# Supplementary material for: Hepatic gene body hypermethylation is a shared epigenetic signature of murine longevity
Source: PLoS Genet. 2018 Nov 21;14(11):e1007766. doi: 10.1371/journal.pgen.1007766 (PMC6281273; doi:10.1371/journal.pgen.1007766)
Supplement: S1 Table — (XLSX) [file pgen.1007766.s014.xlsx]

## Sheet: S1 Table
S1 Table. Overview of datasets used in this study.
Strain	Assay	Tissue	Treatment	Age	Age when intervention started	Number of replicates	RNA-seq data available	Geo Accession
C3B6F1♀	WGBS-seq	Liver	Control	5 months	-	3	Yes	GSE92486
	WGBS-seq	Liver	DR	5 months	3 months	3	Yes	GSE92486
	WGBS-seq	Liver	Control	26 months	-	3	Yes	GSE92486
	WGBS-seq	Liver	DR	26 months	3 months	3	Yes	GSE92486
Prop1♂	WGBS-seq	Liver	Control	2 months	-	4	Yes	GSE89275
	WGBS-seq	Liver	Ames dwarf	2 months	Lifelong	4	Yes	GSE89275
	WGBS-seq	Liver	Control	22 months	-	4	Yes	GSE89275
	WGBS-seq	Liver	Ames dwarf	22 months	Lifelong	4	Yes	GSE89275
UM-HET3♀	WGBS-seq	Liver	Control	2 months	-	4	No	GSE89275
	WGBS-seq	Liver	Control	22 months	-	4	No	GSE89275
	WGBS-seq	Liver	DR	22 months	4 months	4	No	GSE89275
	WGBS-seq	Liver	Rapamycin	22 months	4 months	4	No	GSE89275
C57BL/6♂	RRBS-seq	Blood	Control	26 months	-	5	No	GSE80672
	RRBS-seq	Blood	DR	27 months	3.2 months	10	No	GSE80672
B6D2F1♂	RRBS-seq	Blood	Control	27 months	-	5	No	GSE80672
	RRBS-seq	Blood	DR	27 months	3.2 months	5	No	GSE80672
