# Supplementary material for: Hepatic gene body hypermethylation is a shared epigenetic signature of murine longevity
Source: PLoS Genet. 2018 Nov 21;14(11):e1007766. doi: 10.1371/journal.pgen.1007766 (PMC6281273; doi:10.1371/journal.pgen.1007766)
Supplement: S2 Table — (XLSX) [file pgen.1007766.s015.xlsx]

## Sheet: S2 Table
S2 Table. List of DR-related DMRs in two strains.
DMR	Chromosome	Start	End	Closest overlapping Gene	Ensembl.ID	Average methylation under Ctrl_C3HB6F1_Old	Average methylation under DR_C3HB6F1_Old	Average methylation under Ctrl_UM-HET3_Old	Average methylation under DR_UM-HET3_Old	Significant
Chr1:9645985-9649405	1	9645985	9649405	null		53.5318	60.4514	53.0062	69.6737	UM-HET3
Chr1:9648996-9652711	1	9648996	9652711	null		66.4976	73.2155	61.073	79.0486	UM-HET3
Chr1:12863279-12865460	1	12863279	12865460	Slco5a1	ENSMUSG00000025938	46.6038	59.6105	50.2975	57.4286	UM-HET3
Chr1:13530588-13531781	1	13530588	13531781	null		51.6548	62.7064	41.2173	44.9901	UM-HET3
Chr1:14761070-14768149	1	14761070	14768149	null		80.6339	80.2919	79.9427	69.4549	UM-HET3
Chr1:16292796-16295310	1	16292796	16295310	Stau2	ENSMUSG00000025920	68.3006	71.8184	76.0896	64.4658	UM-HET3
Chr1:21271899-21273189	1	21271899	21273189	AC163025.1	ENSMUSG00000096375	44.4841	45.4066	48.1291	59.3543	UM-HET3
Chr1:33091126-33101489	1	33091126	33101489	null		79.0186	76.4779	71.9587	57.6593	UM-HET3
Chr1:33150419-33162678	1	33150419	33162678	null		82.3659	80.309	81.4349	70.2596	UM-HET3
Chr1:33174909-33182676	1	33174909	33182676	null		77.7959	78.5834	75.1164	61.0785	UM-HET3
Chr1:33204688-33212433	1	33204688	33212433	null		84.1016	83.9571	82.4571	70.7174	UM-HET3
Chr1:33223168-33234732	1	33223168	33234732	null		82.674	83.4532	85.3971	75.202	UM-HET3
Chr1:33246996-33259244	1	33246996	33259244	null		85.6473	83.779	82.2407	69.748	UM-HET3
Chr1:33268970-33282113	1	33268970	33282113	null		71.4724	74.0488	75.5165	58.7776	UM-HET3
Chr1:33275598-33285041	1	33275598	33285041	null		73.7547	75.9724	78.1248	67.0252	UM-HET3
Chr1:33754413-33755974	1	33754413	33755974	Bag2	ENSMUSG00000042215	33.0648	40.4431	30.9831	45.7206	UM-HET3
Chr1:33755114-33756607	1	33755114	33756607	Bag2	ENSMUSG00000042215	52.1086	50.0079	45.2775	55.9491	UM-HET3
Chr1:34238468-34240072	1	34238468	34240072	Dst	ENSMUSG00000026131	52.9733	48.8526	49.546	62.6145	UM-HET3
Chr1:34239491-34241049	1	34239491	34241049	Dst	ENSMUSG00000026131	59.2028	56.5644	52.9783	65.8717	UM-HET3
Chr1:34306089-34307414	1	34306089	34307414	Dst	ENSMUSG00000026131	53.9497	68.6885	45.7869	64.3595	Both
Chr1:34306636-34308155	1	34306636	34308155	Dst	ENSMUSG00000026131	67.1184	80.8202	59.0191	74.7144	Both
Chr1:34806100-34807133	1	34806100	34807133	Arhgef4	ENSMUSG00000037509	46.4169	35.9303	40.7136	42.307	UM-HET3
Chr1:35821678-35824463	1	35821678	35824463	null		64.9233	64.9905	66.5466	77.8303	UM-HET3
Chr1:36093217-36096448	1	36093217	36096448	Hs6st1	ENSMUSG00000045216	57.8933	70.4942	60.6516	68.6628	UM-HET3
Chr1:36555394-36556872	1	36555394	36556872	Sema4c	ENSMUSG00000026121	30.2085	40.8466	40.0659	40.2748	UM-HET3
Chr1:36768624-36770828	1	36768624	36770828	Zap70	ENSMUSG00000026117	71.3668	72.333	67.022	77.0653	UM-HET3
Chr1:39096600-39099503	1	39096600	39099503	null		79.72	85.7132	76.8222	87.4161	UM-HET3
Chr1:39098174-39102838	1	39098174	39102838	null		75.838	81.3197	71.2238	82.7186	UM-HET3
Chr1:39102877-39105353	1	39102877	39105353	null		56.459	67.7124	56.8798	67.0441	Both
Chr1:39324118-39326346	1	39324118	39326346	Npas2	ENSMUSG00000026077	58.0431	68.8156	62.1867	70.5568	UM-HET3
Chr1:42628982-42631762	1	42628982	42631762	null		68.4746	69.7719	65.6245	77.4098	UM-HET3
Chr1:51879642-51882887	1	51879642	51882887	Myo1b	ENSMUSG00000018417	39.8125	51.3471	39.2418	42.6742	UM-HET3
Chr1:54784433-54790031	1	54784433	54790031	Ankrd44	ENSMUSG00000052331	71.6363	82.585	75.0319	77.4882	UM-HET3
Chr1:54788440-54792519	1	54788440	54792519	Ankrd44	ENSMUSG00000052331	67.4573	80.3388	72.1451	78.1337	UM-HET3
Chr1:58303168-58304855	1	58303168	58304855	Gm15759	ENSMUSG00000089822	72.7048	86.0322	82.6583	83.1621	UM-HET3
Chr1:59197836-59203118	1	59197836	59203118	Als2	ENSMUSG00000026024	61.3185	60.1924	52.5021	63.167	UM-HET3
Chr1:59374920-59377483	1	59374920	59377483	null		82.6647	88.1423	86.1531	74.6578	UM-HET3
Chr1:59379132-59381807	1	59379132	59381807	null		67.5163	68.1592	65.0483	77.3405	UM-HET3
Chr1:59381090-59383119	1	59381090	59383119	null		44.7818	51.2863	48.0673	60.6956	UM-HET3
Chr1:59385022-59389186	1	59385022	59389186	null		40.6278	43.0486	46.143	63.5034	UM-HET3
Chr1:59386635-59390452	1	59386635	59390452	null		44.7619	47.8664	51.8186	70.5503	UM-HET3
Chr1:61057625-61064463	1	61057625	61064463	null		69.9026	74.796	65.473	77.619	UM-HET3
Chr1:62730988-62734097	1	62730988	62734097	Nrp2	ENSMUSG00000025969	65.4919	66.0679	58.7179	70.5568	UM-HET3
Chr1:62794516-62796009	1	62794516	62796009	Nrp2	ENSMUSG00000025969	65.0255	53.3382	54.2732	51.6525	UM-HET3
Chr1:62795557-62798763	1	62795557	62798763	Nrp2	ENSMUSG00000025969	77.6347	62.7886	65.4476	64.6165	UM-HET3
Chr1:63265145-63266945	1	63265145	63266945	Gm11608	ENSMUSG00000087561	46.4794	44.7675	38.1263	51.4093	UM-HET3
Chr1:63266341-63267671	1	63266341	63267671	Gm11608	ENSMUSG00000087561	41.1537	46.8441	38.084	48.2945	UM-HET3
Chr1:64734895-64735227	1	64734895	64735227	Fzd5	ENSMUSG00000045005	93.9	78.2627	82.2389	85.8235	UM-HET3
Chr1:65154454-65160821	1	65154454	65160821	Idh1	ENSMUSG00000025950	76.2695	82.8378	72.437	83.1962	UM-HET3
Chr1:67178587-67185150	1	67178587	67185150	Cps1	ENSMUSG00000025991	61.6295	60.3463	54.4742	65.4899	UM-HET3
Chr1:67182463-67191624	1	67182463	67191624	Cps1	ENSMUSG00000025991	63.829	67.9234	60.092	71.6935	UM-HET3
Chr1:71645872-71648853	1	71645872	71648853	Fn1	ENSMUSG00000026193	32.121	36.9165	29.4805	41.1126	UM-HET3
Chr1:72179927-72182729	1	72179927	72182729	Mreg	ENSMUSG00000039395	66.1912	70.27	75.9082	65.0779	UM-HET3
Chr1:74098310-74098751	1	74098310	74098751	Tns1	ENSMUSG00000055322	9.83333	9.83333	14.0539	35.5752	UM-HET3
Chr1:74098507-74099301	1	74098507	74099301	Tns1	ENSMUSG00000055322	4.91667	12.4183	11.4773	29.7928	UM-HET3
Chr1:75254551-75257442	1	75254551	75257442	Ptprn	ENSMUSG00000026204	72.7192	68.7359	64.1159	75.3756	UM-HET3
Chr1:80340212-80341078	1	80340212	80341078	Cul3	ENSMUSG00000004364	1.06667	0	0	11.1937	UM-HET3
Chr1:86471643-86472647	1	86471643	86472647	null		50.8475	57.9155	50.147	61.109	UM-HET3
Chr1:87148010-87150272	1	87148010	87150272	Ecel1	ENSMUSG00000026247	65.927	63.6724	59.801	70.2308	UM-HET3
Chr1:87473168-87475734	1	87473168	87475734	3110079O15Rik	ENSMUSG00000026258	51.9111	67.1008	63.6105	65.8059	UM-HET3
Chr1:88167418-88172119	1	88167418	88172119	Ugt1a10	ENSMUSG00000090165	64.8014	66.2596	66.1277	79.0119	UM-HET3
Chr1:88196228-88200645	1	88196228	88200645	Ugt1a10	ENSMUSG00000090165	62.0367	71.6454	61.01	73.0873	UM-HET3
Chr1:88202682-88205448	1	88202682	88205448	Ugt1a10	ENSMUSG00000090165	86.9261	86.4893	89.1714	79.1099	UM-HET3
Chr1:88205454-88205789	1	88205454	88205789	Ugt1a10	ENSMUSG00000090165	83.5675	68.181	42.3606	40.212	UM-HET3
Chr1:88975749-88977440	1	88975749	88977440	null		74.745	73.4634	71.5427	81.934	UM-HET3
Chr1:90236719-90239992	1	90236719	90239992	null		67.1427	70.9267	60.4447	72.5957	UM-HET3
Chr1:90875443-90878902	1	90875443	90878902	null		66.6583	79.0133	77.5008	77.5964	UM-HET3
Chr1:91345177-91345643	1	91345177	91345643	Espnl	ENSMUSG00000049515	5.68911	15.7088	8.29967	11.5011	UM-HET3
Chr1:91481345-91483982	1	91481345	91483982	null		76.1787	65.1265	69.2967	69.1528	UM-HET3
Chr1:92943442-92945047	1	92943442	92945047	Capn10	ENSMUSG00000026270	77.2981	85.0028	79.9151	92.6387	UM-HET3
Chr1:93167836-93170058	1	93167836	93170058	null		71.9449	67.116	61.4913	71.5158	UM-HET3
Chr1:104994019-104994453	1	104994019	104994453	Cdh20	ENSMUSG00000050840	34.4589	39.6543	31.1846	14.8653	UM-HET3
Chr1:107151250-107160467	1	107151250	107160467	Serpinb3b	ENSMUSG00000073602	65.7212	65.175	74.8705	62.9357	UM-HET3
Chr1:111830248-111852596	1	111830248	111852596	null		78.5791	79.6743	75.8069	86.9832	UM-HET3
Chr1:118825568-118826769	1	118825568	118826769	null		76.0145	63.2279	68.7129	66.6242	UM-HET3
Chr1:119897620-119899624	1	119897620	119899624	null		63.1314	76.6037	70.0186	69.7594	UM-HET3
Chr1:120114459-120116953	1	120114459	120116953	Dbi	ENSMUSG00000026385	63.6118	53.1506	52.9347	65.6497	UM-HET3
Chr1:120115683-120118692	1	120115683	120118692	Dbi	ENSMUSG00000026385	29.5708	17.336	22.2271	39.9051	UM-HET3
Chr1:120270137-120279555	1	120270137	120279555	Steap3	ENSMUSG00000026389	62.3533	73.4263	69.2675	66.4427	UM-HET3
Chr1:125612028-125615900	1	125612028	125615900	null		87.3366	75.9516	73.2829	73.3822	UM-HET3
Chr1:127363141-127365273	1	127363141	127365273	Mgat5	ENSMUSG00000036155	75.3152	83.0291	73.7662	85.3875	UM-HET3
Chr1:130659828-130663430	1	130659828	130663430	C4bp	ENSMUSG00000026405	45.6603	51.1456	43.7469	55.2629	UM-HET3
Chr1:130662890-130665833	1	130662890	130665833	C4bp	ENSMUSG00000026405	61.3237	69.3801	60.048	73.4389	UM-HET3
Chr1:130824137-130827623	1	130824137	130827623	Pigr	ENSMUSG00000026417	50.4021	60.7786	56.1535	61.5652	UM-HET3
Chr1:131014368-131018599	1	131014368	131018599	Il10	ENSMUSG00000016529	71.748	82.688	81.0153	78.3209	UM-HET3
Chr1:131942794-131945875	1	131942794	131945875	null		63.5482	74.0216	60.5536	72.7569	Both
Chr1:132336443-132339370	1	132336443	132339370	null		46.5802	58.1116	51.3252	51.7329	UM-HET3
Chr1:133085274-133087216	1	133085274	133087216	Pik3c2b	ENSMUSG00000026447	70.5246	70.7589	65.0608	78.9953	UM-HET3
Chr1:133091881-133093789	1	133091881	133093789	Pik3c2b	ENSMUSG00000026447	80.8619	82.0245	67.0676	78.6735	UM-HET3
Chr1:133101909-133104525	1	133101909	133104525	Pik3c2b	ENSMUSG00000026447	36.6362	45.1009	47.8928	63.5201	UM-HET3
Chr1:133103708-133106069	1	133103708	133106069	Pik3c2b	ENSMUSG00000026447	48.9203	55.0821	63.5315	78.4285	UM-HET3
Chr1:133243013-133246051	1	133243013	133246051	Plekha6	ENSMUSG00000041757	55.7769	58.8318	48.055	58.8681	UM-HET3
Chr1:134517695-134521393	1	134517695	134521393	null		47.097	58.6866	42.7138	56.673	UM-HET3
Chr1:134552256-134556080	1	134552256	134556080	null		72.9545	59.6528	61.4093	61.4133	UM-HET3
Chr1:135821136-135822877	1	135821136	135822877	Lad1	ENSMUSG00000041782	44.2758	56.7092	48.9145	54.4088	UM-HET3
Chr1:136173528-136175101	1	136173528	136175101	Kif21b	ENSMUSG00000041642	41.3075	51.9314	44.7766	52.5035	UM-HET3
Chr1:136570102-136570857	1	136570102	136570857	null		67.5462	66.874	66.0064	53.046	UM-HET3
Chr1:136714630-136717026	1	136714630	136717026	null		67.0118	61.5961	55.0956	65.1982	UM-HET3
Chr1:138326267-138328325	1	138326267	138328325	null		49.6791	60.7102	60.8573	62.2094	UM-HET3
Chr1:138623625-138631776	1	138623625	138631776	null		69.7273	77.7257	65.4609	76.7805	UM-HET3
Chr1:151029437-151032412	1	151029437	151032412	null		69.8618	72.3093	67.7408	78.4456	UM-HET3
Chr1:151132714-151139123	1	151132714	151139123	null		68.5496	75.1198	59.8229	74.2448	UM-HET3
Chr1:151248626-151251140	1	151248626	151251140	null		74.1111	78.1722	88.3107	77.7945	UM-HET3
Chr1:151861009-151862221	1	151861009	151862221	null		54.4009	62.3163	49.2266	60.6398	UM-HET3
Chr1:152517531-152519561	1	152517531	152519561	Rgl1	ENSMUSG00000026482	70.4206	75.6978	67.6206	77.8043	UM-HET3
Chr1:153094672-153096854	1	153094672	153096854	Nmnat2	ENSMUSG00000042751	51.2352	61.3762	47.0314	51.0671	UM-HET3
Chr1:153153644-153154660	1	153153644	153154660	Lamc2	ENSMUSG00000026479	34.4714	47.1394	46.7833	51.5897	UM-HET3
Chr1:153154401-153155758	1	153154401	153155758	Lamc2	ENSMUSG00000026479	34.6942	48.4738	41.7062	51.0989	UM-HET3
Chr1:153700949-153703714	1	153700949	153703714	null		58.6203	68.7973	56.5344	56.6042	UM-HET3
Chr1:153702207-153704569	1	153702207	153704569	null		47.9825	61.962	45.5857	52.564	UM-HET3
Chr1:153908079-153910609	1	153908079	153910609	Glul	ENSMUSG00000026473	71.8562	71.9654	59.9613	72.016	UM-HET3
Chr1:153909866-153912184	1	153909866	153912184	A930039A15Rik	ENSMUSG00000078493	68.2879	66.7605	54.85	66.1087	UM-HET3
Chr1:155119237-155122853	1	155119237	155122853	null		62.158	71.9291	57.8798	71.2973	UM-HET3
Chr1:155122198-155125044	1	155122198	155125044	null		65.7248	75.8296	58.1732	74.5863	UM-HET3
Chr1:155228274-155230968	1	155228274	155230968	BC034090	ENSMUSG00000033722	88.2766	84.2438	76.8841	87.9312	UM-HET3
Chr1:158715604-158726683	1	158715604	158726683	Pappa2	ENSMUSG00000073530	75.8029	79.343	75.8482	65.6363	UM-HET3
Chr1:159527123-159533108	1	159527123	159533108	null		68.4831	74.0924	65.578	52.6475	UM-HET3
Chr1:161442900-161444116	1	161442900	161444116	null		34.6433	33.2586	40.621	29.6883	UM-HET3
Chr1:161443768-161445759	1	161443768	161445759	null		52.0348	55.2598	64.3095	50.1649	UM-HET3
Chr1:162300083-162302841	1	162300083	162302841	Dnm3	ENSMUSG00000040265	73.8859	78.0457	70.8391	84.6239	UM-HET3
Chr1:164220207-164226764	1	164220207	164226764	F5	ENSMUSG00000026579	49.7277	59.864	53.6263	65.2099	UM-HET3
Chr1:164221800-164228252	1	164221800	164228252	F5	ENSMUSG00000026579	59.1949	61.79	61.0977	79.6889	UM-HET3
Chr1:164307518-164308078	1	164307518	164308078	Blzf1	ENSMUSG00000026577	0.594872	1.83281	3.84915	16.6679	UM-HET3
Chr1:164413987-164417817	1	164413987	164417817	null		61.5606	61.1849	54.4861	66.2984	UM-HET3
Chr1:164416348-164419524	1	164416348	164419524	null		68.0481	72.445	61.0834	75.8473	UM-HET3
Chr1:164893847-164898720	1	164893847	164898720	null		70.8057	72.5056	59.0694	75.1408	UM-HET3
Chr1:165120796-165122404	1	165120796	165122404	null		25.2032	41.3724	28.7082	43.688	Both
Chr1:165320185-165321795	1	165320185	165321795	Gpr161	ENSMUSG00000040836	55.2514	67.5474	57.9634	64.1161	UM-HET3
Chr1:165321354-165322981	1	165321354	165322981	Gpr161	ENSMUSG00000040836	52.822	62.6228	53.4512	65.1042	UM-HET3
Chr1:165588148-165590956	1	165588148	165590956	Mpzl1	ENSMUSG00000026566	72.2863	72.689	77.2946	65.472	UM-HET3
Chr1:166309011-166309325	1	166309011	166309325	Ildr2	ENSMUSG00000040612	59.1429	54.373	36.0122	19.46	UM-HET3
Chr1:166309336-166310160	1	166309336	166310160	Ildr2	ENSMUSG00000040612	63.371	75.1763	58.1659	63.75	UM-HET3
Chr1:167247030-167248671	1	167247030	167248671	Uck2	ENSMUSG00000026558	52.5147	59.2386	50.516	63.6863	UM-HET3
Chr1:167262045-167263707	1	167262045	167263707	Uck2	ENSMUSG00000026558	60.7676	72.9988	47.2046	60.2524	Both
Chr1:167357325-167360574	1	167357325	167360574	Aldh9a1	ENSMUSG00000026687	42.9923	49.4377	40.6983	58.4034	UM-HET3
Chr1:168285897-168288653	1	168285897	168288653	Pbx1	ENSMUSG00000052534	59.2761	46.839	54.8516	59.9582	UM-HET3
Chr1:169233443-169241264	1	169233443	169241264	null		59.8021	47.588	54.8584	49.6379	UM-HET3
Chr1:170514586-170522954	1	170514586	170522954	Nos1ap	ENSMUSG00000038473	64.3107	76.0371	71.5806	75.9736	UM-HET3
Chr1:175650540-175658329	1	175650540	175658329	Kmo	ENSMUSG00000039783	64.4621	70.9616	61.7013	73.8625	UM-HET3
Chr1:177450792-177454507	1	177450792	177454507	Zfp238	ENSMUSG00000063659	56.0679	57.6234	49.2696	63.188	UM-HET3
Chr1:177681871-177684328	1	177681871	177684328	null		83.4822	83.1	77.0185	88.1154	UM-HET3
Chr1:179060564-179063285	1	179060564	179063285	Smyd3	ENSMUSG00000055067	63.0518	63.4943	56.8665	67.0123	UM-HET3
Chr1:179556905-179559737	1	179556905	179559737	Cnst	ENSMUSG00000038949	55.6056	62.8088	53.887	64.8507	UM-HET3
Chr1:179640481-179645311	1	179640481	179645311	null		57.825	68.3285	51.1134	64.6044	Both
Chr1:179644450-179647089	1	179644450	179647089	null		41.4452	51.5938	34.0418	45.3825	Both
Chr1:180185484-180188348	1	180185484	180188348	Adck3	ENSMUSG00000026489	45.0251	44.5256	45.3664	55.5351	UM-HET3
Chr1:180213262-180215258	1	180213262	180215258	null		61.7658	61.7503	55.4802	69.4223	UM-HET3
Chr1:180227551-180230182	1	180227551	180230182	Psen2	ENSMUSG00000010609	22.6139	26.0323	30.4718	44.0402	UM-HET3
Chr1:180354704-180357564	1	180354704	180357564	Itpkb	ENSMUSG00000038855	77.5254	80.4578	83.8316	71.7998	UM-HET3
Chr1:180356378-180358616	1	180356378	180358616	Itpkb	ENSMUSG00000038855	69.1966	68.8966	70.4868	59.7844	UM-HET3
Chr1:180434953-180437110	1	180434953	180437110	6330403A02Rik	ENSMUSG00000053963	46.3965	57.256	58.6118	55.0286	UM-HET3
Chr1:180979649-180982270	1	180979649	180982270	Ephx1	ENSMUSG00000038776	42.2806	55.2032	54.8195	63.7019	UM-HET3
Chr1:181922302-181923737	1	181922302	181923737	Enah	ENSMUSG00000022995	82.7946	80.8411	91.7224	77.8424	UM-HET3
Chr1:182107795-182109421	1	182107795	182109421	null		63.9141	75.2774	76.6358	74.6227	UM-HET3
Chr1:182108841-182110440	1	182108841	182110440	null		72.228	86.6858	84.637	85.0447	UM-HET3
Chr1:182136223-182137542	1	182136223	182137542	null		78.9303	81.7792	71.4178	84.484	UM-HET3
Chr1:182563368-182565156	1	182563368	182565156	Capn8	ENSMUSG00000038599	74.2886	69.4942	66.5879	76.7389	UM-HET3
Chr1:182803582-182806216	1	182803582	182806216	Susd4	ENSMUSG00000038576	59.9123	74.2875	59.1937	67.8847	UM-HET3
Chr1:182805093-182807583	1	182805093	182807583	Susd4	ENSMUSG00000038576	71.3536	81.7795	69.0524	71.3873	UM-HET3
Chr1:182822994-182824329	1	182822994	182824329	Susd4	ENSMUSG00000038576	53.5985	66.6589	52.3055	62.8135	Both
Chr1:182823923-182825595	1	182823923	182825595	Susd4	ENSMUSG00000038576	60.6388	71.967	60.2226	70.1685	UM-HET3
Chr1:183344889-183345339	1	183344889	183345339	CAAA01083517.1	ENSMUSG00000056050	0.333333	4.57965	0.641667	12.1711	UM-HET3
Chr1:183345213-183345462	1	183345213	183345462	CAAA01083517.1	ENSMUSG00000056050	0.333333	5.05238	0.485714	12.0604	UM-HET3
Chr1:184715670-184717189	1	184715670	184717189	4930488B22Rik	ENSMUSG00000092578	21.3559	23.6466	16.618	31.7176	UM-HET3
Chr1:184824795-184826744	1	184824795	184826744	Mosc2	ENSMUSG00000073481	29.2604	34.537	35.4626	46.666	UM-HET3
Chr1:184911685-184913198	1	184911685	184913198	Mark1	ENSMUSG00000026620	56.741	71.9762	74.1315	84.9804	Both
Chr1:184957541-184960535	1	184957541	184960535	Mark1	ENSMUSG00000026620	73.1363	75.3593	77.3358	66.5519	UM-HET3
Chr1:186930269-186935466	1	186930269	186935466	null		61.2125	62.1336	69.5647	58.2244	UM-HET3
Chr1:188866289-188872402	1	188866289	188872402	Ush2a	ENSMUSG00000026609	69.7949	69.7806	64.2643	76.5216	UM-HET3
Chr1:190847860-190850451	1	190847860	190850451	Rps6kc1	ENSMUSG00000089872	55.1698	62.6434	55.6556	72.7068	UM-HET3
Chr1:190945639-190948955	1	190945639	190948955	Angel2	ENSMUSG00000026634	59.8915	65.9417	52.4839	68.8054	UM-HET3
Chr1:190948140-190949222	1	190948140	190949222	Vash2	ENSMUSG00000037568	60.3104	72.0022	49.8385	75.5576	Both
Chr1:190948974-190949574	1	190948974	190949574	Vash2	ENSMUSG00000037568	84.4312	90.3848	79.6529	90.9303	UM-HET3
Chr1:191385851-191393905	1	191385851	191393905	Ppp2r5a	ENSMUSG00000026626	31.0916	42.6772	43.2184	43.9538	UM-HET3
Chr1:191683070-191687565	1	191683070	191687565	null		72.1102	82.5296	74.6531	78.5766	UM-HET3
Chr1:191686290-191689912	1	191686290	191689912	null		61.6268	74.3401	62.8547	70.0169	UM-HET3
Chr1:191719208-191721672	1	191719208	191721672	Lpgat1	ENSMUSG00000026623	24.6912	29.2356	27.6201	42.1564	UM-HET3
Chr1:191719520-191724021	1	191719520	191724021	Lpgat1	ENSMUSG00000026623	55.7865	62.0229	60.8625	72.9952	UM-HET3
Chr1:192831634-192833845	1	192831634	192833845	A730013G03Rik	ENSMUSG00000047384	52.7811	42.2651	36.7303	42.5719	UM-HET3
Chr1:192833864-192834487	1	192833864	192834487	A730013G03Rik	ENSMUSG00000047384	41.3118	54.2787	37.5927	39.1227	UM-HET3
Chr1:193089002-193090955	1	193089002	193090955	null		50.3084	51.4822	39.2493	63.2461	UM-HET3
Chr1:193090409-193091706	1	193090409	193091706	null		55.3186	56.3669	44.6026	62.7012	UM-HET3
Chr2:4561274-4564584	2	4561274	4564584	Frmd4a	ENSMUSG00000026657	69.9689	74.8588	86.0222	75.1576	UM-HET3
Chr2:4593074-4595224	2	4593074	4595224	Frmd4a	ENSMUSG00000026657	73.8703	59.7948	67.7633	63.1761	UM-HET3
Chr2:4937625-4939722	2	4937625	4939722	Phyh	ENSMUSG00000026664	79.0938	80.2807	67.838	78.4797	UM-HET3
Chr2:4950580-4953681	2	4950580	4953681	null		82.6822	87.0367	73.2706	91.3691	UM-HET3
Chr2:4952903-4954838	2	4952903	4954838	null		71.3569	84.6021	64.28	89.7296	Both
Chr2:4992634-4995243	2	4992634	4995243	Mcm10	ENSMUSG00000026669	53.1596	49.708	58.4983	69.6979	UM-HET3
Chr2:5463246-5466799	2	5463246	5466799	Camk1d	ENSMUSG00000039145	78.5121	82.9951	78.3474	89.0653	UM-HET3
Chr2:6099613-6100729	2	6099613	6100729	5430407P10Rik	ENSMUSG00000045319	47.9488	74.4873	66.8176	65.5073	UM-HET3
Chr2:6100495-6100944	2	6100495	6100944	5430407P10Rik	ENSMUSG00000045319	54.8143	71.3373	70.4172	72.0997	UM-HET3
Chr2:6209492-6212673	2	6209492	6212673	Echdc3	ENSMUSG00000039063	41.5697	43.7402	41.4099	53.5665	UM-HET3
Chr2:6323465-6327639	2	6323465	6327639	Usp6nl	ENSMUSG00000039046	37.5098	43.0772	39.5823	50.753	UM-HET3
Chr2:6376138-6379059	2	6376138	6379059	Usp6nl	ENSMUSG00000039046	71.3989	67.0314	62.8217	74.3401	UM-HET3
Chr2:6478429-6479958	2	6478429	6479958	Gm13391	ENSMUSG00000086109	52.5692	67.5563	58.4236	56.4912	UM-HET3
Chr2:10330345-10334778	2	10330345	10334778	null		65.7631	68.2022	74.3443	63.992	UM-HET3
Chr2:11524837-11529046	2	11524837	11529046	null		65.773	65.9875	59.0439	70.3948	UM-HET3
Chr2:12030907-12034596	2	12030907	12034596	null		72.2012	71.3805	78.9206	67.1512	UM-HET3
Chr2:13010036-13010513	2	13010036	13010513	C1ql3	ENSMUSG00000049630	39.768	53.2386	47.3359	40.0336	UM-HET3
Chr2:13010369-13010715	2	13010369	13010715	C1ql3	ENSMUSG00000049630	40.1833	44.6714	41.7212	21.4236	UM-HET3
Chr2:13010514-13010896	2	13010514	13010896	C1ql3	ENSMUSG00000049630	45.2	33.0238	33.7315	10.7073	Both
Chr2:13010716-13011599	2	13010716	13011599	C1ql3	ENSMUSG00000049630	45.1115	31.3468	38.6795	14.0931	Both
Chr2:13010901-13012224	2	13010901	13012224	C1ql3	ENSMUSG00000049630	55.2066	52.2855	56.3168	41.1447	UM-HET3
Chr2:13270169-13271343	2	13270169	13271343	Rsu1	ENSMUSG00000026727	23.1912	26.5837	19.8532	30.2963	UM-HET3
Chr2:14048278-14053558	2	14048278	14053558	Ptpla	ENSMUSG00000063275	68.8855	71.3797	64.1064	79.69	UM-HET3
Chr2:18935517-18939571	2	18935517	18939571	Pip4k2a	ENSMUSG00000026737	72.4369	66.4533	66.4979	77.7135	UM-HET3
Chr2:18937866-18940854	2	18937866	18940854	Pip4k2a	ENSMUSG00000026737	61.3423	54.487	55.9878	68.1969	UM-HET3
Chr2:25053127-25054448	2	25053127	25054448	Pnpla7	ENSMUSG00000036833	38.665	48.8262	41.7639	47.1305	UM-HET3
Chr2:25425483-25426439	2	25425483	25426439	Fut7	ENSMUSG00000036587	69.1018	82.393	73.3379	68.0768	UM-HET3
Chr2:26091093-26091958	2	26091093	26091958	Nacc2	ENSMUSG00000026932	52.0603	63.4173	59.1539	67.3037	UM-HET3
Chr2:26333111-26339690	2	26333111	26339690	Gpsm1	ENSMUSG00000026930	48.3946	60.4318	52.8533	67.2946	UM-HET3
Chr2:26462314-26464223	2	26462314	26464223	Notch1	ENSMUSG00000026923	69.6544	80.7305	69.0631	72.1274	UM-HET3
Chr2:26485424-26487855	2	26485424	26487855	Notch1	ENSMUSG00000026923	64.1508	61.5246	49.9321	60.9627	UM-HET3
Chr2:26487915-26490593	2	26487915	26490593	Notch1	ENSMUSG00000026923	70.1948	82.0252	72.4308	76.6758	UM-HET3
Chr2:26504434-26505744	2	26504434	26505744	Notch1	ENSMUSG00000026923	37.5561	50.0579	41.5636	45.3107	UM-HET3
Chr2:26516312-26518384	2	26516312	26518384	Notch1	ENSMUSG00000026923	84.6167	73.4643	74.5535	80.4745	UM-HET3
Chr2:26589389-26591382	2	26589389	26591382	Egfl7	ENSMUSG00000026921	52.0389	65.3578	37.1852	55.3246	Both
Chr2:26662962-26666393	2	26662962	26666393	Lcn4	ENSMUSG00000026919	77.2825	76.9409	66.9247	80.2977	UM-HET3
Chr2:27103209-27105498	2	27103209	27105498	Adamtsl2	ENSMUSG00000036040	75.4844	82.0057	69.7335	80.5358	UM-HET3
Chr2:27261902-27264160	2	27261902	27264160	Vav2	ENSMUSG00000009621	78.6215	90.3063	89.4769	78.335	UM-HET3
Chr2:27407951-27410282	2	27407951	27410282	Vav2	ENSMUSG00000009621	55.6923	67.0222	60.3385	57.1805	UM-HET3
Chr2:27496014-27496934	2	27496014	27496934	Brd3	ENSMUSG00000026918	65.9956	66.8134	71.1602	61.1452	UM-HET3
Chr2:27572366-27574352	2	27572366	27574352	null		45.507	44.8709	32.5233	48.1325	UM-HET3
Chr2:27715687-27719182	2	27715687	27719182	Rxra	ENSMUSG00000015846	44.4031	56.4076	42.6042	47.6423	UM-HET3
Chr2:28185751-28188815	2	28185751	28188815	null		57.974	61.0995	54.0944	66.6042	UM-HET3
Chr2:28494130-28495937	2	28494130	28495937	Gbgt1	ENSMUSG00000026829	75.2882	86.8274	81.7238	81.1215	UM-HET3
Chr2:29038502-29040909	2	29038502	29040909	1700101E01Rik	ENSMUSG00000079502	64.8049	73.3053	61.7335	72.5956	UM-HET3
Chr2:29568276-29570553	2	29568276	29570553	null		74.5809	72.7486	64.7084	74.9171	UM-HET3
Chr2:29730732-29733644	2	29730732	29733644	Rapgef1	ENSMUSG00000039844	69.8503	75.2487	70.6212	81.2899	UM-HET3
Chr2:29732830-29734703	2	29732830	29734703	Rapgef1	ENSMUSG00000039844	64.3537	70.9562	63.2727	78.7077	UM-HET3
Chr2:29733671-29735991	2	29733671	29735991	Rapgef1	ENSMUSG00000039844	63.6534	71.4508	64.0513	77.2187	UM-HET3
Chr2:29737406-29739002	2	29737406	29739002	Rapgef1	ENSMUSG00000039844	34.1765	52.6544	43.6149	56.0243	Both
Chr2:29737987-29740031	2	29737987	29740031	Rapgef1	ENSMUSG00000039844	55.5646	69.6219	68.6717	80.6857	Both
Chr2:29746560-29748207	2	29746560	29748207	Gm13420	ENSMUSG00000079497	84.3985	74.1342	68.6788	66.7333	UM-HET3
Chr2:29771317-29774131	2	29771317	29774131	Trub2	ENSMUSG00000039826	54.5572	64.8872	53.2392	64.5163	Both
Chr2:30262981-30264847	2	30262981	30264847	Lrrc8a	ENSMUSG00000007476	62.1188	65.1737	52.3019	65.0652	UM-HET3
Chr2:30376035-30378088	2	30376035	30378088	Fam73b	ENSMUSG00000026858	49.2857	65.4346	61.2073	61.9173	UM-HET3
Chr2:30376935-30378792	2	30376935	30378792	Fam73b	ENSMUSG00000026858	52.6365	74.134	74.318	77.1499	UM-HET3
Chr2:30545632-30548351	2	30545632	30548351	null		77.7855	64.9349	73.2457	75.192	UM-HET3
Chr2:30606917-30608221	2	30606917	30608221	Cstad	ENSMUSG00000047363	66.801	78.6198	79.1195	79.8007	UM-HET3
Chr2:30724066-30726013	2	30724066	30726013	null		22.3595	33.4495	29.191	21.3587	UM-HET3
Chr2:32080380-32082543	2	32080380	32082543	Fam78a	ENSMUSG00000050592	80.8629	74.0961	82.003	71.8839	UM-HET3
Chr2:32081578-32082790	2	32081578	32082790	Fam78a	ENSMUSG00000050592	66.5527	61.6694	68.7613	55.8819	UM-HET3
Chr2:32253828-32256396	2	32253828	32256396	Pomt1	ENSMUSG00000039254	68.6489	79.2391	76.4857	85.0209	UM-HET3
Chr2:32254776-32257480	2	32254776	32257480	Pomt1	ENSMUSG00000039254	49.7528	59.6144	53.1918	66.2531	UM-HET3
Chr2:32256425-32258091	2	32256425	32258091	Uck1	ENSMUSG00000002550	67.3847	71.2608	63.4808	73.9379	UM-HET3
Chr2:32524995-32527385	2	32524995	32527385	Gm13412	ENSMUSG00000085017	57.7137	73.6642	65.0298	59.296	UM-HET3
Chr2:33054420-33059943	2	33054420	33059943	Garnl3	ENSMUSG00000038860	57.5099	75.6308	67.5708	83.5816	Both
Chr2:33716163-33717245	2	33716163	33717245	9430024E24Rik	ENSMUSG00000085463	71.5815	70.8782	79.4753	66.1057	UM-HET3
Chr2:33716794-33717830	2	33716794	33717830	9430024E24Rik	ENSMUSG00000085463	63.8432	66.5304	75.7481	53.5644	UM-HET3
Chr2:34961548-34963440	2	34961548	34963440	Traf1	ENSMUSG00000026875	59.2585	70.0378	65.1225	63.997	UM-HET3
Chr2:35157423-35160310	2	35157423	35160310	Cep110	ENSMUSG00000057110	57.2753	60.3089	44.5552	56.3137	UM-HET3
Chr2:36098026-36101988	2	36098026	36101988	Lhx6	ENSMUSG00000026890	73.3221	62.7469	66.5233	68.271	UM-HET3
Chr2:39806611-39807187	2	39806611	39807187	null		76.9289	66.597	62.9821	67.0387	UM-HET3
Chr2:44999203-45001823	2	44999203	45001823	Zeb2	ENSMUSG00000026872	59.5723	71.2603	66.5528	64.9315	UM-HET3
Chr2:45001621-45002597	2	45001621	45002597	Zeb2	ENSMUSG00000026872	48.1714	59.5135	54.1949	50.8785	UM-HET3
Chr2:45101659-45105851	2	45101659	45105851	Zeb2	ENSMUSG00000026872	46.1426	45.5657	39.0047	49.8277	UM-HET3
Chr2:50186269-50188447	2	50186269	50188447	Lypd6	ENSMUSG00000050447	52.8905	66.973	59.1603	62.0263	UM-HET3
Chr2:50187106-50189576	2	50187106	50189576	Lypd6	ENSMUSG00000050447	68.4492	78.6011	77.8442	74.1194	UM-HET3
Chr2:52357678-52361333	2	52357678	52361333	null		79.9446	77.9767	72.6917	85.4743	UM-HET3
Chr2:52359255-52363316	2	52359255	52363316	null		70.8231	71.356	60.9643	80.033	UM-HET3
Chr2:52599442-52604399	2	52599442	52604399	Cacnb4	ENSMUSG00000017412	53.1262	53.6317	50.0243	60.3423	UM-HET3
Chr2:56971070-56980400	2	56971070	56980400	null		73.486	73.663	84.1146	73.7615	UM-HET3
Chr2:57109620-57110762	2	57109620	57110762	Nr4a2	ENSMUSG00000026826	26.8729	15.826	16.4456	16.0717	UM-HET3
Chr2:58155223-58160333	2	58155223	58160333	Cytip	ENSMUSG00000026832	71.3252	83.5957	85.6611	80.2668	UM-HET3
Chr2:58771154-58773252	2	58771154	58773252	Upp2	ENSMUSG00000026839	78.4347	87.4625	75.5382	87.5923	UM-HET3
Chr2:58772001-58773885	2	58772001	58773885	Upp2	ENSMUSG00000026839	77.1013	83.2943	70.8565	83.7805	UM-HET3
Chr2:60797548-60799633	2	60797548	60799633	Rbms1	ENSMUSG00000026970	54.4016	50.0163	61.051	49.8644	UM-HET3
Chr2:64459431-64462447	2	64459431	64462447	null		59.4338	63.8409	59.1087	71.7222	UM-HET3
Chr2:64461810-64465501	2	64461810	64465501	null		48.8995	54.6884	50.2149	66.0419	UM-HET3
Chr2:67901800-67910145	2	67901800	67910145	null		71.4701	74.0664	72.4541	82.6748	UM-HET3
Chr2:69244796-69248421	2	69244796	69248421	Abcb11	ENSMUSG00000027048	69.0717	72.7139	67.7107	78.2342	UM-HET3
Chr2:70501079-70504033	2	70501079	70504033	1500002O10Rik	ENSMUSG00000087264	71.4565	81.8667	80.5443	81.0921	UM-HET3
Chr2:70986762-70990091	2	70986762	70990091	Mettl8	ENSMUSG00000041975	66.84	76.9961	71.9779	76.241	UM-HET3
Chr2:71690627-71693077	2	71690627	71693077	null		54.0626	58.4704	53.4467	66.2711	UM-HET3
Chr2:71873810-71875503	2	71873810	71875503	Pdk1	ENSMUSG00000006494	9.40292	15.5638	15.6506	34.3361	UM-HET3
Chr2:71874219-71877364	2	71874219	71877364	Pdk1	ENSMUSG00000006494	52.4613	62.0341	60.3573	79.7013	UM-HET3
Chr2:72099331-72103596	2	72099331	72103596	Rapgef4	ENSMUSG00000049044	82.963	82.5015	85.9866	73.9064	UM-HET3
Chr2:72766540-72769380	2	72766540	72769380	6430710C18Rik	ENSMUSG00000085427	54.0644	66.4978	52.1629	61.3639	UM-HET3
Chr2:72768491-72770599	2	72768491	72770599	6430710C18Rik	ENSMUSG00000085427	51.9566	65.5547	47.3824	61.3258	UM-HET3
Chr2:72811971-72813127	2	72811971	72813127	6430710C18Rik	ENSMUSG00000085427	73.4122	72.2352	72.6408	60.7782	UM-HET3
Chr2:73046207-73047483	2	73046207	73047483	null		33.3347	47.7442	35.8804	57.7598	UM-HET3
Chr2:73047189-73048723	2	73047189	73048723	null		46.6377	53.4286	42.3428	57.6973	UM-HET3
Chr2:73585034-73587278	2	73585034	73587278	Gm13705	ENSMUSG00000086382	37.1689	39.3599	32.9499	43.2726	UM-HET3
Chr2:74722610-74724645	2	74722610	74724645	Hoxd3	ENSMUSG00000079277	16.329	26.7902	19.038	13.6257	UM-HET3
Chr2:75608299-75609399	2	75608299	75609399	null		40.0875	44.5819	69.4581	54.1092	UM-HET3
Chr2:77171904-77174202	2	77171904	77174202	Ccdc141	ENSMUSG00000044033	22.8619	18.0268	21.5875	37.5706	UM-HET3
Chr2:77246080-77249557	2	77246080	77249557	Sestd1	ENSMUSG00000042272	80.9267	86.2151	79.5778	89.8458	UM-HET3
Chr2:84770757-84774638	2	84770757	84774638	Serping1	ENSMUSG00000023224	53.627	53.4523	52.8749	62.9198	UM-HET3
Chr2:85136422-85137570	2	85136422	85137570	Aplnr	ENSMUSG00000044338	59.3841	67.5032	80.5747	69.905	UM-HET3
Chr2:85956688-85959266	2	85956688	85959266	null		42.8145	61.8087	57.1255	67.249	Both
Chr2:85958504-85963994	2	85958504	85963994	null		54.7332	61.167	57.042	69.0395	UM-HET3
Chr2:86646608-86659233	2	86646608	86659233	Olfr1085	ENSMUSG00000075176	76.7477	73.2936	80.9024	69.2772	UM-HET3
Chr2:87539197-87566534	2	87539197	87566534	Olfr1128	ENSMUSG00000075156	76.5188	74.9912	82.209	70.568	UM-HET3
Chr2:88858511-88872101	2	88858511	88872101	Olfr1206	ENSMUSG00000062757	74.587	74.4935	79.3654	62.9808	UM-HET3
Chr2:88864991-88880283	2	88864991	88880283	Olfr1206	ENSMUSG00000062757	76.7794	74.5648	80.0575	66.5996	UM-HET3
Chr2:91126890-91130199	2	91126890	91130199	Mybpc3	ENSMUSG00000002100	92.5406	90.6043	90.376	79.0212	UM-HET3
Chr2:91636791-91641485	2	91636791	91641485	F2	ENSMUSG00000027249	64.6039	63.4837	56.0117	66.3894	UM-HET3
Chr2:92383952-92386410	2	92383952	92386410	1700029I15Rik	ENSMUSG00000044916	43.4505	54.3655	49.266	53.5182	UM-HET3
Chr2:93448909-93453672	2	93448909	93453672	Cd82	ENSMUSG00000027215	80.4594	67.9961	72.6208	66.9752	UM-HET3
Chr2:97601775-97616588	2	97601775	97616588	Lrrc4c	ENSMUSG00000050587	65.7431	65.5831	61.8726	73.0546	UM-HET3
Chr2:102257482-102259454	2	102257482	102259454	null		26.1255	38.1874	35.9858	34.5992	UM-HET3
Chr2:103204888-103209588	2	103204888	103209588	Gm13869	ENSMUSG00000086957	53.4984	64.7888	56.1591	64.6655	UM-HET3
Chr2:103462918-103465442	2	103462918	103465442	Cat	ENSMUSG00000027187	42.2561	54.3667	51.2064	53.0148	UM-HET3
Chr2:105227087-105233447	2	105227087	105233447	0610012H03Rik	ENSMUSG00000055312	70.5376	70.0258	66.6974	78.8985	UM-HET3
Chr2:105419153-105429268	2	105419153	105429268	null		74.0778	72.2429	78.916	67.4123	UM-HET3
Chr2:105492958-105497543	2	105492958	105497543	null		72.5827	79.2399	61.605	75.211	UM-HET3
Chr2:106127063-106133351	2	106127063	106133351	null		86.9918	85.3495	89.527	79.2153	UM-HET3
Chr2:114285813-114292548	2	114285813	114292548	null		70.2114	74.9656	59.7704	71.9145	UM-HET3
Chr2:114805601-114814148	2	114805601	114814148	null		73.3316	77.5428	67.6784	78.904	UM-HET3
Chr2:114811782-114816662	2	114811782	114816662	null		78.1866	79.6532	71.1296	85.0496	UM-HET3
Chr2:116058637-116060908	2	116058637	116060908	Meis2	ENSMUSG00000027210	69.1543	66.5088	60.0823	70.1068	UM-HET3
Chr2:116060476-116061510	2	116060476	116061510	Meis2	ENSMUSG00000027210	64.0784	63.0443	64.3504	78.1081	UM-HET3
Chr2:116060990-116062009	2	116060990	116062009	Meis2	ENSMUSG00000027210	43.9473	59.4704	61.1359	72.6145	UM-HET3
Chr2:116061519-116062645	2	116061519	116062645	Meis2	ENSMUSG00000027210	38.4679	51.2612	50.4738	65.6859	Both
Chr2:116072874-116075604	2	116072874	116075604	G630016G05Rik	ENSMUSG00000086308	43.8796	46.2994	40.4623	52.4637	UM-HET3
Chr2:118510465-118512052	2	118510465	118512052	null		50.498	53.9635	50.2882	63.9807	UM-HET3
Chr2:126600858-126603747	2	126600858	126603747	Hdc	ENSMUSG00000027360	61.5994	75.969	64.3885	75.5106	Both
Chr2:126601920-126606121	2	126601920	126606121	Hdc	ENSMUSG00000027360	76.3566	87.6696	79.3588	86.2023	UM-HET3
Chr2:126859905-126871367	2	126859905	126871367	Trpm7	ENSMUSG00000027365	52.5774	56.5091	54.0743	65.2339	UM-HET3
Chr2:130315774-130323270	2	130315774	130323270	Ebf4	ENSMUSG00000053552	82.4492	85.1758	86.2205	73.8996	UM-HET3
Chr2:130576228-130577487	2	130576228	130577487	Oxt	ENSMUSG00000027301	61.173	48.5016	39.5765	39.081	UM-HET3
Chr2:131844303-131846494	2	131844303	131846494	5330413P13Rik	ENSMUSG00000086822	65.8925	73.275	61.9246	75.4699	UM-HET3
Chr2:131953124-131953658	2	131953124	131953658	Prnd	ENSMUSG00000027338	12.7349	16.7649	8.57781	19.8046	UM-HET3
Chr2:134543054-134545746	2	134543054	134545746	Hao1	ENSMUSG00000027261	51.5903	56.5144	60.4941	42.4446	UM-HET3
Chr2:134545048-134550451	2	134545048	134550451	Hao1	ENSMUSG00000027261	56.6071	62.9011	61.3277	48.2868	UM-HET3
Chr2:135973539-135976765	2	135973539	135976765	Plcb4	ENSMUSG00000039943	68.3328	71.9752	69.2136	79.7941	UM-HET3
Chr2:141325589-141333912	2	141325589	141333912	Macrod2	ENSMUSG00000068205	78.8795	81.617	84.743	72.9006	UM-HET3
Chr2:141996266-141999539	2	141996266	141999539	Macrod2	ENSMUSG00000068205	58.4612	62.7473	49.6097	61.177	UM-HET3
Chr2:143888574-143890553	2	143888574	143890553	null		65.6316	67.9005	69.9968	56.1677	UM-HET3
Chr2:144123022-144126153	2	144123022	144126153	null		80.4279	85.3343	77.0008	88.9728	UM-HET3
Chr2:147178782-147181905	2	147178782	147181905	Nkx2-2	ENSMUSG00000027434	47.9397	45.0303	45.3142	59.5352	UM-HET3
Chr2:147555196-147561060	2	147555196	147561060	null		60.0566	63.8103	57.1199	70.8489	UM-HET3
Chr2:147560270-147567757	2	147560270	147567757	null		59.3459	61.01	52.9398	72.1292	UM-HET3
Chr2:147928939-147934605	2	147928939	147934605	null		72.405	71.7058	65.7106	76.0177	UM-HET3
Chr2:148683333-148684898	2	148683333	148684898	Gzf1	ENSMUSG00000027439	78.1781	74.5127	64.4253	75.1793	UM-HET3
Chr2:151706436-151707966	2	151706436	151707966	5430405G05Rik	ENSMUSG00000044364	77.1428	66.085	73.7718	77.0018	UM-HET3
Chr2:152687060-152687384	2	152687060	152687384	H13	ENSMUSG00000019188	44.7715	46.0323	39.3438	51.2261	UM-HET3
Chr2:152706662-152708873	2	152706662	152708873	H13	ENSMUSG00000019188	46.3642	46.8456	51.8255	36.543	UM-HET3
Chr2:153607068-153609080	2	153607068	153609080	null		32.9245	34.8371	32.8691	43.9672	UM-HET3
Chr2:154353047-154354673	2	154353047	154354673	Cdk5rap1	ENSMUSG00000027487	93.5901	96.9155	61.0854	93.8297	UM-HET3
Chr2:154354148-154360420	2	154354148	154360420	Cdk5rap1	ENSMUSG00000027487	84.1048	88.9213	58.6307	94.0186	UM-HET3
Chr2:154354677-154362424	2	154354677	154362424	Cdk5rap1	ENSMUSG00000027487	81.6403	83.4086	76.4181	88.2108	UM-HET3
Chr2:154551941-154552592	2	154551941	154552592	Necab3	ENSMUSG00000027489	36.3675	53.5357	43.6979	44.1816	UM-HET3
Chr2:154552225-154552898	2	154552225	154552898	Necab3	ENSMUSG00000027489	18.1797	28.2551	18.1595	23.4349	UM-HET3
Chr2:154599680-154602862	2	154599680	154602862	Pxmp4	ENSMUSG00000000876	31	31.9743	24.3657	36.1833	UM-HET3
Chr2:155636284-155640632	2	155636284	155640632	Trpc4ap	ENSMUSG00000038324	50.1293	60.1847	50.8818	51.1938	UM-HET3
Chr2:157457069-157457413	2	157457069	157457413	Src	ENSMUSG00000027646	29.8819	27.5952	21.6135	36.4813	UM-HET3
Chr2:158177769-158179854	2	158177769	158179854	null		40.1367	50.8338	49.1066	50.5368	UM-HET3
Chr2:158838018-158840354	2	158838018	158840354	Dhx35	ENSMUSG00000027655	81.9038	68.8453	60.1282	61.4579	UM-HET3
Chr2:160313901-160318109	2	160313901	160318109	Gm826	ENSMUSG00000074623	89.4159	83.4014	91.5713	80.4502	UM-HET3
Chr2:162934500-162937609	2	162934500	162937609	Srsf6	ENSMUSG00000016921	50.703	54.5284	43.7692	58.4092	UM-HET3
Chr2:163101750-163103790	2	163101750	163103790	null		36.3341	34.1898	22.5899	34.2913	UM-HET3
Chr2:163102984-163104715	2	163102984	163104715	null		43.6178	45.2022	32.6293	42.8812	UM-HET3
Chr2:163515603-163525808	2	163515603	163525808	0610008F07Rik	ENSMUSG00000046840	76.2677	79.9967	68.0047	80.891	UM-HET3
Chr2:163743123-163746374	2	163743123	163746374	Ada	ENSMUSG00000017697	81.5344	69.7936	83.9722	75.8499	UM-HET3
Chr2:163912149-163914472	2	163912149	163914472	Rims4	ENSMUSG00000035226	75.9323	59.5188	60.7595	59.4409	UM-HET3
Chr2:163913834-163915574	2	163913834	163915574	Rims4	ENSMUSG00000035226	81.0192	63.5317	60.7297	61.3961	UM-HET3
Chr2:164791753-164792927	2	164791753	164792927	Snx21	ENSMUSG00000050373	44.2697	55.3584	37.5037	48.8938	UM-HET3
Chr2:164857487-164860775	2	164857487	164860775	Pltp	ENSMUSG00000017754	39.9387	52.2897	48.4949	51.2014	UM-HET3
Chr2:165303638-165305112	2	165303638	165305112	Elmo2	ENSMUSG00000017670	81.8322	69.2668	79.073	59.6965	Both
Chr2:165304852-165305678	2	165304852	165305678	Elmo2	ENSMUSG00000017670	67.4167	52.4017	67.627	40.8132	Both
Chr2:165305123-165306889	2	165305123	165306889	Elmo2	ENSMUSG00000017670	60.2021	59.9555	64.1749	51.8419	UM-HET3
Chr2:165955148-165957457	2	165955148	165957457	null		84.4209	86.7126	78.7653	91.8208	UM-HET3
Chr2:166411515-166413132	2	166411515	166413132	null		62.7	74.6455	66.1073	67.4363	UM-HET3
Chr2:166492273-166493342	2	166492273	166493342	null		75.4263	74.4129	85.1185	70.9903	UM-HET3
Chr2:166950317-166952178	2	166950317	166952178	Stau1	ENSMUSG00000039536	55.4344	59.8032	51.0703	62.3826	UM-HET3
Chr2:167004598-167007139	2	167004598	167007139	null		56.4454	67.383	64.0184	62.6665	UM-HET3
Chr2:167006304-167007734	2	167006304	167007734	null		46.2573	60.5515	54.4865	59.8282	UM-HET3
Chr2:167775583-167777478	2	167775583	167777478	Gm14321	ENSMUSG00000084797	59.3364	60.1754	42.5908	55.0438	UM-HET3
Chr2:167776599-167777866	2	167776599	167777866	Gm14321	ENSMUSG00000084797	26.4722	25.3372	11.0192	23.3057	UM-HET3
Chr2:168047436-168049861	2	168047436	168049861	null		70.0253	59.8065	68.5738	62.6274	UM-HET3
Chr2:168107303-168108952	2	168107303	168108952	null		67.8525	73.272	71.6233	82.2522	UM-HET3
Chr2:168267468-168268916	2	168267468	168268916	Kcng1	ENSMUSG00000074575	50.975	41.8444	46.0783	35.0865	UM-HET3
Chr2:168563333-168564546	2	168563333	168564546	Nfatc2	ENSMUSG00000027544	72.4238	82.8475	74.6478	73.0888	UM-HET3
Chr2:168724510-168726230	2	168724510	168726230	Atp9a	ENSMUSG00000027546	71.7965	75.466	68.0763	79.8152	UM-HET3
Chr2:169203688-169204739	2	169203688	169204739	null		78.2668	80.9869	77.0533	89.8891	UM-HET3
Chr2:169372906-169376627	2	169372906	169376627	null		79.9914	88.0248	80.5206	92.3797	UM-HET3
Chr2:169634287-169635576	2	169634287	169635576	Tshz2	ENSMUSG00000047907	32.1807	32.7634	13.6788	24.4659	UM-HET3
Chr2:170036453-170037814	2	170036453	170037814	Tshz2	ENSMUSG00000047907	78.2558	78.9739	86.5499	73.8511	UM-HET3
Chr2:170437393-170439077	2	170437393	170439077	null		40.8473	52.449	41.9964	38.6806	UM-HET3
Chr2:170438752-170440055	2	170438752	170440055	null		52.2483	67.4663	63.2411	57.5845	UM-HET3
Chr2:172347219-172349994	2	172347219	172349994	2010011I20Rik	ENSMUSG00000027495	28.4295	38.6177	29.6889	32.0526	UM-HET3
Chr2:172451231-172453114	2	172451231	172453114	2410001C21Rik	ENSMUSG00000027502	47.4203	51.3936	43.6616	56.8306	UM-HET3
Chr2:173086697-173088288	2	173086697	173088288	null		75.2501	75.0675	64.2804	75.8079	UM-HET3
Chr2:173087499-173089087	2	173087499	173089087	null		75.5468	78.6809	70.2613	80.4981	UM-HET3
Chr2:173110203-173111671	2	173110203	173111671	Ctcfl	ENSMUSG00000070495	46.7866	57.5521	51.3645	55.6866	UM-HET3
Chr2:173142368-173144088	2	173142368	173144088	null		30.8947	36.8681	22.159	34.9534	UM-HET3
Chr2:173153975-173155110	2	173153975	173155110	Pck1	ENSMUSG00000027513	24.4606	37.0549	35.7784	38.3503	UM-HET3
Chr2:173155111-173157033	2	173155111	173157033	Pck1	ENSMUSG00000027513	44.8468	38.2814	46.4207	26.2306	UM-HET3
Chr2:173155637-173158209	2	173155637	173158209	Pck1	ENSMUSG00000027513	47.0008	41.7407	47.4957	32.4646	UM-HET3
Chr2:173160437-173162534	2	173160437	173162534	Pck1	ENSMUSG00000027513	67.5003	53.0278	52.4012	51.0582	UM-HET3
Chr2:173161434-173163996	2	173161434	173163996	null		62.7816	51.8344	55.5204	55.4106	UM-HET3
Chr2:173272542-173273776	2	173272542	173273776	Pmepa1	ENSMUSG00000038400	71.246	68.7308	64.6531	77.313	UM-HET3
Chr2:173586370-173586790	2	173586370	173586790	null		36.6314	31.3767	29.231	18.8974	UM-HET3
Chr2:173769480-173771127	2	173769480	173771127	Vapb	ENSMUSG00000054455	85.5043	71.701	70.2212	78.0353	UM-HET3
Chr2:174284098-174284881	2	174284098	174284881	Nespas	ENSMUSG00000086537	49.7063	62.4325	40.1806	39.8375	UM-HET3
Chr2:174284649-174285042	2	174284649	174285042	Nespas	ENSMUSG00000086537	41.6571	55.4386	33.8131	30.7911	UM-HET3
Chr2:174285206-174285909	2	174285206	174285909	Nespas	ENSMUSG00000086537	40.4626	59.9095	48.5084	44.4618	UM-HET3
Chr2:174296112-174297029	2	174296112	174297029	Gnas	ENSMUSG00000027523	41.8959	44.8256	54.1652	36.1644	UM-HET3
Chr2:174296437-174297531	2	174296437	174297531	Gnas	ENSMUSG00000027523	48.6116	45.2278	53.3807	37.4935	UM-HET3
Chr2:174297979-174298552	2	174297979	174298552	Gnas	ENSMUSG00000027523	43.8421	58.7167	60.449	64.1572	UM-HET3
Chr2:174298567-174299168	2	174298567	174299168	Gnas	ENSMUSG00000027523	46.3516	51.7082	48.8895	36.1532	UM-HET3
Chr2:174298834-174299386	2	174298834	174299386	Gnas	ENSMUSG00000027523	31.4294	61.2939	46.1822	40.17	UM-HET3
Chr2:174299186-174299992	2	174299186	174299992	Gnas	ENSMUSG00000027523	34.0524	51.7048	33.3805	36.9336	UM-HET3
Chr2:174299993-174300612	2	174299993	174300612	Gnas	ENSMUSG00000027523	45.5833	45.781	30.5334	41.7334	UM-HET3
Chr2:174300224-174300901	2	174300224	174300901	Gnas	ENSMUSG00000027523	46.0365	50.2024	40.041	54.2156	UM-HET3
Chr2:174327012-174327581	2	174327012	174327581	Gnas	ENSMUSG00000027523	43.3151	63.0952	47.4099	57.781	UM-HET3
Chr2:174327746-174328390	2	174327746	174328390	Gnas	ENSMUSG00000027523	42.6802	47.0905	38.6647	52.6526	UM-HET3
Chr2:174328519-174329074	2	174328519	174329074	Gnas	ENSMUSG00000027523	41.0595	23.8627	24.4871	29.0148	UM-HET3
Chr2:174808629-174812066	2	174808629	174812066	null		74.3185	86.6294	82.7704	81.4826	UM-HET3
Chr2:178628422-178631243	2	178628422	178631243	null		52.2258	62.9678	49.9632	64.8046	UM-HET3
Chr2:178630723-178632195	2	178630723	178632195	null		39.9865	66.5423	45.2339	64.9981	Both
Chr2:179356021-179360443	2	179356021	179360443	null		76.5981	64.0148	69.3861	70.397	UM-HET3
Chr2:179727163-179729208	2	179727163	179729208	Cdh4	ENSMUSG00000000305	68.9001	58.4385	60.4401	61.8421	UM-HET3
Chr2:180262964-180265218	2	180262964	180265218	Cables2	ENSMUSG00000038990	71.5957	82.4997	75.8717	75.3004	UM-HET3
Chr2:180658837-180659958	2	180658837	180659958	Dido1	ENSMUSG00000038914	60.3804	71.3921	49.51	52.3825	UM-HET3
Chr2:180659537-180660367	2	180659537	180660367	Dido1	ENSMUSG00000038914	63.9205	74.1656	64.9407	64.4241	UM-HET3
Chr2:181240065-181241064	2	181240065	181241064	BC006779	ENSMUSG00000027580	57.8484	54.2925	51.4301	63.9974	UM-HET3
Chr3:3272587-3280352	3	3272587	3280352	null		72.8675	71.3047	65.631	76.9045	UM-HET3
Chr3:8968190-8970688	3	8968190	8970688	Tpd52	ENSMUSG00000027506	37.3369	39.1097	40.8308	51.5921	UM-HET3
Chr3:9822410-9826040	3	9822410	9826040	Pag1	ENSMUSG00000027508	78.5463	76.6899	72.2786	82.8839	UM-HET3
Chr3:9823013-9826867	3	9823013	9826867	Pag1	ENSMUSG00000027508	60.5462	62.9301	49.2286	72.738	UM-HET3
Chr3:10082213-10086355	3	10082213	10086355	Gm9833	ENSMUSG00000049230	50.3813	52.0204	45.7546	57.0015	UM-HET3
Chr3:19963910-19968658	3	19963910	19968658	Cp	ENSMUSG00000003617	62.3795	60.901	58.7289	68.7835	UM-HET3
Chr3:21917249-21919528	3	21917249	21919528	null		66.8246	77.9731	76.4215	78.9229	UM-HET3
Chr3:27277557-27279785	3	27277557	27279785	Nceh1	ENSMUSG00000027698	62.4389	67.9622	66.3034	79.1836	UM-HET3
Chr3:27278800-27281990	3	27278800	27281990	Nceh1	ENSMUSG00000027698	33.0231	47.7587	39.3927	59.6105	Both
Chr3:27279854-27283203	3	27279854	27283203	Nceh1	ENSMUSG00000027698	38.3685	45.9235	41.0909	53.3188	UM-HET3
Chr3:27315690-27322681	3	27315690	27322681	Tnfsf10	ENSMUSG00000039304	46.1562	46.0997	46.2398	56.2771	UM-HET3
Chr3:27472718-27475641	3	27472718	27475641	Fndc3b	ENSMUSG00000039286	55.9088	55.2682	51.082	61.1451	UM-HET3
Chr3:28695913-28698209	3	28695913	28698209	Slc2a2	ENSMUSG00000027690	34.0285	28.0715	31.1925	41.7535	UM-HET3
Chr3:29184059-29191047	3	29184059	29191047	Egfem1	ENSMUSG00000063600	74.7703	74.8178	81.3076	70.6395	UM-HET3
Chr3:30829989-30832063	3	30829989	30832063	null		78.6653	82.1701	78.0178	88.1209	UM-HET3
Chr3:31725249-31738359	3	31725249	31738359	null		75.8423	73.0958	82.0066	71.834	UM-HET3
Chr3:35164836-35170402	3	35164836	35170402	null		77.3678	75.228	69.4416	79.6172	UM-HET3
Chr3:35480672-35482537	3	35480672	35482537	null		46.9468	45.7087	52.1463	37.777	UM-HET3
Chr3:36078923-36081048	3	36078923	36081048	Acad9	ENSMUSG00000027710	55.4985	69.4672	60.6143	68.5647	UM-HET3
Chr3:36080106-36082141	3	36080106	36082141	Acad9	ENSMUSG00000027710	66.4982	81.8212	73.1687	81.8259	UM-HET3
Chr3:37654266-37659363	3	37654266	37659363	null		44.0139	42.7447	43.0062	32.8798	UM-HET3
Chr3:40682513-40684189	3	40682513	40684189	Intu	ENSMUSG00000060798	75.3031	86.0185	89.6215	85.4118	UM-HET3
Chr3:41107028-41110573	3	41107028	41110573	null		82.5345	76.5058	84.239	68.4614	UM-HET3
Chr3:50380162-50382017	3	50380162	50382017	Slc7a11	ENSMUSG00000027737	49.344	48.5945	46.5165	56.7811	UM-HET3
Chr3:50381286-50382383	3	50381286	50382383	Slc7a11	ENSMUSG00000027737	23.9781	23.3801	24.5616	38.4277	UM-HET3
Chr3:51203750-51206590	3	51203750	51206590	null		46.4874	48.4613	45.3535	61.1933	UM-HET3
Chr3:51234451-51247664	3	51234451	51247664	Ccrn4l	ENSMUSG00000023087	77.9937	80.2127	66.5236	78.1737	UM-HET3
Chr3:52817595-52821462	3	52817595	52821462	null		79.7356	82.4226	75.3115	86.065	UM-HET3
Chr3:53418707-53421561	3	53418707	53421561	null		84.8142	82.9081	78.4481	89.1953	UM-HET3
Chr3:54972908-54987169	3	54972908	54987169	null		73.2339	76.0342	71.4868	85.2792	UM-HET3
Chr3:54978790-54989711	3	54978790	54989711	null		65.4937	63.8318	61.5311	72.0046	UM-HET3
Chr3:55780567-55781992	3	55780567	55781992	Nbea	ENSMUSG00000027799	23.4774	36.3994	23.1972	24.6656	UM-HET3
Chr3:59258347-59262977	3	59258347	59262977	Med12l	ENSMUSG00000056476	75.804	69.2979	68.5689	79.6974	UM-HET3
Chr3:59261893-59265011	3	59261893	59265011	Med12l	ENSMUSG00000056476	76.0152	70.8146	65.5208	83.979	UM-HET3
Chr3:63099947-63117145	3	63099947	63117145	null		72.2297	69.8545	78.965	68.3309	UM-HET3
Chr3:63108320-63128808	3	63108320	63128808	null		72.2175	67.8564	77.6628	67.4838	UM-HET3
Chr3:63190935-63201523	3	63190935	63201523	null		87.2089	86.764	84.1008	73.5991	UM-HET3
Chr3:65268484-65272804	3	65268484	65272804	Kcnab1	ENSMUSG00000027827	81.4434	86.9519	85.0376	73.8305	UM-HET3
Chr3:67522233-67525018	3	67522233	67525018	null		68.985	80.0936	73.089	74.2375	UM-HET3
Chr3:67558124-67559606	3	67558124	67559606	null		86.3642	83.1297	75.471	87.6427	UM-HET3
Chr3:69219622-69222907	3	69219622	69222907	null		67.5194	64.0963	52.6291	66.851	UM-HET3
Chr3:69222496-69223837	3	69222496	69223837	null		67.35	66.3516	55.6489	66.774	UM-HET3
Chr3:69286912-69290120	3	69286912	69290120	null		74.7854	79.0929	71.7382	82.5044	UM-HET3
Chr3:69288658-69291225	3	69288658	69291225	null		45.589	52.126	42.9037	54.2606	UM-HET3
Chr3:79202968-79206511	3	79202968	79206511	null		60.5122	70.6386	65.1746	71.1077	UM-HET3
Chr3:79297336-79300916	3	79297336	79300916	null		55.2932	69.2022	59.7163	63.7612	UM-HET3
Chr3:79886317-79887180	3	79886317	79887180	Fam198b	ENSMUSG00000027955	62.2357	72.797	67.6625	68.1779	UM-HET3
Chr3:81958806-81969531	3	81958806	81969531	Tdo2	ENSMUSG00000028011	64.2287	70.1555	58.2416	69.7495	UM-HET3
Chr3:81963987-81974134	3	81963987	81974134	Tdo2	ENSMUSG00000028011	44.5399	51	37.2884	53.7838	UM-HET3
Chr3:83012679-83014175	3	83012679	83014175	Fgg	ENSMUSG00000033860	25.9409	36.7703	27.4733	27.0721	UM-HET3
Chr3:83027781-83031012	3	83027781	83031012	Fga	ENSMUSG00000028001	32.4324	29.9966	28.4351	38.7685	UM-HET3
Chr3:85275353-85278110	3	85275353	85278110	Arfip1	ENSMUSG00000074513	44.5871	61.2276	53.1437	55.5821	UM-HET3
Chr3:86547427-86547842	3	86547427	86547842	Lrba	ENSMUSG00000028080	5.72785	6.19217	16.5747	4.75147	UM-HET3
Chr3:87008706-87015627	3	87008706	87015627	null		54.6384	65.4738	70.7954	73.1109	UM-HET3
Chr3:87750387-87756465	3	87750387	87756465	Pear1	ENSMUSG00000028073	54.229	66.1048	57.3255	62.3144	UM-HET3
Chr3:88365475-88366245	3	88365475	88366245	Paqr6	ENSMUSG00000041423	52.6887	54.2127	61.1859	50.6529	UM-HET3
Chr3:88415788-88419373	3	88415788	88419373	Slc25a44	ENSMUSG00000050144	54.2884	63.0928	54.6216	68.6398	UM-HET3
Chr3:88417585-88420332	3	88417585	88420332	Slc25a44	ENSMUSG00000050144	60.4953	75.4009	69.8431	80.0431	Both
Chr3:88419454-88420780	3	88419454	88420780	Slc25a44	ENSMUSG00000050144	50.9882	79.335	71.1224	91.2225	Both
Chr3:88420348-88421112	3	88420348	88421112	Slc25a44	ENSMUSG00000050144	33.7984	57.6756	48.6792	83.5384	Both
Chr3:88420781-88422052	3	88420781	88422052	Slc25a44	ENSMUSG00000050144	31.2375	36.7667	34.1395	58.9671	UM-HET3
Chr3:88711303-88715848	3	88711303	88715848	2810403A07Rik	ENSMUSG00000028060	71.8931	74.9499	66.2797	76.799	UM-HET3
Chr3:88940896-88943404	3	88940896	88943404	Dap3	ENSMUSG00000068921	71.3774	72.102	65.834	78.0429	UM-HET3
Chr3:89142468-89143424	3	89142468	89143424	Pklr	ENSMUSG00000041237	70.4983	78.9888	70.8818	83.5363	UM-HET3
Chr3:89148561-89149913	3	89148561	89149913	Hcn3	ENSMUSG00000028051	51.1405	63.0688	56.9198	55.386	UM-HET3
Chr3:90381752-90383963	3	90381752	90383963	Slc27a3	ENSMUSG00000027932	78.6269	78.1251	69.7542	82.7198	UM-HET3
Chr3:90389129-90389477	3	90389129	90389477	Slc27a3	ENSMUSG00000027932	40.2778	32.6974	19.2973	31.4518	UM-HET3
Chr3:92689380-92690069	3	92689380	92690069	null		68.263	81.6871	78.4764	78.4879	UM-HET3
Chr3:94398924-94400552	3	94398924	94400552	Gm17179	ENSMUSG00000091954	32.4833	45.4066	37.1372	36.8514	UM-HET3
Chr3:95140350-95141667	3	95140350	95141667	Tnfaip8l2	ENSMUSG00000013707	56.4246	65.2499	44.5696	55.8516	UM-HET3
Chr3:95863944-95865904	3	95863944	95865904	Mrps21	ENSMUSG00000054312	38.6742	57.0363	33.9404	50.4293	Both
Chr3:95865522-95867852	3	95865522	95867852	Mrps21	ENSMUSG00000054312	64.0346	81.2443	55.5799	76.2392	Both
Chr3:96081842-96084637	3	96081842	96084637	null		85.1928	85.16	88.6623	76.0953	UM-HET3
Chr3:96277983-96278437	3	96277983	96278437	Hist2h2bb	ENSMUSG00000050936	6.17143	2.39134	15.1069	3.57163	UM-HET3
Chr3:96527565-96529024	3	96527565	96529024	Hfe2	ENSMUSG00000038403	30.8516	40.9984	25.5306	43.3835	Both
Chr3:96528320-96531170	3	96528320	96531170	Hfe2	ENSMUSG00000038403	42.1385	49.56	41.7525	53.9534	UM-HET3
Chr3:96559106-96561976	3	96559106	96561976	Gm15441	ENSMUSG00000074398	70.4334	63.1083	68.5679	55.2391	UM-HET3
Chr3:96560560-96563531	3	96560560	96563531	Gm15441	ENSMUSG00000074398	70.3531	52.8756	69.9202	51.6541	Both
Chr3:96561999-96564751	3	96561999	96564751	Gm15441	ENSMUSG00000074398	61.0002	50.2507	60.6041	53.7158	UM-HET3
Chr3:96563539-96566592	3	96563539	96566592	Gm15441	ENSMUSG00000074398	64.9043	61.1267	58.2346	68.4093	UM-HET3
Chr3:96706595-96708301	3	96706595	96708301	Nudt17	ENSMUSG00000028100	41.6363	53.1157	46.6548	50.3785	UM-HET3
Chr3:98019223-98023272	3	98019223	98023272	Notch2	ENSMUSG00000027878	58.9998	64.1913	52.9382	64.5778	UM-HET3
Chr3:101494978-101498078	3	101494978	101498078	null		64.8874	76.2918	70.6399	76.2044	UM-HET3
Chr3:101496840-101500690	3	101496840	101500690	null		66.5851	78.2863	68.3446	79.7737	Both
Chr3:105538996-105543358	3	105538996	105543358	Kcnd3	ENSMUSG00000040896	51.5709	52.6778	44.1155	54.6975	UM-HET3
Chr3:105892218-105893435	3	105892218	105893435	Adora3	ENSMUSG00000000562	83.5753	73.177	81.0455	81.7728	UM-HET3
Chr3:107806645-107809638	3	107806645	107809638	null		73.1258	77.909	68.7869	81.2938	UM-HET3
Chr3:107808135-107810979	3	107808135	107810979	null		77.7283	81.1443	75.6012	85.6254	UM-HET3
Chr3:107980629-107984448	3	107980629	107984448	Gstm2	ENSMUSG00000040562	64.0101	67.1602	56.7163	66.7892	UM-HET3
Chr3:108297399-108300585	3	108297399	108300585	Sort1	ENSMUSG00000068747	58.7302	48.0366	54.9107	48.8276	UM-HET3
Chr3:108433243-108434177	3	108433243	108434177	Sars	ENSMUSG00000068739	74.3997	86.2664	86.9083	82.3766	UM-HET3
Chr3:108940232-108941316	3	108940232	108941316	Gm9857	ENSMUSG00000051638	75.2729	79.3744	78.946	68.9275	UM-HET3
Chr3:114388544-114424960	3	114388544	114424960	null		67.4981	67.3332	75.7336	63.463	UM-HET3
Chr3:116204739-116206686	3	116204739	116206686	null		55.498	54.2989	49.4469	60.7689	UM-HET3
Chr3:116276323-116278489	3	116276323	116278489	Cdc14a	ENSMUSG00000033502	54.9943	65.2569	60.274	66.137	UM-HET3
Chr3:121190989-121195919	3	121190989	121195919	null		66.2285	71.8581	57.0737	67.6707	UM-HET3
Chr3:121263213-121264497	3	121263213	121264497	Tmem56	ENSMUSG00000028132	21.7725	28.3916	13.5873	26.0689	UM-HET3
Chr3:121535559-121537950	3	121535559	121537950	null		77.1364	73.4025	66.2097	77.0017	UM-HET3
Chr3:121774786-121778646	3	121774786	121778646	Abcd3	ENSMUSG00000028127	69.9941	77.1796	65.7525	79.0874	UM-HET3
Chr3:122512036-122513086	3	122512036	122513086	Bcar3	ENSMUSG00000028121	23.6254	28.6267	16.8818	27.4738	UM-HET3
Chr3:122858713-122861893	3	122858713	122861893	Pde5a	ENSMUSG00000053965	61.2162	67.5994	53.8188	64.375	UM-HET3
Chr3:122887118-122891878	3	122887118	122891878	null		54.7426	57.9304	50.6548	63.5514	UM-HET3
Chr3:122890044-122895333	3	122890044	122895333	Fabp2	ENSMUSG00000023057	62.0352	64.1221	56.3753	69.5867	UM-HET3
Chr3:123164173-123169479	3	123164173	123169479	Synpo2	ENSMUSG00000050315	60.8989	61.4655	57.4846	70.5434	UM-HET3
Chr3:126664627-126670611	3	126664627	126670611	Camk2d	ENSMUSG00000053819	67.2197	67.6598	62.8533	74.3061	UM-HET3
Chr3:126667886-126677798	3	126667886	126677798	Camk2d	ENSMUSG00000053819	73.9914	73.4404	66.727	78.946	UM-HET3
Chr3:127643275-127646778	3	127643275	127646778	null		61.2808	61.5637	65.6331	50.5398	UM-HET3
Chr3:127687405-127696246	3	127687405	127696246	Alpk1	ENSMUSG00000028028	75.7587	64.6954	66.8787	50.9197	Both
Chr3:127695431-127700537	3	127695431	127700537	Alpk1	ENSMUSG00000028028	71.4721	60.7376	60.9919	50.1397	UM-HET3
Chr3:129545741-129549002	3	129545741	129549002	Elovl6	ENSMUSG00000041220	53.2227	70.5312	63.4124	71.6487	UM-HET3
Chr3:129547564-129550880	3	129547564	129550880	Elovl6	ENSMUSG00000041220	53.9231	65.1813	64.3496	68.073	UM-HET3
Chr3:129552463-129554084	3	129552463	129554084	Elovl6	ENSMUSG00000041220	75.8748	87.4162	85.9762	91.882	UM-HET3
Chr3:129553421-129555331	3	129553421	129555331	Elovl6	ENSMUSG00000041220	57.6313	70.7545	74.0701	76.8623	UM-HET3
Chr3:129560213-129562943	3	129560213	129562943	Elovl6	ENSMUSG00000041220	65.8691	79.1974	78.1474	83.3936	UM-HET3
Chr3:129565182-129567820	3	129565182	129567820	Elovl6	ENSMUSG00000041220	62.0562	74.319	71.3499	83.4651	Both
Chr3:129566640-129568735	3	129566640	129568735	Elovl6	ENSMUSG00000041220	62.8643	73.9637	73.6378	79.5866	UM-HET3
Chr3:129579403-129581430	3	129579403	129581430	Elovl6	ENSMUSG00000041220	70.7524	82.5333	81.8919	84.8631	UM-HET3
Chr3:129586862-129588664	3	129586862	129588664	Elovl6	ENSMUSG00000041220	68.8684	79.5799	74.764	71.4799	UM-HET3
Chr3:129587750-129589955	3	129587750	129589955	Elovl6	ENSMUSG00000041220	64.5472	77.0902	73.4813	75.9528	UM-HET3
Chr3:129588720-129590617	3	129588720	129590617	Elovl6	ENSMUSG00000041220	74.009	86.0483	80.4144	90.5936	Both
Chr3:129590693-129591725	3	129590693	129591725	Elovl6	ENSMUSG00000041220	68.0626	77.2075	68.8627	81.2107	UM-HET3
Chr3:129598629-129601210	3	129598629	129601210	Elovl6	ENSMUSG00000041220	78.237	90.5245	84.9361	91.0088	UM-HET3
Chr3:129601211-129603637	3	129601211	129603637	Elovl6	ENSMUSG00000041220	71.4534	86.4546	84.1701	83.1047	UM-HET3
Chr3:129605653-129608952	3	129605653	129608952	Elovl6	ENSMUSG00000041220	69.566	80.5615	81.6824	86.4062	UM-HET3
Chr3:129612509-129613560	3	129612509	129613560	Elovl6	ENSMUSG00000041220	64.7878	77.8123	81.3047	78.9792	UM-HET3
Chr3:129617161-129618776	3	129617161	129618776	Elovl6	ENSMUSG00000041220	64.3222	74.3656	71.3662	82.4139	UM-HET3
Chr3:129636476-129639632	3	129636476	129639632	Elovl6	ENSMUSG00000041220	69.8957	84.9464	83.6793	88.5996	UM-HET3
Chr3:129637723-129641372	3	129637723	129641372	Elovl6	ENSMUSG00000041220	65.4509	78.268	77.5621	82.299	UM-HET3
Chr3:130928396-130929766	3	130928396	130929766	null		81.524	70.737	78.1583	80.5527	UM-HET3
Chr3:132863987-132865096	3	132863987	132865096	null		27.368	37.7936	35.2749	37.597	UM-HET3
Chr3:133746134-133752037	3	133746134	133752037	null		56.804	61.9453	53.5092	68.0126	UM-HET3
Chr3:138125329-138127814	3	138125329	138127814	Mttp	ENSMUSG00000028158	70.5177	72.3807	68.3573	80.1085	UM-HET3
Chr3:138126531-138129339	3	138126531	138129339	Mttp	ENSMUSG00000028158	45.6807	50.32	48.0956	58.3088	UM-HET3
Chr3:138131932-138134250	3	138131932	138134250	Mttp	ENSMUSG00000028158	46.0262	53.3537	43.9635	54.5172	UM-HET3
Chr3:138280410-138285181	3	138280410	138285181	Adh1	ENSMUSG00000074207	41.2952	41.0007	36.0422	50.001	UM-HET3
Chr3:138643949-138644916	3	138643949	138644916	null		31.2492	42.5754	30.1293	40.3123	Both
Chr3:141649192-141657803	3	141649192	141657803	Unc5c	ENSMUSG00000059921	84.8758	83.0913	87.4929	75.1522	UM-HET3
Chr3:142547999-142555788	3	142547999	142555788	Gbp7	ENSMUSG00000040253	82.6013	84.9902	78.758	90.5336	UM-HET3
Chr3:142552458-142556654	3	142552458	142556654	null		71.1826	80.9011	65.2872	87.5383	UM-HET3
Chr3:142555804-142560728	3	142555804	142560728	Gbp3	ENSMUSG00000028268	67.6456	75.1149	64.0213	76.2167	UM-HET3
Chr3:143173750-143182300	3	143173750	143182300	null		79.7516	79.1151	80.0433	64.4935	UM-HET3
Chr3:143177528-143184839	3	143177528	143184839	null		77.8805	83.3784	78.399	68.1932	UM-HET3
Chr3:144399886-144401382	3	144399886	144401382	null		35.4685	42.5127	38.1097	51.0627	UM-HET3
Chr3:145553039-145556459	3	145553039	145556459	Col24a1	ENSMUSG00000028197	63.5214	70.2668	66.9695	80.8095	UM-HET3
Chr3:145555819-145559321	3	145555819	145559321	null		55.316	64.6244	59.4271	73.8784	UM-HET3
Chr3:145643145-145644847	3	145643145	145644847	null		67.6877	82.7326	76.8609	82.2713	UM-HET3
Chr3:145738736-145740325	3	145738736	145740325	null		62.9719	61.8951	52.5522	63.5017	UM-HET3
Chr3:146592859-146595525	3	146592859	146595525	Dnase2b	ENSMUSG00000028185	66.7868	67.767	74.6341	62.4637	UM-HET3
Chr3:146775212-146779906	3	146775212	146779906	Prkacb	ENSMUSG00000005034	68.4602	76.2412	63.8777	76.5457	UM-HET3
Chr3:147102852-147113324	3	147102852	147113324	null		69.1496	79.4387	80.5364	80.6351	UM-HET3
Chr3:148920899-148924542	3	148920899	148924542	Lphn2	ENSMUSG00000028184	71.3703	81.6697	77.2513	79.8815	UM-HET3
Chr3:148976210-148978391	3	148976210	148978391	Lphn2	ENSMUSG00000028184	67.1759	69.7577	61.0503	74.2662	UM-HET3
Chr3:148986167-148987458	3	148986167	148987458	Lphn2	ENSMUSG00000028184	29.4295	29.9451	24.891	34.933	UM-HET3
Chr3:149438750-149442174	3	149438750	149442174	null		86.4468	87.257	73.6898	85.024	UM-HET3
Chr3:149544740-149546648	3	149544740	149546648	null		42.6427	53.1799	47.125	45.3579	UM-HET3
Chr3:149546111-149547956	3	149546111	149547956	null		39.5951	51.9023	46.4272	41.4526	UM-HET3
Chr3:150637366-150644068	3	150637366	150644068	null		85.0166	83.8838	86.6661	76.5476	UM-HET3
Chr3:152092428-152092965	3	152092428	152092965	Gipc2	ENSMUSG00000039131	73.0071	82.6429	60.1624	70.5634	UM-HET3
Chr3:152751415-152754726	3	152751415	152754726	Pigk	ENSMUSG00000039047	59.4486	70.2465	59.7468	75.9124	Both
Chr3:152753896-152756731	3	152753896	152756731	Pigk	ENSMUSG00000039047	63.0224	71.1557	62.5568	77.0658	UM-HET3
Chr3:154352343-154356535	3	154352343	154356535	null		87.3307	76.976	86.3137	84.2186	UM-HET3
Chr4:5798180-5798911	4	5798180	5798911	Fam110b	ENSMUSG00000049119	44.9405	57.5898	46.7757	50.9592	UM-HET3
Chr4:5798652-5799191	4	5798652	5799191	Fam110b	ENSMUSG00000049119	80.1072	90.2475	81.0383	83.8036	UM-HET3
Chr4:8677747-8680029	4	8677747	8680029	null		74.1643	69.3874	69.4537	79.9561	UM-HET3
Chr4:8730388-8734259	4	8730388	8734259	Chd7	ENSMUSG00000041235	43.0485	50.8296	43.2628	54.0091	UM-HET3
Chr4:10905055-10912341	4	10905055	10912341	null		61.2559	73.2975	66.3481	62.1089	UM-HET3
Chr4:11611802-11616161	4	11611802	11616161	Rad54b	ENSMUSG00000078773	66.5866	68.0571	73.6041	62.9205	UM-HET3
Chr4:15914507-15915713	4	15914507	15915713	Decr1	ENSMUSG00000028223	78.1255	82.5104	73.5006	85.6815	UM-HET3
Chr4:15915158-15916400	4	15915158	15916400	Decr1	ENSMUSG00000028223	62.6735	72.5069	62.3363	75.4362	UM-HET3
Chr4:15915714-15916788	4	15915714	15916788	Decr1	ENSMUSG00000028223	70.851	81.9482	74.7145	82.5536	UM-HET3
Chr4:32529678-32531173	4	32529678	32531173	Bach2	ENSMUSG00000040270	83.5302	78.2861	84.9411	73.4373	UM-HET3
Chr4:32530423-32531614	4	32530423	32531614	Bach2	ENSMUSG00000040270	70.4426	59.6664	68.5152	49.0739	Both
Chr4:32832223-32833709	4	32832223	32833709	Ankrd6	ENSMUSG00000040183	78.7336	82.9503	71.4965	82.3853	UM-HET3
Chr4:33286889-33291045	4	33286889	33291045	Pnrc1	ENSMUSG00000040128	57.9718	68.4506	72.0684	74.1401	UM-HET3
Chr4:36959866-36973241	4	36959866	36973241	Gm12371	ENSMUSG00000084898	75.9947	74.544	80.7211	69.5563	UM-HET3
Chr4:40205815-40207944	4	40205815	40207944	Ddx58	ENSMUSG00000040296	66.0513	72.6311	60.1561	70.8026	UM-HET3
Chr4:40509645-40511490	4	40509645	40511490	4933428C19Rik	ENSMUSG00000086355	76.6252	73.9668	79.8386	67.225	UM-HET3
Chr4:40840194-40844801	4	40840194	40844801	B4galt1	ENSMUSG00000028413	53.895	64.0416	61.7686	63.3262	UM-HET3
Chr4:41190528-41192947	4	41190528	41192947	Ube2r2	ENSMUSG00000036241	76.8453	76.8617	70.0772	81.8939	UM-HET3
Chr4:41497091-41497834	4	41497091	41497834	AI464131	ENSMUSG00000046312	56.3092	68.4064	60.1138	56.7582	UM-HET3
Chr4:41500376-41504374	4	41500376	41504374	AI464131	ENSMUSG00000046312	40.2538	51.3953	50.3462	47.0247	UM-HET3
Chr4:41757545-41758522	4	41757545	41758522	Il11ra1	ENSMUSG00000073889	50.8005	62.0795	49.5478	64.3052	Both
Chr4:41757941-41759401	4	41757941	41759401	Il11ra1	ENSMUSG00000073889	26.525	42.0003	31.8393	39.8072	UM-HET3
Chr4:43641663-43643988	4	43641663	43643988	Npr2	ENSMUSG00000028469	90.7471	90.3335	83.4489	93.7994	UM-HET3
Chr4:44508085-44509641	4	44508085	44509641	null		50.2137	54.0599	45.0928	56.2212	UM-HET3
Chr4:45785651-45788285	4	45785651	45788285	null		47.8206	62.6173	55.3818	62.8476	UM-HET3
Chr4:45787551-45789025	4	45787551	45789025	null		61.8624	73.0705	61.8849	68.2787	UM-HET3
Chr4:46307527-46309328	4	46307527	46309328	Gm12446	ENSMUSG00000087383	36.253	47.8095	38.9499	46.5125	UM-HET3
Chr4:46662901-46664729	4	46662901	46664729	Gabbr2	ENSMUSG00000039809	73.4548	67.2006	79.9939	67.8511	UM-HET3
Chr4:46664274-46665981	4	46664274	46665981	Gabbr2	ENSMUSG00000039809	71.5095	70.9963	76.9914	61.4751	UM-HET3
Chr4:47111255-47112243	4	47111255	47112243	Galnt12	ENSMUSG00000039774escription=UDP-N-acetyl-alpha-D-galactosamine:polypeptideN-acetylgalactosaminyltransferase 12 [Source:MGISymbol;Acc:MGI:2444664]	58.0071	69.2877	66.3967	61.4687	UM-HET3
Chr4:47243940-47245538	4	47243940	47245538	Col15a1	ENSMUSG00000028339	64.4054	76.1959	58.1017	77.3874	Both
Chr4:47244987-47245715	4	47244987	47245715	Col15a1	ENSMUSG00000028339	37.1284	55.1068	29.3204	54.9038	Both
Chr4:47245553-47246148	4	47245553	47246148	Col15a1	ENSMUSG00000028339	19.3992	33.1325	23.5725	37.6138	Both
Chr4:48051299-48051965	4	48051299	48051965	Nr4a3	ENSMUSG00000028341	15.9301	26.8242	14.0821	19.8869	UM-HET3
Chr4:48051725-48052329	4	48051725	48052329	Nr4a3	ENSMUSG00000028341	19.0333	32.0111	19.2713	25.0045	UM-HET3
Chr4:49374243-49383357	4	49374243	49383357	Acnat2	ENSMUSG00000060317	46.4886	58.3061	46.51	54.3005	UM-HET3
Chr4:53009521-53017064	4	53009521	53017064	Nipsnap3b	ENSMUSG00000015247	65.9161	61.2588	56.9001	68.6512	UM-HET3
Chr4:53414672-53418656	4	53414672	53418656	null		62.3077	63.9594	62.4914	72.8726	UM-HET3
Chr4:53806455-53807659	4	53806455	53807659	null		74.2707	75.9106	69.6412	81.4812	UM-HET3
Chr4:55739522-55740968	4	55739522	55740968	null		74.1256	85.5568	64.5913	79.4917	UM-HET3
Chr4:57113963-57115680	4	57113963	57115680	Epb4.1l4b	ENSMUSG00000028434	49.0192	50.2195	34.3796	50.5144	UM-HET3
Chr4:57280171-57282248	4	57280171	57282248	Ptpn3	ENSMUSG00000038764	56.6004	67.1543	57.0884	69.5615	UM-HET3
Chr4:57281312-57283849	4	57281312	57283849	Ptpn3	ENSMUSG00000038764	46.1284	52.2415	42.8714	54.5697	UM-HET3
Chr4:57951857-57954937	4	57951857	57954937	Txn1	ENSMUSG00000028367	41.0114	52.158	43.2131	52.0818	UM-HET3
Chr4:59326499-59330144	4	59326499	59330144	Susd1	ENSMUSG00000038578	53.557	54.1493	50.7338	62.1195	UM-HET3
Chr4:60421289-60437603	4	60421289	60437603	Mup9	ENSMUSG00000078686	65.246	78.5627	65.1584	80.0515	Both
Chr4:60465982-60471056	4	60465982	60471056	null		81.6906	84.5694	77.4012	89.3904	UM-HET3
Chr4:61800631-61809289	4	61800631	61809289	Gm13775	ENSMUSG00000081207	67.4348	74.3347	61.977	74.8055	UM-HET3
Chr4:61974188-61977386	4	61974188	61977386	null		36.0332	46.2709	36.3501	37.6993	UM-HET3
Chr4:62084807-62097339	4	62084807	62097339	Mup3	ENSMUSG00000066154	41.7269	42.4027	42.4539	52.8022	UM-HET3
Chr4:62089585-62101574	4	62089585	62101574	Gm12909	ENSMUSG00000085404	58.6978	59.6913	56.4709	68.8006	UM-HET3
Chr4:62367480-62372944	4	62367480	62372944	Slc31a1	ENSMUSG00000066150	62.1066	62.6784	55.9112	66.5797	UM-HET3
Chr4:62697969-62700363	4	62697969	62700363	Rgs3	ENSMUSG00000059810	42.4213	48.1659	43.2656	60.3434	UM-HET3
Chr4:62699562-62701274	4	62699562	62701274	Rgs3	ENSMUSG00000059810	37.8723	45.4248	38.3435	61.609	UM-HET3
Chr4:62700384-62703255	4	62700384	62703255	Rgs3	ENSMUSG00000059810	62.0573	70.516	58.7076	79.4172	UM-HET3
Chr4:62701501-62704055	4	62701501	62704055	Rgs3	ENSMUSG00000059810	68.6231	78.3043	67.5553	84.093	UM-HET3
Chr4:63353247-63357847	4	63353247	63357847	Orm3	ENSMUSG00000028359	67.6232	71.0972	58.7127	68.8926	UM-HET3
Chr4:72085802-72092387	4	72085802	72092387	null		80.3915	83.9822	76.075	86.9677	UM-HET3
Chr4:76062480-76071615	4	76062480	76071615	Ptprd	ENSMUSG00000028399	91.4218	92.0494	77.4293	88.8563	UM-HET3
Chr4:76387517-76395808	4	76387517	76395808	Ptprd	ENSMUSG00000028399	89.1227	86.8379	73.0677	84.4598	UM-HET3
Chr4:76391574-76399496	4	76391574	76399496	Ptprd	ENSMUSG00000028399	86.8419	86.0543	72.4647	85.0795	UM-HET3
Chr4:76417849-76426035	4	76417849	76426035	Ptprd	ENSMUSG00000028399	67.1914	70.3055	56.2421	68.8697	UM-HET3
Chr4:76586629-76594340	4	76586629	76594340	Ptprd	ENSMUSG00000028399	86.5317	87.2138	72.9695	85.9498	UM-HET3
Chr4:76853043-76863642	4	76853043	76863642	Ptprd	ENSMUSG00000028399	80.2876	80.25	66.3728	78.9126	UM-HET3
Chr4:77021328-77032622	4	77021328	77032622	Ptprd	ENSMUSG00000028399	77.506	81.2212	70.8884	84.1899	UM-HET3
Chr4:77173320-77183991	4	77173320	77183991	Ptprd	ENSMUSG00000028399	73.2269	74.2447	69.3526	79.6466	UM-HET3
Chr4:77463086-77469025	4	77463086	77469025	Ptprd	ENSMUSG00000028399	71.3929	70.6501	70.9051	81.9394	UM-HET3
Chr4:77467327-77477836	4	77467327	77477836	Ptprd	ENSMUSG00000028399	67.6906	67.3196	62.0967	77.9314	UM-HET3
Chr4:78323198-78337444	4	78323198	78337444	null		70.7866	76.6976	68.4186	80.8851	UM-HET3
Chr4:78329751-78347364	4	78329751	78347364	null		71.7773	69.8082	69.179	79.4405	UM-HET3
Chr4:78481577-78483712	4	78481577	78483712	null		83.6612	85.9725	76.7835	88.375	UM-HET3
Chr4:79372299-79373572	4	79372299	79373572	null		89.1636	90.3093	72.9167	86.495	UM-HET3
Chr4:79696571-79713670	4	79696571	79713670	null		72.4062	70.4695	61.6788	71.7924	UM-HET3
Chr4:80637336-80651478	4	80637336	80651478	null		75.3815	77.239	67.3766	79.6227	UM-HET3
Chr4:80645986-80657197	4	80645986	80657197	null		73.8757	77.504	66.2883	80.019	UM-HET3
Chr4:80651828-80663612	4	80651828	80663612	null		71.0349	75.767	63.1466	75.2577	UM-HET3
Chr4:81303476-81308030	4	81303476	81308030	Mpdz	ENSMUSG00000028402	83.5954	80.5859	68.3717	80.8713	UM-HET3
Chr4:82538445-82539763	4	82538445	82539763	Nfib	ENSMUSG00000008575	65.1513	62.8942	61.6628	71.8962	UM-HET3
Chr4:83309380-83311620	4	83309380	83311620	Ttc39b	ENSMUSG00000038172	71.5363	75.2756	67.1784	77.5416	UM-HET3
Chr4:83500391-83504068	4	83500391	83504068	Gm10154	ENSMUSG00000066116	61.8397	62.9655	64.8383	54.5082	UM-HET3
Chr4:84064843-84068148	4	84064843	84068148	null		52.7501	60.059	53.0325	63.2889	UM-HET3
Chr4:85713474-85719521	4	85713474	85719521	Gm12680	ENSMUSG00000087349	74.2692	78.0744	71.4213	81.9229	UM-HET3
Chr4:86664033-86667266	4	86664033	86667266	Plin2	ENSMUSG00000028494	52.3878	63.3897	72.4882	65.0552	UM-HET3
Chr4:86665441-86668499	4	86665441	86668499	Plin2	ENSMUSG00000028494	35.3214	46.5833	49.2137	45.6155	UM-HET3
Chr4:88041022-88047098	4	88041022	88047098	null		77.8472	79.501	73.6902	84.5044	UM-HET3
Chr4:88358478-88368654	4	88358478	88368654	BC057079	ENSMUSG00000038368	82.5224	86.0194	75.0594	87.9174	UM-HET3
Chr4:92052147-92061253	4	92052147	92061253	null		71.2486	64.791	78.0921	65.5056	UM-HET3
Chr4:95551587-95558218	4	95551587	95558218	Fggy	ENSMUSG00000028573	68.0571	70.3364	75.321	93.3914	UM-HET3
Chr4:95556309-95562536	4	95556309	95562536	Fggy	ENSMUSG00000028573	65.3481	67.5861	70.4692	90.3954	UM-HET3
Chr4:96588744-96593104	4	96588744	96593104	Cyp2j9	ENSMUSG00000015224	57.2451	64.1477	52.2023	71.237	UM-HET3
Chr4:97674502-97677019	4	97674502	97677019	E130114P18Rik	ENSMUSG00000048747	55.4252	68.9385	60.6296	60.7417	UM-HET3
Chr4:97814776-97819577	4	97814776	97819577	Nfia	ENSMUSG00000028565	52.5802	63.5871	47.6937	58.4837	UM-HET3
Chr4:100039978-100042584	4	100039978	100042584	null		49.2284	58.2786	47.1409	65.1849	UM-HET3
Chr4:100042028-100042798	4	100042028	100042798	null		64.2203	73.5224	63.0798	76.1339	UM-HET3
Chr4:100525185-100527643	4	100525185	100527643	Ube2u	ENSMUSG00000069733	60.1875	61.1931	50.6672	62.0435	UM-HET3
Chr4:101426691-101429725	4	101426691	101429725	Ak4	ENSMUSG00000028527	46.1239	57.2794	49.8345	49.415	UM-HET3
Chr4:103700638-103706616	4	103700638	103706616	Dab1	ENSMUSG00000028519	70.5318	82.0022	78.124	75.8724	UM-HET3
Chr4:105182799-105186834	4	105182799	105186834	Ppap2b	ENSMUSG00000028517	45.6838	50.1676	39.9134	54.5177	UM-HET3
Chr4:105245473-105247936	4	105245473	105247936	null		61.9273	59.1142	59.8184	49.5225	UM-HET3
Chr4:106052744-106056288	4	106052744	106056288	null		91.5641	81.4733	84.1366	90.4916	UM-HET3
Chr4:106240802-106244502	4	106240802	106244502	Gm12724	ENSMUSG00000086249	73.2253	86.5642	73.764	78.0575	UM-HET3
Chr4:106243894-106245689	4	106243894	106245689	Gm12724	ENSMUSG00000086249	51.7761	64.8696	44.462	62.2721	Both
Chr4:106244503-106247942	4	106244503	106247942	Gm12724	ENSMUSG00000086249	69.1942	69.5824	59.4548	72.2092	UM-HET3
Chr4:107302351-107305550	4	107302351	107305550	Dio1	ENSMUSG00000034785	46.8682	57.146	40.1986	41.447	UM-HET3
Chr4:108398027-108401432	4	108398027	108401432	Gpx7	ENSMUSG00000028597	61.4228	64.8258	60.3767	72.0547	UM-HET3
Chr4:114639050-114643878	4	114639050	114643878	null		60.8747	68.3868	49.9628	62.8641	UM-HET3
Chr4:114643431-114646932	4	114643431	114646932	null		55.3014	66.6552	45.1421	57.5613	Both
Chr4:116690860-116696638	4	116690860	116696638	Prdx1	ENSMUSG00000028691	63.3438	61.5606	68.3143	57.1871	UM-HET3
Chr4:116820601-116821265	4	116820601	116821265	Hpdl	ENSMUSG00000043155	32.8683	20.0509	22.9329	20.5482	UM-HET3
Chr4:116832641-116840300	4	116832641	116840300	null		70.5297	83.4186	79.8808	73.9446	UM-HET3
Chr4:117277758-117280187	4	117277758	117280187	Rnf220	ENSMUSG00000028677	54.8079	67.0885	53.3165	61.809	UM-HET3
Chr4:117278739-117281221	4	117278739	117281221	Rnf220	ENSMUSG00000028677	59.1336	70.9959	58.2602	63.8927	UM-HET3
Chr4:117303009-117304427	4	117303009	117304427	Rnf220	ENSMUSG00000028677	16.4154	16.3542	13.2454	25.6945	UM-HET3
Chr4:117313031-117315968	4	117313031	117315968	Rnf220	ENSMUSG00000028677	58.5549	58.102	53.0862	64.2425	UM-HET3
Chr4:117839973-117843886	4	117839973	117843886	Slc6a9	ENSMUSG00000028542	65.4124	63.6813	57.6108	69.1869	UM-HET3
Chr4:117867488-117868144	4	117867488	117868144	Slc6a9	ENSMUSG00000028542	65.5494	66.9008	67.712	57.4671	UM-HET3
Chr4:117867960-117869147	4	117867960	117869147	Slc6a9	ENSMUSG00000028542	66.2977	70.4413	69.9791	58.1665	UM-HET3
Chr4:118146442-118147816	4	118146442	118147816	Kdm4a	ENSMUSG00000033326	68.8881	82.4267	78.4217	80.1242	UM-HET3
Chr4:118147212-118148549	4	118147212	118148549	Kdm4a	ENSMUSG00000033326	52.6564	74.9004	58.6276	66.678	UM-HET3
Chr4:118147817-118149291	4	118147817	118149291	Kdm4a	ENSMUSG00000033326	65.2873	81.0593	64.31	73.4206	UM-HET3
Chr4:118267768-118269948	4	118267768	118269948	Ptprf	ENSMUSG00000033295	59.621	59.1461	55.1193	67.617	UM-HET3
Chr4:118286431-118288221	4	118286431	118288221	Ptprf	ENSMUSG00000033295	38.6403	48.1647	43.8008	54.0587	UM-HET3
Chr4:118489888-118497725	4	118489888	118497725	Tie1	ENSMUSG00000033191	61.7838	61.7081	38.1299	50.0334	UM-HET3
Chr4:118490909-118498601	4	118490909	118498601	Tie1	ENSMUSG00000033191	84.2243	87.6557	60.8456	76.9146	UM-HET3
Chr4:119118839-119121097	4	119118839	119121097	Slc2a1	ENSMUSG00000028645	35.1681	46.9564	39.9287	39.2822	UM-HET3
Chr4:119736296-119740169	4	119736296	119740169	Hivep3	ENSMUSG00000028634	58.5117	68.942	64.3693	68.0156	UM-HET3
Chr4:120062748-120064007	4	120062748	120064007	Hivep3	ENSMUSG00000028634	73.3345	76.3153	64.4462	75.925	UM-HET3
Chr4:120063458-120065023	4	120063458	120065023	Hivep3	ENSMUSG00000028634	76.6937	79.6233	67.4547	77.5881	UM-HET3
Chr4:122955833-122958594	4	122955833	122958594	Mfsd2a	ENSMUSG00000028655	50.0048	60.8882	61.3569	63.4403	UM-HET3
Chr4:122969364-122973251	4	122969364	122973251	null		48.6937	60.5245	56.1834	51.373	UM-HET3
Chr4:122971574-122975580	4	122971574	122975580	null		59.4543	69.9474	67.5927	63.1783	UM-HET3
Chr4:123896275-123897606	4	123896275	123897606	null		60.1798	70.182	63.1562	60.3519	UM-HET3
Chr4:124216428-124219398	4	124216428	124219398	null		70.6584	83.154	70.7743	73.7619	UM-HET3
Chr4:124885648-124886136	4	124885648	124886136	Epha10	ENSMUSG00000028876	57.5738	49.7579	58.0051	45.1332	UM-HET3
Chr4:125034319-125037066	4	125034319	125037066	Gnl2	ENSMUSG00000028869	72.8144	71.4051	67.7151	79.3125	UM-HET3
Chr4:125277582-125281589	4	125277582	125281589	null		80.0513	65.7966	74.8642	73.3335	UM-HET3
Chr4:125392220-125394574	4	125392220	125394574	null		72.2902	72.5163	58.9357	74.6897	UM-HET3
Chr4:125436006-125438355	4	125436006	125438355	null		50.8782	62.1251	52.7668	61.8429	UM-HET3
Chr4:125851519-125856244	4	125851519	125856244	null		58.1396	70.5165	69.7053	65.3673	UM-HET3
Chr4:126234363-126235907	4	126234363	126235907	Mtap7d1	ENSMUSG00000028849	89.5587	75.0665	81.6447	78.7477	UM-HET3
Chr4:127214464-127215324	4	127214464	127215324	Dlgap3	ENSMUSG00000042388	54.3824	40.4636	34.9306	44.1923	UM-HET3
Chr4:128428855-128429791	4	128428855	128429791	Csmd2	ENSMUSG00000028804	72.7118	78.761	81.1443	68.5046	UM-HET3
Chr4:128617223-128619527	4	128617223	128619527	Tlr12	ENSMUSG00000062545	32.3308	43.8207	36.8744	42.3097	UM-HET3
Chr4:128762812-128767333	4	128762812	128767333	A3galt2	ENSMUSG00000028794	78.0357	91.1583	86.5501	88.922	UM-HET3
Chr4:129244744-129246894	4	129244744	129246894	C77080	ENSMUSG00000050390	42.8847	48.5401	42.3609	55.064	UM-HET3
Chr4:129360899-129363526	4	129360899	129363526	Zbtb8a	ENSMUSG00000028807	65.6957	81.1346	63.245	73.4854	Both
Chr4:129362152-129364522	4	129362152	129364522	Zbtb8a	ENSMUSG00000028807	53.3141	69.0801	58.2804	69.4657	Both
Chr4:129931513-129933869	4	129931513	129933869	null		71.7358	87.1353	77.3191	85.6559	UM-HET3
Chr4:129933594-129935127	4	129933594	129935127	null		56.1032	70.7417	61.648	68.1318	UM-HET3
Chr4:130034733-130038333	4	130034733	130038333	Gm12963	ENSMUSG00000085517	80.0594	65.489	73.3589	74.2607	UM-HET3
Chr4:130773067-130775501	4	130773067	130775501	Pum1	ENSMUSG00000028580	82.8852	83.0095	75.0814	87.4006	UM-HET3
Chr4:131501869-131505504	4	131501869	131505504	Gm831	ENSMUSG00000078531	66.7575	78.0711	78.5877	74.9073	UM-HET3
Chr4:131897454-131898997	4	131897454	131898997	Srsf4	ENSMUSG00000028911	33.6062	50.1049	38.7164	39.119	UM-HET3
Chr4:132112545-132113657	4	132112545	132113657	Oprd1	ENSMUSG00000050511	29.741	44.3625	39.3931	35.0773	UM-HET3
Chr4:132113544-132113841	4	132113544	132113841	Oprd1	ENSMUSG00000050511	26.171	36.2802	38.5974	25.9127	UM-HET3
Chr4:132949158-132950601	4	132949158	132950601	null		75.8999	74.3225	78.9772	66.8167	UM-HET3
Chr4:133040748-133042582	4	133040748	133042582	Ahdc1	ENSMUSG00000037692	55.9342	60.6266	54.8042	70.6293	UM-HET3
Chr4:133041601-133043120	4	133041601	133043120	Ahdc1	ENSMUSG00000037692	35.2421	42.4314	40.0307	50.4299	UM-HET3
Chr4:133049492-133051792	4	133049492	133051792	Ahdc1	ENSMUSG00000037692	54.4872	49.0406	45.1718	56.2593	UM-HET3
Chr4:133090301-133094936	4	133090301	133094936	null		45.0548	40.946	36.201	47.2169	UM-HET3
Chr4:133385972-133389695	4	133385972	133389695	Slc9a1	ENSMUSG00000028854	56.6902	73.285	68.9573	69.2927	UM-HET3
Chr4:134057972-134061631	4	134057972	134061631	Gm13060	ENSMUSG00000049410	71.1706	67.5349	66.5007	55.9522	UM-HET3
Chr4:134060370-134064921	4	134060370	134064921	Aim1l	ENSMUSG00000012123	63.2754	70.5683	69.7202	55.5855	UM-HET3
Chr4:134148661-134155699	4	134148661	134155699	Ccdc21	ENSMUSG00000037443	65.2007	61.8702	72.2505	82.5357	UM-HET3
Chr4:134153096-134156832	4	134153096	134156832	Ccdc21	ENSMUSG00000037443	54.8326	54.9626	61.2285	74.3989	UM-HET3
Chr4:134155700-134165260	4	134155700	134165260	Ccdc21	ENSMUSG00000037443	65.6379	69.0789	70.55	84.2379	UM-HET3
Chr4:134246834-134249887	4	134246834	134249887	E130218I03Rik	ENSMUSG00000086322	56.8875	66.9803	58.0156	57.0726	UM-HET3
Chr4:134668498-134670468	4	134668498	134670468	Man1c1	ENSMUSG00000037306	73.2935	84.3864	71.0447	70.3407	UM-HET3
Chr4:135232821-135236856	4	135232821	135236856	Clic4	ENSMUSG00000037242	69.8974	74.2379	68.8104	79.6195	UM-HET3
Chr4:135233810-135238875	4	135233810	135238875	Clic4	ENSMUSG00000037242	64.068	67.983	65.9544	77.8381	UM-HET3
Chr4:135651808-135653944	4	135651808	135653944	null		58.8754	60.835	51.3416	65.3624	UM-HET3
Chr4:135712740-135715028	4	135712740	135715028	null		85.5052	85.1705	79.913	91.8724	UM-HET3
Chr4:136059198-136061832	4	136059198	136061832	null		85.6563	85.1746	83.7961	71.2398	UM-HET3
Chr4:136060514-136065030	4	136060514	136065030	null		87.3544	86.3012	85.055	74.0436	UM-HET3
Chr4:136245564-136247359	4	136245564	136247359	Asap3	ENSMUSG00000036995	34.3611	45.7817	34.7646	41.8145	UM-HET3
Chr4:136386599-136387952	4	136386599	136387952	null		57.9405	55.7946	47.0092	57.6967	UM-HET3
Chr4:136389527-136391227	4	136389527	136391227	null		45.7638	49.506	41.1481	55.7053	UM-HET3
Chr4:137034824-137040478	4	137034824	137040478	Zbtb40	ENSMUSG00000060862	79.5897	90.1134	85.2847	82.8136	UM-HET3
Chr4:137083843-137088188	4	137083843	137088188	null		71.5067	58.5018	69.2749	67.1401	UM-HET3
Chr4:137307228-137312216	4	137307228	137312216	null		62.0958	72.3625	66.7166	66.7227	UM-HET3
Chr4:137367241-137372555	4	137367241	137372555	null		67.0975	70.5838	68.0759	81.0247	UM-HET3
Chr4:137372049-137373747	4	137372049	137373747	null		72.4848	78.9042	76.4406	87.7465	UM-HET3
Chr4:137941015-137944047	4	137941015	137944047	Ece1	ENSMUSG00000057530	41.7556	43.6816	49.0965	38.0647	UM-HET3
Chr4:138331150-138338577	4	138331150	138338577	Cda	ENSMUSG00000028755	73.2022	85.319	76.2037	73.3082	UM-HET3
Chr4:138457262-138462940	4	138457262	138462940	Camk2n1	ENSMUSG00000046447	50.5294	38.8264	37.9062	44.6549	UM-HET3
Chr4:138921800-138931292	4	138921800	138931292	null		58.6081	47.3722	58.0536	54.7999	UM-HET3
Chr4:138962408-138964967	4	138962408	138964967	null		86.5576	83.675	75.7237	62.8199	UM-HET3
Chr4:138966787-138967769	4	138966787	138967769	Rnf186	ENSMUSG00000070661	27.7929	11.7553	24.0692	20.7305	UM-HET3
Chr4:138967277-138969489	4	138967277	138969489	Rnf186	ENSMUSG00000070661	29.7628	13.7178	25.0841	18.9804	UM-HET3
Chr4:139966128-139967387	4	139966128	139967387	Klhdc7a	ENSMUSG00000078234	23.3646	33.3873	26.6871	34.6379	UM-HET3
Chr4:140197855-140200450	4	140197855	140200450	Igsf21	ENSMUSG00000040972	82.3559	72.1264	74.6243	68.5353	UM-HET3
Chr4:140303217-140306042	4	140303217	140306042	null		83.3004	82.0653	80.0775	67.7425	UM-HET3
Chr4:140364848-140366808	4	140364848	140366808	null		81.1651	79.5155	74.7168	64.6549	UM-HET3
Chr4:140420891-140423362	4	140420891	140423362	Gm13021	ENSMUSG00000086437	36.1904	40.2914	37.3536	47.7529	UM-HET3
Chr4:140482112-140483386	4	140482112	140483386	null		70.5972	81.157	75.9564	70.6925	UM-HET3
Chr4:140486009-140489379	4	140486009	140489379	null		75.9562	70.1784	62.2772	51.1751	UM-HET3
Chr4:140852831-140854750	4	140852831	140854750	null		40.7278	33.7	47.056	33.9329	UM-HET3
Chr4:140931166-140932319	4	140931166	140932319	Padi2	ENSMUSG00000028927	73.2601	83.2768	73.739	71.3191	UM-HET3
Chr4:141271588-141273285	4	141271588	141273285	null		44.8435	54.8528	48.2459	48.6693	UM-HET3
Chr4:141308525-141309001	4	141308525	141309001	Epha2	ENSMUSG00000006445	31.8992	48.053	40.0378	57.3965	Both
Chr4:141308775-141309427	4	141308775	141309427	Epha2	ENSMUSG00000006445	39.6556	65.9826	56.4446	77.7371	Both
Chr4:141309010-141310010	4	141309010	141310010	Epha2	ENSMUSG00000006445	22.2794	35.1382	34.6869	47.1413	Both
Chr4:141346881-141348288	4	141346881	141348288	Gm13074	ENSMUSG00000085836	39.3274	53.7314	42.1286	45.775	UM-HET3
Chr4:142004255-142008428	4	142004255	142008428	Fhad1	ENSMUSG00000051435	69.6213	82.3371	71.8765	75.3599	UM-HET3
Chr4:142005428-142011071	4	142005428	142011071	Fhad1	ENSMUSG00000051435	61.5443	77.4914	66.8436	70.8099	UM-HET3
Chr4:143460352-143464847	4	143460352	143464847	null		68.4544	72.0667	77.8935	64.4015	UM-HET3
Chr4:143463011-143472902	4	143463011	143472902	null		69.1332	70.9	74.401	60.7656	UM-HET3
Chr4:145351953-145361276	4	145351953	145361276	null		55.6738	61.6355	62.3903	72.5667	UM-HET3
Chr4:145355348-145365679	4	145355348	145365679	null		49.2293	52.6607	57.8124	68.1911	UM-HET3
Chr4:148072869-148075459	4	148072869	148075459	Gm13201	ENSMUSG00000078494	43.0531	53.4142	38.6119	52.411	UM-HET3
Chr4:148075050-148075974	4	148075050	148075974	Gm13201	ENSMUSG00000078494	22.1204	46.418	34.5534	43.5724	UM-HET3
Chr4:148602445-148603811	4	148602445	148603811	Masp2	ENSMUSG00000028979	16.1366	26.6973	27.4975	22.0689	UM-HET3
Chr4:148778244-148779652	4	148778244	148779652	null		68.0545	83.4746	80.0743	81.0757	UM-HET3
Chr4:148842253-148844855	4	148842253	148844855	Casz1	ENSMUSG00000028977	68.5796	80.7046	64.6602	73.0808	UM-HET3
Chr4:148935170-148937079	4	148935170	148937079	Casz1	ENSMUSG00000028977	63.6159	76.5884	59.5876	62.3839	UM-HET3
Chr4:149085331-149092333	4	149085331	149092333	Pex14	ENSMUSG00000028975	45.8822	49.9267	41.725	53.8988	UM-HET3
Chr4:149150335-149151550	4	149150335	149151550	Pgd	ENSMUSG00000028961	57.7185	71.5467	68.162	72.0751	UM-HET3
Chr4:149150880-149153651	4	149150880	149153651	Pgd	ENSMUSG00000028961	84.1138	94.3571	90.965	92.72	UM-HET3
Chr4:149862348-149864936	4	149862348	149864936	snoZ178	ENSMUSG00000088336	54.7911	65.4376	62.9492	67.6268	UM-HET3
Chr4:149920829-149922241	4	149920829	149922241	Spsb1	ENSMUSG00000039911	61.5611	77.0797	78.7289	76.8384	UM-HET3
Chr4:149993703-149996046	4	149993703	149996046	H6pd	ENSMUSG00000028980	49.7602	49.1951	46.761	57.1908	UM-HET3
Chr4:149999638-150001811	4	149999638	150001811	H6pd	ENSMUSG00000028980	29.4561	39.8163	37.3811	47.2434	UM-HET3
Chr4:151415316-151417912	4	151415316	151417912	Camta1	ENSMUSG00000014592	22.8757	35.5881	27.1079	40.4886	Both
Chr4:151415716-151418662	4	151415716	151418662	Camta1	ENSMUSG00000014592	35.8428	49.6715	35.4231	53.8758	Both
Chr4:151600667-151604490	4	151600667	151604490	Camta1	ENSMUSG00000014592	50.4712	63.8642	53.7077	57.891	UM-HET3
Chr4:152096503-152097616	4	152096503	152097616	Plekhg5	ENSMUSG00000039713	78.7143	70.9943	78.9209	65.1911	UM-HET3
Chr4:152106978-152108208	4	152106978	152108208	Plekhg5	ENSMUSG00000039713	46.5319	53.9102	33.6505	54.1238	UM-HET3
Chr4:152107808-152109220	4	152107808	152109220	Plekhg5	ENSMUSG00000039713	68.8691	67.5302	52.9107	66.2793	UM-HET3
Chr4:152132292-152133409	4	152132292	152133409	Espn	ENSMUSG00000028943	68.9969	72.0258	58.1401	68.4143	UM-HET3
Chr4:152185291-152187422	4	152185291	152187422	Acot7	ENSMUSG00000028937	53.1468	57.6312	51.0903	69.1029	UM-HET3
Chr4:152292462-152294642	4	152292462	152294642	Hes3	ENSMUSG00000028946	45.6551	56.6192	54.9591	57.8796	UM-HET3
Chr4:152621795-152623615	4	152621795	152623615	null		57.1293	67.4781	57.1804	57.3747	UM-HET3
Chr4:152622862-152624875	4	152622862	152624875	null		56.743	67.2754	64.2712	61.2448	UM-HET3
Chr4:152999385-153000664	4	152999385	153000664	null		78.6544	71.3734	77.9868	67.3599	UM-HET3
Chr4:154153694-154155229	4	154153694	154155229	Wdr8	ENSMUSG00000029029	43.63	31.9111	36.3807	41.5101	UM-HET3
Chr4:155129473-155130853	4	155129473	155130853	Morn1	ENSMUSG00000029049	52.3393	78.2273	75.1539	77.1507	UM-HET3
Chr4:155130160-155132040	4	155130160	155132040	Morn1	ENSMUSG00000029049	68.8367	83.0075	80.7176	82.3758	UM-HET3
Chr4:155141973-155145006	4	155141973	155145006	Morn1	ENSMUSG00000029049	93.3271	78.3577	90.8265	90.7392	UM-HET3
Chr4:155143782-155146709	4	155143782	155146709	Morn1	ENSMUSG00000029049	85.2659	71.8928	83.5396	77.8541	UM-HET3
Chr4:155195448-155196761	4	155195448	155196761	Ski	ENSMUSG00000029050	63.2594	76.0678	72.4383	80.576	UM-HET3
Chr4:155345323-155345942	4	155345323	155345942	Prkcz	ENSMUSG00000029053	52.1041	67.4183	60.6196	54.2484	UM-HET3
Chr4:155653762-155654900	4	155653762	155654900	Mib2	ENSMUSG00000029060	35.4278	42.6875	15.7805	37.7014	UM-HET3
Chr4:155654590-155655434	4	155654590	155655434	Mib2	ENSMUSG00000029060	68.9976	69.4261	46.7354	68.9298	UM-HET3
Chr4:155770576-155771610	4	155770576	155771610	Vwa1	ENSMUSG00000042116	30.4622	42.4444	34.4877	40.5121	UM-HET3
Chr4:156135272-156138624	4	156135272	156138624	null		89.3952	89.7372	64.8286	79.2776	UM-HET3
Chr5:3273112-3275524	5	3273112	3275524	null		81.0352	84.4829	92.5366	82.1177	UM-HET3
Chr5:4755605-4756284	5	4755605	4756284	Fzd1	ENSMUSG00000044674	72.2746	83.9246	77.6947	82.2645	UM-HET3
Chr5:4946669-4950320	5	4946669	4950320	Cdk14	ENSMUSG00000028926	76.2567	74.6872	82.6929	71.5168	UM-HET3
Chr5:10389658-10400678	5	10389658	10400678	null		66.7895	71.3954	63.6951	73.8353	UM-HET3
Chr5:23513037-23513958	5	23513037	23513958	Srpk2	ENSMUSG00000062604	53.1733	69.986	56.6848	63.3257	UM-HET3
Chr5:23831372-23832146	5	23831372	23832146	null		39.1006	51.8215	35.76	35.1882	UM-HET3
Chr5:24955407-24958361	5	24955407	24958361	Prkag2	ENSMUSG00000028944	69.8473	80.4082	76.9707	84.0002	UM-HET3
Chr5:24957043-24959499	5	24957043	24959499	Prkag2	ENSMUSG00000028944	68.7143	79.8591	71.2267	79.1353	UM-HET3
Chr5:25766505-25769008	5	25766505	25769008	Actr3b	ENSMUSG00000056367	73.7458	63.4428	54.779	54.9762	UM-HET3
Chr5:26512742-26518164	5	26512742	26518164	null		64.2143	66.6733	60.3629	70.9377	UM-HET3
Chr5:28032199-28034462	5	28032199	28034462	null		21.6459	34.8242	27.7303	41.9154	UM-HET3
Chr5:28074408-28077392	5	28074408	28077392	Insig1	ENSMUSG00000045294	63.6155	61.4397	58.0088	78.0117	UM-HET3
Chr5:28458198-28459096	5	28458198	28459096	Shh	ENSMUSG00000002633	22.9556	39.0476	13.7196	15.1107	UM-HET3
Chr5:30536317-30538589	5	30536317	30538589	Cib4	ENSMUSG00000053194	73.1973	78.8019	67.2084	81.9403	UM-HET3
Chr5:30537709-30540845	5	30537709	30540845	Cib4	ENSMUSG00000053194	75.9375	81.1191	73.2912	86.7389	UM-HET3
Chr5:31570482-31573027	5	31570482	31573027	null		70.6363	70.5892	77.5268	61.9039	UM-HET3
Chr5:33201595-33203430	5	33201595	33203430	null		70.3839	70.8181	62.9073	77.2691	UM-HET3
Chr5:33456112-33457933	5	33456112	33457933	null		69.8416	64.8025	58.2394	72.7097	UM-HET3
Chr5:33457023-33459737	5	33457023	33459737	null		60.6061	65.687	47.9692	68.8003	UM-HET3
Chr5:33457962-33460843	5	33457962	33460843	null		70.2256	76.6295	65.0748	76.6116	UM-HET3
Chr5:33464632-33466819	5	33464632	33466819	null		43.9682	51.3216	33.2522	45.9387	UM-HET3
Chr5:33465478-33467633	5	33465478	33467633	null		31.5246	29.6107	21.4872	34.5948	UM-HET3
Chr5:33466915-33468758	5	33466915	33468758	null		55.4389	45.4166	48.8423	60.3062	UM-HET3
Chr5:33699125-33700814	5	33699125	33700814	null		57.3654	61.8508	46.5634	61.2603	UM-HET3
Chr5:33723751-33725237	5	33723751	33725237	Fgfr3	ENSMUSG00000054252	14.692	28.6049	26.1717	19.7649	UM-HET3
Chr5:33723981-33726757	5	33723981	33726757	Fgfr3	ENSMUSG00000054252	37.0863	51.8435	44.2428	43.5415	UM-HET3
Chr5:33725258-33728409	5	33725258	33728409	Fgfr3	ENSMUSG00000054252	57.6172	71.8376	64.1218	69.8241	UM-HET3
Chr5:33727251-33729739	5	33727251	33729739	Fgfr3	ENSMUSG00000054252	44.8703	58.9621	51.177	53.1234	UM-HET3
Chr5:34918441-34921440	5	34918441	34921440	A930005I04Rik	ENSMUSG00000051246	64.1032	80.6472	67.828	83.3391	Both
Chr5:34920773-34921807	5	34920773	34921807	A930005I04Rik	ENSMUSG00000051246	39.501	59.6301	40.9682	62.0643	Both
Chr5:34927889-34932212	5	34927889	34932212	null		70.3585	82.8058	73.6063	77.8624	UM-HET3
Chr5:35043469-35045685	5	35043469	35045685	Hgfac	ENSMUSG00000029102	55.1809	68.1013	64.4225	77.9579	Both
Chr5:35044398-35047241	5	35044398	35047241	Hgfac	ENSMUSG00000029102	69.7054	74.2035	69.2331	79.3094	UM-HET3
Chr5:35691217-35693134	5	35691217	35693134	null		70.2111	75.3388	63.0032	75.0098	UM-HET3
Chr5:35811493-35813044	5	35811493	35813044	Ablim2	ENSMUSG00000029095	53.8851	68.1232	70.1042	74.2364	UM-HET3
Chr5:36365831-36368060	5	36365831	36368060	Sorcs2	ENSMUSG00000029093	71.3964	81.5913	78.1996	87.7939	UM-HET3
Chr5:37111244-37113133	5	37111244	37113133	Jakmip1	ENSMUSG00000063646	80.3441	70.2329	73.8805	79.4565	UM-HET3
Chr5:37121642-37124586	5	37121642	37124586	Jakmip1	ENSMUSG00000063646	74.6057	64.4295	70.9166	70.8373	UM-HET3
Chr5:37123063-37125062	5	37123063	37125062	Jakmip1	ENSMUSG00000063646	77.9127	66.4337	75.5243	76.8506	UM-HET3
Chr5:37148014-37151441	5	37148014	37151441	Jakmip1	ENSMUSG00000063646	60.8468	71.7108	71.108	70.9674	UM-HET3
Chr5:37820882-37821604	5	37820882	37821604	Msx1	ENSMUSG00000048450	37.6686	22.0686	26.3257	19.0258	UM-HET3
Chr5:37821429-37822442	5	37821429	37822442	Msx1	ENSMUSG00000048450	34.1644	19.9097	23.391	13.6809	UM-HET3
Chr5:37870919-37874910	5	37870919	37874910	null		74.6359	84.8221	81.0118	80.8717	UM-HET3
Chr5:38166485-38168974	5	38166485	38168974	null		56.0614	68.2872	68.0333	70.4856	UM-HET3
Chr5:44593365-44594990	5	44593365	44594990	Ldb2	ENSMUSG00000039706	78.3602	67.9104	74.37	72.3149	UM-HET3
Chr5:45445181-45448475	5	45445181	45448475	Qdpr	ENSMUSG00000015806	44.8321	57.4351	56.376	69.3806	UM-HET3
Chr5:45494659-45498029	5	45494659	45498029	Lap3	ENSMUSG00000039682	36.5462	38.2805	34.0891	47.0328	UM-HET3
Chr5:52992246-52994391	5	52992246	52994391	null		34.1633	34.1072	28.1358	40.9805	UM-HET3
Chr5:53201219-53203997	5	53201219	53203997	Sel1l3	ENSMUSG00000029189	77.2997	82.6205	64.5655	76.8432	UM-HET3
Chr5:64342095-64346018	5	64342095	64346018	Tbc1d1	ENSMUSG00000029174	22.6451	27.1154	21.2093	31.7067	UM-HET3
Chr5:65101875-65104963	5	65101875	65104963	null		78.8571	74.7485	85.1483	71.9621	UM-HET3
Chr5:66000189-66003203	5	66000189	66003203	9130230L23Rik	ENSMUSG00000054598	59.5676	58.1772	53.9973	68.5026	UM-HET3
Chr5:66028002-66030983	5	66028002	66030983	Rbm47	ENSMUSG00000070780	64.1475	63.462	58.8148	69.7683	UM-HET3
Chr5:66029346-66032393	5	66029346	66032393	Rbm47	ENSMUSG00000070780	70.7211	70.5156	61.1491	73.1994	UM-HET3
Chr5:66059193-66062895	5	66059193	66062895	Rbm47	ENSMUSG00000070780	40.6336	53.2346	42.2889	43.6151	UM-HET3
Chr5:66111713-66114540	5	66111713	66114540	Rbm47	ENSMUSG00000070780	53.2319	53.3466	47.3877	60.4139	UM-HET3
Chr5:68045439-68053328	5	68045439	68053328	Grxcr1	ENSMUSG00000068082	72.1001	62.058	69.8807	70.4257	UM-HET3
Chr5:72279593-72281659	5	72279593	72281659	Atp10d	ENSMUSG00000046808	84.3276	87.7062	76.8355	89.4224	UM-HET3
Chr5:72794956-72796958	5	72794956	72796958	Tec	ENSMUSG00000029217	72.1974	77.9011	67.2385	80.5408	UM-HET3
Chr5:72796228-72799315	5	72796228	72799315	Tec	ENSMUSG00000029217	74.2641	79.4374	70.3273	80.6434	UM-HET3
Chr5:73167747-73168949	5	73167747	73168949	Fryl	ENSMUSG00000070733	37.5304	40.0879	34.9211	46.917	UM-HET3
Chr5:73540135-73544471	5	73540135	73544471	Dcun1d4	ENSMUSG00000051674	84.1405	80.388	74.3232	84.5543	UM-HET3
Chr5:74979533-74982540	5	74979533	74982540	null		66.8878	77.2879	77.2643	78.7762	UM-HET3
Chr5:75835215-75836074	5	75835215	75836074	null		46.1483	44.7304	31.7976	44.0725	UM-HET3
Chr5:77038418-77040618	5	77038418	77040618	1700023E05Rik	ENSMUSG00000029248	70.5144	75.1867	63.068	74.2117	UM-HET3
Chr5:77100522-77102901	5	77100522	77102901	Hopx	ENSMUSG00000059325	64.6554	70.3956	56.9907	70.8138	UM-HET3
Chr5:77101401-77104840	5	77101401	77104840	Hopx	ENSMUSG00000059325	68.6366	76.4257	60.6609	76.8328	UM-HET3
Chr5:81070991-81075828	5	81070991	81075828	Lphn3	ENSMUSG00000037605	75.4444	73.8912	83.8778	71.0653	UM-HET3
Chr5:87027495-87035464	5	87027495	87035464	null		62.7587	74.1878	69.0703	78.6878	UM-HET3
Chr5:92365184-92367459	5	92365184	92367459	Art3	ENSMUSG00000034842	37.462	43.8075	36.2868	50.3562	UM-HET3
Chr5:92392133-92392915	5	92392133	92392915	Art3	ENSMUSG00000034842	55.3154	52.9534	44.2307	32.3722	UM-HET3
Chr5:92392598-92393159	5	92392598	92393159	Art3	ENSMUSG00000034842	54.4346	52.2062	49.2431	36.4401	UM-HET3
Chr5:92570536-92574451	5	92570536	92574451	Fam47e	ENSMUSG00000057068	44.421	51.5043	42.0321	54.288	UM-HET3
Chr5:92650758-92653679	5	92650758	92653679	Ccdc158	ENSMUSG00000050050	76.3706	71.7962	72.3144	82.3349	UM-HET3
Chr5:92652715-92655697	5	92652715	92655697	Ccdc158	ENSMUSG00000050050	68.5576	64.8167	64.7241	79.7294	UM-HET3
Chr5:96307414-96308510	5	96307414	96308510	null		84.2432	85.3428	75.4732	91.689	UM-HET3
Chr5:96308084-96309723	5	96308084	96309723	null		79.5935	78.2053	71.665	83.6637	UM-HET3
Chr5:96531475-96538341	5	96531475	96538341	Fras1	ENSMUSG00000034687	57.4209	58.2103	58.0461	68.3408	UM-HET3
Chr5:99232175-99233731	5	99232175	99233731	Rasgef1b	ENSMUSG00000029333	72.935	84.9744	83.7447	81.4177	UM-HET3
Chr5:99246152-99248779	5	99246152	99248779	Rasgef1b	ENSMUSG00000029333	33.1314	36.1921	21.9892	37.1694	UM-HET3
Chr5:101852621-101854608	5	101852621	101854608	Wdfy3	ENSMUSG00000043940	79.8404	92.1758	74.877	86.0036	UM-HET3
Chr5:101936819-101937554	5	101936819	101937554	Wdfy3	ENSMUSG00000043940	96.5498	82.3497	83.8184	88.9059	UM-HET3
Chr5:101937340-101938346	5	101937340	101938346	Wdfy3	ENSMUSG00000043940	90.074	75.3272	76.5364	80.5215	UM-HET3
Chr5:102059722-102062292	5	102059722	102062292	Wdfy3	ENSMUSG00000043940	76.6049	79.9635	70.4611	85.3321	UM-HET3
Chr5:102458800-102461855	5	102458800	102461855	null		60.9872	80.231	72.1402	79.0093	UM-HET3
Chr5:102460964-102463838	5	102460964	102463838	null		69.04	81.2082	78.1286	82.2097	UM-HET3
Chr5:103948862-103950426	5	103948862	103950426	null		70.3595	79.2894	67.3744	79.5256	UM-HET3
Chr5:103949805-103950785	5	103949805	103950785	null		67.1371	76.2468	61.7792	76.4128	UM-HET3
Chr5:105828890-105830798	5	105828890	105830798	Lrrc8d	ENSMUSG00000046079	50.9682	63.4024	51.4268	59.9346	UM-HET3
Chr5:106223536-106226402	5	106223536	106226402	null		71.5235	76.5707	64.4283	75.8524	UM-HET3
Chr5:110362399-110363582	5	110362399	110363582	Fbrsl1	ENSMUSG00000043323	64.9632	69.6207	47.2027	59.4008	UM-HET3
Chr5:110431813-110433224	5	110431813	110433224	Fbrsl1	ENSMUSG00000043323	57.6164	68.888	57.7767	69.5533	UM-HET3
Chr5:110790291-110793065	5	110790291	110793065	Ulk1	ENSMUSG00000029512	54.7221	74.0329	71.1795	80.3387	UM-HET3
Chr5:110858450-110861647	5	110858450	110861647	Chek2	ENSMUSG00000029521	81.1068	68.337	78.8899	73.7815	UM-HET3
Chr5:111338457-111342160	5	111338457	111342160	Pitpnb	ENSMUSG00000050017	75.5558	74.4364	67.9586	79.5797	UM-HET3
Chr5:111419876-111420308	5	111419876	111420308	Mn1	ENSMUSG00000070576	81.5048	83.2841	77.1991	89.7585	UM-HET3
Chr5:111420068-111420446	5	111420068	111420446	Mn1	ENSMUSG00000070576	79.5	85.7841	76.0768	86.8711	UM-HET3
Chr5:111503752-111504960	5	111503752	111504960	null		71.6289	83.1212	69.1457	81.6716	Both
Chr5:111504416-111506258	5	111504416	111506258	null		56.8937	66.9262	57.6312	65.6433	UM-HET3
Chr5:111666359-111670451	5	111666359	111670451	null		64.4123	79.3916	72.5077	77.2392	UM-HET3
Chr5:112383832-112385934	5	112383832	112385934	Asphd2	ENSMUSG00000029348	93.2064	81.502	85.8285	85.9686	UM-HET3
Chr5:112391240-112392319	5	112391240	112392319	Asphd2	ENSMUSG00000029348	45.6988	56.4211	54.3115	58.9095	UM-HET3
Chr5:112651471-112655517	5	112651471	112655517	null		74.9659	64.8861	69.2333	73.4579	UM-HET3
Chr5:113126909-113129685	5	113126909	113129685	2900026A02Rik	ENSMUSG00000051339	65.0024	71.4265	63.753	74.9132	UM-HET3
Chr5:113128126-113131288	5	113128126	113131288	2900026A02Rik	ENSMUSG00000051339	64.0203	67.2613	64.2813	75.6956	UM-HET3
Chr5:113208976-113210168	5	113208976	113210168	null		30.4334	43.9714	28.4199	34.9753	UM-HET3
Chr5:113347617-113348399	5	113347617	113348399	null		54.9548	38.8691	45.862	48.1123	UM-HET3
Chr5:113348109-113348901	5	113348109	113348901	null		52.1408	37.9763	42.1373	42.7714	UM-HET3
Chr5:113461165-113462320	5	113461165	113462320	null		37.411	50.159	35.7222	34.461	UM-HET3
Chr5:113869303-113870947	5	113869303	113870947	Coro1c	ENSMUSG00000004530	69.1696	76.5054	66.9293	77.5869	UM-HET3
Chr5:113887288-113889171	5	113887288	113889171	Coro1c	ENSMUSG00000004530	48.9868	60.2162	57.6128	57.1141	UM-HET3
Chr5:113887943-113890420	5	113887943	113890420	Coro1c	ENSMUSG00000004530	72.0243	85.4344	80.0969	79.7406	UM-HET3
Chr5:113889172-113891074	5	113889172	113891074	Coro1c	ENSMUSG00000004530	67.5435	78.7911	70.7006	73.3085	UM-HET3
Chr5:114151689-114153455	5	114151689	114153455	Acacb	ENSMUSG00000042010	44.3246	54.394	55.0384	62.8391	UM-HET3
Chr5:114174115-114175931	5	114174115	114175931	Acacb	ENSMUSG00000042010	54.3076	48.0239	56.3025	36.1041	UM-HET3
Chr5:114175072-114176246	5	114175072	114176246	Acacb	ENSMUSG00000042010	46.0677	45.1643	46.3126	25.4062	UM-HET3
Chr5:114175940-114178814	5	114175940	114178814	Acacb	ENSMUSG00000042010	57.0887	60.4914	61.3484	48.7588	UM-HET3
Chr5:114206664-114207706	5	114206664	114207706	Acacb	ENSMUSG00000042010	80.4442	91.3826	87.896	89.9391	UM-HET3
Chr5:114697181-114698610	5	114697181	114698610	null		72.5372	86.2547	66.2564	77.4719	Both
Chr5:114698251-114699601	5	114698251	114699601	null		53.8877	65.8056	51.2749	62.9694	Both
Chr5:114792776-114794577	5	114792776	114794577	Ankrd13a	ENSMUSG00000041870	45.7892	52.0543	42.8172	53.4492	UM-HET3
Chr5:114885156-114888351	5	114885156	114888351	4930519G04Rik	ENSMUSG00000029564	67.6846	75.7175	63.5962	74.919	UM-HET3
Chr5:114886818-114889706	5	114886818	114889706	null		75.3258	81.2934	70.5678	81.8488	UM-HET3
Chr5:114922489-114924326	5	114922489	114924326	Gm13822	ENSMUSG00000087477	32.5487	47.3185	44.9887	53.7593	UM-HET3
Chr5:114923520-114926926	5	114923520	114926926	Oasl1	ENSMUSG00000041827	55.1671	71.772	67.1816	74.9902	UM-HET3
Chr5:114979357-114980222	5	114979357	114980222	Gm13824	ENSMUSG00000086054	48.033	44.4378	34.8128	45.1617	UM-HET3
Chr5:114979818-114981808	5	114979818	114981808	Gm13824	ENSMUSG00000086054	84.9045	72.1406	67.6658	76.8396	UM-HET3
Chr5:115126992-115127381	5	115126992	115127381	Unc119b	ENSMUSG00000046562	92.6833	80.7505	86.6983	88.995	UM-HET3
Chr5:115484923-115486699	5	115484923	115486699	Sirt4	ENSMUSG00000029524	68.4262	68.3679	59.3462	70.1376	UM-HET3
Chr5:115485978-115488225	5	115485978	115488225	U4	ENSMUSG00000096243	72.4928	71.9079	62.6392	73.587	UM-HET3
Chr5:115512675-115513938	5	115512675	115513938	Pxn	ENSMUSG00000029528	40.5373	56.0097	57.3417	55.178	UM-HET3
Chr5:115907203-115907952	5	115907203	115907952	Cit	ENSMUSG00000029516	27.3112	30.4267	14.3928	25.9472	UM-HET3
Chr5:116000678-116003920	5	116000678	116003920	Cit	ENSMUSG00000029516	54.7854	65.2082	59.5103	70.6966	UM-HET3
Chr5:116194111-116194891	5	116194111	116194891	Ccdc60	ENSMUSG00000043913	59.6517	56.2318	49.2332	64.3047	UM-HET3
Chr5:116417733-116419328	5	116417733	116419328	Hspb8	ENSMUSG00000041548	58.6145	60.567	51.5609	62.8621	UM-HET3
Chr5:116442662-116444565	5	116442662	116444565	2410137F16Rik	ENSMUSG00000086219	31.011	44.8316	39.1542	48.0498	UM-HET3
Chr5:117097002-117098487	5	117097002	117098487	Suds3	ENSMUSG00000066900	83.4429	86.1381	68.7067	79.1048	UM-HET3
Chr5:117143187-117144614	5	117143187	117144614	Taok3	ENSMUSG00000061288	36.2768	37.7542	28.2857	41.752	UM-HET3
Chr5:117239072-117240954	5	117239072	117240954	Taok3	ENSMUSG00000061288	80.6225	95.651	82.0799	92.6766	Both
Chr5:117240261-117242690	5	117240261	117242690	Taok3	ENSMUSG00000061288	76.6691	92.1416	80.4881	90.4276	UM-HET3
Chr5:117364979-117367377	5	117364979	117367377	Wsb2	ENSMUSG00000029364	32.0292	41.4305	29.37	39.7852	UM-HET3
Chr5:117441228-117442439	5	117441228	117442439	Ksr2	ENSMUSG00000061578	90.919	78.6344	83.4673	84.7751	UM-HET3
Chr5:117799741-117803182	5	117799741	117803182	Nos1	ENSMUSG00000029361	71.6062	81.6918	78.4434	75.8287	UM-HET3
Chr5:117950229-117953632	5	117950229	117953632	Nos1	ENSMUSG00000029361	87.996	76.8697	85.3359	86.74	UM-HET3
Chr5:117986983-117988985	5	117986983	117988985	Fbxo21	ENSMUSG00000032898	83.2699	64.8222	76.9431	62.9311	Both
Chr5:117988689-117989895	5	117988689	117989895	Fbxo21	ENSMUSG00000032898	78.353	54.4355	69.21	52.8865	Both
Chr5:117988986-117991026	5	117988986	117991026	Fbxo21	ENSMUSG00000032898	62.5043	47.2934	56.0662	41.9692	Both
Chr5:117989896-117992559	5	117989896	117992559	Fbxo21	ENSMUSG00000032898	76.6138	65.2562	71.5233	59.0653	UM-HET3
Chr5:118236375-118237581	5	118236375	118237581	Rnft2	ENSMUSG00000032850	69.5744	85.3438	69.3535	84.8658	Both
Chr5:118237087-118238506	5	118237087	118238506	Rnft2	ENSMUSG00000032850	72.4863	87.053	69.4713	83.7679	Both
Chr5:119674721-119676154	5	119674721	119676154	Tbx3	ENSMUSG00000018604	44.14	30.3799	51.5329	42.4984	UM-HET3
Chr5:120476844-120479158	5	120476844	120479158	Sds	ENSMUSG00000029597	51.9209	62.9664	59.0419	61.7035	UM-HET3
Chr5:120567413-120568262	5	120567413	120568262	Tpcn1	ENSMUSG00000032741	38.2628	51.0887	35.558	47.3659	UM-HET3
Chr5:120567818-120569334	5	120567818	120569334	Tpcn1	ENSMUSG00000032741	55.9186	68.9063	52.7452	65.0702	Both
Chr5:120698911-120701205	5	120698911	120701205	Dtx1	ENSMUSG00000029603	45.7388	56.1744	49.0093	54.6586	UM-HET3
Chr5:120723813-120729457	5	120723813	120729457	Oas2	ENSMUSG00000032690	57.4765	68.3778	67.5073	63.4713	UM-HET3
Chr5:121431426-121433136	5	121431426	121433136	Naa25	ENSMUSG00000042719	61.6905	70.8962	53.4415	65.7223	UM-HET3
Chr5:121564936-121566452	5	121564936	121566452	Aldh2	ENSMUSG00000029455	51.1334	50.3152	47.5632	59.1956	UM-HET3
Chr5:121565820-121567413	5	121565820	121567413	Aldh2	ENSMUSG00000029455	36.5667	38.1736	35.2167	49.7661	UM-HET3
Chr5:121689368-121692597	5	121689368	121692597	null		69.2475	71.2533	65.7058	76.1455	UM-HET3
Chr5:121846556-121848477	5	121846556	121848477	Fam109a	ENSMUSG00000044134	24.908	26.0182	23.0536	33.4597	UM-HET3
Chr5:121917908-121920093	5	121917908	121920093	Cux2	ENSMUSG00000042589	87.3358	88.9788	81.674	92.1487	UM-HET3
Chr5:121939488-121940804	5	121939488	121940804	Cux2	ENSMUSG00000042589	57.8408	72.2957	66.109	69.1583	UM-HET3
Chr5:121940518-121941511	5	121940518	121941511	Cux2	ENSMUSG00000042589	45.9063	64.4745	55.3973	62.4772	UM-HET3
Chr5:121946575-121948564	5	121946575	121948564	Cux2	ENSMUSG00000042589	52.9445	51.8581	46.3917	56.5688	UM-HET3
Chr5:121966606-121968130	5	121966606	121968130	Cux2	ENSMUSG00000042589	59.9817	73.6944	52.4191	70.5492	Both
Chr5:122018912-122019840	5	122018912	122019840	Cux2	ENSMUSG00000042589	27.9016	39.2089	19.7615	23.0765	UM-HET3
Chr5:122069790-122071629	5	122069790	122071629	null		69.6435	84.2869	78.6134	76.7041	UM-HET3
Chr5:122071104-122072843	5	122071104	122072843	null		71.3194	85.086	80.0107	80.4776	UM-HET3
Chr5:122909463-122911226	5	122909463	122911226	Kdm2b	ENSMUSG00000029475	89.0799	93.2861	77.8573	89.0354	UM-HET3
Chr5:122930653-122932204	5	122930653	122932204	Kdm2b	ENSMUSG00000029475	69.0147	71.5054	61.3901	72.5301	UM-HET3
Chr5:122986595-122987794	5	122986595	122987794	Kdm2b	ENSMUSG00000029475	74.7333	68.5484	70.283	82.1105	UM-HET3
Chr5:123102207-123104200	5	123102207	123104200	Tmem120b	ENSMUSG00000054434	78.1426	82.2753	76.8484	87.2079	UM-HET3
Chr5:123103557-123104951	5	123103557	123104951	Tmem120b	ENSMUSG00000054434	77.4409	81.2784	76.744	86.8986	UM-HET3
Chr5:123236584-123239646	5	123236584	123239646	Psmd9	ENSMUSG00000029440	84.4223	87.5798	76.3921	86.7355	UM-HET3
Chr5:123500449-123501345	5	123500449	123501345	Lrrc43	ENSMUSG00000063409	69.8802	80.0865	75.5118	78.8971	UM-HET3
Chr5:123674867-123677173	5	123674867	123677173	Clip1	ENSMUSG00000049550	50.6566	60.8674	52.255	51.5232	UM-HET3
Chr5:123865117-123867141	5	123865117	123867141	Niacr1	ENSMUSG00000045502	51.5206	62.5188	61.9195	65.2771	UM-HET3
Chr5:125057203-125058196	5	125057203	125058196	Ncor2	ENSMUSG00000029478	27.1245	38.9717	34.0316	38.2729	UM-HET3
Chr5:125057914-125060438	5	125057914	125060438	Ncor2	ENSMUSG00000029478	28.6143	38.8908	35.5878	32.922	UM-HET3
Chr5:125075110-125076454	5	125075110	125076454	Ncor2	ENSMUSG00000029478	70.6617	82.5534	76.7035	75.717	UM-HET3
Chr5:125076000-125077120	5	125076000	125077120	Ncor2	ENSMUSG00000029478	77.8067	88.0699	84.9781	85.0898	UM-HET3
Chr5:125150937-125153000	5	125150937	125153000	Ncor2	ENSMUSG00000029478	67.0798	78.0874	70.4496	75.8472	UM-HET3
Chr5:125182394-125183956	5	125182394	125183956	AC132118.1	ENSMUSG00000093068	69.1024	82.0957	77.9176	83.1389	UM-HET3
Chr5:125183345-125184842	5	125183345	125184842	AC132118.1	ENSMUSG00000093068	65.4168	78.1881	72.9539	79.4159	UM-HET3
Chr5:125251850-125253504	5	125251850	125253504	null		69.6465	72.9982	66.5238	77.3637	UM-HET3
Chr5:125477144-125480029	5	125477144	125480029	Aacs	ENSMUSG00000029482	29.244	34.6345	38.738	62.8695	UM-HET3
Chr5:125478209-125481014	5	125478209	125481014	Aacs	ENSMUSG00000029482	40.9849	43.7449	50.2738	77.5357	UM-HET3
Chr5:125480101-125482372	5	125480101	125482372	Aacs	ENSMUSG00000029482	65.587	65.9055	71.1811	85.6786	UM-HET3
Chr5:125481061-125483144	5	125481061	125483144	Aacs	ENSMUSG00000029482	70.8916	79.5929	79.0356	93.0238	UM-HET3
Chr5:125490691-125492389	5	125490691	125492389	Aacs	ENSMUSG00000029482	34.3234	46.795	41.7071	46.6365	UM-HET3
Chr5:125497338-125499328	5	125497338	125499328	Aacs	ENSMUSG00000029482	29.8429	46.2795	42.8634	52.2731	UM-HET3
Chr5:125498504-125499749	5	125498504	125499749	Aacs	ENSMUSG00000029482	48.2405	61.6091	61.1311	74.985	Both
Chr5:125505059-125506611	5	125505059	125506611	Aacs	ENSMUSG00000029482	82.0964	88.4147	79.439	91.4711	UM-HET3
Chr5:125506645-125509047	5	125506645	125509047	Aacs	ENSMUSG00000029482	84.3396	89.6219	80.4817	92.6548	UM-HET3
Chr5:127640297-127642579	5	127640297	127642579	Glt1d1	ENSMUSG00000049971	60.8087	61.4648	57.4539	71.0082	UM-HET3
Chr5:128527302-128529112	5	128527302	128529112	null		68.4416	70.8041	64.338	76.4751	UM-HET3
Chr5:128806480-128808406	5	128806480	128808406	Rimbp2	ENSMUSG00000029420	64.1049	71.5696	59.7162	70.1461	UM-HET3
Chr5:129225424-129226082	5	129225424	129226082	null		74.6002	71.1121	69.9359	57.8909	UM-HET3
Chr5:129689563-129693028	5	129689563	129693028	2014-09-01	ENSMUSG00000034219	64.4539	70.0836	59.3816	72.0989	UM-HET3
Chr5:130243884-130246505	5	130243884	130246505	Sbds	ENSMUSG00000025337	46.3478	58.3146	49.0195	59.4287	Both
Chr5:130246110-130247911	5	130246110	130247911	Sbds	ENSMUSG00000025337	51.9248	59.1676	49.8994	61.9258	UM-HET3
Chr5:130448725-130449593	5	130448725	130449593	Caln1	ENSMUSG00000060371	32.15	14.1275	11.9249	10.445	UM-HET3
Chr5:131812852-131814790	5	131812852	131814790	Auts2	ENSMUSG00000029673	75.5004	75.7182	89.5824	75.6174	UM-HET3
Chr5:131813949-131817024	5	131813949	131817024	Auts2	ENSMUSG00000029673	78.3462	73.0081	88.2953	73.7484	UM-HET3
Chr5:134231325-134234879	5	134231325	134234879	Ncf1	ENSMUSG00000015950	54.6047	64.8598	61.7557	65.0257	UM-HET3
Chr5:135031804-135034256	5	135031804	135034256	Stx1a	ENSMUSG00000007207	55.4234	59.5849	57.2428	67.9026	UM-HET3
Chr5:135036418-135037581	5	135036418	135037581	Stx1a	ENSMUSG00000007207	69.5341	74.1328	61.7755	78.419	UM-HET3
Chr5:135090593-135092721	5	135090593	135092721	null		59.9861	68.5202	69.6268	83.1929	UM-HET3
Chr5:135111687-135114325	5	135111687	135114325	Mlxipl	ENSMUSG00000005373	63.7618	72.0634	65.6564	76.589	UM-HET3
Chr5:135113493-135115550	5	135113493	135115550	Mlxipl	ENSMUSG00000005373	55.5521	60.2978	56.5929	68.4614	UM-HET3
Chr5:135621926-135623611	5	135621926	135623611	null		83.3744	73.0981	73.3057	86.1105	UM-HET3
Chr5:135868923-135869313	5	135868923	135869313	Srrm3	ENSMUSG00000039860	20.6048	9.86638	17.364	13.3433	UM-HET3
Chr5:135908635-135909768	5	135908635	135909768	Ywhag	ENSMUSG00000051391	60.0761	73.5519	70.4431	63.6873	UM-HET3
Chr5:137529172-137530928	5	137529172	137530928	Epo	ENSMUSG00000029711	84.3461	71.3502	77.6653	78.1734	UM-HET3
Chr5:137529896-137531669	5	137529896	137531669	Epo	ENSMUSG00000029711	45.8786	33.9247	40.0171	46.6077	UM-HET3
Chr5:137596011-137597420	5	137596011	137597420	Mospd3	ENSMUSG00000037221	80.9442	76.8021	78.8198	66.539	UM-HET3
Chr5:137647838-137650243	5	137647838	137650243	Agfg2	ENSMUSG00000029722	50.751	48.8311	47.1008	57.204	UM-HET3
Chr5:137648849-137651245	5	137648849	137651245	Agfg2	ENSMUSG00000029722	45.7509	49.3766	41.0961	53.3009	UM-HET3
Chr5:138374034-138394915	5	138374034	138394915	Gm10874	ENSMUSG00000075591	82.9698	71.4584	83.2417	85.0356	UM-HET3
Chr5:138805812-138807341	5	138805812	138807341	Fam20c	ENSMUSG00000025854	66.5247	66.6205	57.0709	70.5299	UM-HET3
Chr5:138848704-138850305	5	138848704	138850305	null		59.3844	61.7082	56.9826	71.3141	UM-HET3
Chr5:138849809-138851490	5	138849809	138851490	null		58.3011	60.671	54.9938	68.7199	UM-HET3
Chr5:138979834-138981801	5	138979834	138981801	Pdgfa	ENSMUSG00000025856	29.7835	40.0843	35.9089	36.4536	UM-HET3
Chr5:139364881-139368185	5	139364881	139368185	3110082I17Rik	ENSMUSG00000053553	36.9711	47.0747	39.3902	50.0902	UM-HET3
Chr5:140207873-140209226	5	140207873	140209226	Mad1l1	ENSMUSG00000029554	58.3579	67.9027	61.5464	72.6	UM-HET3
Chr5:140208867-140210943	5	140208867	140210943	Mad1l1	ENSMUSG00000029554	68.702	77.9897	71.2506	81.9623	UM-HET3
Chr5:142589775-142594035	5	142589775	142594035	Mmd2	ENSMUSG00000039533	50.0978	66.7013	56.0185	58.9804	UM-HET3
Chr5:142810109-142812181	5	142810109	142812181	Tnrc18	ENSMUSG00000039477	72.716	68.6323	63.0027	76.3765	UM-HET3
Chr5:142902621-142904647	5	142902621	142904647	Actb	ENSMUSG00000029580	63.5889	61.3477	62.0821	77.7223	UM-HET3
Chr5:142904379-142905578	5	142904379	142905578	Actb	ENSMUSG00000029580	44.385	38.2059	40.6207	52.7988	UM-HET3
Chr5:143253074-143253428	5	143253074	143253428	Zfp316	ENSMUSG00000046658	40.5262	34.3286	46.0869	33.3224	UM-HET3
Chr5:143253254-143253559	5	143253254	143253559	Zfp316	ENSMUSG00000046658	34.9286	23.2	30.555	22.3045	UM-HET3
Chr5:143253563-143254237	5	143253563	143254237	Zfp316	ENSMUSG00000046658	32.4333	46.0524	45.152	30.0599	UM-HET3
Chr5:143254112-143254652	5	143254112	143254652	Zfp316	ENSMUSG00000046658	51.8667	66.8786	59.1422	41.5136	UM-HET3
Chr5:143254653-143255149	5	143254653	143255149	Zfp316	ENSMUSG00000046658	82.9071	53.931	72.9075	72.998	UM-HET3
Chr5:143254961-143255531	5	143254961	143255531	Zfp316	ENSMUSG00000046658	80.446	62.8885	74.5189	75.0584	UM-HET3
Chr5:145215493-145218438	5	145215493	145218438	Zkscan5	ENSMUSG00000055991	76.2968	80.9141	65.2	81.4292	UM-HET3
Chr5:145218168-145218887	5	145218168	145218887	Zkscan5	ENSMUSG00000055991	73.3817	79.4226	59.8444	80.3378	UM-HET3
Chr5:145413943-145416673	5	145413943	145416673	null		61.6937	62.6904	54.9711	69.6549	UM-HET3
Chr5:145550890-145551973	5	145550890	145551973	null		88.2601	92.8431	83.309	94.1799	UM-HET3
Chr5:145714366-145727095	5	145714366	145727095	Cyp3a41a	ENSMUSG00000075551	52.417	61.2025	59.2712	71.2687	UM-HET3
Chr5:145765352-145768366	5	145765352	145768366	null		77.8141	85.6779	68.234	79.8269	UM-HET3
Chr5:145871130-145881704	5	145871130	145881704	Cyp3a11	ENSMUSG00000056035	75.7605	60.4215	77.6728	62.9221	Both
Chr5:145875390-145885705	5	145875390	145885705	Cyp3a11	ENSMUSG00000056035	71.545	62.0016	80.8724	65.5952	UM-HET3
Chr5:147042459-147043461	5	147042459	147043461	Lnx2	ENSMUSG00000016520	75.0776	79.9655	68.9962	80.4067	UM-HET3
Chr5:147679925-147681884	5	147679925	147681884	Flt1	ENSMUSG00000029648	53.5646	49.9025	59.0886	47.8254	UM-HET3
Chr5:147873742-147875077	5	147873742	147875077	Pomp	ENSMUSG00000029649	51.5315	62.4733	49.8251	58.5811	UM-HET3
Chr5:148921885-148923956	5	148921885	148923956	Katnal1	ENSMUSG00000041298	76.5747	72.5223	67.8557	77.9982	UM-HET3
Chr5:148923521-148924594	5	148923521	148924594	Katnal1	ENSMUSG00000041298	56.6511	55.5724	40.0951	58.3819	UM-HET3
Chr5:148924019-148925707	5	148924019	148925707	Katnal1	ENSMUSG00000041298	54.5209	61.2396	43.2342	53.5957	UM-HET3
Chr5:149000419-149002706	5	149000419	149002706	Gm15411	ENSMUSG00000085971	41.9531	42.8271	38.2766	53.7289	UM-HET3
Chr5:149002160-149004751	5	149002160	149004751	Gm15411	ENSMUSG00000085971	38.7289	41.894	37.5242	53.1052	UM-HET3
Chr5:149287425-149287865	5	149287425	149287865	Alox5ap	ENSMUSG00000060063	33.7443	45.5312	35.3586	37.837	UM-HET3
Chr5:150436743-150437158	5	150436743	150437158	Fry	ENSMUSG00000056602	28.9659	27.3116	9.62894	20.1859	UM-HET3
Chr5:150600490-150601647	5	150600490	150601647	null		66.0426	77.9054	62.3609	70.2339	UM-HET3
Chr5:150917515-150918846	5	150917515	150918846	null		38.8904	43.3822	19.1853	36.924	UM-HET3
Chr6:3290634-3298885	6	3290634	3298885	null		77.1571	88.4593	78.1096	81.7407	UM-HET3
Chr6:4161102-4171937	6	4161102	4171937	null		72.4475	72.0875	75.8095	64.8097	UM-HET3
Chr6:4370789-4378785	6	4370789	4378785	null		82.1944	79.3972	87.1656	75.5548	UM-HET3
Chr6:4505264-4506358	6	4505264	4506358	Col1a2	ENSMUSG00000029661	9.7559	12.5098	9.06844	27.9014	UM-HET3
Chr6:4747315-4747781	6	4747315	4747781	Peg10	ENSMUSG00000092035	50.8631	36.9349	50.5788	36.0166	UM-HET3
Chr6:4748103-4748374	6	4748103	4748374	Peg10	ENSMUSG00000092035	42.5294	49.7372	31.4659	49.331	UM-HET3
Chr6:4748283-4748601	6	4748283	4748601	Peg10	ENSMUSG00000092035	40.0947	45.99	38.3042	54.5943	UM-HET3
Chr6:6210832-6214570	6	6210832	6214570	Slc25a13	ENSMUSG00000015112	58.2232	47.9258	51.412	52.0664	UM-HET3
Chr6:6278947-6280956	6	6278947	6280956	Gm20619	ENSMUSG00000093482	60.3077	66.4422	51.7074	66.4914	UM-HET3
Chr6:10185164-10196871	6	10185164	10196871	null		76.3754	75.1684	80.4919	70.1097	UM-HET3
Chr6:11593316-11596112	6	11593316	11596112	null		64.1709	68.9291	78.0731	66.0781	UM-HET3
Chr6:12153556-12166636	6	12153556	12166636	null		76.5609	80.3651	81.9278	71.5065	UM-HET3
Chr6:16178179-16189274	6	16178179	16189274	null		72.7235	76.6602	84.3353	70.9075	UM-HET3
Chr6:22189504-22192422	6	22189504	22192422	A430107O13Rik	ENSMUSG00000062980	71.3419	82.2049	68.2486	81.1414	UM-HET3
Chr6:24197253-24201452	6	24197253	24201452	null		74.2536	77.6088	61.8483	77.6296	UM-HET3
Chr6:28831386-28832542	6	28831386	28832542	Snd1	ENSMUSG00000001424	71.9524	74.2444	83.2599	68.9773	UM-HET3
Chr6:28831740-28833026	6	28831740	28833026	Snd1	ENSMUSG00000001424	45.2738	46.254	55.2709	37.129	UM-HET3
Chr6:30735476-30736902	6	30735476	30736902	Mest	ENSMUSG00000051855	48.6183	49.7451	43.8539	59.5728	UM-HET3
Chr6:31122637-31125953	6	31122637	31125953	null		66.5855	69.1287	58.8877	73.2291	UM-HET3
Chr6:31124624-31126829	6	31124624	31126829	null		45.9296	57.2713	39.3355	59.4357	Both
Chr6:31125975-31127705	6	31125975	31127705	null		62.0565	70.0395	59.2702	71.68	UM-HET3
Chr6:34159441-34160546	6	34159441	34160546	Gm13856	ENSMUSG00000087356	80.3941	79.8731	75.7893	86.4578	UM-HET3
Chr6:37460701-37464605	6	37460701	37464605	null		64.562	64.3977	92.1229	76.5388	UM-HET3
Chr6:37462924-37469998	6	37462924	37469998	null		65.6241	62.4658	94.3457	75.2109	UM-HET3
Chr6:37536410-37539752	6	37536410	37539752	Akr1d1	ENSMUSG00000038641	33.4443	37.5206	27.1149	37.9039	UM-HET3
Chr6:38676431-38677362	6	38676431	38677362	Clec2l	ENSMUSG00000079598	55.6603	70.3927	65.1758	71.231	UM-HET3
Chr6:39590666-39592485	6	39590666	39592485	Adck2	ENSMUSG00000046947	49.3373	54.6634	44.6404	57.5703	UM-HET3
Chr6:41711766-41725126	6	41711766	41725126	null		75.6229	73.1213	86.9237	74.6206	UM-HET3
Chr6:42358311-42359989	6	42358311	42359989	Zyx	ENSMUSG00000029860	66.5357	80.4674	75.558	71.0787	UM-HET3
Chr6:44473923-44492417	6	44473923	44492417	null		64.0093	74.3789	75.3746	72.1606	UM-HET3
Chr6:47191745-47193854	6	47191745	47193854	Cntnap2	ENSMUSG00000039419	68.1785	63.6463	71.0786	57.3926	UM-HET3
Chr6:48648657-48651566	6	48648657	48651566	Gimap8	ENSMUSG00000064262	54.915	68.0935	58.48	65.9448	UM-HET3
Chr6:49164846-49167726	6	49164846	49167726	Igf2bp3	ENSMUSG00000029814	70.6181	58.4389	68.4355	65.1889	UM-HET3
Chr6:49807470-49809476	6	49807470	49809476	null		56.1698	59.0324	51.0682	36.7732	UM-HET3
Chr6:51174322-51176478	6	51174322	51176478	null		25.3144	14.7295	18.5197	20.8701	UM-HET3
Chr6:51700785-51703266	6	51700785	51703266	null		15.1276	27.2508	31.2953	27.947	UM-HET3
Chr6:51742030-51744444	6	51742030	51744444	null		80.141	81.2739	69.9386	83.8006	UM-HET3
Chr6:51842817-51844339	6	51842817	51844339	null		80.8793	82.3821	76.2278	87.6904	UM-HET3
Chr6:52062258-52064451	6	52062258	52064451	null		51.8441	61.4194	54.1108	64.3872	UM-HET3
Chr6:52168578-52169016	6	52168578	52169016	Gm20653	ENSMUSG00000093412	3.28182	21.019	10.5113	7.26459	UM-HET3
Chr6:52204494-52204721	6	52204494	52204721	Gm20653	ENSMUSG00000093412	25.0164	11.7802	13.0963	9.95682	UM-HET3
Chr6:52204637-52204947	6	52204637	52204947	Gm20653	ENSMUSG00000093412	28.987	13.4292	14.681	14.0468	UM-HET3
Chr6:52205350-52206049	6	52205350	52206049	Gm20653	ENSMUSG00000093412	22.1119	27.7066	24.51	36.5737	UM-HET3
Chr6:52205661-52206478	6	52205661	52206478	Gm20653	ENSMUSG00000093412	18.1805	32.9642	28.6484	29.7805	UM-HET3
Chr6:52208863-52210245	6	52208863	52210245	Gm20653	ENSMUSG00000093412	19.6725	34.522	39.3117	35.0122	UM-HET3
Chr6:52209713-52211563	6	52209713	52211563	Gm20653	ENSMUSG00000093412	15.342	26.8303	29.7833	27.7137	UM-HET3
Chr6:52317285-52319296	6	52317285	52319296	Evx1	ENSMUSG00000005503	20.8342	18.6254	15.019	28.7447	UM-HET3
Chr6:52606606-52611864	6	52606606	52611864	Hibadh	ENSMUSG00000029776	64.961	72.7698	62.3277	73.6112	UM-HET3
Chr6:53817646-53818084	6	53817646	53818084	Tril	ENSMUSG00000043496	24.5408	30.0143	28.9172	18.3706	UM-HET3
Chr6:54138502-54140958	6	54138502	54140958	Chn2	ENSMUSG00000004633	65.1171	70.5743	59.3438	69.705	UM-HET3
Chr6:54584826-54587858	6	54584826	54587858	Fkbp14	ENSMUSG00000038074	70.3309	80.7384	73.1309	80.2168	UM-HET3
Chr6:55481844-55485217	6	55481844	55485217	Adcyap1r1	ENSMUSG00000029778	55.519	60.2279	61.7036	47.8977	UM-HET3
Chr6:55483904-55487915	6	55483904	55487915	Adcyap1r1	ENSMUSG00000029778	58.3941	61.1592	58.2764	48.1394	UM-HET3
Chr6:59412588-59418733	6	59412588	59418733	Gprin3	ENSMUSG00000045441	51.441	51.5323	44.8424	56.7992	UM-HET3
Chr6:67267057-67267525	6	67267057	67267525	Serbp1	ENSMUSG00000036371	0.571429	0.333333	0.428571	19.7037	UM-HET3
Chr6:71198972-71203146	6	71198972	71203146	Fabp1	ENSMUSG00000054422	32.6848	19.9141	30.1503	31.468	UM-HET3
Chr6:71239129-71239805	6	71239129	71239805	Smyd1	ENSMUSG00000055027	78.5644	91.0989	75.9557	88.3493	Both
Chr6:72115643-72118923	6	72115643	72118923	St3gal5	ENSMUSG00000056091	44.7538	61.7192	50.2758	47.7649	UM-HET3
Chr6:72196985-72199227	6	72196985	72199227	null		58.9475	82.4236	62.2268	66.0222	UM-HET3
Chr6:72198692-72200269	6	72198692	72200269	null		70.0341	82.4361	71.8129	72.034	UM-HET3
Chr6:72488000-72494049	6	72488000	72494049	null		60.6866	67.0738	57.0147	68.3995	UM-HET3
Chr6:72626373-72628809	6	72626373	72628809	Tcf7l1	ENSMUSG00000055799	26.3161	41.5856	26.3997	32.6294	UM-HET3
Chr6:72627555-72629621	6	72627555	72629621	Tcf7l1	ENSMUSG00000055799	56.0804	69.4536	45.5171	63.8636	Both
Chr6:72628810-72630934	6	72628810	72630934	Tcf7l1	ENSMUSG00000055799	69.9268	79.3351	57.6078	77.448	UM-HET3
Chr6:72629622-72631329	6	72629622	72631329	Tcf7l1	ENSMUSG00000055799	51.4079	67.1721	43.2533	66.1663	Both
Chr6:72630980-72632630	6	72630980	72632630	Tcf7l1	ENSMUSG00000055799	68.1959	79.0609	61.0915	78.49	Both
Chr6:72632743-72634483	6	72632743	72634483	Tcf7l1	ENSMUSG00000055799	72.0411	83.8255	70.4282	74.9825	UM-HET3
Chr6:72633375-72635455	6	72633375	72635455	Tcf7l1	ENSMUSG00000055799	45.6922	65.235	44.787	50.041	UM-HET3
Chr6:72634499-72636817	6	72634499	72636817	Tcf7l1	ENSMUSG00000055799	26.7147	42.1384	27.2817	33.9149	UM-HET3
Chr6:72654441-72655715	6	72654441	72655715	Tcf7l1	ENSMUSG00000055799	78.9336	68.7889	67.2835	77.2911	UM-HET3
Chr6:72655330-72656449	6	72655330	72656449	Tcf7l1	ENSMUSG00000055799	79.0205	67.2027	74.3696	74.5178	UM-HET3
Chr6:72666932-72671438	6	72666932	72671438	Tcf7l1	ENSMUSG00000055799	83.119	80.0468	71.3705	82.2687	UM-HET3
Chr6:75194797-75205035	6	75194797	75205035	null		72.7973	74.0341	80.2485	67.9163	UM-HET3
Chr6:80017539-80021218	6	80017539	80021218	Gm4409	ENSMUSG00000086739	40.0169	39.4076	46.7899	33.8664	UM-HET3
Chr6:80801775-80809432	6	80801775	80809432	Lrrtm4	ENSMUSG00000052581	74.5638	71.5617	79.7584	67.7314	UM-HET3
Chr6:82069489-82073094	6	82069489	82073094	Fam176a	ENSMUSG00000035104	48.2546	42.2666	46.1149	35.3515	UM-HET3
Chr6:83142329-83143225	6	83142329	83143225	Rtkn	ENSMUSG00000034930	66.5603	74.6864	69.4258	57.3778	UM-HET3
Chr6:83202649-83205451	6	83202649	83205451	null		70.9505	83.3845	71.052	76.0756	UM-HET3
Chr6:83761856-83762885	6	83761856	83762885	Ankrd53	ENSMUSG00000014747	49.568	41.8087	49.3824	34.3274	UM-HET3
Chr6:83762597-83763117	6	83762597	83763117	Ankrd53	ENSMUSG00000014747	35.8019	24.0755	33.1091	22.8078	UM-HET3
Chr6:84105965-84107181	6	84105965	84107181	Dysf	ENSMUSG00000033788	35.696	23.2123	30.0278	28.3542	UM-HET3
Chr6:85866260-85870491	6	85866260	85870491	Cml2	ENSMUSG00000033634	29.579	35.672	22.3181	32.7296	UM-HET3
Chr6:85894816-85895846	6	85894816	85895846	null		67.4729	68.0703	72.8541	88.5576	UM-HET3
Chr6:85895362-85897323	6	85895362	85897323	1700019G17Rik	ENSMUSG00000068299	70.7129	70.4693	72.1557	89.3504	UM-HET3
Chr6:85899999-85904735	6	85899999	85904735	1700019G17Rik	ENSMUSG00000068299	65.5957	65.5667	73.0291	86.6727	UM-HET3
Chr6:85902206-85904962	6	85902206	85904962	1700019G17Rik	ENSMUSG00000068299	25.1216	26.5902	43.3709	80.3014	UM-HET3
Chr6:85904743-85905907	6	85904743	85905907	1700019G17Rik	ENSMUSG00000068299	23.7661	26.8499	36.5502	73.2982	UM-HET3
Chr6:85904963-85908981	6	85904963	85908981	1700019G17Rik	ENSMUSG00000068299	44.3579	48.597	44.9114	58.8955	UM-HET3
Chr6:86140703-86145585	6	86140703	86145585	null		67.5347	78.8119	69.3276	73.7228	UM-HET3
Chr6:86144226-86147346	6	86144226	86147346	null		72.0345	84.829	73.1658	78.0958	UM-HET3
Chr6:86524586-86525346	6	86524586	86525346	Pcbp1	ENSMUSG00000051695	0	0.583333	0.167832	13.6399	UM-HET3
Chr6:86525144-86525700	6	86525144	86525700	Pcbp1	ENSMUSG00000051695	0	0.583333	0.215909	13.8937	UM-HET3
Chr6:86525347-86525892	6	86525347	86525892	Pcbp1	ENSMUSG00000051695	0.666667	0	0.291667	18.02	UM-HET3
Chr6:86635085-86639623	6	86635085	86639623	null		73.976	77.8427	67.786	79.632	UM-HET3
Chr6:86663598-86667278	6	86663598	86667278	Mxd1	ENSMUSG00000001156	79.0088	84.1005	68.4065	79.6209	UM-HET3
Chr6:87127230-87130352	6	87127230	87130352	null		53.2158	55.5665	53.3889	71.2682	UM-HET3
Chr6:87129394-87131681	6	87129394	87131681	null		67.5863	67.9741	63.5438	81.2941	UM-HET3
Chr6:87791732-87793368	6	87791732	87793368	Rab43	ENSMUSG00000030055	61.5057	73.9865	62.1563	66.031	UM-HET3
Chr6:88027203-88031341	6	88027203	88031341	Rab7	ENSMUSG00000079477	57.9467	58.02	52.3152	64.4496	UM-HET3
Chr6:88165687-88166922	6	88165687	88166922	null		56.781	70.2773	63.7629	65.5003	UM-HET3
Chr6:88190767-88192823	6	88190767	88192823	Gata2	ENSMUSG00000015053	19.1464	29.4852	26.9874	25.8994	UM-HET3
Chr6:88190967-88193676	6	88190967	88193676	Gata2	ENSMUSG00000015053	25.6375	36.3505	30.7528	32.7942	UM-HET3
Chr6:88203232-88204810	6	88203232	88204810	Gata2	ENSMUSG00000015053	27.7857	31.067	26.853	37.7293	UM-HET3
Chr6:88734786-88737207	6	88734786	88737207	Mgll	ENSMUSG00000033174	61.8079	65.2094	55.0736	71.6455	UM-HET3
Chr6:88736368-88738250	6	88736368	88738250	Mgll	ENSMUSG00000033174	53.3683	55.6446	43.818	62.5033	UM-HET3
Chr6:88756701-88758448	6	88756701	88758448	Mgll	ENSMUSG00000033174	55.925	67.1242	54.7031	65.1778	Both
Chr6:88786417-88787737	6	88786417	88787737	Mgll	ENSMUSG00000033174	66.4642	74.5858	59.8503	75.0403	UM-HET3
Chr6:88787323-88788504	6	88787323	88788504	Mgll	ENSMUSG00000033174	70.0222	82.3971	72.5676	77.0505	UM-HET3
Chr6:89103288-89107836	6	89103288	89107836	4933427D06Rik	ENSMUSG00000055403	76.5814	64.7053	71.5563	69.6752	UM-HET3
Chr6:90485538-90487480	6	90485538	90487480	Aldh1l1	ENSMUSG00000030088	60.1058	61.7743	49.4193	68.1901	UM-HET3
Chr6:90486028-90490874	6	90486028	90490874	Aldh1l1	ENSMUSG00000030088	48.7274	50.2894	42.3781	60.9364	UM-HET3
Chr6:90539527-90544452	6	90539527	90544452	Aldh1l1	ENSMUSG00000030088	33.5317	46.8476	36.1656	46.8864	Both
Chr6:90541177-90547872	6	90541177	90547872	Aldh1l1	ENSMUSG00000030088	38.5649	47.0469	39.6061	51.6802	UM-HET3
Chr6:90544679-90548874	6	90544679	90548874	Aldh1l1	ENSMUSG00000030088	61.3227	62.3243	58.797	69.1378	UM-HET3
Chr6:90904673-90910458	6	90904673	90910458	null		86.3018	69.9393	83.0225	75.0353	UM-HET3
Chr6:91323066-91324876	6	91323066	91324876	null		83.2585	72.1975	82.4014	80.2954	UM-HET3
Chr6:91523637-91526259	6	91523637	91526259	Lsm3	ENSMUSG00000034192	64.5944	77.2399	65.2743	71.4548	UM-HET3
Chr6:91525188-91528300	6	91525188	91528300	null		54.4025	68.9971	54.1189	64.7607	Both
Chr6:91727971-91730081	6	91727971	91730081	Slc6a6	ENSMUSG00000030096	58.7329	69.0731	61.1725	72.4021	UM-HET3
Chr6:92938006-92940920	6	92938006	92940920	Adamts9	ENSMUSG00000030022	34.1249	36.8998	42.4984	31.4388	UM-HET3
Chr6:93697863-93701681	6	93697863	93701681	Magi1	ENSMUSG00000045095	74.895	87.9135	79.2697	86.3957	UM-HET3
Chr6:94689373-94693232	6	94689373	94693232	Lrig1	ENSMUSG00000030029	66.2783	66.3232	60.501	73.26	UM-HET3
Chr6:96118767-96123245	6	96118767	96123245	Fam19a1	ENSMUSG00000059187	81.7344	79.4002	72.6285	84.3973	UM-HET3
Chr6:98970673-98972204	6	98970673	98972204	Foxp1	ENSMUSG00000030067	66.338	77.5492	79.7654	73.58	UM-HET3
Chr6:99031449-99033481	6	99031449	99033481	Foxp1	ENSMUSG00000030067	62.3956	62.5056	52.3365	65.2639	UM-HET3
Chr6:99093215-99096180	6	99093215	99096180	Foxp1	ENSMUSG00000030067	53.6101	49.265	61.0656	43.0496	UM-HET3
Chr6:99095435-99097438	6	99095435	99097438	Foxp1	ENSMUSG00000030067	58.5156	50.1474	61.2294	48.7362	UM-HET3
Chr6:99371266-99373219	6	99371266	99373219	Foxp1	ENSMUSG00000030067	80.289	82.233	74.8302	85.5628	UM-HET3
Chr6:100644644-100645747	6	100644644	100645747	Shq1	ENSMUSG00000035378	25.3824	35.0097	22.2518	32.8693	UM-HET3
Chr6:101825424-101834090	6	101825424	101834090	null		68.7485	71.1446	67.1457	78.8622	UM-HET3
Chr6:108255355-108259958	6	108255355	108259958	Itpr1	ENSMUSG00000030102	63.6375	74.0447	74.1175	82.8004	UM-HET3
Chr6:108410186-108411875	6	108410186	108411875	Itpr1	ENSMUSG00000030102	78.5663	80.6258	70.198	85.1881	UM-HET3
Chr6:108428022-108429804	6	108428022	108429804	Itpr1	ENSMUSG00000030102	73.0121	75.8193	66.6367	80.2116	UM-HET3
Chr6:108510761-108514675	6	108510761	108514675	Itpr1	ENSMUSG00000030102	81.5492	81.214	87.6328	75.5308	UM-HET3
Chr6:112727391-112730705	6	112727391	112730705	Srgap3	ENSMUSG00000030257	82.5534	78.6438	84.6233	73.232	UM-HET3
Chr6:112874320-112879212	6	112874320	112879212	Srgap3	ENSMUSG00000030257	76.0224	82.4391	76.4875	87.0228	UM-HET3
Chr6:113495110-113496057	6	113495110	113496057	Prrt3	ENSMUSG00000045009	48.6805	61.8243	49.5262	48.1478	UM-HET3
Chr6:113748501-113749337	6	113748501	113749337	Atp2b2	ENSMUSG00000030302	61.843	81.0993	78.0331	76.9318	UM-HET3
Chr6:113889983-113892133	6	113889983	113892133	Atp2b2	ENSMUSG00000030302	32.6217	43.4831	41.3942	41.5433	UM-HET3
Chr6:113955323-113957649	6	113955323	113957649	Atp2b2	ENSMUSG00000030302	45.8442	56.2578	54.2998	52.4138	UM-HET3
Chr6:113956780-113958628	6	113956780	113958628	Atp2b2	ENSMUSG00000030302	29.6446	40.8245	37.3232	39.1873	UM-HET3
Chr6:114131722-114133655	6	114131722	114133655	Slc6a11	ENSMUSG00000030307	59.6473	70.1661	65.173	62.8536	UM-HET3
Chr6:114210178-114214705	6	114210178	114214705	Slc6a11	ENSMUSG00000030307	76.8348	71.2861	78.4461	68.179	UM-HET3
Chr6:114307213-114308686	6	114307213	114308686	Slc6a1	ENSMUSG00000030310	40.2114	52.957	36.8789	36.6281	UM-HET3
Chr6:114936763-114941015	6	114936763	114941015	Vgll4	ENSMUSG00000030315	71.6247	69.2297	67.3782	78.0775	UM-HET3
Chr6:116933858-116937049	6	116933858	116937049	null		72.3245	79.1483	72.5192	84.6957	UM-HET3
Chr6:119370262-119376638	6	119370262	119376638	Adipor2	ENSMUSG00000030168	42.5849	48.4704	41.2498	55.7187	UM-HET3
Chr6:120089679-120091620	6	120089679	120091620	Ninj2	ENSMUSG00000041377	73.0886	78.1078	70.9735	81.9814	UM-HET3
Chr6:121043932-121046236	6	121043932	121046236	Mical3	ENSMUSG00000003178	60.0145	68.821	60.8347	75.0997	UM-HET3
Chr6:121835245-121840150	6	121835245	121840150	Mug1	ENSMUSG00000059908	29.7961	41.84	37.7108	39.8214	UM-HET3
Chr6:124904393-124906695	6	124904393	124906695	Lag3	ENSMUSG00000030124	36.7102	35.4601	30.3762	40.4462	UM-HET3
Chr6:124904870-124908243	6	124904870	124908243	Lag3	ENSMUSG00000030124	67.0945	69.4702	64.3945	76.9747	UM-HET3
Chr6:126256785-126263218	6	126256785	126263218	null		87.8366	76.2084	84.8353	82.3322	UM-HET3
Chr6:127080442-127085653	6	127080442	127085653	Fgf23	ENSMUSG00000000182	74.1283	63.46	68.6927	60.159	UM-HET3
Chr6:127103860-127108060	6	127103860	127108060	9630033F20Rik	ENSMUSG00000038028	72.3522	75.8107	66.043	79.0547	UM-HET3
Chr6:127114694-127117220	6	127114694	127117220	null		67.6233	77.7622	68.3461	64.8814	UM-HET3
Chr6:134041317-134043290	6	134041317	134043290	Etv6	ENSMUSG00000030199	66.5353	75.456	59.5601	75.8473	UM-HET3
Chr6:134205180-134207776	6	134205180	134207776	Etv6	ENSMUSG00000030199	67.5104	74.0258	64.9225	74.9829	UM-HET3
Chr6:134206442-134208490	6	134206442	134208490	Etv6	ENSMUSG00000030199	41.4566	48.4437	40.4255	51.2691	UM-HET3
Chr6:136486238-136487899	6	136486238	136487899	null		67.3833	63.233	55.3671	68.681	UM-HET3
Chr6:136487092-136491583	6	136487092	136491583	null		73.9785	72.9338	68.4481	78.4919	UM-HET3
Chr6:137834812-137837600	6	137834812	137837600	Dera	ENSMUSG00000030225	71.4788	77.3014	68.4421	80.262	UM-HET3
Chr6:138071025-138074426	6	138071025	138074426	Slc15a5	ENSMUSG00000044378	64.1774	77.0799	61.3325	76.4371	Both
Chr6:138072921-138077194	6	138072921	138077194	Slc15a5	ENSMUSG00000044378	65.3966	77.0077	62.6452	80.2182	Both
Chr6:138149445-138152423	6	138149445	138152423	Mgst1	ENSMUSG00000008540	78.0095	78.4436	70.8146	82.6079	UM-HET3
Chr6:140612995-140617006	6	140612995	140617006	null		80.5274	91.9156	86.6795	86.7086	UM-HET3
Chr6:142538452-142539451	6	142538452	142539451	null		71.089	63.8352	70.4751	59.1765	UM-HET3
Chr6:142740751-142743646	6	142740751	142743646	null		83.0384	82.7931	73.1348	88.7501	UM-HET3
Chr6:143012176-143013587	6	143012176	143013587	5730419I09Rik	ENSMUSG00000030279	47.4205	44.7175	39.2823	54.5563	UM-HET3
Chr6:144174052-144183054	6	144174052	144183054	Sox5	ENSMUSG00000041540	75.097	75.5304	69.651	83.0903	UM-HET3
Chr6:145186144-145187816	6	145186144	145187816	Casc1	ENSMUSG00000043541	44.4362	56.196	51.4618	64.895	Both
Chr6:145289246-145291602	6	145289246	145291602	7SK	ENSMUSG00000087852	71.72	71.7197	68.6867	79.8976	UM-HET3
Chr6:145290779-145292972	6	145290779	145292972	null		51.1215	53.628	49.8635	70.1434	UM-HET3
Chr6:146221697-146223736	6	146221697	146223736	Itpr2	ENSMUSG00000030287	67.0516	80.0544	78.7497	75.5844	UM-HET3
Chr6:146313850-146315114	6	146313850	146315114	Itpr2	ENSMUSG00000030287	83.3341	89.8949	69.5881	92.3633	UM-HET3
Chr6:146314856-146315617	6	146314856	146315617	Itpr2	ENSMUSG00000030287	59.6677	64.5318	45.1275	67.8228	UM-HET3
Chr6:148354781-148355219	6	148354781	148355219	Tmtc1	ENSMUSG00000030306	33.4143	49.5426	23.4323	26.9364	UM-HET3
Chr6:148355037-148355371	6	148355037	148355371	Tmtc1	ENSMUSG00000030306	50.487	67.0711	40.5525	45.9549	UM-HET3
Chr6:149188851-149189944	6	149188851	149189944	Amn1	ENSMUSG00000068250	49.0954	59.0096	35.6425	58.5632	UM-HET3
Chr6:149189457-149192450	6	149189457	149192450	Amn1	ENSMUSG00000068250	82.2587	89.9909	71.4272	87.8211	UM-HET3
Chr7:3983505-3991233	7	3983505	3991233	null		70.8105	71.8463	78.412	66.6374	UM-HET3
Chr7:4866187-4866946	7	4866187	4866946	Isoc2b	ENSMUSG00000052605	6.34885	6.27143	11.088	22.3724	UM-HET3
Chr7:6149752-6154533	7	6149752	6154533	Zfp787	ENSMUSG00000046792	49.5207	52.0371	46.3263	58.2222	UM-HET3
Chr7:6183962-6186543	7	6183962	6186543	Zfp444	ENSMUSG00000044876	36.004	55.143	40.6117	56.7462	Both
Chr7:6727957-6729287	7	6727957	6729287	Peg3	ENSMUSG00000002265	41.0692	55.3642	51.9554	44.8509	UM-HET3
Chr7:7331230-7342373	7	7331230	7342373	Vmn2r30	ENSMUSG00000070847	71.0847	74.9373	78.2712	67.8294	UM-HET3
Chr7:12997441-13002087	7	12997441	13002087	Slc27a5	ENSMUSG00000030382	32.2296	21.0565	23.071	29.044	UM-HET3
Chr7:13006121-13007100	7	13006121	13007100	Zbtb45	ENSMUSG00000049600	79.419	81.26	68.6399	78.7837	UM-HET3
Chr7:14088372-14101835	7	14088372	14101835	Sult2a3	ENSMUSG00000074375	62.3075	76.5415	68.1044	69.503	UM-HET3
Chr7:14115324-14121710	7	14115324	14121710	Sult2a3	ENSMUSG00000074375	63.4786	78.1153	65.3865	71.2206	UM-HET3
Chr7:14118353-14126590	7	14118353	14126590	Sult2a3	ENSMUSG00000074375	60.3374	72.4563	64.288	73.0897	UM-HET3
Chr7:14512955-14524133	7	14512955	14524133	null		65.4852	69.0723	60.1032	72.6591	UM-HET3
Chr7:14518653-14535734	7	14518653	14535734	Vmn1r90	ENSMUSG00000041596	62.9657	66.2046	54.1168	71.8745	UM-HET3
Chr7:15937923-15939769	7	15937923	15939769	Gltscr2	ENSMUSG00000041560	77.8426	91.9157	83.9419	90.5601	UM-HET3
Chr7:15939179-15941170	7	15939179	15941170	Gltscr2	ENSMUSG00000041560	78.3849	91.6903	85.5215	91.005	UM-HET3
Chr7:16028700-16032650	7	16028700	16032650	null		66.8454	77.6836	68.2075	68.0305	UM-HET3
Chr7:16633437-16641754	7	16633437	16641754	null		69.1167	72.7189	66.8945	77.155	UM-HET3
Chr7:16905831-16911115	7	16905831	16911115	Ptgir	ENSMUSG00000043017	70.3623	81.0711	79.5096	74.3649	UM-HET3
Chr7:17009002-17011619	7	17009002	17011619	Ppp5c	ENSMUSG00000003099	67.6234	78.1024	65.8221	80.7395	UM-HET3
Chr7:19013944-19016196	7	19013944	19016196	Foxa3	ENSMUSG00000040891	53.7292	67.2	66.7322	61.9983	UM-HET3
Chr7:19214153-19217640	7	19214153	19217640	Gpr4	ENSMUSG00000044317	51.9876	62.9859	58.4209	62.4194	UM-HET3
Chr7:19253618-19255866	7	19253618	19255866	Opa3	ENSMUSG00000052214	66.671	67.04	75.1998	85.9242	UM-HET3
Chr7:19255333-19257841	7	19255333	19257841	Opa3	ENSMUSG00000052214	62.2689	61.6322	72.8799	83.8815	UM-HET3
Chr7:19337372-19341395	7	19337372	19341395	null		68.0538	70.0273	68.6779	79.0784	UM-HET3
Chr7:19696830-19698540	7	19696830	19698540	Apoe	ENSMUSG00000002985	20.1553	7.13304	12.4561	12.2536	UM-HET3
Chr7:23453755-23486751	7	23453755	23486751	null		57.1982	58.3175	54.4783	70.2312	UM-HET3
Chr7:23470241-23500355	7	23470241	23500355	null		56.0774	57.1782	51.9977	66.6566	UM-HET3
Chr7:23619434-23632365	7	23619434	23632365	Vmn1r171	ENSMUSG00000062483	72.8744	61.373	66.39	74.3358	UM-HET3
Chr7:24432448-24432958	7	24432448	24432958	Irgc1	ENSMUSG00000062028	34.6381	55.5444	56.6432	63.4071	UM-HET3
Chr7:24432766-24433201	7	24432766	24433201	Irgc1	ENSMUSG00000062028	35.6008	51.4667	56.2243	59.9284	UM-HET3
Chr7:24473087-24477788	7	24473087	24477788	Plaur	ENSMUSG00000046223	68.5907	63.5806	62.9709	73.2926	UM-HET3
Chr7:24534628-24536893	7	24534628	24536893	Irgq	ENSMUSG00000041037	72.2286	73.3615	67.5909	81.3872	UM-HET3
Chr7:24536115-24538762	7	24536115	24538762	Irgq	ENSMUSG00000041037	40.2592	45.6244	38.4774	55.4623	UM-HET3
Chr7:24604530-24607190	7	24604530	24607190	Ethe1	ENSMUSG00000064254	44.7152	44.2921	41.4258	53.5198	UM-HET3
Chr7:24661836-24664532	7	24661836	24664532	null		47.2906	57.3833	54.482	54.3159	UM-HET3
Chr7:24917685-24919713	7	24917685	24919713	Arhgef1	ENSMUSG00000040940	79.9183	89.1254	77.0518	91.1154	UM-HET3
Chr7:25475314-25477277	7	25475314	25477277	Ceacam1	ENSMUSG00000074272	45.3274	58.5505	50.081	60.6962	Both
Chr7:25622282-25624465	7	25622282	25624465	Atp5sl	ENSMUSG00000057229	64.7978	80.3243	69.3459	77.9781	UM-HET3
Chr7:25626474-25628150	7	25626474	25628150	B3gnt8	ENSMUSG00000059479	54.0708	58.5166	49.5277	60.0355	UM-HET3
Chr7:25642994-25645427	7	25642994	25645427	Bckdha	ENSMUSG00000060376	55.0614	65.7539	58.3104	67.077	UM-HET3
Chr7:25644447-25646708	7	25644447	25646708	Bckdha	ENSMUSG00000060376	55.474	69.9513	65.2922	72.8081	UM-HET3
Chr7:25816695-25818527	7	25816695	25818527	Cyp2s1	ENSMUSG00000040703	46.5442	50.1984	47.9411	59.4601	UM-HET3
Chr7:26066347-26072612	7	26066347	26072612	Cyp2b13	ENSMUSG00000040583	71.1911	71.0128	61.3642	77.0039	UM-HET3
Chr7:26304596-26308536	7	26304596	26308536	Cyp2a4	ENSMUSG00000074254	44.9178	62.0106	48.2309	63.5967	Both
Chr7:26307566-26308990	7	26307566	26308990	Cyp2a4	ENSMUSG00000074254	30.5066	53.9336	36.8903	54.8872	Both
Chr7:26308554-26312023	7	26308554	26312023	Cyp2a4	ENSMUSG00000074254	38.276	53.5772	44.1403	50.629	UM-HET3
Chr7:26334027-26335382	7	26334027	26335382	Nlrp9c	ENSMUSG00000040614	58.6415	81.046	74.96	81.8808	UM-HET3
Chr7:26335116-26335691	7	26335116	26335691	Nlrp9c	ENSMUSG00000040614	76.1712	91.0707	84.8678	93.0275	UM-HET3
Chr7:27119662-27123470	7	27119662	27123470	Cyp2f2	ENSMUSG00000052974	66.3533	75.9814	64.9624	78.1014	UM-HET3
Chr7:27164357-27165270	7	27164357	27165270	Egln2	ENSMUSG00000058709	23.3874	36.0387	26.3889	36.3843	UM-HET3
Chr7:27256646-27258437	7	27256646	27258437	Adck4	ENSMUSG00000003762	61.6032	49.947	60.9227	53.9453	UM-HET3
Chr7:28340686-28343490	7	28340686	28343490	Supt5h	ENSMUSG00000003435	36.6255	36.836	35.0827	45.3344	UM-HET3
Chr7:28593915-28596550	7	28593915	28596550	Samd4b	ENSMUSG00000037513	60.2531	70.894	71.3555	68.9568	UM-HET3
Chr7:28974797-28978595	7	28974797	28978595	Eif3k	ENSMUSG00000053565	68.2966	69.4648	61.3378	72.1983	UM-HET3
Chr7:29290544-29293326	7	29290544	29293326	Ppp1r14a	ENSMUSG00000037166	53.559	64.2668	55.1604	64.6347	UM-HET3
Chr7:29943704-29952433	7	29943704	29952433	Zfp74	ENSMUSG00000059975	91.4986	92.2879	86.8708	75.3931	UM-HET3
Chr7:29982461-29983820	7	29982461	29983820	Zfp568	ENSMUSG00000074221	12.3608	14.9634	20.6237	31.9176	UM-HET3
Chr7:29992385-29995119	7	29992385	29995119	Zfp568	ENSMUSG00000074221	94.2168	91.8062	78.0257	67.8261	UM-HET3
Chr7:30282693-30284825	7	30282693	30284825	Thap8	ENSMUSG00000013928	85.9064	87.8935	80.5857	70.2723	UM-HET3
Chr7:30313314-30314615	7	30313314	30314615	Alkbh6	ENSMUSG00000042831	22.8297	32.2772	49.5925	69.1326	UM-HET3
Chr7:30360088-30360585	7	30360088	30360585	Lrfn3	ENSMUSG00000036957	19.7808	30.6973	24.668	33.7486	UM-HET3
Chr7:30452747-30453720	7	30452747	30453720	Kirrel2	ENSMUSG00000036915	41.6948	30.1002	43.3456	44.699	UM-HET3
Chr7:30465473-30465966	7	30465473	30465966	Nphs1	ENSMUSG00000006649	55.9317	69.5619	56.2605	41.8275	UM-HET3
Chr7:30465636-30466166	7	30465636	30466166	Nphs1	ENSMUSG00000006649	65.5385	72.4595	68.4195	53.9779	UM-HET3
Chr7:30513673-30515476	7	30513673	30515476	Gm1082	ENSMUSG00000062132	54.7256	65.5897	49.2282	52.7831	UM-HET3
Chr7:30636013-30639754	7	30636013	30639754	Etv2	ENSMUSG00000006311	66.5397	63.4768	69.3439	56.6622	UM-HET3
Chr7:30945438-30950059	7	30945438	30950059	Usf2	ENSMUSG00000058239	45.6484	56.4558	46.8663	49.5626	UM-HET3
Chr7:31041370-31042734	7	31041370	31042734	Fxyd5	ENSMUSG00000009687	28.3947	55.8722	26.4866	28.1566	UM-HET3
Chr7:31041939-31044780	7	31041939	31044780	Fxyd5	ENSMUSG00000009687	50.3862	73.9275	48.95	50.3829	UM-HET3
Chr7:31052573-31053242	7	31052573	31053242	Fxyd1	ENSMUSG00000036570	79.4835	58.4815	61.5403	75.0662	UM-HET3
Chr7:31054355-31058230	7	31054355	31058230	Fxyd1	ENSMUSG00000036570	13.2789	23.8948	15.6318	24.0531	UM-HET3
Chr7:31083121-31085224	7	31083121	31085224	null		51.0255	55.6645	39.8169	51.771	UM-HET3
Chr7:31151051-31151806	7	31151051	31151806	Gramd1a	ENSMUSG00000001248	26.9641	27.2761	23.0666	35.1442	UM-HET3
Chr7:31151551-31152651	7	31151551	31152651	Gramd1a	ENSMUSG00000001248	62.4175	60.2656	49.219	66.9362	UM-HET3
Chr7:31204683-31208395	7	31204683	31208395	null		63.0312	52.2234	61.7743	44.9036	UM-HET3
Chr7:31208049-31208564	7	31208049	31208564	null		36.178	30.9957	31.2732	11.1588	UM-HET3
Chr7:31208424-31209322	7	31208424	31209322	null		38.4666	48.2831	36.0982	22.7155	UM-HET3
Chr7:33520221-33530530	7	33520221	33530530	AC122796.1	ENSMUSG00000095487	55.6376	53.9807	62.8521	51.1264	UM-HET3
Chr7:34220457-34222279	7	34220457	34222279	Gpi1	ENSMUSG00000036427	69.5454	81.8708	82.4289	87.1831	UM-HET3
Chr7:34221150-34222744	7	34221150	34222744	Gpi1	ENSMUSG00000036427	68.4537	80.0801	82.5939	87.1157	UM-HET3
Chr7:34548500-34550191	7	34548500	34550191	Gm12784	ENSMUSG00000086631	70.4446	68.713	72.1261	58.7938	UM-HET3
Chr7:34583597-34586607	7	34583597	34586607	null		80.1873	82.8105	85.6059	73.1976	UM-HET3
Chr7:34607677-34610206	7	34607677	34610206	null		84.6098	81.6968	86.6379	76.3097	UM-HET3
Chr7:35028469-35030888	7	35028469	35030888	Pepd	ENSMUSG00000063931	69.5376	69.8945	63.1188	77.4508	UM-HET3
Chr7:35233103-35234186	7	35233103	35234186	AC150683.1	ENSMUSG00000093715	81.0648	82.231	79.3432	64.5641	UM-HET3
Chr7:35556581-35560051	7	35556581	35560051	Nudt19	ENSMUSG00000034875	45.4159	42.2342	38.0392	51.5232	UM-HET3
Chr7:35565230-35567419	7	35565230	35567419	null		90.8039	88.7437	88.0569	72.7607	UM-HET3
Chr7:35566192-35568194	7	35566192	35568194	null		93.1697	91.3406	92.6267	79.7863	UM-HET3
Chr7:35567420-35569921	7	35567420	35569921	null		92.3823	88.9349	89.0239	77.1655	UM-HET3
Chr7:36197585-36199301	7	36197585	36199301	null		81.643	80.6933	75.2953	62.1896	UM-HET3
Chr7:36207677-36209577	7	36207677	36209577	null		88.2392	90.9905	85.2418	74.3416	UM-HET3
Chr7:40539916-40543962	7	40539916	40543962	null		78.6591	78.8664	82.4227	69.508	UM-HET3
Chr7:40622170-40628242	7	40622170	40628242	null		74.4383	80.0069	82.8153	72.096	UM-HET3
Chr7:40624604-40632634	7	40624604	40632634	null		74.8578	74.5172	75.795	64.5592	UM-HET3
Chr7:40702239-40709374	7	40702239	40709374	null		76.4459	74.3416	72.5817	62.1326	UM-HET3
Chr7:40849149-40855303	7	40849149	40855303	null		69.7499	69.4013	71.0168	57.9626	UM-HET3
Chr7:40859817-40864973	7	40859817	40864973	null		85.2963	83.1222	83.853	71.2357	UM-HET3
Chr7:41461658-41470111	7	41461658	41470111	Gm20449	ENSMUSG00000092592	80.9214	81.4549	84.4132	72.1954	UM-HET3
Chr7:42357028-42362945	7	42357028	42362945	null		77.8621	78.9195	81.7681	71.4224	UM-HET3
Chr7:42989092-42994588	7	42989092	42994588	null		71.999	73.2548	81.9396	71.4175	UM-HET3
Chr7:43496853-43500922	7	43496853	43500922	4931406B18Rik	ENSMUSG00000013353	75.6459	78.5928	76.1793	60.3357	UM-HET3
Chr7:44401113-44403994	7	44401113	44403994	Syt3	ENSMUSG00000030731	54.3268	60.8333	57.6255	69.9208	UM-HET3
Chr7:45147145-45148351	7	45147145	45148351	Aldh16a1	ENSMUSG00000007833	25.8149	31.506	42.9391	62.8668	UM-HET3
Chr7:45147832-45149744	7	45147832	45149744	Aldh16a1	ENSMUSG00000007833	36.5739	35.5454	46.9753	60.0215	UM-HET3
Chr7:45358066-45360568	7	45358066	45360568	Ppfia3	ENSMUSG00000003863	60.0252	73.7647	76.3902	72.6554	UM-HET3
Chr7:45514801-45516120	7	45514801	45516120	Tulp2	ENSMUSG00000023467	76.6071	76.2251	81.8097	70.1684	UM-HET3
Chr7:45711454-45713509	7	45711454	45713509	Sphk2	ENSMUSG00000057342	35.1272	45.3665	35.8213	47.5284	UM-HET3
Chr7:46253042-46255672	7	46253042	46255672	Otog	ENSMUSG00000009487	64.1016	52.8038	62.6248	59.3194	UM-HET3
Chr7:46300877-46303901	7	46300877	46303901	Otog	ENSMUSG00000009487	81.3869	70.0887	77.8752	73.0766	UM-HET3
Chr7:46719221-46722398	7	46719221	46722398	null		52.1374	56.5373	50.1928	60.885	UM-HET3
Chr7:46730097-46731584	7	46730097	46731584	Saa4	ENSMUSG00000040017	63.9849	70.2067	51.1383	69.2104	UM-HET3
Chr7:46731053-46732544	7	46731053	46732544	Saa4	ENSMUSG00000040017	44.7194	49.4647	34.7208	49.3038	UM-HET3
Chr7:46841803-46845151	7	46841803	46845151	Ldha	ENSMUSG00000063229	57.0277	63.9806	48.7279	59.495	UM-HET3
Chr7:46996202-46998018	7	46996202	46998018	Spty2d1	ENSMUSG00000049516	59.2683	61.9521	54.1617	64.1993	UM-HET3
Chr7:46997721-46999057	7	46997721	46999057	Spty2d1	ENSMUSG00000049516	56.7732	61.0376	53.4881	64.5518	UM-HET3
Chr7:48891137-48893723	7	48891137	48893723	null		72.5168	80.2666	64.8587	75.9584	UM-HET3
Chr7:48892874-48894908	7	48892874	48894908	null		50.6885	57.5625	43.1001	56.3804	UM-HET3
Chr7:49120327-49121663	7	49120327	49121663	null		35.4937	32.3304	25.9398	39.2545	UM-HET3
Chr7:49176350-49177320	7	49176350	49177320	null		70.0594	85.0648	77.4732	78.1826	UM-HET3
Chr7:49399270-49401187	7	49399270	49401187	Nav2	ENSMUSG00000052512	29.8324	28.8994	27.3301	44.3548	UM-HET3
Chr7:49525324-49531466	7	49525324	49531466	Nav2	ENSMUSG00000052512	29.1665	34.7487	27.9079	43.0786	UM-HET3
Chr7:51594586-51603816	7	51594586	51603816	Ano5	ENSMUSG00000055489	72.1455	71.0755	79.6299	66.7071	UM-HET3
Chr7:55498123-55515604	7	55498123	55515604	null		72.6346	72.2298	76.0832	59.2048	UM-HET3
Chr7:60003761-60005147	7	60003761	60005147	Snrpn	ENSMUSG00000000948	44.7404	46.0206	52.7928	41.0374	UM-HET3
Chr7:60004714-60009785	7	60004714	60009785	Snrpn	ENSMUSG00000000948	48.8387	56.6034	61.8174	47.8033	UM-HET3
Chr7:60050511-60067140	7	60050511	60067140	Snrpn	ENSMUSG00000000948	73.4624	72.861	74.5206	62.9294	UM-HET3
Chr7:60654095-60665531	7	60654095	60665531	null		71.6221	67.9123	77.6865	66.0274	UM-HET3
Chr7:61568156-61581117	7	61568156	61581117	null		71.4381	73.6177	75.6897	64.6115	UM-HET3
Chr7:61667027-61677879	7	61667027	61677879	AC119249.2	ENSMUSG00000093101	69.0392	68.3093	69.9296	58.3246	UM-HET3
Chr7:61672583-61685129	7	61672583	61685129	AC119249.2	ENSMUSG00000093101	61.4358	60.9427	64.6451	52.5293	UM-HET3
Chr7:61798804-61824086	7	61798804	61824086	null		67.806	72.0465	82.6093	72.2918	UM-HET3
Chr7:62092851-62106933	7	62092851	62106933	null		82.7251	81.0234	77.3275	65.4	UM-HET3
Chr7:62097566-62109550	7	62097566	62109550	null		80.4184	81.1308	83.2326	67.9233	UM-HET3
Chr7:62123855-62133938	7	62123855	62133938	null		64.5459	66.4221	68.7719	56.5484	UM-HET3
Chr7:62170074-62187378	7	62170074	62187378	null		73.8134	72.1718	72.2334	61.7823	UM-HET3
Chr7:62177997-62195782	7	62177997	62195782	null		68.8907	68.7798	72.9807	59.3639	UM-HET3
Chr7:62187485-62202033	7	62187485	62202033	null		69.9614	68.5068	79.3419	66.1964	UM-HET3
Chr7:62404344-62406998	7	62404344	62406998	null		51.1337	53.6657	55.5659	44.028	UM-HET3
Chr7:62462182-62463421	7	62462182	62463421	Peg12	ENSMUSG00000070526	41.8162	34.341	35.0186	45.3536	UM-HET3
Chr7:62463068-62463870	7	62463068	62463870	Peg12	ENSMUSG00000070526	33.6564	24.4061	25.4603	36.8719	UM-HET3
Chr7:63215286-63221162	7	63215286	63221162	null		79.5344	80.2737	85.6599	70.7389	UM-HET3
Chr7:63792979-63797721	7	63792979	63797721	null		84.4231	81.0948	79.5843	67.0637	UM-HET3
Chr7:64268233-64268823	7	64268233	64268823	Trpm1	ENSMUSG00000030523	21.2354	31.3128	28.4016	21.5195	UM-HET3
Chr7:64553856-64558021	7	64553856	64558021	Apba2	ENSMUSG00000030519	79.997	86.3869	87.0117	76.1251	UM-HET3
Chr7:64558022-64562707	7	64558022	64562707	Apba2	ENSMUSG00000030519	80.3203	80.2233	81.8133	70.7055	UM-HET3
Chr7:64581188-64585199	7	64581188	64585199	Apba2	ENSMUSG00000030519	77.5314	83.9026	83.6995	70.3962	UM-HET3
Chr7:65522476-65524503	7	65522476	65524503	null		69.1502	69.2603	71.5201	59.5696	UM-HET3
Chr7:65682016-65685116	7	65682016	65685116	Tarsl2	ENSMUSG00000030515	92.4064	90.1575	91.8558	80.1673	UM-HET3
Chr7:65804246-65807570	7	65804246	65807570	null		37.529	41.6174	45.0099	62.2625	UM-HET3
Chr7:65805326-65809402	7	65805326	65809402	null		48.9699	61.2445	71.5858	79.1928	UM-HET3
Chr7:65954785-65956950	7	65954785	65956950	Pcsk6	ENSMUSG00000030513	92.6496	94.6652	90.1882	79.7883	UM-HET3
Chr7:66492000-66493647	7	66492000	66493647	null		54.7657	73.3761	65.2793	81.3791	Both
Chr7:66492801-66496438	7	66492801	66496438	null		56.2166	69.2332	64.1706	68.2587	UM-HET3
Chr7:66627384-66630693	7	66627384	66630693	null		82.5512	78.5163	78.4746	68.4014	UM-HET3
Chr7:66653670-66655575	7	66653670	66655575	Asb7	ENSMUSG00000030509	66.112	78.5628	73.6252	73.7583	UM-HET3
Chr7:66654539-66656712	7	66654539	66656712	Asb7	ENSMUSG00000030509	55.537	67.7373	61.0282	62.0627	UM-HET3
Chr7:67647494-67652638	7	67647494	67652638	Ttc23	ENSMUSG00000030555	51.6992	57.5032	48.4155	62.1019	UM-HET3
Chr7:67694616-67697170	7	67694616	67697170	Ttc23	ENSMUSG00000030555	67.3499	80.0231	73.4212	82.253	UM-HET3
Chr7:67696093-67698426	7	67696093	67698426	Ttc23	ENSMUSG00000030555	61.4484	75.1941	70.8186	77.9975	UM-HET3
Chr7:75354284-75361467	7	75354284	75361467	null		67.1185	64.0472	62.2759	72.8895	UM-HET3
Chr7:79277111-79279834	7	79277111	79279834	Abhd2	ENSMUSG00000039202	47.2745	37.2121	39.7407	45.2311	UM-HET3
Chr7:79888455-79890725	7	79888455	79890725	Ap3s2	ENSMUSG00000063801	75.5018	88.666	70.4839	89.5969	Both
Chr7:79889223-79892445	7	79889223	79892445	Ap3s2	ENSMUSG00000063801	67.0603	82.6675	67.7132	80.26	Both
Chr7:80079988-80081786	7	80079988	80081786	Zfp710	ENSMUSG00000048897	79.1903	80.944	70.1697	83.6183	UM-HET3
Chr7:80081074-80082101	7	80081074	80082101	Zfp710	ENSMUSG00000048897	74.6905	60.821	52.238	61.4681	UM-HET3
Chr7:80652427-80654179	7	80652427	80654179	Crtc3	ENSMUSG00000030527	56.8098	62.5298	50.1865	61.7383	UM-HET3
Chr7:81162067-81165956	7	81162067	81165956	Slc28a1	ENSMUSG00000025726	49.4026	60.8339	50.1976	62.8137	Both
Chr7:81164287-81169952	7	81164287	81169952	Slc28a1	ENSMUSG00000025726	61.1191	70.1661	60.438	74.0011	UM-HET3
Chr7:83875916-83882226	7	83875916	83882226	Mesdc1	ENSMUSG00000070462	53.9553	51.372	50.1894	62.5558	UM-HET3
Chr7:83882228-83882912	7	83882228	83882912	Mesdc1	ENSMUSG00000070462	59.4571	62.1089	52.459	62.7686	UM-HET3
Chr7:83882759-83883156	7	83882759	83883156	Mesdc1	ENSMUSG00000070462	27.5667	25.7613	20.5336	30.6443	UM-HET3
Chr7:84197873-84201528	7	84197873	84201528	null		50.2407	61.343	54.5312	60.9577	UM-HET3
Chr7:84780544-84806573	7	84780544	84806573	null		66.215	55.5092	62.3628	67.0501	UM-HET3
Chr7:90997587-91003501	7	90997587	91003501	null		85.7892	87.6364	93.9167	83.8191	UM-HET3
Chr7:93708524-93722735	7	93708524	93722735	null		76.5834	75.5404	82.6514	72.1839	UM-HET3
Chr7:98352803-98356084	7	98352803	98356084	Tsku	ENSMUSG00000049580	59.6548	69.6852	57.73	66.68	UM-HET3
Chr7:98378710-98384383	7	98378710	98384383	null		57.5802	66.8975	60.2711	71.902	UM-HET3
Chr7:98384393-98388941	7	98384393	98388941	null		69.041	69.2979	58.8817	70.2287	UM-HET3
Chr7:99172984-99176545	7	99172984	99176545	Dgat2	ENSMUSG00000030747	37.3604	50.4706	44.9169	48.0539	UM-HET3
Chr7:99175422-99181389	7	99175422	99181389	Dgat2	ENSMUSG00000030747	36.4327	46.6401	39.7074	47.8484	UM-HET3
Chr7:102013740-102018243	7	102013740	102018243	Numa1	ENSMUSG00000066306	68.5743	80.1151	73.5625	77.4676	UM-HET3
Chr7:102015256-102020072	7	102015256	102020072	Il18bp	ENSMUSG00000070427	56.1308	71.4839	60.5247	65.8499	UM-HET3
Chr7:102246520-102249215	7	102246520	102249215	Rhog	ENSMUSG00000073982	65.0076	53.8831	60.1753	60.8152	UM-HET3
Chr7:104479942-104501895	7	104479942	104501895	Trim30d	ENSMUSG00000057596	60.8844	63.2021	65.5641	54.9532	UM-HET3
Chr7:104902259-104915251	7	104902259	104915251	Olfr667	ENSMUSG00000056782	60.6834	62.8481	70.9824	60.0741	UM-HET3
Chr7:105762162-105762462	7	105762162	105762462	Dchs1	ENSMUSG00000036862	28.6952	15.4684	18.7905	18.5481	UM-HET3
Chr7:105762469-105762757	7	105762469	105762757	Dchs1	ENSMUSG00000036862	14.4746	37.5944	24.2532	11.5295	UM-HET3
Chr7:105762630-105763183	7	105762630	105763183	Dchs1	ENSMUSG00000036862	20.6937	39.4884	26.369	16.7536	UM-HET3
Chr7:107210469-107211676	7	107210469	107211676	Rbmxl2	ENSMUSG00000073894	43.4304	54.1465	44.526	44.7345	UM-HET3
Chr7:110626425-110627264	7	110626425	110627264	Adm	ENSMUSG00000030790	4.61147	16.1989	10.0011	11.2283	UM-HET3
Chr7:112186710-112188285	7	112186710	112188285	null		51.0704	58.7411	50.3771	63.0388	UM-HET3
Chr7:112205858-112207703	7	112205858	112207703	null		73.5174	73.5363	70.3949	80.7107	UM-HET3
Chr7:112372793-112375349	7	112372793	112375349	Micalcl	ENSMUSG00000030771	59.6986	59.651	55.4351	66.122	UM-HET3
Chr7:112693280-112695183	7	112693280	112695183	Tead1	ENSMUSG00000055320	58.3531	69.6592	70.3857	65.8895	UM-HET3
Chr7:114745615-114746322	7	114745615	114746322	Insc	ENSMUSG00000048782	20.7974	17.102	21.8577	11.3242	UM-HET3
Chr7:114768941-114772282	7	114768941	114772282	Insc	ENSMUSG00000048782	23.8438	29.9386	18.5107	31.3829	UM-HET3
Chr7:117878692-117883046	7	117878692	117883046	null		46.9058	48.0643	54.4065	43.4774	UM-HET3
Chr7:119095632-119111877	7	119095632	119111877	null		69.7627	66.2222	70.0519	59.1465	UM-HET3
Chr7:119120395-119130418	7	119120395	119130418	null		66.206	77.2607	78.8451	66.9902	UM-HET3
Chr7:119620042-119628234	7	119620042	119628234	Acsm1	ENSMUSG00000033533	52.244	55.7758	42.2468	58.1402	UM-HET3
Chr7:119623058-119633391	7	119623058	119633391	Acsm1	ENSMUSG00000033533	61.4378	61.8692	50.9803	65.5728	UM-HET3
Chr7:121736508-121738310	7	121736508	121738310	Scnn1g	ENSMUSG00000000216	42.3854	55.5164	46.4655	53.5881	UM-HET3
Chr7:121737970-121738867	7	121737970	121738867	Scnn1g	ENSMUSG00000000216	36.8818	55.8595	43.6292	40.6651	UM-HET3
Chr7:122013186-122015274	7	122013186	122015274	Gga2	ENSMUSG00000030872	74.0402	74.4571	70.3154	80.5746	UM-HET3
Chr7:122014585-122015969	7	122014585	122015969	Gga2	ENSMUSG00000030872	35.6111	39.406	35.6916	45.6953	UM-HET3
Chr7:123417930-123420603	7	123417930	123420603	Lcmt1	ENSMUSG00000030763	58.4901	59.4789	53.3362	64.5183	UM-HET3
Chr7:123419656-123421668	7	123419656	123421668	Lcmt1	ENSMUSG00000030763	67.397	66.7573	61.6449	72.1431	UM-HET3
Chr7:125581900-125584701	7	125581900	125584701	null		76.8228	77.5616	82.163	71.5576	UM-HET3
Chr7:126276353-126277942	7	126276353	126277942	Sbk1	ENSMUSG00000042978	39.9727	47.5876	39.4376	50.7472	UM-HET3
Chr7:126325022-126327936	7	126325022	126327936	null		45.2717	47.0631	55.4562	43.5756	UM-HET3
Chr7:126782331-126783995	7	126782331	126783995	Tbx6	ENSMUSG00000030699	68.1416	67.3557	62.2926	72.3205	UM-HET3
Chr7:127162599-127165260	7	127162599	127165260	null		56.1881	66.038	55.2327	69.8549	UM-HET3
Chr7:127163967-127166556	7	127163967	127166556	null		71.5415	82.4687	75.3555	81.122	UM-HET3
Chr7:127716963-127718260	7	127716963	127718260	Ctf1	ENSMUSG00000042340	70.896	69.9964	73.5829	57.135	UM-HET3
Chr7:127802336-127803871	7	127802336	127803871	Hsd3b7	ENSMUSG00000042289	58.89	53.1656	50.6703	61.8261	UM-HET3
Chr7:128009926-128010313	7	128009926	128010313	Trim72	ENSMUSG00000042828	63.0524	62.1786	46.3997	57.0203	UM-HET3
Chr7:128470908-128474785	7	128470908	128474785	null		49.5096	61.6327	51.8779	64.7934	Both
Chr7:128473820-128477325	7	128473820	128477325	AC130474.1	ENSMUSG00000093125	58.2002	69.8428	56.6573	73.5551	Both
Chr7:128496220-128500722	7	128496220	128500722	null		47.1224	70.2348	53.0573	75.4053	Both
Chr7:128499545-128502940	7	128499545	128502940	null		60.2816	75.756	59.8818	76.0036	Both
Chr7:128525006-128529182	7	128525006	128529182	Bag3	ENSMUSG00000030847	45.4334	63.343	47.1958	67.5897	Both
Chr7:128528355-128529958	7	128528355	128529958	Bag3	ENSMUSG00000030847	26.4782	39.4865	24.2331	44.1384	Both
Chr7:128529241-128531279	7	128529241	128531279	Bag3	ENSMUSG00000030847	30.1012	40.4857	34.6736	47.2217	Both
Chr7:128529973-128532227	7	128529973	128532227	Bag3	ENSMUSG00000030847	34.0715	45.6896	42.7721	51.5271	UM-HET3
Chr7:128687571-128688233	7	128687571	128688233	Inpp5f	ENSMUSG00000042105	67.9399	86.5199	85.6306	69.864	UM-HET3
Chr7:128687995-128688475	7	128687995	128688475	Inpp5f	ENSMUSG00000042105	72.0317	82.8476	76.8004	65.8165	UM-HET3
Chr7:130691851-130692903	7	130691851	130692903	Fgfr2	ENSMUSG00000030849	56.7984	78.5704	59.9359	65.995	UM-HET3
Chr7:130692765-130693568	7	130692765	130693568	Fgfr2	ENSMUSG00000030849	63.5571	76.3931	70.058	73.1694	UM-HET3
Chr7:132723355-132726750	7	132723355	132726750	Fgfr2	ENSMUSG00000030849	44.4543	49.6328	43.7962	60.1318	UM-HET3
Chr7:132724603-132728006	7	132724603	132728006	Fgfr2	ENSMUSG00000030849	73.9106	77.9148	72.9786	83.1981	UM-HET3
Chr7:132774515-132776918	7	132774515	132776918	Fgfr2	ENSMUSG00000030849	54.2541	67.2919	59.3288	67.0298	UM-HET3
Chr7:132775535-132777684	7	132775535	132777684	Fgfr2	ENSMUSG00000030849	33.1052	48.3802	38.0388	44.9041	UM-HET3
Chr7:132807783-132812052	7	132807783	132812052	Fgfr2	ENSMUSG00000030849	56.7314	69.7671	57.915	62.9743	UM-HET3
Chr7:132809569-132812602	7	132809569	132812602	Fgfr2	ENSMUSG00000030849	35.0553	51.735	28.758	39.8816	UM-HET3
Chr7:135734549-135736073	7	135734549	135736073	null		37.3238	50.3496	42.3224	48.7515	UM-HET3
Chr7:136007323-136008491	7	136007323	136008491	null		36.6263	35.591	41.5462	27.9281	UM-HET3
Chr7:136229175-136230154	7	136229175	136230154	null		74.5008	64.3898	65.5788	67.3123	UM-HET3
Chr7:136404932-136406890	7	136404932	136406890	null		38.0392	41.4952	38.623	49.3469	UM-HET3
Chr7:137145592-137147272	7	137145592	137147272	null		67.5542	78.0207	75.7283	72.3778	UM-HET3
Chr7:138971003-138975628	7	138971003	138975628	Jakmip3	ENSMUSG00000056856	71.0451	74.4462	65.2098	75.7705	UM-HET3
Chr7:139367714-139370665	7	139367714	139370665	null		74.3905	61.8519	65.555	69.2486	UM-HET3
Chr7:139488402-139490296	7	139488402	139490296	Inpp5a	ENSMUSG00000025477	62.2537	62.2625	50.4285	70.0639	UM-HET3
Chr7:139537216-139540594	7	139537216	139540594	Inpp5a	ENSMUSG00000025477	65.1625	77.2424	73.0069	77.6503	UM-HET3
Chr7:139538289-139542084	7	139538289	139542084	Inpp5a	ENSMUSG00000025477	70.4036	82.3916	71.4568	78.9359	UM-HET3
Chr7:140125551-140125979	7	140125551	140125979	Paox	ENSMUSG00000025464	38.7619	15.0841	30.1063	14.9003	Both
Chr7:140125807-140127669	7	140125807	140127669	Paox	ENSMUSG00000025464	58.4159	46.0752	59.9801	49.4338	UM-HET3
Chr7:140224371-140226786	7	140224371	140226786	Cd163l1	ENSMUSG00000025461	84.9609	72.6927	79.5943	81.9367	UM-HET3
Chr7:140734788-140742636	7	140734788	140742636	null		82.5889	77.5951	74.843	87.6297	UM-HET3
Chr7:140921609-140922516	7	140921609	140922516	Nlrp6	ENSMUSG00000038745	57.9635	68.5436	47.3383	63.1987	Both
Chr7:140923027-140923675	7	140923027	140923675	Nlrp6	ENSMUSG00000038745	29.51	29.5177	18.381	39.7702	UM-HET3
Chr7:140923233-140924931	7	140923233	140924931	Nlrp6	ENSMUSG00000038745	52.9313	54.0753	42.2625	56.6723	UM-HET3
Chr7:141060867-141061538	7	141060867	141061538	B4galnt4	ENSMUSG00000055629	6.3881	17.746	13.3756	15.1711	UM-HET3
Chr7:141178090-141179771	7	141178090	141179771	U6	ENSMUSG00000077547	62.9827	61.5512	51.6329	64.3645	UM-HET3
Chr7:141920582-141924204	7	141920582	141924204	null		51.7645	64.9715	56.3958	70.5739	Both
Chr7:141923336-141925066	7	141923336	141925066	null		44.6103	61.3439	43.5336	67.3425	Both
Chr7:142579193-142580500	7	142579193	142580500	H19	ENSMUSG00000000031	48.5794	50.3583	64.2721	49.78	UM-HET3
Chr7:142580262-142580931	7	142580262	142580931	null		36.1926	40.3402	58.133	47.5616	UM-HET3
Chr7:143221350-143235701	7	143221350	143235701	Kcnq1	ENSMUSG00000009545	89.2326	88.5886	89.7235	78.0723	UM-HET3
Chr7:143295443-143295798	7	143295443	143295798	Kcnq1	ENSMUSG00000009545	42.6209	55.9727	47.8823	31.051	UM-HET3
Chr7:143296194-143297183	7	143296194	143297183	Kcnq1	ENSMUSG00000009545	53.09	32.6853	61.7576	55.2072	UM-HET3
Chr7:143296457-143300065	7	143296457	143300065	Kcnq1	ENSMUSG00000009545	74.4229	57.9648	74.8879	72.6312	UM-HET3
Chr7:143739949-143741622	7	143739949	143741622	Osbpl5	ENSMUSG00000037606	37.1343	54.5213	40.7248	45.8884	UM-HET3
Chr7:144006751-144009816	7	144006751	144009816	Shank2	ENSMUSG00000037541	40.9347	55.2317	48.9341	48.0805	UM-HET3
Chr7:144204513-144207909	7	144204513	144207909	Shank2	ENSMUSG00000037541	65.244	77.1841	68.7563	77.194	UM-HET3
Chr7:144207294-144210728	7	144207294	144210728	Shank2	ENSMUSG00000037541	52.6441	63.0467	52.924	63.1918	UM-HET3
Chr7:144284115-144284742	7	144284115	144284742	Shank2	ENSMUSG00000037541	60.7683	73.9276	61.8529	68.142	UM-HET3
Chr7:144417656-144420695	7	144417656	144420695	Shank2	ENSMUSG00000037541	69.6851	65.8316	73.4738	61.7301	UM-HET3
Chr7:144481085-144482881	7	144481085	144482881	Ppfia1	ENSMUSG00000037519	61.782	70.13	56.812	74.9131	UM-HET3
Chr7:144675194-144678491	7	144675194	144678491	Ano1	ENSMUSG00000031075	64.3188	53.7163	57.2668	60.9978	UM-HET3
Chr7:144788105-144790136	7	144788105	144790136	AC149593.1	ENSMUSG00000092771	58.6307	58.6645	53.5414	66.1951	UM-HET3
Chr7:144930557-144934421	7	144930557	144934421	Oraov1	ENSMUSG00000031072	48.9495	59.0685	50.6503	57.4107	UM-HET3
Chr8:3994114-3994405	8	3994114	3994405	null		25.4476	46.8896	28.292	26.0193	UM-HET3
Chr8:3994287-3994779	8	3994287	3994779	null		23.0551	42.6323	30.6067	28.4415	UM-HET3
Chr8:5097802-5107243	8	5097802	5107243	Slc10a2	ENSMUSG00000023073	43.8706	55.5233	43.1943	56.0149	UM-HET3
Chr8:7961153-7966563	8	7961153	7966563	null		79.2733	80.6051	67.0805	80.4466	UM-HET3
Chr8:8641294-8644452	8	8641294	8644452	Efnb2	ENSMUSG00000001300	86.959	88.0351	77.6995	89.4733	UM-HET3
Chr8:8643130-8645533	8	8643130	8645533	Efnb2	ENSMUSG00000001300	74.8543	83.0579	66.3625	85.0719	UM-HET3
Chr8:10900044-10901999	8	10900044	10901999	null		46.268	31.4285	48.8403	27.3303	Both
Chr8:10901010-10903742	8	10901010	10903742	null		81.1313	68.9295	82.8132	65.0649	Both
Chr8:11004600-11005540	8	11004600	11005540	Irs2	ENSMUSG00000038894	40.3448	26.6808	40.3701	33.7193	UM-HET3
Chr8:11004870-11006138	8	11004870	11006138	Irs2	ENSMUSG00000038894	57.2225	26.4756	48.8283	35.9252	Both
Chr8:11005546-11006773	8	11005546	11006773	Irs2	ENSMUSG00000038894	62.805	30.8311	45.6857	37.6859	UM-HET3
Chr8:11006165-11006997	8	11006165	11006997	Irs2	ENSMUSG00000038894	32.713	18.5617	22.3903	20.8162	UM-HET3
Chr8:11398558-11400828	8	11398558	11400828	Col4a2	ENSMUSG00000031503	86.7365	82.9428	77.3913	91.5049	UM-HET3
Chr8:11735053-11736839	8	11735053	11736839	Arhgef7	ENSMUSG00000031511	43.7693	54.5462	46.9925	43.2965	UM-HET3
Chr8:12718671-12722392	8	12718671	12722392	Gm15348	ENSMUSG00000074469	41.7143	43.1901	36.5735	46.7852	UM-HET3
Chr8:12775383-12776641	8	12775383	12776641	Atp11a	ENSMUSG00000031441	53.4137	62.177	55.4186	67.6308	UM-HET3
Chr8:13039505-13041166	8	13039505	13041166	F10	ENSMUSG00000031444	51.2467	59.5938	48.1535	58.5842	UM-HET3
Chr8:13250214-13251774	8	13250214	13251774	Adprhl1	ENSMUSG00000031448	70.3643	78.8015	67.6997	82.3789	UM-HET3
Chr8:13470704-13471755	8	13470704	13471755	Gas6	ENSMUSG00000031451	38.0423	49.1326	41.4433	47.0532	UM-HET3
Chr8:13471450-13472725	8	13471450	13472725	Gas6	ENSMUSG00000031451	31.5356	36.8944	28.7887	43.8047	UM-HET3
Chr8:13480875-13483930	8	13480875	13483930	Gas6	ENSMUSG00000031451	43.2009	56.7327	51.4363	59.7721	UM-HET3
Chr8:13483106-13486214	8	13483106	13486214	Gas6	ENSMUSG00000031451	75.0495	88.7461	81.1145	89.4455	UM-HET3
Chr8:13490471-13491883	8	13490471	13491883	Gas6	ENSMUSG00000031451	55.1702	70.0931	64.0968	69.4598	UM-HET3
Chr8:13491484-13493371	8	13491484	13493371	Gas6	ENSMUSG00000031451	31.7029	45.7501	34.7867	52.4074	Both
Chr8:13491884-13493840	8	13491884	13493840	Gas6	ENSMUSG00000031451	24.9953	32.1389	28.4416	41.8409	UM-HET3
Chr8:13576387-13577969	8	13576387	13577969	Rasa3	ENSMUSG00000031453	78.08	87.4094	68.9513	79.7276	UM-HET3
Chr8:13804644-13811548	8	13804644	13811548	null		84.6081	80.9652	76.2709	86.4853	UM-HET3
Chr8:14968906-14970829	8	14968906	14970829	Arhgef10	ENSMUSG00000071176	70.5855	70.3552	67.5728	77.986	UM-HET3
Chr8:14998604-15000033	8	14998604	15000033	Arhgef10	ENSMUSG00000071176	51.6012	69.0523	60.1406	61.3926	UM-HET3
Chr8:14999379-15001508	8	14999379	15001508	Arhgef10	ENSMUSG00000071176	54.2831	70.3522	60.2699	62.8695	UM-HET3
Chr8:22033601-22037265	8	22033601	22037265	Atp7b	ENSMUSG00000006567	46.5585	50.8722	46.5916	60.326	UM-HET3
Chr8:22036455-22037958	8	22036455	22037958	Atp7b	ENSMUSG00000006567	48.1622	53.0746	48.1564	59.8754	UM-HET3
Chr8:22627051-22628801	8	22627051	22628801	Dkk4	ENSMUSG00000031535	81.3065	84.8102	72.1759	83.0496	UM-HET3
Chr8:22628052-22630401	8	22628052	22630401	Polb	ENSMUSG00000031536	85.5128	89.9122	79.3292	89.8877	UM-HET3
Chr8:22635351-22638339	8	22635351	22638339	Polb	ENSMUSG00000031536	70.7782	88.2498	65.0585	85.4387	Both
Chr8:22636335-22639953	8	22636335	22639953	Polb	ENSMUSG00000031536	78.9794	89.2555	75.6286	90.753	UM-HET3
Chr8:22692994-22694711	8	22692994	22694711	Ikbkb	ENSMUSG00000031537	51.4789	58.8527	51.8148	64.52	UM-HET3
Chr8:22693904-22695449	8	22693904	22695449	Ikbkb	ENSMUSG00000031537	58.4712	56.9757	54.498	66.246	UM-HET3
Chr8:22694712-22696528	8	22694712	22696528	Ikbkb	ENSMUSG00000031537	73.4964	68.8502	58.3403	73.4946	UM-HET3
Chr8:22695483-22697385	8	22695483	22697385	Ikbkb	ENSMUSG00000031537	59.3166	63.0864	44.615	61.6662	UM-HET3
Chr8:23561158-23563564	8	23561158	23563564	null		39.4209	37.2253	49.4155	37.0466	UM-HET3
Chr8:23646197-23648868	8	23646197	23648868	Zmat4	ENSMUSG00000037492	66.4277	78.6596	75.5912	74.6986	UM-HET3
Chr8:24418837-24421219	8	24418837	24421219	null		50.2967	60.4806	60.8861	58.9114	UM-HET3
Chr8:24435528-24438687	8	24435528	24438687	1810011O10Rik	ENSMUSG00000056313	19.1902	22.103	18.0178	29.5842	UM-HET3
Chr8:25098191-25101137	8	25098191	25101137	Plekha2	ENSMUSG00000031557	42.3163	53.8494	49.0056	49.9276	UM-HET3
Chr8:25252558-25255545	8	25252558	25255545	null		30.1188	33.443	27.139	39.1858	UM-HET3
Chr8:25676169-25677227	8	25676169	25677227	Whsc1l1	ENSMUSG00000054823	93.6114	92.8888	82.1384	94.4627	UM-HET3
Chr8:26997660-27000416	8	26997660	27000416	null		81.0501	81.6132	68.7869	81.7681	UM-HET3
Chr8:27037090-27042377	8	27037090	27042377	Erlin2	ENSMUSG00000031483	60.5363	68.9921	60.875	71.2747	UM-HET3
Chr8:27262985-27265710	8	27262985	27265710	Eif4ebp1	ENSMUSG00000031490	65.7671	61.7323	64.1523	74.6721	UM-HET3
Chr8:28949395-28955729	8	28949395	28955729	Unc5d	ENSMUSG00000063626	79.5316	78.1881	83.798	71.1962	UM-HET3
Chr8:35347977-35352029	8	35347977	35352029	null		61.3234	71.379	74.221	75.2061	UM-HET3
Chr8:35378840-35384441	8	35378840	35384441	Ppp1r3b	ENSMUSG00000046794	34.8875	46.4673	37.1526	48.0264	Both
Chr8:35381516-35384905	8	35381516	35384905	Ppp1r3b	ENSMUSG00000046794	25.453	45.3641	38.7091	44.4113	UM-HET3
Chr8:35384557-35386615	8	35384557	35386615	Ppp1r3b	ENSMUSG00000046794	19.0363	29.8688	27.441	36.6054	UM-HET3
Chr8:35384906-35388493	8	35384906	35388493	Ppp1r3b	ENSMUSG00000046794	36.2492	47.1292	41.1483	52.6413	Both
Chr8:35386925-35391987	8	35386925	35391987	Ppp1r3b	ENSMUSG00000046794	50.2934	59.3921	46.4623	61.3019	UM-HET3
Chr8:35388527-35396531	8	35388527	35396531	Ppp1r3b	ENSMUSG00000046794	67.7572	69.5474	58.785	69.1325	UM-HET3
Chr8:41007101-41014779	8	41007101	41014779	Mtus1	ENSMUSG00000045636	63.9028	73.9981	62.5003	68.7601	UM-HET3
Chr8:41052522-41056583	8	41052522	41056583	Mtus1	ENSMUSG00000045636	60.9656	70.091	54.1398	69.0017	UM-HET3
Chr8:44957291-44958505	8	44957291	44958505	Fat1	ENSMUSG00000070047	41.9507	55.9122	53.5502	59.8562	UM-HET3
Chr8:46035579-46036735	8	46035579	46036735	Snx25	ENSMUSG00000038291	84.6549	86.5605	74.6299	86.7869	UM-HET3
Chr8:46036215-46037924	8	46036215	46037924	Snx25	ENSMUSG00000038291	82.558	85.5065	72.6412	85.0974	UM-HET3
Chr8:48488997-48491027	8	48488997	48491027	Odz3	ENSMUSG00000031561	48.4099	50.0994	41.2092	53.5132	UM-HET3
Chr8:50523217-50535613	8	50523217	50535613	null		72.6882	69.8386	82.7266	67.8821	UM-HET3
Chr8:61759759-61760879	8	61759759	61760879	Palld	ENSMUSG00000058056	26.8278	14.5305	12.7943	15.2486	UM-HET3
Chr8:68057506-68061419	8	68057506	68061419	Psd3	ENSMUSG00000030465	57.0584	49.423	47.8527	58.0212	UM-HET3
Chr8:69881194-69881584	8	69881194	69881584	Cilp2	ENSMUSG00000044006	30.1762	17.0429	29.4385	25.1236	UM-HET3
Chr8:69881382-69881676	8	69881382	69881676	Cilp2	ENSMUSG00000044006	28.8	14.9389	31.4396	29.3785	UM-HET3
Chr8:69882139-69883058	8	69882139	69883058	Cilp2	ENSMUSG00000044006	24.2333	13.1333	16.8593	12.7134	UM-HET3
Chr8:69882681-69883271	8	69882681	69883271	Cilp2	ENSMUSG00000044006	29.969	15.5738	23.4681	17.5028	UM-HET3
Chr8:70085120-70088233	8	70085120	70088233	Hapln4	ENSMUSG00000007594	63.6937	77.9139	63.6794	61.8782	UM-HET3
Chr8:70087795-70089401	8	70087795	70089401	Hapln4	ENSMUSG00000007594	66.9302	81.2713	55.8554	60.2604	UM-HET3
Chr8:70112896-70115366	8	70112896	70115366	Ncan	ENSMUSG00000002341	55.5754	57.0022	43.9546	58.1948	UM-HET3
Chr8:70115072-70119189	8	70115072	70119189	Ncan	ENSMUSG00000002341	62.4608	59.4396	47.2668	62.6198	UM-HET3
Chr8:70597985-70598525	8	70597985	70598525	Ssbp4	ENSMUSG00000070003	27.8524	28.8024	19.6714	36.9195	UM-HET3
Chr8:70698451-70699248	8	70698451	70699248	Jund	ENSMUSG00000071076	0.9	0.25	0.222222	16.9299	UM-HET3
Chr8:70698951-70699522	8	70698951	70699522	Jund	ENSMUSG00000071076	0.9	0.5	0	16.3057	UM-HET3
Chr8:70709809-70711766	8	70709809	70711766	null		60.7251	70.8152	58.434	63.8599	UM-HET3
Chr8:71375887-71376479	8	71375887	71376479	Ocel1	ENSMUSG00000002396	57.2	51.8635	44.0945	55.3346	UM-HET3
Chr8:71376123-71378398	8	71376123	71378398	Ocel1	ENSMUSG00000002396	65.0421	70.5706	61.4846	74.7631	UM-HET3
Chr8:71508528-71511560	8	71508528	71511560	Plvap	ENSMUSG00000034845	55.8419	67.7787	70.6024	69.0132	UM-HET3
Chr8:71684958-71685653	8	71684958	71685653	Jak3	ENSMUSG00000031805	73.8003	73.5013	69.503	59.2294	UM-HET3
Chr8:71685400-71685856	8	71685400	71685856	Jak3	ENSMUSG00000031805	59.8289	58.0809	56.3132	42.8851	UM-HET3
Chr8:71685654-71686174	8	71685654	71686174	Jak3	ENSMUSG00000031805	60.6048	49.9825	54.1797	44.8691	UM-HET3
Chr8:71688315-71689495	8	71688315	71689495	Jak3	ENSMUSG00000031805	21.4899	31.5085	25.9619	27.1829	UM-HET3
Chr8:72320436-72322885	8	72320436	72322885	Klf2	ENSMUSG00000055148	68.8828	72.5498	59.5452	76.3735	UM-HET3
Chr8:77095515-77100557	8	77095515	77100557	Nr3c2	ENSMUSG00000031618	70.9975	76.9175	62.9314	74.9532	UM-HET3
Chr8:77304675-77310805	8	77304675	77310805	Arhgap10	ENSMUSG00000037148	70.648	82.4667	65.6002	77.8352	UM-HET3
Chr8:77310100-77311794	8	77310100	77311794	Arhgap10	ENSMUSG00000037148	71.1719	81.5213	67.5789	81.333	UM-HET3
Chr8:83667907-83668341	8	83667907	83668341	Ptger1	ENSMUSG00000019464	48.771	44.7028	31.5294	49.3752	UM-HET3
Chr8:83668107-83668593	8	83668107	83668593	Ptger1	ENSMUSG00000019464	40.7222	36.1266	26.2883	46.7776	UM-HET3
Chr8:83668343-83668670	8	83668343	83668670	Ptger1	ENSMUSG00000019464	31.296	27.2722	19.216	31.7395	UM-HET3
Chr8:84721751-84724469	8	84721751	84724469	Nfix	ENSMUSG00000001911	57.0242	51.1268	46.217	56.3631	UM-HET3
Chr8:84723159-84725906	8	84723159	84725906	Nfix	ENSMUSG00000001911	37.721	34.0096	30.2663	42.6358	UM-HET3
Chr8:84783825-84785014	8	84783825	84785014	Nfix	ENSMUSG00000001911	54.6333	55.3048	42.32	55.2275	UM-HET3
Chr8:84784685-84785909	8	84784685	84785909	Nfix	ENSMUSG00000001911	69.9889	59.7616	54.3822	61.1444	UM-HET3
Chr8:84785015-84786431	8	84785015	84786431	Nfix	ENSMUSG00000001911	62.8429	48.918	53.7237	54.3904	UM-HET3
Chr8:88625664-88627234	8	88625664	88627234	Snx20	ENSMUSG00000031662	53.5545	50.6145	63.4484	78.8848	UM-HET3
Chr8:88626944-88627334	8	88626944	88627334	Snx20	ENSMUSG00000031662	28.1278	23.3127	38.4164	63.519	UM-HET3
Chr8:88627241-88627411	8	88627241	88627411	Snx20	ENSMUSG00000031662	16.5857	19.0921	29.4363	43.5143	UM-HET3
Chr8:89299338-89304052	8	89299338	89304052	null		76.4586	80.824	80.3667	69.2105	UM-HET3
Chr8:89371479-89375166	8	89371479	89375166	null		42.6397	53.7698	41.9384	51.0153	UM-HET3
Chr8:89691571-89694217	8	89691571	89694217	null		70.7651	76.6236	83.5533	70.5851	UM-HET3
Chr8:89785935-89788583	8	89785935	89788583	null		62.4988	63.6923	63.8876	52.1959	UM-HET3
Chr8:91550792-91552861	8	91550792	91552861	Fto	ENSMUSG00000055932	72.6974	72.1354	75.1308	88.5514	UM-HET3
Chr8:91570007-91572327	8	91570007	91572327	Fto	ENSMUSG00000055932	75.3179	83.685	75.061	86.2013	UM-HET3
Chr8:91618609-91620279	8	91618609	91620279	Fto	ENSMUSG00000055932	54.0501	69.2406	63.59	71.7763	UM-HET3
Chr8:91899995-91902198	8	91899995	91902198	null		83.8537	70.5339	77.5427	73.565	UM-HET3
Chr8:92066578-92068212	8	92066578	92068212	null		82.5379	79.7708	76.7583	66.1961	UM-HET3
Chr8:92138967-92141898	8	92138967	92141898	null		88.6312	87.8297	81.8926	70.4925	UM-HET3
Chr8:92263682-92266459	8	92263682	92266459	null		72.768	72.9982	73.4183	62.2132	UM-HET3
Chr8:92559002-92566636	8	92559002	92566636	null		79.5281	78.8296	74.2886	61.1226	UM-HET3
Chr8:92678836-92681752	8	92678836	92681752	Irx6	ENSMUSG00000031738	63.7179	61.0455	60.1932	49.6819	UM-HET3
Chr8:93974236-93976229	8	93974236	93976229	Amfr	ENSMUSG00000031751	59.166	48.1935	50.5513	48.9064	UM-HET3
Chr8:94173367-94175737	8	94173367	94175737	Mt2	ENSMUSG00000031762	47.1281	50.4833	35.7067	48.7395	UM-HET3
Chr8:94376607-94379148	8	94376607	94379148	Gm15889	ENSMUSG00000089712	35.3369	49.6318	39.4383	44.1155	UM-HET3
Chr8:94454368-94457524	8	94454368	94457524	null		67.5934	71.1026	62.6987	75.1775	UM-HET3
Chr8:94818384-94822970	8	94818384	94822970	Ciapin1	ENSMUSG00000031781	56.8221	70.728	63.5181	68.6173	UM-HET3
Chr8:94913123-94913411	8	94913123	94913411	Ccdc102a	ENSMUSG00000063605	23.5381	5.36667	20.8092	15.0932	UM-HET3
Chr8:95447616-95449050	8	95447616	95449050	Csnk2a2	ENSMUSG00000046707	73.327	86.1943	74.9986	87.7568	Both
Chr8:100134328-100146972	8	100134328	100146972	null		68.6561	67.2341	76.9038	65.3704	UM-HET3
Chr8:104173128-104174596	8	104173128	104174596	Bean1	ENSMUSG00000031872	70.2031	58.3919	65.8521	62.0617	UM-HET3
Chr8:104305452-104309619	8	104305452	104309619	Cmtm1	ENSMUSG00000031876	65.7619	71.4723	60.2768	71.5384	UM-HET3
Chr8:104308742-104310062	8	104308742	104310062	Cmtm1	ENSMUSG00000031876	49.1856	65.3394	40.9811	62.3828	UM-HET3
Chr8:104309640-104310918	8	104309640	104310918	Cmtm1	ENSMUSG00000031876	56.4887	76.9588	54.0105	70.2669	Both
Chr8:104593940-104594638	8	104593940	104594638	Pdp2	ENSMUSG00000048371	88.3548	89.3627	78.7126	88.9893	UM-HET3
Chr8:104595048-104597247	8	104595048	104597247	Pdp2	ENSMUSG00000048371	50.0296	55.9185	48.9427	60.0297	UM-HET3
Chr8:105046116-105051775	8	105046116	105051775	Ces3a	ENSMUSG00000069922	61.3096	63.0173	48.5668	66.4188	UM-HET3
Chr8:105049280-105053550	8	105049280	105053550	Ces3a	ENSMUSG00000069922	79.2045	74.4375	59.9207	76.1642	UM-HET3
Chr8:105051776-105056984	8	105051776	105056984	Ces3a	ENSMUSG00000069922	77.4163	75.1436	63.5025	75.8544	UM-HET3
Chr8:105081733-105085761	8	105081733	105085761	Ces3b	ENSMUSG00000062181	59.1671	62.412	53.5368	66.922	UM-HET3
Chr8:105084174-105088338	8	105084174	105088338	Ces3b	ENSMUSG00000062181	64.9353	70.722	57.9881	74.9343	UM-HET3
Chr8:105254561-105255256	8	105254561	105255256	B3gnt9-ps	ENSMUSG00000069920	53.9421	38.8056	38.471	30.6809	UM-HET3
Chr8:105269884-105270822	8	105269884	105270822	Hsf4	ENSMUSG00000033249	48.7754	42.727	39.9014	51.0669	UM-HET3
Chr8:105275617-105276603	8	105275617	105276603	Hsf4	ENSMUSG00000033249	48.6513	36.2146	33.7754	37.5139	UM-HET3
Chr8:105276331-105277535	8	105276331	105277535	Nol3	ENSMUSG00000014776	58.3129	40.7472	37.9084	41.9328	UM-HET3
Chr8:105611947-105613783	8	105611947	105613783	Fam65a	ENSMUSG00000038604	73.86	57.6854	56.0333	61.6344	UM-HET3
Chr8:105613254-105614197	8	105613254	105614197	Fam65a	ENSMUSG00000038604	68.6611	50.4561	58.2609	62.3723	UM-HET3
Chr8:105727775-105729329	8	105727775	105729329	Gfod2	ENSMUSG00000013150	84.9683	74.7483	90.535	83.0691	UM-HET3
Chr8:105768942-105772104	8	105768942	105772104	Ranbp10	ENSMUSG00000037415	45.3783	57.594	44.7062	50.2185	UM-HET3
Chr8:106132509-106133846	8	106132509	106133846	Esrp2	ENSMUSG00000084128	48.0703	55.2513	44.064	54.0913	UM-HET3
Chr8:106133155-106135364	8	106133155	106135364	Esrp2	ENSMUSG00000084128	34.3346	34.8788	31.1561	44.247	UM-HET3
Chr8:107429424-107431083	8	107429424	107431083	null		66.884	79.104	75.4952	75.2691	UM-HET3
Chr8:107451832-107455481	8	107451832	107455481	Wwp2	ENSMUSG00000031930	63.8469	68.5501	67.9216	78.0101	UM-HET3
Chr8:108581841-108585139	8	108581841	108585139	null		64.3084	68.8083	64.0974	75.6887	UM-HET3
Chr8:108744568-108747005	8	108744568	108747005	Zfhx3	ENSMUSG00000038872	52.7554	60.3115	46.4064	59.8524	UM-HET3
Chr8:108885678-108886790	8	108885678	108886790	Zfhx3	ENSMUSG00000038872	51.675	66.0773	54.8253	67.8226	UM-HET3
Chr8:109458381-109459947	8	109458381	109459947	null		73.2622	69.7136	72.2147	60.6603	UM-HET3
Chr8:109573291-109575343	8	109573291	109575343	Txnl4b	ENSMUSG00000031723	33.9089	45.7787	46.5037	53.733	UM-HET3
Chr8:109584865-109588856	8	109584865	109588856	null		59.6573	71.0777	61.4983	68.3573	UM-HET3
Chr8:109969168-109970428	8	109969168	109970428	null		25.6197	32.0842	27.8734	43.8199	UM-HET3
Chr8:109989312-109991453	8	109989312	109991453	Tat	ENSMUSG00000001670	50.7428	46.4339	36.12	53.7734	UM-HET3
Chr8:109995065-109997643	8	109995065	109997643	Tat	ENSMUSG00000001670	39.7048	51.0773	39.8757	47.6919	UM-HET3
Chr8:109996196-109998573	8	109996196	109998573	Tat	ENSMUSG00000001670	47.7271	60.4143	43.4593	48.9557	UM-HET3
Chr8:109998574-110000155	8	109998574	110000155	Tat	ENSMUSG00000001670	38.4512	49.0619	39.4748	43.7673	UM-HET3
Chr8:110619503-110621413	8	110619503	110621413	Vac14	ENSMUSG00000010936	60.2028	70.3517	67.7778	75.7361	UM-HET3
Chr8:111622637-111624908	8	111622637	111624908	Znrf1	ENSMUSG00000033545	43.7236	41.3541	37.9349	49.0692	UM-HET3
Chr8:111624093-111626541	8	111624093	111626541	Znrf1	ENSMUSG00000033545	32.5074	33.149	23.6839	37.0619	UM-HET3
Chr8:111715724-111717728	8	111715724	111717728	Bcar1	ENSMUSG00000031955	78.2743	67.1271	76.8684	74.8731	UM-HET3
Chr8:114134502-114138350	8	114134502	114138350	Nudt7	ENSMUSG00000031767	34.985	45.0256	36.5638	49.6086	UM-HET3
Chr8:114462754-114465710	8	114462754	114465710	Wwox	ENSMUSG00000004637	75.6794	91.393	84.962	86.2758	UM-HET3
Chr8:114463515-114466326	8	114463515	114466326	Wwox	ENSMUSG00000004637	75.4629	92.0675	85.4494	87.065	UM-HET3
Chr8:114561864-114563675	8	114561864	114563675	Wwox	ENSMUSG00000004637	73.6575	74.056	65.4621	80.5874	UM-HET3
Chr8:114562716-114565156	8	114562716	114565156	Wwox	ENSMUSG00000004637	50.3909	49.1343	48.3284	61.2987	UM-HET3
Chr8:114776904-114778898	8	114776904	114778898	Wwox	ENSMUSG00000004637	60.1105	60.0927	58.474	69.5004	UM-HET3
Chr8:115041562-115043551	8	115041562	115043551	Wwox	ENSMUSG00000004637	84.8902	87.8962	70.5856	84.6391	UM-HET3
Chr8:115043122-115045115	8	115043122	115045115	Wwox	ENSMUSG00000004637	90.2562	92.9417	80.6887	91.2141	UM-HET3
Chr8:116633761-116636056	8	116633761	116636056	Cdyl2	ENSMUSG00000031758	55.6926	68.642	59.5277	68.2377	UM-HET3
Chr8:116992709-116994310	8	116992709	116994310	Gcsh	ENSMUSG00000034424	7.25476	19.9143	4.08934	4.59957	UM-HET3
Chr8:117775811-117777268	8	117775811	117777268	null		75.3445	86.8705	84.2226	80.8954	UM-HET3
Chr8:118701436-118702698	8	118701436	118702698	Cdh13	ENSMUSG00000031841	84.5589	71.2567	87.053	80.77	UM-HET3
Chr8:118936227-118938346	8	118936227	118938346	Cdh13	ENSMUSG00000031841	60.2135	64.4728	60.0595	42.2527	UM-HET3
Chr8:119445057-119446486	8	119445057	119446486	Osgin1	ENSMUSG00000074063	62.529	56.4383	63.9254	52.4166	UM-HET3
Chr8:119837730-119839167	8	119837730	119839167	Cotl1	ENSMUSG00000031827	65.6222	62.3092	68.5488	55.9202	UM-HET3
Chr8:119888228-119892824	8	119888228	119892824	null		70.5132	77.2177	62.3203	83.1717	UM-HET3
Chr8:119889020-119897999	8	119889020	119897999	null		47.0464	54.1998	37.1401	66.7205	UM-HET3
Chr8:119894291-119898623	8	119894291	119898623	null		43.8738	48.5711	38.2211	59.8834	UM-HET3
Chr8:120045130-120047063	8	120045130	120047063	Gm20388	ENSMUSG00000092329	61.3317	69.5105	56.4751	66.597	UM-HET3
Chr8:120046418-120047958	8	120046418	120047958	Gm20388	ENSMUSG00000092329	69.5882	75.9092	60.5365	74.1582	UM-HET3
Chr8:120061000-120063384	8	120061000	120063384	Gm20388	ENSMUSG00000092329	78.5354	91.4269	74.8269	92.658	Both
Chr8:120062563-120064709	8	120062563	120064709	Gm20388	ENSMUSG00000092329	73.7491	87.6715	72.7291	90.6998	Both
Chr8:120231196-120233528	8	120231196	120233528	Gm20388	ENSMUSG00000092329	51.4609	40.4893	40.4894	42.6488	UM-HET3
Chr8:120288998-120290788	8	120288998	120290788	Gm20388	ENSMUSG00000092329	38.941	44.1163	33.7336	48.848	UM-HET3
Chr8:120289955-120291829	8	120289955	120291829	Gm20388	ENSMUSG00000092329	62.4192	69.1647	53.6983	68.4203	UM-HET3
Chr8:120306604-120307592	8	120306604	120307592	Gm20388	ENSMUSG00000092329	69.5513	80.786	60.3909	60.5671	UM-HET3
Chr8:120309004-120310283	8	120309004	120310283	Gm20388	ENSMUSG00000092329	38.0289	50.4578	37.6676	48.7162	UM-HET3
Chr8:120369700-120371929	8	120369700	120371929	Gm20388	ENSMUSG00000092329	68.3904	73.2765	65.613	75.6741	UM-HET3
Chr8:120423901-120426964	8	120423901	120426964	Gm20388	ENSMUSG00000092329	80.196	68.2154	86.2653	82.0592	UM-HET3
Chr8:120425769-120427578	8	120425769	120427578	Gm20388	ENSMUSG00000092329	74.1055	57.9481	73.2445	72.5148	UM-HET3
Chr8:120460354-120462076	8	120460354	120462076	Gm20388	ENSMUSG00000092329	68.7639	82.3376	81.2547	80.6569	UM-HET3
Chr8:120461255-120462537	8	120461255	120462537	Gm20388	ENSMUSG00000092329	68.2784	79.7564	84.4591	81.7624	UM-HET3
Chr8:120489708-120491620	8	120489708	120491620	Gm20388	ENSMUSG00000092329	11.4009	24.217	18.8858	18.3279	UM-HET3
Chr8:120492757-120494966	8	120492757	120494966	Gm20388	ENSMUSG00000092329	15.4959	26.8615	21.5575	17.9226	UM-HET3
Chr8:120503297-120505331	8	120503297	120505331	Gm20388	ENSMUSG00000092329	56.5968	68.3559	61.701	68.2839	UM-HET3
Chr8:120531227-120533282	8	120531227	120533282	Gm20388	ENSMUSG00000092329	90.2391	87.0315	74.0483	87.8665	UM-HET3
Chr8:120561377-120562696	8	120561377	120562696	Gm20388	ENSMUSG00000092329	89.0143	89.1063	78.8055	92.0282	UM-HET3
Chr8:121037956-121039258	8	121037956	121039258	Gm20388	ENSMUSG00000092329	76.2703	87.068	80.9246	78.3977	UM-HET3
Chr8:121157897-121159745	8	121157897	121159745	Gm20388	ENSMUSG00000092329	59.985	70.2144	71.8897	70.6366	UM-HET3
Chr8:121185143-121187704	8	121185143	121187704	Gm20388	ENSMUSG00000092329	63.3561	69.1178	64.5926	77.8229	UM-HET3
Chr8:121202861-121203955	8	121202861	121203955	Gm20388	ENSMUSG00000092329	57.3651	69.2376	60.7055	71.0809	UM-HET3
Chr8:121211727-121213505	8	121211727	121213505	Gm20388	ENSMUSG00000092329	56.5626	64.8663	50.4932	63.3294	UM-HET3
Chr8:121213203-121214236	8	121213203	121214236	Gm20388	ENSMUSG00000092329	48.4262	62.9187	43.3667	56.5536	Both
Chr8:121272280-121273143	8	121272280	121273143	Gm20388	ENSMUSG00000092329	56.8781	49.1763	59.1503	48.5119	UM-HET3
Chr8:121561881-121563653	8	121561881	121563653	Gm20388	ENSMUSG00000092329	33.0951	43.1425	32.2031	36.9707	UM-HET3
Chr8:121646670-121648641	8	121646670	121648641	Gm20388	ENSMUSG00000092329	54.2146	66.5171	67.0013	68.0783	UM-HET3
Chr8:121647813-121649986	8	121647813	121649986	Gm20388	ENSMUSG00000092329	28.7061	48.3693	38.3327	50.0723	Both
Chr8:121648642-121650673	8	121648642	121650673	Gm20388	ENSMUSG00000092329	24.5825	36.3408	29.6238	35.781	UM-HET3
Chr8:121751418-121753154	8	121751418	121753154	Gm20388	ENSMUSG00000092329	69.9033	67.2971	63.7426	74.6567	UM-HET3
Chr8:121753542-121754846	8	121753542	121754846	Gm20388	ENSMUSG00000092329	56.703	68.0913	70.3575	65.8621	UM-HET3
Chr8:121931460-121936483	8	121931460	121936483	Gm20388	ENSMUSG00000092329	43.6119	54.7219	49.4108	58.6394	UM-HET3
Chr8:122068105-122068996	8	122068105	122068996	Gm20388	ENSMUSG00000092329	30.8843	34.2676	21.9538	38.0296	UM-HET3
Chr8:122068549-122069709	8	122068549	122069709	Gm20388	ENSMUSG00000092329	71.2436	72.5712	59.2754	76.7344	UM-HET3
Chr8:122076096-122076858	8	122076096	122076858	Gm20388	ENSMUSG00000092329	51.0087	39.8414	49.4319	43.5023	UM-HET3
Chr8:122076522-122078045	8	122076522	122078045	Gm20388	ENSMUSG00000092329	64.0627	53.5015	65.8464	61.4475	UM-HET3
Chr8:122318087-122321071	8	122318087	122321071	Gm20388	ENSMUSG00000092329	57.1594	69.7876	51.8367	57.5132	UM-HET3
Chr8:122328255-122329860	8	122328255	122329860	Gm20388	ENSMUSG00000092329	82.7254	92.1446	78.3873	90.519	UM-HET3
Chr8:122628915-122631505	8	122628915	122631505	Gm20388	ENSMUSG00000092329	70.5468	69.8922	53.8204	68.9663	UM-HET3
Chr8:122630329-122633524	8	122630329	122633524	Gm20388	ENSMUSG00000092329	79.296	81.3377	72.0452	82.8718	UM-HET3
Chr8:122718194-122720810	8	122718194	122720810	Gm20388	ENSMUSG00000092329	21.3781	35.0262	22.3787	25.0956	UM-HET3
Chr8:122745301-122746099	8	122745301	122746099	Gm20388	ENSMUSG00000092329	49.6912	52.0777	40.93	58.6707	UM-HET3
Chr8:122863437-122865363	8	122863437	122865363	Gm20388	ENSMUSG00000092329	70.6009	65.1246	83.8188	71.5627	UM-HET3
Chr8:122980225-122983342	8	122980225	122983342	Gm20388	ENSMUSG00000092329	63.3531	69.787	62.5505	76.67	UM-HET3
Chr8:122981529-122985590	8	122981529	122985590	Gm20388	ENSMUSG00000092329	57.281	65.1369	53.817	69.9842	UM-HET3
Chr8:123241909-123243743	8	123241909	123243743	Gm20388	ENSMUSG00000092329	39.0019	50.5683	38.7536	43.5872	UM-HET3
Chr8:123243063-123245063	8	123243063	123245063	Gm20388	ENSMUSG00000092329	27.8623	45.4674	40.6893	43.1336	UM-HET3
Chr8:123243758-123245517	8	123243758	123245517	Gm20388	ENSMUSG00000092329	34.1829	53.03	53.6607	53.2313	UM-HET3
Chr8:123245065-123246041	8	123245065	123246041	Gm20388	ENSMUSG00000092329	30.9302	54.1152	46.4722	51.3773	UM-HET3
Chr8:123297237-123300488	8	123297237	123300488	Gm20388	ENSMUSG00000092329	71.4873	82.4866	81.3974	80.9353	UM-HET3
Chr8:123649139-123652195	8	123649139	123652195	Gm20388	ENSMUSG00000092329	53.103	65.1406	60.2048	61.5058	UM-HET3
Chr8:123714214-123716820	8	123714214	123716820	Gm20388	ENSMUSG00000092329	53.9298	65.2933	57.8853	67.9116	Both
Chr8:123715660-123718398	8	123715660	123718398	Gm20388	ENSMUSG00000092329	28.9144	34.0308	26.7622	41.3452	UM-HET3
Chr8:123716821-123720205	8	123716821	123720205	Gm20388	ENSMUSG00000092329	52.3056	52.9927	47.9424	59.1157	UM-HET3
Chr8:123750048-123753008	8	123750048	123753008	Gm20388	ENSMUSG00000092329	55.5983	61.1696	59.9923	75.3222	UM-HET3
Chr8:123751876-123753963	8	123751876	123753963	Gm20388	ENSMUSG00000092329	42.5093	45.3051	43.1788	58.8985	UM-HET3
Chr8:123891262-123891999	8	123891262	123891999	Gm20388	ENSMUSG00000092329	12.1356	9.54387	9.56496	26.608	UM-HET3
Chr8:123891895-123892286	8	123891895	123892286	Gm20388	ENSMUSG00000092329	8.60476	6.61667	4.56082	24.6876	UM-HET3
Chr8:124147804-124152168	8	124147804	124152168	Gm20388	ENSMUSG00000092329	65.0131	75.1822	64.9266	66.4162	UM-HET3
Chr8:124150320-124153804	8	124150320	124153804	Gm20388	ENSMUSG00000092329	35.5711	53.3581	42.3187	43.7326	UM-HET3
Chr8:124193167-124195600	8	124193167	124195600	Gm20388	ENSMUSG00000092329	85.7286	84.5645	78.023	88.5617	UM-HET3
Chr8:124309923-124310932	8	124309923	124310932	Gm20388	ENSMUSG00000092329	36.7802	56.2589	36.6372	48.8553	Both
Chr8:124310554-124311851	8	124310554	124311851	Gm20388	ENSMUSG00000092329	39.398	55.4543	36.9072	49.8985	UM-HET3
Chr8:124321881-124323577	8	124321881	124323577	Gm20388	ENSMUSG00000092329	86.6911	88.7807	73.4566	91.3485	UM-HET3
Chr8:124322732-124323917	8	124322732	124323917	Gm20388	ENSMUSG00000092329	84.4792	90.7371	62.2075	88.9646	UM-HET3
Chr8:124323578-124324528	8	124323578	124324528	Gm20388	ENSMUSG00000092329	90.2722	93.4991	78.201	91.8123	UM-HET3
Chr8:124340882-124342310	8	124340882	124342310	Gm20388	ENSMUSG00000092329	92.1961	93.8522	85.3967	96.0452	UM-HET3
Chr8:124564121-124565343	8	124564121	124565343	Agt	ENSMUSG00000031980	84.0952	71.4292	73.528	74.5678	UM-HET3
Chr8:124564789-124567258	8	124564789	124567258	Agt	ENSMUSG00000031980	59.6744	48.3311	52.6302	53.6618	UM-HET3
Chr8:124653706-124656292	8	124653706	124656292	2310022B05Rik	ENSMUSG00000031983	66.8962	63.1571	64.7448	75.6728	UM-HET3
Chr8:124749719-124751293	8	124749719	124751293	Fam89a	ENSMUSG00000043068	28.5743	27.171	19.3085	31.2374	UM-HET3
Chr8:124841064-124844249	8	124841064	124844249	Gm16163	ENSMUSG00000090118	59.5001	69.7929	68.6426	68.4908	UM-HET3
Chr8:126345052-126348088	8	126345052	126348088	Slc35f3	ENSMUSG00000057060	66.0457	73.024	82.5861	71.3413	UM-HET3
Chr8:126875507-126877291	8	126875507	126877291	AC127300.3	ENSMUSG00000095039	24.8752	37.0606	35.2778	35.6054	UM-HET3
Chr9:15874320-15876207	9	15874320	15876207	Mtnr1b	ENSMUSG00000050901	37.3871	49.4805	46.1453	45.8639	UM-HET3
Chr9:18744335-18754968	9	18744335	18754968	Olfr24	ENSMUSG00000054141	63.2704	63.2056	57.1183	67.8421	UM-HET3
Chr9:20642130-20642459	9	20642130	20642459	Fbxl12	ENSMUSG00000066892	33.6714	16.369	38.1348	25.8373	Both
Chr9:20869519-20871357	9	20869519	20871357	A230050P20Rik	ENSMUSG00000038884	57.518	67.8952	68.799	79.9523	Both
Chr9:21242666-21244418	9	21242666	21244418	S1pr5	ENSMUSG00000045087	67.7412	68.6871	70.3043	48.7905	UM-HET3
Chr9:21244178-21244684	9	21244178	21244684	S1pr5	ENSMUSG00000045087	63.1008	58.4341	50.5914	30.2136	UM-HET3
Chr9:21248430-21250306	9	21248430	21250306	S1pr5	ENSMUSG00000045087	7.87114	14.1693	11.1343	21.874	UM-HET3
Chr9:21830244-21831579	9	21830244	21831579	Dock6	ENSMUSG00000032198	27.4325	23.5264	29.1534	18.2998	UM-HET3
Chr9:21837465-21839687	9	21837465	21839687	Dock6	ENSMUSG00000032198	39.456	50.3346	45.3749	55.8413	UM-HET3
Chr9:21946516-21949050	9	21946516	21949050	BC018242	ENSMUSG00000040563	62.7791	67.3413	69.7423	57.8153	UM-HET3
Chr9:22056121-22058029	9	22056121	22058029	Zfp653	ENSMUSG00000038895	58.7624	71.0928	65.2894	65.3618	UM-HET3
Chr9:22118139-22120027	9	22118139	22120027	Elof1	ENSMUSG00000013822	46.4321	52.5656	44.5709	61.8586	UM-HET3
Chr9:22134071-22137083	9	22134071	22137083	Acp5	ENSMUSG00000001348	57.0714	56.6844	46.7905	61.2701	UM-HET3
Chr9:22227305-22229549	9	22227305	22229549	Zfp809	ENSMUSG00000057982	52.5394	73.1569	50.2975	68.2726	Both
Chr9:22228687-22232078	9	22228687	22232078	Zfp809	ENSMUSG00000057982	47.5627	58.6913	45.9656	53.1218	UM-HET3
Chr9:22421634-22424710	9	22421634	22424710	9530077C05Rik	ENSMUSG00000036411	58.2187	70.6027	58.9091	67.0105	UM-HET3
Chr9:26925879-26929596	9	26925879	26929596	null		73.9685	63.3633	66.7552	63.8458	UM-HET3
Chr9:29651919-29654027	9	29651919	29654027	Ntm	ENSMUSG00000059974	71.3282	71.8665	66.8825	77.0936	UM-HET3
Chr9:29702843-29704604	9	29702843	29704604	Ntm	ENSMUSG00000059974	78.8633	76.753	74.6639	84.7187	UM-HET3
Chr9:29747220-29750678	9	29747220	29750678	Ntm	ENSMUSG00000059974	62.843	60.9788	59.0289	71.9215	UM-HET3
Chr9:30523016-30526320	9	30523016	30526320	null		59.4529	71.9525	64.1942	69.4762	UM-HET3
Chr9:31994969-31997599	9	31994969	31997599	null		38.8829	42.854	38.8846	50.8195	UM-HET3
Chr9:32544903-32545610	9	32544903	32545610	null		22.4906	7.2246	9.90541	13.263	UM-HET3
Chr9:32545430-32546199	9	32545430	32546199	null		27.3931	12.8329	16.5459	21.0028	UM-HET3
Chr9:32545611-32547650	9	32545611	32547650	null		39.9785	25.6649	34.5988	32.699	UM-HET3
Chr9:34202597-34204272	9	34202597	34204272	null		30.5979	40.9528	26.6219	36.5484	UM-HET3
Chr9:35112171-35115447	9	35112171	35115447	St3gal4	ENSMUSG00000032038	55.8967	58.0925	49.7971	62.6712	UM-HET3
Chr9:36469708-36483868	9	36469708	36483868	Gm9513	ENSMUSG00000090710	70.6862	60.6088	63.8675	66.5015	UM-HET3
Chr9:42193200-42198053	9	42193200	42198053	null		48.8458	54.6518	41.5975	53.4204	UM-HET3
Chr9:42255438-42259892	9	42255438	42259892	Sc5d	ENSMUSG00000032018	56.8206	66.5402	63.8006	83.107	UM-HET3
Chr9:42257653-42263380	9	42257653	42263380	Sc5d	ENSMUSG00000032018	30.9324	40.6502	33.3798	54.5698	UM-HET3
Chr9:42455128-42456914	9	42455128	42456914	Tbcel	ENSMUSG00000037287	31.7322	50.159	40.1005	43.4492	UM-HET3
Chr9:42505095-42508700	9	42505095	42508700	Tbcel	ENSMUSG00000037287	43.3574	52.2657	33.6799	49.8697	UM-HET3
Chr9:42507728-42509640	9	42507728	42509640	Tbcel	ENSMUSG00000037287	57.9721	72.5998	48.0201	69.1761	Both
Chr9:42999078-43001099	9	42999078	43001099	Arhgef12	ENSMUSG00000059495	56.3103	68.0543	61.7965	69.8057	UM-HET3
Chr9:43749653-43751264	9	43749653	43751264	Pvrl1	ENSMUSG00000032012	59.1689	64.0377	55.1943	65.7562	UM-HET3
Chr9:44011318-44014155	9	44011318	44014155	null		55.5583	63.3696	54.4217	66.9959	UM-HET3
Chr9:44107660-44108562	9	44107660	44108562	Rnf26	ENSMUSG00000053128	76.9444	90.6262	77.871	80.4557	UM-HET3
Chr9:44513804-44516596	9	44513804	44516596	Cxcr5	ENSMUSG00000047880	66.4762	62.7591	62.6598	74.3715	UM-HET3
Chr9:44515374-44518800	9	44515374	44518800	Cxcr5	ENSMUSG00000047880	68.0128	64.3886	65.5038	76.7472	UM-HET3
Chr9:44537707-44539483	9	44537707	44539483	Cxcr5	ENSMUSG00000047880	50.3135	50.0824	39.254	50.8796	UM-HET3
Chr9:45671343-45673608	9	45671343	45673608	Dscaml1	ENSMUSG00000032087	48.5187	60.2808	57.2414	57.5117	UM-HET3
Chr9:46238545-46241474	9	46238545	46241474	Apoa4	ENSMUSG00000032080	34.7828	47.872	46.058	46.2604	UM-HET3
Chr9:47071653-47074836	9	47071653	47074836	null		88.4044	77.386	87.5883	87.3674	UM-HET3
Chr9:48782300-48789425	9	48782300	48789425	Zbtb16	ENSMUSG00000066687	66.7617	69.6918	70.3756	59.6586	UM-HET3
Chr9:50499008-50500806	9	50499008	50500806	1600029D21Rik	ENSMUSG00000032068	56.1209	66.1569	65.2165	84.5898	Both
Chr9:50499612-50501306	9	50499612	50501306	1600029D21Rik	ENSMUSG00000032068	23.0533	31.869	42.6627	71.5402	UM-HET3
Chr9:50500807-50502560	9	50500807	50502560	1600029D21Rik	ENSMUSG00000032068	28.1507	34.8739	44.4401	74.9036	UM-HET3
Chr9:50501332-50504084	9	50501332	50504084	1600029D21Rik	ENSMUSG00000032068	67.4793	73.8119	73.7901	87.9567	UM-HET3
Chr9:50667512-50670096	9	50667512	50670096	Dixdc1	ENSMUSG00000032064	31.4009	44.6784	43.8174	53.6142	UM-HET3
Chr9:54510857-54517083	9	54510857	54517083	null		54.9954	65.858	61.6904	57.1692	UM-HET3
Chr9:56552747-56554423	9	56552747	56554423	null		48.0523	52.7243	35.697	52.7846	UM-HET3
Chr9:56553811-56557005	9	56553811	56557005	null		65.5369	70.3674	62.0903	72.4381	UM-HET3
Chr9:56847053-56849471	9	56847053	56849471	Odf3l1	ENSMUSG00000045620	50.4167	67.1634	53.2164	69.9611	Both
Chr9:56848517-56850755	9	56848517	56850755	Odf3l1	ENSMUSG00000045620	35.63	48.6606	40.2059	56.2787	Both
Chr9:56924127-56925747	9	56924127	56925747	Snx33	ENSMUSG00000032733	44.669	46.8268	28.4304	43.3418	UM-HET3
Chr9:57758630-57759691	9	57758630	57759691	Clk3	ENSMUSG00000032316	56.8566	58.031	48.2407	58.2921	UM-HET3
Chr9:60836982-60838247	9	60836982	60838247	Uaca	ENSMUSG00000034485	74.648	63.7275	71.3438	60.2745	UM-HET3
Chr9:61031784-61033101	9	61031784	61033101	null		37.7574	41.2459	37.8313	48.9798	UM-HET3
Chr9:61509673-61510209	9	61509673	61510209	null		43.5774	24.8158	21.6995	27.8964	UM-HET3
Chr9:61509886-61511214	9	61509886	61511214	null		49.5564	35.2581	37.6261	38.1265	UM-HET3
Chr9:62141987-62145135	9	62141987	62145135	null		62.8682	70.8838	60.6326	71.0552	UM-HET3
Chr9:62242624-62244437	9	62242624	62244437	AC113291.1	ENSMUSG00000088986	38.0754	41.4505	35.5008	47.0339	UM-HET3
Chr9:63666057-63667524	9	63666057	63667524	Smad3	ENSMUSG00000032402	85.469	74.8346	86.1539	86.3188	UM-HET3
Chr9:63745370-63747384	9	63745370	63747384	Smad3	ENSMUSG00000032402	49.5172	51.9449	46.6013	58.4298	UM-HET3
Chr9:63746303-63748316	9	63746303	63748316	Smad3	ENSMUSG00000032402	56.6143	56.8263	54.0084	71.2676	UM-HET3
Chr9:63972278-63974017	9	63972278	63974017	Smad6	ENSMUSG00000036867	62.9052	66.6275	54.286	69.0522	UM-HET3
Chr9:63995383-63998074	9	63995383	63998074	Smad6	ENSMUSG00000036867	67.9458	79.4154	67.9963	77.9597	UM-HET3
Chr9:63996849-63998615	9	63996849	63998615	Smad6	ENSMUSG00000036867	34.1404	58.5058	39.8931	55.8283	UM-HET3
Chr9:63998125-63999093	9	63998125	63999093	Smad6	ENSMUSG00000036867	47.8092	64.1571	56.2862	66.9321	UM-HET3
Chr9:64086695-64090599	9	64086695	64090599	2600006L11Rik	ENSMUSG00000093759	46.6923	58.2622	53.8063	57.3228	UM-HET3
Chr9:64506691-64508534	9	64506691	64508534	Megf11	ENSMUSG00000036466	70.6312	82.1688	77.0912	79.1187	UM-HET3
Chr9:65123791-65124091	9	65123791	65124091	Igdcc4	ENSMUSG00000032816	79.196	65.4628	58.4517	60.8654	UM-HET3
Chr9:65123889-65124706	9	65123889	65124706	Igdcc4	ENSMUSG00000032816	82.9395	72.0542	69.9158	66.2405	UM-HET3
Chr9:65389476-65390627	9	65389476	65390627	Kbtbd13	ENSMUSG00000054978	54.4791	62.1263	44.3666	56.0861	UM-HET3
Chr9:65390388-65391080	9	65390388	65391080	Kbtbd13	ENSMUSG00000054978	52.2791	64.2286	44.5152	55.5934	UM-HET3
Chr9:66135197-66139294	9	66135197	66139294	Fam96a	ENSMUSG00000032381	72.5191	84.2877	69.726	80.326	UM-HET3
Chr9:66137179-66140645	9	66137179	66140645	Fam96a	ENSMUSG00000032381	74.1505	84.6022	69.0307	82.5348	UM-HET3
Chr9:67867726-67870317	9	67867726	67870317	Vps13c	ENSMUSG00000035284	61.6893	64.9494	59.47	72.6914	UM-HET3
Chr9:67869412-67872597	9	67869412	67872597	Vps13c	ENSMUSG00000035284	60.7623	65.6289	61.853	73.6278	UM-HET3
Chr9:69306274-69309755	9	69306274	69309755	Rora	ENSMUSG00000032238	35.2699	37.9027	31.0145	44.4154	UM-HET3
Chr9:72283461-72289979	9	72283461	72289979	Zfp280d	ENSMUSG00000038535	69.3124	71.8808	52.3654	63.8519	UM-HET3
Chr9:72289153-72297116	9	72289153	72297116	Zfp280d	ENSMUSG00000038535	72.5591	75.7221	58.1616	72.1946	UM-HET3
Chr9:72383896-72385490	9	72383896	72385490	null		75.3288	80.7066	71.3277	81.9628	UM-HET3
Chr9:72384950-72387091	9	72384950	72387091	null		64.2132	70.7015	59.3741	70.5678	UM-HET3
Chr9:74702632-74705969	9	74702632	74705969	null		65.4584	66.3915	57.2931	69.2135	UM-HET3
Chr9:74853956-74854610	9	74853956	74854610	Gm16551	ENSMUSG00000066477	69.7984	51.2539	50.3154	55.1176	UM-HET3
Chr9:74909477-74912141	9	74909477	74912141	null		53.6143	56.2987	51.7476	63.7837	UM-HET3
Chr9:74924117-74927533	9	74924117	74927533	null		74.1211	81.4229	67.6157	80.0807	UM-HET3
Chr9:74959996-74965162	9	74959996	74965162	BC031353	ENSMUSG00000034858	65.8819	72.3223	70.9145	82.1894	UM-HET3
Chr9:77920945-77923429	9	77920945	77923429	Elovl5	ENSMUSG00000032349	32.3531	32.9721	28.0322	46.8364	UM-HET3
Chr9:77922135-77924260	9	77922135	77924260	Elovl5	ENSMUSG00000032349	44.8494	52.5429	55.7359	66.8556	UM-HET3
Chr9:77923489-77925154	9	77923489	77925154	Elovl5	ENSMUSG00000032349	38.1057	49.3281	54.3259	58.2275	UM-HET3
Chr9:77939491-77942532	9	77939491	77942532	Elovl5	ENSMUSG00000032349	40.1388	48.8054	39.2116	52.7408	UM-HET3
Chr9:77940886-77945827	9	77940886	77945827	Elovl5	ENSMUSG00000032349	45.441	60.0275	42.8368	56.7417	Both
Chr9:77951269-77954207	9	77951269	77954207	Elovl5	ENSMUSG00000032349	21.9667	36.2011	28.7459	33.3682	UM-HET3
Chr9:77953268-77955239	9	77953268	77955239	Elovl5	ENSMUSG00000032349	23.4105	41.8304	33.7311	38.5066	UM-HET3
Chr9:77954208-77956399	9	77954208	77956399	Elovl5	ENSMUSG00000032349	30.2384	44.0474	35.3427	41.5728	UM-HET3
Chr9:77969122-77971290	9	77969122	77971290	Elovl5	ENSMUSG00000032349	60.5603	71.1362	63.7124	70.8442	UM-HET3
Chr9:78479314-78480839	9	78479314	78480839	Eef1a1	ENSMUSG00000037742	5.60727	6.06182	13.2045	26.2588	UM-HET3
Chr9:78506854-78510802	9	78506854	78510802	null		75.7064	76.3761	68.021	80.6642	UM-HET3
Chr9:78508333-78512610	9	78508333	78512610	null		72.38	70.9816	65.4561	78.8537	UM-HET3
Chr9:78552583-78553883	9	78552583	78553883	Slc17a5	ENSMUSG00000049624	57.8078	59.9026	53.2631	63.9864	UM-HET3
Chr9:78616064-78618686	9	78616064	78618686	Cd109	ENSMUSG00000046186	44.6463	47.8004	40.0117	50.3685	UM-HET3
Chr9:79597352-79599968	9	79597352	79599968	Col12a1	ENSMUSG00000032332	48.482	52.382	51.4827	64.4395	UM-HET3
Chr9:79599584-79601031	9	79599584	79601031	Col12a1	ENSMUSG00000032332	32.9539	39.7189	36.5458	48.5792	UM-HET3
Chr9:79714437-79716214	9	79714437	79716214	Col12a1	ENSMUSG00000032332	39.2762	49.8595	43.7584	44.479	UM-HET3
Chr9:79873278-79875922	9	79873278	79875922	Filip1	ENSMUSG00000034898	81.5079	77.5007	82.3069	72.2876	UM-HET3
Chr9:79875527-79876592	9	79875527	79876592	Filip1	ENSMUSG00000034898	66.1212	60.24	67.0172	55.6995	UM-HET3
Chr9:83098916-83105029	9	83098916	83105029	null		56.9965	65.9394	55.8385	67.1372	UM-HET3
Chr9:83252225-83254095	9	83252225	83254095	null		48.673	49.1342	44.9304	55.886	UM-HET3
Chr9:86623490-86625323	9	86623490	86625323	Me1	ENSMUSG00000032418	76.0142	87.7507	80.3343	94.2207	Both
Chr9:86624410-86627769	9	86624410	86627769	Me1	ENSMUSG00000032418	79.4306	91.6474	85.0618	91.512	UM-HET3
Chr9:86629529-86632918	9	86629529	86632918	Me1	ENSMUSG00000032418	70.7473	85.2909	78.7967	86.0629	UM-HET3
Chr9:86680254-86684097	9	86680254	86684097	Me1	ENSMUSG00000032418	58.7382	70.7484	66.3301	70.2183	UM-HET3
Chr9:86682639-86686611	9	86682639	86686611	Me1	ENSMUSG00000032418	54.6363	68.5965	63.0457	76.4765	Both
Chr9:86686704-86693015	9	86686704	86693015	Me1	ENSMUSG00000032418	69.9789	80.19	78.3008	84.1835	UM-HET3
Chr9:86688765-86695693	9	86688765	86695693	Me1	ENSMUSG00000032418	46.361	57.7228	54.7855	60.8968	UM-HET3
Chr9:95550361-95553987	9	95550361	95553987	null		27.7772	40.8926	30.546	42.2621	Both
Chr9:95552318-95554722	9	95552318	95554722	null		25.6842	33.7101	22.7499	36.8872	UM-HET3
Chr9:95554001-95556233	9	95554001	95556233	null		34.3653	39.1204	31.2463	43.9089	UM-HET3
Chr9:95561099-95564807	9	95561099	95564807	Paqr9	ENSMUSG00000064225	19.8345	25.2939	24.883	38.5237	UM-HET3
Chr9:95563085-95565506	9	95563085	95565506	Paqr9	ENSMUSG00000064225	32.7321	42.7162	36.7412	60.5742	UM-HET3
Chr9:95564808-95566524	9	95564808	95566524	null		56.4517	64.4581	59.5594	76.5698	UM-HET3
Chr9:95568788-95571866	9	95568788	95571866	null		70.0815	75.0898	70.7116	82.7466	UM-HET3
Chr9:95569786-95573683	9	95569786	95573683	null		57.0806	63.5377	54.6616	69.1212	UM-HET3
Chr9:95571928-95576193	9	95571928	95576193	null		49.1514	62.1623	59.0808	74.8821	Both
Chr9:95573783-95578671	9	95573783	95578671	null		44.2857	49.7168	50.4762	66.1596	UM-HET3
Chr9:95581629-95583787	9	95581629	95583787	null		31.4746	41.6852	32.6384	43.9599	Both
Chr9:95582256-95585541	9	95582256	95585541	null		61.9325	72.8847	72.229	76.6223	UM-HET3
Chr9:96251840-96259199	9	96251840	96259199	Tfdp2	ENSMUSG00000032411	68.4351	68.558	62.8769	73.4547	UM-HET3
Chr9:96961332-96962968	9	96961332	96962968	Spsb4	ENSMUSG00000046997	57.1883	65.4784	52.4604	68.9041	UM-HET3
Chr9:96962278-96963567	9	96962278	96963567	Spsb4	ENSMUSG00000046997	63.1561	69.3775	61.848	74.9788	UM-HET3
Chr9:102408688-102410825	9	102408688	102410825	null		65.0517	80.4484	71.4296	89.6631	Both
Chr9:102410247-102412048	9	102410247	102412048	null		38.062	69.4939	52.9109	81.982	Both
Chr9:102410826-102413292	9	102410826	102413292	null		65.2204	79.7783	73.863	84.154	Both
Chr9:102423748-102425343	9	102423748	102425343	null		23.0863	33.4922	20.809	31.0068	UM-HET3
Chr9:102424638-102427866	9	102424638	102427866	null		52.2599	63.5844	46.4103	59.6443	UM-HET3
Chr9:102720209-102723327	9	102720209	102723327	Amotl2	ENSMUSG00000032531	47.7393	49.6939	32.1401	45.2637	UM-HET3
Chr9:102728381-102729748	9	102728381	102729748	Amotl2	ENSMUSG00000032531	47.5158	59.5128	51.033	60.2378	UM-HET3
Chr9:103226838-103228137	9	103226838	103228137	Gm20425	ENSMUSG00000090639	22.8984	31.4089	25.02	37.3649	UM-HET3
Chr9:103227709-103230054	9	103227709	103230054	Gm20425	ENSMUSG00000090639	17.7361	30.589	18.1977	24.804	UM-HET3
Chr9:105809382-105810677	9	105809382	105810677	Col6a6	ENSMUSG00000043719	69.0265	76.691	55.0824	66.6418	UM-HET3
Chr9:106234923-106236949	9	106234923	106236949	Alas1	ENSMUSG00000032786	41.8692	55.3722	52.1246	49.6013	UM-HET3
Chr9:106236544-106238181	9	106236544	106238181	Alas1	ENSMUSG00000032786	40.7684	61.3082	54.5705	55.5986	UM-HET3
Chr9:106647286-106647735	9	106647286	106647735	Grm2	ENSMUSG00000023192	68.0111	70.1928	65.3716	76.5644	UM-HET3
Chr9:107514201-107518331	9	107514201	107518331	Cacna2d2	ENSMUSG00000010066	77.2023	66.6435	73.9214	70.8669	UM-HET3
Chr9:107517098-107520898	9	107517098	107520898	Cacna2d2	ENSMUSG00000010066	77.0063	65.7378	74.2859	70.0739	UM-HET3
Chr9:107544460-107546303	9	107544460	107546303	Nprl2	ENSMUSG00000010057	74.5098	86.7979	77.2091	86.4339	UM-HET3
Chr9:108082075-108082713	9	108082075	108082713	Rnf123	ENSMUSG00000041528	80.8623	84.4497	74.156	61.4106	UM-HET3
Chr9:108110535-108111363	9	108110535	108111363	Bsn	ENSMUSG00000032589	73.1413	59.5579	66.6527	65.4156	UM-HET3
Chr9:108295897-108297326	9	108295897	108297326	Nicn1	ENSMUSG00000032606	32.9235	35.9669	27.0444	37.8187	UM-HET3
Chr9:108339205-108339569	9	108339205	108339569	Gpx1	ENSMUSG00000063856	0.722222	0.222222	0.469877	10.92	UM-HET3
Chr9:108339384-108339959	9	108339384	108339959	Gpx1	ENSMUSG00000063856	1.09444	0.485714	0.934199	13.5671	UM-HET3
Chr9:108339606-108340089	9	108339606	108340089	Gpx1	ENSMUSG00000063856	3.59551	3.22381	1.31235	11.9937	UM-HET3
Chr9:108479047-108480572	9	108479047	108480572	Lamb2	ENSMUSG00000052911	49.3907	38.4829	48.437	46.3917	UM-HET3
Chr9:108491642-108493146	9	108491642	108493146	Usp19	ENSMUSG00000006676	51.8243	63.4704	55.2429	64.7267	UM-HET3
Chr9:108955916-108956878	9	108955916	108956878	Col7a1	ENSMUSG00000025650	64.2884	81.0158	61.4193	74.1272	Both
Chr9:109006986-109008094	9	109006986	109008094	Pfkfb4	ENSMUSG00000025648ption=6-phosphofructo-2-kinase/fructose-2,6-biphosphatase4 [Source:MGI Symbol;Acc:MGI:2687284]	46.0965	50.9943	41.7319	54.6123	UM-HET3
Chr9:110477328-110478446	9	110477328	110478446	Kif9	ENSMUSG00000032489	55.4005	53.0333	38.9995	50.8542	UM-HET3
Chr9:110624610-110625287	9	110624610	110625287	Nbeal2	ENSMUSG00000056724	21.7873	34.6851	23.9012	25.565	UM-HET3
Chr9:110624991-110625976	9	110624991	110625976	Nbeal2	ENSMUSG00000056724	52.5603	64.9657	54.9083	57.4924	UM-HET3
Chr9:110881434-110885420	9	110881434	110885420	Als2cl	ENSMUSG00000044037	65.204	78.4075	78.4837	83.0155	UM-HET3
Chr9:112020894-112024091	9	112020894	112024091	null		47.6059	58.9288	47.063	56.4117	UM-HET3
Chr9:112100382-112105842	9	112100382	112105842	Arpp21	ENSMUSG00000032503	50.0931	65.2656	53.6481	55.9994	UM-HET3
Chr9:114417567-114420259	9	114417567	114420259	Glb1	ENSMUSG00000045594	65.9619	79.6346	75.6511	75.9718	UM-HET3
Chr9:114419426-114422025	9	114419426	114422025	Glb1	ENSMUSG00000045594	65.4606	80.1382	75.055	78.0266	UM-HET3
Chr9:114646436-114653217	9	114646436	114653217	null		57.1691	66.6049	56.9757	71.8291	UM-HET3
Chr9:114677375-114680771	9	114677375	114680771	null		62.7824	73.6861	70.8112	72.3141	UM-HET3
Chr9:114849125-114854028	9	114849125	114854028	null		56.98	69.8148	55.1165	68.7771	UM-HET3
Chr9:114853288-114856861	9	114853288	114856861	null		53.7448	65.7321	53.3971	65.3772	Both
Chr9:117017155-117020129	9	117017155	117020129	Rbms3	ENSMUSG00000039607	56.4254	52.713	71.2629	57.5511	UM-HET3
Chr9:118620001-118622461	9	118620001	118622461	Itga9	ENSMUSG00000039115	65.9858	73.359	61.299	73.092	UM-HET3
Chr9:118621600-118622921	9	118621600	118622921	Itga9	ENSMUSG00000039115	51.0796	60.7951	46.6972	67.1343	UM-HET3
Chr9:118622462-118623942	9	118622462	118623942	Itga9	ENSMUSG00000039115	52.3772	57.5135	47.5209	60.918	UM-HET3
Chr9:118737576-118740567	9	118737576	118740567	Itga9	ENSMUSG00000039115	39.4565	52.4128	39.2623	54.1572	Both
Chr9:118738779-118741422	9	118738779	118741422	Itga9	ENSMUSG00000039115	46.7926	57.3489	49.6076	53.9034	UM-HET3
Chr9:119141810-119143355	9	119141810	119143355	Dlec1	ENSMUSG00000038060	52.9188	63.4191	59.3345	53.9215	UM-HET3
Chr9:119142825-119143953	9	119142825	119143953	Dlec1	ENSMUSG00000038060	53.1571	64.8895	53.5629	47.8824	UM-HET3
Chr9:119143387-119144887	9	119143387	119144887	Dlec1	ENSMUSG00000038060	48.204	63.6335	38.684	44.2833	UM-HET3
Chr9:119143954-119145841	9	119143954	119145841	Dlec1	ENSMUSG00000038060	39.8135	51.9561	31.5683	37.9341	UM-HET3
Chr9:119305639-119311677	9	119305639	119311677	Slc22a14	ENSMUSG00000070280	68.7475	70.4876	60.7236	71.946	UM-HET3
Chr9:119407407-119409195	9	119407407	119409195	Acvr2b	ENSMUSG00000061393	63.8183	67.8053	38.7122	65.0496	UM-HET3
Chr9:119408400-119410542	9	119408400	119410542	Acvr2b	ENSMUSG00000061393	71.5631	76.9234	48.933	77.8935	UM-HET3
Chr9:119931907-119933752	9	119931907	119933752	Cx3cr1	ENSMUSG00000052336	36.3579	46.9667	32.6065	42.9163	Both
Chr9:119966137-119967191	9	119966137	119967191	Cx3cr1	ENSMUSG00000052336	50.1414	56.9696	50.1907	69.2853	UM-HET3
Chr9:119966640-119967724	9	119966640	119967724	Cx3cr1	ENSMUSG00000052336	61.4232	65.9274	63.0019	79.4891	UM-HET3
Chr9:119974976-119979175	9	119974976	119979175	Cx3cr1	ENSMUSG00000052336	62.3897	51.2769	59.9988	62.7233	UM-HET3
Chr9:120023495-120025505	9	120023495	120025505	Cx3cr1	ENSMUSG00000052336	75.5903	83.2546	72.8352	85.4565	UM-HET3
Chr9:121017139-121020428	9	121017139	121020428	Ulk4	ENSMUSG00000040936	63.0191	74.938	61.6886	62.9613	UM-HET3
Chr9:121020036-121022707	9	121020036	121022707	Ulk4	ENSMUSG00000040936	66.9195	77.338	65.3366	63.2939	UM-HET3
Chr9:121301244-121303345	9	121301244	121303345	null		56.5418	68.6579	50.2292	68.6752	Both
Chr9:121384749-121386495	9	121384749	121386495	Trak1	ENSMUSG00000032536	34.6317	38.767	42.5788	54.4656	UM-HET3
Chr9:121404761-121414416	9	121404761	121414416	Trak1	ENSMUSG00000032536	47.5608	62.7188	49.1471	53.5132	UM-HET3
Chr9:121935663-121938325	9	121935663	121938325	1700048O20Rik	ENSMUSG00000043773	54.3394	66.6188	66.657	67.39	UM-HET3
Chr9:121950539-121953135	9	121950539	121953135	Fam198a	ENSMUSG00000038233	30.3029	35.8633	34.2189	46.6709	UM-HET3
Chr9:122118164-122123414	9	122118164	122123414	Snrk	ENSMUSG00000038145	37.1841	49.2694	46.8989	51.6816	UM-HET3
Chr9:122121392-122127353	9	122121392	122127353	Snrk	ENSMUSG00000038145	49.6112	63.2333	63.3791	60.0439	UM-HET3
Chr9:122146132-122151813	9	122146132	122151813	Snrk	ENSMUSG00000038145	38.8056	52.1048	49.2873	53.1266	UM-HET3
Chr9:123479596-123480869	9	123479596	123480869	Limd1	ENSMUSG00000025239	60.462	72.7316	69.1416	72.5624	UM-HET3
Chr9:123924831-123925380	9	123924831	123925380	null		1.13333	1.06667	28.0303	54.2216	UM-HET3
Chr9:123925126-123925685	9	123925126	123925685	null		1.4	1.45	27.6586	58.2353	UM-HET3
Chr9:123925388-123927262	9	123925388	123927262	null		25.5624	23.2215	40.4733	54.4272	UM-HET3
Chr10:3806840-3809639	10	3806840	3809639	Plekhg1	ENSMUSG00000040624	80.9486	79.5156	68.2233	85.1804	UM-HET3
Chr10:4588633-4592010	10	4588633	4592010	null		50.0756	59.3676	51.5115	65.4106	UM-HET3
Chr10:4712555-4712890	10	4712555	4712890	Esr1	ENSMUSG00000019768	67.6905	54.6024	45.8851	41.5498	UM-HET3
Chr10:8132564-8135182	10	8132564	8135182	null		61.9556	61.7319	53.8256	65.8447	UM-HET3
Chr10:8543263-8552041	10	8543263	8552041	null		72.7869	78.1067	73.2182	87.2909	UM-HET3
Chr10:8548903-8557470	10	8548903	8557470	null		79.8453	79.5208	77.2997	88.4715	UM-HET3
Chr10:8807770-8809644	10	8807770	8809644	Sash1	ENSMUSG00000015305	61.3993	70.156	53.0958	63.6263	UM-HET3
Chr10:8943801-8945546	10	8943801	8945546	null		69.8982	80.4968	78.7541	75.3556	UM-HET3
Chr10:9509459-9513650	10	9509459	9513650	null		79.68	75.0784	85.1171	72.7402	UM-HET3
[truncated: 2,141 more rows]
