# Supplementary material for: Hepatic gene body hypermethylation is a shared epigenetic signature of murine longevity
Source: PLoS Genet. 2018 Nov 21;14(11):e1007766. doi: 10.1371/journal.pgen.1007766 (PMC6281273; doi:10.1371/journal.pgen.1007766)
Supplement: S3 Table — (XLSX) [file pgen.1007766.s016.xlsx]

## Sheet: S3 Table
S3 Table. Functional enrichment of genes associated with identical DR-related DMRs in two strains.
GO.ID	GOTerm	Annotated genes	Significant genes	Enrichment	PValue	Ensembl ID	Gene Symbol	Ontology.Source
GO:0006633	fatty acid biosynthetic process	122	4	0.29	0.00019	ENSMUSG00000020917, ENSMUSG00000025153, ENSMUSG00000037071, ENSMUSG00000041220	Acly, Fasn, Scd1, Elovl6	GO_BiologicalProcess
GO:1903076	regulation of protein localization to plasma membrane	88	3	0.21	0.00117	ENSMUSG00000006445, ENSMUSG00000021820, ENSMUSG00000057897	Epha2, Camk2g, Camk2b	GO_BiologicalProcess
GO:0033561	regulation of water loss via skin	24	2	0.06	0.00145	ENSMUSG00000015605, ENSMUSG00000037071	Srf, Scd1	GO_BiologicalProcess
GO:0006084	acetyl-CoA metabolic process	30	2	0.07	0.00227	ENSMUSG00000020917, ENSMUSG00000025153	Acly, Fasn	GO_BiologicalProcess
GO:0045940	positive regulation of steroid metabolic process	33	2	0.08	0.00274	ENSMUSG00000003555, ENSMUSG00000037071	Cyp17a1, Scd1	GO_BiologicalProcess
GO:0048013	ephrin receptor signaling pathway	33	2	0.08	0.00274	ENSMUSG00000006445, ENSMUSG00000024219	Epha2, Anks1	GO_BiologicalProcess
GO:0043588	skin development	275	4	0.65	0.00395	ENSMUSG00000006445, ENSMUSG00000015605, ENSMUSG00000037071, ENSMUSG00000055799	Epha2, Srf, Scd1, Tcf7l1	GO_BiologicalProcess
GO:0051898	negative regulation of protein kinase B signaling	40	2	0.09	0.004	ENSMUSG00000006445, ENSMUSG00000039844	Epha2, Rapgef1	GO_BiologicalProcess
GO:0098930	axonal transport	40	2	0.09	0.004	ENSMUSG00000026131, ENSMUSG00000063801	Dst, Ap3s2	GO_BiologicalProcess
GO:0005978	glycogen biosynthetic process	41	2	0.1	0.0042	ENSMUSG00000022707, ENSMUSG00000046794	Gbe1, Ppp1r3b	GO_BiologicalProcess
GO:0043618	regulation of transcription from RNA polymerase II promoter in response to stress	45	2	0.11	0.00504	ENSMUSG00000025612, ENSMUSG00000030847	Bach1, Bag3	GO_BiologicalProcess
GO:0000082	G1/S transition of mitotic cell cycle	165	3	0.39	0.0069	ENSMUSG00000021820, ENSMUSG00000025612, ENSMUSG00000057897	Camk2g, Bach1, Camk2b	GO_BiologicalProcess
GO:0009948	anterior/posterior axis specification	53	2	0.12	0.00693	ENSMUSG00000015605, ENSMUSG00000055799	Srf, Tcf7l1	GO_BiologicalProcess
GO:0048332	mesoderm morphogenesis	68	3	0.16	0.00902	ENSMUSG00000006445, ENSMUSG00000015605, ENSMUSG00000055799	Epha2, Srf, Tcf7l1	GO_BiologicalProcess
GO:0001707	mesoderm formation	64	2	0.15	0.00998	ENSMUSG00000006445, ENSMUSG00000015605	Epha2, Srf	GO_BiologicalProcess
GO:0050885	neuromuscular process controlling balance	67	2	0.16	0.01089	ENSMUSG00000014592, ENSMUSG00000057897	Camta1, Camk2b	GO_BiologicalProcess
GO:0030099	myeloid cell differentiation	372	4	0.88	0.01129	ENSMUSG00000006445, ENSMUSG00000015605, ENSMUSG00000025153, ENSMUSG00000053617	Epha2, Srf, Fasn, Sh3pxd2a	GO_BiologicalProcess
GO:0002573	myeloid leukocyte differentiation	201	3	0.47	0.0118	ENSMUSG00000006445, ENSMUSG00000025153, ENSMUSG00000053617	Epha2, Fasn, Sh3pxd2a	GO_BiologicalProcess
GO:0002040	sprouting angiogenesis	78	2	0.18	0.01456	ENSMUSG00000006445, ENSMUSG00000015605	Epha2, Srf	GO_BiologicalProcess
GO:0043534	blood vessel endothelial cell migration	80	2	0.19	0.01527	ENSMUSG00000006445, ENSMUSG00000015605	Epha2, Srf	GO_BiologicalProcess
GO:0048732	gland development	424	4	1	0.01747	ENSMUSG00000006445, ENSMUSG00000015605, ENSMUSG00000025153, ENSMUSG00000037071	Epha2, Srf, Fasn, Scd1	GO_BiologicalProcess
GO:0050830	defense response to Gram-positive bacterium	86	2	0.2	0.01751	ENSMUSG00000006445, ENSMUSG00000037071	Epha2, Scd1	GO_BiologicalProcess
GO:0043648	dicarboxylic acid metabolic process	87	2	0.2	0.01789	ENSMUSG00000020917, ENSMUSG00000032418	Acly, Me1	GO_BiologicalProcess
GO:0046683	response to organophosphorus	88	2	0.21	0.01828	ENSMUSG00000025014, ENSMUSG00000039844	Dntt, Rapgef1	GO_BiologicalProcess
GO:0046777	protein autophosphorylation	238	3	0.56	0.01848	ENSMUSG00000021820, ENSMUSG00000025375, ENSMUSG00000057897	Camk2g, Aatk, Camk2b	GO_BiologicalProcess
GO:0001676	long-chain fatty acid metabolic process	89	2	0.21	0.01868	ENSMUSG00000041220, ENSMUSG00000074254	Elovl6, Cyp2a4	GO_BiologicalProcess
GO:0033559	unsaturated fatty acid metabolic process	92	2	0.22	0.01987	ENSMUSG00000037071, ENSMUSG00000074254	Scd1, Cyp2a4	GO_BiologicalProcess
GO:0030516	regulation of axon extension	93	2	0.22	0.02028	ENSMUSG00000015605, ENSMUSG00000025375	Srf, Aatk	GO_BiologicalProcess
GO:0120035	regulation of plasma membrane bounded cell projection organization	672	5	1.58	0.02042	ENSMUSG00000006445, ENSMUSG00000015605, ENSMUSG00000025375, ENSMUSG00000039844, ENSMUSG00000057897	Epha2, Srf, Aatk, Rapgef1, Camk2b	GO_BiologicalProcess
GO:0031344	regulation of cell projection organization	681	5	1.6	0.02149	ENSMUSG00000006445, ENSMUSG00000015605, ENSMUSG00000025375, ENSMUSG00000039844, ENSMUSG00000057897	Epha2, Srf, Aatk, Rapgef1, Camk2b	GO_BiologicalProcess
GO:0030316	osteoclast differentiation	97	2	0.23	0.02194	ENSMUSG00000006445, ENSMUSG00000053617	Epha2, Sh3pxd2a	GO_BiologicalProcess
GO:0014074	response to purine-containing compound	100	2	0.24	0.02322	ENSMUSG00000025014, ENSMUSG00000039844	Dntt, Rapgef1	GO_BiologicalProcess
GO:0090073	positive regulation of protein homodimerization activity	10	1	0.02	0.02331	ENSMUSG00000017386	Traf4	GO_BiologicalProcess
GO:0060379	cardiac muscle cell myoblast differentiation	10	1	0.02	0.02331	ENSMUSG00000015605	Srf	GO_BiologicalProcess
GO:0090129	positive regulation of synapse maturation	10	1	0.02	0.02331	ENSMUSG00000057897	Camk2b	GO_BiologicalProcess
GO:0090009	primitive streak formation	10	1	0.02	0.02331	ENSMUSG00000015605	Srf	GO_BiologicalProcess
GO:0035907	dorsal aorta development	10	1	0.02	0.02331	ENSMUSG00000015605	Srf	GO_BiologicalProcess
GO:0000904	cell morphogenesis involved in differentiation	702	5	1.65	0.02413	ENSMUSG00000006445, ENSMUSG00000015605, ENSMUSG00000025375, ENSMUSG00000026131, ENSMUSG00000057897	Epha2, Srf, Aatk, Dst, Camk2b	GO_BiologicalProcess
GO:0002431	Fc receptor mediated stimulatory signaling pathway	11	1	0.03	0.02562	ENSMUSG00000039844	Rapgef1	GO_BiologicalProcess
GO:0002043	blood vessel endothelial cell proliferation involved in sprouting angiogenesis	11	1	0.03	0.02562	ENSMUSG00000006445	Epha2	GO_BiologicalProcess
GO:0010872	regulation of cholesterol esterification	11	1	0.03	0.02562	ENSMUSG00000037071	Scd1	GO_BiologicalProcess
GO:0048733	sebaceous gland development	11	1	0.03	0.02562	ENSMUSG00000037071	Scd1	GO_BiologicalProcess
GO:0008090	retrograde axonal transport	11	1	0.03	0.02562	ENSMUSG00000026131	Dst	GO_BiologicalProcess
GO:0006957	complement activation, alternative pathway	11	1	0.03	0.02562	ENSMUSG00000022149	C9	GO_BiologicalProcess
GO:0032486	Rap protein signal transduction	11	1	0.03	0.02562	ENSMUSG00000039844	Rapgef1	GO_BiologicalProcess
GO:0048570	notochord morphogenesis	11	1	0.03	0.02562	ENSMUSG00000006445	Epha2	GO_BiologicalProcess
GO:0043589	skin morphogenesis	11	1	0.03	0.02562	ENSMUSG00000015605	Srf	GO_BiologicalProcess
GO:0042759	long-chain fatty acid biosynthetic process	11	1	0.03	0.02562	ENSMUSG00000041220	Elovl6	GO_BiologicalProcess
GO:0061387	regulation of extent of cell growth	109	2	0.26	0.02725	ENSMUSG00000015605, ENSMUSG00000025375	Srf, Aatk	GO_BiologicalProcess
GO:0038093	Fc receptor signaling pathway	12	1	0.03	0.02791	ENSMUSG00000039844	Rapgef1	GO_BiologicalProcess
GO:0097201	negative regulation of transcription from RNA polymerase II promoter in response to stress	12	1	0.03	0.02791	ENSMUSG00000030847	Bag3	GO_BiologicalProcess
GO:0060433	bronchus development	12	1	0.03	0.02791	ENSMUSG00000015605	Srf	GO_BiologicalProcess
GO:0000083	regulation of transcription involved in G1/S transition of mitotic cell cycle	12	1	0.03	0.02791	ENSMUSG00000025612	Bach1	GO_BiologicalProcess
GO:0061418	regulation of transcription from RNA polymerase II promoter in response to hypoxia	12	1	0.03	0.02791	ENSMUSG00000025612	Bach1	GO_BiologicalProcess
GO:0006264	mitochondrial DNA replication	13	1	0.03	0.0302	ENSMUSG00000036875	Dna2	GO_BiologicalProcess
GO:0006271	DNA strand elongation involved in DNA replication	13	1	0.03	0.0302	ENSMUSG00000036875	Dna2	GO_BiologicalProcess
GO:0090128	regulation of synapse maturation	13	1	0.03	0.0302	ENSMUSG00000057897	Camk2b	GO_BiologicalProcess
GO:0008595	anterior/posterior axis specification, embryo	13	1	0.03	0.0302	ENSMUSG00000055799	Tcf7l1	GO_BiologicalProcess
GO:0042448	progesterone metabolic process	13	1	0.03	0.0302	ENSMUSG00000003555	Cyp17a1	GO_BiologicalProcess
GO:1902894	negative regulation of pri-miRNA transcription from RNA polymerase II promoter	13	1	0.03	0.0302	ENSMUSG00000015605	Srf	GO_BiologicalProcess
GO:0043471	regulation of cellular carbohydrate catabolic process	13	1	0.03	0.0302	ENSMUSG00000046794	Ppp1r3b	GO_BiologicalProcess
GO:0006544	glycine metabolic process	13	1	0.03	0.0302	ENSMUSG00000025403	Shmt2	GO_BiologicalProcess
GO:0030497	fatty acid elongation	13	1	0.03	0.0302	ENSMUSG00000041220	Elovl6	GO_BiologicalProcess
GO:0007351	tripartite regional subdivision	13	1	0.03	0.0302	ENSMUSG00000055799	Tcf7l1	GO_BiologicalProcess
GO:0006662	glycerol ether metabolic process	13	1	0.03	0.0302	ENSMUSG00000025153	Fasn	GO_BiologicalProcess
GO:0055119	relaxation of cardiac muscle	13	1	0.03	0.0302	ENSMUSG00000021820	Camk2g	GO_BiologicalProcess
GO:0042761	very long-chain fatty acid biosynthetic process	13	1	0.03	0.0302	ENSMUSG00000041220	Elovl6	GO_BiologicalProcess
GO:0048675	axon extension	116	2	0.27	0.03056	ENSMUSG00000015605, ENSMUSG00000025375	Srf, Aatk	GO_BiologicalProcess
GO:0018107	peptidyl-threonine phosphorylation	117	2	0.28	0.03105	ENSMUSG00000021820, ENSMUSG00000057897	Camk2g, Camk2b	GO_BiologicalProcess
GO:0010769	regulation of cell morphogenesis involved in differentiation	296	3	0.7	0.03245	ENSMUSG00000015605, ENSMUSG00000025375, ENSMUSG00000057897	Srf, Aatk, Camk2b	GO_BiologicalProcess
GO:0000076	DNA replication checkpoint	14	1	0.03	0.03249	ENSMUSG00000036875	Dna2	GO_BiologicalProcess
GO:0006704	glucocorticoid biosynthetic process	14	1	0.03	0.03249	ENSMUSG00000003555	Cyp17a1	GO_BiologicalProcess
GO:0034433	steroid esterification	14	1	0.03	0.03249	ENSMUSG00000037071	Scd1	GO_BiologicalProcess
GO:0034434	sterol esterification	14	1	0.03	0.03249	ENSMUSG00000037071	Scd1	GO_BiologicalProcess
GO:0034435	cholesterol esterification	14	1	0.03	0.03249	ENSMUSG00000037071	Scd1	GO_BiologicalProcess
GO:0016322	neuron remodeling	14	1	0.03	0.03249	ENSMUSG00000024219	Anks1	GO_BiologicalProcess
GO:0045059	positive thymic T cell selection	14	1	0.03	0.03249	ENSMUSG00000015605	Srf	GO_BiologicalProcess
GO:1901213	regulation of transcription from RNA polymerase II promoter involved in heart development	14	1	0.03	0.03249	ENSMUSG00000015605	Srf	GO_BiologicalProcess
GO:0070307	lens fiber cell development	14	1	0.03	0.03249	ENSMUSG00000006445	Epha2	GO_BiologicalProcess
GO:0000729	DNA double-strand break processing	14	1	0.03	0.03249	ENSMUSG00000036875	Dna2	GO_BiologicalProcess
GO:0006107	oxaloacetate metabolic process	14	1	0.03	0.03249	ENSMUSG00000020917	Acly	GO_BiologicalProcess
GO:0002521	leukocyte differentiation	517	4	1.22	0.03308	ENSMUSG00000006445, ENSMUSG00000015605, ENSMUSG00000025153, ENSMUSG00000053617	Epha2, Srf, Fasn, Sh3pxd2a	GO_BiologicalProcess
GO:0010975	regulation of neuron projection development	521	4	1.23	0.03389	ENSMUSG00000015605, ENSMUSG00000025375, ENSMUSG00000039844, ENSMUSG00000057897	Srf, Aatk, Rapgef1, Camk2b	GO_BiologicalProcess
GO:0018210	peptidyl-threonine modification	124	2	0.29	0.03453	ENSMUSG00000021820, ENSMUSG00000057897	Camk2g, Camk2b	GO_BiologicalProcess
GO:0050905	neuromuscular process	124	2	0.29	0.03453	ENSMUSG00000014592, ENSMUSG00000057897	Camta1, Camk2b	GO_BiologicalProcess
GO:0060347	heart trabecula formation	15	1	0.04	0.03477	ENSMUSG00000015605	Srf	GO_BiologicalProcess
GO:0032222	regulation of synaptic transmission, cholinergic	15	1	0.04	0.03477	ENSMUSG00000057897	Camk2b	GO_BiologicalProcess
GO:0090136	epithelial cell-cell adhesion	15	1	0.04	0.03477	ENSMUSG00000015605	Srf	GO_BiologicalProcess
GO:0050872	white fat cell differentiation	15	1	0.04	0.03477	ENSMUSG00000037071	Scd1	GO_BiologicalProcess
GO:1901077	regulation of relaxation of muscle	15	1	0.04	0.03477	ENSMUSG00000021820	Camk2g	GO_BiologicalProcess
GO:0046886	positive regulation of hormone biosynthetic process	15	1	0.04	0.03477	ENSMUSG00000003555	Cyp17a1	GO_BiologicalProcess
GO:0061029	eyelid development in camera-type eye	15	1	0.04	0.03477	ENSMUSG00000015605	Srf	GO_BiologicalProcess
GO:0044238	primary metabolic process	9062	32	21.35	0.03702	ENSMUSG00000003555, ENSMUSG00000006445, ENSMUSG00000014592, ENSMUSG00000015605, ENSMUSG00000017386, ENSMUSG00000020917, ENSMUSG00000021820, ENSMUSG00000022149, ENSMUSG00000022241, ENSMUSG00000022707, ENSMUSG00000022948, ENSMUSG00000024131, ENSMUSG00000024219, ENSMUSG00000025014, ENSMUSG00000025153, ENSMUSG00000025375, ENSMUSG00000025403, ENSMUSG00000025612, ENSMUSG00000028807, ENSMUSG00000030847,…	Cyp17a1, Epha2, Camta1, Srf, Traf4, Acly, Camk2g, C9, Tars, Gbe1, Setd4, Slc3a1, Anks1, Dntt, Fasn, Aatk, Shmt2, Bach1, Zbtb8a, Bag3, Me1, Nfkbiz, Dna2, Scd1, Rapgef1, Elovl6, Ppp1r3b, Mrps21, Tcf7l1, Camk2b, Brpf3, Cyp2a4	GO_BiologicalProcess
GO:0030182	neuron differentiation	1347	7	3.17	0.03704	ENSMUSG00000006445, ENSMUSG00000015605, ENSMUSG00000024219, ENSMUSG00000025375, ENSMUSG00000026131, ENSMUSG00000039844, ENSMUSG00000057897	Epha2, Srf, Anks1, Aatk, Dst, Rapgef1, Camk2b	GO_BiologicalProcess
GO:0009070	serine family amino acid biosynthetic process	16	1	0.04	0.03705	ENSMUSG00000025403	Shmt2	GO_BiologicalProcess
GO:0060947	cardiac vascular smooth muscle cell differentiation	16	1	0.04	0.03705	ENSMUSG00000015605	Srf	GO_BiologicalProcess
GO:0007250	activation of NF-kappaB-inducing kinase activity	16	1	0.04	0.03705	ENSMUSG00000017386	Traf4	GO_BiologicalProcess
GO:2000059	negative regulation of protein ubiquitination involved in ubiquitin-dependent protein catabolic process	16	1	0.04	0.03705	ENSMUSG00000024219	Anks1	GO_BiologicalProcess
GO:0045836	positive regulation of meiotic nuclear division	16	1	0.04	0.03705	ENSMUSG00000057897	Camk2b	GO_BiologicalProcess
GO:0055003	cardiac myofibril assembly	16	1	0.04	0.03705	ENSMUSG00000015605	Srf	GO_BiologicalProcess
GO:0010976	positive regulation of neuron projection development	316	3	0.74	0.03825	ENSMUSG00000015605, ENSMUSG00000039844, ENSMUSG00000057897	Srf, Rapgef1, Camk2b	GO_BiologicalProcess
GO:0048490	anterograde synaptic vesicle transport	17	1	0.04	0.03932	ENSMUSG00000063801	Ap3s2	GO_BiologicalProcess
GO:0018904	ether metabolic process	17	1	0.04	0.03932	ENSMUSG00000025153	Fasn	GO_BiologicalProcess
GO:0099514	synaptic vesicle cytoskeletal transport	17	1	0.04	0.03932	ENSMUSG00000063801	Ap3s2	GO_BiologicalProcess
GO:0099517	synaptic vesicle transport along microtubule	17	1	0.04	0.03932	ENSMUSG00000063801	Ap3s2	GO_BiologicalProcess
GO:0060218	hematopoietic stem cell differentiation	17	1	0.04	0.03932	ENSMUSG00000015605	Srf	GO_BiologicalProcess
GO:0010002	cardioblast differentiation	17	1	0.04	0.03932	ENSMUSG00000015605	Srf	GO_BiologicalProcess
GO:0007350	blastoderm segmentation	17	1	0.04	0.03932	ENSMUSG00000055799	Tcf7l1	GO_BiologicalProcess
GO:0006085	acetyl-CoA biosynthetic process	17	1	0.04	0.03932	ENSMUSG00000020917	Acly	GO_BiologicalProcess
GO:0030879	mammary gland development	135	2	0.32	0.0403	ENSMUSG00000006445, ENSMUSG00000025153	Epha2, Fasn	GO_BiologicalProcess
GO:0048667	cell morphogenesis involved in neuron differentiation	554	4	1.31	0.041	ENSMUSG00000015605, ENSMUSG00000025375, ENSMUSG00000026131, ENSMUSG00000057897	Srf, Aatk, Dst, Camk2b	GO_BiologicalProcess
GO:0051259	protein oligomerization	555	4	1.31	0.04123	ENSMUSG00000021820, ENSMUSG00000022149, ENSMUSG00000025403, ENSMUSG00000032418	Camk2g, C9, Shmt2, Me1	GO_BiologicalProcess
GO:0090030	regulation of steroid hormone biosynthetic process	18	1	0.04	0.04158	ENSMUSG00000003555	Cyp17a1	GO_BiologicalProcess
GO:0097242	amyloid-beta clearance	18	1	0.04	0.04158	ENSMUSG00000015605	Srf	GO_BiologicalProcess
GO:0005980	glycogen catabolic process	18	1	0.04	0.04158	ENSMUSG00000046794	Ppp1r3b	GO_BiologicalProcess
GO:0009251	glucan catabolic process	18	1	0.04	0.04158	ENSMUSG00000046794	Ppp1r3b	GO_BiologicalProcess
GO:0032352	positive regulation of hormone metabolic process	18	1	0.04	0.04158	ENSMUSG00000003555	Cyp17a1	GO_BiologicalProcess
GO:0044247	cellular polysaccharide catabolic process	18	1	0.04	0.04158	ENSMUSG00000046794	Ppp1r3b	GO_BiologicalProcess
GO:0046716	muscle cell cellular homeostasis	18	1	0.04	0.04158	ENSMUSG00000015605	Srf	GO_BiologicalProcess
GO:0010669	epithelial structure maintenance	18	1	0.04	0.04158	ENSMUSG00000015605	Srf	GO_BiologicalProcess
GO:0035855	megakaryocyte development	18	1	0.04	0.04158	ENSMUSG00000015605	Srf	GO_BiologicalProcess
GO:0046827	positive regulation of protein export from nucleus	18	1	0.04	0.04158	ENSMUSG00000030847	Bag3	GO_BiologicalProcess
GO:0048666	neuron development	1100	6	2.59	0.04325	ENSMUSG00000015605, ENSMUSG00000024219, ENSMUSG00000025375, ENSMUSG00000026131, ENSMUSG00000039844, ENSMUSG00000057897	Srf, Anks1, Aatk, Dst, Rapgef1, Camk2b	GO_BiologicalProcess
GO:0030220	platelet formation	19	1	0.04	0.04384	ENSMUSG00000015605	Srf	GO_BiologicalProcess
GO:0032682	negative regulation of chemokine production	19	1	0.04	0.04384	ENSMUSG00000006445	Epha2	GO_BiologicalProcess
GO:0042789	mRNA transcription from RNA polymerase II promoter	19	1	0.04	0.04384	ENSMUSG00000015605	Srf	GO_BiologicalProcess
GO:0055114	oxidation-reduction process	904	7	2.13	0.04421	ENSMUSG00000003555, ENSMUSG00000022707, ENSMUSG00000025153, ENSMUSG00000032418, ENSMUSG00000037071, ENSMUSG00000046794, ENSMUSG00000053617	Cyp17a1, Gbe1, Fasn, Me1, Scd1, Ppp1r3b, Sh3pxd2a	GO_BiologicalProcess
GO:0050807	regulation of synapse organization	143	2	0.34	0.0447	ENSMUSG00000049630, ENSMUSG00000057897	C1ql3, Camk2b	GO_BiologicalProcess
GO:0036344	platelet morphogenesis	20	1	0.05	0.04609	ENSMUSG00000015605	Srf	GO_BiologicalProcess
GO:0046653	tetrahydrofolate metabolic process	20	1	0.05	0.04609	ENSMUSG00000025403	Shmt2	GO_BiologicalProcess
GO:0022616	DNA strand elongation	20	1	0.05	0.04609	ENSMUSG00000036875	Dna2	GO_BiologicalProcess
GO:0044130	negative regulation of growth of symbiont in host	20	1	0.05	0.04609	ENSMUSG00000037071	Scd1	GO_BiologicalProcess
GO:0060261	positive regulation of transcription initiation from RNA polymerase II promoter	20	1	0.05	0.04609	ENSMUSG00000015605	Srf	GO_BiologicalProcess
GO:0001946	lymphangiogenesis	20	1	0.05	0.04609	ENSMUSG00000006445	Epha2	GO_BiologicalProcess
GO:0035384	thioester biosynthetic process	20	1	0.05	0.04609	ENSMUSG00000020917	Acly	GO_BiologicalProcess
GO:0071616	acyl-CoA biosynthetic process	20	1	0.05	0.04609	ENSMUSG00000020917	Acly	GO_BiologicalProcess
GO:0030903	notochord development	20	1	0.05	0.04609	ENSMUSG00000006445	Epha2	GO_BiologicalProcess
GO:0036303	lymph vessel morphogenesis	21	1	0.05	0.04834	ENSMUSG00000006445	Epha2	GO_BiologicalProcess
GO:0044126	regulation of growth of symbiont in host	21	1	0.05	0.04834	ENSMUSG00000037071	Scd1	GO_BiologicalProcess
GO:0044146	negative regulation of growth of symbiont involved in interaction with host	21	1	0.05	0.04834	ENSMUSG00000037071	Scd1	GO_BiologicalProcess
GO:0000272	polysaccharide catabolic process	21	1	0.05	0.04834	ENSMUSG00000046794	Ppp1r3b	GO_BiologicalProcess
GO:0043496	regulation of protein homodimerization activity	21	1	0.05	0.04834	ENSMUSG00000017386	Traf4	GO_BiologicalProcess
GO:0032042	mitochondrial DNA metabolic process	21	1	0.05	0.04834	ENSMUSG00000036875	Dna2	GO_BiologicalProcess
GO:0050803	regulation of synapse structure or activity	150	2	0.35	0.0487	ENSMUSG00000049630, ENSMUSG00000057897	C1ql3, Camk2b	GO_CellularComponent
GO:0042645	mitochondrial nucleoid	47	2	0.11	0.0054	ENSMUSG00000025403, ENSMUSG00000036875	Shmt2, Dna2	GO_CellularComponent
GO:0005829	cytosol	2942	14	6.86	0.0057	ENSMUSG00000014592, ENSMUSG00000017670, ENSMUSG00000020917, ENSMUSG00000022149, ENSMUSG00000022241, ENSMUSG00000024219, ENSMUSG00000025014, ENSMUSG00000025153, ENSMUSG00000025612, ENSMUSG00000025795, ENSMUSG00000030847, ENSMUSG00000032418, ENSMUSG00000055799, ENSMUSG00000057897	Camta1, Elmo2, Acly, C9, Tars, Anks1, Dntt, Fasn, Bach1, Rassf3, Bag3, Me1, Tcf7l1, Camk2b	GO_CellularComponent
GO:0043226	organelle	12211	38	28.45	0.0074	ENSMUSG00000003555, ENSMUSG00000014592, ENSMUSG00000015605, ENSMUSG00000017386, ENSMUSG00000020917, ENSMUSG00000021820, ENSMUSG00000022149, ENSMUSG00000022241, ENSMUSG00000022347, ENSMUSG00000022707, ENSMUSG00000022948, ENSMUSG00000024131, ENSMUSG00000024219, ENSMUSG00000025014, ENSMUSG00000025153, ENSMUSG00000025375, ENSMUSG00000025403, ENSMUSG00000025612, ENSMUSG00000025795, ENSMUSG00000026131,…	Cyp17a1, Camta1, Srf, Traf4, Acly, Camk2g, C9, Tars, A1bg, Gbe1, Setd4, Slc3a1, Anks1, Dntt, Fasn, Aatk, Shmt2, Bach1, Rassf3, Dst, Col15a1, Zbtb8a, Bag3, Me1, Nfkbiz, Dna2, Scd1, Rapgef1, Elovl6, Ppp1r3b, Slc25a44, Sh3pxd2a, Mrps21, Tcf7l1, Camk2b, Ap3s2, Brpf3, Cyp2a4	GO_CellularComponent
GO:0016529	sarcoplasmic reticulum	62	2	0.14	0.0092	ENSMUSG00000021820, ENSMUSG00000057897	Camk2g, Camk2b	GO_CellularComponent
GO:0043228	non-membrane-bounded organelle	3838	17	8.94	0.0148	ENSMUSG00000014592, ENSMUSG00000015605, ENSMUSG00000017386, ENSMUSG00000022241, ENSMUSG00000022948, ENSMUSG00000025014, ENSMUSG00000025403, ENSMUSG00000025795, ENSMUSG00000026131, ENSMUSG00000030847, ENSMUSG00000035356, ENSMUSG00000036875, ENSMUSG00000037071, ENSMUSG00000053617, ENSMUSG00000054312, ENSMUSG00000057897, ENSMUSG00000074254	Camta1, Srf, Traf4, Tars, Setd4, Dntt, Shmt2, Rassf3, Dst, Bag3, Nfkbiz, Dna2, Scd1, Sh3pxd2a, Mrps21, Camk2b, Cyp2a4	GO_CellularComponent
GO:0043232	intracellular non-membrane-bounded organelle	3838	17	8.94	0.0148	ENSMUSG00000014592, ENSMUSG00000015605, ENSMUSG00000017386, ENSMUSG00000022241, ENSMUSG00000022948, ENSMUSG00000025014, ENSMUSG00000025403, ENSMUSG00000025795, ENSMUSG00000026131, ENSMUSG00000030847, ENSMUSG00000035356, ENSMUSG00000036875, ENSMUSG00000037071, ENSMUSG00000053617, ENSMUSG00000054312, ENSMUSG00000057897, ENSMUSG00000074254	Camta1, Srf, Traf4, Tars, Setd4, Dntt, Shmt2, Rassf3, Dst, Bag3, Nfkbiz, Dna2, Scd1, Sh3pxd2a, Mrps21, Camk2b, Cyp2a4	GO_CellularComponent
GO:0005743	mitochondrial inner membrane	411	4	0.96	0.0152	ENSMUSG00000024131, ENSMUSG00000025403, ENSMUSG00000050144, ENSMUSG00000054312	Slc3a1, Shmt2, Slc25a44, Mrps21	GO_CellularComponent
GO:0005581	collagen trimer	82	2	0.19	0.0157	ENSMUSG00000028339, ENSMUSG00000049630	Col15a1, C1ql3	GO_CellularComponent
GO:0014069	postsynaptic density	233	3	0.54	0.017	ENSMUSG00000021820, ENSMUSG00000026131, ENSMUSG00000057897	Camk2g, Dst, Camk2b	GO_CellularComponent
GO:0099572	postsynaptic specialization	235	3	0.55	0.0174	ENSMUSG00000021820, ENSMUSG00000026131, ENSMUSG00000057897	Camk2g, Dst, Camk2b	GO_CellularComponent
GO:0032279	asymmetric synapse	237	3	0.55	0.0178	ENSMUSG00000021820, ENSMUSG00000026131, ENSMUSG00000057897	Camk2g, Dst, Camk2b	GO_CellularComponent
GO:0098984	neuron to neuron synapse	239	3	0.56	0.0182	ENSMUSG00000021820, ENSMUSG00000026131, ENSMUSG00000057897	Camk2g, Dst, Camk2b	GO_CellularComponent
GO:0019866	organelle inner membrane	452	4	1.05	0.0208	ENSMUSG00000024131, ENSMUSG00000025403, ENSMUSG00000050144, ENSMUSG00000054312	Slc3a1, Shmt2, Slc25a44, Mrps21	GO_CellularComponent
GO:0043227	membrane-bounded organelle	11301	35	26.33	0.021	ENSMUSG00000003555, ENSMUSG00000014592, ENSMUSG00000015605, ENSMUSG00000017386, ENSMUSG00000020917, ENSMUSG00000021820, ENSMUSG00000022149, ENSMUSG00000022241, ENSMUSG00000022347, ENSMUSG00000022707, ENSMUSG00000022948, ENSMUSG00000024131, ENSMUSG00000024219, ENSMUSG00000025014, ENSMUSG00000025153, ENSMUSG00000025375, ENSMUSG00000025403, ENSMUSG00000025612, ENSMUSG00000026131, ENSMUSG00000028339,…	Cyp17a1, Camta1, Srf, Traf4, Acly, Camk2g, C9, Tars, A1bg, Gbe1, Setd4, Slc3a1, Anks1, Dntt, Fasn, Aatk, Shmt2, Bach1, Dst, Col15a1, Zbtb8a, Bag3, Me1, Nfkbiz, Dna2, Scd1, Rapgef1, Elovl6, Ppp1r3b, Slc25a44, Mrps21, Tcf7l1, Camk2b, Ap3s2, Brpf3	GO_CellularComponent
GO:0000164	protein phosphatase type 1 complex	10	1	0.02	0.0231	ENSMUSG00000046794	Ppp1r3b	GO_CellularComponent
GO:0042995	cell projection	2162	10	5.04	0.0251	ENSMUSG00000003555, ENSMUSG00000006445, ENSMUSG00000021820, ENSMUSG00000024131, ENSMUSG00000024219, ENSMUSG00000025375, ENSMUSG00000026131, ENSMUSG00000030847, ENSMUSG00000053617, ENSMUSG00000057897	Cyp17a1, Epha2, Camk2g, Slc3a1, Anks1, Aatk, Dst, Bag3, Sh3pxd2a, Camk2b	GO_CellularComponent
GO:0072562	blood microparticle	106	2	0.25	0.0254	ENSMUSG00000022149, ENSMUSG00000022347	C9, A1bg	GO_CellularComponent
GO:0044422	organelle part	6853	24	15.97	0.0259	ENSMUSG00000014592, ENSMUSG00000015605, ENSMUSG00000020917, ENSMUSG00000022948, ENSMUSG00000024131, ENSMUSG00000024219, ENSMUSG00000025014, ENSMUSG00000025403, ENSMUSG00000025795, ENSMUSG00000026131, ENSMUSG00000030847, ENSMUSG00000035356, ENSMUSG00000036875, ENSMUSG00000037071, ENSMUSG00000039844, ENSMUSG00000041220, ENSMUSG00000050144, ENSMUSG00000053617, ENSMUSG00000054312, ENSMUSG00000055799,…	Camta1, Srf, Acly, Setd4, Slc3a1, Anks1, Dntt, Shmt2, Rassf3, Dst, Bag3, Nfkbiz, Dna2, Scd1, Rapgef1, Elovl6, Slc25a44, Sh3pxd2a, Mrps21, Tcf7l1, Camk2b, Ap3s2, Brpf3, Cyp2a4	GO_CellularComponent
GO:0030123	AP-3 adaptor complex	12	1	0.03	0.0276	ENSMUSG00000063801	Ap3s2	GO_CellularComponent
GO:0030018	Z disc	117	2	0.27	0.0304	ENSMUSG00000026131, ENSMUSG00000030847	Dst, Bag3	GO_CellularComponent
GO:0043005	neuron projection	1315	7	3.06	0.0315	ENSMUSG00000003555, ENSMUSG00000021820, ENSMUSG00000024219, ENSMUSG00000025375, ENSMUSG00000026131, ENSMUSG00000030847, ENSMUSG00000057897	Cyp17a1, Camk2g, Anks1, Aatk, Dst, Bag3, Camk2b	GO_CellularComponent
GO:0030176	integral component of endoplasmic reticulum membrane	125	2	0.29	0.0344	ENSMUSG00000037071, ENSMUSG00000041220	Scd1, Elovl6	GO_CellularComponent
GO:0042575	DNA polymerase complex	15	1	0.03	0.0344	ENSMUSG00000036875	Dna2	GO_CellularComponent
GO:0044446	intracellular organelle part	6616	23	15.42	0.0347	ENSMUSG00000014592, ENSMUSG00000015605, ENSMUSG00000020917, ENSMUSG00000022948, ENSMUSG00000024131, ENSMUSG00000024219, ENSMUSG00000025014, ENSMUSG00000025403, ENSMUSG00000025795, ENSMUSG00000026131, ENSMUSG00000035356, ENSMUSG00000036875, ENSMUSG00000037071, ENSMUSG00000039844, ENSMUSG00000041220, ENSMUSG00000050144, ENSMUSG00000053617, ENSMUSG00000054312, ENSMUSG00000055799, ENSMUSG00000057897,…	Camta1, Srf, Acly, Setd4, Slc3a1, Anks1, Dntt, Shmt2, Rassf3, Dst, Nfkbiz, Dna2, Scd1, Rapgef1, Elovl6, Slc25a44, Sh3pxd2a, Mrps21, Tcf7l1, Camk2b, Ap3s2, Brpf3, Cyp2a4	GO_CellularComponent
GO:0097038	perinuclear endoplasmic reticulum	16	1	0.04	0.0367	ENSMUSG00000026131	Dst	GO_CellularComponent
GO:0043229	intracellular organelle	11194	34	26.08	0.0374	ENSMUSG00000003555, ENSMUSG00000014592, ENSMUSG00000015605, ENSMUSG00000017386, ENSMUSG00000020917, ENSMUSG00000021820, ENSMUSG00000022241, ENSMUSG00000022948, ENSMUSG00000024131, ENSMUSG00000024219, ENSMUSG00000025014, ENSMUSG00000025153, ENSMUSG00000025375, ENSMUSG00000025403, ENSMUSG00000025612, ENSMUSG00000025795, ENSMUSG00000026131, ENSMUSG00000028807, ENSMUSG00000030847, ENSMUSG00000032418,…	Cyp17a1, Camta1, Srf, Traf4, Acly, Camk2g, Tars, Setd4, Slc3a1, Anks1, Dntt, Fasn, Aatk, Shmt2, Bach1, Rassf3, Dst, Zbtb8a, Bag3, Me1, Nfkbiz, Dna2, Scd1, Rapgef1, Elovl6, Ppp1r3b, Slc25a44, Sh3pxd2a, Mrps21, Tcf7l1, Camk2b, Ap3s2, Brpf3, Cyp2a4	GO_CellularComponent
GO:0031227	intrinsic component of endoplasmic reticulum membrane	131	2	0.31	0.0374	ENSMUSG00000037071, ENSMUSG00000041220	Scd1, Elovl6	GO_CellularComponent
GO:0031674	I band	131	2	0.31	0.0374	ENSMUSG00000026131, ENSMUSG00000030847	Dst, Bag3	GO_CellularComponent
GO:0120025	plasma membrane bounded cell projection	1986	9	4.63	0.0376	ENSMUSG00000003555, ENSMUSG00000006445, ENSMUSG00000021820, ENSMUSG00000024131, ENSMUSG00000024219, ENSMUSG00000025375, ENSMUSG00000026131, ENSMUSG00000030847, ENSMUSG00000057897	Cyp17a1, Epha2, Camk2g, Slc3a1, Anks1, Aatk, Dst, Bag3, Camk2b	GO_CellularComponent
GO:0046930	pore complex	17	1	0.04	0.0389	ENSMUSG00000022149	C9	GO_CellularComponent
GO:0044444	cytoplasmic part	7684	30	17.91	0.041	ENSMUSG00000003555, ENSMUSG00000014592, ENSMUSG00000017670, ENSMUSG00000020917, ENSMUSG00000021820, ENSMUSG00000022149, ENSMUSG00000022241, ENSMUSG00000024131, ENSMUSG00000024219, ENSMUSG00000025014, ENSMUSG00000025153, ENSMUSG00000025375, ENSMUSG00000025403, ENSMUSG00000025612, ENSMUSG00000025795, ENSMUSG00000026131, ENSMUSG00000030847, ENSMUSG00000032418, ENSMUSG00000035356, ENSMUSG00000036875,…	Cyp17a1, Camta1, Elmo2, Acly, Camk2g, C9, Tars, Slc3a1, Anks1, Dntt, Fasn, Aatk, Shmt2, Bach1, Rassf3, Dst, Bag3, Me1, Nfkbiz, Dna2, Scd1, Rapgef1, Elovl6, Ppp1r3b, Slc25a44, Mrps21, Tcf7l1, Camk2b, Ap3s2, Cyp2a4	GO_CellularComponent
GO:0031966	mitochondrial membrane	572	4	1.33	0.0437	ENSMUSG00000024131, ENSMUSG00000025403, ENSMUSG00000050144, ENSMUSG00000054312	Slc3a1, Shmt2, Slc25a44, Mrps21	GO_CellularComponent
GO:0030666	endocytic vesicle membrane	20	1	0.05	0.0456	ENSMUSG00000039844	Rapgef1	GO_CellularComponent
GO:0004312	fatty acid synthase activity	11	2	0.03	0.0003	ENSMUSG00000025153, ENSMUSG00000041220	Fasn, Elovl6	GO_MolecularFunction
GO:0016832	aldehyde-lyase activity	11	2	0.03	0.0003	ENSMUSG00000003555, ENSMUSG00000025403	Cyp17a1, Shmt2	GO_MolecularFunction
GO:0004683	calmodulin-dependent protein kinase activity	27	2	0.06	0.0018	ENSMUSG00000021820, ENSMUSG00000057897	Camk2g, Camk2b	GO_MolecularFunction
GO:0050661	NADP binding	42	2	0.1	0.0044	ENSMUSG00000025153, ENSMUSG00000032418	Fasn, Me1	GO_MolecularFunction
GO:0008395	steroid hydroxylase activity	63	2	0.15	0.0097	ENSMUSG00000003555, ENSMUSG00000074254	Cyp17a1, Cyp2a4	GO_MolecularFunction
GO:0016705	oxidoreductase activity, acting on paired donors, with incorporation or reduction of molecular oxygen	188	3	0.44	0.0099	ENSMUSG00000003555, ENSMUSG00000037071, ENSMUSG00000074254	Cyp17a1, Scd1, Cyp2a4	GO_MolecularFunction
GO:1901363	heterocyclic compound binding	5133	21	12.13	0.0112	ENSMUSG00000003555, ENSMUSG00000006445, ENSMUSG00000014592, ENSMUSG00000015605, ENSMUSG00000020917, ENSMUSG00000021820, ENSMUSG00000022241, ENSMUSG00000025014, ENSMUSG00000025153, ENSMUSG00000025375, ENSMUSG00000025403, ENSMUSG00000025612, ENSMUSG00000028807, ENSMUSG00000030847, ENSMUSG00000032418, ENSMUSG00000032898, ENSMUSG00000036875, ENSMUSG00000054312, ENSMUSG00000055799, ENSMUSG00000057897,…	Cyp17a1, Epha2, Camta1, Srf, Acly, Camk2g, Tars, Dntt, Fasn, Aatk, Shmt2, Bach1, Zbtb8a, Bag3, Me1, Fbxo21, Dna2, Mrps21, Tcf7l1, Camk2b, Cyp2a4	GO_MolecularFunction
GO:0097159	organic cyclic compound binding	5223	21	12.34	0.0136	ENSMUSG00000003555, ENSMUSG00000006445, ENSMUSG00000014592, ENSMUSG00000015605, ENSMUSG00000020917, ENSMUSG00000021820, ENSMUSG00000022241, ENSMUSG00000025014, ENSMUSG00000025153, ENSMUSG00000025375, ENSMUSG00000025403, ENSMUSG00000025612, ENSMUSG00000028807, ENSMUSG00000030847, ENSMUSG00000032418, ENSMUSG00000032898, ENSMUSG00000036875, ENSMUSG00000054312, ENSMUSG00000055799, ENSMUSG00000057897,…	Cyp17a1, Epha2, Camta1, Srf, Acly, Camk2g, Tars, Dntt, Fasn, Aatk, Shmt2, Bach1, Zbtb8a, Bag3, Me1, Fbxo21, Dna2, Mrps21, Tcf7l1, Camk2b, Cyp2a4	GO_MolecularFunction
GO:0030554	adenyl nucleotide binding	1416	8	3.35	0.0169	ENSMUSG00000006445, ENSMUSG00000020917, ENSMUSG00000021820, ENSMUSG00000022241, ENSMUSG00000025375, ENSMUSG00000030847, ENSMUSG00000036875, ENSMUSG00000057897	Epha2, Acly, Camk2g, Tars, Aatk, Bag3, Dna2, Camk2b	GO_MolecularFunction
GO:0042802	identical protein binding	1743	9	4.12	0.0193	ENSMUSG00000015605, ENSMUSG00000017386, ENSMUSG00000021820, ENSMUSG00000025153, ENSMUSG00000025403, ENSMUSG00000025795, ENSMUSG00000026131, ENSMUSG00000049630, ENSMUSG00000057897	Srf, Traf4, Camk2g, Fasn, Shmt2, Rassf3, Dst, C1ql3, Camk2b	GO_MolecularFunction
GO:0016888	endodeoxyribonuclease activity, producing 5'-phosphomonoesters	10	1	0.02	0.0234	ENSMUSG00000036875	Dna2	GO_MolecularFunction
GO:0001206	transcriptional repressor activity, RNA polymerase II distal enhancer sequence-specific binding	11	1	0.03	0.0257	ENSMUSG00000025612	Bach1	GO_MolecularFunction
GO:0043167	ion binding	5262	19	12.44	0.0257	ENSMUSG00000003555, ENSMUSG00000006445, ENSMUSG00000017386, ENSMUSG00000020917, ENSMUSG00000021820, ENSMUSG00000022241, ENSMUSG00000022707, ENSMUSG00000025014, ENSMUSG00000025153, ENSMUSG00000025375, ENSMUSG00000025403, ENSMUSG00000026131, ENSMUSG00000028807, ENSMUSG00000032418, ENSMUSG00000032850, ENSMUSG00000036875, ENSMUSG00000037071, ENSMUSG00000053617, ENSMUSG00000057897	Cyp17a1, Epha2, Traf4, Acly, Camk2g, Tars, Gbe1, Dntt, Fasn, Aatk, Shmt2, Dst, Zbtb8a, Me1, Rnft2, Dna2, Scd1, Sh3pxd2a, Camk2b	GO_MolecularFunction
GO:0003705	transcription factor activity, RNA polymerase II distal enhancer sequence-specific binding	106	2	0.25	0.026	ENSMUSG00000015605, ENSMUSG00000025612	Srf, Bach1	GO_MolecularFunction
GO:0045296	cadherin binding	296	3	0.7	0.0327	ENSMUSG00000006445, ENSMUSG00000025153, ENSMUSG00000030847	Epha2, Fasn, Bag3	GO_MolecularFunction
GO:0020037	heme binding	120	2	0.28	0.0327	ENSMUSG00000003555, ENSMUSG00000074254	Cyp17a1, Cyp2a4	GO_MolecularFunction
GO:0016616	oxidoreductase activity, acting on the CH-OH group of donors, NAD or NADP as acceptor	124	2	0.29	0.0347	ENSMUSG00000025153, ENSMUSG00000032418	Fasn, Me1	GO_MolecularFunction
GO:0070402	NADPH binding	15	1	0.04	0.0349	ENSMUSG00000025153	Fasn	GO_MolecularFunction
GO:0043142	single-stranded DNA-dependent ATPase activity	15	1	0.04	0.0349	ENSMUSG00000036875	Dna2	GO_MolecularFunction
GO:0046906	tetrapyrrole binding	128	2	0.3	0.0368	ENSMUSG00000003555, ENSMUSG00000074254	Cyp17a1, Cyp2a4	GO_MolecularFunction
GO:0019842	vitamin binding	128	2	0.3	0.0368	ENSMUSG00000025153, ENSMUSG00000025403	Fasn, Shmt2	GO_MolecularFunction
GO:0005003	ephrin receptor activity	16	1	0.04	0.0372	ENSMUSG00000006445	Epha2	GO_MolecularFunction
GO:0004713	protein tyrosine kinase activity	134	2	0.32	0.04	ENSMUSG00000006445, ENSMUSG00000025375	Epha2, Aatk	GO_MolecularFunction
GO:0005524	ATP binding	1368	7	3.23	0.0404	ENSMUSG00000006445, ENSMUSG00000020917, ENSMUSG00000021820, ENSMUSG00000022241, ENSMUSG00000025375, ENSMUSG00000036875, ENSMUSG00000057897	Epha2, Acly, Camk2g, Tars, Aatk, Dna2, Camk2b	GO_MolecularFunction
GO:0016614	oxidoreductase activity, acting on CH-OH group of donors	139	2	0.33	0.0427	ENSMUSG00000025153, ENSMUSG00000032418	Fasn, Me1	GO_MolecularFunction
GO:0043274	phospholipase binding	19	1	0.04	0.044	ENSMUSG00000057897	Camk2b	GO_MolecularFunction
GO:0016740	transferase activity	2253	13	5.32	0.0449	ENSMUSG00000006445, ENSMUSG00000020917, ENSMUSG00000021820, ENSMUSG00000022707, ENSMUSG00000022948, ENSMUSG00000025014, ENSMUSG00000025153, ENSMUSG00000025375, ENSMUSG00000025403, ENSMUSG00000025612, ENSMUSG00000032898, ENSMUSG00000041220, ENSMUSG00000057897	Epha2, Acly, Camk2g, Gbe1, Setd4, Dntt, Fasn, Aatk, Shmt2, Bach1, Fbxo21, Elovl6, Camk2b	GO_MolecularFunction
GO:0032559	adenyl ribonucleotide binding	1407	7	3.33	0.0459	ENSMUSG00000006445, ENSMUSG00000020917, ENSMUSG00000021820, ENSMUSG00000022241, ENSMUSG00000025375, ENSMUSG00000036875, ENSMUSG00000057897	Epha2, Acly, Camk2g, Tars, Aatk, Dna2, Camk2b	GO_MolecularFunction
GO:0017076	purine nucleotide binding	1733	8	4.1	0.0485	ENSMUSG00000006445, ENSMUSG00000020917, ENSMUSG00000021820, ENSMUSG00000022241, ENSMUSG00000025375, ENSMUSG00000030847, ENSMUSG00000036875, ENSMUSG00000057897	Epha2, Acly, Camk2g, Tars, Aatk, Bag3, Dna2, Camk2b	GO_MolecularFunction
GO:0042803	protein homodimerization activity	849	5	2.01	0.0491	ENSMUSG00000015605, ENSMUSG00000021820, ENSMUSG00000025153, ENSMUSG00000026131, ENSMUSG00000057897	Srf, Camk2g, Fasn, Dst, Camk2b	GO_MolecularFunction
