# Supplementary material for: Hepatic gene body hypermethylation is a shared epigenetic signature of murine longevity
Source: PLoS Genet. 2018 Nov 21;14(11):e1007766. doi: 10.1371/journal.pgen.1007766 (PMC6281273; doi:10.1371/journal.pgen.1007766)
Supplement: S4 Table — (XLSX) [file pgen.1007766.s017.xlsx]

## Sheet: S4 Table
S4 Table. Functional enrichment of genes associated with DR-related hypermethylation in two strains.
GO.ID	GOTerm	Annotated genes	Significant genes	Enrichment	PValue	Ensembl ID	Gene Symbol	Ontology.Source
GO:0006633	fatty acid biosynthetic process	122	7	0.39	2.2e-05	ENSMUSG00000020532, ENSMUSG00000020917, ENSMUSG00000025153, ENSMUSG00000032349, ENSMUSG00000033174, ENSMUSG00000037071, ENSMUSG00000041220	Acaca, Acly, Fasn, Elovl5, Mgll, Scd1, Elovl6	GO_BiologicalProcess
GO:0046777	protein autophosphorylation	238	6	0.76	0.00011	ENSMUSG00000021820, ENSMUSG00000025375, ENSMUSG00000030849, ENSMUSG00000055254, ENSMUSG00000057897, ENSMUSG00000061288	Camk2g, Aatk, Fgfr2, Ntrk2, Camk2b, Taok3	GO_BiologicalProcess
GO:0006084	acetyl-CoA metabolic process	30	3	0.1	0.00012	ENSMUSG00000020532, ENSMUSG00000020917, ENSMUSG00000025153	Acaca, Acly, Fasn	GO_BiologicalProcess
GO:0070542	response to fatty acid	46	3	0.15	0.00043	ENSMUSG00000020532, ENSMUSG00000029482, ENSMUSG00000037071	Acaca, Aacs, Scd1	GO_BiologicalProcess
GO:0042761	very long-chain fatty acid biosynthetic process	13	2	0.04	0.00077	ENSMUSG00000032349, ENSMUSG00000041220	Elovl5, Elovl6	GO_BiologicalProcess
GO:0030497	fatty acid elongation	13	2	0.04	0.00077	ENSMUSG00000032349, ENSMUSG00000041220	Elovl5, Elovl6	GO_BiologicalProcess
GO:0070307	lens fiber cell development	14	2	0.04	0.0009	ENSMUSG00000006445, ENSMUSG00000030849	Epha2, Fgfr2	GO_BiologicalProcess
GO:0046827	positive regulation of protein export from nucleus	18	2	0.06	0.0015	ENSMUSG00000030847, ENSMUSG00000031451	Bag3, Gas6	GO_BiologicalProcess
GO:0090263	positive regulation of canonical Wnt signaling pathway	78	3	0.25	0.00202	ENSMUSG00000028677, ENSMUSG00000030849, ENSMUSG00000030956	Rnf220, Fgfr2, Fam53b	GO_BiologicalProcess
GO:0031670	cellular response to nutrient	23	2	0.07	0.00245	ENSMUSG00000015605, ENSMUSG00000031451	Srf, Gas6	GO_BiologicalProcess
GO:0033561	regulation of water loss via skin	24	2	0.08	0.00267	ENSMUSG00000015605, ENSMUSG00000037071	Srf, Scd1	GO_BiologicalProcess
GO:0061003	positive regulation of dendritic spine morphogenesis	24	2	0.08	0.00267	ENSMUSG00000042589, ENSMUSG00000057897	Cux2, Camk2b	GO_BiologicalProcess
GO:1903076	regulation of protein localization to plasma membrane	88	3	0.28	0.00284	ENSMUSG00000006445, ENSMUSG00000021820, ENSMUSG00000057897	Epha2, Camk2g, Camk2b	GO_BiologicalProcess
GO:0001570	vasculogenesis	89	3	0.29	0.00294	ENSMUSG00000006445, ENSMUSG00000030849, ENSMUSG00000055254	Epha2, Fgfr2, Ntrk2	GO_BiologicalProcess
GO:0001676	long-chain fatty acid metabolic process	89	3	0.29	0.00294	ENSMUSG00000033174, ENSMUSG00000041220, ENSMUSG00000074254	Mgll, Elovl6, Cyp2a4	GO_BiologicalProcess
GO:0033559	unsaturated fatty acid metabolic process	92	3	0.3	0.00323	ENSMUSG00000033174, ENSMUSG00000037071, ENSMUSG00000074254	Mgll, Scd1, Cyp2a4	GO_BiologicalProcess
GO:0030516	regulation of axon extension	93	3	0.3	0.00333	ENSMUSG00000015605, ENSMUSG00000025375, ENSMUSG00000033174	Srf, Aatk, Mgll	GO_BiologicalProcess
GO:0043410	positive regulation of MAPK cascade	468	6	1.5	0.00383	ENSMUSG00000017386, ENSMUSG00000030849, ENSMUSG00000031451, ENSMUSG00000039844, ENSMUSG00000055254, ENSMUSG00000061288	Traf4, Fgfr2, Gas6, Rapgef1, Ntrk2, Taok3	GO_BiologicalProcess
GO:0060292	long term synaptic depression	32	2	0.1	0.00472	ENSMUSG00000015605, ENSMUSG00000033174	Srf, Mgll	GO_BiologicalProcess
GO:0045940	positive regulation of steroid metabolic process	33	2	0.11	0.00502	ENSMUSG00000003555, ENSMUSG00000037071	Cyp17a1, Scd1	GO_BiologicalProcess
GO:0048013	ephrin receptor signaling pathway	33	2	0.11	0.00502	ENSMUSG00000006445, ENSMUSG00000024219	Epha2, Anks1	GO_BiologicalProcess
GO:0007616	long-term memory	34	2	0.11	0.00532	ENSMUSG00000015605, ENSMUSG00000055254	Srf, Ntrk2	GO_BiologicalProcess
GO:0030099	myeloid cell differentiation	372	5	1.19	0.0068	ENSMUSG00000006445, ENSMUSG00000015605, ENSMUSG00000025153, ENSMUSG00000027210, ENSMUSG00000053617	Epha2, Srf, Fasn, Meis2, Sh3pxd2a	GO_BiologicalProcess
GO:0098930	axonal transport	40	2	0.13	0.0073	ENSMUSG00000026131, ENSMUSG00000063801	Dst, Ap3s2	GO_BiologicalProcess
GO:0060603	mammary gland duct morphogenesis	40	2	0.13	0.0073	ENSMUSG00000006445, ENSMUSG00000030849	Epha2, Fgfr2	GO_BiologicalProcess
GO:0051898	negative regulation of protein kinase B signaling	40	2	0.13	0.0073	ENSMUSG00000006445, ENSMUSG00000039844	Epha2, Rapgef1	GO_BiologicalProcess
GO:0010518	positive regulation of phospholipase activity	40	2	0.13	0.0073	ENSMUSG00000030849, ENSMUSG00000057897	Fgfr2, Camk2b	GO_BiologicalProcess
GO:0005978	glycogen biosynthetic process	41	2	0.13	0.00766	ENSMUSG00000022707, ENSMUSG00000046794	Gbe1, Ppp1r3b	GO_BiologicalProcess
GO:0043618	regulation of transcription from RNA polymerase II promoter in response to stress	45	2	0.14	0.00918	ENSMUSG00000025612, ENSMUSG00000030847	Bach1, Bag3	GO_BiologicalProcess
GO:0000278	mitotic cell cycle	743	7	2.38	0.00952	ENSMUSG00000021820, ENSMUSG00000025612, ENSMUSG00000027210, ENSMUSG00000030849, ENSMUSG00000036875, ENSMUSG00000057897, ENSMUSG00000061288	Camk2g, Bach1, Meis2, Fgfr2, Dna2, Camk2b, Taok3	GO_BiologicalProcess
GO:0051489	regulation of filopodium assembly	46	2	0.15	0.00957	ENSMUSG00000015605, ENSMUSG00000022272	Srf, Myo10	GO_BiologicalProcess
GO:0007528	neuromuscular junction development	47	2	0.15	0.00998	ENSMUSG00000030849, ENSMUSG00000055254	Fgfr2, Ntrk2	GO_BiologicalProcess
GO:1903047	mitotic cell cycle process	576	6	1.85	0.01027	ENSMUSG00000021820, ENSMUSG00000025612, ENSMUSG00000030849, ENSMUSG00000036875, ENSMUSG00000057897, ENSMUSG00000061288	Camk2g, Bach1, Fgfr2, Dna2, Camk2b, Taok3	GO_BiologicalProcess
GO:0050807	regulation of synapse organization	143	3	0.46	0.01092	ENSMUSG00000042589, ENSMUSG00000055254, ENSMUSG00000057897	Cux2, Ntrk2, Camk2b	GO_BiologicalProcess
GO:0043588	skin development	275	4	0.88	0.01175	ENSMUSG00000006445, ENSMUSG00000015605, ENSMUSG00000030849, ENSMUSG00000037071	Epha2, Srf, Fgfr2, Scd1	GO_BiologicalProcess
GO:0070372	regulation of ERK1 and ERK2 cascade	278	4	0.89	0.01219	ENSMUSG00000006445, ENSMUSG00000030849, ENSMUSG00000031451, ENSMUSG00000039844	Epha2, Fgfr2, Gas6, Rapgef1	GO_BiologicalProcess
GO:0050803	regulation of synapse structure or activity	150	3	0.48	0.01242	ENSMUSG00000042589, ENSMUSG00000055254, ENSMUSG00000057897	Cux2, Ntrk2, Camk2b	GO_BiologicalProcess
GO:0051262	protein tetramerization	153	3	0.49	0.0131	ENSMUSG00000020532, ENSMUSG00000025403, ENSMUSG00000032418	Acaca, Shmt2, Me1	GO_BiologicalProcess
GO:0007612	learning	156	3	0.5	0.01379	ENSMUSG00000015605, ENSMUSG00000027210, ENSMUSG00000055254	Srf, Meis2, Ntrk2	GO_BiologicalProcess
GO:0050766	positive regulation of phagocytosis	56	2	0.18	0.01396	ENSMUSG00000031451, ENSMUSG00000039844	Gas6, Rapgef1	GO_BiologicalProcess
GO:0070371	ERK1 and ERK2 cascade	295	4	0.95	0.01486	ENSMUSG00000006445, ENSMUSG00000030849, ENSMUSG00000031451, ENSMUSG00000039844	Epha2, Fgfr2, Gas6, Rapgef1	GO_BiologicalProcess
GO:0019369	arachidonic acid metabolic process	59	2	0.19	0.01541	ENSMUSG00000033174, ENSMUSG00000074254	Mgll, Cyp2a4	GO_BiologicalProcess
GO:0000082	G1/S transition of mitotic cell cycle	165	3	0.53	0.01601	ENSMUSG00000021820, ENSMUSG00000025612, ENSMUSG00000057897	Camk2g, Bach1, Camk2b	GO_BiologicalProcess
GO:0050806	positive regulation of synaptic transmission	167	3	0.54	0.01653	ENSMUSG00000042589, ENSMUSG00000055254, ENSMUSG00000057897	Cux2, Ntrk2, Camk2b	GO_BiologicalProcess
GO:0018105	peptidyl-serine phosphorylation	305	4	0.98	0.0166	ENSMUSG00000021820, ENSMUSG00000031451, ENSMUSG00000055254, ENSMUSG00000057897	Camk2g, Gas6, Ntrk2, Camk2b	GO_BiologicalProcess
GO:0001764	neuron migration	169	3	0.54	0.01706	ENSMUSG00000015605, ENSMUSG00000031451, ENSMUSG00000055254	Srf, Gas6, Ntrk2	GO_BiologicalProcess
GO:0046328	regulation of JNK cascade	169	3	0.54	0.01706	ENSMUSG00000017386, ENSMUSG00000039844, ENSMUSG00000061288	Traf4, Rapgef1, Taok3	GO_BiologicalProcess
GO:0001707	mesoderm formation	64	2	0.21	0.01797	ENSMUSG00000006445, ENSMUSG00000015605	Epha2, Srf	GO_BiologicalProcess
GO:0060425	lung morphogenesis	64	2	0.21	0.01797	ENSMUSG00000015605, ENSMUSG00000030849	Srf, Fgfr2	GO_BiologicalProcess
GO:0051145	smooth muscle cell differentiation	65	2	0.21	0.0185	ENSMUSG00000015605, ENSMUSG00000030849	Srf, Fgfr2	GO_BiologicalProcess
GO:0044843	cell cycle G1/S phase transition	176	3	0.56	0.01898	ENSMUSG00000021820, ENSMUSG00000025612, ENSMUSG00000057897	Camk2g, Bach1, Camk2b	GO_BiologicalProcess
GO:0018193	peptidyl-amino acid modification	1059	8	3.4	0.01948	ENSMUSG00000021820, ENSMUSG00000022948, ENSMUSG00000025375, ENSMUSG00000030849, ENSMUSG00000031451, ENSMUSG00000055254, ENSMUSG00000057897, ENSMUSG00000063952	Camk2g, Setd4, Aatk, Fgfr2, Gas6, Ntrk2, Camk2b, Brpf3	GO_BiologicalProcess
GO:0050885	neuromuscular process controlling balance	67	2	0.21	0.01959	ENSMUSG00000014592, ENSMUSG00000057897	Camta1, Camk2b	GO_BiologicalProcess
GO:0007596	blood coagulation	179	3	0.57	0.01984	ENSMUSG00000015605, ENSMUSG00000022149, ENSMUSG00000031451	Srf, C9, Gas6	GO_BiologicalProcess
GO:0048754	branching morphogenesis of an epithelial tube	180	3	0.58	0.02013	ENSMUSG00000006445, ENSMUSG00000015605, ENSMUSG00000030849	Epha2, Srf, Fgfr2	GO_BiologicalProcess
GO:0048332	mesoderm morphogenesis	68	2	0.22	0.02014	ENSMUSG00000006445, ENSMUSG00000015605	Epha2, Srf	GO_BiologicalProcess
GO:0007599	hemostasis	181	3	0.58	0.02042	ENSMUSG00000015605, ENSMUSG00000022149, ENSMUSG00000031451	Srf, C9, Gas6	GO_BiologicalProcess
GO:0044772	mitotic cell cycle phase transition	325	4	1.04	0.02044	ENSMUSG00000021820, ENSMUSG00000025612, ENSMUSG00000057897, ENSMUSG00000061288	Camk2g, Bach1, Camk2b, Taok3	GO_BiologicalProcess
GO:0018209	peptidyl-serine modification	326	4	1.05	0.02064	ENSMUSG00000021820, ENSMUSG00000031451, ENSMUSG00000055254, ENSMUSG00000057897	Camk2g, Gas6, Ntrk2, Camk2b	GO_BiologicalProcess
GO:0050817	coagulation	182	3	0.58	0.02072	ENSMUSG00000015605, ENSMUSG00000022149, ENSMUSG00000031451	Srf, C9, Gas6	GO_BiologicalProcess
GO:0007254	JNK cascade	186	3	0.6	0.02192	ENSMUSG00000017386, ENSMUSG00000039844, ENSMUSG00000061288	Traf4, Rapgef1, Taok3	GO_BiologicalProcess
GO:0060976	coronary vasculature development	72	2	0.23	0.02242	ENSMUSG00000015605, ENSMUSG00000030849	Srf, Fgfr2	GO_BiologicalProcess
GO:0030148	sphingolipid biosynthetic process	72	2	0.23	0.02242	ENSMUSG00000032349, ENSMUSG00000041220	Elovl5, Elovl6	GO_BiologicalProcess
GO:0014070	response to organic cyclic compound	694	6	2.23	0.02359	ENSMUSG00000020532, ENSMUSG00000025014, ENSMUSG00000029482, ENSMUSG00000039844, ENSMUSG00000055254, ENSMUSG00000074254	Acaca, Dntt, Aacs, Rapgef1, Ntrk2, Cyp2a4	GO_BiologicalProcess
GO:0051965	positive regulation of synapse assembly	75	2	0.24	0.02419	ENSMUSG00000042589, ENSMUSG00000055254	Cux2, Ntrk2	GO_BiologicalProcess
GO:0097192	extrinsic apoptotic signaling pathway in absence of ligand	76	2	0.24	0.02479	ENSMUSG00000004637, ENSMUSG00000030847	Wwox, Bag3	GO_BiologicalProcess
GO:0038034	signal transduction in absence of ligand	76	2	0.24	0.02479	ENSMUSG00000004637, ENSMUSG00000030847	Wwox, Bag3	GO_BiologicalProcess
GO:0002521	leukocyte differentiation	517	5	1.66	0.025	ENSMUSG00000006445, ENSMUSG00000015605, ENSMUSG00000025153, ENSMUSG00000031451, ENSMUSG00000053617	Epha2, Srf, Fasn, Gas6, Sh3pxd2a	GO_BiologicalProcess
GO:0070374	positive regulation of ERK1 and ERK2 cascade	198	3	0.64	0.02577	ENSMUSG00000030849, ENSMUSG00000031451, ENSMUSG00000039844	Fgfr2, Gas6, Rapgef1	GO_BiologicalProcess
GO:0002040	sprouting angiogenesis	78	2	0.25	0.02602	ENSMUSG00000006445, ENSMUSG00000015605	Epha2, Srf	GO_BiologicalProcess
GO:0044770	cell cycle phase transition	351	4	1.13	0.02619	ENSMUSG00000021820, ENSMUSG00000025612, ENSMUSG00000057897, ENSMUSG00000061288	Camk2g, Bach1, Camk2b, Taok3	GO_BiologicalProcess
GO:0060291	long-term synaptic potentiation	79	2	0.25	0.02664	ENSMUSG00000055254, ENSMUSG00000057897	Ntrk2, Camk2b	GO_BiologicalProcess
GO:0002573	myeloid leukocyte differentiation	201	3	0.64	0.02678	ENSMUSG00000006445, ENSMUSG00000025153, ENSMUSG00000053617	Epha2, Fasn, Sh3pxd2a	GO_BiologicalProcess
GO:0043534	blood vessel endothelial cell migration	80	2	0.26	0.02727	ENSMUSG00000006445, ENSMUSG00000015605	Epha2, Srf	GO_BiologicalProcess
GO:0050764	regulation of phagocytosis	81	2	0.26	0.0279	ENSMUSG00000031451, ENSMUSG00000039844	Gas6, Rapgef1	GO_BiologicalProcess
GO:0030323	respiratory tube development	205	3	0.66	0.02817	ENSMUSG00000015605, ENSMUSG00000017386, ENSMUSG00000030849	Srf, Traf4, Fgfr2	GO_BiologicalProcess
GO:0032872	regulation of stress-activated MAPK cascade	206	3	0.66	0.02852	ENSMUSG00000017386, ENSMUSG00000039844, ENSMUSG00000061288	Traf4, Rapgef1, Taok3	GO_BiologicalProcess
GO:0051289	protein homotetramerization	82	2	0.26	0.02854	ENSMUSG00000020532, ENSMUSG00000025403	Acaca, Shmt2	GO_BiologicalProcess
GO:0070302	regulation of stress-activated protein kinase signaling cascade	207	3	0.66	0.02888	ENSMUSG00000017386, ENSMUSG00000039844, ENSMUSG00000061288	Traf4, Rapgef1, Taok3	GO_BiologicalProcess
GO:0001649	osteoblast differentiation	207	3	0.66	0.02888	ENSMUSG00000004637, ENSMUSG00000006445, ENSMUSG00000025153	Wwox, Epha2, Fasn	GO_BiologicalProcess
GO:0046889	positive regulation of lipid biosynthetic process	83	2	0.27	0.02918	ENSMUSG00000003555, ENSMUSG00000032349	Cyp17a1, Elovl5	GO_BiologicalProcess
GO:0021954	central nervous system neuron development	84	2	0.27	0.02983	ENSMUSG00000030849, ENSMUSG00000055254	Fgfr2, Ntrk2	GO_BiologicalProcess
GO:0070848	response to growth factor	545	5	1.75	0.03044	ENSMUSG00000004637, ENSMUSG00000006445, ENSMUSG00000030849, ENSMUSG00000031451, ENSMUSG00000039844	Wwox, Epha2, Fgfr2, Gas6, Rapgef1	GO_BiologicalProcess
GO:0050830	defense response to Gram-positive bacterium	86	2	0.28	0.03115	ENSMUSG00000006445, ENSMUSG00000037071	Epha2, Scd1	GO_BiologicalProcess
GO:0034350	regulation of glial cell apoptotic process	10	1	0.03	0.03162	ENSMUSG00000031451	Gas6	GO_BiologicalProcess
GO:0032825	positive regulation of natural killer cell differentiation	10	1	0.03	0.03162	ENSMUSG00000031451	Gas6	GO_BiologicalProcess
GO:0035907	dorsal aorta development	10	1	0.03	0.03162	ENSMUSG00000015605	Srf	GO_BiologicalProcess
GO:0090129	positive regulation of synapse maturation	10	1	0.03	0.03162	ENSMUSG00000057897	Camk2b	GO_BiologicalProcess
GO:0003149	membranous septum morphogenesis	10	1	0.03	0.03162	ENSMUSG00000030849	Fgfr2	GO_BiologicalProcess
GO:0060379	cardiac muscle cell myoblast differentiation	10	1	0.03	0.03162	ENSMUSG00000015605	Srf	GO_BiologicalProcess
GO:0071600	otic vesicle morphogenesis	10	1	0.03	0.03162	ENSMUSG00000030849	Fgfr2	GO_BiologicalProcess
GO:0048934	peripheral nervous system neuron differentiation	10	1	0.03	0.03162	ENSMUSG00000055254	Ntrk2	GO_BiologicalProcess
GO:0048935	peripheral nervous system neuron development	10	1	0.03	0.03162	ENSMUSG00000055254	Ntrk2	GO_BiologicalProcess
GO:0060484	lung-associated mesenchyme development	10	1	0.03	0.03162	ENSMUSG00000030849	Fgfr2	GO_BiologicalProcess
GO:0090073	positive regulation of protein homodimerization activity	10	1	0.03	0.03162	ENSMUSG00000017386	Traf4	GO_BiologicalProcess
GO:0090009	primitive streak formation	10	1	0.03	0.03162	ENSMUSG00000015605	Srf	GO_BiologicalProcess
GO:0060174	limb bud formation	10	1	0.03	0.03162	ENSMUSG00000030849	Fgfr2	GO_BiologicalProcess
GO:0048732	gland development	424	6	1.36	0.03165	ENSMUSG00000006445, ENSMUSG00000015605, ENSMUSG00000025153, ENSMUSG00000029482, ENSMUSG00000030849, ENSMUSG00000037071	Epha2, Srf, Fasn, Aacs, Fgfr2, Scd1	GO_BiologicalProcess
GO:0043648	dicarboxylic acid metabolic process	87	2	0.28	0.03182	ENSMUSG00000020917, ENSMUSG00000032418	Acly, Me1	GO_BiologicalProcess
GO:0021761	limbic system development	87	2	0.28	0.03182	ENSMUSG00000015605, ENSMUSG00000030849	Srf, Fgfr2	GO_BiologicalProcess
GO:0001503	ossification	375	4	1.2	0.03229	ENSMUSG00000004637, ENSMUSG00000006445, ENSMUSG00000025153, ENSMUSG00000030849	Wwox, Epha2, Fasn, Fgfr2	GO_BiologicalProcess
GO:0046683	response to organophosphorus	88	2	0.28	0.0325	ENSMUSG00000025014, ENSMUSG00000039844	Dntt, Rapgef1	GO_BiologicalProcess
GO:0061138	morphogenesis of a branching epithelium	217	3	0.7	0.03255	ENSMUSG00000006445, ENSMUSG00000015605, ENSMUSG00000030849	Epha2, Srf, Fgfr2	GO_BiologicalProcess
GO:0051259	protein oligomerization	555	5	1.78	0.03256	ENSMUSG00000020532, ENSMUSG00000021820, ENSMUSG00000022149, ENSMUSG00000025403, ENSMUSG00000032418	Acaca, Camk2g, C9, Shmt2, Me1	GO_BiologicalProcess
GO:0050772	positive regulation of axonogenesis	89	2	0.29	0.03318	ENSMUSG00000015605, ENSMUSG00000055254	Srf, Ntrk2	GO_BiologicalProcess
GO:0051896	regulation of protein kinase B signaling	133	4	0.43	0.03405	ENSMUSG00000006445, ENSMUSG00000031451, ENSMUSG00000039844, ENSMUSG00000055254	Epha2, Gas6, Rapgef1, Ntrk2	GO_BiologicalProcess
GO:0043589	skin morphogenesis	11	1	0.04	0.03473	ENSMUSG00000015605	Srf	GO_BiologicalProcess
GO:0035457	cellular response to interferon-alpha	11	1	0.04	0.03473	ENSMUSG00000031451	Gas6	GO_BiologicalProcess
GO:0048570	notochord morphogenesis	11	1	0.04	0.03473	ENSMUSG00000006445	Epha2	GO_BiologicalProcess
GO:2000288	positive regulation of myoblast proliferation	11	1	0.04	0.03473	ENSMUSG00000027210	Meis2	GO_BiologicalProcess
GO:0006957	complement activation, alternative pathway	11	1	0.04	0.03473	ENSMUSG00000022149	C9	GO_BiologicalProcess
GO:0051601	exocyst localization	11	1	0.04	0.03473	ENSMUSG00000021280	Exoc3l4	GO_BiologicalProcess
GO:0002431	Fc receptor mediated stimulatory signaling pathway	11	1	0.04	0.03473	ENSMUSG00000039844	Rapgef1	GO_BiologicalProcess
GO:0042759	long-chain fatty acid biosynthetic process	11	1	0.04	0.03473	ENSMUSG00000041220	Elovl6	GO_BiologicalProcess
GO:0046548	retinal rod cell development	11	1	0.04	0.03473	ENSMUSG00000055254	Ntrk2	GO_BiologicalProcess
GO:0002043	blood vessel endothelial cell proliferation involved in sprouting angiogenesis	11	1	0.04	0.03473	ENSMUSG00000006445	Epha2	GO_BiologicalProcess
GO:2000322	regulation of glucocorticoid receptor signaling pathway	11	1	0.04	0.03473	ENSMUSG00000055254	Ntrk2	GO_BiologicalProcess
GO:0021860	pyramidal neuron development	11	1	0.04	0.03473	ENSMUSG00000030849	Fgfr2	GO_BiologicalProcess
GO:0032486	Rap protein signal transduction	11	1	0.04	0.03473	ENSMUSG00000039844	Rapgef1	GO_BiologicalProcess
GO:0010872	regulation of cholesterol esterification	11	1	0.04	0.03473	ENSMUSG00000037071	Scd1	GO_BiologicalProcess
GO:0048733	sebaceous gland development	11	1	0.04	0.03473	ENSMUSG00000037071	Scd1	GO_BiologicalProcess
GO:0008090	retrograde axonal transport	11	1	0.04	0.03473	ENSMUSG00000026131	Dst	GO_BiologicalProcess
GO:0008306	associative learning	93	2	0.3	0.03595	ENSMUSG00000015605, ENSMUSG00000027210	Srf, Meis2	GO_BiologicalProcess
GO:0051963	regulation of synapse assembly	93	2	0.3	0.03595	ENSMUSG00000042589, ENSMUSG00000055254	Cux2, Ntrk2	GO_BiologicalProcess
GO:0010033	response to organic substance	2543	16	8.16	0.03705	ENSMUSG00000004637, ENSMUSG00000006445, ENSMUSG00000015605, ENSMUSG00000020532, ENSMUSG00000025014, ENSMUSG00000025153, ENSMUSG00000025403, ENSMUSG00000029482, ENSMUSG00000030849, ENSMUSG00000031451, ENSMUSG00000032418, ENSMUSG00000037071, ENSMUSG00000039844, ENSMUSG00000042589, ENSMUSG00000055254, ENSMUSG00000074254	Wwox, Epha2, Srf, Acaca, Dntt, Fasn, Shmt2, Aacs, Fgfr2, Gas6, Me1, Scd1, Rapgef1, Cux2, Ntrk2, Cyp2a4	GO_BiologicalProcess
GO:0071295	cellular response to vitamin	12	1	0.04	0.03783	ENSMUSG00000031451	Gas6	GO_BiologicalProcess
GO:0038093	Fc receptor signaling pathway	12	1	0.04	0.03783	ENSMUSG00000039844	Rapgef1	GO_BiologicalProcess
GO:0061418	regulation of transcription from RNA polymerase II promoter in response to hypoxia	12	1	0.04	0.03783	ENSMUSG00000025612	Bach1	GO_BiologicalProcess
GO:0000083	regulation of transcription involved in G1/S transition of mitotic cell cycle	12	1	0.04	0.03783	ENSMUSG00000025612	Bach1	GO_BiologicalProcess
GO:0060525	prostate glandular acinus development	12	1	0.04	0.03783	ENSMUSG00000030849	Fgfr2	GO_BiologicalProcess
GO:0060502	epithelial cell proliferation involved in lung morphogenesis	12	1	0.04	0.03783	ENSMUSG00000030849	Fgfr2	GO_BiologicalProcess
GO:0021859	pyramidal neuron differentiation	12	1	0.04	0.03783	ENSMUSG00000030849	Fgfr2	GO_BiologicalProcess
GO:0097201	negative regulation of transcription from RNA polymerase II promoter in response to stress	12	1	0.04	0.03783	ENSMUSG00000030847	Bag3	GO_BiologicalProcess
GO:0060433	bronchus development	12	1	0.04	0.03783	ENSMUSG00000015605	Srf	GO_BiologicalProcess
GO:0003093	regulation of glomerular filtration	12	1	0.04	0.03783	ENSMUSG00000031451	Gas6	GO_BiologicalProcess
GO:0051403	stress-activated MAPK cascade	231	3	0.74	0.03809	ENSMUSG00000017386, ENSMUSG00000039844, ENSMUSG00000061288	Traf4, Rapgef1, Taok3	GO_BiologicalProcess
GO:0030316	osteoclast differentiation	97	2	0.31	0.03881	ENSMUSG00000006445, ENSMUSG00000053617	Epha2, Sh3pxd2a	GO_BiologicalProcess
GO:0007155	cell adhesion	1210	8	3.88	0.0389	ENSMUSG00000006445, ENSMUSG00000015605, ENSMUSG00000022272, ENSMUSG00000026131, ENSMUSG00000028339, ENSMUSG00000031451, ENSMUSG00000039115, ENSMUSG00000039844	Epha2, Srf, Myo10, Dst, Col15a1, Gas6, Itga9, Rapgef1	GO_BiologicalProcess
GO:0001704	formation of primary germ layer	98	2	0.31	0.03954	ENSMUSG00000006445, ENSMUSG00000015605	Epha2, Srf	GO_BiologicalProcess
GO:0001763	morphogenesis of a branching structure	235	3	0.75	0.03976	ENSMUSG00000006445, ENSMUSG00000015605, ENSMUSG00000030849	Epha2, Srf, Fgfr2	GO_BiologicalProcess
GO:0022610	biological adhesion	1221	8	3.92	0.0407	ENSMUSG00000006445, ENSMUSG00000015605, ENSMUSG00000022272, ENSMUSG00000026131, ENSMUSG00000028339, ENSMUSG00000031451, ENSMUSG00000039115, ENSMUSG00000039844	Epha2, Srf, Myo10, Dst, Col15a1, Gas6, Itga9, Rapgef1	GO_BiologicalProcess
GO:0007614	short-term memory	13	1	0.04	0.04092	ENSMUSG00000042589	Cux2	GO_BiologicalProcess
GO:0055119	relaxation of cardiac muscle	13	1	0.04	0.04092	ENSMUSG00000021820	Camk2g	GO_BiologicalProcess
GO:0042448	progesterone metabolic process	13	1	0.04	0.04092	ENSMUSG00000003555	Cyp17a1	GO_BiologicalProcess
GO:0006264	mitochondrial DNA replication	13	1	0.04	0.04092	ENSMUSG00000036875	Dna2	GO_BiologicalProcess
GO:0006271	DNA strand elongation involved in DNA replication	13	1	0.04	0.04092	ENSMUSG00000036875	Dna2	GO_BiologicalProcess
GO:1902894	negative regulation of pri-miRNA transcription from RNA polymerase II promoter	13	1	0.04	0.04092	ENSMUSG00000015605	Srf	GO_BiologicalProcess
GO:0043471	regulation of cellular carbohydrate catabolic process	13	1	0.04	0.04092	ENSMUSG00000046794	Ppp1r3b	GO_BiologicalProcess
GO:0090128	regulation of synapse maturation	13	1	0.04	0.04092	ENSMUSG00000057897	Camk2b	GO_BiologicalProcess
GO:0006544	glycine metabolic process	13	1	0.04	0.04092	ENSMUSG00000025403	Shmt2	GO_BiologicalProcess
GO:0060670	branching involved in labyrinthine layer morphogenesis	13	1	0.04	0.04092	ENSMUSG00000030849	Fgfr2	GO_BiologicalProcess
GO:0006662	glycerol ether metabolic process	13	1	0.04	0.04092	ENSMUSG00000025153	Fasn	GO_BiologicalProcess
GO:0060601	lateral sprouting from an epithelium	13	1	0.04	0.04092	ENSMUSG00000030849	Fgfr2	GO_BiologicalProcess
GO:0048755	branching morphogenesis of a nerve	13	1	0.04	0.04092	ENSMUSG00000030849	Fgfr2	GO_BiologicalProcess
GO:0010804	negative regulation of tumor necrosis factor-mediated signaling pathway	13	1	0.04	0.04092	ENSMUSG00000031451	Gas6	GO_BiologicalProcess
GO:0014074	response to purine-containing compound	100	2	0.32	0.04101	ENSMUSG00000025014, ENSMUSG00000039844	Dntt, Rapgef1	GO_BiologicalProcess
GO:0006690	icosanoid metabolic process	101	2	0.32	0.04175	ENSMUSG00000033174, ENSMUSG00000074254	Mgll, Cyp2a4	GO_BiologicalProcess
GO:0006107	oxaloacetate metabolic process	14	1	0.04	0.044	ENSMUSG00000020917	Acly	GO_BiologicalProcess
GO:0060736	prostate gland growth	14	1	0.04	0.044	ENSMUSG00000030849	Fgfr2	GO_BiologicalProcess
GO:0055057	neuroblast division	14	1	0.04	0.044	ENSMUSG00000030849	Fgfr2	GO_BiologicalProcess
GO:0034349	glial cell apoptotic process	14	1	0.04	0.044	ENSMUSG00000031451	Gas6	GO_BiologicalProcess
GO:0006704	glucocorticoid biosynthetic process	14	1	0.04	0.044	ENSMUSG00000003555	Cyp17a1	GO_BiologicalProcess
GO:0071599	otic vesicle development	14	1	0.04	0.044	ENSMUSG00000030849	Fgfr2	GO_BiologicalProcess
GO:0034433	steroid esterification	14	1	0.04	0.044	ENSMUSG00000037071	Scd1	GO_BiologicalProcess
GO:0034434	sterol esterification	14	1	0.04	0.044	ENSMUSG00000037071	Scd1	GO_BiologicalProcess
GO:0034435	cholesterol esterification	14	1	0.04	0.044	ENSMUSG00000037071	Scd1	GO_BiologicalProcess
GO:0036445	neuronal stem cell division	14	1	0.04	0.044	ENSMUSG00000030849	Fgfr2	GO_BiologicalProcess
GO:0000076	DNA replication checkpoint	14	1	0.04	0.044	ENSMUSG00000036875	Dna2	GO_BiologicalProcess
GO:0000729	DNA double-strand break processing	14	1	0.04	0.044	ENSMUSG00000036875	Dna2	GO_BiologicalProcess
GO:0071380	cellular response to prostaglandin E stimulus	14	1	0.04	0.044	ENSMUSG00000020532	Acaca	GO_BiologicalProcess
GO:1901213	regulation of transcription from RNA polymerase II promoter involved in heart development	14	1	0.04	0.044	ENSMUSG00000015605	Srf	GO_BiologicalProcess
GO:0016322	neuron remodeling	14	1	0.04	0.044	ENSMUSG00000024219	Anks1	GO_BiologicalProcess
GO:0045059	positive thymic T cell selection	14	1	0.04	0.044	ENSMUSG00000015605	Srf	GO_BiologicalProcess
GO:0060158	phospholipase C-activating dopamine receptor signaling pathway	14	1	0.04	0.044	ENSMUSG00000024697	Gna14	GO_BiologicalProcess
GO:0000086	G2/M transition of mitotic cell cycle	104	2	0.33	0.04401	ENSMUSG00000025612, ENSMUSG00000061288	Bach1, Taok3	GO_BiologicalProcess
GO:0008277	regulation of G-protein coupled receptor protein signaling pathway	107	2	0.34	0.04632	ENSMUSG00000033174, ENSMUSG00000057897	Mgll, Camk2b	GO_BiologicalProcess
GO:0032222	regulation of synaptic transmission, cholinergic	15	1	0.05	0.04707	ENSMUSG00000057897	Camk2b	GO_BiologicalProcess
GO:0050872	white fat cell differentiation	15	1	0.05	0.04707	ENSMUSG00000037071	Scd1	GO_BiologicalProcess
GO:0001977	renal system process involved in regulation of blood volume	15	1	0.05	0.04707	ENSMUSG00000031451	Gas6	GO_BiologicalProcess
GO:0060742	epithelial cell differentiation involved in prostate gland development	15	1	0.05	0.04707	ENSMUSG00000030849	Fgfr2	GO_BiologicalProcess
GO:0046886	positive regulation of hormone biosynthetic process	15	1	0.05	0.04707	ENSMUSG00000003555	Cyp17a1	GO_BiologicalProcess
GO:0042921	glucocorticoid receptor signaling pathway	15	1	0.05	0.04707	ENSMUSG00000055254	Ntrk2	GO_BiologicalProcess
GO:2000811	negative regulation of anoikis	15	1	0.05	0.04707	ENSMUSG00000055254	Ntrk2	GO_BiologicalProcess
GO:0010934	macrophage cytokine production	15	1	0.05	0.04707	ENSMUSG00000031451	Gas6	GO_BiologicalProcess
GO:0090136	epithelial cell-cell adhesion	15	1	0.05	0.04707	ENSMUSG00000015605	Srf	GO_BiologicalProcess
GO:0060347	heart trabecula formation	15	1	0.05	0.04707	ENSMUSG00000015605	Srf	GO_BiologicalProcess
GO:1901077	regulation of relaxation of muscle	15	1	0.05	0.04707	ENSMUSG00000021820	Camk2g	GO_BiologicalProcess
GO:0044406	adhesion of symbiont to host	15	1	0.05	0.04707	ENSMUSG00000031451	Gas6	GO_BiologicalProcess
GO:0060442	branching involved in prostate gland morphogenesis	15	1	0.05	0.04707	ENSMUSG00000030849	Fgfr2	GO_BiologicalProcess
GO:0061029	eyelid development in camera-type eye	15	1	0.05	0.04707	ENSMUSG00000015605	Srf	GO_BiologicalProcess
GO:0031570	DNA integrity checkpoint	108	2	0.35	0.0471	ENSMUSG00000036875, ENSMUSG00000061288	Dna2, Taok3	GO_BiologicalProcess
GO:0007498	mesoderm development	109	2	0.35	0.04788	ENSMUSG00000006445, ENSMUSG00000015605	Epha2, Srf	GO_BiologicalProcess
GO:0033138	positive regulation of peptidyl-serine phosphorylation	109	2	0.35	0.04788	ENSMUSG00000031451, ENSMUSG00000055254	Gas6, Ntrk2	GO_BiologicalProcess
GO:0071333	cellular response to glucose stimulus	110	2	0.35	0.04867	ENSMUSG00000029482, ENSMUSG00000031451	Aacs, Gas6	GO_BiologicalProcess
GO:0043005	neuron projection	1315	11	4.17	0.0026	ENSMUSG00000003555, ENSMUSG00000021820, ENSMUSG00000022272, ENSMUSG00000024219, ENSMUSG00000025375, ENSMUSG00000026131, ENSMUSG00000030847, ENSMUSG00000032349, ENSMUSG00000033174, ENSMUSG00000055254, ENSMUSG00000057897	Cyp17a1, Camk2g, Myo10, Anks1, Aatk, Dst, Bag3, Elovl5, Mgll, Ntrk2, Camk2b	GO_BiologicalProcess
GO:0014069	postsynaptic density	233	4	0.74	0.0064	ENSMUSG00000021820, ENSMUSG00000026131, ENSMUSG00000055254, ENSMUSG00000057897	Camk2g, Dst, Ntrk2, Camk2b	GO_BiologicalProcess
GO:0060076	excitatory synapse	39	2	0.12	0.0068	ENSMUSG00000030849, ENSMUSG00000055254	Fgfr2, Ntrk2	GO_BiologicalProcess
GO:0030176	integral component of endoplasmic reticulum membrane	125	3	0.4	0.0074	ENSMUSG00000032349, ENSMUSG00000037071, ENSMUSG00000041220	Elovl5, Scd1, Elovl6	GO_BiologicalProcess
GO:0005829	cytosol	2942	17	9.34	0.0088	ENSMUSG00000004637, ENSMUSG00000014592, ENSMUSG00000020532, ENSMUSG00000020917, ENSMUSG00000022149, ENSMUSG00000022241, ENSMUSG00000022272, ENSMUSG00000024219, ENSMUSG00000025014, ENSMUSG00000025153, ENSMUSG00000025612, ENSMUSG00000029482, ENSMUSG00000030847, ENSMUSG00000032418, ENSMUSG00000033174, ENSMUSG00000055254, ENSMUSG00000057897	Wwox, Camta1, Acaca, Acly, C9, Tars, Myo10, Anks1, Dntt, Fasn, Bach1, Aacs, Bag3, Me1, Mgll, Ntrk2, Camk2b	GO_BiologicalProcess
GO:0042645	mitochondrial nucleoid	47	2	0.15	0.0098	ENSMUSG00000025403, ENSMUSG00000036875	Shmt2, Dna2	GO_BiologicalProcess
GO:0043227	membrane-bounded organelle	11301	47	35.86	0.0104	ENSMUSG00000003555, ENSMUSG00000004637, ENSMUSG00000014592, ENSMUSG00000015605, ENSMUSG00000017386, ENSMUSG00000020532, ENSMUSG00000020917, ENSMUSG00000021820, ENSMUSG00000022139, ENSMUSG00000022149, ENSMUSG00000022241, ENSMUSG00000022272, ENSMUSG00000022347, ENSMUSG00000022707, ENSMUSG00000022948, ENSMUSG00000024131, ENSMUSG00000024219, ENSMUSG00000024697, ENSMUSG00000025014, ENSMUSG00000025153,…	Cyp17a1, Wwox, Camta1, Srf, Traf4, Acaca, Acly, Camk2g, Mbnl2, C9, Tars, Myo10, A1bg, Gbe1, Setd4, Slc3a1, Anks1, Gna14, Dntt, Fasn, Aatk, Shmt2, Bach1, Dst, Meis2, Col15a1, Zbtb8a, Bag3, Fgfr2, Fam53b, Gas6, Elovl5, Me1, Mgll, Nfkbiz, Dna2, Scd1, Rapgef1, Elovl6, Cux2, Ppp1r3b, Slc25a44, Mrps21, Ntrk2, Camk2b, Ap3s2, Brpf3	GO_BiologicalProcess
GO:0015629	actin cytoskeleton	443	5	1.41	0.0132	ENSMUSG00000020532, ENSMUSG00000022241, ENSMUSG00000022272, ENSMUSG00000026131, ENSMUSG00000053617	Acaca, Tars, Myo10, Dst, Sh3pxd2a	GO_BiologicalProcess
GO:0043226	organelle	12211	50	38.75	0.0158	ENSMUSG00000003555, ENSMUSG00000004637, ENSMUSG00000014592, ENSMUSG00000015605, ENSMUSG00000017386, ENSMUSG00000020532, ENSMUSG00000020917, ENSMUSG00000021820, ENSMUSG00000022139, ENSMUSG00000022149, ENSMUSG00000022241, ENSMUSG00000022272, ENSMUSG00000022347, ENSMUSG00000022707, ENSMUSG00000022948, ENSMUSG00000024131, ENSMUSG00000024219, ENSMUSG00000024697, ENSMUSG00000025014, ENSMUSG00000025153,…	Cyp17a1, Wwox, Camta1, Srf, Traf4, Acaca, Acly, Camk2g, Mbnl2, C9, Tars, Myo10, A1bg, Gbe1, Setd4, Slc3a1, Anks1, Gna14, Dntt, Fasn, Aatk, Shmt2, Bach1, Dst, Meis2, Col15a1, Zbtb8a, Bag3, Fgfr2, Fam53b, Gas6, Elovl5, Me1, Mgll, Nfkbiz, Dna2, Scd1, Tbcel, Rapgef1, Elovl6, Cux2, Ppp1r3b, Slc25a44, Sh3pxd2a, Mrps21, Ntrk2, Camk2b, Ap3s2, Brpf3, Cyp2a4	GO_BiologicalProcess
GO:0016529	sarcoplasmic reticulum	62	2	0.2	0.0166	ENSMUSG00000021820, ENSMUSG00000057897	Camk2g, Camk2b	GO_BiologicalProcess
GO:0016528	sarcoplasm	71	2	0.23	0.0214	ENSMUSG00000021820, ENSMUSG00000057897	Camk2g, Camk2b	GO_BiologicalProcess
GO:0030424	axon	510	5	1.62	0.0228	ENSMUSG00000003555, ENSMUSG00000025375, ENSMUSG00000026131, ENSMUSG00000033174, ENSMUSG00000055254	Cyp17a1, Aatk, Dst, Mgll, Ntrk2	GO_BiologicalProcess
GO:0031982	vesicle	3877	19	12.3	0.029	ENSMUSG00000020532, ENSMUSG00000020917, ENSMUSG00000022149, ENSMUSG00000022241, ENSMUSG00000022347, ENSMUSG00000022707, ENSMUSG00000024131, ENSMUSG00000024697, ENSMUSG00000025153, ENSMUSG00000025375, ENSMUSG00000025403, ENSMUSG00000026131, ENSMUSG00000028339, ENSMUSG00000030849, ENSMUSG00000031451, ENSMUSG00000039844, ENSMUSG00000042589, ENSMUSG00000055254, ENSMUSG00000063801	Acaca, Acly, C9, Tars, A1bg, Gbe1, Slc3a1, Gna14, Fasn, Aatk, Shmt2, Dst, Col15a1, Fgfr2, Gas6, Rapgef1, Cux2, Ntrk2, Ap3s2	GO_BiologicalProcess
GO:0000164	protein phosphatase type 1 complex	10	1	0.03	0.0313	ENSMUSG00000046794	Ppp1r3b
GO:0005737	cytoplasm	10227	46	32.45	0.0318	ENSMUSG00000003555, ENSMUSG00000004637, ENSMUSG00000014592, ENSMUSG00000015605, ENSMUSG00000017386, ENSMUSG00000020532, ENSMUSG00000020917, ENSMUSG00000021280, ENSMUSG00000021820, ENSMUSG00000022139, ENSMUSG00000022149, ENSMUSG00000022241, ENSMUSG00000022272, ENSMUSG00000024131, ENSMUSG00000024219, ENSMUSG00000025014, ENSMUSG00000025153, ENSMUSG00000025375, ENSMUSG00000025403, ENSMUSG00000025612,…	Cyp17a1, Wwox, Camta1, Srf, Traf4, Acaca, Acly, Exoc3l4, Camk2g, Mbnl2, C9, Tars, Myo10, Slc3a1, Anks1, Dntt, Fasn, Aatk, Shmt2, Bach1, Dst, Meis2, Rnf220, Aacs, Bag3, Fgfr2, Gas6, Elovl5, Me1, Mgll, Nfkbiz, Dna2, Scd1, Tbcel, Rapgef1, Elovl6, Cux2, Ppp1r3b, Slc25a44, Sh3pxd2a, Mrps21, Ntrk2, Camk2b, Taok3, Ap3s2, Cyp2a4
GO:0044428	nuclear part	3658	18	11.61	0.0327	ENSMUSG00000004637, ENSMUSG00000014592, ENSMUSG00000015605, ENSMUSG00000020532, ENSMUSG00000020917, ENSMUSG00000022139, ENSMUSG00000022272, ENSMUSG00000022948, ENSMUSG00000024219, ENSMUSG00000025014, ENSMUSG00000025403, ENSMUSG00000026131, ENSMUSG00000030849, ENSMUSG00000033174, ENSMUSG00000035356, ENSMUSG00000036875, ENSMUSG00000037071, ENSMUSG00000063952	Wwox, Camta1, Srf, Acaca, Acly, Mbnl2, Myo10, Setd4, Anks1, Dntt, Shmt2, Dst, Fgfr2, Mgll, Nfkbiz, Dna2, Scd1, Brpf3
GO:0098797	plasma membrane protein complex	222	3	0.7	0.0335	ENSMUSG00000022149, ENSMUSG00000024697, ENSMUSG00000039115	C9, Gna14, Itga9
GO:0030123	AP-3 adaptor complex	12	1	0.04	0.0374	ENSMUSG00000063801	Ap3s2
GO:0033267	axon part	234	3	0.74	0.0383	ENSMUSG00000025375, ENSMUSG00000033174, ENSMUSG00000055254	Aatk, Mgll, Ntrk2
GO:0005743	mitochondrial inner membrane	411	4	1.3	0.0415	ENSMUSG00000024131, ENSMUSG00000025403, ENSMUSG00000050144, ENSMUSG00000054312	Slc3a1, Shmt2, Slc25a44, Mrps21
GO:0072562	blood microparticle	106	2	0.34	0.0447	ENSMUSG00000022149, ENSMUSG00000022347	C9, A1bg
GO:0042575	DNA polymerase complex	15	1	0.05	0.0466	ENSMUSG00000036875	Dna2
GO:0043231	intracellular membrane-bounded organelle	9690	40	30.75	0.0468	ENSMUSG00000003555, ENSMUSG00000004637, ENSMUSG00000014592, ENSMUSG00000015605, ENSMUSG00000017386, ENSMUSG00000020532, ENSMUSG00000020917, ENSMUSG00000021820, ENSMUSG00000022139, ENSMUSG00000022272, ENSMUSG00000022948, ENSMUSG00000024131, ENSMUSG00000024219, ENSMUSG00000025014, ENSMUSG00000025153, ENSMUSG00000025375, ENSMUSG00000025403, ENSMUSG00000025612, ENSMUSG00000026131, ENSMUSG00000027210,…	Cyp17a1, Wwox, Camta1, Srf, Traf4, Acaca, Acly, Camk2g, Mbnl2, Myo10, Setd4, Slc3a1, Anks1, Dntt, Fasn, Aatk, Shmt2, Bach1, Dst, Meis2, Zbtb8a, Bag3, Fgfr2, Fam53b, Elovl5, Me1, Mgll, Nfkbiz, Dna2, Scd1, Rapgef1, Elovl6, Cux2, Ppp1r3b, Slc25a44, Mrps21, Ntrk2, Camk2b, Ap3s2, Brpf3
GO:0043196	varicosity	16	1	0.05	0.0496	ENSMUSG00000033174	Mgll
GO:0097038	perinuclear endoplasmic reticulum	16	1	0.05	0.0496	ENSMUSG00000026131	Dst
GO:0004312	fatty acid synthase activity	11	3	0.04	5.1e-06	ENSMUSG00000025153, ENSMUSG00000032349, ENSMUSG00000041220	Fasn, Elovl5, Elovl6
GO:0005524	ATP binding	1368	13	4.4	0.00035	ENSMUSG00000006445, ENSMUSG00000020532, ENSMUSG00000020917, ENSMUSG00000021820, ENSMUSG00000022241, ENSMUSG00000022272, ENSMUSG00000025375, ENSMUSG00000029482, ENSMUSG00000030849, ENSMUSG00000036875, ENSMUSG00000055254, ENSMUSG00000057897, ENSMUSG00000061288	Epha2, Acaca, Acly, Camk2g, Tars, Myo10, Aatk, Aacs, Fgfr2, Dna2, Ntrk2, Camk2b, Taok3
GO:0016832	aldehyde-lyase activity	11	2	0.04	0.00055	ENSMUSG00000003555, ENSMUSG00000025403	Cyp17a1, Shmt2
GO:0004714	transmembrane receptor protein tyrosine kinase activity	59	3	0.19	0.00091	ENSMUSG00000006445, ENSMUSG00000030849, ENSMUSG00000055254	Epha2, Fgfr2, Ntrk2
GO:0004683	calmodulin-dependent protein kinase activity	27	2	0.09	0.0034	ENSMUSG00000021820, ENSMUSG00000057897	Camk2g, Camk2b
GO:0042803	protein homodimerization activity	849	8	2.73	0.0057	ENSMUSG00000015605, ENSMUSG00000021820, ENSMUSG00000025153, ENSMUSG00000026131, ENSMUSG00000030849, ENSMUSG00000033174, ENSMUSG00000055254, ENSMUSG00000057897	Srf, Camk2g, Fasn, Dst, Fgfr2, Mgll, Ntrk2, Camk2b
GO:0050661	NADP binding	42	2	0.14	0.00808	ENSMUSG00000025153, ENSMUSG00000032418	Fasn, Me1
GO:0019842	vitamin binding	128	3	0.41	0.00815	ENSMUSG00000020532, ENSMUSG00000025153, ENSMUSG00000025403	Acaca, Fasn, Shmt2
GO:0000982	transcription factor activity, RNA polymerase II core promoter proximal region sequence-specific binding	428	5	1.38	0.01216	ENSMUSG00000014592, ENSMUSG00000015605, ENSMUSG00000025612, ENSMUSG00000027210, ENSMUSG00000042589	Camta1, Srf, Bach1, Meis2, Cux2
GO:0016874	ligase activity	168	3	0.54	0.01693	ENSMUSG00000020532, ENSMUSG00000022241, ENSMUSG00000029482	Acaca, Tars, Aacs
GO:0030971	receptor tyrosine kinase binding	62	2	0.2	0.01703	ENSMUSG00000031451, ENSMUSG00000055254	Gas6, Ntrk2
GO:0008395	steroid hydroxylase activity	63	2	0.2	0.01755	ENSMUSG00000003555, ENSMUSG00000074254	Cyp17a1, Cyp2a4
GO:0005516	calmodulin binding	180	3	0.58	0.0203	ENSMUSG00000021820, ENSMUSG00000022272, ENSMUSG00000057897	Camk2g, Myo10, Camk2b
GO:0016705	oxidoreductase activity, acting on paired donors, with incorporation or reduction of molecular oxygen	188	3	0.6	0.02273	ENSMUSG00000003555, ENSMUSG00000037071, ENSMUSG00000074254	Cyp17a1, Scd1, Cyp2a4
GO:1990782	protein tyrosine kinase binding	77	2	0.25	0.02555	ENSMUSG00000031451, ENSMUSG00000055254	Gas6, Ntrk2
GO:0003824	catalytic activity	5608	32	18.05	0.02731	ENSMUSG00000003555, ENSMUSG00000004637, ENSMUSG00000006445, ENSMUSG00000020532, ENSMUSG00000020917, ENSMUSG00000021820, ENSMUSG00000022241, ENSMUSG00000022272, ENSMUSG00000022707, ENSMUSG00000022948, ENSMUSG00000024131, ENSMUSG00000024697, ENSMUSG00000025014, ENSMUSG00000025153, ENSMUSG00000025200, ENSMUSG00000025375, ENSMUSG00000025403, ENSMUSG00000025612, ENSMUSG00000028677, ENSMUSG00000029482,…	Cyp17a1, Wwox, Epha2, Acaca, Acly, Camk2g, Tars, Myo10, Gbe1, Setd4, Slc3a1, Gna14, Dntt, Fasn, Cwf19l1, Aatk, Shmt2, Bach1, Rnf220, Aacs, Fgfr2, Elovl5, Me1, Mgll, Dna2, Scd1, Elovl6, Ppp1r3b, Ntrk2, Camk2b, Taok3, Cyp2a4
GO:0072341	modified amino acid binding	80	2	0.26	0.02743	ENSMUSG00000025153, ENSMUSG00000031451	Fasn, Gas6
GO:0043167	ion binding	5262	30	16.93	0.02789	ENSMUSG00000003555, ENSMUSG00000006445, ENSMUSG00000017386, ENSMUSG00000020532, ENSMUSG00000020917, ENSMUSG00000021820, ENSMUSG00000022139, ENSMUSG00000022241, ENSMUSG00000022272, ENSMUSG00000022707, ENSMUSG00000024697, ENSMUSG00000025014, ENSMUSG00000025153, ENSMUSG00000025375, ENSMUSG00000025403, ENSMUSG00000026131, ENSMUSG00000028677, ENSMUSG00000028807, ENSMUSG00000029482, ENSMUSG00000030849,…	Cyp17a1, Epha2, Traf4, Acaca, Acly, Camk2g, Mbnl2, Tars, Myo10, Gbe1, Gna14, Dntt, Fasn, Aatk, Shmt2, Dst, Rnf220, Zbtb8a, Aacs, Fgfr2, Gas6, Me1, Rnft2, Dna2, Scd1, Itga9, Sh3pxd2a, Ntrk2, Camk2b, Taok3
GO:0016888	endodeoxyribonuclease activity, producing 5'-phosphomonoesters	10	1	0.03	0.03173	ENSMUSG00000036875	Dna2
GO:0016491	oxidoreductase activity	755	6	2.43	0.03417	ENSMUSG00000003555, ENSMUSG00000004637, ENSMUSG00000025153, ENSMUSG00000032418, ENSMUSG00000037071, ENSMUSG00000074254	Cyp17a1, Wwox, Fasn, Me1, Scd1, Cyp2a4
GO:0001206	transcriptional repressor activity, RNA polymerase II distal enhancer sequence-specific binding	11	1	0.04	0.03484	ENSMUSG00000025612	Bach1
GO:0043169	cation binding	3464	17	11.15	0.04386	ENSMUSG00000003555, ENSMUSG00000017386, ENSMUSG00000020532, ENSMUSG00000020917, ENSMUSG00000022139, ENSMUSG00000022707, ENSMUSG00000024697, ENSMUSG00000025014, ENSMUSG00000026131, ENSMUSG00000028677, ENSMUSG00000028807, ENSMUSG00000031451, ENSMUSG00000032418, ENSMUSG00000032850, ENSMUSG00000036875, ENSMUSG00000037071, ENSMUSG00000039115	Cyp17a1, Traf4, Acaca, Acly, Mbnl2, Gbe1, Gna14, Dntt, Dst, Rnf220, Zbtb8a, Gas6, Me1, Rnft2, Dna2, Scd1, Itga9
GO:0043121	neurotrophin binding	14	1	0.05	0.04414	ENSMUSG00000055254	Ntrk2
GO:0001228	transcriptional activator activity, RNA polymerase II transcription regulatory region sequence-specific binding	417	4	1.34	0.04526	ENSMUSG00000014592, ENSMUSG00000015605, ENSMUSG00000025612, ENSMUSG00000027210	Camta1, Srf, Bach1, Meis2
GO:0003705	transcription factor activity, RNA polymerase II distal enhancer sequence-specific binding	106	2	0.34	0.04581	ENSMUSG00000015605, ENSMUSG00000025612	Srf, Bach1
GO:0043142	single-stranded DNA-dependent ATPase activity	15	1	0.05	0.04721	ENSMUSG00000036875	Dna2
GO:0070402	NADPH binding	15	1	0.05	0.04721	ENSMUSG00000025153	Fasn
