# Supplementary material for: Hepatic gene body hypermethylation is a shared epigenetic signature of murine longevity
Source: PLoS Genet. 2018 Nov 21;14(11):e1007766. doi: 10.1371/journal.pgen.1007766 (PMC6281273; doi:10.1371/journal.pgen.1007766)
Supplement: S5 Table — (XLSX) [file pgen.1007766.s018.xlsx]

## Sheet: S5 Table
S5 Table. List of DR-, rapamycin-, and dwarfism-related DMRs at old age.
DMR	Chromosome	Start	End	Closest overlapping Gene	Ensembl.ID	Average methylation under Ctrl_C3HB6F1_Old	Average methylation under DR_C3HB6F1_Old	Average methylation under Ctrl_Prop1_Old	Average methylation under Dwarf_Prop1_Old	Average methylation under Ctrl_UM-HET3_Old	Average methylation under Rapa_UM-HET3_Old	Significant	Intervention-related, hypermethylated DMR not mapping to age-related, hypomethylated DMR detected in at least two strains?
Chr1:6215540-6222859	1	6215540	6222859	Rb1cc1	ENSMUSG00000025907	66.9122	71.3986	61.5309	75.4577	69.2718	70.7454	Dwarf	Yes
Chr1:7098750-7105795	1	7098750	7105795	Pcmtd1	ENSMUSG00000051285	68.1214	72.1661	59.2939	72.1493	68.8431	70.7712	Dwarf	Yes
Chr1:7102916-7110388	1	7102916	7110388	Pcmtd1	ENSMUSG00000051285	73.1044	72.0501	63.5014	73.5991	71.9082	74.2212	Dwarf	Yes
Chr1:7138607-7145366	1	7138607	7145366	Pcmtd1	ENSMUSG00000051285	79.5273	79.8335	69.7914	80.9748	76.7996	76.3383	Dwarf	Yes
Chr1:9547919-9549305	1	9547919	9549305	Adhfe1	ENSMUSG00000025911	12.3987	15.2603	13.6267	18.7692	9.37125	21.13	Rapa	NA
Chr1:9644300-9649387	1	9644300	9649387	null		56.3974	63.2715	60.8315	72.3821	62.5162	62.2344	Dwarf	NA
Chr1:9648685-9651301	1	9648685	9651301	null		63.5531	68.9743	65.5513	78.2375	66.7064	60.5448	Dwarf	NA
Chr1:9737045-9746767	1	9737045	9746767	Vcpip1	ENSMUSG00000045210	55.2941	55.6494	50.62	61.8828	52.5859	54.9514	Dwarf	Yes
Chr1:10093757-10100327	1	10093757	10100327	Cspp1	ENSMUSG00000056763	84.1048	79.9648	80.4935	77.457	89.599	78.6459	Rapa	Yes
Chr1:12863453-12865511	1	12863453	12865511	Slco5a1	ENSMUSG00000025938	40.28	54.4659	46.8219	41.4198	43.6582	43.7513	DR	Yes
Chr1:13202745-13204016	1	13202745	13204016	Ncoa2	ENSMUSG00000005886	66.1934	65.1312	63.6921	83.5872	62.3189	61.9042	Dwarf	Yes
Chr1:13203444-13205390	1	13203444	13205390	Ncoa2	ENSMUSG00000005886	57.3595	55.0452	56.7143	78.1631	54.8465	54.6615	Dwarf	Yes
Chr1:13485749-13490750	1	13485749	13490750	null		67.5983	69.8243	70.6597	82.4387	58.1051	57.2799	Dwarf	Yes
Chr1:13574326-13576587	1	13574326	13576587	Tram1	ENSMUSG00000025935	32.8281	41.1052	35.8976	47.5286	39.4206	44.2167	Dwarf	Yes
Chr1:13575029-13577393	1	13575029	13577393	Tram1	ENSMUSG00000025935	46.9293	56.1365	48.2466	58.9075	53.6158	53.7229	Dwarf	Yes
Chr1:13638866-13643118	1	13638866	13643118	Lactb2	ENSMUSG00000025937	70.6132	68.0488	67.2017	89.4805	74.3458	78.6035	Dwarf	Yes
Chr1:13641244-13646585	1	13641244	13646585	Lactb2	ENSMUSG00000025937	78.8265	76.8422	72.0435	89.438	78.9722	82.3677	Dwarf	Yes
Chr1:13647798-13653861	1	13647798	13653861	Lactb2	ENSMUSG00000025937	77.0407	74.587	71.0697	81.144	75.1379	80.7231	Dwarf	Yes
Chr1:16172205-16175527	1	16172205	16175527	null		56.7419	59.7803	51.5858	66.4235	58.678	61.1167	Dwarf	Yes
Chr1:16304926-16308590	1	16304926	16308590	Stau2	ENSMUSG00000025920	78.6255	79.1129	71.7943	81.8731	77.0427	81.6301	Dwarf	Yes
Chr1:20733624-20737130	1	20733624	20737130	Il17a	ENSMUSG00000025929	61.6156	65.2176	60.9555	61.0337	70.4479	59.6893	Rapa	Yes
Chr1:21070848-21073671	1	21070848	21073671	Tram2	ENSMUSG00000041779	76.6446	77.701	57.545	71.1791	72.4293	71.4872	Dwarf	Yes
Chr1:21073061-21075175	1	21073061	21075175	Tram2	ENSMUSG00000041779	82.837	79.1305	60.3126	72.7681	73.987	76.4627	Dwarf	Yes
Chr1:21122133-21125388	1	21122133	21125388	null		64.9976	65.5092	60.3331	72.8168	56.4627	63.9707	Dwarf	Yes
Chr1:21124820-21127315	1	21124820	21127315	null		51.2093	53.8969	41.5983	69.9576	46.7773	49.9336	Dwarf	Yes
Chr1:21125389-21133646	1	21125389	21133646	null		68.6886	70.6864	64.7256	79.8548	71.3898	69.9387	Dwarf	Yes
Chr1:21256090-21260405	1	21256090	21260405	Gsta3	ENSMUSG00000025934	62.1285	67.4027	50.2593	62.3104	67.1	60.4697	Dwarf	Yes
Chr1:21262516-21266300	1	21262516	21266300	Gsta3	ENSMUSG00000025934	58.418	62.956	46.4956	59.4503	62.6437	56.1593	Dwarf	Yes
Chr1:24692245-24694338	1	24692245	24694338	Lmbrd1	ENSMUSG00000073725	85.466	84.1689	78.2667	88.7663	84.9297	90.7069	Dwarf	Yes
Chr1:28600623-28619677	1	28600623	28619677	null		73.6106	78.2805	62.0613	62.7204	69.7739	83.3856	Rapa	NA
Chr1:33212433-33217190	1	33212433	33217190	null		77.4492	78.1825	62.2072	73.7781	74.5324	71.5116	Dwarf	Yes
Chr1:33752583-33754483	1	33752583	33754483	Bag2	ENSMUSG00000042215	77.9291	81.7026	74.6953	87.8538	78.7294	81.5395	Dwarf	Yes
Chr1:33753871-33755115	1	33753871	33755115	Bag2	ENSMUSG00000042215	45.2383	56.3211	54.7717	65.2512	55.1989	52.0306	DR	NA
Chr1:33754508-33756000	1	33754508	33756000	Bag2	ENSMUSG00000042215	36.9648	43.4807	49.8388	49.2609	47.7021	35.2811	Rapa	NA
Chr1:34165174-34170519	1	34165174	34170519	Dst	ENSMUSG00000026131	59.0649	60.2574	58.5222	69.8377	60.5366	63.2715	Dwarf	Yes
Chr1:34238226-34239932	1	34238226	34239932	Dst	ENSMUSG00000026131	49.1019	45.092	39.7075	75.7912	49.0292	47.372	Dwarf	Yes
Chr1:34239321-34241019	1	34239321	34241019	Dst	ENSMUSG00000026131	58.4207	53.9445	45.417	82.2547	56.8307	51.645	Dwarf	Yes
Chr1:34239935-34242197	1	34239935	34242197	Dst	ENSMUSG00000026131	79.0416	78.8174	69.9498	81.5319	79.3601	76.1971	Dwarf	Yes
Chr1:34293289-34294744	1	34293289	34294744	Dst	ENSMUSG00000026131	84.6233	88.4673	79.5287	89.9484	82.7634	80.88	Dwarf	Yes
Chr1:34298620-34299674	1	34298620	34299674	Dst	ENSMUSG00000026131	70.2492	73.1118	70.7508	81.0988	71.673	68.1046	Dwarf	Yes
Chr1:34306555-34307620	1	34306555	34307620	Dst	ENSMUSG00000026131	47.8306	69.0693	48.5632	75.3017	38.0603	40.4674	DR and Dwarf	NA
Chr1:34307210-34309132	1	34307210	34309132	Dst	ENSMUSG00000026131	81.0918	88.1128	74.3778	91.0251	74.3332	71.6956	Dwarf	NA
Chr1:34806031-34807126	1	34806031	34807126	Arhgef4	ENSMUSG00000037509	46.6407	35.7207	53.0099	59.0057	39.5539	39.9177	DR	NA
Chr1:34821231-34825630	1	34821231	34825630	Fam168b	ENSMUSG00000037503	70.8098	76.8166	71.0151	85.814	75.5121	71.9707	Dwarf	Yes
Chr1:35820510-35823119	1	35820510	35823119	null		73.4189	73.5018	65.9366	82.4369	73.2226	73.8396	Dwarf	Yes
Chr1:35822025-35824472	1	35822025	35824472	null		60.8688	61.0269	40.4316	63.0074	62.5005	63.3138	Dwarf	Yes
Chr1:36023197-36027404	1	36023197	36027404	null		88.0632	85.7509	74.039	88.057	86.9928	87.5127	Dwarf	Yes
Chr1:36025493-36030157	1	36025493	36030157	null		85.6247	84.5109	62.669	80.2337	85.7551	86.2584	Dwarf	Yes
Chr1:36031244-36039279	1	36031244	36039279	null		74.6404	82.0154	53.4845	71.6084	79.6999	82.4323	Dwarf	Yes
Chr1:36038657-36040700	1	36038657	36040700	null		74.8787	80.6151	63.2443	78.2457	82.29	83.4785	Dwarf	Yes
Chr1:36075204-36081916	1	36075204	36081916	Hs6st1	ENSMUSG00000045216	47.2172	52.3438	42.992	56.9277	48.3164	49.7113	Dwarf	Yes
Chr1:36082035-36087379	1	36082035	36087379	Hs6st1	ENSMUSG00000045216	73.2568	74.9976	61.3257	74.4793	72.2659	75.6761	Dwarf	Yes
Chr1:36084834-36089061	1	36084834	36089061	Hs6st1	ENSMUSG00000045216	66.3779	68.4896	48.1977	64.2359	63.0352	67.2227	Dwarf	Yes
Chr1:36087380-36090038	1	36087380	36090038	Hs6st1	ENSMUSG00000045216	56.0357	57.2001	45.0283	57.1332	51.2725	53.6989	Dwarf	Yes
Chr1:36090039-36093188	1	36090039	36093188	Hs6st1	ENSMUSG00000045216	68.6214	71.5326	63.3071	75.5762	67.5999	70.5034	Dwarf	Yes
Chr1:36091418-36095078	1	36091418	36095078	Hs6st1	ENSMUSG00000045216	60.51	71.9133	62.2323	75.4395	66.6674	65.4535	DR and Dwarf	Yes
Chr1:36093217-36096717	1	36093217	36096717	Hs6st1	ENSMUSG00000045216	59.1115	71.8529	65.5943	72.0691	67.3037	63.1437	DR	Yes
Chr1:36099190-36101557	1	36099190	36101557	Hs6st1	ENSMUSG00000045216	74.4355	79.4799	59.5452	75.8748	76.2485	75.4657	Dwarf	Yes
Chr1:36100042-36103740	1	36100042	36103740	Hs6st1	ENSMUSG00000045216	83.9923	84.3141	69.4399	83.6865	82.9696	82.7315	Dwarf	Yes
Chr1:36296998-36299356	1	36296998	36299356	null		75.6586	63.408	68.7537	65.001	67.3735	66.4603	DR	NA
Chr1:36555393-36556915	1	36555393	36556915	Sema4c	ENSMUSG00000026121	26.6609	37.1323	27.8051	34.1026	41.8841	34.0977	DR	Yes
Chr1:36779284-36781405	1	36779284	36781405	Zap70	ENSMUSG00000026117	39.6238	43.6961	40.2913	60.4224	43.6062	41.7077	Dwarf	NA
Chr1:36781014-36781949	1	36781014	36781949	Zap70	ENSMUSG00000026117	26.4183	34.6021	30.1754	69.8977	36.3474	25.6	Dwarf	NA
Chr1:36781407-36782659	1	36781407	36782659	Zap70	ENSMUSG00000026117	44.7416	56.4953	45.949	79.7028	52.9461	44.2524	Dwarf	NA
Chr1:36781952-36785625	1	36781952	36785625	Zap70	ENSMUSG00000026117	48.033	53.4376	46.7939	61.0422	51.5035	48.6116	Dwarf	NA
Chr1:37610360-37612161	1	37610360	37612161	2010300C02Rik	ENSMUSG00000026090	46.88	51.4748	46.4637	59.6009	44.2313	43.763	Dwarf	Yes
Chr1:37614214-37616255	1	37614214	37616255	2010300C02Rik	ENSMUSG00000026090	74.6194	72.8021	71.3081	61.0047	76.8432	75.1527	Dwarf	NA
Chr1:37875899-37878204	1	37875899	37878204	Lipt1	ENSMUSG00000037216	67.1608	67.9023	61.4973	72.344	65.1979	67.022	Dwarf	Yes
Chr1:38076843-38081546	1	38076843	38081546	Rev1	ENSMUSG00000026082	80.3896	82.6896	75.4056	87.7668	80.1066	80.7661	Dwarf	Yes
Chr1:38078852-38083454	1	38078852	38083454	Rev1	ENSMUSG00000026082	78.5542	81.6657	71.5105	84.9121	77.8054	81.677	Dwarf	Yes
Chr1:38209293-38210547	1	38209293	38210547	Aff3	ENSMUSG00000037138	74.9476	74.9281	74.9891	85.0576	71.0571	62.5698	Dwarf	Yes
Chr1:38209991-38211856	1	38209991	38211856	Aff3	ENSMUSG00000037138	54.5665	62.9674	63.4603	73.7285	57.5309	47.5129	Dwarf	Yes
Chr1:38210551-38213046	1	38210551	38213046	Aff3	ENSMUSG00000037138	67.6218	78.9473	74.0947	77.0544	74.6779	74.0875	DR	Yes
Chr1:38356390-38358926	1	38356390	38358926	Aff3	ENSMUSG00000037138	58.7232	63.398	47.6973	61.9192	66.0674	58.54	Dwarf	Yes
Chr1:38358213-38359332	1	38358213	38359332	Aff3	ENSMUSG00000037138	65.3641	70.0095	53.8475	66.4804	74.4256	65.6652	Dwarf	Yes
Chr1:38448579-38451486	1	38448579	38451486	Aff3	ENSMUSG00000037138	78.6846	75.2886	64.1453	79.2515	74.2645	74.3498	Dwarf	Yes
Chr1:38855255-38858332	1	38855255	38858332	null		72.2954	72.9715	61.4841	75.2552	71.811	71.3353	Dwarf	Yes
Chr1:39063635-39067136	1	39063635	39067136	null		77.6331	78.8701	75.5165	90.0464	78.6561	76.2798	Dwarf	Yes
Chr1:39065328-39069475	1	39065328	39069475	null		63.296	71.2143	61.4926	76.8784	66.2575	62.2443	Dwarf	Yes
Chr1:39104166-39106650	1	39104166	39106650	null		48.9557	54.4324	53.2189	56.7348	43.1638	53.6755	Rapa	NA
Chr1:39283110-39284985	1	39283110	39284985	Npas2	ENSMUSG00000026077	65.8296	65.1452	62.1571	80.6217	66.9776	63.2447	Dwarf	NA
Chr1:39284478-39286173	1	39284478	39286173	Npas2	ENSMUSG00000026077	36.8573	37.5844	36.3092	77.9487	35.8071	37.2599	Dwarf	NA
Chr1:39285029-39287343	1	39285029	39287343	Npas2	ENSMUSG00000026077	62.9908	65.1496	63.2389	88.401	64.0379	65.067	Dwarf	NA
Chr1:39417577-39419241	1	39417577	39419241	Tbc1d8	ENSMUSG00000003134	69.9517	75.3178	67.8977	72.7677	81.1645	70.0697	Rapa	Yes
Chr1:39431557-39434982	1	39431557	39434982	Tbc1d8	ENSMUSG00000003134	52.1172	54.2824	47.1735	62.3273	50.7825	57.236	Dwarf	Yes
Chr1:39434074-39436222	1	39434074	39436222	Tbc1d8	ENSMUSG00000003134	41.346	41.8001	36.5965	51.5407	36.875	46.5244	Dwarf	Yes
Chr1:40170787-40174053	1	40170787	40174053	null		80.8605	78.7025	67.0694	76.3804	85.5256	73.8427	Rapa	Yes
Chr1:40225285-40228390	1	40225285	40228390	Il1r1	ENSMUSG00000026072	48.8511	47.0918	27.7245	45.7352	49.5925	46.8626	Dwarf	Yes
Chr1:40226925-40229694	1	40226925	40229694	Il1r1	ENSMUSG00000026072	55.2123	49.6208	31.2062	47.4404	51.5669	48.0022	Dwarf	Yes
Chr1:40228391-40231682	1	40228391	40231682	Il1r1	ENSMUSG00000026072	55.3033	54.1496	39.5831	50.6848	53.7559	53.1643	Dwarf	Yes
Chr1:40233025-40236962	1	40233025	40236962	Il1r1	ENSMUSG00000026072	80.8003	75.8432	65.0448	77.8178	77.9115	76.1079	Dwarf	Yes
Chr1:40234559-40240052	1	40234559	40240052	Il1r1	ENSMUSG00000026072	70.8784	70.2818	59.7718	79.2755	73.9435	72.4841	Dwarf	Yes
Chr1:40237024-40242438	1	40237024	40242438	Il1r1	ENSMUSG00000026072	79.4001	79.0301	71.3946	83.3638	82.69	81.0599	Dwarf	Yes
Chr1:40266528-40268091	1	40266528	40268091	Il1r1	ENSMUSG00000026072	29.5196	23.5507	42.394	26.2962	33.9133	30.3552	Dwarf	NA
Chr1:42741202-42743085	1	42741202	42743085	Gm20646	ENSMUSG00000093436	58.2667	63.6631	51.132	64.0781	62.0478	56.9032	Dwarf	Yes
Chr1:42741831-42743980	1	42741831	42743980	Gm20646	ENSMUSG00000093436	65.6733	68.7704	64.2489	66.0267	71.0991	60.0684	Rapa	Yes
Chr1:47209296-47231453	1	47209296	47231453	null		73.6444	75.4243	62.6688	75.9727	75.6458	76.3852	Dwarf	Yes
Chr1:50955976-50961389	1	50955976	50961389	Tmeff2	ENSMUSG00000026109	67.3833	65.0262	60.1484	71.7682	70.359	69.1613	Dwarf	Yes
Chr1:51510017-51512318	1	51510017	51512318	null		75.957	80.0783	69.7959	80.4655	76.6894	79.1195	Dwarf	Yes
Chr1:51510951-51514524	1	51510951	51514524	null		55.6136	58.7951	52.1859	69.3488	54.8612	54.129	Dwarf	Yes
Chr1:51694690-51699965	1	51694690	51699965	null		51.035	50.5649	46.5198	57.4703	49.1858	46.2457	Dwarf	Yes
Chr1:51739438-51742373	1	51739438	51742373	null		54.3758	59.1031	43.9486	60.3694	60.0954	57.0857	Dwarf	Yes
Chr1:51748886-51752123	1	51748886	51752123	Myo1b	ENSMUSG00000018417	75.4263	79.1142	68.1134	80.9755	80.3878	80.6648	Dwarf	Yes
Chr1:51750299-51754345	1	51750299	51754345	Myo1b	ENSMUSG00000018417	77.9725	78.3094	67.119	79.2763	78.0619	77.9834	Dwarf	Yes
Chr1:51820140-51822104	1	51820140	51822104	Myo1b	ENSMUSG00000018417	59.9836	61.0697	55.1801	67.2305	56.3723	59.1241	Dwarf	Yes
Chr1:51862131-51865384	1	51862131	51865384	Myo1b	ENSMUSG00000018417	84.3795	86.377	67.2464	84.401	82.8493	76.9124	Dwarf	Yes
Chr1:51863746-51869325	1	51863746	51869325	Myo1b	ENSMUSG00000018417	80.724	78.8799	66.8543	83.7099	78.2012	72.3602	Dwarf	Yes
Chr1:51865506-51870818	1	51865506	51870818	Myo1b	ENSMUSG00000018417	84.1043	82.6295	77.1787	88.9397	84.638	80.1908	Dwarf	Yes
Chr1:51869376-51873197	1	51869376	51873197	Myo1b	ENSMUSG00000018417	89.6925	92.6041	78.0588	91.8875	89.0596	83.5548	Dwarf	Yes
Chr1:51877018-51879487	1	51877018	51879487	Myo1b	ENSMUSG00000018417	64.5961	69.0802	48.3742	68.998	66.9226	63.3549	Dwarf	Yes
Chr1:51878771-51881187	1	51878771	51881187	Myo1b	ENSMUSG00000018417	46.2188	53.9069	29.6984	53.2336	53.8305	43.5507	Rapa and Dwarf	Yes
Chr1:51879488-51882814	1	51879488	51882814	Myo1b	ENSMUSG00000018417	37.9464	48.6071	29.7691	54.6376	46.5421	37.7031	Dwarf	Yes
Chr1:51881218-51883834	1	51881218	51883834	Myo1b	ENSMUSG00000018417	45.4193	54.8827	38.7104	64.7022	46.4047	50.5697	Dwarf	Yes
Chr1:51882859-51886289	1	51882859	51886289	Myo1b	ENSMUSG00000018417	67.4129	72.7711	61.4529	73.1852	66.5603	70.6774	Dwarf	Yes
Chr1:51883878-51888082	1	51883878	51888082	Myo1b	ENSMUSG00000018417	79.6218	80.9396	67.1518	77.7618	76.8752	76.903	Dwarf	Yes
Chr1:51886320-51889826	1	51886320	51889826	Myo1b	ENSMUSG00000018417	78.5703	74.2814	63.2354	75.6492	74.587	78.0878	Dwarf	Yes
Chr1:51892458-51894178	1	51892458	51894178	Myo1b	ENSMUSG00000018417	33.8314	34.0537	24.8127	36.7473	33.9641	36.6628	Dwarf	Yes
Chr1:52084856-52090943	1	52084856	52090943	Stat4	ENSMUSG00000062939	76.8711	77.0263	77.8106	78.3318	69.0059	80.384	Rapa	NA
Chr1:53056749-53060892	1	53056749	53060892	Mstn	ENSMUSG00000026100	52.5545	57.2498	47.048	63.423	50.5531	51.1761	Dwarf	Yes
Chr1:53059590-53062113	1	53059590	53062113	Mstn	ENSMUSG00000026100	43.034	50.9771	36.1969	67.8524	31.8	32.9434	Dwarf	Yes
Chr1:53061067-53063146	1	53061067	53063146	Mstn	ENSMUSG00000026100	55.1972	59.2626	48.855	65.3526	45.9929	49.0364	Dwarf	Yes
Chr1:53080983-53086080	1	53080983	53086080	null		58.2317	53.1209	50.0893	62.8472	49.2494	53.787	Dwarf	Yes
Chr1:53085384-53090319	1	53085384	53090319	null		59.5113	54.2431	52.1573	64.9715	51.2799	54.208	Dwarf	Yes
Chr1:54613853-54616320	1	54613853	54616320	null		59.4427	62.9302	54.1716	86.1898	64.5452	67.8306	Dwarf	Yes
Chr1:54615228-54617808	1	54615228	54617808	null		68.914	71.9825	63.2441	87.0125	73.0895	75.6162	Dwarf	Yes
Chr1:54784609-54790279	1	54784609	54790279	Ankrd44	ENSMUSG00000052331	71.0172	82.361	80.8594	85.6926	74.3025	74.7152	DR	Yes
Chr1:54789163-54792952	1	54789163	54792952	Ankrd44	ENSMUSG00000052331	68.0629	81.0227	70.3555	79.8187	69.3277	72.7605	DR	Yes
Chr1:55055663-55059773	1	55055663	55059773	Coq10b	ENSMUSG00000025981	81.1691	87.9678	76.9286	89.0984	86.2874	82.3265	Dwarf	Yes
Chr1:55073674-55080209	1	55073674	55080209	Hspd1	ENSMUSG00000025980	72.5644	78.4317	70.6998	81.6039	73.0568	74.8955	Dwarf	Yes
Chr1:55080569-55086838	1	55080569	55086838	Hspd1	ENSMUSG00000025980	64.3054	62.1255	62.1249	74.2514	65.7238	68.1008	Dwarf	Yes
Chr1:55083896-55087411	1	55083896	55087411	Hspd1	ENSMUSG00000025980	17.3864	15.8722	15.255	27.9811	20.251	21.1007	Dwarf	Yes
Chr1:55088599-55093049	1	55088599	55093049	Hspe1	ENSMUSG00000073676	34.2085	35.4095	32.1684	42.3193	37.4574	38.0613	Dwarf	Yes
Chr1:55127690-55131059	1	55127690	55131059	Mob4	ENSMUSG00000025979	65.75	67.9321	56.6196	68.8848	64.2067	66.9778	Dwarf	Yes
Chr1:55161717-55165001	1	55161717	55165001	null		81.3002	84.02	72.4624	82.5655	80.3266	79.4779	Dwarf	Yes
Chr1:56794598-56796514	1	56794598	56796514	Satb2	ENSMUSG00000038331	85.6769	85.6963	82.6647	72.0853	86.7374	86.6251	Dwarf	NA
Chr1:57363698-57369470	1	57363698	57369470	null		57.2206	62.2509	49.3696	64.4931	62.086	56.6957	Dwarf	Yes
Chr1:57369517-57372995	1	57369517	57372995	null		89.1368	88.8317	73.3681	87.5969	89.7212	89.2736	Dwarf	Yes
Chr1:57370579-57376986	1	57370579	57376986	1700066M21Rik	ENSMUSG00000038323	83.5183	84.4291	68.9616	85.4431	85.1066	84.5516	Dwarf	Yes
Chr1:58031272-58035093	1	58031272	58035093	Aox1	ENSMUSG00000063558	68.5099	73.4016	52.638	69.5682	75.5562	75.6974	Dwarf	Yes
Chr1:58033254-58037370	1	58033254	58037370	Aox1	ENSMUSG00000063558	76.3126	78.9678	62.5595	76.7632	80.4579	79.341	Dwarf	Yes
Chr1:58035179-58038773	1	58035179	58038773	Aox1	ENSMUSG00000063558	85.6502	87.3179	71.1557	87.802	83.9637	86.233	Dwarf	Yes
Chr1:58037415-58042373	1	58037415	58042373	Aox1	ENSMUSG00000063558	89.3494	91.625	74.2435	89.9266	86.1106	90.0299	Dwarf	Yes
Chr1:58069312-58071199	1	58069312	58071199	Aox1	ENSMUSG00000063558	86.7094	89.3759	67.5164	83.9653	87.2135	88.4609	Dwarf	Yes
Chr1:58070186-58073215	1	58070186	58073215	Aox1	ENSMUSG00000063558	71.5163	76.5129	48.4346	68.5864	71.7097	74.4364	Dwarf	Yes
Chr1:58077129-58081723	1	58077129	58081723	Aox1	ENSMUSG00000063558	67.1436	71.9439	59.157	71.5218	67.326	70.5999	Dwarf	Yes
Chr1:58087093-58091817	1	58087093	58091817	Aox1	ENSMUSG00000063558	76.3719	80.9728	67.5026	80.053	76.8877	74.8299	Dwarf	Yes
Chr1:58095811-58100349	1	58095811	58100349	Aox1	ENSMUSG00000063558	76.9476	84.4071	75.4798	90.3757	80.7606	85.0037	Dwarf	Yes
Chr1:58097426-58102865	1	58097426	58102865	Aox1	ENSMUSG00000063558	71.9727	78.5183	68.5263	83.5614	75.2234	78.338	Dwarf	Yes
Chr1:58114041-58117187	1	58114041	58117187	Aox3	ENSMUSG00000064294	50.5387	53.4402	31.4507	58.3764	51.0031	49.7316	Dwarf	Yes
Chr1:58115573-58119025	1	58115573	58119025	Aox3	ENSMUSG00000064294	75.4439	77.3506	47.9977	79.8467	76.2893	74.9855	Dwarf	Yes
Chr1:58117432-58121025	1	58117432	58121025	Aox3	ENSMUSG00000064294	80.4378	82.5882	68.4319	81.5779	82.2267	81.7125	Dwarf	Yes
Chr1:58125870-58130634	1	58125870	58130634	Aox3	ENSMUSG00000064294	87.1029	87.6969	72.728	86.7627	82.2345	89.1239	Dwarf	Yes
Chr1:58147350-58149815	1	58147350	58149815	Aox3	ENSMUSG00000064294	90.9049	89.7486	74.8617	86.7519	85.4256	83.8294	Dwarf	Yes
Chr1:58148252-58152598	1	58148252	58152598	Aox3	ENSMUSG00000064294	88.5494	91.4202	78.3284	90.0683	89.4597	86.7082	Dwarf	Yes
Chr1:58150332-58153287	1	58150332	58153287	Aox3	ENSMUSG00000064294	84.2156	85.5114	73.3377	83.7217	86.0294	83.7979	Dwarf	Yes
Chr1:58177633-58184092	1	58177633	58184092	Aox3	ENSMUSG00000064294	82.9435	83.0538	70.4031	83.1671	81.7348	80.9374	Dwarf	Yes
Chr1:58186836-58190933	1	58186836	58190933	Aox3	ENSMUSG00000064294	84.6812	83.1271	74.3937	85.4266	82.3512	81.9687	Dwarf	Yes
Chr1:58188624-58192775	1	58188624	58192775	Aox3	ENSMUSG00000064294	81.009	80.9939	66.7764	83.1085	79.9357	80.2686	Dwarf	Yes
Chr1:58191143-58194504	1	58191143	58194504	Aox3	ENSMUSG00000064294	81.7989	85.836	72.5478	87.347	86.3874	86.0202	Dwarf	Yes
Chr1:58194855-58198377	1	58194855	58198377	Aox3	ENSMUSG00000064294	86.1283	82.4845	71.8561	85.9397	68.5111	68.8041	Dwarf	Yes
Chr1:58303535-58305213	1	58303535	58305213	Gm15759	ENSMUSG00000089822	74.5606	86.5004	81.6561	77.9032	80.4193	83.3126	DR	Yes
Chr1:58419354-58422685	1	58419354	58422685	Clk1	ENSMUSG00000026034	26.3934	29.7446	24.0622	37.805	28.804	24.984	Dwarf	Yes
Chr1:58713988-58718034	1	58713988	58718034	Cflar	ENSMUSG00000026031	40.598	40.0469	33.7683	48.4006	48.7188	43.4118	Dwarf	Yes
Chr1:58956690-58959594	1	58956690	58959594	Trak2	ENSMUSG00000026028	47.5706	56.428	46.6874	57.4446	44.2368	56.935	Rapa	Yes
Chr1:59200115-59204399	1	59200115	59204399	Als2	ENSMUSG00000026024	65.2174	61.9492	53.7501	66.5987	51.2842	55.2926	Dwarf	Yes
Chr1:59381072-59383079	1	59381072	59383079	null		46.5041	52.2468	48.6837	68.3636	49.8326	47.4941	Dwarf	Yes
Chr1:59381746-59384445	1	59381746	59384445	null		48.1505	57.8409	50.6254	67.2291	49.6538	49.8412	Dwarf	Yes
Chr1:59383080-59386512	1	59383080	59386512	null		52.0739	58.103	51.1632	70.5666	53.3709	54.8591	Dwarf	NA
Chr1:59384446-59389092	1	59384446	59389092	null		42.596	44.6128	42.3611	77.8018	46.9685	45.7854	Dwarf	NA
Chr1:59386513-59390166	1	59386513	59390166	null		37.5607	41.6899	42.3637	76.2837	43.8326	44.9534	Dwarf	NA
Chr1:59389115-59392701	1	59389115	59392701	null		55.9513	60.2915	57.37	73.7091	59.9721	62.1043	Dwarf	NA
Chr1:59415836-59419559	1	59415836	59419559	null		67.6919	71.0099	70.5177	83.0148	69.3717	72.1879	Dwarf	Yes
Chr1:59418227-59421317	1	59418227	59421317	null		70.6752	72.7208	74.4364	85.1112	70.9283	71.5515	Dwarf	Yes
Chr1:59424673-59428863	1	59424673	59428863	null		76.6193	81.0846	66.3693	78.8865	75.1211	73.277	Dwarf	Yes
Chr1:59435313-59437189	1	59435313	59437189	null		51.0646	52.612	47.7327	59.2381	45.4562	49.6569	Dwarf	Yes
Chr1:59436155-59438815	1	59436155	59438815	null		48.5842	46.8193	43.2886	54.3908	43.9326	46.1399	Dwarf	Yes
Chr1:59483888-59484362	1	59483888	59484362	Fzd7	ENSMUSG00000041075	12.8714	16.799	13.2122	30.6018	16.5078	15.0119	Dwarf	Yes
Chr1:59484105-59484625	1	59484105	59484625	Fzd7	ENSMUSG00000041075	19.5924	22.9658	23.4434	54.5247	25.8	26.3388	Dwarf	Yes
Chr1:59484366-59485395	1	59484366	59485395	Fzd7	ENSMUSG00000041075	18.1259	25.9365	29.282	63.8849	25.763	31.7431	Dwarf	Yes
Chr1:59484626-59487751	1	59484626	59487751	Fzd7	ENSMUSG00000041075	21.436	21.2245	28.3417	48.7325	23.714	28.2891	Dwarf	Yes
Chr1:59515366-59517240	1	59515366	59517240	Gm973	ENSMUSG00000047361	72.1889	73.0402	72.6541	61.1743	76.807	67.804	Dwarf	NA
Chr1:60547118-60555814	1	60547118	60555814	Raph1	ENSMUSG00000026014	86.9804	87.231	77.1527	89.4462	87.454	84.2096	Dwarf	Yes
Chr1:60823103-60827522	1	60823103	60827522	null		65.4612	68.5818	44.4558	62.195	61.2741	65.2731	Dwarf	Yes
Chr1:60824716-60829637	1	60824716	60829637	null		67.9143	73.8013	47.4298	68.2828	62.3538	66.5904	Dwarf	Yes
Chr1:61181353-61183714	1	61181353	61183714	null		59.0205	62.7258	61.2737	59.532	59.9099	70.8267	Rapa	NA
Chr1:61606068-61614807	1	61606068	61614807	null		79.3948	80.3332	70.2058	81.1133	80.4559	79.5804	Dwarf	Yes
Chr1:61608255-61619157	1	61608255	61619157	4930587A21Rik	ENSMUSG00000086009	86.1568	82.6833	76.353	86.7625	84.7055	84.9736	Dwarf	Yes
Chr1:62746661-62748972	1	62746661	62748972	Nrp2	ENSMUSG00000025969	53.448	52.6816	46.0315	57.7981	47.1573	51.3477	Dwarf	Yes
Chr1:62760760-62762725	1	62760760	62762725	Nrp2	ENSMUSG00000025969	87.9497	81.6966	75.4405	87.3885	85.8414	85.0188	Dwarf	Yes
Chr1:62793128-62795530	1	62793128	62795530	Nrp2	ENSMUSG00000025969	75.5159	75.1166	64.2153	74.3707	80.1769	74.5069	Dwarf	Yes
Chr1:62794504-62795995	1	62794504	62795995	Nrp2	ENSMUSG00000025969	64.5755	53.6216	35.1496	46.4368	65.1402	54.8421	Rapa and Dwarf	Yes
Chr1:62795550-62798141	1	62795550	62798141	Nrp2	ENSMUSG00000025969	77.2472	61.0103	48.2448	53.1164	76.0976	66.5221	DR	NA
Chr1:63136044-63139734	1	63136044	63139734	Gm11602	ENSMUSG00000084799	83.0063	81.1739	66.16	78.9356	81.7295	77.4976	Dwarf	Yes
Chr1:63263665-63264762	1	63263665	63264762	null		51.3262	40.7414	35.5314	47.1768	48.0304	52.533	Dwarf	Yes
Chr1:63264324-63266305	1	63264324	63266305	Gm11608	ENSMUSG00000087561	47.3951	41.6083	37.9872	51.7194	49.2966	43.8421	Dwarf	Yes
Chr1:64713039-64717452	1	64713039	64717452	Ccnyl1	ENSMUSG00000070871	82.0391	84.2004	67.4287	80.6431	81.3472	81.4098	Dwarf	Yes
Chr1:64715850-64720157	1	64715850	64720157	Ccnyl1	ENSMUSG00000070871	82.4678	86.2148	67.4853	81.3561	85.3842	81.4996	Dwarf	Yes
Chr1:64734918-64735400	1	64734918	64735400	Fzd5	ENSMUSG00000045005	95.5111	79.1107	90.1519	86.3645	90.9166	85.482	DR	NA
Chr1:64735807-64736454	1	64735807	64736454	Fzd5	ENSMUSG00000045005	48.337	38.8829	35.3796	42.6076	54.9475	34.0947	Rapa	Yes
Chr1:64736141-64736681	1	64736141	64736681	Fzd5	ENSMUSG00000045005	16.519	9.56905	4.29038	17.5651	23.5526	9.9693	Rapa and Dwarf	Yes
Chr1:65153955-65159779	1	65153955	65159779	Idh1	ENSMUSG00000025950	78.7048	83.3696	69.8102	82.7022	80.0907	74.5912	Dwarf	Yes
Chr1:65166824-65170128	1	65166824	65170128	Idh1	ENSMUSG00000025950	71.041	75.0236	67.7874	78.4675	67.6491	70.5934	Dwarf	Yes
Chr1:65405817-65408072	1	65405817	65408072	null		58.257	63.7932	62.0968	74.8246	64.5702	62.3688	Dwarf	Yes
Chr1:67109583-67122045	1	67109583	67122045	Cps1	ENSMUSG00000025991	50.1449	49.062	40.5374	53.208	45.4813	46.6127	Dwarf	Yes
Chr1:67130098-67141101	1	67130098	67141101	Cps1	ENSMUSG00000025991	38.9236	35.1736	34.2089	47.7208	41.2458	38.1123	Dwarf	Yes
Chr1:67135909-67145835	1	67135909	67145835	Cps1	ENSMUSG00000025991	39.4825	42.654	32.2783	50.7148	51.4602	43.9797	Dwarf	Yes
Chr1:67141102-67148528	1	67141102	67148528	Cps1	ENSMUSG00000025991	51.606	54.2299	42.2007	61.5666	59.4213	51.9671	Dwarf	Yes
Chr1:67145836-67155205	1	67145836	67155205	Cps1	ENSMUSG00000025991	64.5671	65.098	51.4988	67.257	61.8055	59.6799	Dwarf	Yes
Chr1:67148568-67157641	1	67148568	67157641	Cps1	ENSMUSG00000025991	72.9214	72.2482	58.1952	71.1563	72.4424	65.1775	Dwarf	Yes
Chr1:67155206-67167469	1	67155206	67167469	Cps1	ENSMUSG00000025991	69.9211	71.6364	61.6611	75.9358	73.6309	65.7965	Dwarf	Yes
Chr1:67157643-67172718	1	67157643	67172718	Cps1	ENSMUSG00000025991	71.4889	72.4507	63.1695	74.3764	73.3518	68.1765	Dwarf	Yes
Chr1:67167529-67174633	1	67167529	67174633	Cps1	ENSMUSG00000025991	68.7928	69.4488	58.1859	70.0308	76.9214	70.8612	Dwarf	Yes
Chr1:67172739-67178574	1	67172739	67178574	Cps1	ENSMUSG00000025991	53.8099	59.9136	51.1978	63.9762	66.884	60.3364	Dwarf	Yes
Chr1:67175541-67181906	1	67175541	67181906	Cps1	ENSMUSG00000025991	48.9018	51.3809	43.8117	55.6581	59.4402	49.4043	Rapa	Yes
Chr1:67178582-67184207	1	67178582	67184207	Cps1	ENSMUSG00000025991	61.8641	61.9797	49.7093	64.1275	70.2378	56.3219	Rapa and Dwarf	Yes
Chr1:67181931-67191081	1	67181931	67191081	Cps1	ENSMUSG00000025991	67.3622	71.5321	59.566	72.5054	72.6168	62.8135	Dwarf	Yes
Chr1:67184400-67196084	1	67184400	67196084	Cps1	ENSMUSG00000025991	57.6464	62.8315	49.833	61.9789	62.9634	57.5766	Dwarf	Yes
Chr1:67191176-67199902	1	67191176	67199902	Cps1	ENSMUSG00000025991	57.5207	62.9079	49.732	62.8223	64.841	59.6256	Dwarf	Yes
Chr1:67196101-67204631	1	67196101	67204631	Cps1	ENSMUSG00000025991	63.7765	68.2016	59.4528	71.4756	72.2239	67.6327	Dwarf	Yes
Chr1:67200164-67208978	1	67200164	67208978	Cps1	ENSMUSG00000025991	69.3357	69.9828	62.1709	75.1642	73.0074	71.7439	Dwarf	Yes
Chr1:67204632-67214032	1	67204632	67214032	Cps1	ENSMUSG00000025991	69.5093	69.3347	62.1218	73.256	70.211	69.4888	Dwarf	Yes
Chr1:67224901-67234714	1	67224901	67234714	Cps1	ENSMUSG00000025991	65.0604	69.4476	57.6811	68.684	69.9291	67.4323	Dwarf	Yes
Chr1:69283629-69290171	1	69283629	69290171	null		76.7765	73.2057	77.4847	77.0656	68.7713	80.2891	Rapa	NA
Chr1:70807996-70811586	1	70807996	70811586	Vwc2l	ENSMUSG00000045648	85.7526	82.7805	69.8287	87.8117	82.3253	82.3222	Dwarf	Yes
Chr1:70810427-70815576	1	70810427	70815576	Vwc2l	ENSMUSG00000045648	84.436	82.327	68.966	88.0267	81.0714	81.1274	Dwarf	Yes
Chr1:71580743-71584200	1	71580743	71584200	Atic	ENSMUSG00000026192	72.8659	74.6351	61.7201	74.3645	65.8926	66.8239	Dwarf	Yes
Chr1:71595773-71597797	1	71595773	71597797	Fn1	ENSMUSG00000026193	83.8187	86.4114	77.2125	87.6314	80.018	81.2766	Dwarf	Yes
Chr1:71597295-71598601	1	71597295	71598601	Fn1	ENSMUSG00000026193	79.2256	84.4597	67.0863	86.5084	75.4984	78.3964	Dwarf	Yes
Chr1:71597798-71599604	1	71597798	71599604	Fn1	ENSMUSG00000026193	82.5328	88.9048	74.1834	90.1927	83.0668	83.9077	Dwarf	Yes
Chr1:71612133-71613054	1	71612133	71613054	Fn1	ENSMUSG00000026193	82.9701	86.8085	78.6031	92.725	84.9411	83.809	Dwarf	Yes
Chr1:71613920-71616412	1	71613920	71616412	Fn1	ENSMUSG00000026193	74.5405	80.0383	71.7289	83.3334	77.5257	77.0353	Dwarf	Yes
Chr1:71618106-71619875	1	71618106	71619875	Fn1	ENSMUSG00000026193	71.2303	76.3552	68.0777	81.8847	71.7954	68.9971	Dwarf	Yes
Chr1:71623955-71625767	1	71623955	71625767	Fn1	ENSMUSG00000026193	79.4973	90.0787	76.3944	89.4368	86.394	86.4576	Dwarf	Yes
Chr1:71627627-71629344	1	71627627	71629344	Fn1	ENSMUSG00000026193	69.3683	76.1156	67.9018	81.3775	73.4477	78.0878	Dwarf	Yes
Chr1:71628514-71629983	1	71628514	71629983	Fn1	ENSMUSG00000026193	75.4653	81.5604	71.5305	84.5016	77.7014	79.654	Dwarf	Yes
Chr1:71629363-71630921	1	71629363	71630921	Fn1	ENSMUSG00000026193	81.6856	78.9166	71.5105	83.6203	74.6234	75.4173	Dwarf	Yes
Chr1:71630000-71632083	1	71630000	71632083	Fn1	ENSMUSG00000026193	57.5774	60.5731	45.9262	65.5073	55.4126	57.1969	Dwarf	Yes
Chr1:71630922-71634760	1	71630922	71634760	Fn1	ENSMUSG00000026193	44.6947	52.409	39.9984	55.6423	44.5232	48.7734	Dwarf	Yes
Chr1:71641991-71643852	1	71641991	71643852	Fn1	ENSMUSG00000026193	86.6821	87.848	82.1425	93.1178	82.1575	83.1271	Dwarf	Yes
Chr1:71643021-71644376	1	71643021	71644376	Fn1	ENSMUSG00000026193	81.3451	86.3504	70.9201	91.3498	80.3438	80.4748	Dwarf	Yes
Chr1:71643853-71645678	1	71643853	71645678	Fn1	ENSMUSG00000026193	82.7411	90.6779	76.6833	92.6477	84.8865	87.1168	Dwarf	Yes
Chr1:71645679-71648383	1	71645679	71648383	Fn1	ENSMUSG00000026193	44.3043	47.6884	39.6284	59.7702	40.8585	41.2385	Dwarf	Yes
Chr1:71647631-71649854	1	71647631	71649854	Fn1	ENSMUSG00000026193	31.0447	33.2483	33.0146	58.7493	28.3557	34.7863	Dwarf	Yes
Chr1:71648460-71651147	1	71648460	71651147	Fn1	ENSMUSG00000026193	20.9814	25.8868	27.032	44.226	18.3311	29.6238	Dwarf	Yes
Chr1:71649855-71652720	1	71649855	71652720	Fn1	ENSMUSG00000026193	13.9095	19.0278	13.5568	24.7276	11.2244	19.4528	Dwarf	Yes
Chr1:71936285-71938828	1	71936285	71938828	null		36.9636	34.3797	22.0042	34.9907	29.7773	35.0539	Dwarf	Yes
Chr1:72623768-72628122	1	72623768	72628122	Smarcal1	ENSMUSG00000039354	75.3016	82.1962	75.3046	92.6399	77.4174	76.5401	Dwarf	Yes
Chr1:72757128-72762349	1	72757128	72762349	null		83.0332	86.0576	77.4948	88.8888	82.5829	80.0038	Dwarf	Yes
Chr1:72825603-72829695	1	72825603	72829695	Igfbp2	ENSMUSG00000039323	62.9394	61.7372	59.6208	59.4936	71.8403	60.4633	Rapa	Yes
Chr1:73914195-73917096	1	73914195	73917096	Tns1	ENSMUSG00000055322	73.6067	72.2743	60.9411	71.9494	81.7129	71.4521	Dwarf	Yes
Chr1:73928028-73930592	1	73928028	73930592	Tns1	ENSMUSG00000055322	43.7962	45.4539	36.7009	46.8197	49.8622	44.0854	Dwarf	Yes
Chr1:73933464-73935928	1	73933464	73935928	Tns1	ENSMUSG00000055322	83.7241	85.324	72.0037	87.6269	80.4722	78.4776	Dwarf	Yes
Chr1:73934717-73938071	1	73934717	73938071	Tns1	ENSMUSG00000055322	61.5251	62.9337	47.3031	67.8564	58.996	58.8066	Dwarf	Yes
Chr1:73936219-73938968	1	73936219	73938968	Tns1	ENSMUSG00000055322	69.275	64.1277	58.2337	69.1766	70.073	70.4833	Dwarf	Yes
Chr1:73955237-73958016	1	73955237	73958016	Tns1	ENSMUSG00000055322	69.5179	71.3698	59.4022	72.0123	71.4729	60.506	Dwarf	Yes
Chr1:73957258-73959153	1	73957258	73959153	Tns1	ENSMUSG00000055322	67.1856	70.2713	51.3747	66.2616	63.6832	56.1367	Dwarf	Yes
Chr1:74055767-74058971	1	74055767	74058971	Tns1	ENSMUSG00000055322	68.8667	66.9326	57.5983	69.7637	64.5957	63.2627	Dwarf	Yes
Chr1:74098434-74099099	1	74098434	74099099	Tns1	ENSMUSG00000055322	8.36111	10.1944	3.96515	4.03442	20.8366	10.4418	Rapa	Yes
Chr1:74098662-74101425	1	74098662	74101425	Tns1	ENSMUSG00000055322	23.114	29.3975	23.8368	23.1907	43.15	29.8335	Rapa	Yes
Chr1:74192011-74193638	1	74192011	74193638	Cxcr1	ENSMUSG00000048480	82.727	84.6565	70.0329	83.5217	84.1747	78.7422	Dwarf	Yes
Chr1:74192430-74195005	1	74192430	74195005	Cxcr1	ENSMUSG00000048480	76.9511	81.6492	63.2701	78.0978	79.0704	72.3406	Dwarf	Yes
Chr1:74333920-74338391	1	74333920	74338391	Pnkd	ENSMUSG00000026179	56.7894	64.9758	50.6076	61.1335	55.4087	57.6578	Dwarf	Yes
Chr1:74336490-74340023	1	74336490	74340023	Pnkd	ENSMUSG00000026179	73.9867	78.0265	62.1482	73.4786	73.0567	75.8779	Dwarf	Yes
Chr1:74393310-74394929	1	74393310	74394929	Ctdsp1	ENSMUSG00000026176	63.4067	67.0004	59.243	77.3405	72.5788	69.5211	Dwarf	Yes
Chr1:74394491-74395504	1	74394491	74395504	Ctdsp1	ENSMUSG00000026176	72.6675	77.6275	62.8438	83.633	80.5585	73.4764	Dwarf	Yes
Chr1:74394930-74397173	1	74394930	74397173	Ctdsp1	ENSMUSG00000026176	46.9341	53.7016	36.0645	54.6433	50.3006	42.5387	Dwarf	Yes
Chr1:74665266-74668852	1	74665266	74668852	Ttll4	ENSMUSG00000033257	52.9639	56.7236	51.85	62.2652	56.0076	59.7568	Dwarf	Yes
Chr1:74713825-74716698	1	74713825	74716698	Cyp27a1	ENSMUSG00000026170	32.0076	35.2552	26.3214	46.9416	32.8629	36.7585	Dwarf	Yes
Chr1:74715646-74718948	1	74715646	74718948	Cyp27a1	ENSMUSG00000026170	44.0408	53.4499	41.1251	68.8105	56.9965	55.1674	Dwarf	Yes
Chr1:74717269-74721900	1	74717269	74721900	Cyp27a1	ENSMUSG00000026170	29.6821	37.8363	29.8891	50.6336	39.7823	38.3624	Dwarf	Yes
Chr1:74721901-74724895	1	74721901	74724895	Cyp27a1	ENSMUSG00000026170	67.7675	65.4651	55.3484	65.8097	66.9926	68.4015	Dwarf	Yes
Chr1:74722569-74727074	1	74722569	74727074	Cyp27a1	ENSMUSG00000026170	71.1267	68.7847	59.4138	74.9606	69.6092	76.0613	Dwarf	Yes
Chr1:74725630-74728573	1	74725630	74728573	Cyp27a1	ENSMUSG00000026170	69.6427	71.1153	62.5904	74.7138	72.6455	73.7386	Dwarf	Yes
Chr1:74739770-74743008	1	74739770	74743008	Prkag3	ENSMUSG00000006542	72.1444	71.8219	65.2124	78.3021	69.4031	67.0226	Dwarf	Yes
Chr1:74858702-74863160	1	74858702	74863160	Gm16582	ENSMUSG00000089964	33.494	43.7403	40.0038	34.7677	37.753	37.4114	DR	Yes
Chr1:74951999-74953081	1	74951999	74953081	Ihh	ENSMUSG00000006538	44.348	51.8799	27.8941	38.6049	39.3301	45.0665	Dwarf	Yes
Chr1:75052600-75124528	1	75052600	75124528	Slc23a3	ENSMUSG00000026205	71.1731	73.2344	57.011	70.5661	72.0841	75.7012	Dwarf	Yes
Chr1:75215181-75216952	1	75215181	75216952	Stk16	ENSMUSG00000026201	39.548	40.4512	35.2299	46.5329	39.2649	36.4821	Dwarf	Yes
Chr1:75336396-75338951	1	75336396	75338951	null		39.4417	41.5984	36.1897	57.4751	35.5391	41.0481	Dwarf	Yes
Chr1:75539786-75543667	1	75539786	75543667	null		65.5804	70.1274	69.0891	81.8509	67.4617	60.5739	Dwarf	Yes
Chr1:75885031-75890904	1	75885031	75890904	null		49.1373	50.0874	54.4947	52.8823	47.95	58.508	Rapa	NA
Chr1:82083200-82090372	1	82083200	82090372	null		82.1837	82.132	71.5864	87.0052	85.3895	85.9166	Dwarf	Yes
Chr1:82088139-82093542	1	82088139	82093542	null		80.2181	80.1774	69.3317	82.465	84.5062	80.7727	Dwarf	Yes
Chr1:83896561-83900491	1	83896561	83900491	null		74.6237	75.5647	70.6155	80.6854	73.7846	76.7261	Dwarf	Yes
Chr1:83898146-83903952	1	83898146	83903952	null		76.1087	78.1639	67.2057	88.2922	75.1418	73.4655	Dwarf	Yes
Chr1:83900492-83910765	1	83900492	83910765	null		81.6524	80.9257	75.0961	85.718	82.6369	81.1432	Dwarf	Yes
Chr1:84224038-84229422	1	84224038	84229422	Pid1	ENSMUSG00000045658	67.7638	68.661	62.9725	72.9795	72.36	65.5089	Dwarf	Yes
Chr1:84272600-84279163	1	84272600	84279163	Pid1	ENSMUSG00000045658	47.0432	49.5754	43.5346	54.4114	49.3157	41.3223	Dwarf	Yes
Chr1:84274890-84280801	1	84274890	84280801	Pid1	ENSMUSG00000045658	41.5142	39.7193	41.3496	53.6296	39.3096	33.6022	Dwarf	Yes
Chr1:84279164-84282472	1	84279164	84282472	Pid1	ENSMUSG00000045658	28.036	29.7113	29.5172	45.448	28.4505	26.9983	Dwarf	Yes
Chr1:84357733-84363360	1	84357733	84363360	Pid1	ENSMUSG00000045658	71.8444	73.3656	53.7415	66.3444	71.2705	69.2153	Dwarf	Yes
Chr1:84394119-84398320	1	84394119	84398320	Dner	ENSMUSG00000036766	81.5575	83.9059	73.0346	85.2027	80.2648	77.1308	Dwarf	Yes
Chr1:84584214-84588176	1	84584214	84588176	Dner	ENSMUSG00000036766	74.1719	75.2279	65.7575	76.5852	76.6002	73.6798	Dwarf	Yes
Chr1:85931829-85934706	1	85931829	85934706	4933407L21Rik	ENSMUSG00000026224	49.4444	59.844	47.1611	49.0956	46.273	50.8876	DR	Yes
Chr1:86036663-86042394	1	86036663	86042394	null		67.9088	67.1957	50.8322	63.2099	68.9462	64.8969	Dwarf	Yes
Chr1:87638872-87640557	1	87638872	87640557	Inpp5d	ENSMUSG00000026288	72.0833	73.2787	73.3698	61.8254	74.1699	71.3779	Dwarf	NA
Chr1:88014363-88020596	1	88014363	88020596	AC087801.1	ENSMUSG00000095942	57.4145	58.3757	54.8593	67.1089	60.9094	61.6563	Dwarf	Yes
Chr1:88105578-88113630	1	88105578	88113630	Ugt1a10	ENSMUSG00000090165	63.4876	67.3782	58.535	69.3341	61.7734	57.7902	Dwarf	Yes
Chr1:88107710-88114897	1	88107710	88114897	Ugt1a10	ENSMUSG00000090165	81.895	86.5926	67.7524	83.8949	80.4992	75.5103	Dwarf	Yes
Chr1:88113644-88118756	1	88113644	88118756	Ugt1a10	ENSMUSG00000090165	82.5098	87.1019	54.1009	80.4138	80.2774	76.0175	Dwarf	Yes
Chr1:88114945-88119405	1	88114945	88119405	Ugt1a10	ENSMUSG00000090165	85.4867	89.6732	52.4315	83.2998	79.7844	80.1422	Dwarf	Yes
Chr1:88118925-88125232	1	88118925	88125232	Ugt1a10	ENSMUSG00000090165	77.7069	83.7913	54.8889	76.0027	68.2761	74.5481	Dwarf	Yes
Chr1:88135624-88143483	1	88135624	88143483	Ugt1a10	ENSMUSG00000090165	65.3192	68.5939	55.6486	66.2881	63.1695	59.099	Dwarf	Yes
Chr1:88138828-88149479	1	88138828	88149479	Ugt1a10	ENSMUSG00000090165	52.9213	57.2786	44.8959	54.9915	54.9197	51.9958	Dwarf	Yes
Chr1:88166795-88172014	1	88166795	88172014	Ugt1a10	ENSMUSG00000090165	52.0212	56.9537	60.6062	71.9072	58.9578	61.6695	Dwarf	Yes
Chr1:88169373-88173572	1	88169373	88173572	Ugt1a10	ENSMUSG00000090165	69.0324	67.8735	55.4947	69.8519	65.4687	63.9971	Dwarf	Yes
Chr1:88172025-88177248	1	88172025	88177248	Ugt1a10	ENSMUSG00000090165	68.5946	66.7068	56.9368	69.023	62.6782	62.8858	Dwarf	Yes
Chr1:88197060-88200794	1	88197060	88200794	Ugt1a10	ENSMUSG00000090165	59.4862	66.8274	60.0484	64.8173	63.7158	52.2644	Rapa	Yes
Chr1:88205205-88205748	1	88205205	88205748	Ugt1a10	ENSMUSG00000090165	78	67.8	45.775	49.3871	75.5364	53.8568	Rapa	Yes
Chr1:88205584-88207768	1	88205584	88207768	Ugt1a10	ENSMUSG00000090165	77.6238	67.8315	49.8987	60.7728	68.9335	51.0336	Rapa and Dwarf	Yes
Chr1:88557081-88560999	1	88557081	88560999	null		39.4883	40.3142	41.5146	53.7473	42.5245	44.2585	Dwarf	Yes
Chr1:88559700-88561656	1	88559700	88561656	null		54.9227	59.6508	54.1562	66.1914	58.5138	59.1292	Dwarf	Yes
Chr1:88745657-88747878	1	88745657	88747878	null		61.7192	66.2993	54.9676	65.4671	60.6894	64.7769	Dwarf	Yes
Chr1:88757285-88760408	1	88757285	88760408	null		76.9209	82.5263	63.0143	78.655	82.9275	82.4197	Dwarf	Yes
Chr1:88759110-88761259	1	88759110	88761259	null		87.6806	88.1317	69.3556	86.4276	88.766	88.0725	Dwarf	Yes
Chr1:88761260-88765711	1	88761260	88765711	null		74.7495	77.8397	58.1004	79.0564	78.163	76.072	Dwarf	Yes
Chr1:88763630-88767967	1	88763630	88767967	null		75.8647	76.5662	61.6211	76.3274	77.7166	76.7719	Dwarf	Yes
Chr1:88955599-88960229	1	88955599	88960229	null		66.0714	68.5989	61.5329	80.1874	63.0985	69.555	Dwarf	Yes
Chr1:88958667-88961229	1	88958667	88961229	null		73.0795	70.1294	59.3614	83.2199	69.7413	72.6278	Dwarf	Yes
Chr1:89007545-89011964	1	89007545	89011964	null		76.9506	80.7149	70.1772	82.4637	77.2335	78.6914	Dwarf	Yes
Chr1:89071264-89072767	1	89071264	89072767	Sh3bp4	ENSMUSG00000036206	62.5341	66.4239	52.3487	64.5947	59.2958	68.5837	Dwarf	Yes
Chr1:89071843-89074275	1	89071843	89074275	Sh3bp4	ENSMUSG00000036206	79.5222	83.6505	71.3108	82.1958	77.9775	85.6641	Dwarf	Yes
Chr1:89301349-89303088	1	89301349	89303088	null		65.061	68.8134	63.7765	71.7492	65.9831	81.9113	Rapa	NA
Chr1:89302903-89304076	1	89302903	89304076	null		73.508	72.6016	64.0393	72.8775	70.0344	84.3456	Rapa	NA
Chr1:89616041-89617701	1	89616041	89617701	Agap1	ENSMUSG00000055013	63.5489	66.8644	55.7399	73.3469	61.0974	60.0127	Dwarf	Yes
Chr1:89617103-89618418	1	89617103	89618418	Agap1	ENSMUSG00000055013	52.8175	55.1501	53.051	64.4755	51.708	54.3885	Dwarf	Yes
Chr1:89648842-89651248	1	89648842	89651248	Agap1	ENSMUSG00000055013	82.8619	83.2959	79.484	92.5891	82.9345	80.776	Dwarf	Yes
Chr1:89650164-89651907	1	89650164	89651907	Agap1	ENSMUSG00000055013	73.0731	77.165	70.5019	88.2931	74.5952	76.4644	Dwarf	Yes
Chr1:89667394-89669286	1	89667394	89669286	Agap1	ENSMUSG00000055013	88.1914	87.8214	74.1964	91.3644	89.7439	82.5581	Dwarf	Yes
Chr1:89668541-89669966	1	89668541	89669966	Agap1	ENSMUSG00000055013	66.5987	63.8488	53.3407	89.2982	61.9429	61.5395	Dwarf	Yes
Chr1:89669310-89670460	1	89669310	89670460	Agap1	ENSMUSG00000055013	39.2522	36.5008	38.0894	87.3539	28.2699	34.444	Dwarf	NA
Chr1:89669967-89670773	1	89669967	89670773	Agap1	ENSMUSG00000055013	31.7924	29.6382	28.5374	78.1731	24.1101	24.5312	Dwarf	NA
Chr1:89670474-89671296	1	89670474	89671296	Agap1	ENSMUSG00000055013	60.7122	58.9647	52.7716	80.7854	59.481	55.2211	Dwarf	NA
Chr1:89707977-89710162	1	89707977	89710162	Agap1	ENSMUSG00000055013	80.8181	78.1539	70.2478	84.8311	80.7659	75.7895	Dwarf	Yes
Chr1:89709086-89711214	1	89709086	89711214	Agap1	ENSMUSG00000055013	65.9658	64.9611	58.4736	82.4559	66.4408	65.6403	Dwarf	Yes
Chr1:89710163-89712463	1	89710163	89712463	Agap1	ENSMUSG00000055013	80.0295	80.1243	76.5784	89.5284	78.9371	80.3116	Dwarf	Yes
Chr1:89713253-89715046	1	89713253	89715046	Agap1	ENSMUSG00000055013	44.5823	45.1074	38.4256	62.9264	45.3055	35.5856	Dwarf	NA
Chr1:89714268-89716615	1	89714268	89716615	Agap1	ENSMUSG00000055013	53.1825	52.7533	46.6625	68.3233	52.4216	47.6251	Dwarf	NA
Chr1:89895031-89898670	1	89895031	89898670	Agap1	ENSMUSG00000055013	76.9711	79.8163	73.0009	84.6218	73.6405	73.8213	Dwarf	Yes
Chr1:90175381-90178789	1	90175381	90178789	null		83.3371	73.3314	83.1083	76.4522	84.0439	81.0352	DR	NA
Chr1:90229237-90232167	1	90229237	90232167	null		74.8898	83.488	69.8512	84.3014	78.0692	77.2996	Dwarf	Yes
Chr1:90230833-90233350	1	90230833	90233350	null		82.5627	80.7387	58.9995	79.9372	82.2193	77.5019	Dwarf	Yes
Chr1:90402807-90407210	1	90402807	90407210	null		68.4384	73.2311	66.5827	78.0629	66.2681	67.6308	Dwarf	Yes
Chr1:90875508-90878858	1	90875508	90878858	null		67.0333	77.7591	76.3222	77.1496	77.2312	78.9786	DR	Yes
Chr1:91345318-91345667	1	91345318	91345667	Espnl	ENSMUSG00000049515	6.20426	17.0755	7.91334	5.59944	9.77928	7.27033	DR	Yes
Chr1:91410683-91412555	1	91410683	91412555	Hes6	ENSMUSG00000067071	54.9238	49.108	50.7461	70.8312	54.4478	50.0756	Dwarf	Yes
Chr1:91412202-91412943	1	91412202	91412943	Hes6	ENSMUSG00000067071	10.2762	13.2207	10.5847	31.2494	14.382	11.789	Dwarf	Yes
Chr1:91429420-91432780	1	91429420	91432780	Per2	ENSMUSG00000055866	82.4475	87.6095	74.263	88.5602	87.1845	85.219	Dwarf	Yes
Chr1:91439645-91442749	1	91439645	91442749	Per2	ENSMUSG00000055866	49.9356	52.5169	43.0003	54.9579	55.6264	50.768	Dwarf	Yes
Chr1:91440839-91443653	1	91440839	91443653	Per2	ENSMUSG00000055866	52.9118	55.8445	41.0726	58.326	59.4876	58.7826	Dwarf	Yes
Chr1:91442832-91445006	1	91442832	91445006	Per2	ENSMUSG00000055866	57.2435	54.4848	37.0552	62.8429	61.6401	65.7016	Dwarf	Yes
Chr1:91443654-91445521	1	91443654	91445521	Per2	ENSMUSG00000055866	60.7813	54.5841	37.1475	61.7711	60.969	66.7957	Dwarf	Yes
Chr1:91445129-91446235	1	91445129	91446235	Per2	ENSMUSG00000055866	44.9442	42.4716	33.7401	49.6809	46.395	52.0229	Dwarf	Yes
Chr1:91513459-91515971	1	91513459	91515971	Traf3ip1	ENSMUSG00000034292	94.6725	90.143	58.9113	64.4052	83.9542	71.3541	Rapa	Yes
Chr1:91611228-91612184	1	91611228	91612184	null		67.492	64.2897	75.1549	62.9072	73.0033	73.4361	Dwarf	NA
Chr1:91756827-91758552	1	91756827	91758552	null		41.0995	43.9212	43.1721	41.743	46.7658	35.5781	Rapa	Yes
Chr1:91821894-91824325	1	91821894	91824325	Twist2	ENSMUSG00000007805	47.295	43.7279	38.5853	51.1205	40.5649	44.7646	Dwarf	Yes
Chr1:91892538-91894843	1	91892538	91894843	null		70.786	74.4181	60.4794	73.6286	78.0821	73.0969	Dwarf	Yes
Chr1:92833817-92836027	1	92833817	92836027	Gpc1	ENSMUSG00000034220	76.532	79.7614	65.6402	80.7427	76.7962	79.2052	Dwarf	Yes
Chr1:92900437-92902794	1	92900437	92902794	Ankmy1	ENSMUSG00000034212	49.8313	48.52	43.982	54.6023	53.6715	49.0675	Dwarf	Yes
Chr1:92902819-92904872	1	92902819	92904872	Ankmy1	ENSMUSG00000034212	32.7396	38.8282	34.9283	45.119	40.5015	36.5001	Dwarf	Yes
Chr1:92943421-92944820	1	92943421	92944820	Capn10	ENSMUSG00000026270	77.7981	85.4028	88.0672	93.3928	89.4838	79.429	Rapa	Yes
Chr1:93424965-93429437	1	93424965	93429437	Hdlbp	ENSMUSG00000034088	85.498	83.3245	75.3935	86.32	86.5873	83.4587	Dwarf	Yes
Chr1:93427000-93431065	1	93427000	93431065	Hdlbp	ENSMUSG00000034088	87.531	84.8036	74.2761	87.2183	88.9608	85.5155	Dwarf	Yes
Chr1:93432187-93437126	1	93432187	93437126	Hdlbp	ENSMUSG00000034088	68.207	71.2782	60.8324	73.0264	68.3739	73.1312	Dwarf	Yes
Chr1:93439467-93443960	1	93439467	93443960	Hdlbp	ENSMUSG00000034088	62.8712	58.5797	56.1747	67.0756	59.6243	57.4735	Dwarf	Yes
Chr1:94078443-94080722	1	94078443	94080722	null		38.7847	50.2974	49.9516	45.726	48.77	53.5009	DR	Yes
Chr1:94080311-94081107	1	94080311	94081107	null		30.7996	43.2159	43.9178	42.0782	39.1852	47.7445	DR	Yes
Chr1:96512594-96522096	1	96512594	96522096	null		71.1462	71.6797	62.4932	76.5882	72.6175	70.9278	Dwarf	Yes
Chr1:96518814-96529856	1	96518814	96529856	null		70.0641	71.192	63.9859	77.061	72.8975	72.9877	Dwarf	Yes
Chr1:97761475-97767520	1	97761475	97767520	Ppip5k2	ENSMUSG00000040648	68.7964	73.4115	61.2009	74.9249	73.9531	73.141	Dwarf	Yes
Chr1:104815039-104824459	1	104815039	104824459	Cdh20	ENSMUSG00000050840	75.8185	77.4844	75.2164	73.3531	77.2562	67.2324	Rapa	Yes
Chr1:105993990-105998662	1	105993990	105998662	Zcchc2	ENSMUSG00000038866	39.7348	44.9248	36.0307	54.4252	41.657	43.9041	Dwarf	Yes
Chr1:105996761-105999450	1	105996761	105999450	Zcchc2	ENSMUSG00000038866	55.6041	62.2349	53.4774	71.7201	58.4804	63.3107	Dwarf	Yes
Chr1:106033425-106035162	1	106033425	106035162	Zcchc2	ENSMUSG00000038866	79.6118	83.9011	78.2768	88.2955	79.8481	80.4035	Dwarf	Yes
Chr1:106034525-106036041	1	106034525	106036041	Zcchc2	ENSMUSG00000038866	69.7599	80.0616	71.5153	78.1479	72.7042	75.9937	DR	Yes
Chr1:106173964-106181357	1	106173964	106181357	Phlpp1	ENSMUSG00000044340	58.2444	61.5092	53.1011	64.3823	62.6921	55.4135	Dwarf	Yes
Chr1:106193733-106199905	1	106193733	106199905	Phlpp1	ENSMUSG00000044340	78.6667	78.6762	67.4149	79.6063	78.7324	78.3976	Dwarf	Yes
Chr1:107781765-107787284	1	107781765	107787284	null		71.2735	72.6799	68.7102	79.5663	67.5248	70.1151	Dwarf	Yes
Chr1:111940562-111954869	1	111940562	111954869	null		70.4593	68.9425	69.3344	69.8803	76.0755	64.4019	Rapa	Yes
Chr1:116233376-116246511	1	116233376	116246511	Cntnap5a	ENSMUSG00000070695	77.5233	75.9623	59.4836	60.8375	80.5159	69.3481	Rapa	Yes
Chr1:116242490-116253287	1	116242490	116253287	Cntnap5a	ENSMUSG00000070695	78.7534	77.337	64.885	65.7451	82.6251	72.1409	Rapa	Yes
Chr1:116904763-116926449	1	116904763	116926449	null		65.0718	63.1823	46.0882	47.5911	72.3837	61.084	Rapa	Yes
Chr1:118825407-118826139	1	118825407	118826139	null		77.8742	65.4865	65.7917	65.4554	69.4669	70.6118	DR	NA
Chr1:119303339-119306242	1	119303339	119306242	null		64.1269	70.1364	55.4544	69.6054	69.9639	61.6245	Dwarf	Yes
Chr1:119897712-119899916	1	119897712	119899916	null		69.1346	80.6569	72.0905	79.3264	74.5094	74.049	DR	Yes
Chr1:119971558-119975221	1	119971558	119975221	Gm101	ENSMUSG00000036962	71.3527	70.8237	60.8188	63.1447	76.793	65.9895	Rapa	Yes
Chr1:120061568-120063493	1	120061568	120063493	Sctr	ENSMUSG00000026387	67.8374	70.6762	59.6667	71.9262	69.2674	62.594	Dwarf	Yes
Chr1:120114139-120116455	1	120114139	120116455	Dbi	ENSMUSG00000026385	65.1673	54.1506	61.1703	59.6489	58.5054	53.9996	DR	NA
Chr1:120115620-120118549	1	120115620	120118549	Dbi	ENSMUSG00000026385	31.6319	18.4015	32.5617	34.5119	25.8025	21.7825	DR	NA
Chr1:120567262-120582349	1	120567262	120582349	null		75.4935	70.2856	49.0785	43.3132	68.5418	55.8537	Rapa	Yes
Chr1:120652588-120657661	1	120652588	120657661	null		51.6626	50.5885	53.8343	64.761	49.1426	50.2582	Dwarf	Yes
Chr1:121269443-121270925	1	121269443	121270925	null		90.3313	90.5186	78.9182	89.159	92.4351	91.2914	Dwarf	Yes
Chr1:121270160-121274423	1	121270160	121274423	null		89.1053	86.9224	76.3738	90.81	90.3411	88.9211	Dwarf	Yes
Chr1:121288916-121292322	1	121288916	121292322	null		74.7241	80.3504	65.8181	77.7921	72.3095	72.8283	Dwarf	Yes
Chr1:121290760-121294666	1	121290760	121294666	null		80.4216	82.506	75.276	85.3373	80.7819	80.9932	Dwarf	Yes
Chr1:121297842-121301124	1	121297842	121301124	null		89.0593	88.4667	77.2476	89.4691	84.0791	80.6941	Dwarf	Yes
Chr1:121303181-121312236	1	121303181	121312236	Insig2	ENSMUSG00000003721	87.7251	89.4546	79.9111	91.799	90.1139	87.1817	Dwarf	Yes
Chr1:121312237-121319261	1	121312237	121319261	Insig2	ENSMUSG00000003721	83.8346	81.6267	72.2842	82.4617	75.3245	77.0665	Dwarf	Yes
Chr1:121315550-121320162	1	121315550	121320162	Insig2	ENSMUSG00000003721	88.9904	83.6943	73.9098	89.0167	83.3489	82.7862	Dwarf	Yes
Chr1:121319408-121321980	1	121319408	121321980	Insig2	ENSMUSG00000003721	75.7778	75.3624	63.8595	79.3605	76.3835	72.168	Dwarf	Yes
Chr1:124686729-124696993	1	124686729	124696993	null		78.1486	81.8799	61.8425	62.021	78.3292	66.4323	Rapa	Yes
Chr1:124687880-124702331	1	124687880	124702331	null		66.9643	71.8996	52.5922	53.358	72.9349	59.301	Rapa	Yes
Chr1:124697737-124705328	1	124697737	124705328	null		72.0452	72.8473	62.3733	59.4074	78.0033	66.5473	Rapa	Yes
Chr1:126827057-126830168	1	126827057	126830168	Nckap5	ENSMUSG00000049690	28.6096	29.176	29.2303	40.7436	29.116	35.3067	Dwarf	Yes
Chr1:127219769-127223187	1	127219769	127223187	Mgat5	ENSMUSG00000036155	76.4819	83.2184	70.5164	85.2072	82.9761	86.3878	Dwarf	Yes
Chr1:127242842-127246243	1	127242842	127246243	Mgat5	ENSMUSG00000036155	78.4696	79.6225	70.4369	82.0032	77.9444	78.3922	Dwarf	Yes
Chr1:127352095-127355798	1	127352095	127355798	Mgat5	ENSMUSG00000036155	65.2918	72.6274	48.9232	81.3895	60.593	63.9634	Dwarf	Yes
Chr1:127354169-127357256	1	127354169	127357256	Mgat5	ENSMUSG00000036155	61.679	73.9687	47.6029	85.7337	53.6411	59.955	DR and Dwarf	Yes
Chr1:127355803-127359283	1	127355803	127359283	Mgat5	ENSMUSG00000036155	78.0548	80.0049	66.3677	87.2797	72.1692	76.0093	Dwarf	Yes
Chr1:127362224-127364797	1	127362224	127364797	Mgat5	ENSMUSG00000036155	74.0134	83.4271	69.7267	83.9192	74.4517	72.1054	Dwarf	Yes
Chr1:127397113-127399304	1	127397113	127399304	Mgat5	ENSMUSG00000036155	60.6569	62.0031	67.5571	70.7036	53.4899	64.3319	Rapa	NA
Chr1:127701190-127703290	1	127701190	127703290	null		80.1082	80.9197	73.1717	84.4024	82.4788	78.5526	Dwarf	Yes
Chr1:127748605-127750361	1	127748605	127750361	Acmsd	ENSMUSG00000026348	78.6123	81.5669	64.9717	81.463	79.4277	75.8095	Dwarf	Yes
Chr1:128334745-128337341	1	128334745	128337341	Mcm6	ENSMUSG00000026355	94.1685	95.6338	75.583	75.7527	93.866	78.7293	Rapa	Yes
Chr1:128631913-128638416	1	128631913	128638416	null		79.6628	83.1314	73.4783	68.196	84.2953	71.8343	Rapa	Yes
Chr1:128817587-128820203	1	128817587	128820203	null		75.6047	80.4672	75.4746	86.0087	81.2005	78.0281	Dwarf	Yes
Chr1:128818569-128822652	1	128818569	128822652	null		76.9332	81.6871	77.5568	87.8487	82.6286	78.7376	Dwarf	Yes
Chr1:128824145-128826559	1	128824145	128826559	null		40.7464	46.398	36.1711	48.1004	40.1972	40.7439	Dwarf	Yes
Chr1:128825384-128826986	1	128825384	128826986	null		42.2849	46.9954	36.6783	52.3306	38.9947	43.4438	Dwarf	Yes
Chr1:128831080-128833089	1	128831080	128833089	null		40.1546	42.9902	36.3836	50.0211	40.0272	47.141	Dwarf	Yes
Chr1:129248118-129253005	1	129248118	129253005	null		67.9714	67.9593	60.8003	74.531	67.3553	61.7501	Dwarf	Yes
Chr1:130660789-130664031	1	130660789	130664031	C4bp	ENSMUSG00000026405	48.4394	57.2748	42.512	64.6733	44.2799	46.9064	Dwarf	NA
Chr1:130663310-130669146	1	130663310	130669146	C4bp	ENSMUSG00000026405	65.3975	72.8509	60.0891	80.2447	62.4562	63.7599	Dwarf	NA
Chr1:130729681-130732900	1	130729681	130732900	AA986860	ENSMUSG00000042510	78.4322	80.5826	71.5205	73.2414	80.9879	68.8853	Rapa	Yes
Chr1:130731325-130733822	1	130731325	130733822	AA986860	ENSMUSG00000042510	53.4849	55.1438	44.0326	46.1495	57.2896	36.4421	Rapa	Yes
Chr1:130732931-130734788	1	130732931	130734788	AA986860	ENSMUSG00000042510	39.5479	39.3011	30.6796	39.7846	41.7292	29.7635	Rapa	Yes
Chr1:130759752-130764085	1	130759752	130764085	null		51.502	59.2023	39.1411	53.0059	55.9918	53.4805	Dwarf	NA
Chr1:130824780-130828008	1	130824780	130828008	Pigr	ENSMUSG00000026417	43.6676	47.9617	48.2209	58.5978	40.8497	47.9093	Dwarf	NA
Chr1:130826770-130830602	1	130826770	130830602	Pigr	ENSMUSG00000026417	26.372	26.559	29.7683	46.1592	23.8345	30.3251	Dwarf	NA
Chr1:131063074-131065265	1	131063074	131065265	Mapkapk2	ENSMUSG00000016528	86.1233	87.7088	68.2469	82.199	84.0784	86.1863	Dwarf	Yes
Chr1:131064714-131066854	1	131064714	131066854	Mapkapk2	ENSMUSG00000016528	89.4364	91.8713	76.6576	89.3695	86.3561	88.2663	Dwarf	Yes
Chr1:131123330-131125691	1	131123330	131125691	null		70.1298	72.2545	56.4645	69.1094	70.1445	63.6088	Dwarf	Yes
Chr1:131162040-131165587	1	131162040	131165587	Eif2d	ENSMUSG00000026427	72.8604	75.8181	71.8159	84.1137	75.1172	77.6765	Dwarf	Yes
Chr1:131164066-131166946	1	131164066	131166946	Eif2d	ENSMUSG00000026427	69.3746	74.7873	70.9515	83.7786	74.1171	75.7251	Dwarf	Yes
Chr1:131200159-131202039	1	131200159	131202039	Rassf5	ENSMUSG00000026430	77.3933	80.0731	60.3927	70.9231	83.3696	71.7461	Dwarf	Yes
Chr1:131201090-131203207	1	131201090	131203207	Rassf5	ENSMUSG00000026430	83.194	88.228	74.367	85.4626	88.4655	84.1012	Dwarf	Yes
Chr1:131204780-131207824	1	131204780	131207824	Rassf5	ENSMUSG00000026430	71.8274	78.495	63.7793	74.8163	65.2678	69.8624	Dwarf	Yes
Chr1:131210623-131212928	1	131210623	131212928	Rassf5	ENSMUSG00000026430	76.7274	77.1965	70.0172	81.2451	78.2358	74.3759	Dwarf	Yes
Chr1:131237820-131240027	1	131237820	131240027	Rassf5	ENSMUSG00000026430	64.2073	62.4899	48.62	68.1478	58.0347	59.9248	Dwarf	Yes
Chr1:131274469-131275866	1	131274469	131275866	Ikbke	ENSMUSG00000042349	16.2919	18.8215	13.8253	18.3929	13.7675	24.4542	Rapa	NA
Chr1:131518955-131525326	1	131518955	131525326	Srgap2	ENSMUSG00000026425	60.7868	62.9702	56.7246	59.9187	71.9732	59.1266	Rapa	Yes
Chr1:131524237-131525821	1	131524237	131525821	Srgap2	ENSMUSG00000026425	30.0703	29.0145	25.1678	28.1493	42.7492	28.3434	Rapa	Yes
Chr1:131564592-131568455	1	131564592	131568455	null		76.0013	76.6599	67.6471	63.5779	69.8186	81.1864	Rapa	NA
Chr1:131714639-131716915	1	131714639	131716915	5430435G22Rik	ENSMUSG00000052688	67.7099	63.2082	51.4031	63.0286	58.4871	51.7141	Dwarf	Yes
Chr1:131809201-131812785	1	131809201	131812785	Pm20d1	ENSMUSG00000042251	65.9166	69.7687	61.0916	71.8671	68.2449	69.501	Dwarf	Yes
Chr1:131812167-131814762	1	131812167	131814762	Pm20d1	ENSMUSG00000042251	48.4803	54.4124	43.9768	55.1467	51.9459	55.1112	Dwarf	Yes
Chr1:131978844-131981477	1	131978844	131981477	Slc45a3	ENSMUSG00000026435	64.7253	75.2464	52.6894	65.4748	64.9821	58.7218	DR and Dwarf	NA
Chr1:131979572-131982829	1	131979572	131982829	Slc45a3	ENSMUSG00000026435	51.132	55.2607	40.586	51.5913	54.862	46.2436	Dwarf	NA
Chr1:132316922-132320532	1	132316922	132320532	Nuak2	ENSMUSG00000009772	37.4703	37.8377	33.0321	44.2947	40.5551	39.6625	Dwarf	Yes
Chr1:132323857-132326797	1	132323857	132326797	Nuak2	ENSMUSG00000009772	79.648	79.2768	68.1887	81.8511	79.4724	77.507	Dwarf	Yes
Chr1:132327554-132328785	1	132327554	132328785	Nuak2	ENSMUSG00000009772	67.7192	66.8037	50.5723	66.5892	66.043	62.5257	Dwarf	Yes
Chr1:132644199-132648118	1	132644199	132648118	Nfasc	ENSMUSG00000026442	62.725	63.3381	62.4868	72.9527	61.466	61.7402	Dwarf	Yes
Chr1:132803880-132805901	1	132803880	132805901	null		75.2817	73.5783	72.1171	73.6713	71.1299	81.9747	Rapa	NA
Chr1:133091940-133093996	1	133091940	133093996	Pik3c2b	ENSMUSG00000026447	78.0726	81.3435	67.7632	76.6823	75.6982	64.8335	Rapa	Yes
Chr1:133118729-133122465	1	133118729	133122465	null		42.2846	52.7988	37.1866	47.4734	52.5085	46.7392	Dwarf	Yes
Chr1:133241383-133245225	1	133241383	133245225	Plekha6	ENSMUSG00000041757	73.0671	79.5709	75.5924	75.0597	79.2099	65.9949	Rapa	Yes
Chr1:133263627-133264978	1	133263627	133264978	Plekha6	ENSMUSG00000041757	60.3663	53.8663	59.6409	56.7977	69.3791	56.2787	Rapa	Yes
Chr1:133359776-133361719	1	133359776	133361719	Ren1	ENSMUSG00000070645	66.6911	69.9605	56.1051	78.9791	72.9671	80.3116	Dwarf	Yes
Chr1:133360969-133363191	1	133360969	133363191	Etnk2	ENSMUSG00000070644	36.105	37.7698	30.4334	47.7666	48.7457	55.455	Dwarf	Yes
Chr1:133372352-133374873	1	133372352	133374873	Etnk2	ENSMUSG00000070644	62.3306	57.6539	40.5852	53.2403	60.0259	58.7518	Dwarf	Yes
Chr1:133373916-133376255	1	133373916	133376255	Etnk2	ENSMUSG00000070644	38.1904	40.6631	26.6776	37.5514	39.8893	43.626	Dwarf	Yes
Chr1:133376265-133378410	1	133376265	133378410	Etnk2	ENSMUSG00000070644	63.9129	69.1739	54.2609	70.8012	68.6479	71.1201	Dwarf	Yes
Chr1:133377196-133379865	1	133377196	133379865	Etnk2	ENSMUSG00000070644	72.3498	73.862	56.0829	74.5784	72.9326	70.8201	Dwarf	Yes
Chr1:133378526-133380792	1	133378526	133380792	Etnk2	ENSMUSG00000070644	77.3749	70.2538	58.1207	68.8354	71.7268	68.7434	Dwarf	Yes
Chr1:133382257-133384105	1	133382257	133384105	Sox13	ENSMUSG00000070643	59.366	60.2847	30.1002	58.5149	63.7329	62.9226	Dwarf	Yes
Chr1:133383594-133384605	1	133383594	133384605	Sox13	ENSMUSG00000070643	89.9647	90.8926	59.2384	89.8429	90.1103	88.5019	Dwarf	Yes
Chr1:133615427-133618990	1	133615427	133618990	Zc3h11a	ENSMUSG00000026464	64.9641	67.4043	67.2436	71.0276	72.1667	55.6543	Rapa	Yes
Chr1:133617634-133621247	1	133617634	133621247	Zc3h11a	ENSMUSG00000026464	62.1516	69.466	65.1358	70.2687	70.2876	57.1501	Rapa	Yes
Chr1:133658268-133659956	1	133658268	133659956	Zc3h11a	ENSMUSG00000026464	62.6821	67.1783	60.5741	72.9321	67.4247	68.7132	Dwarf	Yes
Chr1:134076211-134078091	1	134076211	134078091	Btg2	ENSMUSG00000020423	61.2385	61.6892	61.9593	61.632	80.4776	66.676	Rapa	Yes
Chr1:134077466-134078710	1	134077466	134078710	Btg2	ENSMUSG00000020423	19.7574	20.2894	21.0067	21.3791	39.2162	27.2486	Rapa	Yes
Chr1:134229517-134232625	1	134229517	134232625	Adora1	ENSMUSG00000042429	76.1768	80.4957	74.0026	60.7748	81.8482	78.2773	Dwarf	NA
Chr1:134518896-134523169	1	134518896	134523169	null		60.3428	68.1318	57.3058	68.7468	59.8223	59.8587	Dwarf	Yes
Chr1:134554883-134556724	1	134554883	134556724	null		44.2099	32.1156	29.9053	33.5434	39.7579	35.6747	DR	NA
Chr1:134565972-134577453	1	134565972	134577453	Kdm5b	ENSMUSG00000042207	70.9746	76.2872	64.4815	77.3856	73.3528	70.3056	Dwarf	Yes
Chr1:134571055-134582370	1	134571055	134582370	Kdm5b	ENSMUSG00000042207	73.2654	75.3052	65.5394	79.0416	74.4301	69.6591	Dwarf	Yes
Chr1:135172528-135179461	1	135172528	135179461	null		75.9797	78.9273	73.434	85.3651	75.2508	71.6429	Dwarf	Yes
Chr1:135176573-135180999	1	135176573	135180999	null		66.4245	71.8944	66.99	77.0849	67.9859	69.2519	Dwarf	Yes
Chr1:135279714-135282015	1	135279714	135282015	Rnpep	ENSMUSG00000041926	35.4416	34.3053	32.1776	45.892	37.0635	33.9351	Dwarf	Yes
Chr1:135281577-135283824	1	135281577	135283824	Rnpep	ENSMUSG00000041926	22.9476	21.7383	20.1525	32.9868	24.5783	25.7621	Dwarf	Yes
Chr1:135819455-135822335	1	135819455	135822335	Lad1	ENSMUSG00000041782	56.7341	66.3284	53.32	71.788	53.5545	55.8109	Dwarf	Yes
Chr1:135821174-135822991	1	135821174	135822991	Lad1	ENSMUSG00000041782	45.0828	58.9876	45.1486	63.8243	47.2334	49.4561	DR and Dwarf	Yes
Chr1:136530552-136532371	1	136530552	136532371	Kif14	ENSMUSG00000041498	75.3789	79.636	66.6149	93.3336	75.8997	75.2093	Dwarf	Yes
Chr1:136531318-136534511	1	136531318	136534511	Kif14	ENSMUSG00000041498	74.4394	79.5123	66.9902	91.3007	74.0789	72.2102	Dwarf	Yes
Chr1:136567350-136569598	1	136567350	136569598	null		86.7957	86.4864	78.8921	88.9158	86.623	86.7706	Dwarf	Yes
Chr1:136569028-136570422	1	136569028	136570422	null		66.0945	67.5409	54.4132	67.2337	68.382	71.599	Dwarf	Yes
Chr1:136626032-136627973	1	136626032	136627973	Zfp281	ENSMUSG00000041483	61.0309	60.8887	50.5458	62.6612	64.0916	60.7828	Dwarf	Yes
Chr1:136692476-136695510	1	136692476	136695510	AC125186.1	ENSMUSG00000092912	28.2003	34.2943	26.8368	39.5992	25.4667	28.0381	Dwarf	Yes
Chr1:136714348-136715730	1	136714348	136715730	null		66.1784	62.7603	58.5316	79.5104	59.2169	54.8281	Dwarf	Yes
Chr1:136715185-136717724	1	136715185	136717724	null		65.5802	64.4315	61.5013	79.5641	61.5442	57.5551	Dwarf	Yes
Chr1:136840253-136842776	1	136840253	136842776	Nr5a2	ENSMUSG00000026398	71.4078	75.689	70.3987	80.5012	78.0473	71.8001	Dwarf	Yes
Chr1:136841590-136844783	1	136841590	136844783	Nr5a2	ENSMUSG00000026398	53.076	57.6908	52.129	70.3819	59.419	53.7112	Dwarf	Yes
Chr1:136842777-136846314	1	136842777	136846314	Nr5a2	ENSMUSG00000026398	46.5164	45.0426	46.4359	58.5316	47.7628	46.5299	Dwarf	Yes
Chr1:136929134-136931425	1	136929134	136931425	Nr5a2	ENSMUSG00000026398	29.1203	36.8107	27.2014	37.3716	34.4828	40.5093	Dwarf	Yes
Chr1:136953108-136955536	1	136953108	136955536	Nr5a2	ENSMUSG00000026398	27.5703	22.1269	20.8671	26.0179	36.5729	24.9197	Rapa	Yes
Chr1:137170594-137172958	1	137170594	137172958	null		49.0791	50.9577	46.6127	57.2443	42.2813	42.7747	Dwarf	Yes
Chr1:137205747-137207813	1	137205747	137207813	null		69.5132	70.7419	66.0229	80.7674	66.4894	67.9506	Dwarf	Yes
Chr1:138227538-138230518	1	138227538	138230518	null		80.5194	85.9512	77.153	88.5999	88.6611	85.8437	Dwarf	Yes
Chr1:138324603-138327528	1	138324603	138327528	null		67.7848	75.0965	69.3527	81.2333	64.6674	73.0376	Dwarf	Yes
Chr1:138326019-138328109	1	138326019	138328109	null		54.9271	67.8595	62.0864	67.9666	66.3664	67.7231	DR	Yes
Chr1:138547055-138549681	1	138547055	138549681	Nek7	ENSMUSG00000026393	85.7724	82.8049	79.9624	90.496	79.2634	85.2645	Dwarf	Yes
Chr1:139095043-139098331	1	139095043	139098331	Dennd1b	ENSMUSG00000056268	78.9673	82.3421	74.6058	88.8312	79.8485	72.8454	Dwarf	Yes
Chr1:139843070-139865264	1	139843070	139865264	Cfhr2	ENSMUSG00000033898	68.0572	65.0148	58.2763	73.1976	74.3018	68.1212	Dwarf	Yes
Chr1:140172049-140184495	1	140172049	140184495	Cfh	ENSMUSG00000026365	45.3949	45.2792	45.8895	59.2079	41.5192	44.508	Dwarf	Yes
Chr1:145930250-145937397	1	145930250	145937397	null		70.5505	75.2197	65.9161	76.6251	78.3345	79.4488	Dwarf	Yes
Chr1:150462679-150466498	1	150462679	150466498	Prg4	ENSMUSG00000006014	53.3297	62.612	58.612	70.4634	57.1648	57.3483	Dwarf	NA
Chr1:150465301-150468538	1	150465301	150468538	Prg4	ENSMUSG00000006014	53.8709	60.822	55.7693	69.974	56.0211	54.4245	Dwarf	NA
Chr1:150681064-150682752	1	150681064	150682752	Hmcn1	ENSMUSG00000066842	61.0575	60.3794	48.6789	65.0623	60.7372	61.9984	Dwarf	Yes
Chr1:151130039-151136165	1	151130039	151136165	null		34.5154	42.9408	32.8032	50.6824	37.1101	36.0102	Dwarf	Yes
Chr1:151132917-151139703	1	151132917	151139703	null		71.6438	78.0273	61.504	79.4768	68.5242	68.2386	Dwarf	Yes
Chr1:151329543-151333683	1	151329543	151333683	null		86.8756	85.2805	69.3707	85.8222	83.4104	85.2967	Dwarf	Yes
Chr1:151331642-151336598	1	151331642	151336598	null		85.7004	86.4066	74.2071	87.6391	85.6981	87.1262	Dwarf	Yes
Chr1:151718792-151722076	1	151718792	151722076	Fam129a	ENSMUSG00000026483	61.1751	62.6263	35.9403	46.4999	56.1564	55.0343	Dwarf	Yes
Chr1:152497437-152499682	1	152497437	152499682	Glt25d2	ENSMUSG00000032649	63.9798	64.495	24.5778	40.5012	56.7815	52.6985	Dwarf	Yes
Chr1:152516075-152519088	1	152516075	152519088	Rgl1	ENSMUSG00000026482	80.0236	83.2321	65.3316	86.3542	81.092	75.8914	Dwarf	NA
Chr1:152518078-152520092	1	152518078	152520092	Rgl1	ENSMUSG00000026482	71.8152	76.4343	63.4224	86.2387	74.2199	69.4873	Dwarf	NA
Chr1:152519089-152521369	1	152519089	152521369	Rgl1	ENSMUSG00000026482	74.8739	80.1389	74.7404	85.1625	78.3257	77.3446	Dwarf	NA
Chr1:152534416-152536654	1	152534416	152536654	Rgl1	ENSMUSG00000026482	62.614	66.7477	61.9068	74.3104	60.622	59.7265	Dwarf	Yes
Chr1:152576529-152578460	1	152576529	152578460	Rgl1	ENSMUSG00000026482	55.9898	55.9684	51.769	62.6148	53.7484	56.3387	Dwarf	Yes
Chr1:152577941-152579230	1	152577941	152579230	Rgl1	ENSMUSG00000026482	46.2034	53.177	44.8129	56.2633	55.0885	50.0422	Dwarf	Yes
Chr1:152610930-152612710	1	152610930	152612710	Rgl1	ENSMUSG00000026482	71.6443	82.4372	72.0835	74.1355	76.3614	76.8272	DR	Yes
Chr1:152730442-152731538	1	152730442	152731538	Rgl1	ENSMUSG00000026482	83.5559	83.2754	75.409	79.1776	75.1759	88.9841	Rapa	NA
Chr1:153152945-153154577	1	153152945	153154577	Lamc2	ENSMUSG00000026479	51.719	58.0322	46.5859	61.3786	58.6823	62.1411	Dwarf	NA
Chr1:153154017-153155520	1	153154017	153155520	Lamc2	ENSMUSG00000026479	25.3726	42.2325	30.0428	44.2741	39.1923	38.9181	DR and Dwarf	NA
Chr1:153475110-153483049	1	153475110	153483049	Dhx9	ENSMUSG00000042699	81.8184	82.7218	61.0192	80.5012	83.9701	79.9497	Dwarf	Yes
Chr1:153478922-153486626	1	153478922	153486626	Dhx9	ENSMUSG00000042699	66.5075	64.7714	42.7726	63.4028	65.0346	61.5194	Dwarf	Yes
Chr1:153701194-153703923	1	153701194	153703923	null		46.4425	60.1879	26.9884	32.6479	50.0801	45.5966	DR	Yes
Chr1:153702783-153705144	1	153702783	153705144	null		57.8184	68.3189	45.9663	47.5968	62.4195	57.5948	DR	Yes
Chr1:153720622-153723283	1	153720622	153723283	null		64.2759	68.494	60.7647	70.8964	66.62	66.1362	Dwarf	NA
Chr1:153907833-153910255	1	153907833	153910255	Glul	ENSMUSG00000026473	80.0786	75.2461	55.2503	65.7043	69.2996	66.3708	Dwarf	Yes
Chr1:153909100-153911378	1	153909100	153911378	Glul	ENSMUSG00000026473	68.695	67.7442	40.252	50.7984	58.0162	57.1166	Dwarf	Yes
Chr1:154188450-154190782	1	154188450	154190782	null		81.1369	80.8615	44.5607	56.8848	82.6482	76.7966	Dwarf	Yes
Chr1:154256875-154259487	1	154256875	154259487	null		81.3718	82.1589	69.0748	79.5656	81.5299	77.1819	Dwarf	Yes
Chr1:155204047-155205258	1	155204047	155205258	Stx6	ENSMUSG00000026470	55.0161	63.5307	58.4083	68.7893	59.5907	50.4956	Dwarf	Yes
Chr1:155232257-155233875	1	155232257	155233875	BC034090	ENSMUSG00000033722	86.907	85.9443	66.4545	60.0909	87.4279	76.8452	Rapa	Yes
Chr1:155529369-155530850	1	155529369	155530850	null		88.6793	89.1278	66.3491	81.9994	91.3629	90.1212	Dwarf	Yes
Chr1:155529901-155531918	1	155529901	155531918	null		88.7561	88.5336	64.0804	80.3363	89.406	85.894	Dwarf	Yes
Chr1:155634386-155640153	1	155634386	155640153	Acbd6	ENSMUSG00000033701	90.8818	92.2688	74.8594	85.3284	89.5378	91.9094	Dwarf	Yes
Chr1:156043079-156050456	1	156043079	156050456	Tor1aip2	ENSMUSG00000050565	59.2725	60.802	53.9083	66.3591	63.1654	61.8895	Dwarf	Yes
Chr1:156072485-156074492	1	156072485	156074492	Fam163a	ENSMUSG00000015484	63.4417	63.058	47.4933	59.0388	67.0629	61.1368	Dwarf	Yes
Chr1:156073613-156076102	1	156073613	156076102	Fam163a	ENSMUSG00000015484	78.304	78.0554	61.7493	77.1589	83.5015	74.6059	Dwarf	Yes
Chr1:156469344-156474203	1	156469344	156474203	Soat1	ENSMUSG00000026600	37.7645	35.2041	39.6583	54.2825	40.6015	42.6195	Dwarf	Yes
Chr1:156530455-156535653	1	156530455	156535653	null		79.9833	70.8758	68.4121	79.0776	72.0372	68.2983	Dwarf	Yes
Chr1:157079391-157081435	1	157079391	157081435	null		32.4907	36.8224	36.203	53.5022	35.3684	40.1889	Dwarf	Yes
Chr1:157080079-157084441	1	157080079	157084441	null		43.658	45.2048	43.7508	58.0938	39.9835	44.502	Dwarf	Yes
Chr1:158929787-158935569	1	158929787	158935569	Pappa2	ENSMUSG00000073530	65.2629	64.696	65.548	78.3946	62.9788	59.1531	Dwarf	Yes
Chr1:160152283-160154988	1	160152283	160154988	Tnn	ENSMUSG00000026725	75.132	73.385	79.654	75.0393	84.4451	74.3261	Rapa	Yes
Chr1:160293269-160302191	1	160293269	160302191	Rabgap1l	ENSMUSG00000026721	84.5323	84.4452	82.4076	82.9542	83.6474	73.2377	Rapa	Yes
Chr1:160298638-160306990	1	160298638	160306990	Rabgap1l	ENSMUSG00000026721	84.8571	85.6546	83.0301	82.1388	83.0082	70.1164	Rapa	Yes
Chr1:161005301-161009786	1	161005301	161009786	Zbtb37	ENSMUSG00000043467	71.3567	72.5662	60.914	73.5339	64.899	70.0537	Dwarf	Yes
Chr1:161007529-161012594	1	161007529	161012594	Zbtb37	ENSMUSG00000043467	80.5764	78.9105	73.6741	84.4517	76.6136	78.7394	Dwarf	Yes
Chr1:162964039-162969213	1	162964039	162969213	Fmo3	ENSMUSG00000026691	57.851	64.1319	53.5693	64.3741	56.9859	53.3459	Dwarf	Yes
Chr1:163814227-163821093	1	163814227	163821093	Kifap3	ENSMUSG00000026585	88.3226	87.0935	77.0332	90.7438	85.6676	84.212	Dwarf	Yes
Chr1:163817340-163825458	1	163817340	163825458	Kifap3	ENSMUSG00000026585	89.4306	89.3929	80.4941	90.9821	86.7881	84.2895	Dwarf	Yes
Chr1:163930998-163932838	1	163930998	163932838	Scyl3	ENSMUSG00000026584	47.7751	45.3024	43.5457	56.6593	42.646	51.1356	Dwarf	Yes
Chr1:164245701-164248004	1	164245701	164248004	Slc19a2	ENSMUSG00000040918	42.5868	39.3916	35.4942	49.0064	39.1646	40.2362	Dwarf	Yes
Chr1:164252660-164256705	1	164252660	164256705	Slc19a2	ENSMUSG00000040918	47.4179	51.855	44.2645	55.5061	50.2325	57.9383	Dwarf	Yes
Chr1:164258407-164261280	1	164258407	164261280	Slc19a2	ENSMUSG00000040918	57.7067	59.8427	47.7967	58.3026	63.1793	64.962	Dwarf	Yes
Chr1:164260779-164262652	1	164260779	164262652	Slc19a2	ENSMUSG00000040918	60.9351	62.4168	53.4107	63.9311	68.3328	66.4109	Dwarf	Yes
Chr1:164266333-164268603	1	164266333	164268603	Slc19a2	ENSMUSG00000040918	77.7747	81.5795	73.9954	84.7124	81.1916	78.862	Dwarf	Yes
Chr1:164315266-164317701	1	164315266	164317701	Nme7	ENSMUSG00000026575	74.0971	72.9059	57.1961	69.8172	70.8299	68.0275	Dwarf	Yes
Chr1:164443429-164445125	1	164443429	164445125	Atp1b1	ENSMUSG00000026576	89.284	89.3615	71.327	83.3172	85.0016	80.5199	Dwarf	Yes
Chr1:164677367-164684331	1	164677367	164684331	null		80.5405	82.3318	67.8586	78.9188	77.2281	79.3039	Dwarf	Yes
Chr1:164856036-164859841	1	164856036	164859841	null		75.7767	80.8059	72.4618	84.6211	79.6092	76.1576	Dwarf	Yes
Chr1:164892742-164897119	1	164892742	164897119	null		73.8381	76.8765	48.3612	71.0146	65.0792	68.3308	Dwarf	Yes
Chr1:164896211-164898926	1	164896211	164898926	null		51.9624	53.086	24.4362	51.1173	45.5367	42.8301	Dwarf	Yes
Chr1:164926264-164931756	1	164926264	164931756	Xcl1	ENSMUSG00000026573	82.7712	86.0246	76.76	87.982	82.3085	85.5631	Dwarf	Yes
Chr1:164930491-164933565	1	164930491	164933565	Xcl1	ENSMUSG00000026573	83.3711	86.6212	73.6339	87.4002	83.0881	86.797	Dwarf	Yes
Chr1:165120016-165121267	1	165120016	165121267	null		14.0432	22.1198	13.4777	25.7176	20.5966	15.957	Dwarf	NA
Chr1:165120877-165122770	1	165120877	165122770	null		29.6348	47.3214	23.8827	48.0247	41.0416	30.7688	DR and Dwarf	NA
Chr1:165121299-165123995	1	165121299	165123995	null		56.0287	70.7874	52.9261	64.3288	65.0905	59.5883	DR and Dwarf	NA
Chr1:165320957-165322497	1	165320957	165322497	Gpr161	ENSMUSG00000040836	61.0529	73.7583	63.3834	76.0171	71.7157	63.2876	DR	NA
Chr1:165325612-165330496	1	165325612	165330496	Dcaf6	ENSMUSG00000026571	59.9811	70.6084	64.1892	72.9211	64.122	67.4199	DR	NA
Chr1:165613693-165616927	1	165613693	165616927	Mpzl1	ENSMUSG00000026566	60.8843	59.1505	45.5565	57.5463	62.1663	56.959	Dwarf	Yes
Chr1:165615816-165618059	1	165615816	165618059	Mpzl1	ENSMUSG00000026566	23.2912	20.5251	11.3246	23.4669	25.8775	21.553	Dwarf	Yes
Chr1:166280096-166282880	1	166280096	166282880	Ildr2	ENSMUSG00000040612	49.1082	47.2623	35.202	40.1535	48.8798	38.6386	Rapa	Yes
Chr1:166282355-166283583	1	166282355	166283583	Ildr2	ENSMUSG00000040612	73.143	67.5905	54.1551	56.2619	68.3658	53.4571	Rapa	Yes
Chr1:166307405-166308965	1	166307405	166308965	Ildr2	ENSMUSG00000040612	65.2975	73.7677	48.3149	66.0596	60.6216	60.7568	Dwarf	Yes
Chr1:166308843-166309095	1	166308843	166309095	Ildr2	ENSMUSG00000040612	58.1333	57.3349	9.53133	43.2969	35.4186	40.4862	Dwarf	Yes
Chr1:166308983-166309337	1	166308983	166309337	Ildr2	ENSMUSG00000040612	62.7571	54.4286	8.6373	40.274	35.3721	39.2926	Dwarf	Yes
Chr1:166309102-166309933	1	166309102	166309933	Ildr2	ENSMUSG00000040612	64.3031	66.8829	34.1201	52.0651	53.2668	49.4152	Dwarf	Yes
Chr1:167246818-167248141	1	167246818	167248141	Uck2	ENSMUSG00000026558	43.8335	52.0621	44.206	57.3111	49.4967	40.5511	Dwarf	Yes
Chr1:167247211-167249277	1	167247211	167249277	Uck2	ENSMUSG00000026558	75.9631	82.8924	74.6838	86.7156	80.8617	74.6191	Dwarf	Yes
Chr1:167261617-167263417	1	167261617	167263417	Uck2	ENSMUSG00000026558	50.6032	55.0969	57.7974	72.9089	41.5911	41.6548	Dwarf	NA
Chr1:167262091-167264189	1	167262091	167264189	Uck2	ENSMUSG00000026558	55.8631	62.7892	57.0714	67.4299	48.6112	43.308	Dwarf	NA
Chr1:167351292-167353990	1	167351292	167353990	Aldh9a1	ENSMUSG00000026687	54.6935	54.0651	48.0459	62.9055	52.982	49.671	Dwarf	Yes
Chr1:167356870-167358896	1	167356870	167358896	Aldh9a1	ENSMUSG00000026687	51.7851	56.7716	51.9955	62.0183	59.1397	50.7351	Dwarf	Yes
Chr1:167394324-167398009	1	167394324	167398009	Mgst3	ENSMUSG00000026688	56.0471	52.6401	56.8887	53.0199	58.2816	48.2199	Rapa	Yes
Chr1:168160419-168166133	1	168160419	168166133	Pbx1	ENSMUSG00000052534	89.5091	78.1678	80.8586	85.0135	88.4736	88.1289	DR	NA
Chr1:168285897-168288523	1	168285897	168288523	Pbx1	ENSMUSG00000052534	60.8761	48.3057	45.2263	51.161	56.6948	55.2516	DR	NA
Chr1:168376301-168382904	1	168376301	168382904	Pbx1	ENSMUSG00000052534	63.2015	67.0368	55.3772	65.8324	61.0105	56.0088	Dwarf	Yes
Chr1:169237378-169242940	1	169237378	169242940	null		59.9164	47.4824	55.2338	52.9639	52.4505	57.5922	DR	NA
Chr1:169257689-169268634	1	169257689	169268634	null		65.5247	67.7567	62.1629	73.4192	64.9861	71.8742	Dwarf	Yes
Chr1:169264273-169272456	1	169264273	169272456	null		57.6089	60.8443	48.514	64.5273	64.4794	64.0841	Dwarf	Yes
Chr1:169412492-169423007	1	169412492	169423007	null		73.0954	75.7017	73.5908	72.9439	79.6966	68.9046	Rapa	Yes
Chr1:170163960-170168693	1	170163960	170168693	Uap1	ENSMUSG00000026670	85.1864	84.3649	73.3837	86.3129	79.374	80.0337	Dwarf	Yes
Chr1:170687830-170696358	1	170687830	170696358	null		53.6035	55.0009	47.0442	58.4313	48.8894	48.1484	Dwarf	Yes
Chr1:171187304-171190926	1	171187304	171190926	Pcp4l1	ENSMUSG00000038370	81.5159	78.7705	79.0905	68.6836	81.8749	76.7441	Dwarf	NA
Chr1:171193089-171196391	1	171193089	171196391	Pcp4l1	ENSMUSG00000038370	43.4847	41.8563	40.6038	28.0707	50.6598	40.1968	Rapa	Yes
Chr1:171214979-171217680	1	171214979	171217680	Nr1i3	ENSMUSG00000005677	54.0215	54.9877	48.4714	63.4621	46.6898	57.1808	Dwarf	NA
Chr1:171216921-171218666	1	171216921	171218666	Nr1i3	ENSMUSG00000005677	86.5921	81.2289	72.4337	87.6086	77.8065	84.7818	Dwarf	NA
Chr1:171231857-171234692	1	171231857	171234692	Fcer1g	ENSMUSG00000058715	50.3341	47.3954	41.2289	51.2928	42.5398	44.1959	Dwarf	Yes
Chr1:171259219-171269684	1	171259219	171269684	Adamts4	ENSMUSG00000006403	70.3143	70.5139	62.0012	72.0255	69.9737	68.9458	Dwarf	Yes
Chr1:175602312-175603677	1	175602312	175603677	Fh1	ENSMUSG00000026526	63.1079	61.296	46.0261	60.509	63.4128	59.5025	Dwarf	Yes
Chr1:175602738-175605503	1	175602738	175605503	Fh1	ENSMUSG00000026526	86.9815	89.2815	68.9453	81.609	89.3124	86.1865	Dwarf	Yes
Chr1:175612325-175615202	1	175612325	175615202	Fh1	ENSMUSG00000026526	91.5336	91.792	70.5354	84.0028	88.8903	91.7137	Dwarf	Yes
Chr1:175619762-175622821	1	175619762	175622821	Fh1	ENSMUSG00000026526	82.2454	79.1533	68.2351	81.3677	82.4199	83.4215	Dwarf	Yes
Chr1:175620334-175625005	1	175620334	175625005	Fh1	ENSMUSG00000026526	55.1892	54.3619	43.2443	55.3301	56.5919	55.4516	Dwarf	Yes
Chr1:175632290-175639236	1	175632290	175639236	Kmo	ENSMUSG00000039783	74.5219	72.4257	69.124	80.1313	75.0038	72.6838	Dwarf	Yes
Chr1:175647199-175652515	1	175647199	175652515	Kmo	ENSMUSG00000039783	50.7973	59.6427	40.6766	66.0751	52.7166	51.1747	Dwarf	NA
Chr1:175651436-175658067	1	175651436	175658067	Kmo	ENSMUSG00000039783	61.4875	70.562	51.8044	80.6144	61.6089	58.9485	Dwarf	NA
Chr1:175662308-175665023	1	175662308	175665023	Opn3	ENSMUSG00000026525	78.7407	81.1853	63.4141	79.227	75.1579	72.8782	Dwarf	Yes
Chr1:175663120-175666256	1	175663120	175666256	Opn3	ENSMUSG00000026525	71.6969	77.1441	60.0824	74.537	71.7114	69.6344	Dwarf	Yes
Chr1:175667714-175670695	1	175667714	175670695	Opn3	ENSMUSG00000026525	78.9815	77.2331	68.6142	80.9678	76.8479	73.7418	Dwarf	Yes
Chr1:177361026-177364546	1	177361026	177364546	null		76.58	77.9016	70.7852	84.3319	74.3947	71.9163	Dwarf	NA
Chr1:177363108-177366573	1	177363108	177366573	null		73.351	70.6364	61.556	81.113	67.787	64.9999	Dwarf	NA
Chr1:178205116-178207874	1	178205116	178207874	Pppde1	ENSMUSG00000026502	57.0365	65.4721	57.9234	68.2123	61.7396	62.2773	Dwarf	Yes
Chr1:178312490-178318168	1	178312490	178318168	B230369F24Rik	ENSMUSG00000086350	45.754	51.2478	47.0421	61.4895	45.805	43.029	Dwarf	Yes
Chr1:178599917-178602507	1	178599917	178602507	Kif26b	ENSMUSG00000026494	43.7047	44.7214	43.3088	57.0587	44.8101	49.2869	Dwarf	Yes
Chr1:178952855-178954553	1	178952855	178954553	Smyd3	ENSMUSG00000055067	88.4978	87.8729	69.3002	86.3876	85.958	88.1873	Dwarf	Yes
Chr1:178953308-178955679	1	178953308	178955679	Smyd3	ENSMUSG00000055067	89.8663	88.5288	78.0755	90.1593	89.4563	89.5245	Dwarf	Yes
Chr1:179104093-179105701	1	179104093	179105701	Smyd3	ENSMUSG00000055067	71.5788	73.6964	77.762	87.8562	75.3154	75.4968	Dwarf	Yes
Chr1:179106673-179108285	1	179106673	179108285	Smyd3	ENSMUSG00000055067	46.5088	49.4753	44.8408	66.1649	44.1428	44.7904	Dwarf	Yes
Chr1:179107533-179109651	1	179107533	179109651	Smyd3	ENSMUSG00000055067	28.1013	29.9221	25.7976	41.7053	24.1878	23.9837	Dwarf	Yes
Chr1:179278917-179281888	1	179278917	179281888	Smyd3	ENSMUSG00000055067	64.495	67.1589	65.2614	77.5692	71.8416	66.0282	Dwarf	Yes
Chr1:179351218-179354829	1	179351218	179354829	Smyd3	ENSMUSG00000055067	81.8534	79.9648	68.8038	79.7115	80.7304	74.2079	Dwarf	Yes
Chr1:179575663-179578477	1	179575663	179578477	Cnst	ENSMUSG00000038949	85.6603	84.2169	81.5766	92.2891	78.3143	82.4548	Dwarf	Yes
Chr1:179576920-179579182	1	179576920	179579182	Cnst	ENSMUSG00000038949	77.117	79.0965	77.2056	87.9254	75.1694	74.8358	Dwarf	Yes
Chr1:179640424-179645318	1	179640424	179645318	null		55.194	66.3346	67.1804	69.2334	52.7192	51.4189	DR	NA
Chr1:179644450-179647127	1	179644450	179647127	null		36.554	47.4054	46.8111	52.5151	30.3649	32.173	DR	NA
Chr1:180182665-180185830	1	180182665	180185830	Adck3	ENSMUSG00000026489	42.3669	46.7186	44.084	55.2594	46.7155	44.8652	Dwarf	Yes
Chr1:180184718-180187356	1	180184718	180187356	Adck3	ENSMUSG00000026489	45.2836	41.7877	42.9319	55.7328	45.3477	45.1953	Dwarf	Yes
Chr1:180185937-180188349	1	180185937	180188349	Adck3	ENSMUSG00000026489	43.8013	43.8303	39.5079	53.8661	43.4674	48.0082	Dwarf	Yes
Chr1:180187360-180190315	1	180187360	180190315	Adck3	ENSMUSG00000026489	41.1405	45.0286	44.2592	56.1514	43.9381	49.9282	Dwarf	Yes
Chr1:180214629-180217190	1	180214629	180217190	null		35.0154	40.8072	35.1568	47.7662	34.3201	38.756	Dwarf	Yes
Chr1:180250012-180251523	1	180250012	180251523	Psen2	ENSMUSG00000010609	66.339	63.7362	44.6676	55.2465	59.3662	57.1118	Dwarf	Yes
Chr1:180367410-180369255	1	180367410	180369255	Itpkb	ENSMUSG00000038855	79.459	77.1874	75.7538	79.9238	84.8828	74.3362	Rapa	Yes
Chr1:180403265-180404001	1	180403265	180404001	Itpkb	ENSMUSG00000038855	59.8323	67.6578	60.2847	48.8932	58.0161	69.7636	Rapa	NA
Chr1:180403688-180405015	1	180403688	180405015	Itpkb	ENSMUSG00000038855	50.1564	58.6131	50.2647	41.2746	48.6879	59.2963	Rapa	NA
Chr1:180868888-180870754	1	180868888	180870754	BC031781	ENSMUSG00000038806	74.4595	80.4474	73.093	71.8797	75.1426	63.8907	Rapa	Yes
Chr1:180978443-180980051	1	180978443	180980051	Ephx1	ENSMUSG00000038776	70.4829	73.5232	66.7183	84.1346	71.9498	73.1773	Dwarf	NA
Chr1:180979497-180981777	1	180979497	180981777	Ephx1	ENSMUSG00000038776	43.0909	56.6098	35.5067	69.5243	51.9919	54.7017	DR and Dwarf	NA
Chr1:180980052-180985201	1	180980052	180985201	Ephx1	ENSMUSG00000038776	51.4832	62.3338	45.3762	63.2279	58.7608	63.3268	Dwarf	NA
Chr1:181035007-181039370	1	181035007	181039370	null		58.3931	53.0304	42.8672	54.4241	50.1952	60.3317	Dwarf	Yes
Chr1:181037178-181040631	1	181037178	181040631	null		66.1476	67.6515	55.1384	65.9765	66.6138	74.2026	Dwarf	Yes
Chr1:181432869-181435335	1	181432869	181435335	Cnih3	ENSMUSG00000026514	71.0664	75.528	69.5603	85.4711	69.5623	69.8594	Dwarf	Yes
Chr1:181434005-181437545	1	181434005	181437545	Cnih3	ENSMUSG00000026514	73.0536	78.1728	75.0979	86.4553	71.8747	73.0187	Dwarf	Yes
Chr1:181465133-181466759	1	181465133	181466759	null		61.4675	64.6773	54.4171	79.228	63.7843	57.5235	Dwarf	Yes
Chr1:181465808-181467361	1	181465808	181467361	null		57.6173	61.4366	42.2593	73.7204	57.1239	59.7241	Dwarf	Yes
Chr1:181466791-181469010	1	181466791	181469010	null		56.918	60.6519	54.8932	67.03	59.815	65.245	Dwarf	Yes
Chr1:181470544-181475813	1	181470544	181475813	null		77.9101	79.1763	74.0758	87.0913	77.5653	77.8993	Dwarf	Yes
Chr1:181473937-181477069	1	181473937	181477069	null		42.6487	48.9285	43.6961	67.0652	49.9057	44.6252	Dwarf	Yes
Chr1:181475814-181478923	1	181475814	181478923	null		60.1304	63.4739	62.8408	73.3056	64.5086	59.2444	Dwarf	Yes
Chr1:181922139-181923821	1	181922139	181923821	Enah	ENSMUSG00000022995	83.0009	78.7049	81.7313	78.3807	77.8537	88.5809	Rapa	NA
Chr1:182108581-182110356	1	182108581	182110356	null		70.9796	81.904	77.176	75.7657	77.1245	78.8458	DR	Yes
Chr1:182188145-182192120	1	182188145	182192120	null		60.4076	60.2648	56.6204	68.3793	61.2197	60.8236	Dwarf	Yes
Chr1:182189736-182194397	1	182189736	182194397	null		60.9885	60.5798	54.2656	67.3529	62.5198	60.4804	Dwarf	Yes
Chr1:182256183-182267049	1	182256183	182267049	null		68.5263	75.9404	59.0511	69.4426	71.7607	70.5387	Dwarf	Yes
Chr1:182278552-182279644	1	182278552	182279644	Degs1	ENSMUSG00000038633	60.7784	65.0557	52.6135	64.7087	68.1474	62.0692	Dwarf	Yes
Chr1:182359053-182360316	1	182359053	182360316	null		81.7926	92.0335	81.3313	90.3819	79.5409	86.5365	DR	Yes
Chr1:182386367-182387764	1	182386367	182387764	null		59.0032	59.6439	63.5311	76.9627	62.1251	66.2358	Dwarf	Yes
Chr1:182497902-182501176	1	182497902	182501176	Capn2	ENSMUSG00000026509	54.4188	55.966	40.2386	54.1575	53.1171	49.2052	Dwarf	Yes
Chr1:182500025-182502672	1	182500025	182502672	Capn2	ENSMUSG00000026509	76.8573	78.6569	64.1106	74.8123	73.5593	73.7875	Dwarf	Yes
Chr1:182562085-182563992	1	182562085	182563992	Capn8	ENSMUSG00000038599	50.6826	47.9249	24.429	54.2989	49.4947	39.5546	Dwarf	Yes
Chr1:182563469-182565215	1	182563469	182565215	Capn8	ENSMUSG00000038599	79.733	76.3654	56.9539	82.8726	78.0916	73.9615	Dwarf	Yes
Chr1:182584317-182586217	1	182584317	182586217	Capn8	ENSMUSG00000038599	54.9797	57.1775	43.8086	56.8136	56.8599	52.7698	Dwarf	Yes
Chr1:182601333-182603444	1	182601333	182603444	Capn8	ENSMUSG00000038599	77.5043	81.6381	65.3684	79.3853	80.4248	81.0095	Dwarf	Yes
Chr1:182669795-182671638	1	182669795	182671638	null		65.9381	65.8129	66.8491	62.964	74.3466	64.32	Rapa	Yes
Chr1:182756668-182760375	1	182756668	182760375	null		73.9821	78.1147	60.8841	79.6065	75.6813	71.0219	Dwarf	Yes
Chr1:182758626-182762343	1	182758626	182762343	Susd4	ENSMUSG00000038576	76.6212	78.0786	61.2788	80.6969	78.3599	74.4888	Dwarf	Yes
Chr1:182802308-182804440	1	182802308	182804440	Susd4	ENSMUSG00000038576	40.9263	53.411	39.9536	60.3318	49.9875	51.1589	DR and Dwarf	NA
Chr1:182803053-182805286	1	182803053	182805286	Susd4	ENSMUSG00000038576	48.4523	62.4459	34.7874	71.0417	46.629	53.5042	DR and Dwarf	NA
Chr1:182804441-182806497	1	182804441	182806497	Susd4	ENSMUSG00000038576	63.8832	76.8729	49.6408	80.6146	58.6984	61.1675	DR and Dwarf	NA
Chr1:182814207-182815856	1	182814207	182815856	Susd4	ENSMUSG00000038576	78.0668	80.0985	68.3992	81.017	77.4382	75.9588	Dwarf	Yes
Chr1:182822945-182824283	1	182822945	182824283	Susd4	ENSMUSG00000038576	58.4244	68.4058	50.1494	70.0243	56.7346	58.8785	Dwarf	Yes
Chr1:182823817-182825331	1	182823817	182825331	Susd4	ENSMUSG00000038576	55.7119	68.8989	34.6554	68.1127	47.4462	51.6601	DR and Dwarf	Yes
Chr1:182824284-182827922	1	182824284	182827922	Susd4	ENSMUSG00000038576	76.9596	78.644	62.734	74.9451	74.6711	72.7294	Dwarf	Yes
Chr1:182965685-182968833	1	182965685	182968833	Tlr5	ENSMUSG00000079164	81.6654	81.2143	65.6208	81.6971	77.6415	80.324	Dwarf	Yes
Chr1:183345032-183345350	1	183345032	183345350	CAAA01083517.1	ENSMUSG00000056050	0.333333	5.24632	0.444444	24.0584	2.67083	0.416667	Dwarf	Yes
Chr1:183345223-183345591	1	183345223	183345591	CAAA01083517.1	ENSMUSG00000056050	0.333333	4.65238	0.333333	23.4659	2.54805	0.485714	Dwarf	Yes
Chr1:183345380-183346241	1	183345380	183346241	CAAA01083517.1	ENSMUSG00000056050	7.57539	13.9729	5.77925	29.8017	13.6967	11.4908	Dwarf	Yes
Chr1:183345600-183348109	1	183345600	183348109	CAAA01083517.1	ENSMUSG00000056050	50.0831	55.7406	46.9382	61.419	56.5699	54.8371	Dwarf	Yes
Chr1:183364255-183368029	1	183364255	183368029	CAAA01083517.1	ENSMUSG00000056050	76.3653	74.2907	66.2929	78.9622	72.2711	73.4483	Dwarf	Yes
Chr1:183366511-183368673	1	183366511	183368673	CAAA01083517.1	ENSMUSG00000056050	41.9761	45.5876	33.6696	52.3779	36.9721	42.5693	Dwarf	Yes
Chr1:183436338-183438206	1	183436338	183438206	Hhipl2	ENSMUSG00000053461	88.8426	92.3491	82.5978	86.5935	87.6316	75.082	Rapa	Yes
Chr1:183613122-183619698	1	183613122	183619698	null		77.2234	71.8	67.4967	56.4648	67.6556	66.6282	Dwarf	NA
Chr1:183876483-183879971	1	183876483	183879971	null		91.1417	87.5478	85.4569	72.8475	85.7505	80.9329	Dwarf	NA
Chr1:184040622-184043309	1	184040622	184043309	Dusp10	ENSMUSG00000039384	64.3824	66.0168	54.3719	66.2964	65.9062	61.2487	Dwarf	Yes
Chr1:184438755-184441445	1	184438755	184441445	null		59.0124	73.8969	68.4501	69.3511	71.4688	78.3084	DR	Yes
Chr1:184799043-184803914	1	184799043	184803914	Mosc1	ENSMUSG00000026621	81.4922	85.7608	72.6775	84.8907	85.393	86.7964	Dwarf	Yes
Chr1:184804522-184807704	1	184804522	184807704	Mosc1	ENSMUSG00000026621	58.1636	65.1347	50.351	65.8385	57.671	58.2176	Dwarf	Yes
Chr1:184824675-184826566	1	184824675	184826566	Mosc2	ENSMUSG00000073481	22.5022	26.0639	26.3919	37.8349	32.5083	27.7773	Dwarf	NA
Chr1:184825430-184827229	1	184825430	184827229	Mosc2	ENSMUSG00000073481	32.807	36.6042	34.047	53.8195	34.6393	36.2947	Dwarf	NA
Chr1:184826567-184827618	1	184826567	184827618	Mosc2	ENSMUSG00000073481	20.8692	22.0779	17.9362	31.7718	12.8805	22.8645	Dwarf	NA
Chr1:184873049-184874619	1	184873049	184874619	C130074G19Rik	ENSMUSG00000039349	46.4905	44.3488	33.8558	45.1364	27.4902	36.0334	Dwarf	Yes
Chr1:184874312-184876045	1	184874312	184876045	C130074G19Rik	ENSMUSG00000039349	65.0772	60.3456	45.3431	65.608	47.8962	47.6701	Dwarf	Yes
Chr1:184874620-184879008	1	184874620	184879008	C130074G19Rik	ENSMUSG00000039349	72.889	73.7481	57.5526	73.0867	71.8961	66.9041	Dwarf	Yes
Chr1:184911706-184913709	1	184911706	184913709	Mark1	ENSMUSG00000026620	60.083	74.5238	72.4	81.1438	75.2151	76.4101	DR	Yes
Chr1:185430485-185432375	1	185430485	185432375	9630028B13Rik	ENSMUSG00000051295	79.6976	82.8644	64.3539	79.6535	74.2358	70.5556	Dwarf	Yes
Chr1:185462625-185464264	1	185462625	185464264	Slc30a10	ENSMUSG00000026614	68.8236	72.409	67.8262	78.9748	64.3232	64.5407	Dwarf	Yes
Chr1:185552654-185556370	1	185552654	185556370	null		84.4842	82.896	86.2851	84.3	88.0926	77.0622	Rapa	Yes
Chr1:185681204-185683088	1	185681204	185683088	null		67.1159	61.3396	60.449	57.9091	67.0734	55.4719	Rapa	Yes
Chr1:186407926-186409958	1	186407926	186409958	null		67.1555	60.465	43.7897	63.2291	49.9259	49.3755	Dwarf	Yes
Chr1:186409301-186413294	1	186409301	186413294	null		75.7647	73.9835	56.1601	68.9117	66.883	67.5284	Dwarf	Yes
Chr1:186967268-186967780	1	186967268	186967780	D1Pas1	ENSMUSG00000039224	79.9317	84.1822	79.9906	66.4225	79.7075	87.4233	Dwarf	NA
Chr1:187446281-187448024	1	187446281	187448024	null		72.1055	78.5294	65.137	77.8489	76.6414	73.0527	Dwarf	Yes
Chr1:187589862-187597224	1	187589862	187597224	null		62.3342	68.4093	61.8275	76.3151	64.8577	68.952	Dwarf	Yes
Chr1:187755879-187760107	1	187755879	187760107	Esrrg	ENSMUSG00000026610	33.3031	34.2155	32.9652	40.8728	31.7912	42.4537	Rapa	NA
Chr1:187761665-187765070	1	187761665	187765070	Esrrg	ENSMUSG00000026610	48.8674	46.1882	33.1648	59.4284	45.0092	44.5555	Dwarf	Yes
Chr1:187764446-187766613	1	187764446	187766613	Esrrg	ENSMUSG00000026610	59.0874	55.9994	45.0661	67.5739	59.7483	53.8515	Dwarf	Yes
Chr1:188810697-188814262	1	188810697	188814262	Ush2a	ENSMUSG00000026609	76.4639	82.1421	68.161	80.6617	80.2758	77.7688	Dwarf	Yes
Chr1:188811605-188815610	1	188811605	188815610	Ush2a	ENSMUSG00000026609	66.8197	71.2932	61.1374	75.7086	67.2085	70.4124	Dwarf	Yes
Chr1:188866286-188872441	1	188866286	188872441	Ush2a	ENSMUSG00000026609	72.1338	71.1947	63.6248	70.2588	77.5769	65.0532	Rapa	Yes
Chr1:189295548-189302227	1	189295548	189302227	Kcnk2	ENSMUSG00000037624	83.6678	84.0132	66.6446	66.0365	86.1927	75.6181	Rapa	Yes
Chr1:189664852-189669356	1	189664852	189669356	Cenpf	ENSMUSG00000026605	69.4399	69.258	67.8032	80.6194	74.0001	74.7031	Dwarf	Yes
Chr1:189910415-189913207	1	189910415	189913207	Smyd2	ENSMUSG00000026603	65.4653	64.7486	54.344	64.6008	63.9248	57.28	Dwarf	Yes
Chr1:189914714-189917232	1	189914714	189917232	Smyd2	ENSMUSG00000026603	68.831	75.4778	69.8072	80.6102	71.9614	66.5851	Dwarf	Yes
Chr1:189916214-189919153	1	189916214	189919153	Smyd2	ENSMUSG00000026603	63.4279	70.1182	65.4188	76.6414	69.1238	66.2161	Dwarf	Yes
Chr1:189919162-189920987	1	189919162	189920987	Smyd2	ENSMUSG00000026603	74.3437	76.7635	66.1132	80.5622	76.9448	73.2808	Dwarf	Yes
Chr1:189920482-189921331	1	189920482	189921331	Smyd2	ENSMUSG00000026603	55.8864	58.0501	46.9289	61.1088	59.7684	57.8708	Dwarf	Yes
Chr1:189921064-189922270	1	189921064	189922270	Smyd2	ENSMUSG00000026603	29.4859	28.9333	17.8102	30.5709	30.0639	29.54	Dwarf	Yes
Chr1:189924005-189924697	1	189924005	189924697	Smyd2	ENSMUSG00000026603	87.2439	94.1916	81.3121	93.9325	89.4813	85.1691	Dwarf	Yes
Chr1:189929518-189933235	1	189929518	189933235	null		74.1999	75.632	69.3761	80.7248	70.6709	75.8079	Dwarf	Yes
Chr1:190073482-190077505	1	190073482	190077505	null		74.0695	79.1527	54.2386	71.053	76.3969	66.8362	Dwarf	Yes
Chr1:190076548-190078038	1	190076548	190078038	null		84.6968	87.4743	54.7399	68.6684	82.3542	73.6226	Dwarf	Yes
Chr1:190123340-190125256	1	190123340	190125256	Prox1	ENSMUSG00000010175	72.3666	73.8689	65.1967	78.358	72.7314	71.8567	Dwarf	Yes
Chr1:190145549-190148324	1	190145549	190148324	Prox1	ENSMUSG00000010175	71.1897	72.5501	63.5866	78.3276	69.4807	71.3012	Dwarf	Yes
Chr1:190147209-190148997	1	190147209	190148997	Prox1	ENSMUSG00000010175	65.3773	68.0433	43.0463	73.2088	62.3641	60.5243	Dwarf	Yes
Chr1:190148325-190149677	1	190148325	190149677	Prox1	ENSMUSG00000010175	81.0846	82.2199	54.0576	83.3327	74.7847	65.641	Dwarf	Yes
Chr1:190149052-190150520	1	190149052	190150520	Prox1	ENSMUSG00000010175	84.8959	86.01	71.5934	85.3865	80.1001	73.0465	Dwarf	Yes
Chr1:190177063-190180382	1	190177063	190180382	Gm17566	ENSMUSG00000079045	73.9781	76.6536	66.8127	78.9686	70.3729	74.2072	Dwarf	Yes
Chr1:190693039-190694992	1	190693039	190694992	null		63.4246	65.0115	59.7021	76.7847	57.8076	59.4083	Dwarf	Yes
Chr1:190694280-190695940	1	190694280	190695940	null		65.8495	68.259	60.977	74.4563	62.8298	60.3795	Dwarf	Yes
Chr1:190845261-190848517	1	190845261	190848517	Rps6kc1	ENSMUSG00000089872	69.1845	70.3601	69.4552	82.6709	70.8689	70.8117	Dwarf	Yes
Chr1:190846942-190849505	1	190846942	190849505	Rps6kc1	ENSMUSG00000089872	47.4112	55.1275	52.8556	65.0501	50.938	47.3209	Dwarf	Yes
Chr1:190946262-190949146	1	190946262	190949146	Angel2	ENSMUSG00000026634	51.322	62.8003	66.7808	79.7474	48.5301	40.6174	Dwarf	NA
Chr1:190948583-190949290	1	190948583	190949290	Vash2	ENSMUSG00000037568	68.7719	80.135	81.4164	87.7161	68.9838	60.0595	DR	NA
Chr1:191170010-191172481	1	191170010	191172481	Atf3	ENSMUSG00000026628	76.5789	79.8549	73.5972	84.1429	76.7369	73.68	Dwarf	Yes
Chr1:191255360-191257213	1	191255360	191257213	null		57.6585	67.0731	56.5322	68.6035	58.6482	63.2188	Dwarf	Yes
Chr1:191360718-191363463	1	191360718	191363463	Ppp2r5a	ENSMUSG00000026626	60.8901	65.0535	58.8838	73.1088	65.8838	68.0156	Dwarf	Yes
Chr1:191362213-191366950	1	191362213	191366950	Ppp2r5a	ENSMUSG00000026626	67.7794	73.1352	65.3127	77.569	76.7549	72.5313	Dwarf	Yes
Chr1:191427215-191434250	1	191427215	191434250	null		72.9949	67.7541	47.2071	62.4271	67.9	57.5037	Dwarf	Yes
Chr1:191430314-191436264	1	191430314	191436264	null		71.3706	72.8762	59.3087	72.7792	70.3378	65.365	Dwarf	Yes
Chr1:191687090-191690425	1	191687090	191690425	null		60.05	70.8045	49.1082	54.986	60.284	59.4308	DR	Yes
Chr1:191719040-191719538	1	191719040	191719538	Lpgat1	ENSMUSG00000026623	2.1587	5.16793	4.5132	8.32354	13.9174	2.79841	Rapa	Yes
Chr1:191719228-191722280	1	191719228	191722280	Lpgat1	ENSMUSG00000026623	28.7779	32.9026	33.0073	47.8977	43.2977	31.5618	Rapa and Dwarf	Yes
Chr1:191719551-191724409	1	191719551	191724409	Lpgat1	ENSMUSG00000026623	56.8022	59.8777	58.1757	73.3299	58.0589	59.6163	Dwarf	Yes
Chr1:191722281-191726204	1	191722281	191726204	Lpgat1	ENSMUSG00000026623	50.595	57.2391	47.9649	63.8436	45.7558	52.7779	Dwarf	Yes
Chr1:191724410-191730577	1	191724410	191730577	Lpgat1	ENSMUSG00000026623	60.0894	66.0561	60.2754	76.076	59.8265	60.5781	Dwarf	Yes
Chr1:191782827-191786278	1	191782827	191786278	Lpgat1	ENSMUSG00000026623	77.5526	80.9692	67.0756	85.2199	80.526	75.2308	Dwarf	Yes
Chr1:191802135-191804793	1	191802135	191804793	null		54.2117	58.1576	51.6442	64.9523	56.0148	56.051	Dwarf	Yes
Chr1:191984066-191985497	1	191984066	191985497	Rd3	ENSMUSG00000049353	77.9468	77.0256	66.8771	50.9941	65.0395	69.4745	Dwarf	NA
Chr1:191985368-191986918	1	191985368	191986918	Rd3	ENSMUSG00000049353	83.897	81.9972	75.8399	61.8286	76.0333	77.3608	Dwarf	NA
Chr1:192088541-192091677	1	192088541	192091677	Traf5	ENSMUSG00000026637	60.6263	71.4105	65.481	68.7451	70.0315	71.0429	DR	Yes
Chr1:192126045-192129096	1	192126045	192129096	Rcor3	ENSMUSG00000037395	63.9599	73.5199	71.0516	87.4983	65.4859	63.2386	Dwarf	Yes
Chr1:192811672-192813560	1	192811672	192813560	null		71.7688	74.5078	63.8708	76.5253	73.9905	75.2705	Dwarf	Yes
Chr1:192815015-192819181	1	192815015	192819181	null		64.7408	67.7345	57.3367	76.4224	64.7564	64.7295	Dwarf	Yes
Chr1:192817808-192820768	1	192817808	192820768	null		74.1582	74.4206	71.6063	86.8552	70.8155	74.3184	Dwarf	Yes
Chr1:192829947-192833723	1	192829947	192833723	A730013G03Rik	ENSMUSG00000047384	61.1272	50.1874	44.6004	57.5431	49.4594	47.3682	Dwarf	Yes
Chr1:192832736-192833945	1	192832736	192833945	A730013G03Rik	ENSMUSG00000047384	42.216	39.6476	25.8422	39.355	26.9923	28.9395	Dwarf	Yes
Chr1:192833724-192834311	1	192833724	192834311	A730013G03Rik	ENSMUSG00000047384	40.0341	51.7969	35.8471	38.7867	38.061	36.2741	DR	Yes
Chr1:193018820-193034445	1	193018820	193034445	Syt14	ENSMUSG00000016200	77.6869	79.7272	78.9568	79.6712	81.4077	71.336	Rapa	Yes
Chr1:193082043-193084728	1	193082043	193084728	null		48.9348	55.7816	49.1769	65.1631	57.0396	51.5957	Dwarf	Yes
Chr1:193089003-193090998	1	193089003	193090998	null		49.5387	48.9203	48.1943	74.7203	41.774	37.5398	Dwarf	NA
Chr1:193090410-193091706	1	193090410	193091706	null		57.5662	57.6007	52.8007	72.7954	50.6121	46.4597	Dwarf	NA
Chr1:193153307-193153929	1	193153307	193153929	Irf6	ENSMUSG00000026638	11.1492	12.0532	7.62747	27.6376	8.21384	10.5159	Dwarf	Yes
Chr1:193153569-193156381	1	193153569	193156381	Irf6	ENSMUSG00000026638	40.315	34.6721	30.9192	59.898	37.0714	31.5901	Dwarf	Yes
Chr1:193154003-193156921	1	193154003	193156921	Irf6	ENSMUSG00000026638	39.3138	34.4347	33.8263	47.6549	38.6246	31.1695	Dwarf	Yes
Chr1:193156382-193158323	1	193156382	193158323	Irf6	ENSMUSG00000026638	30.5427	34.2331	29.4117	42.2476	31.8285	24.8487	Dwarf	Yes
Chr1:193229569-193236582	1	193229569	193236582	1600010F14Rik	ENSMUSG00000089688	67.8567	64.5589	60.9522	65.6387	75.7713	64.2113	Rapa	Yes
Chr1:193331154-193332881	1	193331154	193332881	Lamb3	ENSMUSG00000026639	74.121	75.0355	74.9761	83.3054	82.4682	69.6572	Rapa	Yes
Chr1:194364127-194375857	1	194364127	194375857	null		64.6141	70.5344	62.3096	76.5175	67.3346	63.9866	Dwarf	Yes
Chr1:194471450-194474320	1	194471450	194474320	null		75.575	80.2865	57.5034	76.9324	72.2684	65.4296	Dwarf	Yes
Chr2:3570226-3571750	2	3570226	3571750	null		43.3317	50.7256	46.1314	57.8653	38.6609	41.3543	Dwarf	NA
Chr2:4129126-4132936	2	4129126	4132936	Frmd4a	ENSMUSG00000026657	83.1175	81.5632	72.1634	83.5985	87.1364	81.4121	Dwarf	Yes
Chr2:4131244-4134609	2	4131244	4134609	Frmd4a	ENSMUSG00000026657	76.9568	79.6833	68.4974	79.3481	80.6621	77.0853	Dwarf	Yes
Chr2:4335701-4340008	2	4335701	4340008	Frmd4a	ENSMUSG00000026657	80.725	70.5772	70.3513	70.6407	73.6165	76.3011	DR	NA
Chr2:4592856-4595103	2	4592856	4595103	Frmd4a	ENSMUSG00000026657	68.1569	56.4198	56.5941	63.9006	59.2041	61.5712	DR	NA
Chr2:4646114-4649098	2	4646114	4649098	Prpf18	ENSMUSG00000039449	67.8752	69.8518	54.2484	69.8571	67.4495	64.8478	Dwarf	Yes
Chr2:4863172-4864888	2	4863172	4864888	null		56.3051	58.7154	54.1664	65.4057	60.7919	53.8115	Dwarf	Yes
Chr2:4892812-4895904	2	4892812	4895904	Sephs1	ENSMUSG00000026662	90.5681	91.8274	82.0378	93.0256	90.942	92.3558	Dwarf	Yes
Chr2:4919362-4922483	2	4919362	4922483	Phyh	ENSMUSG00000026664	23.4406	25.5259	24.7298	35.1392	26.5435	26.0574	Dwarf	Yes
Chr2:4919966-4925095	2	4919966	4925095	Phyh	ENSMUSG00000026664	50.0903	55.3714	41.9852	59.9452	53.5429	50.8026	Dwarf	Yes
Chr2:4933056-4936092	2	4933056	4936092	Phyh	ENSMUSG00000026664	89.9471	91.5156	81.3069	93.1721	87.2941	87.2952	Dwarf	Yes
Chr2:4934854-4937727	2	4934854	4937727	Phyh	ENSMUSG00000026664	92.5907	95.3489	74.2278	95.0614	91.7673	87.8281	Dwarf	Yes
Chr2:4936093-4938883	2	4936093	4938883	Phyh	ENSMUSG00000026664	80.699	81.5782	46.6188	80.9209	73.6894	72.066	Dwarf	Yes
Chr2:4937762-4940046	2	4937762	4940046	Phyh	ENSMUSG00000026664	80.4488	81.3147	59.0004	80.0606	76.6554	75.2789	Dwarf	Yes
Chr2:4938884-4941136	2	4938884	4941136	Phyh	ENSMUSG00000026664	91.856	92.3392	74.1385	92.6798	91.6917	88.1394	Dwarf	Yes
Chr2:4940123-4941969	2	4940123	4941969	Phyh	ENSMUSG00000026664	92.075	89.3048	67.2133	90.8539	84.8185	81.4008	Dwarf	Yes
Chr2:4941145-4943588	2	4941145	4943588	null		92.8914	91.0966	72.5226	92.4715	87.8236	83.5971	Dwarf	Yes
Chr2:4942099-4945092	2	4942099	4945092	null		89.4094	91.9809	71.1613	92.8711	91.1273	87.7102	Dwarf	Yes
Chr2:4943589-4948310	2	4943589	4948310	null		86.3492	89.1569	73.1435	86.9772	86.6968	81.433	Dwarf	NA
Chr2:4948326-4951630	2	4948326	4951630	null		78.0421	79.6892	69.675	80.8213	78.214	70.5867	Dwarf	NA
Chr2:4949943-4953570	2	4949943	4953570	null		82.1602	85.1296	68.091	85.1441	80.1985	74.2531	Dwarf	NA
Chr2:4951661-4954769	2	4951661	4954769	null		75.5737	86.1136	60.3301	87.9277	79.3001	70.7473	DR and Dwarf	NA
Chr2:4953596-4956614	2	4953596	4956614	null		76.9492	86.0644	72.7347	86.6585	83.3262	77.5895	Dwarf	NA
Chr2:4986986-4990856	2	4986986	4990856	Mcm10	ENSMUSG00000026669	57.7345	63.8908	48.5069	68.9339	55.7803	62.3959	Dwarf	Yes
Chr2:4989095-4991542	2	4989095	4991542	Mcm10	ENSMUSG00000026669	86.8457	87.7649	63.333	91.6387	88.4862	90.023	Dwarf	Yes
Chr2:4990892-4992879	2	4990892	4992879	Mcm10	ENSMUSG00000026669	94.5257	94.1667	60.6045	95.6372	95.328	93.3771	Dwarf	Yes
Chr2:4991543-4994233	2	4991543	4994233	Mcm10	ENSMUSG00000026669	76.8545	70.0354	44.8556	85.6812	74.7299	74.7644	Dwarf	Yes
Chr2:4992951-4995707	2	4992951	4995707	Mcm10	ENSMUSG00000026669	43.3929	42.6069	31.0938	61.464	49.269	51.8362	Dwarf	Yes
Chr2:4994488-4996490	2	4994488	4996490	Mcm10	ENSMUSG00000026669	31.567	35.7748	31.1703	39.189	36.1775	48.1806	Rapa	NA
Chr2:4996493-4999446	2	4996493	4999446	Mcm10	ENSMUSG00000026669	59.9174	63.6158	53.846	65.0865	63.7803	60.692	Dwarf	Yes
Chr2:4999447-5000485	2	4999447	5000485	Mcm10	ENSMUSG00000026669	93.0581	90.4799	81.8802	95.5198	91.9117	87.6368	Dwarf	Yes
Chr2:4999787-5001071	2	4999787	5001071	Mcm10	ENSMUSG00000026669	92.8976	90.0917	75.9022	96.4046	91.6717	86.624	Dwarf	Yes
Chr2:5000509-5002106	2	5000509	5002106	Mcm10	ENSMUSG00000026669	85.8571	83.2742	71.2251	92.4176	82.4378	81.6491	Dwarf	Yes
Chr2:5001072-5003864	2	5001072	5003864	Mcm10	ENSMUSG00000026669	85.2745	81.3488	73.8742	89.5297	80.5152	79.789	Dwarf	Yes
Chr2:5012863-5017610	2	5012863	5017610	Mcm10	ENSMUSG00000026669	54.5515	59.1846	44.968	58.1208	57.5306	51.6859	Dwarf	Yes
Chr2:5015148-5020240	2	5015148	5020240	Optn	ENSMUSG00000026672	70.1484	76.5187	65.8914	77.7696	76.1121	70.9367	Dwarf	Yes
Chr2:5033546-5036641	2	5033546	5036641	Optn	ENSMUSG00000026672	53.4573	55.7186	47.4878	61.0028	57.9121	54.2989	Dwarf	Yes
Chr2:5037882-5040011	2	5037882	5040011	Optn	ENSMUSG00000026672	85.8566	84.4733	73.8278	87.5465	85.3748	84.7884	Dwarf	Yes
Chr2:5038594-5040862	2	5038594	5040862	Optn	ENSMUSG00000026672	88.2875	84.8555	73.8256	90.3469	87.617	86.3146	Dwarf	Yes
Chr2:5056750-5060878	2	5056750	5060878	Optn	ENSMUSG00000026672	73.0844	74.7412	68.825	80.4348	71.2856	73.8693	Dwarf	Yes
Chr2:5059523-5062400	2	5059523	5062400	Optn	ENSMUSG00000026672	58.7239	61.2303	53.5288	66.8989	56.77	64.7587	Dwarf	Yes
Chr2:5607912-5610059	2	5607912	5610059	Camk1d	ENSMUSG00000039145	80.0856	80.0505	67.8945	81.1196	82.06	82.8542	Dwarf	Yes
Chr2:5668636-5670382	2	5668636	5670382	Camk1d	ENSMUSG00000039145	47.5491	52.0237	45.4919	56.0741	52.9948	43.5337	Dwarf	Yes
Chr2:5669562-5672424	2	5669562	5672424	Camk1d	ENSMUSG00000039145	63.0939	66.0778	55.4276	66.0614	66.114	59.8412	Dwarf	Yes
Chr2:5849101-5851590	2	5849101	5851590	Nudt5	ENSMUSG00000025817	66.9403	66.9829	63.5159	75.8768	64.5111	64.1563	Dwarf	Yes
Chr2:5850448-5852422	2	5850448	5852422	Nudt5	ENSMUSG00000025817	67.5394	65.9407	53.7253	68.1401	61.4568	63.0457	Dwarf	Yes
Chr2:5867049-5870673	2	5867049	5870673	Nudt5	ENSMUSG00000025817	66.5967	70.3476	61.1275	73.006	63.8153	65.7434	Dwarf	Yes
Chr2:5937739-5941623	2	5937739	5941623	Dhtkd1	ENSMUSG00000025815	37.3039	48.2426	38.947	45.3521	39.0859	44.8186	DR	Yes
Chr2:6099292-6100699	2	6099292	6100699	5430407P10Rik	ENSMUSG00000045319	47.51	75.6002	54.1557	51.9812	58.8425	67.9664	DR	Yes
Chr2:6100465-6100990	2	6100465	6100990	5430407P10Rik	ENSMUSG00000045319	53.6587	74.4421	55.8305	56.3985	63.8241	72.2081	DR	Yes
Chr2:6324828-6328740	2	6324828	6328740	Usp6nl	ENSMUSG00000039046	45.8603	57.9438	55.1096	75.2805	60.9407	51.6784	Dwarf	NA
Chr2:6327608-6330545	2	6327608	6330545	Usp6nl	ENSMUSG00000039046	53.7076	62.5192	58.2222	77.8552	59.7076	59.1616	Dwarf	NA
Chr2:6401839-6405346	2	6401839	6405346	Usp6nl	ENSMUSG00000039046	77.5518	76.1079	53.6535	65.4893	72.9361	69.4435	Dwarf	Yes
Chr2:9619639-9620997	2	9619639	9620997	null		59.6817	52.2555	55.2963	69.32	55.1504	56.0825	Dwarf	Yes
Chr2:9620624-9622773	2	9620624	9622773	null		59.148	55.8006	52.8276	65.087	57.9979	57.8794	Dwarf	Yes
Chr2:10008727-10012553	2	10008727	10012553	Taf3	ENSMUSG00000025782	48.4206	55.6713	53.4974	67.7941	51.6286	50.4652	Dwarf	Yes
Chr2:10118257-10121448	2	10118257	10121448	Itih2	ENSMUSG00000037254	72.6974	71.3784	65.9457	77.1235	70.3098	71.5214	Dwarf	Yes
Chr2:10120001-10124970	2	10120001	10124970	Itih2	ENSMUSG00000037254	66.5545	65.7572	60.9182	77.1384	65.7252	67.4044	Dwarf	Yes
Chr2:10121449-10127206	2	10121449	10127206	Itih2	ENSMUSG00000037254	43.0139	41.0065	38.2103	55.5541	42.5104	40.8795	Dwarf	Yes
Chr2:10127416-10130594	2	10127416	10130594	Itih2	ENSMUSG00000037254	21.3475	20.3547	28.3787	27.3576	18.0405	29.5569	Rapa	NA
Chr2:10308417-10310149	2	10308417	10310149	null		59.5591	59.2812	54.7763	65.9876	60.2284	59.13	Dwarf	Yes
Chr2:11401807-11404970	2	11401807	11404970	null		87.2131	86.6832	72.7115	90.3627	86.671	82.637	Dwarf	Yes
Chr2:11402608-11407139	2	11402608	11407139	null		74.7761	76.965	67.0022	79.1234	78.8009	80.7951	Dwarf	Yes
Chr2:11438433-11442713	2	11438433	11442713	null		64.3773	70.9177	60.5789	77.6926	66.0843	62.3523	Dwarf	Yes
Chr2:11444175-11448592	2	11444175	11448592	null		62.1644	63.6285	55.2663	67.98	63.4802	64.2916	Dwarf	Yes
Chr2:11447270-11449923	2	11447270	11449923	null		52.6917	55.0961	49.5841	59.9626	57.112	57.1014	Dwarf	Yes
Chr2:11524343-11526973	2	11524343	11526973	null		63.5527	67.9166	56.7732	70.2236	63.7017	58.4284	Dwarf	Yes
Chr2:11713717-11718368	2	11713717	11718368	Il15ra	ENSMUSG00000023206	70.486	75.8599	64.631	76.1011	73.1821	68.6919	Dwarf	Yes
Chr2:11715846-11720575	2	11715846	11720575	Il15ra	ENSMUSG00000023206	73.5166	72.8868	69.4474	80.0958	78.2361	72.2679	Dwarf	Yes
Chr2:12364236-12371123	2	12364236	12371123	Fam188a	ENSMUSG00000026767	81.3204	80.8051	78.1173	88.5234	82.4827	81.0476	Dwarf	Yes
Chr2:12414785-12418405	2	12414785	12418405	Fam188a	ENSMUSG00000026767	67.835	66.8301	54.8507	68.4596	66.4117	65.7087	Dwarf	Yes
Chr2:12895587-12900146	2	12895587	12900146	null		57.3115	64.5348	59.4465	76.6733	60.2474	63.0104	Dwarf	Yes
Chr2:12897749-12904601	2	12897749	12904601	null		57.9241	62.6769	62.6306	76.2425	57.6718	58.7702	Dwarf	Yes
Chr2:13009284-13010200	2	13009284	13010200	C1ql3	ENSMUSG00000049630	65.4523	70.5327	42.1318	41.6975	75.3573	59.5662	Rapa	Yes
Chr2:13009847-13010437	2	13009847	13010437	C1ql3	ENSMUSG00000049630	48.4577	57.1555	22.6572	20.1205	68.202	48.1603	Rapa	Yes
Chr2:13010232-13010650	2	13010232	13010650	C1ql3	ENSMUSG00000049630	41.7986	52.125	11.2968	10.5215	59.1645	45.5571	Rapa	Yes
Chr2:13010444-13010866	2	13010444	13010866	C1ql3	ENSMUSG00000049630	43.0833	35.9333	6.10385	7.09297	51.9804	38.1058	Rapa	Yes
Chr2:13010655-13011521	2	13010655	13011521	C1ql3	ENSMUSG00000049630	47.629	28.5183	6.71581	6.40064	52.9873	39.4128	Rapa	Yes
Chr2:15064778-15068504	2	15064778	15068504	Arl5b	ENSMUSG00000017418	66.5946	66.2919	52.1912	71.0103	57.2685	65.1342	Dwarf	Yes
Chr2:15066976-15070088	2	15066976	15070088	Arl5b	ENSMUSG00000017418	70.5044	75.1215	61.0529	79.7588	71.1574	74.581	Dwarf	Yes
Chr2:15068509-15072440	2	15068509	15072440	Arl5b	ENSMUSG00000017418	75.468	79.4195	69.5757	82.1334	80.3736	74.0154	Dwarf	Yes
Chr2:17539105-17544026	2	17539105	17544026	Nebl	ENSMUSG00000053702	77.9184	75.0784	67.7456	79.7896	83.5709	81.2025	Dwarf	Yes
Chr2:17731171-17732929	2	17731171	17732929	Nebl	ENSMUSG00000053702	19.8221	20.6851	12.2141	22.5268	25.2506	20.6312	Dwarf	Yes
Chr2:17736415-17740867	2	17736415	17740867	null		84.4768	82.95	75.2127	86.3508	84.7866	82.1302	Dwarf	Yes
Chr2:17738425-17741753	2	17738425	17741753	null		62.6614	60.734	48.6594	62.027	62.2891	58.4199	Dwarf	Yes
Chr2:17764115-17771823	2	17764115	17771823	null		83.6469	81.7653	71.4891	81.922	84.4334	84.5231	Dwarf	Yes
Chr2:18048292-18050766	2	18048292	18050766	2810030E01Rik	ENSMUSG00000054074	32.1154	29.2404	40.8646	23.5394	45.5694	45.886	Dwarf	NA
Chr2:18413646-18421723	2	18413646	18421723	null		76.2219	73.9159	62.4265	75.3079	78.9959	77.7301	Dwarf	Yes
Chr2:18416597-18423849	2	18416597	18423849	null		87.4641	87.8196	75.2021	87.1598	89.8623	89.2315	Dwarf	Yes
Chr2:19419708-19423470	2	19419708	19423470	null		77.4236	71.149	74.9268	73.1112	67.0327	77.6315	Rapa	NA
Chr2:20497484-20503649	2	20497484	20503649	Etl4	ENSMUSG00000036617	85.7718	91.7281	80.2403	90.746	85.5451	88.5782	Dwarf	Yes
Chr2:20639289-20643838	2	20639289	20643838	Etl4	ENSMUSG00000036617	65.3715	71.2629	66.6753	76.7851	68.2447	74.5016	Dwarf	Yes
Chr2:20642060-20645067	2	20642060	20645067	Etl4	ENSMUSG00000036617	68.0542	72.0901	68.5341	79.1197	68.505	74.503	Dwarf	Yes
Chr2:21209935-21212976	2	21209935	21212976	Thnsl1	ENSMUSG00000048550	77.3761	82.2252	66.3476	84.4395	79.1315	80.5746	Dwarf	Yes
Chr2:21211764-21213526	2	21211764	21213526	Thnsl1	ENSMUSG00000048550	85.1198	90.0616	77.5784	91.0888	86.8726	88.1642	Dwarf	Yes
Chr2:24679255-24679716	2	24679255	24679716	Cacna1b	ENSMUSG00000004113	35.9746	40.5294	45.8929	57.0037	44.7835	41.6352	Dwarf	Yes
Chr2:25051831-25053999	2	25051831	25053999	Pnpla7	ENSMUSG00000036833	60.2939	65.5019	52.9569	74.3222	60.8838	61.7361	Dwarf	Yes
Chr2:25052923-25054441	2	25052923	25054441	Pnpla7	ENSMUSG00000036833	41.8317	52.8262	36.6216	51.4021	41.2798	45.2101	DR and Dwarf	Yes
Chr2:25424085-25425600	2	25424085	25425600	Fut7	ENSMUSG00000036587	78.4833	84.5022	79.5446	66.3852	78.6262	81.2278	Dwarf	NA
Chr2:25425306-25425794	2	25425306	25425794	Fut7	ENSMUSG00000036587	68.3542	80.4237	66.4372	58.4094	65.2992	71.1301	DR	Yes
Chr2:25471205-25475609	2	25471205	25475609	Ptgds	ENSMUSG00000015090	60.4706	57.0605	53.1181	71.6787	59.8253	57.9039	Dwarf	Yes
Chr2:25477783-25482012	2	25477783	25482012	null		52.0076	55.7745	49.8414	67.0771	53.2824	48.0066	Dwarf	Yes
Chr2:25479863-25483160	2	25479863	25483160	null		65.3534	65.939	58.9348	71.5939	66.0963	62.4106	Dwarf	Yes
Chr2:25495228-25498640	2	25495228	25498640	C8g	ENSMUSG00000015083	61.9509	66.7373	59.9093	72.6097	63.2252	65.1609	Dwarf	Yes
Chr2:25497423-25499393	2	25497423	25499393	C8g	ENSMUSG00000015083	38.341	42.9186	39.7884	58.0712	40.6791	42.5336	Dwarf	Yes
Chr2:25498641-25500532	2	25498641	25500532	C8g	ENSMUSG00000015083	21.5637	29.3311	23.1275	45.3474	25.0113	27.5672	Dwarf	Yes
Chr2:25499394-25500871	2	25499394	25500871	C8g	ENSMUSG00000015083	14.0206	16.8159	10.3532	26.1229	12.8567	15.2125	Dwarf	Yes
Chr2:25912364-25915586	2	25912364	25915586	Kcnt1	ENSMUSG00000058740	72.5126	77.7397	52.6617	62.9045	74.248	69.714	Dwarf	Yes
Chr2:26091070-26092122	2	26091070	26092122	Nacc2	ENSMUSG00000026932	55.7966	64.0109	60.1435	37.5329	69.0907	58.7929	Rapa	Yes
Chr2:26119132-26121602	2	26119132	26121602	Nacc2	ENSMUSG00000026932	71.6284	73.6959	62.3113	74.2711	74.3947	72.917	Dwarf	Yes
Chr2:26461986-26463172	2	26461986	26463172	Notch1	ENSMUSG00000026923	69.7392	82.545	64.11	78.1431	72.9208	67.6766	Dwarf	Yes
Chr2:26462314-26463868	2	26462314	26463868	Notch1	ENSMUSG00000026923	66.0877	79.2638	63.894	75.5177	72.6132	67.3845	DR and Dwarf	Yes
Chr2:26516195-26518202	2	26516195	26518202	Notch1	ENSMUSG00000026923	84.4581	71.5492	65.6858	59.3307	79.1483	75.1303	DR	NA
Chr2:26588642-26590713	2	26588642	26590713	Egfl7	ENSMUSG00000026921	52.7834	66.8747	38.4451	56.6891	45.7184	43.2326	DR and Dwarf	NA
Chr2:26589647-26591385	2	26589647	26591385	Egfl7	ENSMUSG00000026921	47.3365	60.6956	26.8231	47.7115	33.1486	34.8069	DR and Dwarf	NA
Chr2:26590714-26592227	2	26590714	26592227	Egfl7	ENSMUSG00000026921	33.1381	36.3844	19.464	30.6135	25.6247	24.213	Dwarf	NA
Chr2:26592506-26594294	2	26592506	26594294	Egfl7	ENSMUSG00000026921	70.5752	74.7086	55.8008	68.3762	69.5609	68.2699	Dwarf	Yes
Chr2:26593285-26595592	2	26593285	26595592	Gm20532	ENSMUSG00000092356	42.095	49.9563	26.9938	43.0784	45.1212	42.7432	Dwarf	Yes
Chr2:26594295-26596443	2	26594295	26596443	Gm20532	ENSMUSG00000092356	40.6394	45.4513	31.4611	44.5331	41.8899	42.2247	Dwarf	Yes
Chr2:26595696-26598810	2	26595696	26598810	Gm20532	ENSMUSG00000092356	58.9897	59.5085	51.3638	61.8362	56.2211	60.6444	Dwarf	Yes
Chr2:26884087-26887638	2	26884087	26887638	Surf6	ENSMUSG00000036160	87.539	89.7438	62.4267	78.3795	90.2861	89.8985	Dwarf	Yes
Chr2:26885844-26890698	2	26885844	26890698	Surf6	ENSMUSG00000036160	94.5826	94.1027	79.5953	91.8326	95.211	93.5127	Dwarf	Yes
Chr2:26928669-26932599	2	26928669	26932599	Surf4	ENSMUSG00000014867	54.7322	58.017	52.268	63.9332	61.0254	58.4868	Dwarf	Yes
Chr2:27010034-27011656	2	27010034	27011656	5930434B04Rik	ENSMUSG00000015488	32.9733	32.2791	28.0599	39.8464	31.3602	29.8082	Dwarf	Yes
Chr2:27010551-27013792	2	27010551	27013792	5930434B04Rik	ENSMUSG00000015488	78.9621	77.7946	74.356	85.7841	77.4797	78.0337	Dwarf	Yes
Chr2:27102998-27104844	2	27102998	27104844	Adamtsl2	ENSMUSG00000036040	71.8192	79.8581	71.1189	84.3256	72.8061	70.4168	Dwarf	Yes
Chr2:27261929-27264173	2	27261929	27264173	Vav2	ENSMUSG00000009621	78.6215	90.192	83.4583	82.3577	90.8208	89.2759	DR	Yes
Chr2:27373150-27375724	2	27373150	27375724	Vav2	ENSMUSG00000009621	52.6855	52.3221	41.3054	53.6185	49.8666	49.9551	Dwarf	Yes
Chr2:27540583-27542208	2	27540583	27542208	Gm13421	ENSMUSG00000085929	45.9048	45.7853	39.1903	51.6353	46.8143	42.459	Dwarf	Yes
Chr2:27541217-27543335	2	27541217	27543335	Gm13421	ENSMUSG00000085929	82.174	80.6771	73.363	87.7168	87.1958	81.1425	Dwarf	Yes
Chr2:27567885-27571084	2	27567885	27571084	null		90.9659	88.0027	65.5206	88.6565	89.9596	90.7999	Dwarf	Yes
Chr2:27569673-27572434	2	27569673	27572434	null		86.2462	84.6381	53.7117	79.0402	83.8433	82.8095	Dwarf	Yes
Chr2:27571237-27573629	2	27571237	27573629	null		59.8329	58.0119	34.0866	47.8864	51.8059	51.7236	Dwarf	NA
Chr2:27572530-27574533	2	27572530	27574533	null		47.7715	46.7642	22.9644	38.787	39.149	37.1574	Dwarf	NA
Chr2:27573630-27576830	2	27573630	27576830	null		57.3585	60.7561	45.7242	57.5795	60.2879	56.4657	Dwarf	NA
Chr2:27574595-27578793	2	27574595	27578793	null		70.1493	67.5016	53.3059	68.0948	70.7023	70.6989	Dwarf	Yes
Chr2:27577382-27580208	2	27577382	27580208	null		86.5304	80.2909	59.9273	80.9568	80.1511	80.0195	Dwarf	Yes
Chr2:27672531-27676199	2	27672531	27676199	Rxra	ENSMUSG00000015846	51.7713	53.7691	41.5683	53.4542	47.4763	52.1833	Dwarf	Yes
Chr2:27683162-27686089	2	27683162	27686089	Rxra	ENSMUSG00000015846	28.174	38.8543	19.6962	34.8264	33.1611	30.6898	Dwarf	Yes
Chr2:27686103-27690592	2	27686103	27690592	Rxra	ENSMUSG00000015846	30.7244	33.1288	24.4862	39.2382	32.368	30.6388	Dwarf	Yes
Chr2:27688491-27691673	2	27688491	27691673	Rxra	ENSMUSG00000015846	40.4885	44.4801	27.4195	50.6777	39.6881	38.0633	Dwarf	Yes
Chr2:27690650-27693407	2	27690650	27693407	Rxra	ENSMUSG00000015846	36.4527	34.3378	21.365	39.4516	29.4934	36.733	Dwarf	Yes
Chr2:27694770-27697166	2	27694770	27697166	Rxra	ENSMUSG00000015846	53.3116	54.0873	42.9759	55.3052	54.7894	53.0691	Dwarf	Yes
Chr2:27695440-27698723	2	27695440	27698723	Rxra	ENSMUSG00000015846	40.9959	49.658	34.5603	47.4419	40.435	44.4557	Dwarf	Yes
Chr2:27698724-27701757	2	27698724	27701757	Rxra	ENSMUSG00000015846	22.4381	25.1812	16.5699	29.1182	22.0478	24.0777	Dwarf	Yes
Chr2:27700010-27703764	2	27700010	27703764	Rxra	ENSMUSG00000015846	22.6874	19.84	12.6344	24.9437	20.6192	19.2313	Dwarf	Yes
Chr2:27706138-27710037	2	27706138	27710037	Rxra	ENSMUSG00000015846	59.5981	61.5067	49.6452	64.8393	54.5249	59.5252	Dwarf	Yes
Chr2:27708413-27711673	2	27708413	27711673	Rxra	ENSMUSG00000015846	42.5477	44.4437	34.0516	46.6365	37.4869	39.4639	Dwarf	Yes
Chr2:27714289-27717984	2	27714289	27717984	Rxra	ENSMUSG00000015846	38.3371	48.7813	31.369	39.6594	41.3072	40.66	DR	Yes
Chr2:27716155-27719697	2	27716155	27719697	Rxra	ENSMUSG00000015846	43.3025	51.3293	33.4631	46.9025	42.8823	38.9768	Dwarf	Yes
Chr2:27717985-27721339	2	27717985	27721339	Rxra	ENSMUSG00000015846	44.5276	51.5015	31.9199	51.6503	41.357	42.9713	Dwarf	Yes
Chr2:27719698-27722859	2	27719698	27722859	Rxra	ENSMUSG00000015846	55.6795	61.4159	42.596	60.8064	50.882	52.9694	Dwarf	Yes
Chr2:27721347-27724992	2	27721347	27724992	Rxra	ENSMUSG00000015846	73.3657	71.7176	61.0725	72.7574	66.7357	69.395	Dwarf	Yes
Chr2:27722860-27726202	2	27722860	27726202	Rxra	ENSMUSG00000015846	77.3224	78.2949	67.578	79.6837	75.9198	74.8877	Dwarf	Yes
Chr2:27725007-27727110	2	27725007	27727110	Rxra	ENSMUSG00000015846	69.6421	74.2089	62.971	78.3373	72.452	71.9234	Dwarf	Yes
Chr2:27726269-27728626	2	27726269	27728626	Rxra	ENSMUSG00000015846	59.029	62.0751	55.9923	67.3326	61.4162	67.3678	Dwarf	Yes
Chr2:27729744-27732989	2	27729744	27732989	Rxra	ENSMUSG00000015846	51.2437	58.1018	40.6955	58.4347	51.359	50.0521	Dwarf	Yes
Chr2:27730776-27735450	2	27730776	27735450	Rxra	ENSMUSG00000015846	59.4382	61.0044	45.4559	63.3061	59.4156	59.2848	Dwarf	Yes
Chr2:27732990-27737143	2	27732990	27737143	Rxra	ENSMUSG00000015846	51.5485	55.9193	42.962	58.8894	50.5141	52.4489	Dwarf	Yes
Chr2:27735451-27738226	2	27735451	27738226	Rxra	ENSMUSG00000015846	67.135	71.7521	56.9446	72.5428	64.5218	60.1424	Dwarf	Yes
Chr2:27737144-27739658	2	27737144	27739658	Rxra	ENSMUSG00000015846	80.1369	78.404	65.6657	78.3004	74.8604	71.5106	Dwarf	Yes
Chr2:27738231-27740731	2	27738231	27740731	Rxra	ENSMUSG00000015846	47.2081	47.5896	34.4847	46.25	47.839	46.2133	Dwarf	Yes
Chr2:27739889-27741937	2	27739889	27741937	Rxra	ENSMUSG00000015846	43.9929	46.0706	35.446	48.0165	50.8444	49.6753	Dwarf	Yes
Chr2:27751668-27753967	2	27751668	27753967	Rxra	ENSMUSG00000015846	56.6323	58.8979	49.0167	62.9444	61.8592	55.423	Dwarf	Yes
Chr2:27756101-27758171	2	27756101	27758171	Rxra	ENSMUSG00000015846	72.8221	72.9705	60.0403	72.6257	77.7156	73.4942	Dwarf	Yes
Chr2:27764229-27768875	2	27764229	27768875	Rxra	ENSMUSG00000015846	33.011	35.133	30.2165	41.7672	34.1143	30.5875	Dwarf	NA
Chr2:27766440-27769900	2	27766440	27769900	null		56.0019	58.3424	51.9626	64.627	58.0077	52.1006	Dwarf	Yes
Chr2:27918854-27920860	2	27918854	27920860	Col5a1	ENSMUSG00000026837	76.0888	76.0874	73.1397	86.2301	73.9168	73.5577	Dwarf	Yes
Chr2:27979550-27982818	2	27979550	27982818	Col5a1	ENSMUSG00000026837	50.8505	51.2648	50.4031	61.6681	53.3777	49.7461	Dwarf	Yes
Chr2:29250464-29251047	2	29250464	29251047	Ntng2	ENSMUSG00000035513	26.2001	12.9256	14.2886	11.3112	18.1362	17.5828	DR	NA
Chr2:29736627-29738375	2	29736627	29738375	Rapgef1	ENSMUSG00000039844	24.0209	42.0751	42.481	55.2682	29.0778	31.4583	DR and Dwarf	NA
Chr2:29737759-29739413	2	29737759	29739413	Rapgef1	ENSMUSG00000039844	37.5066	61.3022	66.3189	75.7157	53.2296	54.9359	DR	NA
Chr2:29745783-29747911	2	29745783	29747911	Gm13420	ENSMUSG00000079497	84.7827	75.3731	68.2481	55.8517	83.3938	74.213	Dwarf	NA
Chr2:29771318-29774131	2	29771318	29774131	Trub2	ENSMUSG00000039826	52.8906	63.069	53.2624	61.356	55.3793	51.3604	DR	Yes
Chr2:29845822-29846243	2	29845822	29846243	Mir219-2	ENSMUSG00000065485	45.5143	52.9571	51.9086	40.0371	51.1758	46.5654	Dwarf	NA
Chr2:29846110-29847481	2	29846110	29847481	Mir219-2	ENSMUSG00000065485	51.4984	59.3843	56.6201	41.1424	56.9764	53.381	Dwarf	NA
Chr2:30180944-30184913	2	30180944	30184913	Ccbl1	ENSMUSG00000039648	71.554	84.7455	62.1139	82.742	79.9978	77.1571	Dwarf	Yes
Chr2:30183470-30186220	2	30183470	30186220	Ccbl1	ENSMUSG00000039648	71.6317	83.7762	55.6426	85.4645	80.8162	77.5232	Dwarf	Yes
Chr2:30184929-30186871	2	30184929	30186871	Ccbl1	ENSMUSG00000039648	90.8476	91.4532	80.7371	93.98	92.1173	90.4235	Dwarf	Yes
Chr2:30186221-30188379	2	30186221	30188379	Ccbl1	ENSMUSG00000039648	90.0452	89.4603	79.5094	92.7289	91.9189	90.1047	Dwarf	Yes
Chr2:30186872-30190630	2	30186872	30190630	Ccbl1	ENSMUSG00000039648	89.254	89.0033	77.7296	91.8658	91.9551	91.1588	Dwarf	Yes
Chr2:30191928-30193271	2	30191928	30193271	Ccbl1	ENSMUSG00000039648	87.0945	87.0206	80.3385	92.3489	88.0913	89.674	Dwarf	Yes
Chr2:30197171-30202612	2	30197171	30202612	Ccbl1	ENSMUSG00000039648	46.4348	47.0298	41.2406	56.5608	48.0377	50.2284	Dwarf	Yes
Chr2:30199761-30204827	2	30199761	30204827	Ccbl1	ENSMUSG00000039648	32.9388	37.0406	28.6069	49.9162	36.9574	38.0835	Dwarf	Yes
Chr2:30202613-30205472	2	30202613	30205472	Ccbl1	ENSMUSG00000039648	18.229	18.875	13.833	27.3311	18.4988	20.0646	Dwarf	Yes
Chr2:30206118-30208216	2	30206118	30208216	Ccbl1	ENSMUSG00000039648	20.051	20.6056	15.7609	27.5351	21.1743	17.5587	Dwarf	Yes
Chr2:30206859-30208825	2	30206859	30208825	Ccbl1	ENSMUSG00000039648	51.8799	57.1014	41.8995	67.5627	54.4474	49.61	Dwarf	Yes
Chr2:30208233-30210593	2	30208233	30210593	null		76.3217	83.8755	62.7562	86.9663	79.2812	76.5494	Dwarf	Yes
Chr2:30208836-30214316	2	30208836	30214316	null		71.8205	74.3448	54.2596	72.4115	66.8706	69.9423	Dwarf	Yes
Chr2:30210594-30215623	2	30210594	30215623	null		57.5416	56.9355	33.945	55.794	48.5607	48.3094	Dwarf	Yes
Chr2:30214378-30217799	2	30214378	30217799	null		61.0817	63.9285	45.2051	60.9063	57.5318	56.1971	Dwarf	Yes
Chr2:30265782-30269355	2	30265782	30269355	Lrrc8a	ENSMUSG00000007476	32.5966	38.2054	29.6565	42.1447	39.1887	37.9113	Dwarf	Yes
Chr2:30367342-30369295	2	30367342	30369295	Fam73b	ENSMUSG00000026858	72.8444	79.007	69.1894	80.0809	70.8734	73.7155	Dwarf	NA
Chr2:30376078-30378342	2	30376078	30378342	Fam73b	ENSMUSG00000026858	52.1693	66.1846	59.6468	61.7115	69.6199	65.0692	DR	NA
Chr2:30377278-30379306	2	30377278	30379306	Fam73b	ENSMUSG00000026858	46.6878	65.7178	55.8551	65.8615	69.071	64.7823	DR	NA
Chr2:30378343-30380265	2	30378343	30380265	Fam73b	ENSMUSG00000026858	40.8794	46.6493	43.8906	58.0173	54.7536	53.0856	Dwarf	NA
Chr2:30545755-30548631	2	30545755	30548631	null		78.6855	66.0627	71.0506	77.0076	73.347	74.2457	DR	NA
Chr2:30605876-30606983	2	30605876	30606983	Cstad	ENSMUSG00000047363	62.9053	69.2393	72.186	57.7227	77.914	76.1631	Dwarf	NA
Chr2:30606768-30608086	2	30606768	30608086	Cstad	ENSMUSG00000047363	63.468	75.0732	78.7567	62.4476	80.1892	77.9883	Dwarf	Yes
Chr2:30725331-30726023	2	30725331	30726023	null		18.7151	30.9828	20.6864	31.6136	22.3225	26.2668	DR and Dwarf	Yes
Chr2:30895927-30899263	2	30895927	30899263	Ptges	ENSMUSG00000050737	71.8684	74.1566	63.3235	76.554	70.5226	73.399	Dwarf	Yes
Chr2:30960668-30962445	2	30960668	30962445	Tor1a	ENSMUSG00000026849	85.3867	91.4421	75.1886	89.9408	86.4436	84.6603	Dwarf	Yes
Chr2:30964807-30967007	2	30964807	30967007	Tor1a	ENSMUSG00000026849	52.3418	56.7644	51.2509	62.8131	60.529	56.7284	Dwarf	Yes
Chr2:31102336-31105888	2	31102336	31105888	Fnbp1	ENSMUSG00000075415	61.0691	71.9011	62.801	78.9364	66.4357	66.6868	Dwarf	Yes
Chr2:31103615-31107173	2	31103615	31107173	Fnbp1	ENSMUSG00000075415	64.6341	74.568	65.538	77.4357	72.8172	70.0373	Dwarf	Yes
Chr2:31142783-31146417	2	31142783	31146417	D330023K18Rik	ENSMUSG00000087269	79.4446	78.3838	79.0749	69.0046	75.6818	74.4162	Dwarf	NA
Chr2:31460532-31463173	2	31460532	31463173	Hmcn2	ENSMUSG00000055632	31.3804	36.7053	25.8779	40.3527	36.6619	33.6746	Dwarf	Yes
Chr2:31473533-31475611	2	31473533	31475611	Ass1	ENSMUSG00000076441	37.7008	42.5594	35.8835	52.5958	52.719	43.8618	Dwarf	Yes
Chr2:31474509-31476264	2	31474509	31476264	Ass1	ENSMUSG00000076441	37.1892	43.0861	36.1117	54.2667	53.6947	42.3137	Rapa and Dwarf	Yes
Chr2:31475707-31477536	2	31475707	31477536	Ass1	ENSMUSG00000076441	39.7511	43.9226	37.3546	57.8372	51.7359	42.9003	Dwarf	Yes
Chr2:31476357-31479244	2	31476357	31479244	Ass1	ENSMUSG00000076441	44.3481	52.6485	40.2092	63.674	59.7569	47.4902	Rapa and Dwarf	Yes
Chr2:31477537-31480032	2	31477537	31480032	Ass1	ENSMUSG00000076441	68.2638	74.7992	50.1604	78.0355	79.0868	67.179	Rapa and Dwarf	Yes
Chr2:31479255-31481151	2	31479255	31481151	Ass1	ENSMUSG00000076441	77.5282	77.0253	62.8918	86.7173	87.6919	79.6988	Dwarf	Yes
Chr2:31480148-31482272	2	31480148	31482272	Ass1	ENSMUSG00000076441	72.5327	71.9661	61.3861	83.0685	88.0081	77.2535	Rapa and Dwarf	Yes
Chr2:31481152-31483232	2	31481152	31483232	Ass1	ENSMUSG00000076441	49.7267	49.6731	40.8401	55.7353	56.6856	49.3928	Dwarf	Yes
Chr2:31482273-31484627	2	31482273	31484627	Ass1	ENSMUSG00000076441	39.6816	38.8579	32.5223	45.713	45.8346	40.9413	Dwarf	Yes
Chr2:31483289-31485573	2	31483289	31485573	Ass1	ENSMUSG00000076441	63.1941	65.356	51.692	71.9339	75.9095	66.9457	Dwarf	Yes
Chr2:31484628-31486505	2	31484628	31486505	Ass1	ENSMUSG00000076441	77.6078	81.462	66.6956	84.8863	88.8494	77.9557	Rapa and Dwarf	Yes
Chr2:31485586-31487502	2	31485586	31487502	Ass1	ENSMUSG00000076441	80.2379	81.5851	62.6081	83.476	88.9257	76.8289	Rapa and Dwarf	Yes
Chr2:31486566-31488738	2	31486566	31488738	Ass1	ENSMUSG00000076441	72.8073	73.9596	56.7359	78.9139	82.8627	70.3423	Rapa and Dwarf	Yes
Chr2:31487553-31489325	2	31487553	31489325	Ass1	ENSMUSG00000076441	75.8011	76.5611	66.025	83.4728	85.5439	76.0933	Dwarf	Yes
Chr2:31488739-31490248	2	31488739	31490248	Ass1	ENSMUSG00000076441	70.1852	68.4016	63.7945	77.169	80.8635	71.4255	Dwarf	Yes
Chr2:31489327-31492482	2	31489327	31492482	Ass1	ENSMUSG00000076441	68.3907	69.4969	62.2618	75.0296	77.8408	69.6728	Dwarf	Yes
Chr2:31490292-31493323	2	31490292	31493323	Ass1	ENSMUSG00000076441	78.24	81.9104	69.0182	82.0255	84.8067	80.1044	Dwarf	Yes
Chr2:31492483-31494465	2	31492483	31494465	Ass1	ENSMUSG00000076441	75.7026	77.1292	64.6764	77.8197	84.5873	78.8755	Dwarf	Yes
Chr2:31493529-31495331	2	31493529	31495331	Ass1	ENSMUSG00000076441	66.1348	69.6369	57.8851	72.3744	77.798	71.6044	Dwarf	Yes
Chr2:31494466-31497292	2	31494466	31497292	Ass1	ENSMUSG00000076441	61.3579	62.958	47.9067	67.1907	71.2712	63.3005	Dwarf	Yes
Chr2:31495397-31498666	2	31495397	31498666	Ass1	ENSMUSG00000076441	73.1321	73.3868	57.5069	74.5218	79.8881	73.8635	Dwarf	Yes
Chr2:31498667-31501528	2	31498667	31501528	Ass1	ENSMUSG00000076441	73.9974	74.474	61.1547	72.6974	75.8534	75.3397	Dwarf	Yes
Chr2:31500531-31501886	2	31500531	31501886	Ass1	ENSMUSG00000076441	56.6698	54.6672	38.5832	61.1866	61.1574	56.2551	Dwarf	Yes
Chr2:31501529-31503241	2	31501529	31503241	Ass1	ENSMUSG00000076441	65.2349	62.3206	49.5568	67.9207	71.2101	62.6233	Dwarf	Yes
Chr2:31501916-31505322	2	31501916	31505322	Ass1	ENSMUSG00000076441	68.4904	71.6179	59.5546	75.3252	71.9089	66.1415	Dwarf	Yes
Chr2:31503242-31506051	2	31503242	31506051	Ass1	ENSMUSG00000076441	70.7088	76.3264	58.4286	75.7678	75.1626	71.1906	Dwarf	Yes
Chr2:31505412-31507031	2	31505412	31507031	Ass1	ENSMUSG00000076441	69.5918	75.5099	58.882	72.7275	79.3084	75.5873	Dwarf	Yes
Chr2:31506077-31508888	2	31506077	31508888	Ass1	ENSMUSG00000076441	71.5729	75.6482	59.1153	73.4182	81.0997	74.976	Dwarf	Yes
Chr2:31507042-31509792	2	31507042	31509792	Ass1	ENSMUSG00000076441	75.271	77.2107	63.2075	77.802	86.551	77.903	Dwarf	Yes
Chr2:31508973-31511221	2	31508973	31511221	Ass1	ENSMUSG00000076441	77.2463	76.8952	66.3872	79.2116	84.6395	77.3902	Dwarf	Yes
Chr2:31509793-31512429	2	31509793	31512429	Ass1	ENSMUSG00000076441	79.1292	75.3583	61.6246	76.379	80.3162	69.2277	Dwarf	Yes
Chr2:31511227-31513436	2	31511227	31513436	Ass1	ENSMUSG00000076441	75.7669	72.1781	60.5446	73.2702	79.4848	69.7216	Dwarf	Yes
Chr2:31513437-31516963	2	31513437	31516963	Ass1	ENSMUSG00000076441	76.4559	78.8102	67.9148	82.2261	84.3599	75.5725	Dwarf	Yes
Chr2:31515052-31518665	2	31515052	31518665	Ass1	ENSMUSG00000076441	77.8547	78.8722	70.5547	84.0008	86.4535	76.7025	Dwarf	Yes
Chr2:31517000-31518967	2	31517000	31518967	Ass1	ENSMUSG00000076441	76.8827	79.6993	64.8256	78.1123	84.9793	78.2271	Dwarf	Yes
Chr2:31518666-31519916	2	31518666	31519916	Ass1	ENSMUSG00000076441	80.6866	85.3481	65.8389	81.1912	85.4987	83.6504	Dwarf	Yes
Chr2:31519041-31521522	2	31519041	31521522	Ass1	ENSMUSG00000076441	74.3149	78.5404	62.6631	75.6904	78.9667	72.3697	Dwarf	NA
Chr2:31519917-31522176	2	31519917	31522176	Ass1	ENSMUSG00000076441	42.367	49.4588	38.1536	48.4341	53.6312	41.5741	Rapa	NA
Chr2:31730617-31734202	2	31730617	31734202	Abl1	ENSMUSG00000026842	69.2247	69.2076	61.1329	74.6636	69.1901	73.2334	Dwarf	Yes
Chr2:31732523-31736534	2	31732523	31736534	Abl1	ENSMUSG00000026842	80.8062	82.7761	74.8639	89.938	80.3346	88.5304	Dwarf	Yes
Chr2:31825186-31826192	2	31825186	31826192	Fibcd1	ENSMUSG00000026841	40.1477	37.5062	28.4815	43.2202	34.2547	37.9624	Dwarf	Yes
Chr2:31825758-31827292	2	31825758	31827292	Fibcd1	ENSMUSG00000026841	58.8946	56.2781	46.9728	60.7044	50.2497	50.9375	Dwarf	Yes
Chr2:31924146-31925950	2	31924146	31925950	Lamc3	ENSMUSG00000026840	48.6866	52.9113	39.2616	53.4809	53.2076	49.7404	Dwarf	Yes
Chr2:31925338-31927599	2	31925338	31927599	Lamc3	ENSMUSG00000026840	78.4818	76.476	65.2203	78.849	79.6765	76.1751	Dwarf	Yes
Chr2:31950833-31952593	2	31950833	31952593	Aif1l	ENSMUSG00000001864	63.8006	61.9907	46.2016	63.7543	61.4952	56.9317	Dwarf	Yes
Chr2:31951666-31953913	2	31951666	31953913	Aif1l	ENSMUSG00000001864	82.5214	85.2912	70.8362	88.1412	85.572	82.9193	Dwarf	Yes
Chr2:32253873-32256462	2	32253873	32256462	Pomt1	ENSMUSG00000039254	64.6378	75.6085	76.1174	82.1296	70.9737	71.3858	DR	Yes
Chr2:32407091-32409058	2	32407091	32409058	null		41.4888	41.4939	31.6702	49.0237	43.4401	46.9348	Dwarf	Yes
Chr2:32408484-32410578	2	32408484	32410578	null		44.2662	37.5497	30.8405	43.5262	37.9897	41.5192	Dwarf	Yes
Chr2:32410579-32413234	2	32410579	32413234	Slc25a25	ENSMUSG00000026819	75.3557	74.4002	64.2319	80.6633	75.5341	71.5013	Dwarf	Yes
Chr2:32411988-32415239	2	32411988	32415239	Slc25a25	ENSMUSG00000026819	55.6911	57.3341	42.428	64.9466	55.6934	54.8322	Dwarf	Yes
Chr2:32413968-32416137	2	32413968	32416137	Slc25a25	ENSMUSG00000026819	66.7632	69.6274	52.1645	73.1367	64.7575	63.8339	Dwarf	Yes
Chr2:32415320-32416667	2	32415320	32416667	Slc25a25	ENSMUSG00000026819	81.9536	86.6319	67.0094	85.8846	81.4661	79.2844	Dwarf	Yes
Chr2:32416142-32417446	2	32416142	32417446	Slc25a25	ENSMUSG00000026819	55.8179	62.1577	49.0272	68.9102	61.6472	58.3263	Dwarf	Yes
Chr2:32416802-32418419	2	32416802	32418419	Slc25a25	ENSMUSG00000026819	26.4017	33.452	30.5396	43.3043	31.9749	28.9591	Dwarf	Yes
Chr2:32446676-32450699	2	32446676	32450699	Slc25a25	ENSMUSG00000026819	65.9444	65.7228	52.8106	64.892	66.3894	63.8863	Dwarf	Yes
Chr2:32452234-32454861	2	32452234	32454861	Naif1	ENSMUSG00000039164	47.4479	50.9314	41.4829	55.1255	46.599	44.4077	Dwarf	Yes
Chr2:32482436-32485284	2	32482436	32485284	null		53.4074	56.1507	47.1282	59.2791	48.9718	51.3341	Dwarf	Yes
Chr2:32524681-32526377	2	32524681	32526377	Gm13412	ENSMUSG00000085017	43.2425	60.3332	48.3978	66.9992	47.2118	53.4155	DR and Dwarf	NA
Chr2:32525733-32527613	2	32525733	32527613	Gm13412	ENSMUSG00000085017	48.7834	63.4708	53.441	69.8184	50.9094	58.7045	DR and Dwarf	NA
Chr2:32537866-32539961	2	32537866	32539961	Fam102a	ENSMUSG00000039157	53.9064	56.6633	45.923	65.7995	47.4628	43.5344	Dwarf	NA
Chr2:32539178-32542122	2	32539178	32542122	Fam102a	ENSMUSG00000039157	63.3649	71.7854	62.884	76.6201	65.0554	59.5462	Dwarf	NA
Chr2:32598527-32602025	2	32598527	32602025	St6galnac4	ENSMUSG00000079442	86.7345	83.636	83.2818	87.2266	79.5908	90.4228	Rapa	NA
Chr2:32644975-32646891	2	32644975	32646891	Ak1	ENSMUSG00000026817	74.1639	68.1642	53.7418	66.9414	73.8895	79.0783	Dwarf	Yes
Chr2:32646555-32647512	2	32646555	32647512	Ak1	ENSMUSG00000026817	68.6923	64.3714	42.2502	58.137	66.1965	70.7884	Dwarf	Yes
Chr2:32679065-32681452	2	32679065	32681452	Eng	ENSMUSG00000026814	76.4203	79.0312	60.9638	74.6644	74.9556	76.7131	Dwarf	Yes
Chr2:32688555-32691095	2	32688555	32691095	Fpgs	ENSMUSG00000009566	60.5023	62.1099	51.9987	64.4046	63.1423	61.3992	Dwarf	Yes
Chr2:32689285-32691963	2	32689285	32691963	Fpgs	ENSMUSG00000009566	48.3929	50.9591	44.4983	56.1642	52.6376	50.2528	Dwarf	Yes
Chr2:32691200-32692707	2	32691200	32692707	Fpgs	ENSMUSG00000009566	67.3328	67.3195	60.9903	73.1788	71.0899	64.8349	Dwarf	Yes
Chr2:32694615-32697183	2	32694615	32697183	Fpgs	ENSMUSG00000009566	61.2584	65.1273	44.7976	65.3302	62.0224	63.0418	Dwarf	Yes
Chr2:32695061-32698990	2	32695061	32698990	Fpgs	ENSMUSG00000009566	65.8525	67.5144	53.5936	71.0873	66.6808	69.4736	Dwarf	Yes
Chr2:32697506-32700723	2	32697506	32700723	Fpgs	ENSMUSG00000009566	50.0361	52.952	42.1341	58.8706	51.0033	49.7525	Dwarf	Yes
Chr2:32706725-32708140	2	32706725	32708140	Cdk9	ENSMUSG00000009555	84.2918	84.2231	73.8899	88.8089	81.0238	85.0544	Dwarf	Yes
Chr2:32707934-32708698	2	32707934	32708698	Cdk9	ENSMUSG00000009555	84.691	86.971	79.3564	90.4448	84.7876	88.4797	Dwarf	Yes
Chr2:32962072-32962763	2	32962072	32962763	Rpl12	ENSMUSG00000038900	7.34024	6.28896	4.78101	17.3457	10.5359	7.59584	Dwarf	Yes
Chr2:32962259-32963293	2	32962259	32963293	Rpl12	ENSMUSG00000038900	31.0901	25.2355	24.3054	43.3343	35.0219	27.4344	Dwarf	Yes
Chr2:32983655-32986530	2	32983655	32986530	Garnl3	ENSMUSG00000038860	77.8842	74.3073	76.8518	72.9885	81.1492	70.9403	Rapa	Yes
Chr2:33054279-33058953	2	33054279	33058953	Garnl3	ENSMUSG00000038860	61.4596	77.9859	74.8476	77.9893	69.847	72.0908	DR	Yes
Chr2:33057589-33060354	2	33057589	33060354	Garnl3	ENSMUSG00000038860	61.3086	78.9061	76.6087	84.0221	68.7494	71.0981	DR	Yes
Chr2:33176107-33178855	2	33176107	33178855	Ralgps1	ENSMUSG00000038831	48.5112	53.8532	48.2406	62.8831	61.5138	57.7276	Dwarf	Yes
Chr2:33177893-33179539	2	33177893	33179539	Ralgps1	ENSMUSG00000038831	49.2284	53.3983	52.231	67.3139	58.0423	53.5329	Dwarf	Yes
Chr2:33228267-33229397	2	33228267	33229397	Ralgps1	ENSMUSG00000038831	57.5972	58.4987	58.3759	73.8976	56.9384	54.6329	Dwarf	NA
Chr2:33228597-33230778	2	33228597	33230778	Ralgps1	ENSMUSG00000038831	56.5606	55.2311	49.1379	65.0902	56.5213	52.1202	Dwarf	NA
Chr2:33316047-33318694	2	33316047	33318694	Ralgps1	ENSMUSG00000038831	76.6312	78.4504	69.932	81.0667	75.4692	73.5122	Dwarf	Yes
Chr2:33582012-33584496	2	33582012	33584496	Lmx1b	ENSMUSG00000038765	47.9075	53.6133	46.966	48.9846	57.1615	46.8167	Rapa	Yes
Chr2:33771172-33772218	2	33771172	33772218	Fam125b	ENSMUSG00000038740	77.9813	79.6951	76.9798	87.0136	79.2088	74.0291	Dwarf	Yes
Chr2:33966512-33966982	2	33966512	33966982	null		37.1205	33.3562	25.8888	39.2913	26.8303	32.5779	Dwarf	Yes
Chr2:33966712-33968124	2	33966712	33968124	null		47.1565	45.4902	39.3835	49.7177	41.4145	46.2025	Dwarf	Yes
Chr2:34145377-34147637	2	34145377	34147637	null		47.002	52.0609	44.7379	82.3097	43.3126	47.9076	Dwarf	Yes
Chr2:34147353-34148571	2	34147353	34148571	null		26.6167	36.5546	23.9009	73.8862	27.2921	26.6371	Dwarf	Yes
Chr2:34147638-34150854	2	34147638	34150854	null		57.1164	62.4004	57.6505	73.159	62.1625	58.0774	Dwarf	Yes
Chr2:34275024-34279952	2	34275024	34279952	Pbx3	ENSMUSG00000038718	73.3053	74.8807	71.8882	86.52	73.1892	73.2385	Dwarf	Yes
Chr2:34277255-34286379	2	34277255	34286379	Pbx3	ENSMUSG00000038718	61.4599	64.0835	59.9162	76.7254	63.1091	62.3495	Dwarf	Yes
Chr2:34772673-34774393	2	34772673	34774393	Hspa5	ENSMUSG00000026864	16.5099	16.3579	13.2044	31.7947	17.7738	15.3322	Dwarf	Yes
Chr2:34773002-34776659	2	34773002	34776659	Hspa5	ENSMUSG00000026864	37.7578	37.014	31.222	60.3513	42.9132	36.7923	Dwarf	Yes
Chr2:34774448-34779255	2	34774448	34779255	Hspa5	ENSMUSG00000026864	55.3425	52.8901	42.1019	63.095	63.0809	53.9289	Dwarf	Yes
Chr2:34776660-34780286	2	34776660	34780286	Rabepk	ENSMUSG00000070953	76.0897	73.7236	59.0999	77.3066	80.2333	69.1174	Dwarf	Yes
Chr2:34826696-34829277	2	34826696	34829277	Fbxw2	ENSMUSG00000035949	52.1125	58.0362	46.6041	56.6431	57.1788	53.8731	Dwarf	Yes
Chr2:35037909-35041658	2	35037909	35041658	Hc	ENSMUSG00000026874	78.1701	81.8423	66.7141	79.3947	77.4403	78.8348	Dwarf	Yes
Chr2:35049651-35053495	2	35049651	35053495	Hc	ENSMUSG00000026874	65.3777	69.4177	54.4156	69.1188	68.8693	68.7393	Dwarf	Yes
Chr2:35051469-35054685	2	35051469	35054685	Hc	ENSMUSG00000026874	73.9283	78.5736	58.6907	72.9501	75.3269	73.7465	Dwarf	Yes
Chr2:35053496-35057402	2	35053496	35057402	Hc	ENSMUSG00000026874	78.4099	79.5805	57.7508	74.3003	78.7327	75.2522	Dwarf	Yes
Chr2:35055513-35058614	2	35055513	35058614	Hc	ENSMUSG00000026874	69.3183	68.4701	51.7549	72.4696	68.3123	64.9158	Dwarf	Yes
Chr2:35064744-35067502	2	35064744	35067502	null		90.3454	86.4676	51.087	81.5994	87.4829	87.7255	Dwarf	Yes
Chr2:35066927-35069517	2	35066927	35069517	null		91.9114	88.5548	46.4461	87.3787	89.9029	90.3629	Dwarf	Yes
Chr2:35067516-35071311	2	35067516	35071311	null		86.1756	89.1306	53.2431	83.1228	90.4823	88.8335	Dwarf	Yes
Chr2:35073935-35079382	2	35073935	35079382	null		75.9726	80.0922	60.3509	72.2506	76.8673	74.5553	Dwarf	Yes
Chr2:35077109-35082638	2	35077109	35082638	AI182371	ENSMUSG00000035875	72.1248	80.2957	56.269	74.2698	72.984	72.3418	Dwarf	Yes
Chr2:35079383-35085279	2	35079383	35085279	AI182371	ENSMUSG00000035875	78.293	82.5438	63.141	76.7289	78.2976	76.348	Dwarf	Yes
Chr2:35086091-35090539	2	35086091	35090539	AI182371	ENSMUSG00000035875	88.0601	87.0319	79.1579	89.6291	85.96	85.8922	Dwarf	Yes
Chr2:35089115-35094259	2	35089115	35094259	AI182371	ENSMUSG00000035875	81.2405	81.8989	73.9432	84.7227	76.6617	77.3726	Dwarf	Yes
Chr2:35090573-35096019	2	35090573	35096019	AI182371	ENSMUSG00000035875	80.8207	84.1342	72.2364	83.1597	78.5391	78.1012	Dwarf	Yes
Chr2:35156266-35159035	2	35156266	35159035	Cep110	ENSMUSG00000057110	60.0715	63.6284	58.3539	79.8542	56.189	53.835	Dwarf	NA
Chr2:35157551-35161466	2	35157551	35161466	Cep110	ENSMUSG00000057110	65.0083	69.1802	68.1837	80.6324	65.5328	55.8447	Dwarf	NA
Chr2:35170289-35171802	2	35170289	35171802	Cep110	ENSMUSG00000057110	35.2012	39.536	26.3156	42.775	29.0184	30.3963	Dwarf	NA
Chr2:35171085-35173102	2	35171085	35173102	Cep110	ENSMUSG00000057110	49.1116	48.2933	39.3864	54.6043	45.7015	39.7625	Dwarf	NA
Chr2:35441369-35444241	2	35441369	35444241	Ggta1	ENSMUSG00000035778	72.088	77.0121	71.4724	72.539	79.9008	67.5743	Rapa	Yes
Chr2:35626928-35628682	2	35626928	35628682	Dab2ip	ENSMUSG00000026883	77.42	81.665	77.9385	77.1935	72.7025	84.1618	Rapa	NA
Chr2:35662987-35664666	2	35662987	35664666	Dab2ip	ENSMUSG00000026883	69.1386	69.1646	63.5412	76.5656	66.6782	62.1371	Dwarf	Yes
Chr2:36098018-36101943	2	36098018	36101943	Lhx6	ENSMUSG00000026890	74.7699	64.2721	60.0696	53.8978	66.4889	68.1278	DR	NA
Chr2:37896807-37903354	2	37896807	37903354	Dennd1a	ENSMUSG00000035392	82.2318	84.8161	78.1554	88.6665	81.1263	75.8547	Dwarf	Yes
Chr2:37899622-37904105	2	37899622	37904105	Dennd1a	ENSMUSG00000035392	69.5861	69.5786	63.4083	88.2032	63.6623	57.7929	Dwarf	Yes
Chr2:37903432-37908102	2	37903432	37908102	Dennd1a	ENSMUSG00000035392	76.3293	76.4579	74.7605	90.7021	71.1559	70.3429	Dwarf	Yes
Chr2:38333962-38337058	2	38333962	38337058	null		34.7436	33.3178	38.1378	33.1056	43.3425	32.9802	Rapa	Yes
Chr2:38502172-38506004	2	38502172	38506004	null		68.1081	69.4307	59.5392	71.0868	71.6379	65.3735	Dwarf	Yes
Chr2:38521845-38524864	2	38521845	38524864	Nek6	ENSMUSG00000026749	82.3597	83.3815	58.5459	75.2382	77.488	83.8552	Dwarf	Yes
Chr2:38530385-38534081	2	38530385	38534081	Nek6	ENSMUSG00000026749	53.7431	56.3635	38.1177	51.1411	53.8784	49.5473	Dwarf	Yes
Chr2:38533148-38535469	2	38533148	38535469	Nek6	ENSMUSG00000026749	64.4387	63.4676	44.1391	59.3901	62.2465	56.9853	Dwarf	Yes
Chr2:38536507-38539829	2	38536507	38539829	Nek6	ENSMUSG00000026749	72.1969	74.6163	57.1723	68.4271	69.6732	67.1828	Dwarf	Yes
Chr2:38612404-38615866	2	38612404	38615866	Psmb7	ENSMUSG00000026750	59.8758	59.2025	51.6432	67.2435	62.0492	56.168	Dwarf	Yes
Chr2:38614187-38618062	2	38614187	38618062	Psmb7	ENSMUSG00000026750	60.3664	59.0058	50.7822	65.7829	58.2591	58.3312	Dwarf	Yes
Chr2:39806611-39807230	2	39806611	39807230	null		77.0289	66.2969	72.9646	74.5744	67.0382	65.7847	DR	NA
Chr2:40462335-40472478	2	40462335	40472478	null		64.3287	75.7276	74.148	69.6455	76.3848	74.6368	DR	Yes
Chr2:43265238-43274171	2	43265238	43274171	null		77.7058	76.282	68.9531	80.024	75.1254	74.0653	Dwarf	Yes
Chr2:43555566-43558392	2	43555566	43558392	Kynu	ENSMUSG00000026866	22.4733	22.817	19.2471	33.2731	22.7969	26.4917	Dwarf	Yes
Chr2:43556698-43562036	2	43556698	43562036	Kynu	ENSMUSG00000026866	38.3444	37.1071	31.1832	49.7646	45.2905	44.2719	Dwarf	Yes
Chr2:43558396-43563420	2	43558396	43563420	Kynu	ENSMUSG00000026866	68.2112	64.5109	55.2152	71.7281	69.1266	68.5136	Dwarf	Yes
Chr2:43565019-43572217	2	43565019	43572217	Kynu	ENSMUSG00000026866	79.6818	79.1718	75.6676	86.4977	83.7098	77.9048	Dwarf	Yes
Chr2:43590174-43600677	2	43590174	43600677	Kynu	ENSMUSG00000026866	69.7247	77.8751	60.9747	72.8808	72.353	67.1536	Dwarf	Yes
Chr2:44098697-44103396	2	44098697	44103396	Arhgap15	ENSMUSG00000049744	81.88	81.3013	63.2387	80.2408	77.3684	80.9836	Dwarf	Yes
Chr2:44102204-44104541	2	44102204	44104541	Arhgap15	ENSMUSG00000049744	79.3888	79.007	66.8831	81.2039	78.9495	78.8762	Dwarf	Yes
Chr2:44105011-44107748	2	44105011	44107748	Arhgap15	ENSMUSG00000049744	59.9487	63.1902	51.4301	64.1611	62.8636	61.7507	Dwarf	Yes
Chr2:44107771-44113552	2	44107771	44113552	Arhgap15	ENSMUSG00000049744	81.8001	82.0075	71.732	83.2716	84.8741	82.8476	Dwarf	Yes
Chr2:44109509-44116543	2	44109509	44116543	Arhgap15	ENSMUSG00000049744	79.5362	83.1117	63.5608	82.3351	84.7825	79.9031	Dwarf	Yes
Chr2:44138664-44142541	2	44138664	44142541	Arhgap15	ENSMUSG00000049744	78.8691	78.5151	45.7065	76.2034	74.89	80.7765	Dwarf	Yes
Chr2:44141657-44146063	2	44141657	44146063	Arhgap15	ENSMUSG00000049744	85.499	82.7347	46.882	84.5345	83.4228	82.3666	Dwarf	Yes
Chr2:44142563-44148204	2	44142563	44148204	Arhgap15	ENSMUSG00000049744	78.6139	80.0302	70.0571	80.4132	82.2698	74.4861	Dwarf	Yes
Chr2:45000112-45001945	2	45000112	45001945	Zeb2	ENSMUSG00000026872	53.0594	63.4658	45.1492	57.5526	47.6403	58.1721	Rapa	Yes
Chr2:48877746-48885038	2	48877746	48885038	Acvr2a	ENSMUSG00000052155	77.6312	78.5798	70.9298	84.6869	82.0154	78.9635	Dwarf	Yes
Chr2:49468762-49481339	2	49468762	49481339	Epc2	ENSMUSG00000069495	79.594	76.8073	70.068	74.8797	68.9245	80.6948	Rapa	NA
Chr2:49861489-49865118	2	49861489	49865118	Lypd6b	ENSMUSG00000026765	65.422	64.3717	65.7236	63.2774	58.3318	71.1638	Rapa	NA
Chr2:50186353-50188191	2	50186353	50188191	Lypd6	ENSMUSG00000050447	51.9166	63.7042	59.5177	55.9988	49.4223	53.6427	DR	Yes
Chr2:50187068-50189265	2	50187068	50189265	Lypd6	ENSMUSG00000050447	63.5774	74.9011	71.5658	65.0719	68.5005	72.8124	DR	Yes
Chr2:50301030-50304737	2	50301030	50304737	Gm13483	ENSMUSG00000085862	52.8208	56.6137	55.937	68.6446	49.1513	53.5413	Dwarf	NA
Chr2:50620359-50626395	2	50620359	50626395	null		75.7939	75.7062	68.1093	78.638	80.0413	74.0453	Dwarf	Yes
Chr2:51139691-51145993	2	51139691	51145993	Rnd3	ENSMUSG00000017144	41.7282	34.6295	27.0881	38.9982	43.6777	42.9526	Dwarf	Yes
Chr2:52357789-52361419	2	52357789	52361419	null		76.3865	74.7602	70.3375	85.9048	67.2073	68.4817	Dwarf	NA
Chr2:52359306-52363255	2	52359306	52363255	null		69.9614	71.1882	63.8488	86.3074	61.4883	59.231	Dwarf	NA
Chr2:52370103-52375832	2	52370103	52375832	null		60.9413	61.6159	56.0711	66.4263	62.7578	59.22	Dwarf	Yes
Chr2:52497496-52499569	2	52497496	52499569	Cacnb4	ENSMUSG00000017412	60.5679	62.1806	58.805	70.5348	55.1768	57.9978	Dwarf	Yes
Chr2:52499164-52501202	2	52499164	52501202	Cacnb4	ENSMUSG00000017412	64.1114	69.3618	60.9935	72.6719	59.0664	60.8939	Dwarf	Yes
Chr2:57210629-57214274	2	57210629	57214274	null		71.052	78.5081	68.0285	79.2511	72.293	74.5946	Dwarf	Yes
Chr2:57245020-57249120	2	57245020	57249120	Gpd2	ENSMUSG00000026827	79.5748	89.9705	85.9944	91.365	79.7029	84.7154	DR	Yes
Chr2:57249199-57252003	2	57249199	57252003	Gpd2	ENSMUSG00000026827	61.1437	64.3564	56.5483	73.145	58.3359	65.9454	Dwarf	Yes
Chr2:57251024-57254631	2	57251024	57254631	Gpd2	ENSMUSG00000026827	38.4233	45.7825	39.4639	53.5682	40.2563	46.4093	Dwarf	Yes
Chr2:58155744-58160622	2	58155744	58160622	Cytip	ENSMUSG00000026832	72.0163	83.3375	78.8043	71.0932	83.9734	86.8585	DR	Yes
Chr2:58446948-58452056	2	58446948	58452056	Acvr1	ENSMUSG00000026836	86.8693	90.023	81.6078	95.3541	83.9332	82.0111	Dwarf	Yes
Chr2:58523124-58526048	2	58523124	58526048	Acvr1	ENSMUSG00000026836	86.4969	84.9355	72.7129	90.3512	79.4424	77.8068	Dwarf	Yes
Chr2:58524522-58527897	2	58524522	58527897	Acvr1	ENSMUSG00000026836	89.6	87.9395	81.1802	92.0643	87.6575	83.2869	Dwarf	Yes
Chr2:58561960-58564673	2	58561960	58564673	Acvr1	ENSMUSG00000026836	39.6949	41.9308	29.4667	45.7482	38.6515	42.6105	Dwarf	Yes
Chr2:58563619-58566010	2	58563619	58566010	Acvr1	ENSMUSG00000026836	44.2202	40.6534	31.8246	44.7108	41.4444	39.389	Dwarf	Yes
Chr2:58753609-58759071	2	58753609	58759071	Upp2	ENSMUSG00000026839	39.5049	39.9102	46.3584	60.0252	43.0313	44.7148	Dwarf	Yes
Chr2:58756100-58761182	2	58756100	58761182	Upp2	ENSMUSG00000026839	52.9943	51.6073	56.2202	71.5352	60.648	55.9611	Dwarf	Yes
Chr2:58759077-58765136	2	58759077	58765136	Upp2	ENSMUSG00000026839	71.0315	67.3153	65.3391	81.7105	77.7717	66.2864	Rapa and Dwarf	Yes
Chr2:58761195-58769225	2	58761195	58769225	Upp2	ENSMUSG00000026839	78.4434	75.9761	72.0878	84.6911	80.8906	75.5037	Dwarf	Yes
Chr2:58771345-58773296	2	58771345	58773296	Upp2	ENSMUSG00000026839	77.585	87.603	73.2934	88.0395	84.2568	75.7138	Dwarf	Yes
Chr2:58772132-58773993	2	58772132	58773993	Upp2	ENSMUSG00000026839	76.7506	83.7244	66.4959	85.657	82.2751	73.0394	Dwarf	Yes
Chr2:58773994-58777741	2	58773994	58777741	Upp2	ENSMUSG00000026839	75.2289	80.0265	74.6055	85.7642	82.8617	76.8729	Dwarf	Yes
Chr2:58775671-58778474	2	58775671	58778474	Upp2	ENSMUSG00000026839	72.6863	78.6064	68.6332	81.277	76.6236	73.9189	Dwarf	Yes
Chr2:58777742-58780693	2	58777742	58780693	Upp2	ENSMUSG00000026839	82.6817	85.8865	75.9226	86.8068	84.1953	81.6334	Dwarf	Yes
Chr2:58781629-58784996	2	58781629	58784996	Upp2	ENSMUSG00000026839	77.5065	80.0074	73.2979	84.514	83.8823	75.0887	Dwarf	Yes
Chr2:58787962-58790926	2	58787962	58790926	Upp2	ENSMUSG00000026839	70.945	72.585	67.0076	78.1576	75.8148	69.0364	Dwarf	Yes
Chr2:58790927-58794021	2	58790927	58794021	Upp2	ENSMUSG00000026839	73.9418	71.9639	63.2357	74.2401	78.368	70.0219	Dwarf	Yes
Chr2:59183097-59187067	2	59183097	59187067	Pkp4	ENSMUSG00000026991	88.2241	89.8525	73.0511	86.9538	85.4756	88.197	Dwarf	Yes
Chr2:59184893-59188541	2	59184893	59188541	Pkp4	ENSMUSG00000026991	87.6486	91.0171	73.7329	86.8372	84.408	87.7733	Dwarf	Yes
Chr2:59796584-59798769	2	59796584	59798769	Tanc1	ENSMUSG00000035168	80.6549	86.8987	72.1154	82.4956	78.2732	76.71	Dwarf	Yes
Chr2:60860540-60864286	2	60860540	60864286	Rbms1	ENSMUSG00000026970	48.2214	58.2992	48.8213	56.4378	57.4989	54.3611	DR	Yes
Chr2:60862655-60865622	2	60862655	60865622	Rbms1	ENSMUSG00000026970	14.9084	27.7438	14.3662	25.8404	25.2752	22.8256	DR and Dwarf	Yes
Chr2:60907901-60911450	2	60907901	60911450	Rbms1	ENSMUSG00000026970	27.0197	32.4672	24.4735	35.077	26.618	26.1711	Dwarf	Yes
Chr2:61473533-61476178	2	61473533	61476178	null		60.9317	63.3539	60.3907	72.6331	60.647	62.422	Dwarf	Yes
Chr2:61474856-61479027	2	61474856	61479027	null		62.6023	65.7099	62.7031	75.797	64.928	63.1906	Dwarf	Yes
Chr2:62387098-62391151	2	62387098	62391151	Dpp4	ENSMUSG00000035000	63.1463	67.1333	63.7716	66.4805	72.074	61.5689	Rapa	Yes
Chr2:62389099-62392309	2	62389099	62392309	Dpp4	ENSMUSG00000035000	32.0517	32.4896	31.4802	30.4004	39.7033	27.9932	Rapa	Yes
Chr2:62580188-62585605	2	62580188	62585605	null		81.5939	83.7308	75.1601	86.1189	82.8241	75.0367	Dwarf	Yes
Chr2:62922982-62929155	2	62922982	62929155	Kcnh7	ENSMUSG00000059742	70.1687	75.5639	61.8717	76.9443	75.9505	78.6018	Dwarf	Yes
Chr2:62926825-62937932	2	62926825	62937932	Kcnh7	ENSMUSG00000059742	76.3321	78.5482	64.6302	78.8516	79.3578	80.4656	Dwarf	Yes
Chr2:64454572-64458223	2	64454572	64458223	null		69.7528	81.5505	67.5217	77.7729	78.3024	76.7084	DR and Dwarf	NA
Chr2:64457574-64460723	2	64457574	64460723	null		70.0433	78.789	65.564	79.4693	79.426	75.6905	Dwarf	NA
Chr2:64460724-64463083	2	64460724	64463083	null		45.6038	52.632	32.0363	46.8082	49.8249	45.3881	Dwarf	NA
Chr2:64462177-64466629	2	64462177	64466629	null		55.484	61.8826	46.6015	60.2802	61.3649	58.9256	Dwarf	NA
Chr2:64918778-64921488	2	64918778	64921488	Grb14	ENSMUSG00000026888	71.0778	72.2036	56.2207	70.7385	73.961	66.4869	Dwarf	Yes
Chr2:64939475-64945821	2	64939475	64945821	Grb14	ENSMUSG00000026888	84.7549	86.7148	74.9209	86.6403	83.4148	77.0886	Dwarf	Yes
Chr2:64963791-64968734	2	64963791	64968734	Grb14	ENSMUSG00000026888	62.5952	65.7115	53.2229	66.3763	58.1227	59.844	Dwarf	Yes
Chr2:64966596-64971221	2	64966596	64971221	Grb14	ENSMUSG00000026888	80.6077	83.1586	71.1273	82.8459	78.2381	80.6853	Dwarf	Yes
Chr2:64968868-64974025	2	64968868	64974025	Grb14	ENSMUSG00000026888	65.0769	66.416	57.0739	67.5634	64.2793	66.1882	Dwarf	Yes
Chr2:65000819-65005591	2	65000819	65005591	Grb14	ENSMUSG00000026888	76.3596	71.9436	67.5038	82.4195	75.1386	72.5255	Dwarf	Yes
Chr2:65003157-65008746	2	65003157	65008746	Grb14	ENSMUSG00000026888	61.3129	63.6005	52.8386	72.25	61.5312	60.2714	Dwarf	Yes
Chr2:65081968-65086729	2	65081968	65086729	Cobll1	ENSMUSG00000034903	93.5337	93.1985	93.6916	93.6715	82.1751	95.1141	Rapa	NA
Chr2:65118095-65122266	2	65118095	65122266	Cobll1	ENSMUSG00000034903	51.5285	54.0318	41.2944	51.7718	46.1054	45.275	Dwarf	Yes
Chr2:65130335-65135528	2	65130335	65135528	Cobll1	ENSMUSG00000034903	85.2995	89.6822	82.1793	92.5826	82.1541	86.5602	Dwarf	Yes
Chr2:65233152-65236777	2	65233152	65236777	Cobll1	ENSMUSG00000034903	43.2659	42.724	37.6593	50.0409	50.4117	47.7997	Dwarf	Yes
Chr2:65264617-65270942	2	65264617	65270942	null		71.4543	71.3379	58.3661	70.5594	69.9097	68.4297	Dwarf	Yes
Chr2:67895776-67903255	2	67895776	67903255	null		67.1915	63.8779	66.2814	75.0535	78.0141	68.0005	Rapa	Yes
Chr2:67899750-67908663	2	67899750	67908663	null		69.4067	69.7072	69.1162	81.122	79.4083	67.8303	Rapa and Dwarf	Yes
Chr2:67968159-67973345	2	67968159	67973345	null		54.5974	54.232	44.0027	60.7278	55.0687	53.6716	Dwarf	Yes
Chr2:67971449-67976964	2	67971449	67976964	null		64.9687	59.2059	58.2966	69.1433	61.4375	63.2943	Dwarf	Yes
Chr2:67973769-67979006	2	67973769	67979006	null		76.9038	78.7667	69.7495	82.0719	79.922	77.6065	Dwarf	Yes
Chr2:67977463-67982515	2	67977463	67982515	null		72.3479	76.5817	63.1648	79.6048	79.1372	76.0914	Dwarf	Yes
Chr2:68345518-68347738	2	68345518	68347738	Stk39	ENSMUSG00000027030	74.9732	77.5626	60.329	68.1734	77.9831	66.9597	Rapa	Yes
Chr2:68464434-68466797	2	68464434	68466797	Stk39	ENSMUSG00000027030	43.2806	45.3678	58.6114	64.9107	51.88	41.1184	Rapa	Yes
Chr2:68863130-68870982	2	68863130	68870982	Lass6	ENSMUSG00000027035	66.5142	67.239	72.5256	62.524	67.6589	65.1491	Dwarf	NA
Chr2:69137601-69141081	2	69137601	69141081	Nostrin	ENSMUSG00000034738	67.6053	64.3154	56.3711	67.4923	62.0355	61.1879	Dwarf	Yes
Chr2:69196705-69201774	2	69196705	69201774	Spc25	ENSMUSG00000005233	91.7855	90.6892	80.9537	91.3948	89.7222	91.2206	Dwarf	Yes
Chr2:69225861-69226950	2	69225861	69226950	G6pc2	ENSMUSG00000005232	44.9011	53.8139	49.0394	69.9101	46.9843	53.483	Dwarf	Yes
Chr2:69226688-69229115	2	69226688	69229115	G6pc2	ENSMUSG00000005232	38.7784	46.8937	42.824	67.1473	42.9095	45.1515	Dwarf	Yes
Chr2:69245205-69248433	2	69245205	69248433	Abcb11	ENSMUSG00000027048	69.7241	73.8929	61.9604	72.6764	69.897	67.464	Dwarf	Yes
Chr2:69464754-69469449	2	69464754	69469449	Lrp2	ENSMUSG00000027070	83.1758	81.3326	76.6991	87.6067	82.4447	81.1977	Dwarf	Yes
Chr2:70388832-70393350	2	70388832	70393350	Myo3b	ENSMUSG00000042064	75.1901	74.6791	70.0777	80.8593	73.1633	71.4889	Dwarf	Yes
Chr2:70500788-70503795	2	70500788	70503795	1500002O10Rik	ENSMUSG00000087264	64.5075	75.3541	66.5635	65.5089	70.3274	73.171	DR	Yes
Chr2:70643063-70644669	2	70643063	70644669	null		44.8137	44.9564	44.6441	59.5864	49.8098	45.2017	Dwarf	Yes
Chr2:70662415-70665352	2	70662415	70665352	Gorasp2	ENSMUSG00000014959	46.0713	49.119	42.9845	54.7272	47.3244	49.1242	Dwarf	Yes
Chr2:70663601-70667159	2	70663601	70667159	Gorasp2	ENSMUSG00000014959	76.6565	77.1193	68.6683	79.7609	78.5732	79.2107	Dwarf	Yes
Chr2:70669198-70676534	2	70669198	70676534	Gorasp2	ENSMUSG00000014959	58.8193	62.7408	53.4149	64.3259	52.7715	51.6329	Dwarf	Yes
Chr2:71262771-71266881	2	71262771	71266881	Dync1i2	ENSMUSG00000027012	81.7769	89.898	78.1179	89.6371	78.9988	82.7588	Dwarf	Yes
Chr2:71670387-71676622	2	71670387	71676622	null		91.8466	81.3006	74.3836	70.566	82.7043	84.5217	DR	NA
Chr2:72142706-72144441	2	72142706	72144441	Rapgef4	ENSMUSG00000049044	77.4538	78.9103	66.989	80.9565	75.3524	79.3522	Dwarf	Yes
Chr2:72147952-72152143	2	72147952	72152143	Rapgef4	ENSMUSG00000049044	67.2336	68.3275	41.3107	63.7808	66.4755	65.3925	Dwarf	Yes
Chr2:72149843-72155005	2	72149843	72155005	Rapgef4	ENSMUSG00000049044	76.2792	80.7151	60.7488	75.7563	77.4482	73.3407	Dwarf	Yes
Chr2:72156902-72159547	2	72156902	72159547	Rapgef4	ENSMUSG00000049044	85.6992	81.5969	56.2583	71.4488	82.2717	77.1416	Dwarf	Yes
Chr2:72158752-72161574	2	72158752	72161574	Rapgef4	ENSMUSG00000049044	72.3063	66.8879	53.0296	65.1613	67.5262	66.5106	Dwarf	Yes
Chr2:72173460-72176926	2	72173460	72176926	Rapgef4	ENSMUSG00000049044	45.4568	49.2701	24.8746	39.7905	41.2286	32.1259	Dwarf	Yes
Chr2:72175776-72178667	2	72175776	72178667	Rapgef4	ENSMUSG00000049044	58.2889	62.8038	39.2394	62.0746	57.877	46.8774	Dwarf	Yes
Chr2:72177116-72179224	2	72177116	72179224	Rapgef4	ENSMUSG00000049044	90.4467	91.993	75.9764	90.6703	89.9092	82.764	Dwarf	Yes
Chr2:72179310-72182718	2	72179310	72182718	Rapgef4	ENSMUSG00000049044	27.5045	26.0593	25.7824	47.8843	32.133	31.3271	Dwarf	Yes
Chr2:72180632-72185529	2	72180632	72185529	Rapgef4	ENSMUSG00000049044	43.2363	35.5516	31.8576	63.1558	42.0496	39.6705	Dwarf	Yes
Chr2:72182793-72189066	2	72182793	72189066	Rapgef4	ENSMUSG00000049044	61.4469	53.3485	42.2016	63.0324	55.2236	55.2165	Dwarf	Yes
Chr2:72189067-72191771	2	72189067	72191771	Rapgef4	ENSMUSG00000049044	90.0166	89.3449	66.394	77.252	84.3565	88.4859	Dwarf	Yes
Chr2:72190900-72193794	2	72190900	72193794	Rapgef4	ENSMUSG00000049044	90.1097	93.1448	65.9057	79.1088	87.4984	87.8791	Dwarf	Yes
Chr2:72193822-72196610	2	72193822	72196610	Rapgef4	ENSMUSG00000049044	78.0687	78.4648	61.0105	75.0481	76.0469	74.1434	Dwarf	Yes
Chr2:72195680-72198982	2	72195680	72198982	Rapgef4	ENSMUSG00000049044	67.184	70.7767	52.8519	68.222	64.0137	67.2525	Dwarf	Yes
Chr2:72246809-72250203	2	72246809	72250203	Rapgef4	ENSMUSG00000049044	90.4152	90.0014	80.5366	91.2065	89.3436	85.5923	Dwarf	Yes
Chr2:72305711-72307497	2	72305711	72307497	B230120H23Rik	ENSMUSG00000004085	79.2205	85.4945	75.5869	86.051	84.0263	79.7116	Dwarf	Yes
Chr2:72740987-72742547	2	72740987	72742547	null		40.3972	48.7264	35.2089	51.8586	35.59	37.6268	Dwarf	Yes
Chr2:72741392-72743883	2	72741392	72743883	6430710C18Rik	ENSMUSG00000085427	72.9724	78.1019	66.5406	82.9438	74.2768	72.5143	Dwarf	Yes
Chr2:72767326-72769771	2	72767326	72769771	6430710C18Rik	ENSMUSG00000085427	52.8592	65.993	50.5141	70.894	62.9326	47.7911	Common to all	NA
Chr2:72769299-72772297	2	72769299	72772297	6430710C18Rik	ENSMUSG00000085427	72.1203	80.02	69.9358	83.0149	78.3433	68.2177	Dwarf	NA
Chr2:72901032-72904065	2	72901032	72904065	null		73.4522	72.4882	64.0018	74.4982	65.4464	66.2011	Dwarf	Yes
Chr2:73487732-73491746	2	73487732	73491746	Wipf1	ENSMUSG00000075284	67.2337	64.1736	64.1757	77.5555	70.5046	68.9213	Dwarf	Yes
Chr2:73490404-73495438	2	73490404	73495438	Wipf1	ENSMUSG00000075284	66.1624	60.0776	62.8577	75.5831	66.9274	64.094	Dwarf	Yes
Chr2:73588140-73590585	2	73588140	73590585	Gm13705	ENSMUSG00000086382	75.9455	72.3841	72.6622	62.282	83.6297	76.3982	Dwarf	NA
Chr2:73607874-73612020	2	73607874	73612020	Gm13704	ENSMUSG00000086544	65.8512	74.5263	66.0378	77.0714	69.4974	71.7875	Dwarf	Yes
Chr2:73616424-73618045	2	73616424	73618045	Chn1	ENSMUSG00000056486	50.2089	54.45	43.7746	56.8065	55.8714	49.9635	Dwarf	Yes
Chr2:73970688-73973240	2	73970688	73973240	null		62.8757	71.7753	48.9752	73.2566	66.0387	54.8179	Rapa and Dwarf	Yes
Chr2:73971225-73977216	2	73971225	73977216	null		76.3351	76.5437	65.8721	80.2703	76.8902	71.9262	Dwarf	Yes
Chr2:74972821-74975022	2	74972821	74975022	null		61.9148	62.5482	63.8381	63.2367	67.5738	55.2834	Rapa	Yes
Chr2:75149177-75151172	2	75149177	75151172	A330043C09Rik	ENSMUSG00000086044	47.7364	42.281	49.7493	49.1669	41.8615	52.2614	Rapa	NA
Chr2:75607862-75609302	2	75607862	75609302	null		33.8331	38.9589	42.909	50.0924	41.5841	60.1364	Rapa	NA
Chr2:75608699-75609675	2	75608699	75609675	null		37.1917	36.1163	45.0149	54.4068	43.6694	64.9766	Rapa	NA
Chr2:75609359-75610093	2	75609359	75610093	null		27.6471	27.2887	28.7836	41.9853	32.2201	42.8099	Dwarf	NA
Chr2:75609676-75611110	2	75609676	75611110	null		44.8597	49.1593	43.1546	57.4016	48.969	51.1597	Dwarf	NA
Chr2:75749776-75753021	2	75749776	75753021	null		73.9419	80.682	70.2835	81.1559	79.8955	77.0874	Dwarf	Yes
Chr2:75801262-75804709	2	75801262	75804709	null		83.9135	72.503	73.3092	78.1997	80.8454	82.4576	DR	NA
Chr2:77027600-77033036	2	77027600	77033036	Ccdc141	ENSMUSG00000044033	68.7716	72.1962	66.6537	79.9303	65.4463	68.221	Dwarf	Yes
Chr2:77110608-77115086	2	77110608	77115086	Ccdc141	ENSMUSG00000044033	82.0132	83.858	69.1078	82.8744	84.2827	78.5721	Dwarf	Yes
Chr2:77113765-77116573	2	77113765	77116573	Ccdc141	ENSMUSG00000044033	87.0568	88.3919	75.1712	85.5168	88.6614	86.0998	Dwarf	Yes
Chr2:77515447-77518384	2	77515447	77518384	Zfp385b	ENSMUSG00000027016	32.6767	32.3512	35.8121	47.7721	37.1191	41.2273	Dwarf	Yes
Chr2:78656365-78673706	2	78656365	78673706	null		77.1167	81.0483	73.6187	84.5643	82.4102	81.2607	Dwarf	Yes
Chr2:84723605-84726838	2	84723605	84726838	Clp1	ENSMUSG00000027079	50.9415	52.8284	48.6612	62.5906	47.4537	55.6777	Dwarf	Yes
Chr2:84741091-84743623	2	84741091	84743623	Mir130a	ENSMUSG00000065484	12.2072	18.6389	12.1262	23.0112	16.4421	14.758	Dwarf	Yes
Chr2:84758088-84765158	2	84758088	84765158	Serping1	ENSMUSG00000023224	70.1673	71.9867	62.5392	72.8061	71.6975	65.9266	Dwarf	Yes
Chr2:84769821-84773879	2	84769821	84773879	Serping1	ENSMUSG00000023224	71.846	75.0435	66.349	78.8757	69.6356	69.9278	Dwarf	Yes
Chr2:84772537-84774994	2	84772537	84774994	Serping1	ENSMUSG00000023224	45.2659	47.4017	39.3738	57.6373	41.5786	43.2371	Dwarf	Yes
Chr2:84794336-84798023	2	84794336	84798023	Ube2l6	ENSMUSG00000027078	71.3605	74.557	55.1782	74.8358	73.8879	73.4292	Dwarf	Yes
Chr2:84795561-84798511	2	84795561	84798511	Ube2l6	ENSMUSG00000027078	30.5999	33.5487	23.2198	34.8385	32.7841	32.2313	Dwarf	Yes
Chr2:85061170-85063026	2	85061170	85063026	Tnks1bp1	ENSMUSG00000033955	67.2489	72.5375	70.782	84.3214	58.5709	56.7801	Dwarf	Yes
Chr2:85062348-85064526	2	85062348	85064526	Tnks1bp1	ENSMUSG00000033955	69.6763	71.3089	73.2376	92.4	62.9885	59.0708	Dwarf	Yes
Chr2:85063045-85065045	2	85063045	85065045	Tnks1bp1	ENSMUSG00000033955	72.8902	72.9318	72.3892	90.985	67.0541	61.8028	Dwarf	Yes
Chr2:85064527-85066383	2	85064527	85066383	Tnks1bp1	ENSMUSG00000033955	69.7836	74.2127	70.1822	83.8369	68.2465	63.0853	Dwarf	Yes
Chr2:85065046-85067523	2	85065046	85067523	Tnks1bp1	ENSMUSG00000033955	61.4848	61.9544	58.7978	72.0793	58.9408	59.353	Dwarf	Yes
Chr2:85953894-85958778	2	85953894	85958778	Olfr1028	ENSMUSG00000057207	49.6429	68.6436	61.2159	75.8003	55.7216	65.6454	DR and Dwarf	NA
Chr2:85958385-85963634	2	85958385	85963634	null		46.473	59.7782	52.0181	71.9673	49.3807	54.4336	DR and Dwarf	NA
Chr2:86449010-86499388	2	86449010	86499388	Olfr1066	ENSMUSG00000075181	63.3264	62.2333	65.998	65.9941	59.1706	73.4299	Rapa	NA
Chr2:86590119-86611223	2	86590119	86611223	Olfr1082	ENSMUSG00000079239	72.5003	73.5126	76.4287	76.4791	63.1542	74.6436	Rapa	NA
Chr2:86650974-86664119	2	86650974	86664119	Olfr1085	ENSMUSG00000075176	74.2434	71.2245	78.4445	78.5768	65.4897	77.2137	Rapa	NA
Chr2:87535735-87554945	2	87535735	87554945	Olfr1128	ENSMUSG00000075156	80.0073	82.8458	83.4427	77.72	73.7537	85.0998	Rapa	NA
Chr2:87571904-87586513	2	87571904	87586513	Olfr1129	ENSMUSG00000062272	66.9718	67.43	72.784	71.5091	60.5603	71.8033	Rapa	NA
Chr2:87789683-87802175	2	87789683	87802175	Olfr1143	ENSMUSG00000068815	68.4717	71.0249	74.7541	73.1672	59.0983	77.9987	Rapa	NA
Chr2:87796620-87811826	2	87796620	87811826	Olfr1143	ENSMUSG00000068815	70.9441	72.5498	74.0113	71.3936	63.4451	77.5626	Rapa	NA
Chr2:88617327-88640702	2	88617327	88640702	null		73.4159	75.403	79.3	75.9648	65.9373	76.0558	Rapa	NA
Chr2:88640737-88656984	2	88640737	88656984	Gm13759	ENSMUSG00000087234	67.3582	67.3881	70.3909	70.5319	60.7548	77.2739	Rapa	NA
Chr2:88651753-88670996	2	88651753	88670996	Gm13759	ENSMUSG00000087234	62.3432	60.8317	65.678	63.5709	50.181	69.2932	Rapa	NA
Chr2:88855589-88872087	2	88855589	88872087	Olfr1206	ENSMUSG00000062757	75.4074	78.3832	77.5934	79.3469	66.795	80.6952	Rapa	NA
Chr2:88864965-88880284	2	88864965	88880284	Olfr1206	ENSMUSG00000062757	77.1952	75.9357	76.4745	78.3715	66.7464	80.6995	Rapa	NA
Chr2:89362433-89370980	2	89362433	89370980	Olfr1234	ENSMUSG00000075090	74.7113	79.2342	80.135	78.811	83.4643	70.0827	Rapa	Yes
Chr2:90475032-90477644	2	90475032	90477644	Ptprj	ENSMUSG00000025314	34.8958	32.4406	27.0342	38.0868	31.1457	29.5198	Dwarf	Yes
Chr2:90666142-90667923	2	90666142	90667923	null		65.8153	63.4495	62.8272	56.8765	69.5816	58.5093	Rapa	Yes
Chr2:91027404-91031087	2	91027404	91031087	null		56.5536	59.1233	52.2504	65.2499	56.0802	50.3422	Dwarf	NA
Chr2:91030606-91032236	2	91030606	91032236	null		45.2612	49.8752	39.8608	62.67	42.04	39.0477	Dwarf	NA
Chr2:91031101-91033733	2	91031101	91033733	Rapsn	ENSMUSG00000002104	68.9322	70.1052	61.4282	75.6767	61.0119	62.4258	Dwarf	NA
Chr2:91117127-91119324	2	91117127	91119324	Mybpc3	ENSMUSG00000002100	85.8796	85.9292	75.4526	88.8575	84.8577	80.9591	Dwarf	Yes
Chr2:91118945-91119932	2	91118945	91119932	Mybpc3	ENSMUSG00000002100	64.7413	68.07	50.9139	75.7413	67.3323	65.4473	Dwarf	Yes
Chr2:91119325-91121082	2	91119325	91121082	Mybpc3	ENSMUSG00000002100	57.7703	67.4284	55.9866	66.3412	68.8426	63.6837	Dwarf	Yes
Chr2:91126680-91129763	2	91126680	91129763	Mybpc3	ENSMUSG00000002100	92.7218	93.2872	92.4295	90.6176	78.4413	89.5649	Rapa	NA
Chr2:91254573-91255837	2	91254573	91255837	Pacsin3	ENSMUSG00000027257	65.9079	60.8054	56.7464	56.8534	69.7934	56.9074	Rapa	Yes
Chr2:91255554-91256100	2	91255554	91256100	Pacsin3	ENSMUSG00000027257	48.4538	43.551	35.6622	34.4138	45.8713	30.5079	Rapa	Yes
Chr2:91269288-91272580	2	91269288	91272580	Arfgap2	ENSMUSG00000027255	50.2304	51.8559	45.2494	56.2611	50.645	55.0427	Dwarf	Yes
Chr2:91629973-91630871	2	91629973	91630871	F2	ENSMUSG00000027249	88.642	89.588	78.1961	88.8442	84.3824	85.7099	Dwarf	Yes
Chr2:91630279-91631673	2	91630279	91631673	F2	ENSMUSG00000027249	62.0707	64.5558	57.4099	74.3023	65.174	64.682	Dwarf	Yes
Chr2:91630878-91633062	2	91630878	91633062	F2	ENSMUSG00000027249	46.0339	47.8767	44.1154	63.0613	51.9548	51.2908	Dwarf	Yes
Chr2:91631689-91634181	2	91631689	91634181	F2	ENSMUSG00000027249	41.208	38.6528	37.5138	52.9343	41.9674	44.2627	Dwarf	Yes
Chr2:91637050-91641609	2	91637050	91641609	F2	ENSMUSG00000027249	68.7504	68.7738	55.3508	68.9771	63.8937	60.3646	Dwarf	Yes
Chr2:91640329-91642608	2	91640329	91642608	Zfp408	ENSMUSG00000075040	84.7107	87.1412	75.9302	90.6984	82.5737	81.5716	Dwarf	Yes
Chr2:91650624-91653193	2	91650624	91653193	Arhgap1	ENSMUSG00000027247	45.8302	46.2295	41.446	54.4344	50.9365	47.8562	Dwarf	Yes
Chr2:92376787-92379308	2	92376787	92379308	Pex16	ENSMUSG00000027222	64.9393	76.3395	77.0143	87.4611	77.4213	72.776	DR and Dwarf	Yes
Chr2:92383889-92386248	2	92383889	92386248	1700029I15Rik	ENSMUSG00000044916	42.3005	53.9192	48.3408	61.3647	51.9533	47.457	Dwarf	Yes
Chr2:93192224-93194886	2	93192224	93194886	Trp53i11	ENSMUSG00000068735	72.3155	59.4836	63.0787	63.0203	61.4148	67.1431	DR	NA
Chr2:93637786-93639718	2	93637786	93639718	null		69.1523	66.4983	51.6517	50.1498	59.8274	71.391	Rapa	NA
Chr2:93746347-93748319	2	93746347	93748319	Ext2	ENSMUSG00000027198	68.7659	69.218	53.9912	66.4685	71.0856	69.0984	Dwarf	Yes
Chr2:94042199-94045587	2	94042199	94045587	Hsd17b12	ENSMUSG00000027195	50.3353	53.6607	51.2276	62.2566	55.8195	51.3437	Dwarf	Yes
Chr2:94981188-94988605	2	94981188	94988605	null		73.7126	74.3266	70.7037	71.9003	64.2071	77.8495	Rapa	NA
Chr2:94985041-94995877	2	94985041	94995877	null		69.0659	71.7839	67.9154	67.7876	62.67	76.263	Rapa	NA
Chr2:100878440-100911959	2	100878440	100911959	null		68.6593	71.0017	76.1746	75.8568	69.7418	79.915	Rapa	NA
Chr2:101902404-101904562	2	101902404	101904562	Commd9	ENSMUSG00000027163	69.2162	72.5086	64.3301	74.8438	66.8583	68.9173	Dwarf	Yes
Chr2:102112234-102113831	2	102112234	102113831	Ldlrad3	ENSMUSG00000048058	26.4276	26.0279	35.3611	37.4446	68.1646	42.2578	Rapa	Yes
Chr2:102113506-102115724	2	102113506	102115724	Ldlrad3	ENSMUSG00000048058	47.6128	46.6556	54.0905	54.3905	72.3877	53.3587	Rapa	Yes
Chr2:102140671-102143755	2	102140671	102143755	Ldlrad3	ENSMUSG00000048058	59.2432	58.1095	52.8763	66.1958	56.9789	57.8664	Dwarf	Yes
Chr2:102142916-102144970	2	102142916	102144970	Ldlrad3	ENSMUSG00000048058	75.2934	75.8176	71.1724	81.6003	73.6083	75.0406	Dwarf	Yes
Chr2:102200995-102206884	2	102200995	102206884	null		65.212	66.0241	60.7563	72.1683	59.1783	61.4883	Dwarf	Yes
Chr2:102256314-102259360	2	102256314	102259360	null		29.1053	43.1708	32.9236	30.9409	38.5618	40.2394	DR	Yes
Chr2:103027892-103033088	2	103027892	103033088	Pdhx	ENSMUSG00000010914	86.9524	86.5997	78.8603	92.2376	85.9144	82.8474	Dwarf	Yes
Chr2:103064361-103070981	2	103064361	103070981	Pdhx	ENSMUSG00000010914	70.5606	76.0466	64.5605	80.6195	77.2222	71.0571	Dwarf	Yes
Chr2:103082301-103085837	2	103082301	103085837	Apip	ENSMUSG00000010911	60.9952	67.3401	54.4673	66.6222	64.4513	64.1613	Dwarf	Yes
Chr2:103203967-103208451	2	103203967	103208451	Gm13869	ENSMUSG00000086957	57.4647	65.1062	46.0799	72.8792	66.2624	60.1653	Dwarf	Yes
Chr2:103206153-103210304	2	103206153	103210304	Gm13869	ENSMUSG00000086957	64.0295	71.2367	46.521	71.3016	68.3508	64.2979	Dwarf	Yes
Chr2:103453755-103455915	2	103453755	103455915	Cat	ENSMUSG00000027187	82.6293	82.2972	73.2883	84.7951	81.2083	81.7314	Dwarf	Yes
Chr2:103454922-103456681	2	103454922	103456681	Cat	ENSMUSG00000027187	73.3572	70.114	54.5963	74.0668	65.7834	68.2943	Dwarf	Yes
Chr2:103455933-103457807	2	103455933	103457807	Cat	ENSMUSG00000027187	52.6617	47.8713	33.4034	51.248	46.2223	47.8119	Dwarf	Yes
Chr2:103456682-103460057	2	103456682	103460057	Cat	ENSMUSG00000027187	51.945	48.9362	33.6663	50.6322	51.2357	49.364	Dwarf	Yes
Chr2:103457866-103461880	2	103457866	103461880	Cat	ENSMUSG00000027187	60.7071	57.3877	44.4931	61.7288	59.0423	59.2156	Dwarf	NA
Chr2:103460071-103463337	2	103460071	103463337	Cat	ENSMUSG00000027187	47.3897	49.8176	41.751	52.9641	44.5716	45.1547	Dwarf	NA
Chr2:103461917-103464610	2	103461917	103464610	Cat	ENSMUSG00000027187	47.8783	54.6138	35.5241	58.2303	48.2251	42.7368	Dwarf	NA
Chr2:103463341-103465688	2	103463341	103465688	Cat	ENSMUSG00000027187	43.8021	47.553	35.0077	56.3088	46.9941	43.0579	Dwarf	NA
Chr2:103469604-103474503	2	103469604	103474503	Cat	ENSMUSG00000027187	70.7357	66.7004	51.3819	67.3995	63.0794	62.8871	Dwarf	Yes
Chr2:103471395-103475269	2	103471395	103475269	Cat	ENSMUSG00000027187	80.5681	80.7032	49.5869	81.2434	77.9871	74.906	Dwarf	Yes
Chr2:103474504-103477354	2	103474504	103477354	Cat	ENSMUSG00000027187	55.1799	54.9224	36.5753	64.5604	61.3073	58.7471	Dwarf	Yes
Chr2:103475273-103479671	2	103475273	103479671	Cat	ENSMUSG00000027187	35.4986	33.5126	30.6639	44.1039	34.2325	39.6089	Dwarf	Yes
Chr2:103582282-103587851	2	103582282	103587851	Abtb2	ENSMUSG00000032724	65.039	63.5103	54.6285	64.8003	63.3777	61.942	Dwarf	Yes
Chr2:103584910-103589654	2	103584910	103589654	Abtb2	ENSMUSG00000032724	60.7278	55.8062	52.7705	63.4298	54.5728	58.0304	Dwarf	Yes
Chr2:103779659-103791253	2	103779659	103791253	Caprin1	ENSMUSG00000027184	69.752	71.6351	60.2514	73.9466	75.5949	70.6892	Dwarf	Yes
Chr2:103785361-103795981	2	103785361	103795981	Caprin1	ENSMUSG00000027184	57.7944	57.5228	50.7067	62.6539	63.1629	58.8865	Dwarf	Yes
Chr2:103900512-103903086	2	103900512	103903086	null		80.28	75.9019	76.0521	77.1459	66.7398	78.5285	Rapa	NA
Chr2:103970792-103972624	2	103970792	103972624	Lmo2	ENSMUSG00000032698	29.9884	27.5883	15.5544	27.524	27.7105	25.7262	Dwarf	Yes
Chr2:103971151-103974782	2	103971151	103974782	Lmo2	ENSMUSG00000032698	69.3817	70.2043	55.112	68.7296	71.2538	67.5081	Dwarf	Yes
Chr2:104035686-104040576	2	104035686	104040576	Fbxo3	ENSMUSG00000027180	51.512	50.145	46.4112	59.2407	58.8132	50.1766	Dwarf	Yes
Chr2:104038674-104042840	2	104038674	104042840	Fbxo3	ENSMUSG00000027180	49.9933	45.2404	39.4191	49.796	49.9794	45.9526	Dwarf	Yes
Chr2:105221314-105224916	2	105221314	105224916	0610012H03Rik	ENSMUSG00000055312	30.7305	30.2891	37.6994	48.9889	35.2238	32.6672	Dwarf	Yes
Chr2:105971582-105981335	2	105971582	105981335	Dnajc24	ENSMUSG00000027166	77.133	75.6501	72.4813	85.7945	76.432	76.2202	Dwarf	Yes
Chr2:105977719-105985302	2	105977719	105985302	Dnajc24	ENSMUSG00000027166	81.7773	79.7845	75.6502	89.4581	78.5191	78.2714	Dwarf	Yes
Chr2:106172022-106183735	2	106172022	106183735	null		61.2858	65.5504	66.7457	65.9522	78.9205	68.2374	Rapa	Yes
Chr2:106957423-106960440	2	106957423	106960440	null		54.7609	60.304	51.9324	67.7596	50.6598	54.0753	Dwarf	Yes
Chr2:106959610-106963529	2	106959610	106963529	2700007P21Rik	ENSMUSG00000027122	66.2005	69.3245	59.8233	76.5291	58.1898	62.5945	Dwarf	Yes
Chr2:107963980-107984438	2	107963980	107984438	null		69.6089	73.5669	67.1949	77.8364	73.1233	76.5404	Dwarf	Yes
Chr2:109922948-109931681	2	109922948	109931681	Lgr4	ENSMUSG00000050199	70.7504	71.8208	60.3519	72.5233	67.305	69.4222	Dwarf	Yes
Chr2:109926069-109935308	2	109926069	109935308	Lgr4	ENSMUSG00000050199	56.2955	58.4602	45.6176	56.9506	54.6896	57.7265	Dwarf	Yes
Chr2:109964846-109974795	2	109964846	109974795	Lgr4	ENSMUSG00000050199	67.6228	67.8136	54.8244	68.0196	67.6225	64.3912	Dwarf	Yes
Chr2:109969987-109978972	2	109969987	109978972	Lgr4	ENSMUSG00000050199	76.9429	79.9897	62.1769	75.1076	79.3256	76.8736	Dwarf	Yes
Chr2:112582730-112594583	2	112582730	112594583	Aven	ENSMUSG00000003604	83.0427	77.6398	69.2026	80.5224	74.8719	78.3425	Dwarf	Yes
Chr2:113534788-113538305	2	113534788	113538305	Fmn1	ENSMUSG00000044042	47.1468	49.139	52.8739	63.9546	45.9784	47.0834	Dwarf	Yes
Chr2:113545883-113557544	2	113545883	113557544	Fmn1	ENSMUSG00000044042	64.3079	66.7609	67.2478	80.3871	65.6204	68.8367	Dwarf	Yes
Chr2:113666789-113677580	2	113666789	113677580	Fmn1	ENSMUSG00000044042	85.3729	82.0083	82.6363	70.7783	89.402	85.2694	Dwarf	NA
Chr2:114807942-114814648	2	114807942	114814648	null		74.7923	76.913	66.0059	76.9476	73.3126	68.4395	Dwarf	Yes
Chr2:115784032-115788535	2	115784032	115788535	null		71.9826	70.2176	48.9228	52.809	59.2975	71.1913	Rapa	NA
Chr2:116061061-116062374	2	116061061	116062374	Meis2	ENSMUSG00000027210	45.3038	54.3406	41.1469	25.2451	53.2114	55.0917	Dwarf	NA
Chr2:116061821-116063223	2	116061821	116063223	Meis2	ENSMUSG00000027210	38.3365	47.3963	25.0318	18.0616	59.4419	42.8726	Rapa	Yes
Chr2:116062382-116063346	2	116062382	116063346	Meis2	ENSMUSG00000027210	33.4629	33.5656	16.4514	15.6432	47.8408	31.4192	Rapa	Yes
Chr2:116072536-116075604	2	116072536	116075604	G630016G05Rik	ENSMUSG00000086308	44.5196	46.2484	35.8018	31.4337	50.56	39.8067	Rapa	Yes
Chr2:116322573-116328035	2	116322573	116328035	null		81.999	84.466	79.7072	80.4403	73.1186	85.6839	Rapa	NA
Chr2:117017495-117022167	2	117017495	117022167	null		62.0965	65.7059	43.9103	61.6566	64.1074	58.2433	Dwarf	Yes
Chr2:117717561-117725166	2	117717561	117725166	null		73.3514	78.2395	72.1663	72.8846	66.8822	77.4595	Rapa	NA
Chr2:117768338-117777521	2	117768338	117777521	null		80.3488	81.1847	79.6307	79.3547	67.7136	80.8683	Rapa	NA
Chr2:118052308-118058210	2	118052308	118058210	Gm13986	ENSMUSG00000087203	86.9721	84.7315	68.2161	69.0933	73.8194	83.9453	Rapa	NA
Chr2:118843876-118847451	2	118843876	118847451	D2Ertd750e	ENSMUSG00000027331	68.2389	65.1484	43.1874	41.8358	50.7506	62.8104	Rapa	NA
Chr2:118927003-118927636	2	118927003	118927636	Chst14	ENSMUSG00000074916	57.1507	67.9172	56.924	48.9964	58.43	55.7493	DR	Yes
Chr2:119297674-119301466	2	119297674	119301466	Vps18	ENSMUSG00000034216	61.3317	61.5178	52.5712	63.704	64.6945	62.2412	Dwarf	Yes
Chr2:119753671-119758326	2	119753671	119758326	Ltk	ENSMUSG00000027297	59.9392	61.5873	57.4891	69.3873	54.7416	55.5452	Dwarf	Yes
Chr2:119757184-119759333	2	119757184	119759333	Ltk	ENSMUSG00000027297	17.032	20.1923	14.5158	26.7115	13.8113	14.0602	Dwarf	Yes
Chr2:121414274-121421099	2	121414274	121421099	Pdia3	ENSMUSG00000027248	49.3014	51.5262	44.6429	57.077	52.0598	59.731	Dwarf	Yes
Chr2:122148546-122151649	2	122148546	122151649	Patl2	ENSMUSG00000027233	27.3464	33.2096	28.5708	43.3038	35.1694	31.5592	Dwarf	Yes
Chr2:122150700-122155776	2	122150700	122155776	Patl2	ENSMUSG00000027233	62.1382	67.4986	60.5172	73.9932	69.4275	64.0805	Dwarf	Yes
Chr2:123663843-123678881	2	123663843	123678881	null		75.5929	73.6142	70.6225	74.3529	61.4655	72.1401	Rapa	NA
Chr2:123668016-123683108	2	123668016	123683108	null		73.8734	73.2952	69.529	70.3611	66.5748	77.427	Rapa	NA
Chr2:124941983-124948149	2	124941983	124948149	null		70.2503	81.0205	79.4991	77.0294	76.2789	79.8067	DR	Yes
Chr2:125098901-125105074	2	125098901	125105074	Myef2	ENSMUSG00000027201	93.7371	92.5516	76.4401	94.798	93.448	94.4224	Dwarf	Yes
Chr2:125103194-125108062	2	125103194	125108062	Myef2	ENSMUSG00000027201	92.0388	92.2913	78.1591	96.2748	95.5066	94.9077	Dwarf	Yes
Chr2:125820350-125826827	2	125820350	125826827	null		64.9303	65.0528	63.5524	73.6511	69.171	66.1473	Dwarf	Yes
Chr2:126555648-126561774	2	126555648	126561774	Slc27a2	ENSMUSG00000027359	36.4924	41.5551	33.2251	46.7246	36.5922	34.2379	Dwarf	Yes
Chr2:126560957-126563618	2	126560957	126563618	Slc27a2	ENSMUSG00000027359	39.8178	43.1072	34.1315	48.5902	42.5578	36.3362	Dwarf	Yes
Chr2:126566009-126573778	2	126566009	126573778	Slc27a2	ENSMUSG00000027359	60.8603	61.9059	51.5323	64.4287	60.2747	58.7417	Dwarf	Yes
Chr2:126571659-126575066	2	126571659	126575066	Slc27a2	ENSMUSG00000027359	52.1562	57.1056	39.4025	57.114	54.8013	53.2727	Dwarf	Yes
Chr2:126573862-126578392	2	126573862	126578392	Slc27a2	ENSMUSG00000027359	66.2819	69.7322	56.1957	69.4785	65.0772	66.9757	Dwarf	Yes
Chr2:126575104-126581516	2	126575104	126581516	Slc27a2	ENSMUSG00000027359	75.3167	72.8496	67.7981	78.8003	74.9916	74.2835	Dwarf	Yes
Chr2:126597947-126600758	2	126597947	126600758	Hdc	ENSMUSG00000027360	58.2764	63.8696	50.8516	62.2857	60.2377	62.7302	Dwarf	Yes
Chr2:126600774-126603017	2	126600774	126603017	Hdc	ENSMUSG00000027360	57.4517	72.2441	56.517	70.4906	67.7996	58.6503	DR and Dwarf	Yes
Chr2:126601649-126605395	2	126601649	126605395	Hdc	ENSMUSG00000027360	75.2613	86.7918	76.1915	84.658	83.6569	78.5898	DR	Yes
Chr2:126945736-126955837	2	126945736	126955837	null		62.9932	61.8063	55.9757	67.6277	63.2713	61.7182	Dwarf	Yes
Chr2:128377300-128380774	2	128377300	128380774	Gm14005	ENSMUSG00000074813	49.2874	51.3684	50.5669	50.2999	59.6617	47.8822	Rapa	Yes
Chr2:129037875-129039037	2	129037875	129039037	Gm14025	ENSMUSG00000079051	41.3849	44.5105	35.0142	34.8978	54.9786	40.495	Rapa	Yes
Chr2:129038835-129039317	2	129038835	129039317	Gm14025	ENSMUSG00000079051	9.12064	9.05714	5.87038	5.8923	27.8094	11.7479	Rapa	Yes
Chr2:129039038-129039888	2	129039038	129039888	Gm14025	ENSMUSG00000079051	10.5468	11.1667	10.4673	10.7217	27.3565	12.9161	Rapa	Yes
Chr2:130278029-130281508	2	130278029	130281508	Nop56	ENSMUSG00000027405	69.1102	73.3407	62.7537	75.6184	72.3206	70.9501	Dwarf	Yes
Chr2:130280483-130283788	2	130280483	130283788	Idh3b	ENSMUSG00000027406	73.539	74.6324	68.2561	80.6063	74.858	75.0327	Dwarf	Yes
Chr2:130917930-130926065	2	130917930	130926065	Atrn	ENSMUSG00000027312	72.376	76.3874	65.1861	77.3409	64.7671	69.472	Dwarf	Yes
Chr2:131086412-131090106	2	131086412	131090106	Siglec1	ENSMUSG00000027322	83.8785	82.3	81.9969	82.6832	70.1821	83.6746	Rapa	NA
Chr2:131177964-131179206	2	131177964	131179206	Spef1	ENSMUSG00000027329	29.6766	27.391	20.6123	36.8963	31.0291	23.5106	Dwarf	Yes
Chr2:131178897-131179367	2	131178897	131179367	Spef1	ENSMUSG00000027329	3.00714	3.42381	0.994203	16.0531	6.80364	4.99123	Dwarf	Yes
Chr2:131236017-131239504	2	131236017	131239504	Mavs	ENSMUSG00000037523	77.7795	78.667	73.8558	84.7557	78.8223	78.6506	Dwarf	Yes
Chr2:131546418-131547539	2	131546418	131547539	Adra1d	ENSMUSG00000027335	22.7836	23.852	20.382	17.5904	40.8051	25.7544	Rapa	Yes
Chr2:131546920-131549320	2	131546920	131549320	Adra1d	ENSMUSG00000027335	51.1697	51.7825	49.6906	45.3097	63.8474	48.9219	Rapa	Yes
Chr2:131557314-131560151	2	131557314	131560151	Adra1d	ENSMUSG00000027335	72.3407	74.8241	71.8805	71.1519	67.4851	79.6523	Rapa	NA
Chr2:131560864-131561377	2	131560864	131561377	Adra1d	ENSMUSG00000027335	15.9501	17.9147	13.5833	14.7144	27.3977	16.0047	Rapa	Yes
Chr2:131867413-131872188	2	131867413	131872188	null		85.5702	83.2108	71.9175	86.1444	86.0422	85.3602	Dwarf	Yes
Chr2:132131904-132135529	2	132131904	132135529	Slc23a2	ENSMUSG00000027340	67.977	76.9701	64.8519	77.2014	65.9868	65.9797	Dwarf	Yes
Chr2:132134113-132136793	2	132134113	132136793	Slc23a2	ENSMUSG00000027340	78.5621	81.0071	73.2041	83.3524	74.0228	74.3376	Dwarf	Yes
Chr2:132140882-132144251	2	132140882	132144251	Slc23a2	ENSMUSG00000027340	78.9963	78.3212	76.3718	88.7589	74.7901	80.0459	Dwarf	Yes
Chr2:132142618-132144615	2	132142618	132144615	Slc23a2	ENSMUSG00000027340	37.4231	38.2486	36.7079	51.9631	34.3182	38.7896	Dwarf	Yes
Chr2:132278528-132283623	2	132278528	132283623	Cds2	ENSMUSG00000058793	49.8261	53.139	39.5092	51.348	48.9672	50.5404	Dwarf	Yes
Chr2:132592832-132597363	2	132592832	132597363	AU019990	ENSMUSG00000074783	56.5954	59.1542	55.0792	72.8664	52.7303	54.9939	Dwarf	Yes
Chr2:132595704-132600886	2	132595704	132600886	AU019990	ENSMUSG00000074783	54.8924	60.8394	55.0564	66.0346	51.832	52.6966	Dwarf	Yes
Chr2:132620411-132624957	2	132620411	132624957	AU019990	ENSMUSG00000074783	81.7238	84.7184	74.3434	86.3787	79.1968	79.3295	Dwarf	Yes
Chr2:132623087-132629048	2	132623087	132629048	AU019990	ENSMUSG00000074783	81.2441	82.5839	72.2202	86.6169	74.3219	76.4548	Dwarf	Yes
Chr2:132634815-132639303	2	132634815	132639303	AU019990	ENSMUSG00000074783	67.5014	68.2016	66.9355	80.431	67.5482	63.8004	Dwarf	Yes
Chr2:132637968-132640995	2	132637968	132640995	AU019990	ENSMUSG00000074783	65.4118	57.8704	59.6236	71.5965	59.5487	60.4313	Dwarf	Yes
Chr2:132652628-132656379	2	132652628	132656379	AU019990	ENSMUSG00000074783	69.3384	66.8953	60.1517	75.591	60.5536	60.169	Dwarf	Yes
Chr2:132691875-132695389	2	132691875	132695389	1110034G24Rik	ENSMUSG00000044991	68.9523	72.2244	60.5403	73.1861	70.5108	66.8644	Dwarf	Yes
Chr2:132694473-132696979	2	132694473	132696979	1110034G24Rik	ENSMUSG00000044991	41.4177	44.5876	38.5133	49.3862	44.9173	39.6984	Dwarf	Yes
Chr2:134540770-134544061	2	134540770	134544061	Hao1	ENSMUSG00000027261	56.656	53.8153	46.7523	56.9547	56.8411	56.8214	Dwarf	Yes
Chr2:134541568-134545308	2	134541568	134545308	Hao1	ENSMUSG00000027261	46.9703	47.9688	33.4612	49.1905	57.5837	54.396	Dwarf	Yes
Chr2:134544145-134547499	2	134544145	134547499	Hao1	ENSMUSG00000027261	59.1006	64.3374	34.3201	55.3965	71.0337	63.0379	Dwarf	Yes
Chr2:134545309-134550840	2	134545309	134550840	Hao1	ENSMUSG00000027261	51.8723	55.6722	31.586	50.079	56.0721	51.9682	Dwarf	Yes
Chr2:134548094-134554114	2	134548094	134554114	Hao1	ENSMUSG00000027261	37.1195	41.0488	27.7858	44.9068	39.2338	42.2643	Dwarf	Yes
Chr2:134550922-134555340	2	134550922	134555340	Hao1	ENSMUSG00000027261	33.145	36.1088	30.5917	41.1849	33.9626	35.3833	Dwarf	Yes
Chr2:134566990-134568979	2	134566990	134568979	null		87.7884	89.6335	76.4211	90.4173	85.2006	85.0989	Dwarf	Yes
Chr2:134653991-134660617	2	134653991	134660617	null		68.9802	70.075	61.8057	76.0593	68.081	67.8834	Dwarf	Yes
Chr2:134657863-134673136	2	134657863	134673136	null		84.4945	85.1987	78.7425	89.2587	83.2319	85.4368	Dwarf	Yes
Chr2:134831167-134833976	2	134831167	134833976	Plcb1	ENSMUSG00000051177	90.2351	85.4112	75.5969	86.6203	87.0671	86.085	Dwarf	Yes
Chr2:135663782-135667411	2	135663782	135667411	Plcb4	ENSMUSG00000039943	82.0261	77.5092	68.6384	81.8252	81.1794	79.0859	Dwarf	Yes
Chr2:135666108-135669465	2	135666108	135669465	Plcb4	ENSMUSG00000039943	82.9695	78.9244	70.4852	82.0855	82.3384	80.9497	Dwarf	Yes
Chr2:135667412-135670950	2	135667412	135670950	Plcb4	ENSMUSG00000039943	92.4006	89.0377	77.9278	90.6565	89.3136	90.6012	Dwarf	Yes
Chr2:135973401-135976368	2	135973401	135976368	Plcb4	ENSMUSG00000039943	66.3991	69.1004	68.8086	80.2253	68.7678	66.8205	Dwarf	Yes
Chr2:135974488-135977520	2	135974488	135977520	Plcb4	ENSMUSG00000039943	69.9198	75.2248	72.182	83.7109	71.3534	72.5636	Dwarf	Yes
Chr2:141994451-141998981	2	141994451	141998981	Macrod2	ENSMUSG00000068205	60.1549	65.071	50.2583	70.2833	59.1283	55.82	Dwarf	Yes
Chr2:141997343-142000742	2	141997343	142000742	Macrod2	ENSMUSG00000068205	59.3838	65.0073	43.4911	70.9943	52.5966	48.969	Dwarf	Yes
Chr2:142771744-142781522	2	142771744	142781522	Kif16b	ENSMUSG00000038844	93.5268	91.9091	93.6912	93.0279	86.4828	97.2373	Rapa	NA
Chr2:143809037-143812998	2	143809037	143812998	Pcsk2	ENSMUSG00000027419	79.0389	78.445	80.6121	76.3279	73.5744	85.8263	Rapa	NA
Chr2:143872224-143879512	2	143872224	143879512	null		71.2365	78.5157	51.51	64.5796	70.6207	76.0072	Dwarf	Yes
Chr2:144062995-144064702	2	144062995	144064702	Banf2	ENSMUSG00000037307	92.1781	94.0791	63.6555	62.053	77.9546	89.153	Rapa	NA
Chr2:144162431-144165241	2	144162431	144165241	null		47.5723	43.6286	47.2041	64.371	55.6668	43.8768	Dwarf	Yes
Chr2:144195898-144198897	2	144195898	144198897	null		32.5688	36.9576	29.3743	42.1429	34.0732	34.8668	Dwarf	Yes
Chr2:145489376-145498685	2	145489376	145498685	Slc24a3	ENSMUSG00000063873	87.0212	89.3182	65.1199	61.9562	77.6844	87.8087	Rapa	NA
Chr2:145784606-145786927	2	145784606	145786927	Rin2	ENSMUSG00000001768	63.6071	62.0019	49.2958	25.8304	63.8818	57.3613	Dwarf	NA
Chr2:145786089-145788035	2	145786089	145788035	Rin2	ENSMUSG00000001768	59.8239	62.7137	35.7149	15.9008	55.3437	57.2091	Dwarf	NA
Chr2:145853712-145858093	2	145853712	145858093	Rin2	ENSMUSG00000001768	66.5862	65.3675	69.3251	82.7725	64.9141	65.69	Dwarf	Yes
Chr2:147553976-147561014	2	147553976	147561014	null		61.1722	66.8018	58.2184	77.606	63.0432	60.2988	Dwarf	NA
Chr2:147558409-147565228	2	147558409	147565228	null		55.7543	59.5018	38.9416	76.1223	51.1176	48.4359	Dwarf	NA
Chr2:147561015-147571733	2	147561015	147571733	null		59.0605	62.0771	45.034	69.481	56.6519	56.2431	Dwarf	NA
Chr2:147718767-147725559	2	147718767	147725559	A530006G24Rik	ENSMUSG00000051986	61.571	68.1429	56.7233	68.8293	64.4304	63.9586	Dwarf	Yes
Chr2:147875539-147877595	2	147875539	147877595	U6	ENSMUSG00000065791	21.2671	20.8218	18.0603	25.9058	28.7062	17.5539	Rapa	Yes
Chr2:147876958-147878562	2	147876958	147878562	null		34.7262	38.4809	32.2047	42.7724	41.749	36.6517	Dwarf	Yes
Chr2:147931618-147935374	2	147931618	147935374	null		64.3775	61.0177	39.7113	55.4999	57.3688	52.6762	Dwarf	Yes
Chr2:147981089-147987216	2	147981089	147987216	9030622O22Rik	ENSMUSG00000086141	61.7441	63.6103	34.2105	46.9542	55.6733	58.7267	Dwarf	Yes
Chr2:147984799-147992161	2	147984799	147992161	9030622O22Rik	ENSMUSG00000086141	72.1241	73.4743	50.1964	65.2245	69.1041	67.7769	Dwarf	Yes
Chr2:147987404-147994197	2	147987404	147994197	9030622O22Rik	ENSMUSG00000086141	71.0913	70.4173	57.1141	68.2485	68.3594	64.0729	Dwarf	Yes
Chr2:148006063-148016434	2	148006063	148016434	9030622O22Rik	ENSMUSG00000086141	72.5069	75.2046	59.6763	69.8499	75.498	73.1246	Dwarf	Yes
Chr2:148012218-148018384	2	148012218	148018384	9030622O22Rik	ENSMUSG00000086141	75.5672	79.7609	59.6692	71.0651	80.0119	75.9189	Dwarf	Yes
Chr2:148027392-148030550	2	148027392	148030550	9030622O22Rik	ENSMUSG00000086141	48.4362	48.3553	35.1392	46.4594	44.8249	50.1601	Dwarf	Yes
Chr2:148033207-148038340	2	148033207	148038340	9030622O22Rik	ENSMUSG00000086141	44.3078	39.6362	26.4268	41.9171	34.8947	39.4	Dwarf	Yes
Chr2:148036173-148038601	2	148036173	148038601	9030622O22Rik	ENSMUSG00000086141	15.3279	14.0293	8.29352	22.1088	13.2692	17.422	Dwarf	Yes
Chr2:148040548-148044018	2	148040548	148044018	Foxa2	ENSMUSG00000037025	15.1247	14.2847	15.436	34.1505	14.5165	11.2019	Dwarf	Yes
Chr2:148042338-148044226	2	148042338	148044226	Foxa2	ENSMUSG00000037025	8.92626	6.52274	10.7623	42.8479	10.137	7.38119	Dwarf	Yes
Chr2:148044020-148044603	2	148044020	148044603	Foxa2	ENSMUSG00000037025	1.83333	1.51905	1.98571	31.1918	2.47417	1.35649	Dwarf	Yes
Chr2:148044229-148044737	2	148044229	148044737	Foxa2	ENSMUSG00000037025	2.96667	1.11905	1.26582	17.9178	2.18585	0.882114	Dwarf	Yes
Chr2:148046868-148048343	2	148046868	148048343	Foxa2	ENSMUSG00000037025	7.50845	6.39438	5.03703	18.5411	7.18939	5.1754	Dwarf	Yes
Chr2:148047127-148048931	2	148047127	148048931	Foxa2	ENSMUSG00000037025	4.73805	4.49438	3.89478	17.7121	3.62046	5.18253	Dwarf	Yes
Chr2:148165954-148175154	2	148165954	148175154	null		72.8888	73.0124	45.3036	45.9091	63.6623	74.9638	Rapa	NA
Chr2:148237636-148244298	2	148237636	148244298	null		73.3481	76.8719	54.6433	51.3096	58.2484	72.8187	Rapa	NA
Chr2:148240926-148254264	2	148240926	148254264	null		75.2855	77.1666	53.2838	54.0574	61.7891	76.4699	Rapa	NA
Chr2:148480483-148487767	2	148480483	148487767	Gm14120	ENSMUSG00000087678	90.3246	86.6154	58.6095	56.8084	74.6731	84.8305	Rapa	NA
Chr2:148484447-148490169	2	148484447	148490169	null		92.3829	88.9149	62.5676	62.3209	75.1001	89.8697	Rapa	NA
Chr2:148497065-148501284	2	148497065	148501284	null		86.1467	89.6815	54.0117	54.7688	73.5706	85.8828	Rapa	NA
Chr2:148498816-148504160	2	148498816	148504160	null		86.2345	85.5568	53.0148	54.2009	70.0196	85.6744	Rapa	NA
Chr2:148681777-148684737	2	148681777	148684737	Gzf1	ENSMUSG00000027439	60.3935	55.5007	46.5334	62.3742	53.4555	48.2557	Dwarf	Yes
Chr2:148683877-148685711	2	148683877	148685711	Gzf1	ENSMUSG00000027439	75.3965	71.4898	56.3057	78.0667	68.2251	63.2043	Dwarf	Yes
Chr2:148688170-148691467	2	148688170	148691467	Gzf1	ENSMUSG00000027439	52.4512	59.5418	46.3229	64.5763	56.4233	52.2256	Dwarf	Yes
Chr2:148690724-148693874	2	148690724	148693874	Gzf1	ENSMUSG00000027439	66.9145	71.2543	63.3709	75.6734	72.0745	69.6758	Dwarf	Yes
Chr2:149262087-149275498	2	149262087	149275498	Gm14135	ENSMUSG00000086963	73.0922	74.9946	74.623	76.6404	69.9454	79.9604	Rapa	NA
Chr2:151213173-151217722	2	151213173	151217722	Gm14149	ENSMUSG00000067352	62.2591	73.9787	75.0446	72.2179	72.054	77.2219	DR	Yes
Chr2:151706075-151707492	2	151706075	151707492	5430405G05Rik	ENSMUSG00000044364	84.1491	72.1509	75.8964	73.5444	78.8286	77.422	DR	NA
Chr2:152299753-152304625	2	152299753	152304625	Tbc1d20	ENSMUSG00000027465	86.941	87.3554	80.4966	91.0936	81.8056	87.6654	Dwarf	Yes
Chr2:152545550-152548694	2	152545550	152548694	Gm14161	ENSMUSG00000084935	56.6093	56.2229	56.6624	72.2892	57.8605	55.0735	Dwarf	Yes
Chr2:152612526-152615227	2	152612526	152615227	Defb36	ENSMUSG00000044863	55.0477	59.9511	55.2651	71.382	59.4192	53.501	Dwarf	Yes
Chr2:152687215-152688808	2	152687215	152688808	H13	ENSMUSG00000019188	52.6717	57.5991	60.8257	62.2229	63.7247	53.5649	Rapa	NA
Chr2:152706804-152710598	2	152706804	152710598	H13	ENSMUSG00000019188	51.2094	51.1693	56.9934	38.9225	45.1534	55.3485	Rapa and Dwarf	NA
Chr2:153483245-153485505	2	153483245	153485505	8430427H17Rik	ENSMUSG00000061411	58.3214	55.1555	58.1829	56.0165	64.0728	52.7516	Rapa	Yes
Chr2:153592169-153599608	2	153592169	153599608	null		55.6202	54.6723	55.1763	65.6438	51.7234	53.5352	Dwarf	Yes
Chr2:153594016-153601418	2	153594016	153601418	null		45.8552	44.2846	43.3204	58.3975	39.1814	41.9857	Dwarf	Yes
Chr2:153599773-153604635	2	153599773	153604635	null		46.2813	43.8386	46.4956	65.9792	44.2565	45.901	Dwarf	Yes
Chr2:154039440-154047547	2	154039440	154047547	null		78.9307	77.3087	79.7539	80.2408	61.5605	77.1114	Rapa	NA
Chr2:154044243-154053902	2	154044243	154053902	AL732466.1	ENSMUSG00000096084	76.4585	74.1335	74.6589	76.9404	60.9372	74.2467	Rapa	NA
Chr2:154411026-154417471	2	154411026	154417471	null		84.3101	86.8951	79.3033	83.0493	72.6421	82.7682	Rapa	NA
Chr2:154510846-154517245	2	154510846	154517245	Cbfa2t2	ENSMUSG00000038533	90.9025	91.2351	93.6656	91.846	82.2421	93.2302	Rapa	NA
Chr2:154550997-154552507	2	154550997	154552507	Necab3	ENSMUSG00000027489	51.7538	66.5946	53.7666	54.7204	61.3088	60.902	DR	Yes
Chr2:154552072-154552731	2	154552072	154552731	Necab3	ENSMUSG00000027489	25.5892	37.161	20.8823	24.5244	31.1687	31.023	DR	Yes
Chr2:154584356-154586631	2	154584356	154586631	Pxmp4	ENSMUSG00000000876	48.5111	59.3699	41.6906	60.3297	43.6533	42.7839	Dwarf	Yes
Chr2:154585436-154587944	2	154585436	154587944	Pxmp4	ENSMUSG00000000876	78.0598	83.8121	67.892	82.8409	73.6958	72.9388	Dwarf	Yes
Chr2:154594817-154598698	2	154594817	154598698	Pxmp4	ENSMUSG00000000876	70.2877	69.8694	69.2164	80.9472	69.3642	71.0682	Dwarf	Yes
Chr2:154596777-154600806	2	154596777	154600806	Pxmp4	ENSMUSG00000000876	42.757	43.3117	40.1122	59.9131	40.7493	43.253	Dwarf	Yes
Chr2:154598970-154602555	2	154598970	154602555	Pxmp4	ENSMUSG00000000876	29.2297	31.9362	25.6042	36.1405	27.1909	25.9018	Dwarf	Yes
Chr2:154605663-154610319	2	154605663	154610319	Pxmp4	ENSMUSG00000000876	48.5748	48.5773	45.4095	58.6799	41.0131	43.7381	Dwarf	Yes
Chr2:154676753-154678065	2	154676753	154678065	Chmp4b	ENSMUSG00000038467	69.085	69.6382	61.2412	53.0391	51.4252	67.0269	Rapa	NA
Chr2:154677406-154680137	2	154677406	154680137	Chmp4b	ENSMUSG00000038467	76.6024	74.562	73.9427	60.6916	68.8362	81.9909	Rapa and Dwarf	NA
Chr2:154859384-154863872	2	154859384	154863872	Raly	ENSMUSG00000027593	86.0651	85.2083	80.9953	91.5174	83.3892	88.8369	Dwarf	Yes
Chr2:155061140-155064085	2	155061140	155064085	Ahcy	ENSMUSG00000027597	72.4141	72.9444	60.8705	76.1836	73.1229	68.129	Dwarf	Yes
Chr2:155062610-155067352	2	155062610	155067352	Ahcy	ENSMUSG00000027597	76.9534	73.9319	63.957	81.6437	77.0367	68.8339	Dwarf	Yes
Chr2:155064188-155069834	2	155064188	155069834	Ahcy	ENSMUSG00000027597	73.9162	66.704	57.0844	73.4626	70.6225	61.9682	Dwarf	Yes
Chr2:155382298-155386767	2	155382298	155386767	Trp53inp2	ENSMUSG00000038375	25.3087	33.6726	22.0673	38.0818	25.9776	24.6618	Dwarf	Yes
Chr2:155385382-155390201	2	155385382	155390201	Trp53inp2	ENSMUSG00000038375	51.9154	61.3269	46.364	65.4755	53.2163	53.1731	Dwarf	Yes
Chr2:155386775-155392745	2	155386775	155392745	Trp53inp2	ENSMUSG00000038375	75.8938	84.1089	71.9831	86.872	78.8233	77.8627	Dwarf	Yes
Chr2:155635645-155639738	2	155635645	155639738	Trpc4ap	ENSMUSG00000038324	53.6269	64.2958	59.5505	60.0741	54.1448	56.6172	DR	Yes
Chr2:155637735-155641508	2	155637735	155641508	Trpc4ap	ENSMUSG00000038324	50.6284	55.8425	43.0682	55.3494	39.5798	43.4852	Dwarf	Yes
Chr2:155672434-155678452	2	155672434	155678452	Trpc4ap	ENSMUSG00000038324	71.5734	74.1822	67.474	79.4531	72.9479	77.0729	Dwarf	Yes
Chr2:155675326-155681442	2	155675326	155681442	Trpc4ap	ENSMUSG00000038324	76.9543	78.5748	67.565	82.7035	73.8827	79.5679	Dwarf	Yes
Chr2:155678479-155685741	2	155678479	155685741	Trpc4ap	ENSMUSG00000038324	78.9294	80.6129	69.4966	80.0451	76.0631	81.4057	Dwarf	Yes
Chr2:155900188-155903524	2	155900188	155903524	Uqcc	ENSMUSG00000005882	64.0443	62.22	55.8609	67.6253	63.5526	60.8515	Dwarf	Yes
Chr2:155902977-155909317	2	155902977	155909317	Uqcc	ENSMUSG00000005882	61.3803	60.519	55.0525	67.0329	58.2069	58.099	Dwarf	Yes
Chr2:156483590-156488955	2	156483590	156488955	Epb4.1l1	ENSMUSG00000027624	67.0222	64.2141	58.2841	72.9531	70.3187	65.5872	Dwarf	Yes
Chr2:156654918-156657716	2	156654918	156657716	Dlgap4	ENSMUSG00000061689	66.5974	79.2973	73.0151	72.354	65.6434	70.4291	DR	Yes
Chr2:157022957-157025258	2	157022957	157025258	9830001H06Rik	ENSMUSG00000055485	94.5237	92.6631	94.478	94.6066	79.4661	91.3349	Rapa	NA
Chr2:157023897-157026894	2	157023897	157026894	9830001H06Rik	ENSMUSG00000055485	94.2888	93.8944	93.7908	96.0849	78.7619	89.8514	Rapa	NA
Chr2:157170797-157174801	2	157170797	157174801	Rbl1	ENSMUSG00000027641	87.7995	86.1552	80.3597	90.6546	81.2362	85.8997	Dwarf	Yes
Chr2:157173066-157176914	2	157173066	157176914	Rbl1	ENSMUSG00000027641	88.587	89.939	82.0311	92.1572	84.4382	88.0511	Dwarf	Yes
Chr2:157350543-157353760	2	157350543	157353760	null		73.1208	70.9685	73.8854	83.5997	62.3618	72.7589	Rapa	NA
Chr2:157352661-157356109	2	157352661	157356109	null		78.9036	76.5005	80.0026	86.7362	60.7638	75.1562	Rapa	NA
Chr2:157539588-157540841	2	157539588	157540841	null		78.2219	74.7991	69.6564	76.9247	78.678	65.8722	Rapa	Yes
Chr2:157540852-157544045	2	157540852	157544045	Gm14286	ENSMUSG00000087445	76.6713	77.1147	72.2335	83.0341	81.483	77.7962	Dwarf	Yes
Chr2:157649209-157657120	2	157649209	157657120	null		85.0704	81.3238	54.5937	52.2633	67.6073	82.6711	Rapa	NA
Chr2:157650323-157658774	2	157650323	157658774	null		85.8355	85.2952	57.3864	57.2721	72.8918	85.0288	Rapa	NA
Chr2:157815083-157817990	2	157815083	157817990	Ctnnbl1	ENSMUSG00000027649	66.2678	69.7876	66.8046	80.5325	68.832	69.6295	Dwarf	Yes
Chr2:157817137-157818753	2	157817137	157818753	Ctnnbl1	ENSMUSG00000027649	36.967	44.0522	43.9203	76.9705	43.5954	44.418	Dwarf	Yes
Chr2:157818089-157819481	2	157818089	157819481	Ctnnbl1	ENSMUSG00000027649	41.3004	46.4018	46.1155	82.9371	44.4462	49.6744	Dwarf	Yes
Chr2:157818809-157820332	2	157818809	157820332	Ctnnbl1	ENSMUSG00000027649	71.9579	73.5141	72.8507	89.2037	70.1521	75.1158	Dwarf	Yes
Chr2:157825323-157830642	2	157825323	157830642	Ctnnbl1	ENSMUSG00000027649	76.486	78.3711	66.4495	78.971	79.1257	80.9044	Dwarf	Yes
Chr2:158076633-158079956	2	158076633	158079956	Rprd1b	ENSMUSG00000027651	63.7854	67.4714	50.8385	63.8623	65.8801	62.9547	Dwarf	Yes
Chr2:158108021-158110950	2	158108021	158110950	Rprd1b	ENSMUSG00000027651	64.6923	65.7566	52.0763	65.5331	61.7053	62.2948	Dwarf	Yes
Chr2:158163716-158165899	2	158163716	158165899	null		80.5437	83.0937	74.071	87.2917	76.5526	76.7963	Dwarf	Yes
Chr2:158178527-158180552	2	158178527	158180552	D630003M21Rik	ENSMUSG00000037813	40.5909	49.995	40.6721	38.47	58.7296	46.4979	Rapa	Yes
Chr2:158179591-158181787	2	158179591	158181787	D630003M21Rik	ENSMUSG00000037813	62.4422	73.3453	62.4394	62.2563	71.6369	70.2771	DR	Yes
Chr2:158240177-158242378	2	158240177	158242378	null		81.181	92.8082	86.3325	82.3537	87.4588	89.0887	DR	Yes
Chr2:158397306-158400425	2	158397306	158400425	null		60.5782	52.7426	56.7367	67.4865	64.797	64.6504	Dwarf	Yes
Chr2:158539106-158542098	2	158539106	158542098	Arhgap40	ENSMUSG00000074625	57.8974	52.6408	56.7472	51.5284	45.8861	56.456	Rapa	NA
Chr2:158601251-158603733	2	158601251	158603733	Gm14204	ENSMUSG00000086496	69.9504	57.7755	65.0369	62.5017	63.0929	65.2481	DR	NA
Chr2:158748574-158750633	2	158748574	158750633	Ppp1r16b	ENSMUSG00000037754	73.3724	80.3166	71.6952	82.1058	78.4714	71.1947	Dwarf	Yes
Chr2:158749559-158751474	2	158749559	158751474	Ppp1r16b	ENSMUSG00000037754	75.2024	76.0945	63.1546	83.5834	75.8934	68.3017	Dwarf	Yes
Chr2:158750700-158752821	2	158750700	158752821	Ppp1r16b	ENSMUSG00000037754	76.1119	77.187	68.735	81.0966	76.2831	75.129	Dwarf	Yes
Chr2:158774764-158775944	2	158774764	158775944	Fam83d	ENSMUSG00000027654	83.2011	84.08	83.5801	84.337	75.8154	86.6615	Rapa	NA
Chr2:158837585-158839851	2	158837585	158839851	Dhx35	ENSMUSG00000027655	91.1721	79.9175	71.4542	69.2133	72.388	73.0435	DR	NA
Chr2:159756243-159763021	2	159756243	159763021	null		89.6596	89.4259	85.283	89.9363	76.2245	87.9939	Rapa	NA
Chr2:160246148-160249531	2	160246148	160249531	null		36.9705	33.8187	45.0748	60.2008	37.5528	38.8221	Dwarf	Yes
Chr2:160248125-160251255	2	160248125	160251255	null		42.721	42.9201	42.5975	54.6771	44.1328	46.4867	Dwarf	Yes
Chr2:160332377-160334073	2	160332377	160334073	Gm826	ENSMUSG00000074623	58.34	57.9514	39.1694	54.9505	54.9926	50.4229	Dwarf	Yes
Chr2:160333501-160336205	2	160333501	160336205	Gm826	ENSMUSG00000074623	62.2635	65.8451	47.9187	65.3687	61.2206	58.7508	Dwarf	Yes
Chr2:160361781-160364145	2	160361781	160364145	Mafb	ENSMUSG00000074622	67.5282	69.7651	61.6058	72.8025	69.7561	68.424	Dwarf	Yes
Chr2:160362713-160365179	2	160362713	160365179	Mafb	ENSMUSG00000074622	31.9059	35.5389	28.0794	54.8673	40.2825	38.0334	Dwarf	Yes
Chr2:160364206-160365614	2	160364206	160365614	Mafb	ENSMUSG00000074622	6.83577	9.08735	6.31936	20.8501	11.1684	11.1566	Dwarf	Yes
Chr2:160737657-160741097	2	160737657	160741097	Plcg1	ENSMUSG00000016933	71.2559	72.6916	62.6772	75.0543	67.9002	72.6109	Dwarf	Yes
Chr2:160738612-160742941	2	160738612	160742941	Plcg1	ENSMUSG00000016933	62.8125	64.449	47.3158	67.0727	64.4076	58.3686	Dwarf	Yes
Chr2:160741126-160744920	2	160741126	160744920	Plcg1	ENSMUSG00000016933	62.1498	69.85	57.3116	74.8063	67.6385	61.3576	Dwarf	Yes
Chr2:160743197-160747017	2	160743197	160747017	Plcg1	ENSMUSG00000016933	66.2321	70.9271	63.0845	78.9864	67.4441	63.9153	Dwarf	Yes
Chr2:160762357-160766408	2	160762357	160766408	Plcg1	ENSMUSG00000016933	74.3838	74.2646	61.3636	71.9147	73.2843	71.6842	Dwarf	Yes
Chr2:160765135-160768098	2	160765135	160768098	Plcg1	ENSMUSG00000016933	75.5507	76.774	63.4245	76.1888	78.1899	76.506	Dwarf	Yes
Chr2:160880104-160882671	2	160880104	160882671	Gm16751	ENSMUSG00000085303	56.1443	60.3901	51.4261	62.7938	62.3669	58.8888	Dwarf	NA
Chr2:162697968-162700296	2	162697968	162700296	null		71.9861	67.9913	63.0977	73.9973	68.8498	71.2756	Dwarf	Yes
Chr2:162932969-162934624	2	162932969	162934624	Srsf6	ENSMUSG00000016921	73.7317	77.6085	65.6032	80.2201	78.4203	72.8614	Dwarf	Yes
Chr2:162933867-162936614	2	162933867	162936614	Srsf6	ENSMUSG00000016921	61.1413	64.0961	50.8019	69.7887	65.6167	54.6964	Rapa and Dwarf	Yes
Chr2:162934635-162938549	2	162934635	162938549	Srsf6	ENSMUSG00000016921	46.1253	51.3914	46.2231	59.6219	53.8781	42.5285	Dwarf	Yes
Chr2:163092573-163094676	2	163092573	163094676	AL591584.1	ENSMUSG00000096635	59.4958	61.1866	63.3972	87.6919	57.6424	63.2862	Dwarf	Yes
Chr2:163094084-163096000	2	163094084	163096000	AL591584.1	ENSMUSG00000096635	36.2464	38.2256	41.7844	72.2619	35.1066	40.6202	Dwarf	Yes
Chr2:163094751-163097487	2	163094751	163097487	AL591584.1	ENSMUSG00000096635	60.2884	66.1056	59.5652	74.5361	58.2203	62.1784	Dwarf	Yes
Chr2:163101625-163103390	2	163101625	163103390	null		31.2143	28.3652	22.6672	33.9215	23.8557	19.0137	Dwarf	NA
Chr2:163102388-163104285	2	163102388	163104285	null		47.3585	49.3961	38.9429	58.5311	38.0664	34.0723	Dwarf	NA
Chr2:163103399-163104776	2	163103399	163104776	null		47.7648	49.3643	44.4081	65.82	39.8582	33.9438	Dwarf	NA
Chr2:163104286-163105535	2	163104286	163105535	null		68.3317	71.7947	68.5018	84.0593	65.1317	58.5615	Dwarf	NA
Chr2:163299187-163301372	2	163299187	163301372	Tox2	ENSMUSG00000074607	70.7305	63.765	50.3966	70.1697	70.5461	69.3567	Dwarf	Yes
Chr2:163300073-163302259	2	163300073	163302259	Tox2	ENSMUSG00000074607	71.0807	68.2031	52.3231	67.7768	71.8739	69.0467	Dwarf	Yes
Chr2:163310426-163311649	2	163310426	163311649	Tox2	ENSMUSG00000074607	49.4321	52.3413	36.9346	51.2051	49.3032	47.4256	Dwarf	Yes
Chr2:163311192-163313264	2	163311192	163313264	Tox2	ENSMUSG00000074607	75.1642	75.5133	62.0102	77.3318	74.8059	77.6202	Dwarf	Yes
Chr2:163479952-163481716	2	163479952	163481716	null		48.348	56.8361	43.388	55.6377	43.7497	47.0818	Dwarf	Yes
Chr2:163505988-163507509	2	163505988	163507509	0610008F07Rik	ENSMUSG00000046840	51.7088	49.5654	47.9812	59.8702	52.8402	47.1776	Dwarf	Yes
Chr2:163506976-163509617	2	163506976	163509617	0610008F07Rik	ENSMUSG00000046840	67.6004	63.4304	56.846	67.5274	66.8942	56.6508	Rapa	Yes
Chr2:163512256-163514122	2	163512256	163514122	0610008F07Rik	ENSMUSG00000046840	86.4012	82.3966	74.8726	86.9292	85.1868	84.1177	Dwarf	Yes
Chr2:163516006-163525962	2	163516006	163525962	0610008F07Rik	ENSMUSG00000046840	73.0996	77.8856	58.1739	74.4081	76.6061	67.7514	Dwarf	Yes
Chr2:163517613-163526722	2	163517613	163526722	0610008F07Rik	ENSMUSG00000046840	77.4994	80.7552	65.5995	78.0146	81.7049	75.3726	Dwarf	Yes
Chr2:163547716-163550258	2	163547716	163550258	Hnf4a	ENSMUSG00000017950	23.441	21.2117	21.4589	27.4935	19.6342	31.1364	Rapa	NA
Chr2:163550286-163552924	2	163550286	163552924	Hnf4a	ENSMUSG00000017950	31.4368	30.4919	24.301	40.5836	37.3999	33.4389	Dwarf	NA
Chr2:163551677-163555153	2	163551677	163555153	Hnf4a	ENSMUSG00000017950	44.0449	43.6328	33.4853	44.7482	46.4337	41.2221	Dwarf	NA
Chr2:163555216-163557228	2	163555216	163557228	Hnf4a	ENSMUSG00000017950	28.4742	37.1804	16.4672	28.0771	30.2063	30.2178	Dwarf	Yes
Chr2:163555727-163558985	2	163555727	163558985	Hnf4a	ENSMUSG00000017950	61.4266	59.8758	43.0529	54.4429	60.6026	64.0036	Dwarf	Yes
Chr2:163557229-163559641	2	163557229	163559641	Hnf4a	ENSMUSG00000017950	52.0949	50.389	40.9526	54.0314	54.115	51.6751	Dwarf	Yes
Chr2:163558991-163561123	2	163558991	163561123	Hnf4a	ENSMUSG00000017950	54.1277	56.2288	50.1731	61.7357	59.6815	56.7909	Dwarf	Yes
Chr2:163563887-163566205	2	163563887	163566205	Hnf4a	ENSMUSG00000017950	55.4109	61.0624	46.7693	61.9962	58.9774	59.2146	Dwarf	Yes
Chr2:163564998-163567645	2	163564998	163567645	Hnf4a	ENSMUSG00000017950	78.235	80.7512	66.3358	84.4287	80.7808	81.5507	Dwarf	Yes
Chr2:163566212-163568977	2	163566212	163568977	Hnf4a	ENSMUSG00000017950	73.0375	74.0194	65.5302	77.7119	75.8849	79.8324	Dwarf	Yes
Chr2:163572464-163575051	2	163572464	163575051	Hnf4a	ENSMUSG00000017950	60.3051	63.9707	45.0221	64.2117	59.1847	59.5674	Dwarf	Yes
Chr2:163582665-163584521	2	163582665	163584521	null		61.0111	56.8807	52.5857	62.8622	52.0031	63.2134	Rapa	Yes
Chr2:163591169-163596294	2	163591169	163596294	null		36.4496	35.8954	25.6648	40.2874	34.6604	30.0082	Dwarf	Yes
Chr2:163599050-163602278	2	163599050	163602278	Ttpal	ENSMUSG00000017679	58.0791	62.0045	45.1615	61.956	53.8507	56.5693	Dwarf	Yes
Chr2:163601327-163602381	2	163601327	163602381	Ttpal	ENSMUSG00000017679	20.5157	22.5519	13.5651	26.7593	17.5276	21.0795	Dwarf	Yes
Chr2:163639853-163642783	2	163639853	163642783	Serinc3	ENSMUSG00000017707	62.6738	67.804	43.5413	56.8055	65.0707	60.5302	Dwarf	Yes
Chr2:163641386-163643123	2	163641386	163643123	Serinc3	ENSMUSG00000017707	50.79	54.3898	20.0616	41.3748	50.425	41.0008	Dwarf	Yes
Chr2:163642828-163644554	2	163642828	163644554	Serinc3	ENSMUSG00000017707	35.7893	32.1657	9.19198	25.9471	32.5742	23.3045	Dwarf	Yes
Chr2:163854485-163857274	2	163854485	163857274	Kcnk15	ENSMUSG00000035238	52.7737	64.5142	60.3525	61.4868	50.7023	63.3843	Rapa	NA
Chr2:163912046-163914457	2	163912046	163914457	Rims4	ENSMUSG00000035226	76.399	60.1974	52.8272	56.9029	64.1949	62.2595	DR	NA
Chr2:163913584-163915637	2	163913584	163915637	Rims4	ENSMUSG00000035226	80.5025	63.1338	58.6926	58.5433	67.3043	60.7643	DR	NA
Chr2:164384331-164387326	2	164384331	164387326	Slpi	ENSMUSG00000017002	50.4747	51.2233	56.5178	58.3901	47.1998	62.6024	Rapa	NA
Chr2:164422575-164423609	2	164422575	164423609	Sdc4	ENSMUSG00000017009	31.0747	26.083	19.1554	31.3949	20.1699	23.8912	Dwarf	Yes
Chr2:164422974-164424715	2	164422974	164424715	Sdc4	ENSMUSG00000017009	32.1677	34.7375	30.3807	41.7396	26.7528	33.6182	Dwarf	Yes
Chr2:164423610-164426024	2	164423610	164426024	Sdc4	ENSMUSG00000017009	55.9445	60.7358	55.8591	68.1023	55.0281	62.5491	Dwarf	Yes
Chr2:164426069-164427841	2	164426069	164427841	Sdc4	ENSMUSG00000017009	80.7555	78.9289	65.075	76.7257	76.8239	76.6944	Dwarf	Yes
Chr2:164427010-164428981	2	164427010	164428981	Sdc4	ENSMUSG00000017009	81.4999	83.9027	70.4685	84.8655	82.162	79.6924	Dwarf	Yes
Chr2:164427857-164429861	2	164427857	164429861	Sdc4	ENSMUSG00000017009	79.57	81.4173	71.6339	88.0635	80.5961	80.5534	Dwarf	Yes
Chr2:164429042-164430757	2	164429042	164430757	Sdc4	ENSMUSG00000017009	69.4927	71.9284	65.0774	81.8756	73.1856	71.7259	Dwarf	Yes
Chr2:164437990-164441240	2	164437990	164441240	Sdc4	ENSMUSG00000017009	29.0379	27.105	22.9813	36.4286	28.5415	20.0963	Dwarf	Yes
Chr2:164510052-164515432	2	164510052	164515432	Pigt	ENSMUSG00000017721	71.8789	75.8581	62.8078	72.8858	72.5414	75.0447	Dwarf	Yes
Chr2:164790602-164791899	2	164790602	164791899	Snx21	ENSMUSG00000050373	51.0329	56.6241	45.8335	74.1402	44.8396	47.473	Dwarf	NA
Chr2:164791471-164792345	2	164791471	164792345	Snx21	ENSMUSG00000050373	49.6389	61.1548	41.1912	81.5142	40.1277	41.2971	Dwarf	NA
Chr2:164791900-164793677	2	164791900	164793677	Snx21	ENSMUSG00000050373	56.371	62.602	51.2662	70.8478	50.9	46.7898	Dwarf	NA
Chr2:164857545-164859898	2	164857545	164859898	Pltp	ENSMUSG00000017754	38.5637	52.5818	48.6453	44.8626	57.9379	48.5853	DR	Yes
Chr2:165026309-165033979	2	165026309	165033979	Ncoa5	ENSMUSG00000039804	64.9157	63.4084	54.7359	66.0043	62.5074	68.0716	Dwarf	Yes
Chr2:165074742-165076995	2	165074742	165076995	1700025C18Rik	ENSMUSG00000078935	61.1885	50.897	41.7138	41.6237	54.2578	53.7601	DR	NA
Chr2:165116179-165117326	2	165116179	165117326	Cdh22	ENSMUSG00000053166	61.8937	59.7135	52.2089	60.2362	50.5661	62.3999	Rapa	NA
Chr2:165304559-165305305	2	165304559	165305305	Elmo2	ENSMUSG00000017670	77.0623	60.6345	43.1791	39.5271	87.0233	74.7023	Rapa	Yes
Chr2:165397391-165398335	2	165397391	165398335	Ocstamp	ENSMUSG00000027670	22.2948	21.9756	20.9138	32.4151	15.7185	24.6873	Dwarf	Yes
Chr2:165444270-165445629	2	165444270	165445629	Slc13a3	ENSMUSG00000018459	62.2532	71.0585	57.2189	70.4085	56.1798	61.7823	Dwarf	Yes
Chr2:165445369-165448133	2	165445369	165448133	Slc13a3	ENSMUSG00000018459	47.4245	55.7362	47.7054	60.6959	45.7921	49.3368	Dwarf	Yes
Chr2:165464611-165467213	2	165464611	165467213	Slc13a3	ENSMUSG00000018459	66.8008	68.5946	54.0883	65.4492	67.7755	64.6618	Dwarf	Yes
Chr2:165466176-165467841	2	165466176	165467841	Slc13a3	ENSMUSG00000018459	58.2122	62.7981	47.504	66.0414	59.3668	57.5535	Dwarf	Yes
Chr2:165471258-165472732	2	165471258	165472732	Slc13a3	ENSMUSG00000018459	48.7161	49.6273	43.4994	55.9351	47.8828	49.1148	Dwarf	Yes
Chr2:165513444-165515470	2	165513444	165515470	Slc2a10	ENSMUSG00000027661	46.846	51.5487	57.4569	67.5396	55.8512	56.8458	Dwarf	Yes
Chr2:165894265-165896548	2	165894265	165896548	Zmynd8	ENSMUSG00000039671	85.8927	88.6372	57.9167	72.6603	86.076	89.5782	Dwarf	Yes
Chr2:165896117-165898372	2	165896117	165898372	Zmynd8	ENSMUSG00000039671	82.3201	83.2506	43.1214	67.0501	81.9948	80.6589	Dwarf	Yes
Chr2:165916443-165920117	2	165916443	165920117	null		49.1778	56.2453	51.0067	61.4407	47.5924	54.1885	Dwarf	Yes
Chr2:165918474-165923674	2	165918474	165923674	null		43.0369	45.0483	37.1681	49.966	40.7295	46.3423	Dwarf	Yes
Chr2:166084476-166086303	2	166084476	166086303	Sulf2	ENSMUSG00000006800	73.4306	79.5572	49.4759	59.7989	66.0264	69.7002	Dwarf	Yes
Chr2:166085730-166086767	2	166085730	166086767	Sulf2	ENSMUSG00000006800	85.5103	91.187	47.3513	61.478	78.4387	77.5812	Dwarf	Yes
Chr2:166086304-166087139	2	166086304	166087139	Sulf2	ENSMUSG00000006800	88.188	92.257	57.2134	71.5984	87.3326	83.1481	Dwarf	Yes
Chr2:166094091-166096372	2	166094091	166096372	Sulf2	ENSMUSG00000006800	82.0088	88.2785	66.8102	79.4402	79.5461	80.7897	Dwarf	Yes
Chr2:166094597-166098348	2	166094597	166098348	Sulf2	ENSMUSG00000006800	66.3499	77.9548	53.7857	66.0192	66.3215	61.3256	DR and Dwarf	NA
Chr2:166096460-166100408	2	166096460	166100408	Sulf2	ENSMUSG00000006800	40.1034	54.023	35.6987	46.8408	44.702	39.3744	Dwarf	NA
Chr2:166141886-166143413	2	166141886	166143413	Sulf2	ENSMUSG00000006800	51.3149	56.8234	42.8906	59.3239	46.2592	50.9412	Dwarf	NA
Chr2:166192153-166194495	2	166192153	166194495	Gm11466	ENSMUSG00000085618	69.015	68.9839	62.4054	75.1258	63.7173	70.0704	Dwarf	NA
Chr2:166193800-166196030	2	166193800	166196030	null		53.5059	59.3664	48.7109	64.1569	49.8148	54.5953	Dwarf	NA
Chr2:166216216-166217380	2	166216216	166217380	null		42.1158	38.5193	33.3902	54.1972	37.9571	38.0707	Dwarf	Yes
Chr2:166216770-166217945	2	166216770	166217945	null		74.6655	75.3344	68.6368	81.1462	71.6766	71.7336	Dwarf	Yes
Chr2:166411076-166413096	2	166411076	166413096	null		65.3563	76.7177	66.6252	61.6065	70.2144	68.3461	DR	Yes
Chr2:166492057-166493734	2	166492057	166493734	null		75.1179	77.4845	71.4207	63.5373	64.5729	83.1233	Rapa	NA
Chr2:166621292-166623130	2	166621292	166623130	Prex1	ENSMUSG00000039621iption=phosphatidylinositol-3,4,5-trisphosphate-dependentRac exchange factor 1 [Source:MGI Symbol;Acc:MGI:3040696]	76.8498	77.5303	65.8582	76.8036	79.3426	76.141	Dwarf	Yes
Chr2:166674435-166676830	2	166674435	166676830	Prex1	ENSMUSG00000039621iption=phosphatidylinositol-3,4,5-trisphosphate-dependentRac exchange factor 1 [Source:MGI Symbol;Acc:MGI:3040696]	53.8883	62.3617	33.4463	66.2232	47.8665	49.3307	Dwarf	NA
Chr2:166676063-166677338	2	166676063	166677338	Prex1	ENSMUSG00000039621iption=phosphatidylinositol-3,4,5-trisphosphate-dependentRac exchange factor 1 [Source:MGI Symbol;Acc:MGI:3040696]	55.9192	59.8823	35.9603	70.5103	42.721	46.751	Dwarf	NA
Chr2:166676831-166678435	2	166676831	166678435	Prex1	ENSMUSG00000039621iption=phosphatidylinositol-3,4,5-trisphosphate-dependentRac exchange factor 1 [Source:MGI Symbol;Acc:MGI:3040696]	44.1064	47.5568	31.5961	67.774	31.9393	37.8981	Dwarf	NA
Chr2:166677367-166679725	2	166677367	166679725	Prex1	ENSMUSG00000039621iption=phosphatidylinositol-3,4,5-trisphosphate-dependentRac exchange factor 1 [Source:MGI Symbol;Acc:MGI:3040696]	70.7182	73.0836	58.7384	76.5394	68.0012	66.5888	Dwarf	NA
Chr2:166703220-166705407	2	166703220	166705407	Prex1	ENSMUSG00000039621iption=phosphatidylinositol-3,4,5-trisphosphate-dependentRac exchange factor 1 [Source:MGI Symbol;Acc:MGI:3040696]	64.411	69.7789	64.1561	75.7083	68.2333	63.7448	Dwarf	NA
Chr2:166728501-166731902	2	166728501	166731902	null		59.8994	71.3145	53.3278	69.4284	57.2454	57.8368	DR and Dwarf	NA
Chr2:166949962-166951820	2	166949962	166951820	Stau1	ENSMUSG00000039536	58.816	64.8718	56.4023	69.9098	61.9133	57.8259	Dwarf	Yes
Chr2:166950920-166953159	2	166950920	166953159	Stau1	ENSMUSG00000039536	54.3435	57.5817	51.3948	64.5893	57.9984	51.1082	Dwarf	Yes
Chr2:167004486-167007122	2	167004486	167007122	null		51.6685	60.4542	46.3692	59.8558	49.3536	57.8681	Dwarf	NA
Chr2:167006265-167007635	2	167006265	167007635	null		48.7906	63.1253	41.1778	61.6854	51.2982	56.578	DR and Dwarf	NA
Chr2:167007123-167008955	2	167007123	167008955	null		57.208	69.3239	55.7356	68.4446	64.9624	62.8009	DR and Dwarf	NA
Chr2:167016979-167020657	2	167016979	167020657	Ddx27	ENSMUSG00000017999	86.7906	85.4744	78.5158	92.5072	81.9165	80.3572	Dwarf	Yes
Chr2:167019576-167021435	2	167019576	167021435	Ddx27	ENSMUSG00000017999	89.3776	88.381	81.0056	93.6447	82.8359	84.7516	Dwarf	Yes
Chr2:167054418-167055870	2	167054418	167055870	Znfx1	ENSMUSG00000039501	51.9816	57.5528	46.6286	62.6097	58.3505	55.4299	Dwarf	NA
Chr2:167059600-167062341	2	167059600	167062341	Znfx1	ENSMUSG00000039501	15.8877	23.0667	20.4341	32.4184	22.5768	20.6176	Dwarf	Yes
Chr2:167079137-167080735	2	167079137	167080735	null		54.3392	63.5521	61.4515	73.7552	56.6952	63.6302	Dwarf	Yes
Chr2:167315391-167317761	2	167315391	167317761	B4galt5	ENSMUSG00000017929	61.5839	68.0857	60.0204	72.9585	60.1559	61.7238	Dwarf	Yes
Chr2:167317810-167320508	2	167317810	167320508	B4galt5	ENSMUSG00000017929	30.9889	31.4037	21.7296	33.6875	30.4076	25.4758	Dwarf	Yes
Chr2:167322292-167326607	2	167322292	167326607	B4galt5	ENSMUSG00000017929	36.116	39.989	32.7852	42.7856	37.6905	38.4684	Dwarf	Yes
Chr2:167324573-167327302	2	167324573	167327302	B4galt5	ENSMUSG00000017929	71.3047	74.715	62.461	76.7401	74.4009	70.8988	Dwarf	Yes
Chr2:167326615-167329200	2	167326615	167329200	B4galt5	ENSMUSG00000017929	67.5594	68.7827	60.9194	72.0557	70.7443	65.8995	Dwarf	Yes
Chr2:167327403-167330458	2	167327403	167330458	B4galt5	ENSMUSG00000017929	57.8798	59.5153	49.6284	65.0589	59.6364	58.0309	Dwarf	Yes
Chr2:167329220-167331736	2	167329220	167331736	B4galt5	ENSMUSG00000017929	57.3115	57.6855	48.4018	61.4798	58.4093	57.348	Dwarf	Yes
Chr2:167340721-167343620	2	167340721	167343620	B4galt5	ENSMUSG00000017929	79.4262	80.8946	74.35	84.6795	84.1567	80.6603	Dwarf	Yes
Chr2:167342366-167344691	2	167342366	167344691	B4galt5	ENSMUSG00000017929	76.971	76.1002	65.5834	82.4979	75.3334	76.8539	Dwarf	Yes
Chr2:167343685-167346512	2	167343685	167346512	B4galt5	ENSMUSG00000017929	69.4383	68.5566	55.6129	76.073	65.7909	66.223	Dwarf	Yes
Chr2:167344695-167348268	2	167344695	167348268	B4galt5	ENSMUSG00000017929	60.0873	57.7795	50.8544	66.8757	60.6122	56.8073	Dwarf	Yes
Chr2:167352208-167354987	2	167352208	167354987	null		73.7697	77.2009	61.8768	80.3478	79.0878	79.7281	Dwarf	Yes
Chr2:167406215-167407758	2	167406215	167407758	null		93.0579	94.2946	82.9919	94.1629	64.6532	86.455	Rapa	Yes
Chr2:167407353-167413381	2	167407353	167413381	null		93.7771	93.4959	79.984	94.4196	70.3255	87.9278	Rapa	Yes
Chr2:167415102-167417604	2	167415102	167417604	null		39.6866	45.1425	40.1763	50.9406	35.8114	41.731	Dwarf	Yes
Chr2:167504662-167509116	2	167504662	167509116	Rnf114	ENSMUSG00000006418	55.4949	58.3977	51.68	62.7978	61.1992	59.9976	Dwarf	Yes
Chr2:167565950-167568429	2	167565950	167568429	Gm11476	ENSMUSG00000085596	93.8763	83.6132	78.4886	83.0007	89.2257	86.7191	DR	NA
Chr2:167570052-167572006	2	167570052	167572006	Gm11476	ENSMUSG00000085596	48.6751	50.5483	29.4248	47.2347	51.3468	46.9687	Dwarf	Yes
Chr2:167570853-167573693	2	167570853	167573693	Gm11476	ENSMUSG00000085596	67.2967	68.9638	45.8242	68.965	68.3837	64.2953	Dwarf	Yes
Chr2:167572028-167574841	2	167572028	167574841	Gm11476	ENSMUSG00000085596	64.4047	63.8944	49.0389	65.4415	62.1303	57.2058	Dwarf	Yes
Chr2:167573694-167575491	2	167573694	167575491	Gm11476	ENSMUSG00000085596	59.5854	61.1325	46.4531	61.0446	60.9282	55.3361	Dwarf	NA
Chr2:167574842-167576334	2	167574842	167576334	Gm11476	ENSMUSG00000085596	58.4727	64.1155	56.7122	70.9396	65.2642	66.2047	Dwarf	NA
Chr2:167664065-167667315	2	167664065	167667315	Tmem189	ENSMUSG00000090213	84.4951	87.5528	75.9389	87.7385	89.9647	88.484	Dwarf	Yes
Chr2:167690160-167691988	2	167690160	167691988	Cebpb	ENSMUSG00000056501	7.8754	12.4833	7.44286	18.1382	11.3554	10.5623	Dwarf	Yes
Chr2:167691109-167693431	2	167691109	167693431	A530013C23Rik	ENSMUSG00000006462	20.8238	24.6093	16.4191	28.6885	22.1571	17.0594	Dwarf	Yes
Chr2:167691989-167695511	2	167691989	167695511	A530013C23Rik	ENSMUSG00000006462	50.0591	53.4719	42.1323	57.1406	50.5294	49.4799	Dwarf	Yes
Chr2:167693592-167696134	2	167693592	167696134	A530013C23Rik	ENSMUSG00000006462	69.5608	75.1445	46.3259	76.8504	63.3784	63.8228	Dwarf	Yes
Chr2:167695512-167697439	2	167695512	167697439	A530013C23Rik	ENSMUSG00000006462	70.2427	76.374	41.0197	79.8686	63.1792	65.1403	Dwarf	Yes
Chr2:167696166-167699152	2	167696166	167699152	A530013C23Rik	ENSMUSG00000006462	65.929	70.6342	55.9065	75.2326	67.7344	70.6208	Dwarf	Yes
Chr2:167712521-167714526	2	167712521	167714526	A530013C23Rik	ENSMUSG00000006462	60.6247	58.6562	44.1174	67.8643	59.0071	60.1564	Dwarf	Yes
Chr2:167713614-167716014	2	167713614	167716014	A530013C23Rik	ENSMUSG00000006462	63.5569	62.5952	52.6221	74.1185	59.3882	64.3881	Dwarf	Yes
Chr2:167721378-167723687	2	167721378	167723687	A530013C23Rik	ENSMUSG00000006462	64.2151	67.4914	60.1276	72.1104	59.1384	66.0882	Dwarf	Yes
Chr2:167722424-167724406	2	167722424	167724406	A530013C23Rik	ENSMUSG00000006462	62.4668	66.8849	57.6295	71.1297	60.0662	66.9369	Dwarf	Yes
Chr2:167753439-167755183	2	167753439	167755183	null		65.3916	70.6647	57.2302	74.1274	65.4247	67.6206	Dwarf	Yes
Chr2:167754269-167756091	2	167754269	167756091	null		69.0568	60.5412	54.1576	72.1565	56.3428	55.3762	Dwarf	Yes
Chr2:167759610-167761541	2	167759610	167761541	null		73.4997	74.9996	58.7337	77.765	73.5324	76.7931	Dwarf	Yes
Chr2:167760807-167762914	2	167760807	167762914	null		51.5528	54.332	36.2574	59.0752	51.465	58.2614	Dwarf	Yes
Chr2:167765793-167767784	2	167765793	167767784	null		71.2413	76.7851	60.7558	75.2745	71.4252	74.0326	Dwarf	Yes
Chr2:167766893-167768979	2	167766893	167768979	null		73.4665	73.1428	58.6761	75.1935	74.5781	76.6628	Dwarf	Yes
Chr2:167774490-167776585	2	167774490	167776585	Gm14321	ENSMUSG00000084797	52.7833	60.851	37.3408	52.9012	52.6892	56.5606	Dwarf	Yes
Chr2:167775579-167777025	2	167775579	167777025	Gm14321	ENSMUSG00000084797	63.1293	65.4039	32.9417	65.6491	46.5914	46.9288	Dwarf	Yes
Chr2:167776594-167777848	2	167776594	167777848	Gm14321	ENSMUSG00000084797	32.6151	33.0808	13.7951	33.8749	18.3233	15.2101	Dwarf	Yes
Chr2:167781927-167783037	2	167781927	167783037	Gm14321	ENSMUSG00000084797	75.8502	73.9432	65.9135	75.9939	74.1554	72.9247	Dwarf	Yes
Chr2:167826886-167829054	2	167826886	167829054	1200007C13Rik	ENSMUSG00000087684	62.6238	67.0454	58.1803	72.3055	67.8949	63.8874	Dwarf	Yes
Chr2:167840573-167843911	2	167840573	167843911	null		63.2727	65.4293	51.6998	70.7004	58.8349	57.8956	Dwarf	Yes
Chr2:167841918-167845279	2	167841918	167845279	null		60.6879	59.5233	49.0268	64.1104	57.5715	56.2737	Dwarf	Yes
Chr2:167982707-167983746	2	167982707	167983746	Fam65c	ENSMUSG00000074577	50.0021	38.7411	34.6631	48.1758	40.2186	36.3454	Dwarf	Yes
Chr2:168001972-168004937	2	168001972	168004937	Fam65c	ENSMUSG00000074577	43.1752	42.4197	38.6709	52.0394	46.8321	43.5478	Dwarf	Yes
Chr2:168003580-168006187	2	168003580	168006187	Fam65c	ENSMUSG00000074577	47.1876	54.0778	43.2189	55.9977	55.64	52.208	Dwarf	Yes
Chr2:168047388-168049862	2	168047388	168049862	null		71.4283	60.0252	60.165	58.2024	66.0847	69.5423	DR	NA
Chr2:168153722-168156276	2	168153722	168156276	E130018N17Rik	ENSMUSG00000087648	46.6594	58.0357	50.0771	50.4231	59.1279	50.9358	DR	Yes
Chr2:168226943-168229477	2	168226943	168229477	Gm20716	ENSMUSG00000093752	58.0809	60.2747	53.0093	65.7016	58.4579	54.6227	Dwarf	Yes
Chr2:168517709-168518737	2	168517709	168518737	Nfatc2	ENSMUSG00000027544	45.2799	54.9131	60.2121	74.4434	56.6764	58.1603	Dwarf	Yes
Chr2:168607709-168610184	2	168607709	168610184	null		68.9925	71.8837	68.0188	80.6343	74.0946	72.8517	Dwarf	Yes
Chr2:168608559-168612740	2	168608559	168612740	null		72.1799	74.4075	63.6957	81.1819	73.3112	71.1191	Dwarf	Yes
Chr2:168724494-168725736	2	168724494	168725736	Atp9a	ENSMUSG00000027546	72.6298	76.6113	64.5065	80.7538	69.9157	70.3548	Dwarf	Yes
Chr2:168725445-168726658	2	168725445	168726658	Atp9a	ENSMUSG00000027546	58.9874	64.9373	52.8328	69.1733	57.5032	57.3027	Dwarf	Yes
Chr2:168734239-168738577	2	168734239	168738577	Atp9a	ENSMUSG00000027546	40.3415	39.188	30.4848	43.8831	32.3186	34.3772	Dwarf	NA
Chr2:168735659-168740319	2	168735659	168740319	Atp9a	ENSMUSG00000027546	68.7264	70.278	62.3525	73.0481	66.8654	67.4816	Dwarf	NA
Chr2:169074325-169076597	2	169074325	169076597	null		72.0235	71.5567	64.4837	77.59	72.4287	74.0655	Dwarf	Yes
Chr2:169372105-169375715	2	169372105	169375715	null		78.6152	87.2929	60.3206	72.8845	78.1047	79.4506	Dwarf	Yes
Chr2:169373226-169377071	2	169373226	169377071	null		80.5704	88.0108	76.4349	91.6649	81.178	84.9566	Dwarf	Yes
Chr2:169858699-169861441	2	169858699	169861441	Tshz2	ENSMUSG00000047907	84.9631	87.1461	71.7216	82.2013	84.5226	84.6535	Dwarf	Yes
Chr2:169860328-169862433	2	169860328	169862433	Tshz2	ENSMUSG00000047907	82.275	85.468	70.1186	80.7744	82.8063	83.4064	Dwarf	Yes
Chr2:169927161-169929583	2	169927161	169929583	Tshz2	ENSMUSG00000047907	47.3746	47.4906	31.7267	46.7776	38.8785	35.9034	Dwarf	Yes
Chr2:169928808-169930368	2	169928808	169930368	Tshz2	ENSMUSG00000047907	37.4561	35.3531	29.6046	40.0316	27.5429	32.2543	Dwarf	Yes
Chr2:170047465-170050604	2	170047465	170050604	Tshz2	ENSMUSG00000047907	87.5495	90.4026	71.6279	91.2089	91.0951	89.5561	Dwarf	Yes
Chr2:170049238-170051218	2	170049238	170051218	Tshz2	ENSMUSG00000047907	82.271	84.9148	68.5245	84.0279	85.491	86.4591	Dwarf	Yes
Chr2:170148775-170152210	2	170148775	170152210	Zfp217	ENSMUSG00000052056	82.1248	85.3182	78.931	78.0712	91.5165	79.9162	Rapa	Yes
Chr2:170438224-170439602	2	170438224	170439602	null		40.6561	53.0524	31.222	40.1743	38.0666	42.5326	DR	Yes
Chr2:170438790-170440231	2	170438790	170440231	null		53.6377	68.3117	56.4323	58.3526	57.0879	63.4746	DR	Yes
Chr2:172346322-172348653	2	172346322	172348653	2010011I20Rik	ENSMUSG00000027495	24.417	25.9903	18.6084	29.6723	22.4947	22.8736	Dwarf	Yes
Chr2:172688362-172692679	2	172688362	172692679	null		71.4992	77.2138	66.9769	81.4706	80.4658	73.4089	Dwarf	Yes
Chr2:172701523-172704344	2	172701523	172704344	null		58.3668	57.0936	52.1242	66.9206	61.2315	62.3402	Dwarf	Yes
Chr2:172703599-172705710	2	172703599	172705710	null		68.7282	67.8014	58.0267	72.7261	69.6006	73.3487	Dwarf	Yes
Chr2:172839350-172842941	2	172839350	172842941	null		53.1571	62.4118	44.317	61.3519	52.2778	54.1737	Dwarf	Yes
Chr2:172974633-172977562	2	172974633	172977562	Spo11	ENSMUSG00000005883	65.4412	67.7138	57.5647	66.1919	72.3742	59.0339	Rapa	Yes
Chr2:173043373-173045233	2	173043373	173045233	null		60.2289	63.6865	63.1291	74.6691	63.0961	65.0252	Dwarf	Yes
Chr2:173110481-173111806	2	173110481	173111806	Ctcfl	ENSMUSG00000070495	48.1199	59.3036	45.0966	56.4589	52.973	53.4196	DR and Dwarf	NA
Chr2:173132962-173135319	2	173132962	173135319	1300015D01Rik	ENSMUSG00000087382	63.9135	65.987	47.7239	69.8519	63.7463	60.3059	Dwarf	Yes
Chr2:173134809-173136369	2	173134809	173136369	1300015D01Rik	ENSMUSG00000087382	68.2831	70.7186	59.3486	78.882	69.57	64.3654	Dwarf	Yes
Chr2:173143885-173145240	2	173143885	173145240	null		54.8737	51.215	22.8427	41.5016	47.3708	42.828	Dwarf	Yes
Chr2:173144525-173146261	2	173144525	173146261	null		67.5439	66.5645	39.5514	59.7177	67.3773	62.0897	Dwarf	Yes
Chr2:173153872-173154927	2	173153872	173154927	Pck1	ENSMUSG00000027513	23.7385	38.6874	28.6965	35.7564	33.2225	34.3861	DR	Yes
Chr2:173155500-173157645	2	173155500	173157645	Pck1	ENSMUSG00000027513	52.715	43.2998	39.6694	54.2387	51.1898	50.7297	Dwarf	Yes
Chr2:173160382-173162534	2	173160382	173162534	Pck1	ENSMUSG00000027513	64.9559	53.4087	36.5115	47.8342	57.2957	53.0583	DR	NA
Chr2:173180804-173182695	2	173180804	173182695	null		77.7087	78.2686	66.4829	82.0743	73.1133	72.2122	Dwarf	Yes
Chr2:173365611-173366649	2	173365611	173366649	null		22.5292	23.4722	20.7264	23.3309	17.0705	30.0155	Rapa	NA
Chr2:174284401-174285000	2	174284401	174285000	Nespas	ENSMUSG00000086537	40.2052	61.5137	22.0484	23.1616	36.938	37.1544	DR	Yes
Chr2:174285126-174285938	2	174285126	174285938	Nespas	ENSMUSG00000086537	39.4308	60.3537	34.2988	38.3675	37.7764	50.1049	Rapa	Yes
Chr2:174285666-174286107	2	174285666	174286107	Nespas	ENSMUSG00000086537	43.8097	46.4988	30.4323	27.1506	35.2472	52.9238	Rapa	NA
Chr2:174285939-174286465	2	174285939	174286465	Nespas	ENSMUSG00000086537	43.2793	34.3535	21.436	29.2194	33.4808	47.8614	Rapa	NA
Chr2:174286488-174287218	2	174286488	174287218	Nespas	ENSMUSG00000086537	46.7906	44.2202	43.2184	34.4424	40.7127	59.3483	Rapa	NA
Chr2:174286832-174288089	2	174286832	174288089	Nespas	ENSMUSG00000086537	40.1208	45.2097	41.9979	36.8788	42.0054	54.46	Rapa	NA
Chr2:174292977-174295448	2	174292977	174295448	Nespas	ENSMUSG00000086537	59.7311	54.1361	54.3366	50.78	68.2348	52.4282	Rapa	Yes
Chr2:174296230-174297437	2	174296230	174297437	Gnas	ENSMUSG00000027523	45.9467	47.0216	41.6819	44.6665	40.6473	55.7221	Rapa	NA
Chr2:174298372-174299016	2	174298372	174299016	Gnas	ENSMUSG00000027523	43.3571	53.1543	26.0526	37.8531	36.6499	49.0432	Rapa	NA
Chr2:174298683-174299235	2	174298683	174299235	Gnas	ENSMUSG00000027523	35.596	58.832	34.7604	34.3722	48.3391	50.0657	DR	Yes
Chr2:174299073-174299783	2	174299073	174299783	Gnas	ENSMUSG00000027523	28.4762	53.9048	35.3458	30.5878	51.2662	39.0777	DR and Rapa	NA
Chr2:174300051-174300756	2	174300051	174300756	Gnas	ENSMUSG00000027523	45.6548	51.3357	36.992	23.3114	54.0791	36.4148	Rapa	NA
Chr2:174300473-174301038	2	174300473	174301038	Gnas	ENSMUSG00000027523	52.0175	51.7976	42.9434	38.1526	59.0082	47.5192	Rapa	NA
Chr2:174326956-174327554	2	174326956	174327554	Gnas	ENSMUSG00000027523	43.8742	60.8952	39.8185	38.9286	43.3594	50.3861	DR	Yes
Chr2:174327579-174327823	2	174327579	174327823	Gnas	ENSMUSG00000027523	38.7048	41.2524	36.1733	24.3243	36.5741	40.1903	Dwarf	NA
Chr2:174327837-174328536	2	174327837	174328536	Gnas	ENSMUSG00000027523	47.0001	48.6754	35.1468	24.1171	43.1631	38.3332	Dwarf	NA
Chr2:174328406-174328942	2	174328406	174328942	Gnas	ENSMUSG00000027523	45.0258	31.2647	25.0381	23.7092	30.9588	32.1381	DR	NA
Chr2:174328545-174329249	2	174328545	174329249	Gnas	ENSMUSG00000027523	35.5262	18.6433	20.6952	21.17	21.4962	24.3779	DR	NA
Chr2:174435467-174437797	2	174435467	174437797	Ctsz	ENSMUSG00000016256	65.2097	66.4291	57.6207	68.0044	73.5706	69.8341	Dwarf	Yes
Chr2:174436509-174438565	2	174436509	174438565	Ctsz	ENSMUSG00000016256	52.4044	54.6184	41.2905	56.3381	61.4873	57.5832	Dwarf	Yes
Chr2:174437837-174439036	2	174437837	174439036	Ctsz	ENSMUSG00000016256	21.2651	21.7746	10.5834	24.1741	26.0921	23.0931	Dwarf	Yes
Chr2:174483890-174488574	2	174483890	174488574	null		79.125	79.981	67.5771	79.9051	77.5387	75.0615	Dwarf	Yes
Chr2:174808378-174811949	2	174808378	174811949	null		72.6735	84.7511	76.5243	76.0414	86.4663	81.8751	DR	Yes
Chr2:178511847-178513808	2	178511847	178513808	null		82.1181	71.8422	80.6603	84.2797	82.8151	83.002	DR	NA
Chr2:178595320-178597406	2	178595320	178597406	null		60.205	66.1873	51.3287	65.2165	56.1147	60.0494	Dwarf	Yes
Chr2:178596738-178599469	2	178596738	178599469	null		69.6851	69.6008	59.6577	71.9738	65.4978	69.1241	Dwarf	Yes
Chr2:178630221-178632083	2	178630221	178632083	null		49.0369	68.2712	59.0884	69.8152	49.6295	49.0373	DR and Dwarf	NA
Chr2:178630923-178633007	2	178630923	178633007	null		53.47	69.6689	57.2492	71.7502	56.3932	58.8644	DR and Dwarf	NA
Chr2:179257391-179262609	2	179257391	179262609	null		60.9089	67.2274	55.2441	66.5633	60.0454	64.4597	Dwarf	Yes
Chr2:179260627-179263806	2	179260627	179263806	null		63.2754	63.9042	59.5766	70.267	59.9097	65.1541	Dwarf	Yes
Chr2:179352478-179356832	2	179352478	179356832	null		79.7146	69.5636	77.1573	78.6711	78.2187	74.23	DR	NA
Chr2:179355380-179358442	2	179355380	179358442	null		81.6319	71.0657	79.7907	73.329	74.1651	73.0119	DR	NA
Chr2:179647551-179652930	2	179647551	179652930	Cdh4	ENSMUSG00000000305	71.4891	76.272	71.7992	69.4582	67.6349	77.8285	Rapa	NA
Chr2:179727138-179729208	2	179727138	179729208	Cdh4	ENSMUSG00000000305	68.9001	58.6308	59.3857	58.955	60.0311	61.6115	DR	NA
Chr2:180167650-180170623	2	180167650	180170623	Adrm1	ENSMUSG00000039041	73.3455	81.5889	67.7091	79.7783	77.4976	77.8219	Dwarf	Yes
Chr2:180169762-180171290	2	180169762	180171290	Adrm1	ENSMUSG00000039041	38.1302	48.5873	28.813	42.7275	40.2552	41.2271	DR and Dwarf	Yes
Chr2:180259928-180262186	2	180259928	180262186	Cables2	ENSMUSG00000038990	51.9374	52.7209	46.8875	60.6269	55.8519	52.1365	Dwarf	Yes
Chr2:180659537-180660367	2	180659537	180660367	Dido1	ENSMUSG00000038914	63.9205	74.1656	62.9176	63.1991	65.0266	64.9407	DR	Yes
Chr2:180692103-180699392	2	180692103	180699392	Dido1	ENSMUSG00000038914	65.5862	65.0034	58.2407	65.6812	57.8277	67.9008	Rapa	NA
Chr2:181238673-181240613	2	181238673	181240613	BC006779	ENSMUSG00000027580	74.4965	73.5811	67.7005	79.4889	70.7622	70.4228	Dwarf	Yes
Chr2:181239993-181240969	2	181239993	181240969	BC006779	ENSMUSG00000027580	58.496	56.6767	49.8015	72.5968	57.0235	51.7328	Dwarf	Yes
Chr2:181240614-181242532	2	181240614	181242532	BC006779	ENSMUSG00000027580	35.5436	32.881	29.2244	46.9391	37.707	31.3641	Dwarf	Yes
Chr2:181240970-181244066	2	181240970	181244066	BC006779	ENSMUSG00000027580	41.6879	42.9555	27.7933	43.1414	49.1127	40.9118	Dwarf	Yes
Chr2:181242533-181248763	2	181242533	181248763	BC006779	ENSMUSG00000027580	65.9531	69.8405	46.2118	66.0903	71.8027	62.4385	Dwarf	Yes
Chr2:181458049-181458584	2	181458049	181458584	Zbtb46	ENSMUSG00000027583	8.00646	12.189	22.7337	19.8749	24.094	13.7647	Rapa	Yes
Chr2:181614461-181622190	2	181614461	181622190	Prpf6	ENSMUSG00000002455	81.6709	85.2644	65.3474	86.0648	80.2836	84.7485	Dwarf	Yes
Chr2:181618864-181629862	2	181618864	181629862	Prpf6	ENSMUSG00000002455	90.3866	89.0247	72.0087	89.1891	87.2152	87.1478	Dwarf	Yes
Chr3:3275364-3280407	3	3275364	3280407	null		73.1184	73.6386	75.8351	75.6078	78.402	66.6355	Rapa	Yes
Chr3:5550926-5562827	3	5550926	5562827	Pxmp3	ENSMUSG00000040374	82.7973	85.2656	81.4	91.7294	82.945	82.5768	Dwarf	Yes
Chr3:5559569-5570138	3	5559569	5570138	Pxmp3	ENSMUSG00000040374	81.1684	85.0063	78.7803	92.1336	80.7097	84.6666	Dwarf	Yes
Chr3:8954481-8956169	3	8954481	8956169	Tpd52	ENSMUSG00000027506	88.3377	87.2947	56.2225	69.9314	91.2801	84.5096	Dwarf	Yes
Chr3:8955699-8957226	3	8955699	8957226	Tpd52	ENSMUSG00000027506	85.5102	82.8709	44.0522	61.5436	88.0034	78.537	Dwarf	Yes
Chr3:9815792-9819971	3	9815792	9819971	Pag1	ENSMUSG00000027508	73.8189	80.3416	74.1592	84.4648	81.4391	80.7	Dwarf	Yes
Chr3:9822598-9826300	3	9822598	9826300	Pag1	ENSMUSG00000027508	70.0103	71.671	67.735	87.4154	67.0956	62.5401	Dwarf	NA
Chr3:9825325-9827208	3	9825325	9827208	Pag1	ENSMUSG00000027508	66.3766	68.8769	68.3995	85.4214	67.9178	58.649	Dwarf	NA
Chr3:10123500-10130826	3	10123500	10130826	null		75.3108	74.0514	62.6242	84.2543	71.3528	73.8357	Dwarf	Yes
Chr3:10127052-10132517	3	10127052	10132517	null		82.7959	78.4429	71.376	87.6701	78.668	78.1847	Dwarf	Yes
Chr3:10145389-10149999	3	10145389	10149999	null		82.3652	82.0289	69.5497	82.353	80.8744	81.3984	Dwarf	Yes
Chr3:10205804-10207665	3	10205804	10207665	Fabp4	ENSMUSG00000062515	57.5851	66.116	54.8807	65.7495	70.5936	69.5502	Dwarf	Yes
Chr3:10206799-10208460	3	10206799	10208460	Fabp4	ENSMUSG00000062515	62.1646	64.9023	49.0669	67.8218	61.3385	60.3507	Dwarf	Yes
Chr3:10239423-10241950	3	10239423	10241950	null		42.5165	45.8857	34.4505	46.891	46.2485	41.5366	Dwarf	Yes
Chr3:10283804-10287135	3	10283804	10287135	Fabp12	ENSMUSG00000027530	59.2956	61.2738	55.1553	68.7125	58.5027	55.0399	Dwarf	Yes
Chr3:10292410-10295885	3	10292410	10295885	Fabp12	ENSMUSG00000027530	65.1745	67.3996	60.8662	70.9491	65.3696	65.4527	Dwarf	Yes
Chr3:10298370-10301763	3	10298370	10301763	Fabp12	ENSMUSG00000027530	53.5325	55.1863	50.9876	62.2449	53.3977	50.2618	Dwarf	Yes
Chr3:10301240-10304217	3	10301240	10304217	Fabp12	ENSMUSG00000027530	40.2047	41.3325	40.29	51.2961	38.417	38.7468	Dwarf	Yes
Chr3:10301797-10305601	3	10301797	10305601	Fabp12	ENSMUSG00000027530	29.2019	33.673	23.9028	34.8733	23.499	28.0568	Dwarf	Yes
Chr3:10324246-10327107	3	10324246	10327107	Impa1	ENSMUSG00000027531	73.0278	73.2814	68.0765	81.3668	74.3069	75.1613	Dwarf	Yes
Chr3:10326522-10328723	3	10326522	10328723	Impa1	ENSMUSG00000027531	74.8593	75.3365	68.2612	81.0123	74.9168	74.1112	Dwarf	Yes
Chr3:10332339-10335217	3	10332339	10335217	Slc10a5	ENSMUSG00000058921	32.4502	33.3503	33.7352	47.4125	40.6117	40.4735	Dwarf	Yes
Chr3:10334494-10336764	3	10334494	10336764	Slc10a5	ENSMUSG00000058921	20.1284	22.8002	21.8782	35.4231	33.7551	38.9211	Dwarf	Yes
Chr3:11032545-11039669	3	11032545	11039669	null		71.7947	73.0501	63.798	79.0482	79.456	79.3483	Dwarf	Yes
Chr3:14722064-14729142	3	14722064	14729142	null		87.4228	90.2639	76.1704	87.1979	88.0598	89.5273	Dwarf	Yes
Chr3:14863047-14867752	3	14863047	14867752	Car3	ENSMUSG00000027559	29.5385	24.6878	15.9888	26.1227	21.1887	22.3957	Dwarf	Yes
Chr3:14863797-14870133	3	14863797	14870133	Car3	ENSMUSG00000027559	54.8614	49.2096	29.767	51.0993	47.1156	49.3195	Dwarf	Yes
Chr3:14867976-14874857	3	14867976	14874857	Car3	ENSMUSG00000027559	61.699	60.6345	36.165	59.1977	54.691	64.4688	Dwarf	Yes
Chr3:14894823-14899325	3	14894823	14899325	Car2	ENSMUSG00000027562	68.5684	70.4099	68.5828	82.0164	68.2751	67.3893	Dwarf	Yes
Chr3:16049278-16052095	3	16049278	16052095	null		79.2989	73.5583	70.4685	73.2306	65.3061	77.5231	Rapa	NA
Chr3:18161685-18166650	3	18161685	18166650	Cyp7b1	ENSMUSG00000039519	84.3004	80.3782	71.0862	82.8819	81.5086	83.719	Dwarf	Yes
Chr3:18164868-18175303	3	18164868	18175303	Cyp7b1	ENSMUSG00000039519	82.8962	80.1033	72.5921	84.9499	80.5336	85.3493	Dwarf	Yes
Chr3:18229865-18242630	3	18229865	18242630	Cyp7b1	ENSMUSG00000039519	89.6384	88.5355	68.7145	87.9129	88.7414	84.2321	Dwarf	Yes
Chr3:18235247-18243396	3	18235247	18243396	Cyp7b1	ENSMUSG00000039519	45.4057	44.8635	25.9164	44.5249	44.1546	40.952	Dwarf	Yes
Chr3:18243401-18247249	3	18243401	18247249	Cyp7b1	ENSMUSG00000039519	50.8551	52.2746	32.1718	63.1034	41.2882	45.8626	Dwarf	Yes
Chr3:18245111-18254516	3	18245111	18254516	Cyp7b1	ENSMUSG00000039519	69.2915	70.4892	48.3396	84.5458	57.2433	66.964	Dwarf	Yes
Chr3:18249645-18264835	3	18249645	18264835	null		76.2921	79.9932	70.4352	81.7622	73.7063	77.8791	Dwarf	Yes
Chr3:19036287-19045745	3	19036287	19045745	null		74.8278	77.1369	67.6871	80.6728	77.0379	78.7958	Dwarf	Yes
Chr3:19175622-19180881	3	19175622	19180881	null		77.3109	77.8678	61.4735	79.9044	82.8153	78.6273	Dwarf	Yes
Chr3:19179807-19182875	3	19179807	19182875	null		85.3209	85.8347	70.3486	85.3791	88.8171	79.7127	Dwarf	Yes
Chr3:19189407-19199335	3	19189407	19199335	Mtfr1	ENSMUSG00000027601	79.9891	80.099	71.8691	84.9911	80.2443	78.8796	Dwarf	Yes
Chr3:19199342-19207610	3	19199342	19207610	Mtfr1	ENSMUSG00000027601	65.6201	64.31	57.9659	71.1694	70.2106	64.2792	Dwarf	Yes
Chr3:19203485-19208755	3	19203485	19208755	Mtfr1	ENSMUSG00000027601	73.3462	72.8842	67.3439	78.3502	78.0229	70.4867	Dwarf	Yes
Chr3:19279939-19286363	3	19279939	19286363	Pde7a	ENSMUSG00000069094	79.8997	81.3313	84.8021	87.1153	73.933	86.8414	Rapa	NA
Chr3:19283637-19288794	3	19283637	19288794	Pde7a	ENSMUSG00000069094	84.1206	83.7758	86.8315	88.3569	77.608	92.3703	Rapa	NA
Chr3:19960116-19965205	3	19960116	19965205	Cp	ENSMUSG00000003617	43.4084	46.0571	36.0422	49.0021	46.1835	44.3154	Dwarf	Yes
Chr3:21915053-21918791	3	21915053	21918791	null		67.9051	78.6716	73.9317	81.6008	74.9956	77.0518	DR	Yes
Chr3:21917540-21920153	3	21917540	21920153	null		67.6004	78.5086	74.8381	84.7976	76.3931	76.5059	DR	Yes
Chr3:21962344-21965160	3	21962344	21965160	null		37.279	35.89	33.1795	43.5885	35.085	32.566	Dwarf	Yes
Chr3:22079503-22081794	3	22079503	22081794	Tbl1xr1	ENSMUSG00000027630	79.3414	84.606	72.1684	88.8495	74.5272	76.4829	Dwarf	Yes
Chr3:22081170-22083842	3	22081170	22083842	Tbl1xr1	ENSMUSG00000027630	61.3696	67.8902	53.7256	72.5378	54.6136	62.0991	Dwarf	Yes
Chr3:22702508-22709179	3	22702508	22709179	null		72.3937	83.3263	76.6568	78.1708	80.5634	81.4517	DR	Yes
Chr3:27183362-27184527	3	27183362	27184527	Nceh1	ENSMUSG00000027698	8.40812	11.346	9.84585	20.8022	6.98939	12.6015	Dwarf	Yes
Chr3:27183684-27185832	3	27183684	27185832	Nceh1	ENSMUSG00000027698	55.3034	56.3311	54.1032	64.1956	50.4052	57.4167	Dwarf	Yes
Chr3:27247971-27251534	3	27247971	27251534	Nceh1	ENSMUSG00000027698	80.4803	84.5343	75.5096	86.8696	78.6233	82.049	Dwarf	Yes
Chr3:27278236-27280639	3	27278236	27280639	Nceh1	ENSMUSG00000027698	37.5419	49.31	48.7689	70.9771	38.7273	44.4385	DR and Dwarf	NA
Chr3:27279679-27283074	3	27279679	27283074	Nceh1	ENSMUSG00000027698	41.6816	51.0592	48.5222	61.0894	44.0039	46.3236	Dwarf	NA
Chr3:27314449-27322374	3	27314449	27322374	Tnfsf10	ENSMUSG00000039304	47.2133	47.2482	50.8017	64.722	49.2726	44.2812	Dwarf	Yes
Chr3:27473795-27476754	3	27473795	27476754	Fndc3b	ENSMUSG00000039286	55.9088	55.0769	52.2509	62.6895	55.1827	51.5677	Dwarf	Yes
Chr3:27492680-27496067	3	27492680	27496067	Fndc3b	ENSMUSG00000039286	89.2734	90.7514	76.0096	89.1687	88.7319	90.5209	Dwarf	Yes
Chr3:27783387-27789552	3	27783387	27789552	null		75.7941	76.6508	63.567	79.7327	75.0762	76.9629	Dwarf	Yes
Chr3:27787465-27791325	3	27787465	27791325	null		76.8342	77.876	69.1913	84.8212	75.182	76.1799	Dwarf	Yes
Chr3:28709407-28715217	3	28709407	28715217	Slc2a2	ENSMUSG00000027690	68.7682	63.9802	61.1152	74.531	68.9382	64.6389	Dwarf	Yes
Chr3:28712223-28719445	3	28712223	28719445	Slc2a2	ENSMUSG00000027690	67.6594	64.753	59.2634	72.7627	69.2581	60.7366	Dwarf	Yes
Chr3:28837030-28850850	3	28837030	28850850	null		67.0125	80.6026	76.7738	74.0677	72.3107	75.8605	DR	Yes
Chr3:29133985-29135650	3	29133985	29135650	Egfem1	ENSMUSG00000063600	68.1386	69.3255	64.3521	61.4551	73.7528	61.0638	Rapa	Yes
Chr3:30205825-30208215	3	30205825	30208215	Mecom	ENSMUSG00000027684	73.1115	69.6394	72.5563	61.9324	75.2533	72.6578	Dwarf	NA
Chr3:30503736-30506130	3	30503736	30506130	Mecom	ENSMUSG00000027684	46.4865	48.9206	37.8219	39.4344	53.8213	42.4447	Rapa	Yes
Chr3:31133076-31135353	3	31133076	31135353	null		61.9862	59.0941	49.6791	62.8762	59.0902	54.2759	Dwarf	Yes
Chr3:31134573-31136668	3	31134573	31136668	null		61.0647	61.3002	49.2844	63.4594	62.3345	58.5221	Dwarf	Yes
Chr3:32560814-32564185	3	32560814	32564185	Mfn1	ENSMUSG00000027668	77.2049	77.6187	63.6963	82.5414	76.5608	74.2142	Dwarf	Yes
Chr3:32562760-32565819	3	32562760	32565819	Mfn1	ENSMUSG00000027668	79.1583	79.091	65.1575	84.4475	79.2456	76.7281	Dwarf	Yes
Chr3:32564210-32567876	3	32564210	32567876	Mfn1	ENSMUSG00000027668	92.7659	90.3687	83.9069	95.0234	92.9054	93.2899	Dwarf	Yes
Chr3:32565837-32569538	3	32565837	32569538	Mfn1	ENSMUSG00000027668	91.6094	92.2559	79.2692	91.208	93.5702	91.993	Dwarf	Yes
Chr3:32569539-32573985	3	32569539	32573985	Mfn1	ENSMUSG00000027668	85.5924	89.2036	71.5743	84.9119	88.6932	89.355	Dwarf	Yes
Chr3:32572065-32575963	3	32572065	32575963	Mfn1	ENSMUSG00000027668	68.9129	73.4736	49.3879	64.9768	68.5886	72.3505	Dwarf	Yes
Chr3:35968447-35971416	3	35968447	35971416	Mccc1	ENSMUSG00000027709	85.805	87.0694	73.9584	88.0067	86.5734	87.1403	Dwarf	Yes
Chr3:35970546-35972185	3	35970546	35972185	Mccc1	ENSMUSG00000027709	86.5972	86.9133	74.3157	88.4601	85.5726	85.8264	Dwarf	Yes
Chr3:36078311-36080432	3	36078311	36080432	Acad9	ENSMUSG00000027710	64.9544	72.0093	65.7864	79.1906	62.2213	70.7373	Dwarf	NA
Chr3:36079329-36081540	3	36079329	36081540	Acad9	ENSMUSG00000027710	53.9223	69.1116	55.1492	76.2166	48.1888	59.5631	DR and Dwarf	NA
Chr3:36080433-36082374	3	36080433	36082374	Acad9	ENSMUSG00000027710	78.131	89.6621	82.0501	90.3564	78.3192	80.4502	DR	NA
Chr3:37372507-37379124	3	37372507	37379124	Fgf2	ENSMUSG00000037225	79.2357	80.3993	59.0842	70.3033	77.6302	80.4916	Dwarf	Yes
Chr3:37377602-37380133	3	37377602	37380133	Fgf2	ENSMUSG00000037225	71.0889	75.5963	55.7743	70.5678	68.6863	71.3935	Dwarf	Yes
Chr3:37379144-37383281	3	37379144	37383281	Fgf2	ENSMUSG00000037225	62.777	60.9306	53.7839	65.9473	58.1502	55.7931	Dwarf	Yes
Chr3:37398468-37403426	3	37398468	37403426	Fgf2	ENSMUSG00000037225	64.712	65.1961	60.9108	73.5695	68.0396	64.5014	Dwarf	Yes
Chr3:39794317-39802196	3	39794317	39802196	SNORA17	ENSMUSG00000089520	80.7468	83.8497	83.4105	82.7678	72.9802	84.3824	Rapa	NA
Chr3:40841082-40845943	3	40841082	40845943	Mfsd8	ENSMUSG00000025759	84.3761	85.2251	69.8253	82.2574	83.1036	84.4668	Dwarf	Yes
Chr3:40889578-40893863	3	40889578	40893863	3110057O12Rik	ENSMUSG00000037818	69.8051	68.662	54.213	65.1136	61.2262	67.6574	Dwarf	Yes
Chr3:40951450-40961307	3	40951450	40961307	Larp1b	ENSMUSG00000037814	48.5989	53.1429	44.5772	61.0896	53.1521	51.9889	Dwarf	Yes
Chr3:40953106-40964957	3	40953106	40964957	Larp1b	ENSMUSG00000037814	80.9504	83.4275	72.4108	87.5107	83.4401	80.7141	Dwarf	Yes
Chr3:40971857-40979053	3	40971857	40979053	Larp1b	ENSMUSG00000037814	74.956	76.5713	70.2856	82.5899	76.4367	73.2656	Dwarf	Yes
Chr3:40976014-40985069	3	40976014	40985069	Larp1b	ENSMUSG00000037814	75.0124	76.9082	66.6421	78.2375	75.9294	74.0364	Dwarf	Yes
Chr3:41486733-41490929	3	41486733	41490929	null		73.1066	73.7588	53.2513	65.3173	70.8522	67.9493	Dwarf	Yes
Chr3:41489455-41492887	3	41489455	41492887	null		64.2321	65.4448	47.2292	61.4352	64.877	58.7464	Dwarf	Yes
Chr3:41490950-41493954	3	41490950	41493954	null		69.7662	67.5999	51.9878	65.6488	69.0718	64.0749	Dwarf	Yes
Chr3:41566687-41568573	3	41566687	41568573	Phf17	ENSMUSG00000025764	75.3786	72.7886	53.2692	67.3573	69.56	66.5828	Dwarf	Yes
Chr3:41570716-41573002	3	41570716	41573002	Phf17	ENSMUSG00000025764	46.8619	51.0547	38.7667	51.5335	48.5654	49.3471	Dwarf	Yes
Chr3:41579640-41581744	3	41579640	41581744	Phf17	ENSMUSG00000025764	20.95	23.0335	17.3154	28.3265	26.3078	28.0063	Dwarf	Yes
Chr3:41582775-41585486	3	41582775	41585486	Phf17	ENSMUSG00000025764	69.3493	72.7523	55.428	69.039	67.6985	65.42	Dwarf	Yes
Chr3:41587280-41589076	3	41587280	41589076	Phf17	ENSMUSG00000025764	60.9522	56.6083	46.9466	57.4145	53.6742	47.4715	Dwarf	NA
Chr3:41588420-41589591	3	41588420	41589591	Phf17	ENSMUSG00000025764	41.7131	41.0241	31.0164	46.154	40.2292	32.3516	Dwarf	NA
Chr3:41589077-41590177	3	41589077	41590177	Phf17	ENSMUSG00000025764	44.5958	47.3331	35.6479	57.0963	48.9659	46.5369	Dwarf	NA
Chr3:41589616-41590884	3	41589616	41590884	Phf17	ENSMUSG00000025764	44.5904	44.9928	39.2223	57.3871	44.6127	43.4455	Dwarf	NA
Chr3:41590187-41591539	3	41590187	41591539	Phf17	ENSMUSG00000025764	30.4928	31.033	29.6723	42.4135	26.4639	27.6978	Dwarf	Yes
Chr3:41598557-41599455	3	41598557	41599455	Phf17	ENSMUSG00000025764	60.3806	64.5834	54.9568	68.8024	60.6118	61.3606	Dwarf	Yes
Chr3:41598927-41600144	3	41598927	41600144	Phf17	ENSMUSG00000025764	45.4171	52.5323	41.1004	56.9924	46.1513	48.7572	Dwarf	Yes
Chr3:41833489-41835850	3	41833489	41835850	null		89.4161	88.2368	84.7858	84.7472	81.3294	92.2824	Rapa	NA
Chr3:42239803-42254386	3	42239803	42254386	null		75.2012	75.8825	73.9493	76.4221	66.1688	76.6907	Rapa	NA
Chr3:42406958-42410396	3	42406958	42410396	null		69.0471	73.603	63.2054	75.4156	72.8256	66.0034	Dwarf	Yes
Chr3:42407728-42412633	3	42407728	42412633	null		71.5683	73.8034	71.0245	81.6031	75.5111	69.101	Dwarf	Yes
Chr3:50070211-50080157	3	50070211	50080157	null		71.7024	74.8997	48.0803	47.9878	54.9177	71.6733	Rapa	NA
Chr3:50215672-50227833	3	50215672	50227833	null		77.408	78.9844	68.9569	70.8366	72.9607	83.5969	Rapa	NA
Chr3:50242553-50250126	3	50242553	50250126	null		80.2984	83.0644	70.5305	64.9522	72.9236	82.9519	Rapa	NA
Chr3:50380577-50382112	3	50380577	50382112	Slc7a11	ENSMUSG00000027737	42.117	42.4219	45.3776	41.9182	55.4889	40.7532	Rapa	Yes
Chr3:50381696-50382854	3	50381696	50382854	Slc7a11	ENSMUSG00000027737	20.5716	21.3262	26.6277	18.2247	39.3301	20.7748	Rapa	Yes
Chr3:50382936-50385912	3	50382936	50385912	Slc7a11	ENSMUSG00000027737	79.5268	85.4271	65.0149	68.7985	73.6123	86.0695	Rapa	NA
Chr3:50462206-50476470	3	50462206	50476470	null		74.4762	75.9399	60.6257	61.1063	62.6381	72.8244	Rapa	NA
Chr3:50987899-50991754	3	50987899	50991754	null		59.7941	63.2053	56.5695	77.2851	62.3647	63.8554	Dwarf	Yes
Chr3:50990166-50992935	3	50990166	50992935	null		57.217	62.145	53.6189	77.4498	59.2061	61.553	Dwarf	Yes
Chr3:51158566-51160722	3	51158566	51160722	null		62.4506	66.5911	52.6049	81.1726	57.7142	56.8846	Dwarf	Yes
Chr3:51159886-51161900	3	51159886	51161900	null		74.9103	80.3728	66.073	87.7662	72.9341	67.3674	Dwarf	Yes
Chr3:51185664-51190487	3	51185664	51190487	null		84.6081	83.1199	67.4507	78.0428	84.4104	82.1728	Dwarf	Yes
Chr3:51201209-51203910	3	51201209	51203910	null		29.0428	30.866	23.4359	37.1254	24.6767	30.7671	Dwarf	Yes
Chr3:51202095-51205049	3	51202095	51205049	null		37.8557	37.5337	27.446	49.5382	29.7328	35.356	Dwarf	Yes
Chr3:51203952-51206773	3	51203952	51206773	null		49.1969	51.8601	48.0315	62.753	46.6662	49.1488	Dwarf	Yes
Chr3:51224456-51227643	3	51224456	51227643	Ccrn4l	ENSMUSG00000023087	38.486	29.7994	26.1454	38.0451	38.2446	34.0487	Dwarf	Yes
Chr3:51226038-51228867	3	51226038	51228867	Ccrn4l	ENSMUSG00000023087	64.5399	54.3854	48.9558	65.6286	66.6066	55.8953	Dwarf	Yes
Chr3:51227649-51230928	3	51227649	51230928	Ccrn4l	ENSMUSG00000023087	47.1889	48.3616	41.4231	55.3544	53.7853	46.0864	Dwarf	Yes
Chr3:51235732-51248135	3	51235732	51248135	Ccrn4l	ENSMUSG00000023087	77.654	76.9946	64.7082	74.7609	81.4605	70.2798	Rapa	Yes
Chr3:51256388-51257381	3	51256388	51257381	Elf2	ENSMUSG00000037174	76.3659	78.7874	72.8802	86.9343	82.7397	77.2889	Dwarf	Yes
Chr3:51916358-51919508	3	51916358	51919508	Maml3	ENSMUSG00000061143	63.8071	63.9959	51.2008	63.9909	65.893	59.8817	Dwarf	Yes
Chr3:51918222-51920862	3	51918222	51920862	Maml3	ENSMUSG00000061143	87.5555	90.156	78.8319	91.8216	88.1716	83.7815	Dwarf	Yes
Chr3:51957645-51960878	3	51957645	51960878	Maml3	ENSMUSG00000061143	81.4652	86.2107	75.23	87.6925	84.6242	81.1924	Dwarf	Yes
Chr3:52042243-52044792	3	52042243	52044792	Maml3	ENSMUSG00000061143	89.8178	90.2416	83.1237	84.94	91.7814	81.1873	Rapa	Yes
Chr3:52277904-52281570	3	52277904	52281570	Foxo1	ENSMUSG00000044167	79.8452	78.9273	72.3197	83.207	76.8354	75.2054	Dwarf	Yes
Chr3:52400480-52401649	3	52400480	52401649	null		12.5707	9.90492	11.6294	14.091	19.0861	9.0198	Rapa	Yes
Chr3:52466190-52468718	3	52466190	52468718	null		71.7699	73.1018	66.4886	77.3691	73.3411	69.1419	Dwarf	Yes
Chr3:52467494-52470260	3	52467494	52470260	null		60.9042	62.9549	54.2537	67.8552	63.4542	62.2339	Dwarf	Yes
Chr3:52528886-52532520	3	52528886	52532520	null		57.0186	58.6297	50.2192	64.6215	54.8569	55.3477	Dwarf	Yes
Chr3:52530439-52534601	3	52530439	52534601	null		78.8018	80.2271	65.4514	75.8146	73.1162	80.0931	Dwarf	Yes
Chr3:52600842-52601601	3	52600842	52601601	null		29.0366	16.8163	17.6438	25.5094	26.6199	25.0945	DR	NA
Chr3:52851504-52855264	3	52851504	52855264	null		60.9949	61.7002	53.7034	70.569	62.4409	58.0962	Dwarf	Yes
Chr3:52852769-52857523	3	52852769	52857523	null		70.7443	72.3114	65.7905	78.6447	69.8572	73.4916	Dwarf	Yes
Chr3:53452402-53453991	3	53452402	53453991	Nhlrc3	ENSMUSG00000042997	59.7759	69.9893	66.3271	78.1218	65.0516	60.644	Dwarf	Yes
Chr3:54511837-54526328	3	54511837	54526328	null		83.1027	80.6942	75.3486	87.4176	81.9915	80.7886	Dwarf	Yes
Chr3:54755650-54757548	3	54755650	54757548	Smad9	ENSMUSG00000027796	6.59487	7.37859	6.59019	21.0275	8.82157	10.8571	Dwarf	Yes
Chr3:54755946-54759334	3	54755946	54759334	Smad9	ENSMUSG00000027796	38.1666	40.2679	39.9472	62.5162	41.3392	40.7556	Dwarf	Yes
Chr3:54757786-54760408	3	54757786	54760408	Smad9	ENSMUSG00000027796	65.5322	68.7973	65.242	83.4122	65.8021	62.9441	Dwarf	Yes
Chr3:54759335-54761937	3	54759335	54761937	Smad9	ENSMUSG00000027796	54.9447	56.7723	50.9784	70.4454	56.607	56.1992	Dwarf	Yes
Chr3:54760496-54764145	3	54760496	54764145	Smad9	ENSMUSG00000027796	66.3565	65.8591	58.0545	71.9192	68.9317	68.1001	Dwarf	Yes
Chr3:54764561-54766861	3	54764561	54766861	Smad9	ENSMUSG00000027796	72.7419	78.5827	70.6629	82.3046	70.2285	58.156	Dwarf	Yes
Chr3:54766563-54768792	3	54766563	54768792	Smad9	ENSMUSG00000027796	66.3536	65.5082	59.5663	81.141	61.165	52.3745	Dwarf	Yes
Chr3:54795557-54797519	3	54795557	54797519	Smad9	ENSMUSG00000027796	79.4329	76.9729	78.7819	67.4197	78.3048	74.9001	Dwarf	NA
Chr3:54796739-54797739	3	54796739	54797739	Smad9	ENSMUSG00000027796	75.2086	71.6099	68.1723	50.3667	75.2174	70.1426	Dwarf	NA
Chr3:54797537-54798479	3	54797537	54798479	Smad9	ENSMUSG00000027796	86.5803	84.0326	79.014	64.9612	85.2924	85.1856	Dwarf	NA
Chr3:54797740-54800617	3	54797740	54800617	Smad9	ENSMUSG00000027796	86.9528	88.7569	90.4443	80.1715	87.937	91.0507	Dwarf	NA
Chr3:55117714-55121515	3	55117714	55121515	Spg20	ENSMUSG00000036580	71.288	72.8449	57.4404	69.2006	68.4489	69.0295	Dwarf	Yes
Chr3:55140264-55143005	3	55140264	55143005	A730037C10Rik	ENSMUSG00000048655	90.734	89.1894	58.119	69.4041	89.6967	87.6678	Dwarf	Yes
Chr3:55780538-55781169	3	55780538	55781169	Nbea	ENSMUSG00000027799	18.7366	34.7375	15.9574	19.1811	16.5782	17.995	DR	Yes
Chr3:55782407-55783074	3	55782407	55783074	Nbea	ENSMUSG00000027799	23.0037	21.155	21.8241	20.2648	11.9692	24.3082	Rapa	NA
Chr3:57294305-57295274	3	57294305	57295274	Tm4sf1	ENSMUSG00000027800	74.0482	72.736	66.7238	66.5085	79.3104	65.9664	Rapa	Yes
Chr3:58520376-58524142	3	58520376	58524142	Serp1	ENSMUSG00000027808	68.7539	67.0255	60.523	77.1201	69.7737	75.2359	Dwarf	Yes
Chr3:58522988-58525247	3	58522988	58525247	Serp1	ENSMUSG00000027808	29.8275	28.6936	24.1727	38.8839	29.639	37.04	Dwarf	Yes
Chr3:60529164-60533590	3	60529164	60533590	Mbnl1	ENSMUSG00000027763	54.4524	53.3802	44.0813	56.296	50.1101	53.9611	Dwarf	Yes
Chr3:60607064-60613683	3	60607064	60613683	Mbnl1	ENSMUSG00000027763	60.6824	61.0368	51.2023	65.1715	62.4286	62.2936	Dwarf	Yes
Chr3:60611122-60615289	3	60611122	60615289	Mbnl1	ENSMUSG00000027763	66.4283	67.8583	53.1371	74.2026	70.9066	72.2064	Dwarf	Yes
Chr3:60613791-60618688	3	60613791	60618688	Mbnl1	ENSMUSG00000027763	73.3882	72.3648	58.1225	75.6246	71.8145	73.2414	Dwarf	Yes
Chr3:60959294-60978352	3	60959294	60978352	null		86.7726	86.543	77.759	87.8274	89.8708	89.5826	Dwarf	Yes
Chr3:62340210-62343638	3	62340210	62343638	Arhgef26	ENSMUSG00000036885	40.4029	35.5767	34.107	56.4883	30.4888	42.0271	Rapa	Yes
Chr3:62340529-62345404	3	62340529	62345404	Arhgef26	ENSMUSG00000036885	69.951	68.995	64.1346	81.0866	68.1346	69.4422	Dwarf	Yes
Chr3:65378067-65386928	3	65378067	65386928	Kcnab1	ENSMUSG00000027827	76.2918	74.6731	71.9178	82.9771	82.7754	77.798	Dwarf	Yes
Chr3:65608426-65612878	3	65608426	65612878	null		59.9348	62.1205	55.8106	70.4621	60.992	60.0356	Dwarf	Yes
Chr3:65611837-65613889	3	65611837	65613889	null		65.3007	64.6623	57.7175	73.2407	63.991	61.7637	Dwarf	Yes
Chr3:65627156-65630882	3	65627156	65630882	null		71.4283	72.1698	65.6429	75.9991	68.3188	68.5008	Dwarf	Yes
Chr3:65830353-65831398	3	65830353	65831398	Lekr1	ENSMUSG00000074579	58.5698	47.9419	57.2675	46.9562	58.4263	50.8335	Dwarf	NA
Chr3:65924888-65927643	3	65924888	65927643	null		74.7685	76.6531	59.0251	69.4595	79.051	73.514	Dwarf	Yes
Chr3:66080023-66083813	3	66080023	66083813	Veph1	ENSMUSG00000027831	77.0685	78.5479	71.1901	82.3973	73.0369	77.8525	Dwarf	Yes
Chr3:66373678-66375982	3	66373678	66375982	null		77.1645	77.9222	76.428	73.9429	86.721	75.3462	Rapa	Yes
Chr3:66375262-66377652	3	66375262	66377652	null		79.0991	77.6443	76.0324	73.3785	83.8124	70.0473	Rapa	Yes
Chr3:66593070-66599550	3	66593070	66599550	null		76.55	80.9157	68.2799	80.8498	81.7194	79.4614	Dwarf	Yes
Chr3:67262717-67264043	3	67262717	67264043	Rsrc1	ENSMUSG00000034544	56.6228	67.4925	50.6226	66.3972	63.8564	62.7074	DR and Dwarf	NA
Chr3:67263608-67269367	3	67263608	67269367	Rsrc1	ENSMUSG00000034544	58.4293	66.8108	59.8739	73.401	68.0786	62.6288	Dwarf	NA
Chr3:67433202-67435399	3	67433202	67435399	Gfm1	ENSMUSG00000027774	77.0874	79.5966	67.4544	77.4814	73.1493	74.9725	Dwarf	Yes
Chr3:67462331-67463685	3	67462331	67463685	Gfm1	ENSMUSG00000027774	67.7105	76.5333	62.4904	51.7674	72.3166	61.1663	Rapa	Yes
Chr3:67463086-67465889	3	67463086	67465889	Gfm1	ENSMUSG00000027774	68.9329	74.6032	57.2042	46.9115	72.2953	63.5498	Dwarf	NA
Chr3:67507951-67510492	3	67507951	67510492	Rarres1	ENSMUSG00000049404	84.3387	87.0089	61.7097	71.9221	76.6895	81.1912	Dwarf	Yes
Chr3:67509304-67511347	3	67509304	67511347	Rarres1	ENSMUSG00000049404	88.5913	88.86	48.7355	63.3798	72.0448	80.5264	Dwarf	Yes
Chr3:67510493-67513163	3	67510493	67513163	Rarres1	ENSMUSG00000049404	85.4693	85.2435	45.0715	60.1089	70.6179	75.3557	Dwarf	Yes
Chr3:67522058-67524430	3	67522058	67524430	null		66.2861	78.7552	54.5209	61.02	61.3937	69.9634	DR	Yes
Chr3:67552824-67555941	3	67552824	67555941	null		55.6774	57.8081	47.3615	55.5672	50.0591	61.2376	Rapa	NA
Chr3:67557462-67558563	3	67557462	67558563	null		81.9556	78.1922	39.2656	76.4393	67.6496	65.0132	Dwarf	Yes
[truncated: 12,938 more rows]
