# Supplementary material for: Hepatic gene body hypermethylation is a shared epigenetic signature of murine longevity
Source: PLoS Genet. 2018 Nov 21;14(11):e1007766. doi: 10.1371/journal.pgen.1007766 (PMC6281273; doi:10.1371/journal.pgen.1007766)
Supplement: S6 Table — (XLSX) [file pgen.1007766.s019.xlsx]

## Sheet: S6 Table
S6 Table. Functional enrichment of genes associated with differential methylation in female DR fed C3HB6F1 mice.
GO.ID	GOTerm	Annotated genes	Significant genes	Enrichment	PValue	Ensembl ID	Gene Symbol	Ontology.Source	Type of methylation
GO:0043436	oxoacid metabolic process	899	26	8.2	2.2e-05	ENSMUSG00000003526, ENSMUSG00000003559, ENSMUSG00000005320, ENSMUSG00000020532, ENSMUSG00000020917, ENSMUSG00000022241, ENSMUSG00000024664, ENSMUSG00000024892, ENSMUSG00000024978, ENSMUSG00000025059, ENSMUSG00000025153, ENSMUSG00000025403, ENSMUSG00000027360, ENSMUSG00000027710, ENSMUSG00000029482, ENSMUSG00000030747, ENSMUSG00000032349, ENSMUSG00000032418, ENSMUSG00000034424, ENSMUSG00000036073,…	Prodh, As3mt, Fgfr4, Acaca, Acly, Tars, Fads3, Pcx, Gpam, Gk, Fasn, Shmt2, Hdc, Acad9, Aacs, Dgat2, Elovl5, Me1, Gcsh, Galt, Scd1, Elovl6, Pnpla3, Hs6st1, Hs6st2, Cyp2a4	GO_BiologicalProcess	Hypermethylated
GO:0006082	organic acid metabolic process	912	26	8.32	2.2e-05	ENSMUSG00000003526, ENSMUSG00000003559, ENSMUSG00000005320, ENSMUSG00000020532, ENSMUSG00000020917, ENSMUSG00000022241, ENSMUSG00000024664, ENSMUSG00000024892, ENSMUSG00000024978, ENSMUSG00000025059, ENSMUSG00000025153, ENSMUSG00000025403, ENSMUSG00000027360, ENSMUSG00000027710, ENSMUSG00000029482, ENSMUSG00000030747, ENSMUSG00000032349, ENSMUSG00000032418, ENSMUSG00000034424, ENSMUSG00000036073,…	Prodh, As3mt, Fgfr4, Acaca, Acly, Tars, Fads3, Pcx, Gpam, Gk, Fasn, Shmt2, Hdc, Acad9, Aacs, Dgat2, Elovl5, Me1, Gcsh, Galt, Scd1, Elovl6, Pnpla3, Hs6st1, Hs6st2, Cyp2a4	GO_BiologicalProcess	Hypermethylated
GO:0032787	monocarboxylic acid metabolic process	522	19	4.76	2.2e-05	ENSMUSG00000003559, ENSMUSG00000005320, ENSMUSG00000020532, ENSMUSG00000020917, ENSMUSG00000024664, ENSMUSG00000024892, ENSMUSG00000024978, ENSMUSG00000025059, ENSMUSG00000025153, ENSMUSG00000027710, ENSMUSG00000029482, ENSMUSG00000030747, ENSMUSG00000032349, ENSMUSG00000032418, ENSMUSG00000036073, ENSMUSG00000037071, ENSMUSG00000041220, ENSMUSG00000041653, ENSMUSG00000074254	As3mt, Fgfr4, Acaca, Acly, Fads3, Pcx, Gpam, Gk, Fasn, Acad9, Aacs, Dgat2, Elovl5, Me1, Galt, Scd1, Elovl6, Pnpla3, Cyp2a4	GO_BiologicalProcess	Hypermethylated
GO:0019752	carboxylic acid metabolic process	839	24	7.66	3.55e-05	ENSMUSG00000003526, ENSMUSG00000003559, ENSMUSG00000005320, ENSMUSG00000020532, ENSMUSG00000020917, ENSMUSG00000022241, ENSMUSG00000024664, ENSMUSG00000024892, ENSMUSG00000024978, ENSMUSG00000025059, ENSMUSG00000025153, ENSMUSG00000025403, ENSMUSG00000027360, ENSMUSG00000027710, ENSMUSG00000029482, ENSMUSG00000030747, ENSMUSG00000032349, ENSMUSG00000032418, ENSMUSG00000034424, ENSMUSG00000036073,…	Prodh, As3mt, Fgfr4, Acaca, Acly, Tars, Fads3, Pcx, Gpam, Gk, Fasn, Shmt2, Hdc, Acad9, Aacs, Dgat2, Elovl5, Me1, Gcsh, Galt, Scd1, Elovl6, Pnpla3, Cyp2a4	GO_BiologicalProcess	Hypermethylated
GO:0044281	small molecule metabolic process	1782	37	16.26	6.4e-05	ENSMUSG00000003526, ENSMUSG00000003555, ENSMUSG00000003559, ENSMUSG00000005320, ENSMUSG00000006445, ENSMUSG00000020532, ENSMUSG00000020917, ENSMUSG00000022241, ENSMUSG00000024664, ENSMUSG00000024892, ENSMUSG00000024978, ENSMUSG00000025059, ENSMUSG00000025153, ENSMUSG00000025403, ENSMUSG00000025477, ENSMUSG00000027360, ENSMUSG00000027523, ENSMUSG00000027710, ENSMUSG00000028413, ENSMUSG00000028792,…	Prodh, Cyp17a1, As3mt, Fgfr4, Epha2, Acaca, Acly, Tars, Fads3, Pcx, Gpam, Gk, Fasn, Shmt2, Inpp5a, Hdc, Gnas, Acad9, B4galt1, Ak2, Ncor2, Aacs, Atp2b2, Dgat2, Elovl5, Me1, Gcsh, Galt, Macrod1, Scd1, Elovl6, Serpina12, Pnpla3, Hs6st1, Ppp1r3b, Hs6st2, Cyp2a4	GO_BiologicalProcess	Hypermethylated
GO:0044238	primary metabolic process	9061	114	82.69	7e-05	ENSMUSG00000003526, ENSMUSG00000003555, ENSMUSG00000004356, ENSMUSG00000004530, ENSMUSG00000004637, ENSMUSG00000005320, ENSMUSG00000005362, ENSMUSG00000006445, ENSMUSG00000014592, ENSMUSG00000018411, ENSMUSG00000018868, ENSMUSG00000020387, ENSMUSG00000020532, ENSMUSG00000020917, ENSMUSG00000021820, ENSMUSG00000022037, ENSMUSG00000022108, ENSMUSG00000022149, ENSMUSG00000022241, ENSMUSG00000022707,…	Prodh, Cyp17a1, Utp20, Coro1c, Wwox, Fgfr4, Crbn, Epha2, Camta1, Mapt, Pnpla5, Jade2, Acaca, Acly, Camk2g, Clu, Itm2b, C9, Tars, Gbe1, Setd4, Esx1, Anks1, Fads3, Rcl1, Pcx, Gpam, Tll2, Dntt, Gk, Aspscr1, Fasn, Aatk, Shmt2, Inpp5a, Rbfox3, Bach1, Pdgfa, Rbms1, Hdc, Necab3, Gnas, Acad9, B4galt1, Rnf220, Ak2, A3galt2, Slc9a1, Casz1, Plch2, Ncor2, Aacs, Ulk1, Atp2b2, Tmtc1, Dgat2, Bag3, Fgfr2, Atp6ap…	GO_BiologicalProcess	Hypermethylated
GO:0006631	fatty acid metabolic process	352	14	3.21	0.000115	ENSMUSG00000020532, ENSMUSG00000020917, ENSMUSG00000024664, ENSMUSG00000024978, ENSMUSG00000025059, ENSMUSG00000025153, ENSMUSG00000027710, ENSMUSG00000029482, ENSMUSG00000030747, ENSMUSG00000032349, ENSMUSG00000037071, ENSMUSG00000041220, ENSMUSG00000041653, ENSMUSG00000074254	Acaca, Acly, Fads3, Gpam, Gk, Fasn, Acad9, Aacs, Dgat2, Elovl5, Scd1, Elovl6, Pnpla3, Cyp2a4	GO_BiologicalProcess	Hypermethylated
GO:0019216	regulation of lipid metabolic process	304	13	2.77	0.000115	ENSMUSG00000003555, ENSMUSG00000005320, ENSMUSG00000024892, ENSMUSG00000024978, ENSMUSG00000025059, ENSMUSG00000025856, ENSMUSG00000030747, ENSMUSG00000032349, ENSMUSG00000037071, ENSMUSG00000041567, ENSMUSG00000045502, ENSMUSG00000054252, ENSMUSG00000054667	Cyp17a1, Fgfr4, Pcx, Gpam, Gk, Pdgfa, Dgat2, Elovl5, Scd1, Serpina12, Hcar2, Fgfr3, Irs4	GO_BiologicalProcess	Hypermethylated
GO:0071704	organic substance metabolic process	9467	116	86.39	0.000148889	ENSMUSG00000003526, ENSMUSG00000003555, ENSMUSG00000003559, ENSMUSG00000004356, ENSMUSG00000004530, ENSMUSG00000004637, ENSMUSG00000005320, ENSMUSG00000005362, ENSMUSG00000006445, ENSMUSG00000014592, ENSMUSG00000018411, ENSMUSG00000018868, ENSMUSG00000019146, ENSMUSG00000020387, ENSMUSG00000020532, ENSMUSG00000020917, ENSMUSG00000021820, ENSMUSG00000022037, ENSMUSG00000022108, ENSMUSG00000022149,…	Prodh, Cyp17a1, As3mt, Utp20, Coro1c, Wwox, Fgfr4, Crbn, Epha2, Camta1, Mapt, Pnpla5, Cacng2, Jade2, Acaca, Acly, Camk2g, Clu, Itm2b, C9, Tars, Gbe1, Setd4, Esx1, Anks1, Fads3, Rcl1, Pcx, Gpam, Tll2, Dntt, Gk, Aspscr1, Fasn, Aatk, Shmt2, Inpp5a, Rbfox3, Bach1, Pdgfa, Rbms1, Hdc, Necab3, Gnas, Acad9, B4galt1, Rnf220, Ak2, A3galt2, Slc9a1, Casz1, Plch2, Ncor2, Aacs, Ulk1, Atp2b2, Tmtc1, Dgat2, Bag3…	GO_BiologicalProcess	Hypermethylated
GO:0044237	cellular metabolic process	9090	112	82.95	0.0002	ENSMUSG00000003526, ENSMUSG00000003555, ENSMUSG00000003559, ENSMUSG00000004356, ENSMUSG00000004530, ENSMUSG00000004637, ENSMUSG00000005320, ENSMUSG00000005362, ENSMUSG00000006445, ENSMUSG00000014592, ENSMUSG00000018411, ENSMUSG00000018868, ENSMUSG00000019146, ENSMUSG00000020387, ENSMUSG00000020532, ENSMUSG00000020917, ENSMUSG00000021820, ENSMUSG00000022037, ENSMUSG00000022108, ENSMUSG00000022241,…	Prodh, Cyp17a1, As3mt, Utp20, Coro1c, Wwox, Fgfr4, Crbn, Epha2, Camta1, Mapt, Pnpla5, Cacng2, Jade2, Acaca, Acly, Camk2g, Clu, Itm2b, Tars, Gbe1, Setd4, Esx1, Anks1, Fads3, Rcl1, Pcx, Gpam, Dntt, Gk, Aspscr1, Fasn, Aatk, Shmt2, Inpp5a, Rbfox3, Bach1, Pdgfa, Rbms1, Hdc, Necab3, Gnas, Acad9, B4galt1, Rnf220, Ak2, A3galt2, Slc9a1, Casz1, Plch2, Ncor2, Aacs, Ulk1, Atp2b2, Tmtc1, Dgat2, Bag3, Fgfr2, A…	GO_BiologicalProcess	Hypermethylated
GO:0044255	cellular lipid metabolic process	876	22	7.99	0.000309091	ENSMUSG00000018868, ENSMUSG00000020532, ENSMUSG00000020917, ENSMUSG00000024664, ENSMUSG00000024892, ENSMUSG00000024978, ENSMUSG00000025059, ENSMUSG00000025153, ENSMUSG00000025856, ENSMUSG00000027710, ENSMUSG00000028794, ENSMUSG00000029055, ENSMUSG00000029482, ENSMUSG00000030747, ENSMUSG00000032349, ENSMUSG00000037071, ENSMUSG00000041220, ENSMUSG00000041567, ENSMUSG00000041653, ENSMUSG00000042105,…	Pnpla5, Acaca, Acly, Fads3, Pcx, Gpam, Gk, Fasn, Pdgfa, Acad9, A3galt2, Plch2, Aacs, Dgat2, Elovl5, Scd1, Elovl6, Serpina12, Pnpla3, Inpp5f, Fgfr3, Cyp2a4	GO_BiologicalProcess	Hypermethylated
GO:0008610	lipid biosynthetic process	510	16	4.65	0.000316667	ENSMUSG00000003555, ENSMUSG00000005320, ENSMUSG00000020532, ENSMUSG00000020917, ENSMUSG00000024664, ENSMUSG00000024892, ENSMUSG00000024978, ENSMUSG00000025153, ENSMUSG00000025856, ENSMUSG00000028794, ENSMUSG00000030747, ENSMUSG00000032349, ENSMUSG00000037071, ENSMUSG00000041220, ENSMUSG00000041567, ENSMUSG00000041653	Cyp17a1, Fgfr4, Acaca, Acly, Fads3, Pcx, Gpam, Fasn, Pdgfa, A3galt2, Dgat2, Elovl5, Scd1, Elovl6, Serpina12, Pnpla3	GO_BiologicalProcess	Hypermethylated
GO:0048518	positive regulation of biological process	5280	74	48.18	0.000323077	ENSMUSG00000003555, ENSMUSG00000004530, ENSMUSG00000004637, ENSMUSG00000005320, ENSMUSG00000006445, ENSMUSG00000014592, ENSMUSG00000018126, ENSMUSG00000018411, ENSMUSG00000020387, ENSMUSG00000022037, ENSMUSG00000022149, ENSMUSG00000022353, ENSMUSG00000022865, ENSMUSG00000024892, ENSMUSG00000024978, ENSMUSG00000025142, ENSMUSG00000025403, ENSMUSG00000025612, ENSMUSG00000025856, ENSMUSG00000026921,…	Cyp17a1, Coro1c, Wwox, Fgfr4, Epha2, Camta1, Baiap2l2, Mapt, Jade2, Clu, C9, Mtss1, Cxadr, Pcx, Gpam, Aspscr1, Shmt2, Bach1, Pdgfa, Egfl7, Gnas, B4galt1, Rnf220, Slc9a1, Casz1, Ncor2, Aacs, Ulk1, Itpr1, Atp2b2, Dgat2, Bag3, Fgfr2, Fam53b, Atp6ap2, Hcfc1, Gas6, Elovl5, Trak1, Chrm1, Abcc4, Kdm4a, Sbno2, Prr5, Smad6, Dna2, Scd1, Shank2, Susd4, Mmd2, Rapgef1, Phf8, Nop53, Serpina12, Cdc42ep4, Inpp5f…	GO_BiologicalProcess	Hypermethylated
GO:0006641	triglyceride metabolic process	94	7	0.86	0.000346667	ENSMUSG00000018868, ENSMUSG00000024978, ENSMUSG00000025059, ENSMUSG00000030747, ENSMUSG00000037071, ENSMUSG00000041567, ENSMUSG00000041653	Pnpla5, Gpam, Gk, Dgat2, Scd1, Serpina12, Pnpla3	GO_BiologicalProcess	Hypermethylated
GO:0006629	lipid metabolic process	1177	26	10.74	0.000346667	ENSMUSG00000003555, ENSMUSG00000005320, ENSMUSG00000018868, ENSMUSG00000020532, ENSMUSG00000020917, ENSMUSG00000024664, ENSMUSG00000024892, ENSMUSG00000024978, ENSMUSG00000025059, ENSMUSG00000025153, ENSMUSG00000025856, ENSMUSG00000027710, ENSMUSG00000028794, ENSMUSG00000029055, ENSMUSG00000029482, ENSMUSG00000030747, ENSMUSG00000032349, ENSMUSG00000037071, ENSMUSG00000041220, ENSMUSG00000041567,…	Cyp17a1, Fgfr4, Pnpla5, Acaca, Acly, Fads3, Pcx, Gpam, Gk, Fasn, Pdgfa, Acad9, A3galt2, Plch2, Aacs, Dgat2, Elovl5, Scd1, Elovl6, Serpina12, Pnpla3, Inpp5f, Hcar2, Fgfr3, Irs4, Cyp2a4	GO_BiologicalProcess	Hypermethylated
GO:0070542	response to fatty acid	46	5	0.42	0.000741176	ENSMUSG00000020532, ENSMUSG00000027523, ENSMUSG00000029482, ENSMUSG00000030747, ENSMUSG00000037071	Acaca, Gnas, Aacs, Dgat2, Scd1	GO_BiologicalProcess	Hypermethylated
GO:0008152	metabolic process	9962	117	90.91	0.000741176	ENSMUSG00000003526, ENSMUSG00000003555, ENSMUSG00000003559, ENSMUSG00000004356, ENSMUSG00000004530, ENSMUSG00000004637, ENSMUSG00000005320, ENSMUSG00000005362, ENSMUSG00000006445, ENSMUSG00000014592, ENSMUSG00000018411, ENSMUSG00000018868, ENSMUSG00000019146, ENSMUSG00000020387, ENSMUSG00000020532, ENSMUSG00000020917, ENSMUSG00000021820, ENSMUSG00000022037, ENSMUSG00000022108, ENSMUSG00000022149,…	Prodh, Cyp17a1, As3mt, Utp20, Coro1c, Wwox, Fgfr4, Crbn, Epha2, Camta1, Mapt, Pnpla5, Cacng2, Jade2, Acaca, Acly, Camk2g, Clu, Itm2b, C9, Tars, Gbe1, Setd4, Esx1, Anks1, Fads3, Rcl1, Pcx, Gpam, Tll2, Dntt, Gk, Aspscr1, Fasn, Aatk, Shmt2, Inpp5a, Rbfox3, Bach1, Pdgfa, Rbms1, Hdc, Necab3, Gnas, Acad9, B4galt1, Rnf220, Ak2, A3galt2, Slc9a1, Casz1, Plch2, Ncor2, Aacs, Ulk1, Atp2b2, Tmtc1, Dgat2, Bag3…	GO_BiologicalProcess	Hypermethylated
GO:0006639	acylglycerol metabolic process	112	7	1.02	0.000809524	ENSMUSG00000018868, ENSMUSG00000024978, ENSMUSG00000025059, ENSMUSG00000030747, ENSMUSG00000037071, ENSMUSG00000041567, ENSMUSG00000041653	Pnpla5, Gpam, Gk, Dgat2, Scd1, Serpina12, Pnpla3	GO_BiologicalProcess	Hypermethylated
GO:0044087	regulation of cellular component biogenesis	836	20	7.63	0.000809524	ENSMUSG00000004530, ENSMUSG00000005362, ENSMUSG00000006445, ENSMUSG00000018126, ENSMUSG00000018411, ENSMUSG00000022037, ENSMUSG00000022353, ENSMUSG00000029512, ENSMUSG00000031386, ENSMUSG00000036867, ENSMUSG00000039844, ENSMUSG00000041560, ENSMUSG00000041598, ENSMUSG00000042589, ENSMUSG00000043079, ENSMUSG00000044505, ENSMUSG00000049323, ENSMUSG00000050511, ENSMUSG00000059248, ENSMUSG00000071176	Coro1c, Crbn, Epha2, Baiap2l2, Mapt, Clu, Mtss1, Ulk1, Hcfc1, Smad6, Rapgef1, Nop53, Cdc42ep4, Cux2, Synpo, Lingo4, Smcr8, Oprd1, Sept9, Arhgef10	GO_BiologicalProcess	Hypermethylated
GO:0046890	regulation of lipid biosynthetic process	153	8	1.4	0.000809524	ENSMUSG00000003555, ENSMUSG00000005320, ENSMUSG00000024892, ENSMUSG00000024978, ENSMUSG00000025856, ENSMUSG00000030747, ENSMUSG00000032349, ENSMUSG00000041567	Cyp17a1, Fgfr4, Pcx, Gpam, Pdgfa, Dgat2, Elovl5, Serpina12	GO_BiologicalProcess	Hypermethylated
GO:0006638	neutral lipid metabolic process	114	7	1.04	0.000809524	ENSMUSG00000018868, ENSMUSG00000024978, ENSMUSG00000025059, ENSMUSG00000030747, ENSMUSG00000037071, ENSMUSG00000041567, ENSMUSG00000041653	Pnpla5, Gpam, Gk, Dgat2, Scd1, Serpina12, Pnpla3	GO_BiologicalProcess	Hypermethylated
GO:0048731	system development	4259	61	38.87	0.000845455	ENSMUSG00000004530, ENSMUSG00000004637, ENSMUSG00000005320, ENSMUSG00000006445, ENSMUSG00000018411, ENSMUSG00000020387, ENSMUSG00000021820, ENSMUSG00000022037, ENSMUSG00000022108, ENSMUSG00000022353, ENSMUSG00000022421, ENSMUSG00000022865, ENSMUSG00000023443, ENSMUSG00000024219, ENSMUSG00000025013, ENSMUSG00000025153, ENSMUSG00000025375, ENSMUSG00000025576, ENSMUSG00000025856, ENSMUSG00000026858,…	Coro1c, Wwox, Fgfr4, Epha2, Mapt, Jade2, Camk2g, Clu, Itm2b, Mtss1, Nptxr, Cxadr, Esx1, Anks1, Tll2, Fasn, Aatk, Rbfox3, Pdgfa, Miga2, Egfl7, Gnas, B4galt1, Slc9a1, Casz1, Ncor2, Aacs, Ulk1, Atp2b2, Dgat2, Fgfr2, Tacc2, Atp6ap2, Tsc22d3, Gas6, Trak1, Lama1, Kdm4a, Sbno2, Smad6, Scd1, Shank2, Cdkn1c, Mmd2, Rapgef1, Inpp5f, Cux2, Hoxa6, Lingo4, Hs6st1, Zfpm1, Cited1, Sh3pxd2a, Fgfr3, Nfic, Tcf7l1, …	GO_BiologicalProcess	Hypermethylated
GO:0006633	fatty acid biosynthetic process	122	7	1.11	0.00108333	ENSMUSG00000020532, ENSMUSG00000020917, ENSMUSG00000024664, ENSMUSG00000025153, ENSMUSG00000032349, ENSMUSG00000037071, ENSMUSG00000041220	Acaca, Acly, Fads3, Fasn, Elovl5, Scd1, Elovl6	GO_BiologicalProcess	Hypermethylated
GO:0070306	lens fiber cell differentiation	29	4	0.26	0.00108333	ENSMUSG00000006445, ENSMUSG00000030849, ENSMUSG00000037664, ENSMUSG00000054252	Epha2, Fgfr2, Cdkn1c, Fgfr3	GO_BiologicalProcess	Hypermethylated
GO:0048286	lung alveolus development	57	5	0.52	0.00136	ENSMUSG00000005320, ENSMUSG00000025856, ENSMUSG00000030849, ENSMUSG00000045216, ENSMUSG00000054252	Fgfr4, Pdgfa, Fgfr2, Hs6st1, Fgfr3	GO_BiologicalProcess	Hypermethylated
GO:0072330	monocarboxylic acid biosynthetic process	171	8	1.56	0.00138462	ENSMUSG00000005320, ENSMUSG00000020532, ENSMUSG00000020917, ENSMUSG00000024664, ENSMUSG00000025153, ENSMUSG00000032349, ENSMUSG00000037071, ENSMUSG00000041220	Fgfr4, Acaca, Acly, Fads3, Fasn, Elovl5, Scd1, Elovl6	GO_BiologicalProcess	Hypermethylated
GO:0048522	positive regulation of cellular process	4747	65	43.32	0.00140741	ENSMUSG00000003555, ENSMUSG00000004530, ENSMUSG00000004637, ENSMUSG00000005320, ENSMUSG00000014592, ENSMUSG00000018126, ENSMUSG00000018411, ENSMUSG00000020387, ENSMUSG00000022037, ENSMUSG00000022353, ENSMUSG00000022865, ENSMUSG00000024892, ENSMUSG00000024978, ENSMUSG00000025142, ENSMUSG00000025403, ENSMUSG00000025612, ENSMUSG00000025856, ENSMUSG00000026921, ENSMUSG00000027523, ENSMUSG00000028413,…	Cyp17a1, Coro1c, Wwox, Fgfr4, Camta1, Baiap2l2, Mapt, Jade2, Clu, Mtss1, Cxadr, Pcx, Gpam, Aspscr1, Shmt2, Bach1, Pdgfa, Egfl7, Gnas, B4galt1, Rnf220, Slc9a1, Casz1, Ncor2, Aacs, Ulk1, Dgat2, Fgfr2, Fam53b, Atp6ap2, Gas6, Elovl5, Trak1, Abcc4, Kdm4a, Sbno2, Prr5, Smad6, Dna2, Scd1, Shank2, Mmd2, Rapgef1, Phf8, Nop53, Serpina12, Cdc42ep4, Inpp5f, Cux2, Synpo, Lingo4, Hcar2, Smcr8, Zfpm1, Oprd1, Ci…	GO_BiologicalProcess	Hypermethylated
GO:0070307	lens fiber cell development	14	3	0.13	0.00178571	ENSMUSG00000006445, ENSMUSG00000030849, ENSMUSG00000054252	Epha2, Fgfr2, Fgfr3	GO_BiologicalProcess	Hypermethylated
GO:0048640	negative regulation of developmental growth	97	6	0.89	0.0017931	ENSMUSG00000022865, ENSMUSG00000025013, ENSMUSG00000025375, ENSMUSG00000027523, ENSMUSG00000029512, ENSMUSG00000054252	Cxadr, Tll2, Aatk, Gnas, Ulk1, Fgfr3	GO_BiologicalProcess	Hypermethylated
GO:0032460	negative regulation of protein oligomerization	15	3	0.14	0.0020625	ENSMUSG00000005362, ENSMUSG00000022037, ENSMUSG00000050511	Crbn, Clu, Oprd1	GO_BiologicalProcess	Hypermethylated
GO:0051129	negative regulation of cellular component organization	650	16	5.93	0.0020625	ENSMUSG00000004530, ENSMUSG00000005362, ENSMUSG00000018411, ENSMUSG00000022037, ENSMUSG00000025375, ENSMUSG00000029512, ENSMUSG00000030849, ENSMUSG00000033326, ENSMUSG00000036867, ENSMUSG00000041229, ENSMUSG00000041560, ENSMUSG00000042105, ENSMUSG00000049323, ENSMUSG00000050511, ENSMUSG00000054252, ENSMUSG00000068663	Coro1c, Crbn, Mapt, Clu, Aatk, Ulk1, Fgfr2, Kdm4a, Smad6, Phf8, Nop53, Inpp5f, Smcr8, Oprd1, Fgfr3, Clec16a	GO_BiologicalProcess	Hypermethylated
GO:0046486	glycerolipid metabolic process	289	10	2.64	0.0020625	ENSMUSG00000018868, ENSMUSG00000024978, ENSMUSG00000025059, ENSMUSG00000025856, ENSMUSG00000029055, ENSMUSG00000030747, ENSMUSG00000037071, ENSMUSG00000041567, ENSMUSG00000041653, ENSMUSG00000042105	Pnpla5, Gpam, Gk, Pdgfa, Plch2, Dgat2, Scd1, Serpina12, Pnpla3, Inpp5f	GO_BiologicalProcess	Hypermethylated
GO:0045834	positive regulation of lipid metabolic process	143	7	1.3	0.00212121	ENSMUSG00000003555, ENSMUSG00000024892, ENSMUSG00000024978, ENSMUSG00000030747, ENSMUSG00000032349, ENSMUSG00000037071, ENSMUSG00000054252	Cyp17a1, Pcx, Gpam, Dgat2, Elovl5, Scd1, Fgfr3	GO_BiologicalProcess	Hypermethylated
GO:0002088	lens development in camera-type eye	67	5	0.61	0.00217647	ENSMUSG00000006445, ENSMUSG00000030849, ENSMUSG00000037664, ENSMUSG00000054252, ENSMUSG00000059493	Epha2, Fgfr2, Cdkn1c, Fgfr3, Nhs	GO_BiologicalProcess	Hypermethylated
GO:0009892	negative regulation of metabolic process	2567	40	23.43	0.00244444	ENSMUSG00000004530, ENSMUSG00000005320, ENSMUSG00000018411, ENSMUSG00000022037, ENSMUSG00000022108, ENSMUSG00000024219, ENSMUSG00000024892, ENSMUSG00000025612, ENSMUSG00000025856, ENSMUSG00000029478, ENSMUSG00000030747, ENSMUSG00000030847, ENSMUSG00000030849, ENSMUSG00000031358, ENSMUSG00000031386, ENSMUSG00000031431, ENSMUSG00000031451, ENSMUSG00000033326, ENSMUSG00000035673, ENSMUSG00000036867,…	Coro1c, Fgfr4, Mapt, Clu, Itm2b, Anks1, Pcx, Bach1, Pdgfa, Ncor2, Dgat2, Bag3, Fgfr2, Msl3, Hcfc1, Tsc22d3, Gas6, Kdm4a, Sbno2, Smad6, Cdkn1c, Susd4, Rapgef1, Phf8, Nop53, Serpina12, Inpp5f, Cux2, Hcar2, Smcr8, Zfpm1, Oprd1, Cited1, Fgfr3, Nfic, Tcf7l1, Mapk15, Clec16a, Ccnd1, Cbx6	GO_BiologicalProcess	Hypermethylated
GO:0010629	negative regulation of gene expression	1563	28	14.26	0.00244444	ENSMUSG00000005320, ENSMUSG00000018411, ENSMUSG00000024892, ENSMUSG00000025612, ENSMUSG00000029478, ENSMUSG00000030847, ENSMUSG00000030849, ENSMUSG00000031358, ENSMUSG00000031386, ENSMUSG00000031431, ENSMUSG00000031451, ENSMUSG00000033326, ENSMUSG00000035673, ENSMUSG00000037664, ENSMUSG00000038576, ENSMUSG00000041229, ENSMUSG00000041560, ENSMUSG00000042589, ENSMUSG00000049323, ENSMUSG00000049577,…	Fgfr4, Mapt, Pcx, Bach1, Ncor2, Bag3, Fgfr2, Msl3, Hcfc1, Tsc22d3, Gas6, Kdm4a, Sbno2, Cdkn1c, Susd4, Phf8, Nop53, Cux2, Smcr8, Zfpm1, Oprd1, Cited1, Fgfr3, Nfic, Tcf7l1, Mapk15, Ccnd1, Cbx6	GO_BiologicalProcess	Hypermethylated
GO:0010605	negative regulation of macromolecule metabolic process	2320	37	21.17	0.00259459	ENSMUSG00000004530, ENSMUSG00000005320, ENSMUSG00000018411, ENSMUSG00000022037, ENSMUSG00000022108, ENSMUSG00000024219, ENSMUSG00000024892, ENSMUSG00000025612, ENSMUSG00000029478, ENSMUSG00000030847, ENSMUSG00000030849, ENSMUSG00000031358, ENSMUSG00000031386, ENSMUSG00000031431, ENSMUSG00000031451, ENSMUSG00000033326, ENSMUSG00000035673, ENSMUSG00000036867, ENSMUSG00000037664, ENSMUSG00000038576,…	Coro1c, Fgfr4, Mapt, Clu, Itm2b, Anks1, Pcx, Bach1, Ncor2, Bag3, Fgfr2, Msl3, Hcfc1, Tsc22d3, Gas6, Kdm4a, Sbno2, Smad6, Cdkn1c, Susd4, Rapgef1, Phf8, Nop53, Serpina12, Inpp5f, Cux2, Smcr8, Zfpm1, Oprd1, Cited1, Fgfr3, Nfic, Tcf7l1, Mapk15, Clec16a, Ccnd1, Cbx6	GO_BiologicalProcess	Hypermethylated
GO:0045892	negative regulation of transcription, DNA-templated	1114	22	10.17	0.0027	ENSMUSG00000025612, ENSMUSG00000029478, ENSMUSG00000030847, ENSMUSG00000030849, ENSMUSG00000031358, ENSMUSG00000031386, ENSMUSG00000031431, ENSMUSG00000031451, ENSMUSG00000033326, ENSMUSG00000035673, ENSMUSG00000037664, ENSMUSG00000041229, ENSMUSG00000041560, ENSMUSG00000042589, ENSMUSG00000049577, ENSMUSG00000051159, ENSMUSG00000054252, ENSMUSG00000055053, ENSMUSG00000055799, ENSMUSG00000063704,…	Bach1, Ncor2, Bag3, Fgfr2, Msl3, Hcfc1, Tsc22d3, Gas6, Kdm4a, Sbno2, Cdkn1c, Phf8, Nop53, Cux2, Zfpm1, Cited1, Fgfr3, Nfic, Tcf7l1, Mapk15, Ccnd1, Cbx6	GO_BiologicalProcess	Hypermethylated
GO:0006637	acyl-CoA metabolic process	73	5	0.67	0.0027	ENSMUSG00000020532, ENSMUSG00000020917, ENSMUSG00000024978, ENSMUSG00000025153, ENSMUSG00000030747	Acaca, Acly, Gpam, Fasn, Dgat2	GO_BiologicalProcess	Hypermethylated
GO:0035383	thioester metabolic process	73	5	0.67	0.0027	ENSMUSG00000020532, ENSMUSG00000020917, ENSMUSG00000024978, ENSMUSG00000025153, ENSMUSG00000030747	Acaca, Acly, Gpam, Fasn, Dgat2	GO_BiologicalProcess	Hypermethylated
GO:1903507	negative regulation of nucleic acid-templated transcription	1128	22	10.29	0.00304762	ENSMUSG00000025612, ENSMUSG00000029478, ENSMUSG00000030847, ENSMUSG00000030849, ENSMUSG00000031358, ENSMUSG00000031386, ENSMUSG00000031431, ENSMUSG00000031451, ENSMUSG00000033326, ENSMUSG00000035673, ENSMUSG00000037664, ENSMUSG00000041229, ENSMUSG00000041560, ENSMUSG00000042589, ENSMUSG00000049577, ENSMUSG00000051159, ENSMUSG00000054252, ENSMUSG00000055053, ENSMUSG00000055799, ENSMUSG00000063704,…	Bach1, Ncor2, Bag3, Fgfr2, Msl3, Hcfc1, Tsc22d3, Gas6, Kdm4a, Sbno2, Cdkn1c, Phf8, Nop53, Cux2, Zfpm1, Cited1, Fgfr3, Nfic, Tcf7l1, Mapk15, Ccnd1, Cbx6	GO_BiologicalProcess	Hypermethylated
GO:1902679	negative regulation of RNA biosynthetic process	1129	22	10.3	0.00304762	ENSMUSG00000025612, ENSMUSG00000029478, ENSMUSG00000030847, ENSMUSG00000030849, ENSMUSG00000031358, ENSMUSG00000031386, ENSMUSG00000031431, ENSMUSG00000031451, ENSMUSG00000033326, ENSMUSG00000035673, ENSMUSG00000037664, ENSMUSG00000041229, ENSMUSG00000041560, ENSMUSG00000042589, ENSMUSG00000049577, ENSMUSG00000051159, ENSMUSG00000054252, ENSMUSG00000055053, ENSMUSG00000055799, ENSMUSG00000063704,…	Bach1, Ncor2, Bag3, Fgfr2, Msl3, Hcfc1, Tsc22d3, Gas6, Kdm4a, Sbno2, Cdkn1c, Phf8, Nop53, Cux2, Zfpm1, Cited1, Fgfr3, Nfic, Tcf7l1, Mapk15, Ccnd1, Cbx6	GO_BiologicalProcess	Hypermethylated
GO:0044249	cellular biosynthetic process	5056	66	46.14	0.00306667	ENSMUSG00000003555, ENSMUSG00000004637, ENSMUSG00000005320, ENSMUSG00000014592, ENSMUSG00000020532, ENSMUSG00000020917, ENSMUSG00000022037, ENSMUSG00000022108, ENSMUSG00000022241, ENSMUSG00000022707, ENSMUSG00000023443, ENSMUSG00000024664, ENSMUSG00000024892, ENSMUSG00000024978, ENSMUSG00000025153, ENSMUSG00000025403, ENSMUSG00000025612, ENSMUSG00000025856, ENSMUSG00000026970, ENSMUSG00000027360,…	Cyp17a1, Wwox, Fgfr4, Camta1, Acaca, Acly, Clu, Itm2b, Tars, Gbe1, Esx1, Fads3, Pcx, Gpam, Fasn, Shmt2, Bach1, Pdgfa, Rbms1, Hdc, Necab3, Gnas, B4galt1, Ak2, A3galt2, Slc9a1, Casz1, Ncor2, Dgat2, Bag3, Fgfr2, Msl3, Hcfc1, Tsc22d3, Gas6, Elovl5, Kdm4a, Igf2bp2, Nfkbiz, Sbno2, Smad6, Dna2, Scd1, Cdkn1c, Elovl6, Phf8, Nop53, Serpina12, Pnpla3, Cux2, Hoxa6, Mycs, Hs6st1, Ppp1r3b, Smcr8, Zfpm1, Cited1…	GO_BiologicalProcess	Hypermethylated
GO:1901576	organic substance biosynthetic process	5156	67	47.05	0.00306667	ENSMUSG00000003555, ENSMUSG00000004637, ENSMUSG00000005320, ENSMUSG00000014592, ENSMUSG00000020532, ENSMUSG00000020917, ENSMUSG00000022037, ENSMUSG00000022108, ENSMUSG00000022241, ENSMUSG00000022707, ENSMUSG00000023443, ENSMUSG00000024664, ENSMUSG00000024892, ENSMUSG00000024978, ENSMUSG00000025059, ENSMUSG00000025153, ENSMUSG00000025403, ENSMUSG00000025612, ENSMUSG00000025856, ENSMUSG00000026970,…	Cyp17a1, Wwox, Fgfr4, Camta1, Acaca, Acly, Clu, Itm2b, Tars, Gbe1, Esx1, Fads3, Pcx, Gpam, Gk, Fasn, Shmt2, Bach1, Pdgfa, Rbms1, Hdc, Necab3, Gnas, B4galt1, Ak2, A3galt2, Slc9a1, Casz1, Ncor2, Dgat2, Bag3, Fgfr2, Msl3, Hcfc1, Tsc22d3, Gas6, Elovl5, Kdm4a, Igf2bp2, Nfkbiz, Sbno2, Smad6, Dna2, Scd1, Cdkn1c, Elovl6, Phf8, Nop53, Serpina12, Pnpla3, Cux2, Hoxa6, Mycs, Hs6st1, Ppp1r3b, Smcr8, Zfpm1, Ci…	GO_BiologicalProcess	Hypermethylated
GO:0055088	lipid homeostasis	116	6	1.06	0.00306667	ENSMUSG00000005320, ENSMUSG00000018868, ENSMUSG00000020532, ENSMUSG00000024978, ENSMUSG00000030747, ENSMUSG00000041653	Fgfr4, Pnpla5, Acaca, Gpam, Dgat2, Pnpla3	GO_BiologicalProcess	Hypermethylated
GO:0016053	organic acid biosynthetic process	266	9	2.43	0.00331915	ENSMUSG00000005320, ENSMUSG00000020532, ENSMUSG00000020917, ENSMUSG00000024664, ENSMUSG00000025153, ENSMUSG00000025403, ENSMUSG00000032349, ENSMUSG00000037071, ENSMUSG00000041220	Fgfr4, Acaca, Acly, Fads3, Fasn, Shmt2, Elovl5, Scd1, Elovl6	GO_BiologicalProcess	Hypermethylated
GO:0046394	carboxylic acid biosynthetic process	266	9	2.43	0.00331915	ENSMUSG00000005320, ENSMUSG00000020532, ENSMUSG00000020917, ENSMUSG00000024664, ENSMUSG00000025153, ENSMUSG00000025403, ENSMUSG00000032349, ENSMUSG00000037071, ENSMUSG00000041220	Fgfr4, Acaca, Acly, Fads3, Fasn, Shmt2, Elovl5, Scd1, Elovl6	GO_BiologicalProcess	Hypermethylated
GO:0007275	multicellular organism development	4795	63	43.76	0.00341667	ENSMUSG00000004530, ENSMUSG00000004637, ENSMUSG00000005320, ENSMUSG00000006445, ENSMUSG00000018411, ENSMUSG00000020387, ENSMUSG00000021820, ENSMUSG00000022037, ENSMUSG00000022108, ENSMUSG00000022353, ENSMUSG00000022421, ENSMUSG00000022865, ENSMUSG00000023443, ENSMUSG00000024219, ENSMUSG00000025013, ENSMUSG00000025153, ENSMUSG00000025375, ENSMUSG00000025576, ENSMUSG00000025856, ENSMUSG00000026858,…	Coro1c, Wwox, Fgfr4, Epha2, Mapt, Jade2, Camk2g, Clu, Itm2b, Mtss1, Nptxr, Cxadr, Esx1, Anks1, Tll2, Fasn, Aatk, Rbfox3, Pdgfa, Miga2, Egfl7, Gnas, B4galt1, Slc9a1, Casz1, Ncor2, Aacs, Ulk1, Itpr1, Atp2b2, Dgat2, Fgfr2, Tacc2, Atp6ap2, Tsc22d3, Gas6, Trak1, Lama1, Kdm4a, Sbno2, Smad6, Scd1, Shank2, Cdkn1c, Mmd2, Rapgef1, Siah1b, Inpp5f, Cux2, Hoxa6, Lingo4, Hs6st1, Zfpm1, Cited1, Sh3pxd2a, Fgfr3,…	GO_BiologicalProcess	Hypermethylated
GO:0065008	regulation of biological quality	3286	47	29.99	0.00346939	ENSMUSG00000003555, ENSMUSG00000005320, ENSMUSG00000018126, ENSMUSG00000018411, ENSMUSG00000018868, ENSMUSG00000019146, ENSMUSG00000020532, ENSMUSG00000022037, ENSMUSG00000022149, ENSMUSG00000022353, ENSMUSG00000022865, ENSMUSG00000024978, ENSMUSG00000025059, ENSMUSG00000025142, ENSMUSG00000025375, ENSMUSG00000025856, ENSMUSG00000027523, ENSMUSG00000028854, ENSMUSG00000029478, ENSMUSG00000029482,…	Cyp17a1, Fgfr4, Baiap2l2, Mapt, Pnpla5, Cacng2, Acaca, Clu, C9, Mtss1, Cxadr, Gpam, Gk, Aspscr1, Aatk, Pdgfa, Gnas, Slc9a1, Ncor2, Aacs, Ulk1, Itpr1, Itpr2, Atp2b2, Dgat2, Bag3, Atp6ap2, Hcfc1, Tsc22d3, Gas6, Chrm1, Smad6, Dna2, Scd1, Shank2, Nop53, Cdc42ep4, Pnpla3, Cux2, Synpo, Lingo4, Hcar2, Zfpm1, Oprd1, Mapk15, Ccnd1, Nespas	GO_BiologicalProcess	Hypermethylated
GO:0031333	negative regulation of protein complex assembly	122	6	1.11	0.0036	ENSMUSG00000005362, ENSMUSG00000022037, ENSMUSG00000029512, ENSMUSG00000036867, ENSMUSG00000041560, ENSMUSG00000050511	Crbn, Clu, Ulk1, Smad6, Nop53, Oprd1	GO_BiologicalProcess	Hypermethylated
GO:0046889	positive regulation of lipid biosynthetic process	83	5	0.76	0.00384314	ENSMUSG00000003555, ENSMUSG00000024892, ENSMUSG00000024978, ENSMUSG00000030747, ENSMUSG00000032349	Cyp17a1, Pcx, Gpam, Dgat2, Elovl5	GO_BiologicalProcess	Hypermethylated
GO:0060428	lung epithelium development	49	4	0.45	0.00388679	ENSMUSG00000005320, ENSMUSG00000029478, ENSMUSG00000030849, ENSMUSG00000054252	Fgfr4, Ncor2, Fgfr2, Fgfr3	GO_BiologicalProcess	Hypermethylated
GO:0009058	biosynthetic process	5230	67	47.73	0.00388679	ENSMUSG00000003555, ENSMUSG00000004637, ENSMUSG00000005320, ENSMUSG00000014592, ENSMUSG00000020532, ENSMUSG00000020917, ENSMUSG00000022037, ENSMUSG00000022108, ENSMUSG00000022241, ENSMUSG00000022707, ENSMUSG00000023443, ENSMUSG00000024664, ENSMUSG00000024892, ENSMUSG00000024978, ENSMUSG00000025059, ENSMUSG00000025153, ENSMUSG00000025403, ENSMUSG00000025612, ENSMUSG00000025856, ENSMUSG00000026970,…	Cyp17a1, Wwox, Fgfr4, Camta1, Acaca, Acly, Clu, Itm2b, Tars, Gbe1, Esx1, Fads3, Pcx, Gpam, Gk, Fasn, Shmt2, Bach1, Pdgfa, Rbms1, Hdc, Necab3, Gnas, B4galt1, Ak2, A3galt2, Slc9a1, Casz1, Ncor2, Dgat2, Bag3, Fgfr2, Msl3, Hcfc1, Tsc22d3, Gas6, Elovl5, Kdm4a, Igf2bp2, Nfkbiz, Sbno2, Smad6, Dna2, Scd1, Cdkn1c, Elovl6, Phf8, Nop53, Serpina12, Pnpla3, Cux2, Hoxa6, Mycs, Hs6st1, Ppp1r3b, Smcr8, Zfpm1, Ci…	GO_BiologicalProcess	Hypermethylated
GO:0031324	negative regulation of cellular metabolic process	2344	36	21.39	0.0042963	ENSMUSG00000004530, ENSMUSG00000018411, ENSMUSG00000022037, ENSMUSG00000022108, ENSMUSG00000024219, ENSMUSG00000025612, ENSMUSG00000025856, ENSMUSG00000029478, ENSMUSG00000030747, ENSMUSG00000030847, ENSMUSG00000030849, ENSMUSG00000031358, ENSMUSG00000031386, ENSMUSG00000031431, ENSMUSG00000031451, ENSMUSG00000033326, ENSMUSG00000035673, ENSMUSG00000036867, ENSMUSG00000037664, ENSMUSG00000038576,…	Coro1c, Mapt, Clu, Itm2b, Anks1, Bach1, Pdgfa, Ncor2, Dgat2, Bag3, Fgfr2, Msl3, Hcfc1, Tsc22d3, Gas6, Kdm4a, Sbno2, Smad6, Cdkn1c, Susd4, Rapgef1, Phf8, Nop53, Serpina12, Inpp5f, Cux2, Smcr8, Zfpm1, Cited1, Fgfr3, Nfic, Tcf7l1, Mapk15, Clec16a, Ccnd1, Cbx6	GO_BiologicalProcess	Hypermethylated
GO:0044283	small molecule biosynthetic process	465	12	4.24	0.00436364	ENSMUSG00000005320, ENSMUSG00000020532, ENSMUSG00000020917, ENSMUSG00000024664, ENSMUSG00000024892, ENSMUSG00000025153, ENSMUSG00000025403, ENSMUSG00000030747, ENSMUSG00000032349, ENSMUSG00000037071, ENSMUSG00000041220, ENSMUSG00000041567	Fgfr4, Acaca, Acly, Fads3, Pcx, Fasn, Shmt2, Dgat2, Elovl5, Scd1, Elovl6, Serpina12	GO_BiologicalProcess	Hypermethylated
GO:0031214	biomineral tissue development	130	6	1.19	0.00445614	ENSMUSG00000022353, ENSMUSG00000030302, ENSMUSG00000030849, ENSMUSG00000031451, ENSMUSG00000035673, ENSMUSG00000054252	Mtss1, Atp2b2, Fgfr2, Gas6, Sbno2, Fgfr3	GO_BiologicalProcess	Hypermethylated
GO:0046683	response to organophosphorus	88	5	0.8	0.00445614	ENSMUSG00000025014, ENSMUSG00000030102, ENSMUSG00000030287, ENSMUSG00000039844, ENSMUSG00000051159	Dntt, Itpr1, Itpr2, Rapgef1, Cited1	GO_BiologicalProcess	Hypermethylated
GO:0010033	response to organic substance	2543	38	23.21	0.00466667	ENSMUSG00000004637, ENSMUSG00000005320, ENSMUSG00000006445, ENSMUSG00000018126, ENSMUSG00000018411, ENSMUSG00000020532, ENSMUSG00000022037, ENSMUSG00000024978, ENSMUSG00000025014, ENSMUSG00000025059, ENSMUSG00000025153, ENSMUSG00000025403, ENSMUSG00000027523, ENSMUSG00000028854, ENSMUSG00000029478, ENSMUSG00000029482, ENSMUSG00000029512, ENSMUSG00000030102, ENSMUSG00000030287, ENSMUSG00000030747,…	Wwox, Fgfr4, Epha2, Baiap2l2, Mapt, Acaca, Clu, Gpam, Dntt, Gk, Fasn, Shmt2, Gnas, Slc9a1, Ncor2, Aacs, Ulk1, Itpr1, Itpr2, Dgat2, Fgfr2, Gas6, Me1, Chrm1, Sbno2, Smad6, Scd1, Rapgef1, Hlcs, Serpina12, Cux2, Cited1, Fgfr3, Irs4, Mapk15, Ccnd1, Il11ra1, Cyp2a4	GO_BiologicalProcess	Hypermethylated
GO:0051896	regulation of protein kinase B signaling	133	6	1.21	0.00466667	ENSMUSG00000006445, ENSMUSG00000025856, ENSMUSG00000031451, ENSMUSG00000039844, ENSMUSG00000041560, ENSMUSG00000042105	Epha2, Pdgfa, Gas6, Rapgef1, Nop53, Inpp5f	GO_BiologicalProcess	Hypermethylated
GO:0031327	negative regulation of cellular biosynthetic process	1438	25	13.12	0.00466667	ENSMUSG00000022108, ENSMUSG00000025612, ENSMUSG00000025856, ENSMUSG00000029478, ENSMUSG00000030847, ENSMUSG00000030849, ENSMUSG00000031358, ENSMUSG00000031386, ENSMUSG00000031431, ENSMUSG00000031451, ENSMUSG00000033326, ENSMUSG00000035673, ENSMUSG00000037664, ENSMUSG00000041229, ENSMUSG00000041560, ENSMUSG00000041567, ENSMUSG00000042589, ENSMUSG00000049577, ENSMUSG00000051159, ENSMUSG00000054252,…	Itm2b, Bach1, Pdgfa, Ncor2, Bag3, Fgfr2, Msl3, Hcfc1, Tsc22d3, Gas6, Kdm4a, Sbno2, Cdkn1c, Phf8, Nop53, Serpina12, Cux2, Zfpm1, Cited1, Fgfr3, Nfic, Tcf7l1, Mapk15, Ccnd1, Cbx6	GO_BiologicalProcess	Hypermethylated
GO:0007584	response to nutrient	54	4	0.49	0.00470769	ENSMUSG00000018411, ENSMUSG00000029482, ENSMUSG00000031451, ENSMUSG00000040820	Mapt, Aacs, Gas6, Hlcs	GO_BiologicalProcess	Hypermethylated
GO:0007399	nervous system development	2116	33	19.31	0.00470769	ENSMUSG00000006445, ENSMUSG00000018411, ENSMUSG00000020387, ENSMUSG00000021820, ENSMUSG00000022037, ENSMUSG00000022108, ENSMUSG00000022353, ENSMUSG00000022421, ENSMUSG00000024219, ENSMUSG00000025375, ENSMUSG00000025576, ENSMUSG00000028977, ENSMUSG00000029478, ENSMUSG00000029512, ENSMUSG00000030302, ENSMUSG00000030849, ENSMUSG00000030852, ENSMUSG00000031007, ENSMUSG00000031451, ENSMUSG00000032536,…	Epha2, Mapt, Jade2, Camk2g, Clu, Itm2b, Mtss1, Nptxr, Anks1, Aatk, Rbfox3, Casz1, Ncor2, Ulk1, Atp2b2, Fgfr2, Tacc2, Atp6ap2, Gas6, Trak1, Lama1, Kdm4a, Shank2, Cdkn1c, Mmd2, Rapgef1, Inpp5f, Cux2, Lingo4, Hs6st1, Cited1, Fgfr3, Arhgef10	GO_BiologicalProcess	Hypermethylated
GO:0070887	cellular response to chemical stimulus	2378	36	21.7	0.00470769	ENSMUSG00000003559, ENSMUSG00000004637, ENSMUSG00000005320, ENSMUSG00000006445, ENSMUSG00000018126, ENSMUSG00000018411, ENSMUSG00000020532, ENSMUSG00000022037, ENSMUSG00000022865, ENSMUSG00000024978, ENSMUSG00000025153, ENSMUSG00000025612, ENSMUSG00000027523, ENSMUSG00000028854, ENSMUSG00000029478, ENSMUSG00000029482, ENSMUSG00000029512, ENSMUSG00000030102, ENSMUSG00000030287, ENSMUSG00000030747,…	As3mt, Wwox, Fgfr4, Epha2, Baiap2l2, Mapt, Acaca, Clu, Cxadr, Gpam, Fasn, Bach1, Gnas, Slc9a1, Ncor2, Aacs, Ulk1, Itpr1, Itpr2, Dgat2, Fgfr2, Gas6, Chrm1, Sbno2, Smad6, Itga9, Rapgef1, Nop53, Serpina12, Cux2, Oprd1, Cited1, Fgfr3, Irs4, Ccnd1, Il11ra1	GO_BiologicalProcess	Hypermethylated
GO:0030879	mammary gland development	135	6	1.23	0.00470769	ENSMUSG00000006445, ENSMUSG00000025153, ENSMUSG00000028413, ENSMUSG00000030302, ENSMUSG00000030849, ENSMUSG00000070348	Epha2, Fasn, B4galt1, Atp2b2, Fgfr2, Ccnd1	GO_BiologicalProcess	Hypermethylated
GO:0051253	negative regulation of RNA metabolic process	1207	22	11.01	0.00470769	ENSMUSG00000025612, ENSMUSG00000029478, ENSMUSG00000030847, ENSMUSG00000030849, ENSMUSG00000031358, ENSMUSG00000031386, ENSMUSG00000031431, ENSMUSG00000031451, ENSMUSG00000033326, ENSMUSG00000035673, ENSMUSG00000037664, ENSMUSG00000041229, ENSMUSG00000041560, ENSMUSG00000042589, ENSMUSG00000049577, ENSMUSG00000051159, ENSMUSG00000054252, ENSMUSG00000055053, ENSMUSG00000055799, ENSMUSG00000063704,…	Bach1, Ncor2, Bag3, Fgfr2, Msl3, Hcfc1, Tsc22d3, Gas6, Kdm4a, Sbno2, Cdkn1c, Phf8, Nop53, Cux2, Zfpm1, Cited1, Fgfr3, Nfic, Tcf7l1, Mapk15, Ccnd1, Cbx6	GO_BiologicalProcess	Hypermethylated
GO:0046777	protein autophosphorylation	238	8	2.17	0.00478788	ENSMUSG00000005320, ENSMUSG00000021820, ENSMUSG00000025375, ENSMUSG00000025856, ENSMUSG00000029512, ENSMUSG00000030849, ENSMUSG00000054252, ENSMUSG00000063704	Fgfr4, Camk2g, Aatk, Pdgfa, Ulk1, Fgfr2, Fgfr3, Mapk15	GO_BiologicalProcess	Hypermethylated
GO:0001666	response to hypoxia	189	7	1.72	0.00522222	ENSMUSG00000021820, ENSMUSG00000025612, ENSMUSG00000028854, ENSMUSG00000030102, ENSMUSG00000030287, ENSMUSG00000041560, ENSMUSG00000050511	Camk2g, Bach1, Slc9a1, Itpr1, Itpr2, Nop53, Oprd1	GO_BiologicalProcess	Hypermethylated
GO:2000106	regulation of leukocyte apoptotic process	95	5	0.87	0.00522222	ENSMUSG00000024978, ENSMUSG00000031431, ENSMUSG00000031451, ENSMUSG00000045502, ENSMUSG00000064262	Gpam, Tsc22d3, Gas6, Hcar2, Gimap8	GO_BiologicalProcess	Hypermethylated
GO:0048732	gland development	424	11	3.87	0.00522222	ENSMUSG00000006445, ENSMUSG00000025153, ENSMUSG00000025856, ENSMUSG00000028413, ENSMUSG00000029482, ENSMUSG00000030302, ENSMUSG00000030849, ENSMUSG00000032796, ENSMUSG00000037071, ENSMUSG00000037664, ENSMUSG00000070348	Epha2, Fasn, Pdgfa, B4galt1, Aacs, Atp2b2, Fgfr2, Lama1, Scd1, Cdkn1c, Ccnd1	GO_BiologicalProcess	Hypermethylated
GO:0048519	negative regulation of biological process	4749	61	43.34	0.00522222	ENSMUSG00000004530, ENSMUSG00000004637, ENSMUSG00000005320, ENSMUSG00000005362, ENSMUSG00000006445, ENSMUSG00000018411, ENSMUSG00000022037, ENSMUSG00000022108, ENSMUSG00000022353, ENSMUSG00000022865, ENSMUSG00000024219, ENSMUSG00000024892, ENSMUSG00000024978, ENSMUSG00000025013, ENSMUSG00000025375, ENSMUSG00000025612, ENSMUSG00000025856, ENSMUSG00000026921, ENSMUSG00000027523, ENSMUSG00000028413,…	Coro1c, Wwox, Fgfr4, Crbn, Epha2, Mapt, Clu, Itm2b, Mtss1, Cxadr, Anks1, Pcx, Gpam, Tll2, Aatk, Bach1, Pdgfa, Egfl7, Gnas, B4galt1, Slc9a1, Casz1, Ncor2, Ulk1, Itpr1, Itpr2, Dgat2, Bag3, Fgfr2, Msl3, Hcfc1, Tsc22d3, Gas6, Kdm4a, Sbno2, Smad6, Dna2, Scd1, Shank2, Cdkn1c, Dlec1, Susd4, Rapgef1, Phf8, Nop53, Serpina12, Inpp5f, Cux2, Hcar2, Smcr8, Zfpm1, Oprd1, Cited1, Fgfr3, Nfic, Tcf7l1, Zfp809, Ma…	GO_BiologicalProcess	Hypermethylated
GO:0019218	regulation of steroid metabolic process	96	5	0.88	0.00522222	ENSMUSG00000003555, ENSMUSG00000005320, ENSMUSG00000030747, ENSMUSG00000037071, ENSMUSG00000041567	Cyp17a1, Fgfr4, Dgat2, Scd1, Serpina12	GO_BiologicalProcess	Hypermethylated
GO:0009890	negative regulation of biosynthetic process	1469	25	13.41	0.00522222	ENSMUSG00000022108, ENSMUSG00000025612, ENSMUSG00000025856, ENSMUSG00000029478, ENSMUSG00000030847, ENSMUSG00000030849, ENSMUSG00000031358, ENSMUSG00000031386, ENSMUSG00000031431, ENSMUSG00000031451, ENSMUSG00000033326, ENSMUSG00000035673, ENSMUSG00000037664, ENSMUSG00000041229, ENSMUSG00000041560, ENSMUSG00000041567, ENSMUSG00000042589, ENSMUSG00000049577, ENSMUSG00000051159, ENSMUSG00000054252,…	Itm2b, Bach1, Pdgfa, Ncor2, Bag3, Fgfr2, Msl3, Hcfc1, Tsc22d3, Gas6, Kdm4a, Sbno2, Cdkn1c, Phf8, Nop53, Serpina12, Cux2, Zfpm1, Cited1, Fgfr3, Nfic, Tcf7l1, Mapk15, Ccnd1, Cbx6	GO_BiologicalProcess	Hypermethylated
GO:0030316	osteoclast differentiation	97	5	0.89	0.00530769	ENSMUSG00000006445, ENSMUSG00000027523, ENSMUSG00000035673, ENSMUSG00000053617, ENSMUSG00000054252	Epha2, Gnas, Sbno2, Sh3pxd2a, Fgfr3	GO_BiologicalProcess	Hypermethylated
GO:0051239	regulation of multicellular organismal process	2777	40	25.34	0.00530769	ENSMUSG00000004530, ENSMUSG00000005320, ENSMUSG00000006445, ENSMUSG00000018411, ENSMUSG00000020387, ENSMUSG00000021820, ENSMUSG00000022037, ENSMUSG00000022865, ENSMUSG00000024978, ENSMUSG00000025013, ENSMUSG00000025375, ENSMUSG00000025856, ENSMUSG00000027523, ENSMUSG00000028413, ENSMUSG00000028854, ENSMUSG00000028977, ENSMUSG00000029512, ENSMUSG00000030849, ENSMUSG00000031007, ENSMUSG00000031431,…	Coro1c, Fgfr4, Epha2, Mapt, Jade2, Camk2g, Clu, Cxadr, Gpam, Tll2, Aatk, Pdgfa, Gnas, B4galt1, Slc9a1, Casz1, Ulk1, Fgfr2, Atp6ap2, Tsc22d3, Gas6, Trak1, Chrm1, Lama1, Kdm4a, Smad6, Cdkn1c, Mmd2, Rapgef1, Nop53, Inpp5f, Cux2, Lingo4, Hcar2, Zfpm1, Oprd1, Cited1, Fgfr3, Tcf7l1, Ccnd1	GO_BiologicalProcess	Hypermethylated
GO:0051591	response to cAMP	59	4	0.54	0.00530769	ENSMUSG00000030102, ENSMUSG00000030287, ENSMUSG00000039844, ENSMUSG00000051159	Itpr1, Itpr2, Rapgef1, Cited1	GO_BiologicalProcess	Hypermethylated
GO:0060711	labyrinthine layer development	59	4	0.54	0.00530769	ENSMUSG00000023443, ENSMUSG00000030849, ENSMUSG00000045216, ENSMUSG00000051159	Esx1, Fgfr2, Hs6st1, Cited1	GO_BiologicalProcess	Hypermethylated
GO:0036293	response to decreased oxygen levels	194	7	1.77	0.00530769	ENSMUSG00000021820, ENSMUSG00000025612, ENSMUSG00000028854, ENSMUSG00000030102, ENSMUSG00000030287, ENSMUSG00000041560, ENSMUSG00000050511	Camk2g, Bach1, Slc9a1, Itpr1, Itpr2, Nop53, Oprd1	GO_BiologicalProcess	Hypermethylated
GO:0060445	branching involved in salivary gland morphogenesis	28	3	0.26	0.00530769	ENSMUSG00000025856, ENSMUSG00000030849, ENSMUSG00000032796	Pdgfa, Fgfr2, Lama1	GO_BiologicalProcess	Hypermethylated
GO:1901700	response to oxygen-containing compound	1238	22	11.3	0.00531646	ENSMUSG00000018126, ENSMUSG00000020532, ENSMUSG00000022037, ENSMUSG00000024978, ENSMUSG00000025014, ENSMUSG00000025059, ENSMUSG00000027523, ENSMUSG00000028854, ENSMUSG00000029482, ENSMUSG00000030102, ENSMUSG00000030287, ENSMUSG00000030747, ENSMUSG00000031451, ENSMUSG00000032773, ENSMUSG00000035673, ENSMUSG00000037071, ENSMUSG00000039844, ENSMUSG00000040820, ENSMUSG00000041567, ENSMUSG00000051159,…	Baiap2l2, Acaca, Clu, Gpam, Dntt, Gk, Gnas, Slc9a1, Aacs, Itpr1, Itpr2, Dgat2, Gas6, Chrm1, Sbno2, Scd1, Rapgef1, Hlcs, Serpina12, Cited1, Irs4, Mapk15	GO_BiologicalProcess	Hypermethylated
GO:2000113	negative regulation of cellular macromolecule biosynthetic process	1320	23	12.05	0.005325	ENSMUSG00000022108, ENSMUSG00000025612, ENSMUSG00000029478, ENSMUSG00000030847, ENSMUSG00000030849, ENSMUSG00000031358, ENSMUSG00000031386, ENSMUSG00000031431, ENSMUSG00000031451, ENSMUSG00000033326, ENSMUSG00000035673, ENSMUSG00000037664, ENSMUSG00000041229, ENSMUSG00000041560, ENSMUSG00000042589, ENSMUSG00000049577, ENSMUSG00000051159, ENSMUSG00000054252, ENSMUSG00000055053, ENSMUSG00000055799,…	Itm2b, Bach1, Ncor2, Bag3, Fgfr2, Msl3, Hcfc1, Tsc22d3, Gas6, Kdm4a, Sbno2, Cdkn1c, Phf8, Nop53, Cux2, Zfpm1, Cited1, Fgfr3, Nfic, Tcf7l1, Mapk15, Ccnd1, Cbx6	GO_BiologicalProcess	Hypermethylated
GO:0051093	negative regulation of developmental process	930	18	8.49	0.00533333	ENSMUSG00000004530, ENSMUSG00000006445, ENSMUSG00000018411, ENSMUSG00000022865, ENSMUSG00000025013, ENSMUSG00000025375, ENSMUSG00000027523, ENSMUSG00000028977, ENSMUSG00000029478, ENSMUSG00000029512, ENSMUSG00000031431, ENSMUSG00000031451, ENSMUSG00000033326, ENSMUSG00000042105, ENSMUSG00000049577, ENSMUSG00000051159, ENSMUSG00000054252, ENSMUSG00000070348	Coro1c, Epha2, Mapt, Cxadr, Tll2, Aatk, Gnas, Casz1, Ncor2, Ulk1, Tsc22d3, Gas6, Kdm4a, Inpp5f, Zfpm1, Cited1, Fgfr3, Ccnd1	GO_BiologicalProcess	Hypermethylated
GO:0030111	regulation of Wnt signaling pathway	251	8	2.29	0.00533333	ENSMUSG00000004637, ENSMUSG00000028677, ENSMUSG00000030849, ENSMUSG00000030956, ENSMUSG00000031007, ENSMUSG00000039844, ENSMUSG00000054252, ENSMUSG00000070348	Wwox, Rnf220, Fgfr2, Fam53b, Atp6ap2, Rapgef1, Fgfr3, Ccnd1	GO_BiologicalProcess	Hypermethylated
GO:0080090	regulation of primary metabolic process	5279	66	48.17	0.00533333	ENSMUSG00000003555, ENSMUSG00000004530, ENSMUSG00000004637, ENSMUSG00000005320, ENSMUSG00000006445, ENSMUSG00000014592, ENSMUSG00000022037, ENSMUSG00000022108, ENSMUSG00000023443, ENSMUSG00000024219, ENSMUSG00000024892, ENSMUSG00000024978, ENSMUSG00000025059, ENSMUSG00000025142, ENSMUSG00000025576, ENSMUSG00000025612, ENSMUSG00000025856, ENSMUSG00000027489, ENSMUSG00000027523, ENSMUSG00000028854,…	Cyp17a1, Coro1c, Wwox, Fgfr4, Epha2, Camta1, Clu, Itm2b, Esx1, Anks1, Pcx, Gpam, Gk, Aspscr1, Rbfox3, Bach1, Pdgfa, Necab3, Gnas, Slc9a1, Casz1, Ncor2, Dgat2, Bag3, Fgfr2, Atp6ap2, Msl3, Hcfc1, Tsc22d3, Gas6, Elovl5, Me1, Kdm4a, Igf2bp2, Nfkbiz, Sbno2, Prr5, Smad6, Dna2, Scd1, Cdkn1c, Susd4, Mmd2, Rapgef1, Phf8, Nop53, Serpina12, Inpp5f, Cux2, Hoxa6, Mycs, Hcar2, Ppp1r3b, Smcr8, Zfpm1, Oprd1, Cit…	GO_BiologicalProcess	Hypermethylated
GO:0014074	response to purine-containing compound	100	5	0.91	0.00533333	ENSMUSG00000025014, ENSMUSG00000030102, ENSMUSG00000030287, ENSMUSG00000039844, ENSMUSG00000051159	Dntt, Itpr1, Itpr2, Rapgef1, Cited1	GO_BiologicalProcess	Hypermethylated
GO:0009888	tissue development	1742	28	15.9	0.00541176	ENSMUSG00000004530, ENSMUSG00000005320, ENSMUSG00000006445, ENSMUSG00000022353, ENSMUSG00000022865, ENSMUSG00000025013, ENSMUSG00000025856, ENSMUSG00000027523, ENSMUSG00000028413, ENSMUSG00000028854, ENSMUSG00000029478, ENSMUSG00000030302, ENSMUSG00000030747, ENSMUSG00000030849, ENSMUSG00000031007, ENSMUSG00000031431, ENSMUSG00000031451, ENSMUSG00000032796, ENSMUSG00000035673, ENSMUSG00000036867,…	Coro1c, Fgfr4, Epha2, Mtss1, Cxadr, Tll2, Pdgfa, Gnas, B4galt1, Slc9a1, Ncor2, Atp2b2, Dgat2, Fgfr2, Atp6ap2, Tsc22d3, Gas6, Lama1, Sbno2, Smad6, Cdkn1c, Rapgef1, Zfpm1, Cited1, Fgfr3, Tcf7l1, Ccnd1, Il11ra1	GO_BiologicalProcess	Hypermethylated
GO:0001503	ossification	375	10	3.42	0.00547727	ENSMUSG00000004637, ENSMUSG00000006445, ENSMUSG00000022353, ENSMUSG00000025153, ENSMUSG00000027523, ENSMUSG00000030849, ENSMUSG00000035673, ENSMUSG00000036867, ENSMUSG00000051159, ENSMUSG00000054252	Wwox, Epha2, Mtss1, Fasn, Gnas, Fgfr2, Sbno2, Smad6, Cited1, Fgfr3	GO_BiologicalProcess	Hypermethylated
GO:0043254	regulation of protein complex assembly	375	10	3.42	0.00547727	ENSMUSG00000005362, ENSMUSG00000018126, ENSMUSG00000018411, ENSMUSG00000022037, ENSMUSG00000029512, ENSMUSG00000031386, ENSMUSG00000036867, ENSMUSG00000041560, ENSMUSG00000041598, ENSMUSG00000050511	Crbn, Baiap2l2, Mapt, Clu, Ulk1, Hcfc1, Smad6, Nop53, Cdc42ep4, Oprd1	GO_BiologicalProcess	Hypermethylated
GO:0051172	negative regulation of nitrogen compound metabolic process	2179	33	19.88	0.00547727	ENSMUSG00000004530, ENSMUSG00000022037, ENSMUSG00000022108, ENSMUSG00000024219, ENSMUSG00000025612, ENSMUSG00000029478, ENSMUSG00000030847, ENSMUSG00000030849, ENSMUSG00000031358, ENSMUSG00000031386, ENSMUSG00000031431, ENSMUSG00000031451, ENSMUSG00000033326, ENSMUSG00000035673, ENSMUSG00000036867, ENSMUSG00000037664, ENSMUSG00000038576, ENSMUSG00000039844, ENSMUSG00000041229, ENSMUSG00000041560,…	Coro1c, Clu, Itm2b, Anks1, Bach1, Ncor2, Bag3, Fgfr2, Msl3, Hcfc1, Tsc22d3, Gas6, Kdm4a, Sbno2, Smad6, Cdkn1c, Susd4, Rapgef1, Phf8, Nop53, Serpina12, Inpp5f, Cux2, Smcr8, Zfpm1, Cited1, Fgfr3, Nfic, Tcf7l1, Mapk15, Clec16a, Ccnd1, Cbx6	GO_BiologicalProcess	Hypermethylated
GO:0002573	myeloid leukocyte differentiation	201	7	1.83	0.00562222	ENSMUSG00000006445, ENSMUSG00000025153, ENSMUSG00000027523, ENSMUSG00000035673, ENSMUSG00000049577, ENSMUSG00000053617, ENSMUSG00000054252	Epha2, Fasn, Gnas, Sbno2, Zfpm1, Sh3pxd2a, Fgfr3	GO_BiologicalProcess	Hypermethylated
GO:0006084	acetyl-CoA metabolic process	30	3	0.27	0.00562222	ENSMUSG00000020532, ENSMUSG00000020917, ENSMUSG00000025153	Acaca, Acly, Fasn	GO_BiologicalProcess	Hypermethylated
GO:0030324	lung development	202	7	1.84	0.00569231	ENSMUSG00000005320, ENSMUSG00000025856, ENSMUSG00000029478, ENSMUSG00000030849, ENSMUSG00000032796, ENSMUSG00000045216, ENSMUSG00000054252	Fgfr4, Pdgfa, Ncor2, Fgfr2, Lama1, Hs6st1, Fgfr3	GO_BiologicalProcess	Hypermethylated
GO:0019432	triglyceride biosynthetic process	31	3	0.28	0.00604301	ENSMUSG00000024978, ENSMUSG00000030747, ENSMUSG00000041653	Gpam, Dgat2, Pnpla3	GO_BiologicalProcess	Hypermethylated
GO:0030323	respiratory tube development	205	7	1.87	0.00604301	ENSMUSG00000005320, ENSMUSG00000025856, ENSMUSG00000029478, ENSMUSG00000030849, ENSMUSG00000032796, ENSMUSG00000045216, ENSMUSG00000054252	Fgfr4, Pdgfa, Ncor2, Fgfr2, Lama1, Hs6st1, Fgfr3	GO_BiologicalProcess	Hypermethylated
GO:0048513	animal organ development	3109	43	28.37	0.00612766	ENSMUSG00000004530, ENSMUSG00000004637, ENSMUSG00000005320, ENSMUSG00000006445, ENSMUSG00000022037, ENSMUSG00000022353, ENSMUSG00000022865, ENSMUSG00000023443, ENSMUSG00000025013, ENSMUSG00000025153, ENSMUSG00000025375, ENSMUSG00000025856, ENSMUSG00000026858, ENSMUSG00000027523, ENSMUSG00000028413, ENSMUSG00000028854, ENSMUSG00000028977, ENSMUSG00000029478, ENSMUSG00000029482, ENSMUSG00000029512,…	Coro1c, Wwox, Fgfr4, Epha2, Clu, Mtss1, Cxadr, Esx1, Tll2, Fasn, Aatk, Pdgfa, Miga2, Gnas, B4galt1, Slc9a1, Casz1, Ncor2, Aacs, Ulk1, Atp2b2, Dgat2, Fgfr2, Tacc2, Tsc22d3, Gas6, Lama1, Sbno2, Smad6, Scd1, Cdkn1c, Hoxa6, Hs6st1, Zfpm1, Cited1, Sh3pxd2a, Fgfr3, Nfic, Tcf7l1, Nhs, Ccnd1, Il11ra1, Nespas	GO_BiologicalProcess	Hypermethylated
GO:0009880	embryonic pattern specification	65	4	0.59	0.00618947	ENSMUSG00000030849, ENSMUSG00000036867, ENSMUSG00000051159, ENSMUSG00000055799	Fgfr2, Smad6, Cited1, Tcf7l1	GO_BiologicalProcess	Hypermethylated
GO:0009653	anatomical structure morphogenesis	2478	36	22.61	0.00622449	ENSMUSG00000004530, ENSMUSG00000004637, ENSMUSG00000005320, ENSMUSG00000006445, ENSMUSG00000018411, ENSMUSG00000020387, ENSMUSG00000022037, ENSMUSG00000022353, ENSMUSG00000023443, ENSMUSG00000025375, ENSMUSG00000025856, ENSMUSG00000026921, ENSMUSG00000027523, ENSMUSG00000028413, ENSMUSG00000028977, ENSMUSG00000029478, ENSMUSG00000029512, ENSMUSG00000030302, ENSMUSG00000030849, ENSMUSG00000031007,…	Coro1c, Wwox, Fgfr4, Epha2, Mapt, Jade2, Clu, Mtss1, Esx1, Aatk, Pdgfa, Egfl7, Gnas, B4galt1, Casz1, Ncor2, Ulk1, Atp2b2, Fgfr2, Atp6ap2, Trak1, Lama1, Sbno2, Smad6, Cdkn1c, Cdc42ep4, Cux2, Hoxa6, Lingo4, Hs6st1, Zfpm1, Cited1, Sh3pxd2a, Fgfr3, Nfic, Tcf7l1	GO_BiologicalProcess	Hypermethylated
GO:0070482	response to oxygen levels	208	7	1.9	0.00622449	ENSMUSG00000021820, ENSMUSG00000025612, ENSMUSG00000028854, ENSMUSG00000030102, ENSMUSG00000030287, ENSMUSG00000041560, ENSMUSG00000050511	Camk2g, Bach1, Slc9a1, Itpr1, Itpr2, Nop53, Oprd1	GO_BiologicalProcess	Hypermethylated
GO:0060669	embryonic placenta morphogenesis	32	3	0.29	0.00622449	ENSMUSG00000023443, ENSMUSG00000030849, ENSMUSG00000037664	Esx1, Fgfr2, Cdkn1c	GO_BiologicalProcess	Hypermethylated
GO:0009893	positive regulation of metabolic process	3127	43	28.54	0.00648485	ENSMUSG00000003555, ENSMUSG00000004637, ENSMUSG00000005320, ENSMUSG00000014592, ENSMUSG00000018411, ENSMUSG00000022037, ENSMUSG00000024892, ENSMUSG00000024978, ENSMUSG00000025142, ENSMUSG00000025612, ENSMUSG00000025856, ENSMUSG00000027523, ENSMUSG00000028854, ENSMUSG00000028977, ENSMUSG00000029478, ENSMUSG00000029512, ENSMUSG00000030747, ENSMUSG00000030849, ENSMUSG00000031386, ENSMUSG00000031451,…	Cyp17a1, Wwox, Fgfr4, Camta1, Mapt, Clu, Pcx, Gpam, Aspscr1, Bach1, Pdgfa, Gnas, Slc9a1, Casz1, Ncor2, Ulk1, Dgat2, Fgfr2, Hcfc1, Gas6, Elovl5, Kdm4a, Sbno2, Prr5, Smad6, Dna2, Scd1, Mmd2, Rapgef1, Phf8, Nop53, Inpp5f, Cux2, Smcr8, Zfpm1, Oprd1, Cited1, Fgfr3, Nfic, Tcf7l1, Mapk15, Clec16a, Ccnd1	GO_BiologicalProcess	Hypermethylated
GO:0007267	cell-cell signaling	1286	22	11.74	0.00661386	ENSMUSG00000004637, ENSMUSG00000005320, ENSMUSG00000018411, ENSMUSG00000022865, ENSMUSG00000025856, ENSMUSG00000027523, ENSMUSG00000028677, ENSMUSG00000029482, ENSMUSG00000030302, ENSMUSG00000030849, ENSMUSG00000030956, ENSMUSG00000031007, ENSMUSG00000032773, ENSMUSG00000037541, ENSMUSG00000039844, ENSMUSG00000042589, ENSMUSG00000043079, ENSMUSG00000045502, ENSMUSG00000050511, ENSMUSG00000054252,…	Wwox, Fgfr4, Mapt, Cxadr, Pdgfa, Gnas, Rnf220, Aacs, Atp2b2, Fgfr2, Fam53b, Atp6ap2, Chrm1, Shank2, Rapgef1, Cux2, Synpo, Hcar2, Oprd1, Fgfr3, Tcf7l1, Ccnd1	GO_BiologicalProcess	Hypermethylated
GO:0010558	negative regulation of macromolecule biosynthetic process	1368	23	12.48	0.00661386	ENSMUSG00000022108, ENSMUSG00000025612, ENSMUSG00000029478, ENSMUSG00000030847, ENSMUSG00000030849, ENSMUSG00000031358, ENSMUSG00000031386, ENSMUSG00000031431, ENSMUSG00000031451, ENSMUSG00000033326, ENSMUSG00000035673, ENSMUSG00000037664, ENSMUSG00000041229, ENSMUSG00000041560, ENSMUSG00000042589, ENSMUSG00000049577, ENSMUSG00000051159, ENSMUSG00000054252, ENSMUSG00000055053, ENSMUSG00000055799,…	Itm2b, Bach1, Ncor2, Bag3, Fgfr2, Msl3, Hcfc1, Tsc22d3, Gas6, Kdm4a, Sbno2, Cdkn1c, Phf8, Nop53, Cux2, Zfpm1, Cited1, Fgfr3, Nfic, Tcf7l1, Mapk15, Ccnd1, Cbx6	GO_BiologicalProcess	Hypermethylated
GO:0030177	positive regulation of Wnt signaling pathway	110	5	1	0.00663636	ENSMUSG00000028677, ENSMUSG00000030849, ENSMUSG00000030956, ENSMUSG00000031007, ENSMUSG00000054252	Rnf220, Fgfr2, Fam53b, Atp6ap2, Fgfr3	GO_BiologicalProcess	Hypermethylated
GO:1901096	regulation of autophagosome maturation	10	2	0.09	0.00663636	ENSMUSG00000049323, ENSMUSG00000068663	Smcr8, Clec16a	GO_BiologicalProcess	Hypermethylated
GO:1901698	response to nitrogen compound	822	16	7.5	0.00663636	ENSMUSG00000018126, ENSMUSG00000024978, ENSMUSG00000025014, ENSMUSG00000027523, ENSMUSG00000028854, ENSMUSG00000029478, ENSMUSG00000029482, ENSMUSG00000030102, ENSMUSG00000030287, ENSMUSG00000032773, ENSMUSG00000039844, ENSMUSG00000040820, ENSMUSG00000041567, ENSMUSG00000051159, ENSMUSG00000054667, ENSMUSG00000070348	Baiap2l2, Gpam, Dntt, Gnas, Slc9a1, Ncor2, Aacs, Itpr1, Itpr2, Chrm1, Rapgef1, Hlcs, Serpina12, Cited1, Irs4, Ccnd1	GO_BiologicalProcess	Hypermethylated
GO:0021846	cell proliferation in forebrain	34	3	0.31	0.00663636	ENSMUSG00000029478, ENSMUSG00000030849, ENSMUSG00000030852	Ncor2, Fgfr2, Tacc2	GO_BiologicalProcess	Hypermethylated
GO:0046460	neutral lipid biosynthetic process	34	3	0.31	0.00663636	ENSMUSG00000024978, ENSMUSG00000030747, ENSMUSG00000041653	Gpam, Dgat2, Pnpla3	GO_BiologicalProcess	Hypermethylated
GO:0046463	acylglycerol biosynthetic process	34	3	0.31	0.00663636	ENSMUSG00000024978, ENSMUSG00000030747, ENSMUSG00000041653	Gpam, Dgat2, Pnpla3	GO_BiologicalProcess	Hypermethylated
GO:0071320	cellular response to cAMP	34	3	0.31	0.00663636	ENSMUSG00000030102, ENSMUSG00000030287, ENSMUSG00000039844	Itpr1, Itpr2, Rapgef1	GO_BiologicalProcess	Hypermethylated
GO:0071398	cellular response to fatty acid	34	3	0.31	0.00663636	ENSMUSG00000020532, ENSMUSG00000027523, ENSMUSG00000030747	Acaca, Gnas, Dgat2	GO_BiologicalProcess	Hypermethylated
GO:0043491	protein kinase B signaling	161	6	1.47	0.00663636	ENSMUSG00000006445, ENSMUSG00000025856, ENSMUSG00000031451, ENSMUSG00000039844, ENSMUSG00000041560, ENSMUSG00000042105	Epha2, Pdgfa, Gas6, Rapgef1, Nop53, Inpp5f	GO_BiologicalProcess	Hypermethylated
GO:0048568	embryonic organ development	466	11	4.25	0.00666667	ENSMUSG00000006445, ENSMUSG00000023443, ENSMUSG00000025856, ENSMUSG00000027523, ENSMUSG00000030302, ENSMUSG00000030849, ENSMUSG00000037664, ENSMUSG00000043219, ENSMUSG00000045216, ENSMUSG00000049577, ENSMUSG00000051159	Epha2, Esx1, Pdgfa, Gnas, Atp2b2, Fgfr2, Cdkn1c, Hoxa6, Hs6st1, Zfpm1, Cited1	GO_BiologicalProcess	Hypermethylated
GO:0001892	embryonic placenta development	113	5	1.03	0.00666667	ENSMUSG00000023443, ENSMUSG00000030849, ENSMUSG00000037664, ENSMUSG00000045216, ENSMUSG00000051159	Esx1, Fgfr2, Cdkn1c, Hs6st1, Cited1	GO_BiologicalProcess	Hypermethylated
GO:0010565	regulation of cellular ketone metabolic process	113	5	1.03	0.00666667	ENSMUSG00000005320, ENSMUSG00000025059, ENSMUSG00000029478, ENSMUSG00000030747, ENSMUSG00000032349	Fgfr4, Gk, Ncor2, Dgat2, Elovl5	GO_BiologicalProcess	Hypermethylated
GO:0071887	leukocyte apoptotic process	113	5	1.03	0.00666667	ENSMUSG00000024978, ENSMUSG00000031431, ENSMUSG00000031451, ENSMUSG00000045502, ENSMUSG00000064262	Gpam, Tsc22d3, Gas6, Hcar2, Gimap8	GO_BiologicalProcess	Hypermethylated
GO:0032008	positive regulation of TOR signaling	35	3	0.32	0.00686957	ENSMUSG00000031451, ENSMUSG00000049323, ENSMUSG00000068663	Gas6, Smcr8, Clec16a	GO_BiologicalProcess	Hypermethylated
GO:0006793	phosphorus metabolic process	2888	40	26.35	0.006992	ENSMUSG00000004530, ENSMUSG00000005320, ENSMUSG00000006445, ENSMUSG00000018411, ENSMUSG00000020532, ENSMUSG00000020917, ENSMUSG00000021820, ENSMUSG00000022037, ENSMUSG00000024892, ENSMUSG00000024978, ENSMUSG00000025059, ENSMUSG00000025153, ENSMUSG00000025375, ENSMUSG00000025477, ENSMUSG00000025856, ENSMUSG00000027523, ENSMUSG00000028792, ENSMUSG00000029055, ENSMUSG00000029512, ENSMUSG00000030302,…	Coro1c, Fgfr4, Epha2, Mapt, Acaca, Acly, Camk2g, Clu, Pcx, Gpam, Gk, Fasn, Aatk, Inpp5a, Pdgfa, Gnas, Ak2, Plch2, Ulk1, Atp2b2, Dgat2, Fgfr2, Atp6ap2, Gas6, Me1, Lama1, Galt, Prr5, Smad6, Cdkn1c, Mmd2, Rapgef1, Nop53, Pnpla3, Inpp5f, Smcr8, Oprd1, Fgfr3, Mapk15, Ccnd1	GO_BiologicalProcess	Hypermethylated
GO:0001890	placenta development	165	6	1.51	0.006992	ENSMUSG00000023443, ENSMUSG00000030849, ENSMUSG00000037664, ENSMUSG00000045216, ENSMUSG00000051159, ENSMUSG00000073889	Esx1, Fgfr2, Cdkn1c, Hs6st1, Cited1, Il11ra1	GO_BiologicalProcess	Hypermethylated
GO:0048856	anatomical structure development	5209	64	47.53	0.006992	ENSMUSG00000004530, ENSMUSG00000004637, ENSMUSG00000005320, ENSMUSG00000006445, ENSMUSG00000018411, ENSMUSG00000020387, ENSMUSG00000021820, ENSMUSG00000022037, ENSMUSG00000022108, ENSMUSG00000022353, ENSMUSG00000022421, ENSMUSG00000022865, ENSMUSG00000023443, ENSMUSG00000024219, ENSMUSG00000025013, ENSMUSG00000025153, ENSMUSG00000025375, ENSMUSG00000025576, ENSMUSG00000025856, ENSMUSG00000026858,…	Coro1c, Wwox, Fgfr4, Epha2, Mapt, Jade2, Camk2g, Clu, Itm2b, Mtss1, Nptxr, Cxadr, Esx1, Anks1, Tll2, Fasn, Aatk, Rbfox3, Pdgfa, Miga2, Egfl7, Gnas, B4galt1, Slc9a1, Casz1, Ncor2, Aacs, Ulk1, Itpr1, Atp2b2, Dgat2, Fgfr2, Tacc2, Atp6ap2, Tsc22d3, Gas6, Trak1, Lama1, Kdm4a, Sbno2, Smad6, Scd1, Shank2, Cdkn1c, Mmd2, Rapgef1, Siah1b, Cdc42ep4, Inpp5f, Cux2, Hoxa6, Lingo4, Hs6st1, Zfpm1, Cited1, Sh3pxd…	GO_BiologicalProcess	Hypermethylated
GO:0071514	genetic imprinting	36	3	0.33	0.006992	ENSMUSG00000027523, ENSMUSG00000037664, ENSMUSG00000086537	Gnas, Cdkn1c, Nespas	GO_BiologicalProcess	Hypermethylated
GO:0006957	complement activation, alternative pathway	11	2	0.1	0.006992	ENSMUSG00000022149, ENSMUSG00000038576	C9, Susd4	GO_BiologicalProcess	Hypermethylated
GO:0021683	cerebellar granular layer morphogenesis	11	2	0.1	0.006992	ENSMUSG00000029512, ENSMUSG00000030302	Ulk1, Atp2b2	GO_BiologicalProcess	Hypermethylated
GO:0032463	negative regulation of protein homooligomerization	11	2	0.1	0.006992	ENSMUSG00000005362, ENSMUSG00000022037	Crbn, Clu	GO_BiologicalProcess	Hypermethylated
GO:0060430	lung saccule development	11	2	0.1	0.006992	ENSMUSG00000005320, ENSMUSG00000054252	Fgfr4, Fgfr3	GO_BiologicalProcess	Hypermethylated
GO:0031323	regulation of cellular metabolic process	5417	66	49.43	0.006992	ENSMUSG00000003555, ENSMUSG00000004530, ENSMUSG00000004637, ENSMUSG00000005320, ENSMUSG00000006445, ENSMUSG00000014592, ENSMUSG00000018411, ENSMUSG00000022037, ENSMUSG00000022108, ENSMUSG00000023443, ENSMUSG00000024219, ENSMUSG00000024892, ENSMUSG00000024978, ENSMUSG00000025059, ENSMUSG00000025142, ENSMUSG00000025576, ENSMUSG00000025612, ENSMUSG00000025856, ENSMUSG00000027489, ENSMUSG00000027523,…	Cyp17a1, Coro1c, Wwox, Fgfr4, Epha2, Camta1, Mapt, Clu, Itm2b, Esx1, Anks1, Pcx, Gpam, Gk, Aspscr1, Rbfox3, Bach1, Pdgfa, Necab3, Gnas, Slc9a1, Casz1, Ncor2, Ulk1, Dgat2, Bag3, Fgfr2, Atp6ap2, Msl3, Hcfc1, Tsc22d3, Gas6, Elovl5, Me1, Kdm4a, Igf2bp2, Nfkbiz, Sbno2, Prr5, Smad6, Dna2, Scd1, Cdkn1c, Susd4, Mmd2, Rapgef1, Phf8, Nop53, Serpina12, Inpp5f, Cux2, Hoxa6, Mycs, Ppp1r3b, Smcr8, Zfpm1, Oprd1…	GO_BiologicalProcess	Hypermethylated
GO:0050808	synapse organization	281	8	2.56	0.006992	ENSMUSG00000018411, ENSMUSG00000019146, ENSMUSG00000030302, ENSMUSG00000030849, ENSMUSG00000037541, ENSMUSG00000042589, ENSMUSG00000043079, ENSMUSG00000044505	Mapt, Cacng2, Atp2b2, Fgfr2, Shank2, Cux2, Synpo, Lingo4	GO_BiologicalProcess	Hypermethylated
GO:0097305	response to alcohol	118	5	1.08	0.00721875	ENSMUSG00000020532, ENSMUSG00000025059, ENSMUSG00000027523, ENSMUSG00000029482, ENSMUSG00000030287	Acaca, Gk, Gnas, Aacs, Itpr2	GO_BiologicalProcess	Hypermethylated
GO:0000578	embryonic axis specification	37	3	0.34	0.00721875	ENSMUSG00000036867, ENSMUSG00000051159, ENSMUSG00000055799	Smad6, Cited1, Tcf7l1	GO_BiologicalProcess	Hypermethylated
GO:0007435	salivary gland morphogenesis	37	3	0.34	0.00721875	ENSMUSG00000025856, ENSMUSG00000030849, ENSMUSG00000032796	Pdgfa, Fgfr2, Lama1	GO_BiologicalProcess	Hypermethylated
GO:0014070	response to organic cyclic compound	694	14	6.33	0.00725581	ENSMUSG00000020532, ENSMUSG00000022037, ENSMUSG00000025014, ENSMUSG00000027523, ENSMUSG00000028854, ENSMUSG00000029478, ENSMUSG00000029482, ENSMUSG00000030102, ENSMUSG00000030287, ENSMUSG00000039844, ENSMUSG00000040820, ENSMUSG00000051159, ENSMUSG00000063704, ENSMUSG00000074254	Acaca, Clu, Dntt, Gnas, Slc9a1, Ncor2, Aacs, Itpr1, Itpr2, Rapgef1, Hlcs, Cited1, Mapk15, Cyp2a4	GO_BiologicalProcess	Hypermethylated
GO:1901701	cellular response to oxygen-containing compound	847	16	7.73	0.00728358	ENSMUSG00000018126, ENSMUSG00000020532, ENSMUSG00000022037, ENSMUSG00000024978, ENSMUSG00000027523, ENSMUSG00000028854, ENSMUSG00000029482, ENSMUSG00000030102, ENSMUSG00000030287, ENSMUSG00000030747, ENSMUSG00000031451, ENSMUSG00000032773, ENSMUSG00000035673, ENSMUSG00000039844, ENSMUSG00000041567, ENSMUSG00000054667	Baiap2l2, Acaca, Clu, Gpam, Gnas, Slc9a1, Aacs, Itpr1, Itpr2, Dgat2, Gas6, Chrm1, Sbno2, Rapgef1, Serpina12, Irs4	GO_BiologicalProcess	Hypermethylated
GO:0010646	regulation of cell communication	2824	39	25.77	0.00728358	ENSMUSG00000004637, ENSMUSG00000005320, ENSMUSG00000006445, ENSMUSG00000018411, ENSMUSG00000019146, ENSMUSG00000021895, ENSMUSG00000022037, ENSMUSG00000022865, ENSMUSG00000024219, ENSMUSG00000025856, ENSMUSG00000026921, ENSMUSG00000027523, ENSMUSG00000028677, ENSMUSG00000028854, ENSMUSG00000029482, ENSMUSG00000029512, ENSMUSG00000030102, ENSMUSG00000030302, ENSMUSG00000030849, ENSMUSG00000030956,…	Wwox, Fgfr4, Epha2, Mapt, Cacng2, Arhgef3, Clu, Cxadr, Anks1, Pdgfa, Egfl7, Gnas, Rnf220, Slc9a1, Aacs, Ulk1, Itpr1, Atp2b2, Fgfr2, Fam53b, Atp6ap2, Gas6, Prr5, Smad6, Shank2, Garnl3, Mmd2, Rapgef1, Nop53, Serpina12, Inpp5f, Cux2, Synpo, Hcar2, Smcr8, Fgfr3, Clec16a, Ccnd1, Arhgef10	GO_BiologicalProcess	Hypermethylated
GO:0006732	coenzyme metabolic process	286	8	2.61	0.00728358	ENSMUSG00000020532, ENSMUSG00000020917, ENSMUSG00000024978, ENSMUSG00000025153, ENSMUSG00000025403, ENSMUSG00000030747, ENSMUSG00000032418, ENSMUSG00000036073	Acaca, Acly, Gpam, Fasn, Shmt2, Dgat2, Me1, Galt	GO_BiologicalProcess	Hypermethylated
GO:0010243	response to organonitrogen compound	697	14	6.36	0.00728358	ENSMUSG00000018126, ENSMUSG00000024978, ENSMUSG00000025014, ENSMUSG00000027523, ENSMUSG00000028854, ENSMUSG00000029482, ENSMUSG00000030102, ENSMUSG00000030287, ENSMUSG00000039844, ENSMUSG00000040820, ENSMUSG00000041567, ENSMUSG00000051159, ENSMUSG00000054667, ENSMUSG00000070348	Baiap2l2, Gpam, Dntt, Gnas, Slc9a1, Aacs, Itpr1, Itpr2, Rapgef1, Hlcs, Serpina12, Cited1, Irs4, Ccnd1	GO_BiologicalProcess	Hypermethylated
GO:0048638	regulation of developmental growth	349	9	3.18	0.00728358	ENSMUSG00000018411, ENSMUSG00000022865, ENSMUSG00000024978, ENSMUSG00000025013, ENSMUSG00000025375, ENSMUSG00000027523, ENSMUSG00000029512, ENSMUSG00000030849, ENSMUSG00000054252	Mapt, Cxadr, Gpam, Tll2, Aatk, Gnas, Ulk1, Fgfr2, Fgfr3	GO_BiologicalProcess	Hypermethylated
GO:0032459	regulation of protein oligomerization	38	3	0.35	0.00739259	ENSMUSG00000005362, ENSMUSG00000022037, ENSMUSG00000050511	Crbn, Clu, Oprd1	GO_BiologicalProcess	Hypermethylated
GO:0019222	regulation of metabolic process	5753	69	52.5	0.00739706	ENSMUSG00000003555, ENSMUSG00000004530, ENSMUSG00000004637, ENSMUSG00000005320, ENSMUSG00000006445, ENSMUSG00000014592, ENSMUSG00000018411, ENSMUSG00000022037, ENSMUSG00000022108, ENSMUSG00000023443, ENSMUSG00000024219, ENSMUSG00000024892, ENSMUSG00000024978, ENSMUSG00000025059, ENSMUSG00000025142, ENSMUSG00000025576, ENSMUSG00000025612, ENSMUSG00000025856, ENSMUSG00000027489, ENSMUSG00000027523,…	Cyp17a1, Coro1c, Wwox, Fgfr4, Epha2, Camta1, Mapt, Clu, Itm2b, Esx1, Anks1, Pcx, Gpam, Gk, Aspscr1, Rbfox3, Bach1, Pdgfa, Necab3, Gnas, Slc9a1, Casz1, Ncor2, Ulk1, Dgat2, Bag3, Fgfr2, Atp6ap2, Msl3, Hcfc1, Tsc22d3, Gas6, Elovl5, Me1, Kdm4a, Igf2bp2, Nfkbiz, Sbno2, Prr5, Smad6, Dna2, Scd1, Cdkn1c, Susd4, Mmd2, Rapgef1, Phf8, Nop53, Serpina12, Inpp5f, Cux2, Hoxa6, Mycs, Hcar2, Ppp1r3b, Smcr8, Zfpm1…	GO_BiologicalProcess	Hypermethylated
GO:0044089	positive regulation of cellular component biogenesis	485	11	4.43	0.00741007	ENSMUSG00000018126, ENSMUSG00000018411, ENSMUSG00000022037, ENSMUSG00000022353, ENSMUSG00000029512, ENSMUSG00000041598, ENSMUSG00000042589, ENSMUSG00000043079, ENSMUSG00000044505, ENSMUSG00000059248, ENSMUSG00000071176	Baiap2l2, Mapt, Clu, Mtss1, Ulk1, Cdc42ep4, Cux2, Synpo, Lingo4, Sept9, Arhgef10	GO_BiologicalProcess	Hypermethylated
GO:0031325	positive regulation of cellular metabolic process	2927	40	26.71	0.00741007	ENSMUSG00000003555, ENSMUSG00000004637, ENSMUSG00000005320, ENSMUSG00000014592, ENSMUSG00000018411, ENSMUSG00000022037, ENSMUSG00000024892, ENSMUSG00000024978, ENSMUSG00000025142, ENSMUSG00000025612, ENSMUSG00000025856, ENSMUSG00000027523, ENSMUSG00000028854, ENSMUSG00000028977, ENSMUSG00000029478, ENSMUSG00000029512, ENSMUSG00000030747, ENSMUSG00000030849, ENSMUSG00000031451, ENSMUSG00000032349,…	Cyp17a1, Wwox, Fgfr4, Camta1, Mapt, Clu, Pcx, Gpam, Aspscr1, Bach1, Pdgfa, Gnas, Slc9a1, Casz1, Ncor2, Ulk1, Dgat2, Fgfr2, Gas6, Elovl5, Sbno2, Prr5, Smad6, Dna2, Scd1, Mmd2, Rapgef1, Phf8, Nop53, Inpp5f, Smcr8, Zfpm1, Oprd1, Cited1, Fgfr3, Nfic, Tcf7l1, Mapk15, Clec16a, Ccnd1	GO_BiologicalProcess	Hypermethylated
GO:0003183	mitral valve morphogenesis	12	2	0.11	0.00741007	ENSMUSG00000036867, ENSMUSG00000049577	Smad6, Zfpm1	GO_BiologicalProcess	Hypermethylated
GO:0050679	positive regulation of epithelial cell proliferation	174	6	1.59	0.00754037	ENSMUSG00000022865, ENSMUSG00000026921, ENSMUSG00000028413, ENSMUSG00000030849, ENSMUSG00000054252, ENSMUSG00000070348	Cxadr, Egfl7, B4galt1, Fgfr2, Fgfr3, Ccnd1	GO_BiologicalProcess	Hypermethylated
GO:0050793	regulation of developmental process	2384	34	21.76	0.00754037	ENSMUSG00000004530, ENSMUSG00000005320, ENSMUSG00000006445, ENSMUSG00000018411, ENSMUSG00000020387, ENSMUSG00000022037, ENSMUSG00000022865, ENSMUSG00000024978, ENSMUSG00000025013, ENSMUSG00000025375, ENSMUSG00000025856, ENSMUSG00000027523, ENSMUSG00000028413, ENSMUSG00000028977, ENSMUSG00000029478, ENSMUSG00000029512, ENSMUSG00000030849, ENSMUSG00000031431, ENSMUSG00000031451, ENSMUSG00000032536,…	Coro1c, Fgfr4, Epha2, Mapt, Jade2, Clu, Cxadr, Gpam, Tll2, Aatk, Pdgfa, Gnas, B4galt1, Casz1, Ncor2, Ulk1, Fgfr2, Tsc22d3, Gas6, Trak1, Lama1, Kdm4a, Cdkn1c, Mmd2, Rapgef1, Cdc42ep4, Inpp5f, Cux2, Lingo4, Zfpm1, Cited1, Fgfr3, Tcf7l1, Ccnd1	GO_BiologicalProcess	Hypermethylated
GO:0042180	cellular ketone metabolic process	175	6	1.6	0.00754037	ENSMUSG00000003555, ENSMUSG00000005320, ENSMUSG00000025059, ENSMUSG00000029478, ENSMUSG00000030747, ENSMUSG00000032349	Cyp17a1, Fgfr4, Gk, Ncor2, Dgat2, Elovl5	GO_BiologicalProcess	Hypermethylated
GO:1902905	positive regulation of supramolecular fiber organization	175	6	1.6	0.00754037	ENSMUSG00000018126, ENSMUSG00000018411, ENSMUSG00000022353, ENSMUSG00000041598, ENSMUSG00000043079, ENSMUSG00000071176	Baiap2l2, Mapt, Mtss1, Cdc42ep4, Synpo, Arhgef10	GO_BiologicalProcess	Hypermethylated
GO:0023051	regulation of signaling	2846	39	25.97	0.00754037	ENSMUSG00000004637, ENSMUSG00000005320, ENSMUSG00000006445, ENSMUSG00000018411, ENSMUSG00000019146, ENSMUSG00000021895, ENSMUSG00000022037, ENSMUSG00000022865, ENSMUSG00000024219, ENSMUSG00000025856, ENSMUSG00000026921, ENSMUSG00000027523, ENSMUSG00000028677, ENSMUSG00000028854, ENSMUSG00000029482, ENSMUSG00000029512, ENSMUSG00000030102, ENSMUSG00000030302, ENSMUSG00000030849, ENSMUSG00000030956,…	Wwox, Fgfr4, Epha2, Mapt, Cacng2, Arhgef3, Clu, Cxadr, Anks1, Pdgfa, Egfl7, Gnas, Rnf220, Slc9a1, Aacs, Ulk1, Itpr1, Atp2b2, Fgfr2, Fam53b, Atp6ap2, Gas6, Prr5, Smad6, Shank2, Garnl3, Mmd2, Rapgef1, Nop53, Serpina12, Inpp5f, Cux2, Synpo, Hcar2, Smcr8, Fgfr3, Clec16a, Ccnd1, Arhgef10	GO_BiologicalProcess	Hypermethylated
GO:0022008	neurogenesis	1596	25	14.56	0.00754037	ENSMUSG00000006445, ENSMUSG00000018411, ENSMUSG00000020387, ENSMUSG00000022037, ENSMUSG00000022421, ENSMUSG00000024219, ENSMUSG00000025375, ENSMUSG00000028977, ENSMUSG00000029512, ENSMUSG00000030302, ENSMUSG00000030849, ENSMUSG00000030852, ENSMUSG00000031451, ENSMUSG00000032536, ENSMUSG00000032796, ENSMUSG00000033326, ENSMUSG00000037664, ENSMUSG00000039533, ENSMUSG00000039844, ENSMUSG00000042105,…	Epha2, Mapt, Jade2, Clu, Nptxr, Anks1, Aatk, Casz1, Ulk1, Atp2b2, Fgfr2, Tacc2, Gas6, Trak1, Lama1, Kdm4a, Cdkn1c, Mmd2, Rapgef1, Inpp5f, Cux2, Lingo4, Hs6st1, Fgfr3, Arhgef10	GO_BiologicalProcess	Hypermethylated
GO:0060541	respiratory system development	233	7	2.13	0.00754037	ENSMUSG00000005320, ENSMUSG00000025856, ENSMUSG00000029478, ENSMUSG00000030849, ENSMUSG00000032796, ENSMUSG00000045216, ENSMUSG00000054252	Fgfr4, Pdgfa, Ncor2, Fgfr2, Lama1, Hs6st1, Fgfr3	GO_BiologicalProcess	Hypermethylated
GO:0090263	positive regulation of canonical Wnt signaling pathway	78	4	0.71	0.00754037	ENSMUSG00000028677, ENSMUSG00000030849, ENSMUSG00000030956, ENSMUSG00000054252	Rnf220, Fgfr2, Fam53b, Fgfr3	GO_BiologicalProcess	Hypermethylated
GO:1901699	cellular response to nitrogen compound	493	11	4.5	0.00754037	ENSMUSG00000018126, ENSMUSG00000024978, ENSMUSG00000027523, ENSMUSG00000028854, ENSMUSG00000029478, ENSMUSG00000030102, ENSMUSG00000030287, ENSMUSG00000032773, ENSMUSG00000039844, ENSMUSG00000041567, ENSMUSG00000054667	Baiap2l2, Gpam, Gnas, Slc9a1, Ncor2, Itpr1, Itpr2, Chrm1, Rapgef1, Serpina12, Irs4	GO_BiologicalProcess	Hypermethylated
GO:0030182	neuron differentiation	1347	22	12.29	0.00754037	ENSMUSG00000006445, ENSMUSG00000018411, ENSMUSG00000020387, ENSMUSG00000022037, ENSMUSG00000022421, ENSMUSG00000024219, ENSMUSG00000025375, ENSMUSG00000028977, ENSMUSG00000029512, ENSMUSG00000030302, ENSMUSG00000030849, ENSMUSG00000032536, ENSMUSG00000032796, ENSMUSG00000033326, ENSMUSG00000037664, ENSMUSG00000039533, ENSMUSG00000039844, ENSMUSG00000042105, ENSMUSG00000042589, ENSMUSG00000044505,…	Epha2, Mapt, Jade2, Clu, Nptxr, Anks1, Aatk, Casz1, Ulk1, Atp2b2, Fgfr2, Trak1, Lama1, Kdm4a, Cdkn1c, Mmd2, Rapgef1, Inpp5f, Cux2, Lingo4, Hs6st1, Fgfr3	GO_BiologicalProcess	Hypermethylated
GO:0007431	salivary gland development	40	3	0.37	0.00754037	ENSMUSG00000025856, ENSMUSG00000030849, ENSMUSG00000032796	Pdgfa, Fgfr2, Lama1	GO_BiologicalProcess	Hypermethylated
GO:0051898	negative regulation of protein kinase B signaling	40	3	0.37	0.00754037	ENSMUSG00000006445, ENSMUSG00000039844, ENSMUSG00000041560	Epha2, Rapgef1, Nop53	GO_BiologicalProcess	Hypermethylated
GO:0043170	macromolecule metabolic process	7972	90	72.75	0.00754037	ENSMUSG00000004356, ENSMUSG00000004530, ENSMUSG00000004637, ENSMUSG00000005320, ENSMUSG00000005362, ENSMUSG00000006445, ENSMUSG00000014592, ENSMUSG00000018411, ENSMUSG00000019146, ENSMUSG00000020387, ENSMUSG00000020532, ENSMUSG00000021820, ENSMUSG00000022037, ENSMUSG00000022108, ENSMUSG00000022149, ENSMUSG00000022241, ENSMUSG00000022707, ENSMUSG00000022948, ENSMUSG00000023443, ENSMUSG00000024219,…	Utp20, Coro1c, Wwox, Fgfr4, Crbn, Epha2, Camta1, Mapt, Cacng2, Jade2, Acaca, Camk2g, Clu, Itm2b, C9, Tars, Gbe1, Setd4, Esx1, Anks1, Rcl1, Pcx, Tll2, Dntt, Aspscr1, Aatk, Shmt2, Rbfox3, Bach1, Pdgfa, Rbms1, Necab3, Gnas, B4galt1, Rnf220, Slc9a1, Casz1, Ncor2, Ulk1, Tmtc1, Dgat2, Bag3, Fgfr2, Atp6ap2, Cetn2, Msl3, Hcfc1, Tsc22d3, Gas6, Lama1, Kdm4a, Igf2bp2, Gcsh, Nfkbiz, Sbno2, Prr5, Macrod1, Sma…	GO_BiologicalProcess	Hypermethylated
GO:0016051	carbohydrate biosynthetic process	177	6	1.62	0.00754037	ENSMUSG00000022707, ENSMUSG00000024892, ENSMUSG00000028413, ENSMUSG00000030747, ENSMUSG00000041567, ENSMUSG00000046794	Gbe1, Pcx, B4galt1, Dgat2, Serpina12, Ppp1r3b	GO_BiologicalProcess	Hypermethylated
GO:0003174	mitral valve development	13	2	0.12	0.00754037	ENSMUSG00000036867, ENSMUSG00000049577	Smad6, Zfpm1	GO_BiologicalProcess	Hypermethylated
GO:0006544	glycine metabolic process	13	2	0.12	0.00754037	ENSMUSG00000025403, ENSMUSG00000034424	Shmt2, Gcsh	GO_BiologicalProcess	Hypermethylated
GO:0030497	fatty acid elongation	13	2	0.12	0.00754037	ENSMUSG00000032349, ENSMUSG00000041220	Elovl5, Elovl6	GO_BiologicalProcess	Hypermethylated
GO:0033169	histone H3-K9 demethylation	13	2	0.12	0.00754037	ENSMUSG00000033326, ENSMUSG00000041229	Kdm4a, Phf8	GO_BiologicalProcess	Hypermethylated
GO:0042761	very long-chain fatty acid biosynthetic process	13	2	0.12	0.00754037	ENSMUSG00000032349, ENSMUSG00000041220	Elovl5, Elovl6	GO_BiologicalProcess	Hypermethylated
GO:0055089	fatty acid homeostasis	13	2	0.12	0.00754037	ENSMUSG00000024978, ENSMUSG00000030747	Gpam, Dgat2	GO_BiologicalProcess	Hypermethylated
GO:0006807	nitrogen compound metabolic process	8520	95	77.75	0.00754037	ENSMUSG00000003526, ENSMUSG00000004356, ENSMUSG00000004530, ENSMUSG00000004637, ENSMUSG00000005320, ENSMUSG00000005362, ENSMUSG00000006445, ENSMUSG00000014592, ENSMUSG00000018411, ENSMUSG00000020387, ENSMUSG00000020532, ENSMUSG00000021820, ENSMUSG00000022037, ENSMUSG00000022108, ENSMUSG00000022149, ENSMUSG00000022241, ENSMUSG00000022948, ENSMUSG00000023443, ENSMUSG00000024219, ENSMUSG00000024785,…	Prodh, Utp20, Coro1c, Wwox, Fgfr4, Crbn, Epha2, Camta1, Mapt, Jade2, Acaca, Camk2g, Clu, Itm2b, C9, Tars, Setd4, Esx1, Anks1, Rcl1, Tll2, Dntt, Aspscr1, Aatk, Shmt2, Rbfox3, Bach1, Pdgfa, Rbms1, Hdc, Necab3, Gnas, B4galt1, Rnf220, Ak2, A3galt2, Slc9a1, Casz1, Ncor2, Ulk1, Atp2b2, Tmtc1, Dgat2, Bag3, Fgfr2, Atp6ap2, Cetn2, Msl3, Hcfc1, Tsc22d3, Gas6, Elovl5, Me1, Lama1, Kdm4a, Igf2bp2, Gcsh, Nfkbi…	GO_BiologicalProcess	Hypermethylated
GO:2000026	regulation of multicellular organismal development	1868	28	17.05	0.00754037	ENSMUSG00000005320, ENSMUSG00000006445, ENSMUSG00000018411, ENSMUSG00000020387, ENSMUSG00000022865, ENSMUSG00000025013, ENSMUSG00000025375, ENSMUSG00000025856, ENSMUSG00000027523, ENSMUSG00000028413, ENSMUSG00000028977, ENSMUSG00000029512, ENSMUSG00000030849, ENSMUSG00000031431, ENSMUSG00000031451, ENSMUSG00000032536, ENSMUSG00000032796, ENSMUSG00000033326, ENSMUSG00000037664, ENSMUSG00000039533,…	Fgfr4, Epha2, Mapt, Jade2, Cxadr, Tll2, Aatk, Pdgfa, Gnas, B4galt1, Casz1, Ulk1, Fgfr2, Tsc22d3, Gas6, Trak1, Lama1, Kdm4a, Cdkn1c, Mmd2, Rapgef1, Inpp5f, Cux2, Lingo4, Zfpm1, Cited1, Fgfr3, Ccnd1	GO_BiologicalProcess	Hypermethylated
GO:0050896	response to stimulus	8093	91	73.85	0.00754321	ENSMUSG00000003559, ENSMUSG00000004637, ENSMUSG00000005320, ENSMUSG00000006445, ENSMUSG00000018126, ENSMUSG00000018411, ENSMUSG00000019146, ENSMUSG00000019944, ENSMUSG00000020387, ENSMUSG00000020532, ENSMUSG00000021820, ENSMUSG00000021895, ENSMUSG00000022037, ENSMUSG00000022108, ENSMUSG00000022149, ENSMUSG00000022353, ENSMUSG00000022865, ENSMUSG00000024219, ENSMUSG00000024697, ENSMUSG00000024978,…	As3mt, Wwox, Fgfr4, Epha2, Baiap2l2, Mapt, Cacng2, Rhobtb1, Jade2, Acaca, Camk2g, Arhgef3, Clu, Itm2b, C9, Mtss1, Cxadr, Anks1, Gna14, Gpam, Dntt, Gk, Fasn, Aatk, Shmt2, Inpp5a, Bach1, Pdgfa, Egfl7, Gnas, B4galt1, Rnf220, Slc9a1, Plch2, Ncor2, Aacs, Ulk1, Itpr1, Itpr2, Atp2b2, Asb7, Dgat2, Bag3, Fgfr2, Fam53b, Atp6ap2, Cetn2, Tsc22d3, Gas6, Me1, Chrm1, Lama1, Abcc4, Kdm4a, Nfkbiz, Sbno2, Prr5, Ma…	GO_BiologicalProcess	Hypermethylated
GO:0045934	negative regulation of nucleobase-containing compound metabolic process	1360	22	12.41	0.00785276	ENSMUSG00000025612, ENSMUSG00000029478, ENSMUSG00000030847, ENSMUSG00000030849, ENSMUSG00000031358, ENSMUSG00000031386, ENSMUSG00000031431, ENSMUSG00000031451, ENSMUSG00000033326, ENSMUSG00000035673, ENSMUSG00000037664, ENSMUSG00000041229, ENSMUSG00000041560, ENSMUSG00000042589, ENSMUSG00000049577, ENSMUSG00000051159, ENSMUSG00000054252, ENSMUSG00000055053, ENSMUSG00000055799, ENSMUSG00000063704,…	Bach1, Ncor2, Bag3, Fgfr2, Msl3, Hcfc1, Tsc22d3, Gas6, Kdm4a, Sbno2, Cdkn1c, Phf8, Nop53, Cux2, Zfpm1, Cited1, Fgfr3, Nfic, Tcf7l1, Mapk15, Ccnd1, Cbx6	GO_BiologicalProcess	Hypermethylated
GO:0000122	negative regulation of transcription from RNA polymerase II promoter	798	15	7.28	0.00796386	ENSMUSG00000025612, ENSMUSG00000029478, ENSMUSG00000030847, ENSMUSG00000030849, ENSMUSG00000031386, ENSMUSG00000031431, ENSMUSG00000037664, ENSMUSG00000041560, ENSMUSG00000042589, ENSMUSG00000049577, ENSMUSG00000054252, ENSMUSG00000055053, ENSMUSG00000063704, ENSMUSG00000070348, ENSMUSG00000089715	Bach1, Ncor2, Bag3, Fgfr2, Hcfc1, Tsc22d3, Cdkn1c, Nop53, Cux2, Zfpm1, Fgfr3, Nfic, Mapk15, Ccnd1, Cbx6	GO_BiologicalProcess	Hypermethylated
GO:0051128	regulation of cellular component organization	2326	33	21.23	0.00796386	ENSMUSG00000004530, ENSMUSG00000005320, ENSMUSG00000005362, ENSMUSG00000006445, ENSMUSG00000018126, ENSMUSG00000018411, ENSMUSG00000022037, ENSMUSG00000022353, ENSMUSG00000025375, ENSMUSG00000028854, ENSMUSG00000029512, ENSMUSG00000030849, ENSMUSG00000031386, ENSMUSG00000031451, ENSMUSG00000032536, ENSMUSG00000033326, ENSMUSG00000036867, ENSMUSG00000037664, ENSMUSG00000039844, ENSMUSG00000041229,…	Coro1c, Fgfr4, Crbn, Epha2, Baiap2l2, Mapt, Clu, Mtss1, Aatk, Slc9a1, Ulk1, Fgfr2, Hcfc1, Gas6, Trak1, Kdm4a, Smad6, Cdkn1c, Rapgef1, Phf8, Nop53, Cdc42ep4, Inpp5f, Cux2, Synpo, Lingo4, Smcr8, Oprd1, Fgfr3, Sept9, Mapk15, Clec16a, Arhgef10	GO_BiologicalProcess	Hypermethylated
GO:0070232	regulation of T cell apoptotic process	42	3	0.38	0.00796386	ENSMUSG00000024978, ENSMUSG00000031431, ENSMUSG00000064262	Gpam, Tsc22d3, Gimap8	GO_BiologicalProcess	Hypermethylated
GO:0045833	negative regulation of lipid metabolic process	82	4	0.75	0.00806857	ENSMUSG00000025856, ENSMUSG00000030747, ENSMUSG00000041567, ENSMUSG00000045502	Pdgfa, Dgat2, Serpina12, Hcar2	GO_BiologicalProcess	Hypermethylated
GO:0048523	negative regulation of cellular process	4324	54	39.46	0.00806857	ENSMUSG00000004530, ENSMUSG00000004637, ENSMUSG00000005362, ENSMUSG00000006445, ENSMUSG00000018411, ENSMUSG00000022037, ENSMUSG00000022108, ENSMUSG00000022353, ENSMUSG00000022865, ENSMUSG00000024219, ENSMUSG00000024978, ENSMUSG00000025375, ENSMUSG00000025612, ENSMUSG00000025856, ENSMUSG00000026921, ENSMUSG00000028413, ENSMUSG00000028854, ENSMUSG00000028977, ENSMUSG00000029478, ENSMUSG00000029512,…	Coro1c, Wwox, Crbn, Epha2, Mapt, Clu, Itm2b, Mtss1, Cxadr, Anks1, Gpam, Aatk, Bach1, Pdgfa, Egfl7, B4galt1, Slc9a1, Casz1, Ncor2, Ulk1, Itpr1, Itpr2, Dgat2, Bag3, Fgfr2, Msl3, Hcfc1, Tsc22d3, Gas6, Kdm4a, Sbno2, Smad6, Dna2, Shank2, Cdkn1c, Dlec1, Susd4, Rapgef1, Phf8, Nop53, Serpina12, Inpp5f, Cux2, Smcr8, Zfpm1, Oprd1, Cited1, Fgfr3, Nfic, Tcf7l1, Mapk15, Clec16a, Ccnd1, Cbx6	GO_BiologicalProcess	Hypermethylated
GO:0006107	oxaloacetate metabolic process	14	2	0.13	0.00806857	ENSMUSG00000020917, ENSMUSG00000024892	Acly, Pcx	GO_BiologicalProcess	Hypermethylated
GO:0021681	cerebellar granular layer development	14	2	0.13	0.00806857	ENSMUSG00000029512, ENSMUSG00000030302	Ulk1, Atp2b2	GO_BiologicalProcess	Hypermethylated
GO:0071380	cellular response to prostaglandin E stimulus	14	2	0.13	0.00806857	ENSMUSG00000020532, ENSMUSG00000027523	Acaca, Gnas	GO_BiologicalProcess	Hypermethylated
GO:0030855	epithelial cell differentiation	579	12	5.28	0.00806857	ENSMUSG00000006445, ENSMUSG00000022353, ENSMUSG00000028413, ENSMUSG00000029478, ENSMUSG00000030302, ENSMUSG00000030849, ENSMUSG00000032796, ENSMUSG00000037664, ENSMUSG00000039844, ENSMUSG00000051159, ENSMUSG00000054252, ENSMUSG00000070348	Epha2, Mtss1, B4galt1, Ncor2, Atp2b2, Fgfr2, Lama1, Cdkn1c, Rapgef1, Cited1, Fgfr3, Ccnd1	GO_BiologicalProcess	Hypermethylated
GO:0050789	regulation of biological process	10646	114	97.15	0.00806857	ENSMUSG00000003555, ENSMUSG00000004530, ENSMUSG00000004637, ENSMUSG00000005320, ENSMUSG00000005362, ENSMUSG00000006445, ENSMUSG00000009687, ENSMUSG00000014592, ENSMUSG00000018126, ENSMUSG00000018411, ENSMUSG00000019146, ENSMUSG00000019944, ENSMUSG00000020387, ENSMUSG00000021820, ENSMUSG00000021895, ENSMUSG00000022037, ENSMUSG00000022108, ENSMUSG00000022149, ENSMUSG00000022353, ENSMUSG00000022865,…	Cyp17a1, Coro1c, Wwox, Fgfr4, Crbn, Epha2, Fxyd5, Camta1, Baiap2l2, Mapt, Cacng2, Rhobtb1, Jade2, Camk2g, Arhgef3, Clu, Itm2b, C9, Mtss1, Cxadr, Esx1, Anks1, Gna14, Pcx, Gpam, Tll2, Gk, Aspscr1, Aatk, Shmt2, Inpp5a, Rbfox3, Bach1, Pdgfa, Egfl7, Necab3, Gnas, B4galt1, Rnf220, Slc9a1, Casz1, Plch2, Ncor2, Aacs, Ulk1, Itpr1, Itpr2, Atp2b2, Asb7, Dgat2, Bag3, Fgfr2, Tacc2, Fam53b, Atp6ap2, Cetn2, Msl…	GO_BiologicalProcess	Hypermethylated
GO:0006956	complement activation	43	3	0.39	0.00806857	ENSMUSG00000022149, ENSMUSG00000038576, ENSMUSG00000073418	C9, Susd4, C4b	GO_BiologicalProcess	Hypermethylated
GO:0042982	amyloid precursor protein metabolic process	43	3	0.39	0.00806857	ENSMUSG00000022037, ENSMUSG00000022108, ENSMUSG00000027489	Clu, Itm2b, Necab3	GO_BiologicalProcess	Hypermethylated
GO:0042592	homeostatic process	1632	25	14.89	0.00819289	ENSMUSG00000005320, ENSMUSG00000018868, ENSMUSG00000020532, ENSMUSG00000022353, ENSMUSG00000022865, ENSMUSG00000024978, ENSMUSG00000025059, ENSMUSG00000025142, ENSMUSG00000027523, ENSMUSG00000028854, ENSMUSG00000029478, ENSMUSG00000029482, ENSMUSG00000030102, ENSMUSG00000030287, ENSMUSG00000030302, ENSMUSG00000030747, ENSMUSG00000031431, ENSMUSG00000031451, ENSMUSG00000036875, ENSMUSG00000037071,…	Fgfr4, Pnpla5, Acaca, Mtss1, Cxadr, Gpam, Gk, Aspscr1, Gnas, Slc9a1, Ncor2, Aacs, Itpr1, Itpr2, Atp2b2, Dgat2, Tsc22d3, Gas6, Dna2, Scd1, Pnpla3, Hcar2, Zfpm1, Mapk15, Nespas	GO_BiologicalProcess	Hypermethylated
GO:0009987	cellular process	14499	147	132.31	0.00819289	ENSMUSG00000003526, ENSMUSG00000003555, ENSMUSG00000003559, ENSMUSG00000004356, ENSMUSG00000004530, ENSMUSG00000004637, ENSMUSG00000005320, ENSMUSG00000005362, ENSMUSG00000006445, ENSMUSG00000014592, ENSMUSG00000018126, ENSMUSG00000018411, ENSMUSG00000018868, ENSMUSG00000019146, ENSMUSG00000019944, ENSMUSG00000020387, ENSMUSG00000020532, ENSMUSG00000020917, ENSMUSG00000021280, ENSMUSG00000021820,…	Prodh, Cyp17a1, As3mt, Utp20, Coro1c, Wwox, Fgfr4, Crbn, Epha2, Camta1, Baiap2l2, Mapt, Pnpla5, Cacng2, Rhobtb1, Jade2, Acaca, Acly, Exoc3l4, Camk2g, Arhgef3, Clu, Itm2b, C9, Tars, Mtss1, Nptxr, Gbe1, Cxadr, Setd4, Esx1, Anks1, Fads3, Gna14, Rcl1, Pcx, Gpam, Tll2, Dntt, Gk, Aspscr1, Fasn, Aatk, Shmt2, Inpp5a, Rbfox3, Bach1, Pdgfa, Miga2, Egfl7, Rbms1, Hdc, Necab3, Gnas, Acad9, B4galt1, Rnf220, Ak…	GO_BiologicalProcess	Hypermethylated
GO:0045926	negative regulation of growth	245	7	2.24	0.00819289	ENSMUSG00000022865, ENSMUSG00000025013, ENSMUSG00000025375, ENSMUSG00000027523, ENSMUSG00000029512, ENSMUSG00000037071, ENSMUSG00000054252	Cxadr, Tll2, Aatk, Gnas, Ulk1, Scd1, Fgfr3	GO_BiologicalProcess	Hypermethylated
GO:0090207	regulation of triglyceride metabolic process	44	3	0.4	0.00819289	ENSMUSG00000024978, ENSMUSG00000030747, ENSMUSG00000041567	Gpam, Dgat2, Serpina12	GO_BiologicalProcess	Hypermethylated
GO:0060070	canonical Wnt signaling pathway	246	7	2.24	0.00819289	ENSMUSG00000028677, ENSMUSG00000030849, ENSMUSG00000030956, ENSMUSG00000039844, ENSMUSG00000054252, ENSMUSG00000055799, ENSMUSG00000070348	Rnf220, Fgfr2, Fam53b, Rapgef1, Fgfr3, Tcf7l1, Ccnd1	GO_BiologicalProcess	Hypermethylated
GO:0031326	regulation of cellular biosynthetic process	3757	48	34.28	0.00819289	ENSMUSG00000003555, ENSMUSG00000004637, ENSMUSG00000005320, ENSMUSG00000014592, ENSMUSG00000022037, ENSMUSG00000022108, ENSMUSG00000023443, ENSMUSG00000024892, ENSMUSG00000024978, ENSMUSG00000025612, ENSMUSG00000025856, ENSMUSG00000027489, ENSMUSG00000027523, ENSMUSG00000028854, ENSMUSG00000028977, ENSMUSG00000029478, ENSMUSG00000030747, ENSMUSG00000030847, ENSMUSG00000030849, ENSMUSG00000031358,…	Cyp17a1, Wwox, Fgfr4, Camta1, Clu, Itm2b, Esx1, Pcx, Gpam, Bach1, Pdgfa, Necab3, Gnas, Slc9a1, Casz1, Ncor2, Dgat2, Bag3, Fgfr2, Msl3, Hcfc1, Tsc22d3, Gas6, Elovl5, Kdm4a, Igf2bp2, Nfkbiz, Sbno2, Smad6, Dna2, Cdkn1c, Phf8, Nop53, Serpina12, Cux2, Hoxa6, Mycs, Ppp1r3b, Smcr8, Zfpm1, Cited1, Fgfr3, Nfic, Tcf7l1, Zfp809, Mapk15, Ccnd1, Cbx6	GO_BiologicalProcess	Hypermethylated
GO:0048878	chemical homeostasis	1052	18	9.6	0.00819289	ENSMUSG00000005320, ENSMUSG00000018868, ENSMUSG00000020532, ENSMUSG00000022353, ENSMUSG00000024978, ENSMUSG00000025059, ENSMUSG00000025142, ENSMUSG00000027523, ENSMUSG00000028854, ENSMUSG00000029478, ENSMUSG00000029482, ENSMUSG00000030102, ENSMUSG00000030287, ENSMUSG00000030302, ENSMUSG00000030747, ENSMUSG00000031451, ENSMUSG00000037071, ENSMUSG00000041653	Fgfr4, Pnpla5, Acaca, Mtss1, Gpam, Gk, Aspscr1, Gnas, Slc9a1, Ncor2, Aacs, Itpr1, Itpr2, Atp2b2, Dgat2, Gas6, Scd1, Pnpla3	GO_BiologicalProcess	Hypermethylated
GO:0044260	cellular macromolecule metabolic process	7306	83	66.67	0.00819289	ENSMUSG00000004356, ENSMUSG00000004530, ENSMUSG00000004637, ENSMUSG00000005320, ENSMUSG00000005362, ENSMUSG00000006445, ENSMUSG00000014592, ENSMUSG00000019146, ENSMUSG00000020387, ENSMUSG00000021820, ENSMUSG00000022037, ENSMUSG00000022108, ENSMUSG00000022241, ENSMUSG00000022707, ENSMUSG00000022948, ENSMUSG00000023443, ENSMUSG00000024219, ENSMUSG00000024785, ENSMUSG00000025014, ENSMUSG00000025142,…	Utp20, Coro1c, Wwox, Fgfr4, Crbn, Epha2, Camta1, Cacng2, Jade2, Camk2g, Clu, Itm2b, Tars, Gbe1, Setd4, Esx1, Anks1, Rcl1, Dntt, Aspscr1, Aatk, Shmt2, Rbfox3, Bach1, Pdgfa, Rbms1, Necab3, Gnas, B4galt1, Rnf220, Slc9a1, Casz1, Ncor2, Ulk1, Tmtc1, Bag3, Fgfr2, Atp6ap2, Cetn2, Msl3, Hcfc1, Tsc22d3, Gas6, Lama1, Kdm4a, Igf2bp2, Gcsh, Nfkbiz, Sbno2, Prr5, Macrod1, Smad6, Dna2, Cdkn1c, Susd4, Mmd2, Rapg…	GO_BiologicalProcess	Hypermethylated
GO:0014066	regulation of phosphatidylinositol 3-kinase signaling	86	4	0.78	0.00819289	ENSMUSG00000025856, ENSMUSG00000036106, ENSMUSG00000041560, ENSMUSG00000041567	Pdgfa, Prr5, Nop53, Serpina12	GO_BiologicalProcess	Hypermethylated
GO:0071456	cellular response to hypoxia	86	4	0.78	0.00819289	ENSMUSG00000025612, ENSMUSG00000028854, ENSMUSG00000041560, ENSMUSG00000050511	Bach1, Slc9a1, Nop53, Oprd1	GO_BiologicalProcess	Hypermethylated
GO:2000649	regulation of sodium ion transmembrane transporter activity	45	3	0.41	0.00819289	ENSMUSG00000009687, ENSMUSG00000028854, ENSMUSG00000036578	Fxyd5, Slc9a1, Fxyd7	GO_BiologicalProcess	Hypermethylated
GO:0006924	activation-induced cell death of T cells	15	2	0.14	0.00819289	ENSMUSG00000024978, ENSMUSG00000031431	Gpam, Tsc22d3	GO_BiologicalProcess	Hypermethylated
GO:0034643	establishment of mitochondrion localization, microtubule-mediated	15	2	0.14	0.00819289	ENSMUSG00000018411, ENSMUSG00000032536	Mapt, Trak1	GO_BiologicalProcess	Hypermethylated
GO:0043981	histone H4-K5 acetylation	15	2	0.14	0.00819289	ENSMUSG00000020387, ENSMUSG00000031386	Jade2, Hcfc1	GO_BiologicalProcess	Hypermethylated
GO:0043982	histone H4-K8 acetylation	15	2	0.14	0.00819289	ENSMUSG00000020387, ENSMUSG00000031386	Jade2, Hcfc1	GO_BiologicalProcess	Hypermethylated
GO:0047497	mitochondrion transport along microtubule	15	2	0.14	0.00819289	ENSMUSG00000018411, ENSMUSG00000032536	Mapt, Trak1	GO_BiologicalProcess	Hypermethylated
GO:0048642	negative regulation of skeletal muscle tissue development	15	2	0.14	0.00819289	ENSMUSG00000025013, ENSMUSG00000031431	Tll2, Tsc22d3	GO_BiologicalProcess	Hypermethylated
GO:0050872	white fat cell differentiation	15	2	0.14	0.00819289	ENSMUSG00000029478, ENSMUSG00000037071	Ncor2, Scd1	GO_BiologicalProcess	Hypermethylated
GO:0061430	bone trabecula morphogenesis	15	2	0.14	0.00819289	ENSMUSG00000035673, ENSMUSG00000054252	Sbno2, Fgfr3	GO_BiologicalProcess	Hypermethylated
GO:0071071	regulation of phospholipid biosynthetic process	15	2	0.14	0.00819289	ENSMUSG00000024892, ENSMUSG00000025856	Pcx, Pdgfa	GO_BiologicalProcess	Hypermethylated
GO:1990000	amyloid fibril formation	15	2	0.14	0.00819289	ENSMUSG00000018411, ENSMUSG00000022037	Mapt, Clu	GO_BiologicalProcess	Hypermethylated
GO:0016055	Wnt signaling pathway	378	9	3.45	0.00819289	ENSMUSG00000004637, ENSMUSG00000028677, ENSMUSG00000030849, ENSMUSG00000030956, ENSMUSG00000031007, ENSMUSG00000039844, ENSMUSG00000054252, ENSMUSG00000055799, ENSMUSG00000070348	Wwox, Rnf220, Fgfr2, Fam53b, Atp6ap2, Rapgef1, Fgfr3, Tcf7l1, Ccnd1	GO_BiologicalProcess	Hypermethylated
GO:0071822	protein complex subunit organization	1389	22	12.68	0.00820202	ENSMUSG00000005362, ENSMUSG00000018126, ENSMUSG00000018411, ENSMUSG00000020532, ENSMUSG00000021820, ENSMUSG00000022037, ENSMUSG00000022149, ENSMUSG00000022353, ENSMUSG00000025403, ENSMUSG00000027710, ENSMUSG00000028413, ENSMUSG00000029512, ENSMUSG00000031386, ENSMUSG00000032418, ENSMUSG00000036867, ENSMUSG00000041560, ENSMUSG00000041598, ENSMUSG00000049323, ENSMUSG00000050511, ENSMUSG00000053617,…	Crbn, Baiap2l2, Mapt, Acaca, Camk2g, Clu, C9, Mtss1, Shmt2, Acad9, B4galt1, Ulk1, Hcfc1, Me1, Smad6, Nop53, Cdc42ep4, Smcr8, Oprd1, Sh3pxd2a, Sept9, Clec16a	GO_BiologicalProcess	Hypermethylated
GO:0044262	cellular carbohydrate metabolic process	250	7	2.28	0.00824121	ENSMUSG00000022707, ENSMUSG00000025059, ENSMUSG00000025477, ENSMUSG00000028413, ENSMUSG00000030747, ENSMUSG00000041567, ENSMUSG00000046794	Gbe1, Gk, Inpp5a, B4galt1, Dgat2, Serpina12, Ppp1r3b	GO_BiologicalProcess	Hypermethylated
GO:0060348	bone development	191	6	1.74	0.00827	ENSMUSG00000025856, ENSMUSG00000026858, ENSMUSG00000027523, ENSMUSG00000030849, ENSMUSG00000049577, ENSMUSG00000054252	Pdgfa, Miga2, Gnas, Fgfr2, Zfpm1, Fgfr3	GO_BiologicalProcess	Hypermethylated
GO:0043005	neuron projection	1315	29	11.87	0.0014	ENSMUSG00000003555, ENSMUSG00000018411, ENSMUSG00000019146, ENSMUSG00000021820, ENSMUSG00000022037, ENSMUSG00000022865, ENSMUSG00000024219, ENSMUSG00000025375, ENSMUSG00000027360, ENSMUSG00000027523, ENSMUSG00000027710, ENSMUSG00000029512, ENSMUSG00000030102, ENSMUSG00000030287, ENSMUSG00000030302, ENSMUSG00000030847, ENSMUSG00000031007, ENSMUSG00000031347, ENSMUSG00000031386, ENSMUSG00000032349,…	Cyp17a1, Mapt, Cacng2, Camk2g, Clu, Cxadr, Anks1, Aatk, Hdc, Gnas, Acad9, Ulk1, Itpr1, Itpr2, Atp2b2, Bag3, Atp6ap2, Cetn2, Hcfc1, Elovl5, Trak1, Chrm1, Shank2, Inpp5f, Synpo, Lypd6, Oprd1, C4b, Npcd	GO_CellularComponent	Hypermethylated
GO:0120025	plasma membrane bounded cell projection	1986	36	17.93	0.0037	ENSMUSG00000003555, ENSMUSG00000004530, ENSMUSG00000004637, ENSMUSG00000006445, ENSMUSG00000018411, ENSMUSG00000019146, ENSMUSG00000021820, ENSMUSG00000022037, ENSMUSG00000022865, ENSMUSG00000024219, ENSMUSG00000025375, ENSMUSG00000025856, ENSMUSG00000027360, ENSMUSG00000027523, ENSMUSG00000027710, ENSMUSG00000028413, ENSMUSG00000028792, ENSMUSG00000029512, ENSMUSG00000030102, ENSMUSG00000030287,…	Cyp17a1, Coro1c, Wwox, Epha2, Mapt, Cacng2, Camk2g, Clu, Cxadr, Anks1, Aatk, Pdgfa, Hdc, Gnas, Acad9, B4galt1, Ak2, Ulk1, Itpr1, Itpr2, Atp2b2, Bag3, Atp6ap2, Cetn2, Hcfc1, Elovl5, Trak1, Chrm1, Shank2, Inpp5f, Synpo, Lypd6, Oprd1, Sept9, C4b, Npcd	GO_CellularComponent	Hypermethylated
GO:0036477	somatodendritic compartment	911	21	8.22	0.00376	ENSMUSG00000003555, ENSMUSG00000018411, ENSMUSG00000019146, ENSMUSG00000022037, ENSMUSG00000025576, ENSMUSG00000027360, ENSMUSG00000027523, ENSMUSG00000027710, ENSMUSG00000029512, ENSMUSG00000030102, ENSMUSG00000030302, ENSMUSG00000031386, ENSMUSG00000032349, ENSMUSG00000032536, ENSMUSG00000032773, ENSMUSG00000037541, ENSMUSG00000042105, ENSMUSG00000043079, ENSMUSG00000050511, ENSMUSG00000073418,…	Cyp17a1, Mapt, Cacng2, Clu, Rbfox3, Hdc, Gnas, Acad9, Ulk1, Itpr1, Atp2b2, Hcfc1, Elovl5, Trak1, Chrm1, Shank2, Inpp5f, Synpo, Oprd1, C4b, Npcd	GO_CellularComponent	Hypermethylated
GO:0097458	neuron part	1591	30	14.36	0.00376	ENSMUSG00000003555, ENSMUSG00000018411, ENSMUSG00000019146, ENSMUSG00000021820, ENSMUSG00000022037, ENSMUSG00000022865, ENSMUSG00000024219, ENSMUSG00000025375, ENSMUSG00000025576, ENSMUSG00000027360, ENSMUSG00000027523, ENSMUSG00000027710, ENSMUSG00000029512, ENSMUSG00000030102, ENSMUSG00000030287, ENSMUSG00000030302, ENSMUSG00000030847, ENSMUSG00000031007, ENSMUSG00000031347, ENSMUSG00000031386,…	Cyp17a1, Mapt, Cacng2, Camk2g, Clu, Cxadr, Anks1, Aatk, Rbfox3, Hdc, Gnas, Acad9, Ulk1, Itpr1, Itpr2, Atp2b2, Bag3, Atp6ap2, Cetn2, Hcfc1, Elovl5, Trak1, Chrm1, Shank2, Inpp5f, Synpo, Lypd6, Oprd1, C4b, Npcd	GO_CellularComponent	Hypermethylated
GO:0042995	cell projection	2161	37	19.51	0.00376	ENSMUSG00000003555, ENSMUSG00000004530, ENSMUSG00000004637, ENSMUSG00000006445, ENSMUSG00000018411, ENSMUSG00000019146, ENSMUSG00000021820, ENSMUSG00000022037, ENSMUSG00000022865, ENSMUSG00000024219, ENSMUSG00000025375, ENSMUSG00000025856, ENSMUSG00000027360, ENSMUSG00000027523, ENSMUSG00000027710, ENSMUSG00000028413, ENSMUSG00000028792, ENSMUSG00000029512, ENSMUSG00000030102, ENSMUSG00000030287,…	Cyp17a1, Coro1c, Wwox, Epha2, Mapt, Cacng2, Camk2g, Clu, Cxadr, Anks1, Aatk, Pdgfa, Hdc, Gnas, Acad9, B4galt1, Ak2, Ulk1, Itpr1, Itpr2, Atp2b2, Bag3, Atp6ap2, Cetn2, Hcfc1, Elovl5, Trak1, Chrm1, Shank2, Inpp5f, Synpo, Lypd6, Oprd1, Sh3pxd2a, Sept9, C4b, Npcd	GO_CellularComponent	Hypermethylated
GO:0030425	dendrite	608	16	5.49	0.00433333	ENSMUSG00000018411, ENSMUSG00000022037, ENSMUSG00000027360, ENSMUSG00000027523, ENSMUSG00000027710, ENSMUSG00000030102, ENSMUSG00000030302, ENSMUSG00000031386, ENSMUSG00000032536, ENSMUSG00000032773, ENSMUSG00000037541, ENSMUSG00000042105, ENSMUSG00000043079, ENSMUSG00000050511, ENSMUSG00000073418, ENSMUSG00000089837	Mapt, Clu, Hdc, Gnas, Acad9, Itpr1, Atp2b2, Hcfc1, Trak1, Chrm1, Shank2, Inpp5f, Synpo, Oprd1, C4b, Npcd	GO_CellularComponent	Hypermethylated
GO:0044444	cytoplasmic part	7683	91	69.35	0.0197143	ENSMUSG00000003526, ENSMUSG00000003555, ENSMUSG00000003559, ENSMUSG00000004637, ENSMUSG00000005320, ENSMUSG00000014592, ENSMUSG00000018126, ENSMUSG00000018411, ENSMUSG00000020532, ENSMUSG00000020917, ENSMUSG00000021280, ENSMUSG00000021820, ENSMUSG00000022037, ENSMUSG00000022108, ENSMUSG00000022149, ENSMUSG00000022241, ENSMUSG00000022865, ENSMUSG00000022946, ENSMUSG00000024219, ENSMUSG00000024664,…	Prodh, Cyp17a1, As3mt, Wwox, Fgfr4, Camta1, Baiap2l2, Mapt, Acaca, Acly, Exoc3l4, Camk2g, Clu, Itm2b, C9, Tars, Cxadr, Dopey2, Anks1, Fads3, Pcx, Ehbp1l1, Gpam, Dntt, Gk, Aspscr1, Fasn, Aatk, Shmt2, Bach1, Miga2, Hdc, Necab3, Gnas, Acad9, B4galt1, Ak2, A3galt2, Slc9a1, Casz1, Aacs, Ulk1, Itpr1, Itpr2, Atp2b2, Tmtc1, Dgat2, Bag3, Fgfr2, Tacc2, Cetn2, Elovl5, Me1, Trak1, Abcc4, Kdm4a, Igf2bp2, Gcsh…	GO_CellularComponent	Hypermethylated
GO:0044297	cell body	737	16	6.65	0.027	ENSMUSG00000003555, ENSMUSG00000018411, ENSMUSG00000022865, ENSMUSG00000025576, ENSMUSG00000027360, ENSMUSG00000027523, ENSMUSG00000029512, ENSMUSG00000030102, ENSMUSG00000030302, ENSMUSG00000031007, ENSMUSG00000031386, ENSMUSG00000032349, ENSMUSG00000037541, ENSMUSG00000042105, ENSMUSG00000073418, ENSMUSG00000089837	Cyp17a1, Mapt, Cxadr, Rbfox3, Hdc, Gnas, Ulk1, Itpr1, Atp2b2, Atp6ap2, Hcfc1, Elovl5, Shank2, Inpp5f, C4b, Npcd	GO_CellularComponent	Hypermethylated
GO:0043226	organelle	12209	130	110.21	0.0296	ENSMUSG00000003526, ENSMUSG00000003555, ENSMUSG00000003559, ENSMUSG00000004356, ENSMUSG00000004530, ENSMUSG00000004637, ENSMUSG00000005320, ENSMUSG00000005362, ENSMUSG00000014592, ENSMUSG00000018126, ENSMUSG00000018411, ENSMUSG00000018868, ENSMUSG00000019146, ENSMUSG00000020387, ENSMUSG00000020532, ENSMUSG00000020917, ENSMUSG00000021820, ENSMUSG00000022037, ENSMUSG00000022108, ENSMUSG00000022149,…	Prodh, Cyp17a1, As3mt, Utp20, Coro1c, Wwox, Fgfr4, Crbn, Camta1, Baiap2l2, Mapt, Pnpla5, Cacng2, Jade2, Acaca, Acly, Camk2g, Clu, Itm2b, C9, Tars, A1bg, Mtss1, Gbe1, Cxadr, Dopey2, Setd4, Esx1, Anks1, Fads3, Gna14, Rcl1, Pcx, Ehbp1l1, Gpam, Dntt, Gk, Aspscr1, Fasn, Aatk, Shmt2, Inpp5a, Rbfox3, Bach1, Miga2, Rbms1, Necab3, Gnas, Acad9, Col15a1, B4galt1, Ak2, A3galt2, Slc9a1, Casz1, Ncor2, Ulk1, It…	GO_CellularComponent	Hypermethylated
GO:0030426	growth cone	185	7	1.67	0.0296	ENSMUSG00000018411, ENSMUSG00000022037, ENSMUSG00000022865, ENSMUSG00000025375, ENSMUSG00000032536, ENSMUSG00000037541, ENSMUSG00000089837	Mapt, Clu, Cxadr, Aatk, Trak1, Shank2, Npcd	GO_CellularComponent	Hypermethylated
GO:0030427	site of polarized growth	190	7	1.72	0.0314545	ENSMUSG00000018411, ENSMUSG00000022037, ENSMUSG00000022865, ENSMUSG00000025375, ENSMUSG00000032536, ENSMUSG00000037541, ENSMUSG00000089837	Mapt, Clu, Cxadr, Aatk, Trak1, Shank2, Npcd	GO_CellularComponent	Hypermethylated
GO:0005737	cytoplasm	10226	112	92.31	0.0341667	ENSMUSG00000003526, ENSMUSG00000003555, ENSMUSG00000003559, ENSMUSG00000004530, ENSMUSG00000004637, ENSMUSG00000005320, ENSMUSG00000005362, ENSMUSG00000014592, ENSMUSG00000018126, ENSMUSG00000018411, ENSMUSG00000018868, ENSMUSG00000020532, ENSMUSG00000020917, ENSMUSG00000021280, ENSMUSG00000021820, ENSMUSG00000021895, ENSMUSG00000022037, ENSMUSG00000022108, ENSMUSG00000022149, ENSMUSG00000022241,…	Prodh, Cyp17a1, As3mt, Coro1c, Wwox, Fgfr4, Crbn, Camta1, Baiap2l2, Mapt, Pnpla5, Acaca, Acly, Exoc3l4, Camk2g, Arhgef3, Clu, Itm2b, C9, Tars, Mtss1, Cxadr, Dopey2, Anks1, Fads3, Pcx, Ehbp1l1, Gpam, Dntt, Gk, Aspscr1, Fasn, Aatk, Shmt2, Rbfox3, Bach1, Miga2, Hdc, Necab3, Gnas, Acad9, B4galt1, Rnf220, Ak2, A3galt2, Slc9a1, Casz1, Plch2, Aacs, Ulk1, Itpr1, Itpr2, Atp2b2, Tmtc1, Dgat2, Bag3, Fgfr2, …	GO_CellularComponent	Hypermethylated
GO:0043025	neuronal cell body	660	14	5.96	0.042	ENSMUSG00000003555, ENSMUSG00000018411, ENSMUSG00000025576, ENSMUSG00000027360, ENSMUSG00000027523, ENSMUSG00000029512, ENSMUSG00000030102, ENSMUSG00000030302, ENSMUSG00000031386, ENSMUSG00000032349, ENSMUSG00000037541, ENSMUSG00000042105, ENSMUSG00000073418, ENSMUSG00000089837	Cyp17a1, Mapt, Rbfox3, Hdc, Gnas, Ulk1, Itpr1, Atp2b2, Hcfc1, Elovl5, Shank2, Inpp5f, C4b, Npcd	GO_CellularComponent	Hypermethylated
GO:0048471	perinuclear region of cytoplasm	598	13	5.4	0.0447143	ENSMUSG00000022037, ENSMUSG00000025142, ENSMUSG00000025375, ENSMUSG00000027523, ENSMUSG00000028854, ENSMUSG00000030102, ENSMUSG00000030747, ENSMUSG00000032536, ENSMUSG00000039533, ENSMUSG00000039844, ENSMUSG00000054252, ENSMUSG00000059248, ENSMUSG00000089704	Clu, Aspscr1, Aatk, Gnas, Slc9a1, Itpr1, Dgat2, Trak1, Mmd2, Rapgef1, Fgfr3, Sept9, Galnt2	GO_CellularComponent	Hypermethylated
GO:0004312	fatty acid synthase activity	11	3	0.1	0.02	ENSMUSG00000025153, ENSMUSG00000032349, ENSMUSG00000041220	Fasn, Elovl5, Elovl6	GO_MolecularFunction	Hypermethylated
GO:0043168	anion binding	2566	41	23.36	0.02	ENSMUSG00000003526, ENSMUSG00000005320, ENSMUSG00000006445, ENSMUSG00000018126, ENSMUSG00000019944, ENSMUSG00000020532, ENSMUSG00000020917, ENSMUSG00000021820, ENSMUSG00000022108, ENSMUSG00000022241, ENSMUSG00000024697, ENSMUSG00000024892, ENSMUSG00000025059, ENSMUSG00000025153, ENSMUSG00000025375, ENSMUSG00000025403, ENSMUSG00000027360, ENSMUSG00000027523, ENSMUSG00000027710, ENSMUSG00000028792,…	Prodh, Fgfr4, Epha2, Baiap2l2, Rhobtb1, Acaca, Acly, Camk2g, Itm2b, Tars, Gna14, Pcx, Gk, Fasn, Aatk, Shmt2, Hdc, Gnas, Acad9, Ak2, Aacs, Ulk1, Itpr1, Itpr2, Atp2b2, Fgfr2, Gas6, Dna2, Osbpl5, Nlrp9c, Hlcs, Pnpla3, Hcar2, Sh3pxd2a, Fgfr3, Gpc6, Sept9, Zcchc14, Irgc1, Mapk15, Gimap8	GO_MolecularFunction	Hypermethylated
GO:0016740	transferase activity	2253	36	20.51	0.0207273	ENSMUSG00000003559, ENSMUSG00000005320, ENSMUSG00000006445, ENSMUSG00000020387, ENSMUSG00000020917, ENSMUSG00000021820, ENSMUSG00000022707, ENSMUSG00000022948, ENSMUSG00000024978, ENSMUSG00000025014, ENSMUSG00000025059, ENSMUSG00000025153, ENSMUSG00000025375, ENSMUSG00000025403, ENSMUSG00000025612, ENSMUSG00000028413, ENSMUSG00000028677, ENSMUSG00000028792, ENSMUSG00000028794, ENSMUSG00000029512,…	As3mt, Fgfr4, Epha2, Jade2, Acly, Camk2g, Gbe1, Setd4, Gpam, Dntt, Gk, Fasn, Aatk, Shmt2, Bach1, B4galt1, Rnf220, Ak2, A3galt2, Ulk1, Dgat2, Fgfr2, Hcfc1, Elovl5, Gcsh, Galt, Mmd2, Siah1b, Elovl6, Pnpla3, Hs6st1, Fgfr3, Hs6st2, Mapk15, Ccnd1, Galnt2	GO_MolecularFunction	Hypermethylated
GO:0043167	ion binding	5261	68	47.9	0.0207273	ENSMUSG00000003526, ENSMUSG00000003555, ENSMUSG00000005320, ENSMUSG00000005362, ENSMUSG00000006445, ENSMUSG00000018126, ENSMUSG00000019944, ENSMUSG00000020387, ENSMUSG00000020532, ENSMUSG00000020917, ENSMUSG00000021820, ENSMUSG00000022108, ENSMUSG00000022241, ENSMUSG00000022421, ENSMUSG00000022707, ENSMUSG00000024697, ENSMUSG00000024892, ENSMUSG00000025013, ENSMUSG00000025014, ENSMUSG00000025059,…	Prodh, Cyp17a1, Fgfr4, Crbn, Epha2, Baiap2l2, Rhobtb1, Jade2, Acaca, Acly, Camk2g, Itm2b, Tars, Nptxr, Gbe1, Gna14, Pcx, Tll2, Dntt, Gk, Fasn, Aatk, Shmt2, Egfl7, Hdc, Necab3, Gnas, Acad9, B4galt1, Rnf220, Ak2, A3galt2, Casz1, Plch2, Aacs, Ulk1, Itpr1, Itpr2, Atp2b2, Fgfr2, Cetn2, Gas6, Me1, Rnft2, Kdm4a, Galt, Smad6, Dna2, Scd1, Osbpl5, Itga9, Nlrp9c, Siah1b, Hlcs, Phf8, Pnpla3, Hcar2, Zfpm1, Sh…	GO_MolecularFunction	Hypermethylated
GO:0036094	small molecule binding	2294	36	20.88	0.0207273	ENSMUSG00000003526, ENSMUSG00000005320, ENSMUSG00000006445, ENSMUSG00000019944, ENSMUSG00000020532, ENSMUSG00000020917, ENSMUSG00000021820, ENSMUSG00000022108, ENSMUSG00000022241, ENSMUSG00000024697, ENSMUSG00000024892, ENSMUSG00000025059, ENSMUSG00000025153, ENSMUSG00000025375, ENSMUSG00000025403, ENSMUSG00000027360, ENSMUSG00000027523, ENSMUSG00000027710, ENSMUSG00000028792, ENSMUSG00000029482,…	Prodh, Fgfr4, Epha2, Rhobtb1, Acaca, Acly, Camk2g, Itm2b, Tars, Gna14, Pcx, Gk, Fasn, Aatk, Shmt2, Hdc, Gnas, Acad9, Ak2, Aacs, Ulk1, Itpr2, Atp2b2, Bag3, Fgfr2, Me1, Dna2, Osbpl5, Nlrp9c, Hlcs, Hcar2, Fgfr3, Sept9, Irgc1, Mapk15, Gimap8	GO_MolecularFunction	Hypermethylated
GO:0000166	nucleotide binding	1960	32	17.84	0.0207273	ENSMUSG00000003526, ENSMUSG00000005320, ENSMUSG00000006445, ENSMUSG00000019944, ENSMUSG00000020532, ENSMUSG00000020917, ENSMUSG00000021820, ENSMUSG00000022108, ENSMUSG00000022241, ENSMUSG00000024697, ENSMUSG00000024892, ENSMUSG00000025059, ENSMUSG00000025153, ENSMUSG00000025375, ENSMUSG00000027523, ENSMUSG00000027710, ENSMUSG00000028792, ENSMUSG00000029482, ENSMUSG00000029512, ENSMUSG00000030302,…	Prodh, Fgfr4, Epha2, Rhobtb1, Acaca, Acly, Camk2g, Itm2b, Tars, Gna14, Pcx, Gk, Fasn, Aatk, Gnas, Acad9, Ak2, Aacs, Ulk1, Atp2b2, Bag3, Fgfr2, Me1, Dna2, Nlrp9c, Hlcs, Hcar2, Fgfr3, Sept9, Irgc1, Mapk15, Gimap8	GO_MolecularFunction	Hypermethylated
GO:1901265	nucleoside phosphate binding	1960	32	17.84	0.0207273	ENSMUSG00000003526, ENSMUSG00000005320, ENSMUSG00000006445, ENSMUSG00000019944, ENSMUSG00000020532, ENSMUSG00000020917, ENSMUSG00000021820, ENSMUSG00000022108, ENSMUSG00000022241, ENSMUSG00000024697, ENSMUSG00000024892, ENSMUSG00000025059, ENSMUSG00000025153, ENSMUSG00000025375, ENSMUSG00000027523, ENSMUSG00000027710, ENSMUSG00000028792, ENSMUSG00000029482, ENSMUSG00000029512, ENSMUSG00000030302,…	Prodh, Fgfr4, Epha2, Rhobtb1, Acaca, Acly, Camk2g, Itm2b, Tars, Gna14, Pcx, Gk, Fasn, Aatk, Gnas, Acad9, Ak2, Aacs, Ulk1, Atp2b2, Bag3, Fgfr2, Me1, Dna2, Nlrp9c, Hlcs, Hcar2, Fgfr3, Sept9, Irgc1, Mapk15, Gimap8	GO_MolecularFunction	Hypermethylated
GO:0005488	binding	12494	134	113.75	0.0207273	ENSMUSG00000003526, ENSMUSG00000003555, ENSMUSG00000004356, ENSMUSG00000004530, ENSMUSG00000004637, ENSMUSG00000005320, ENSMUSG00000005362, ENSMUSG00000006445, ENSMUSG00000009687, ENSMUSG00000014592, ENSMUSG00000018126, ENSMUSG00000018411, ENSMUSG00000019146, ENSMUSG00000019944, ENSMUSG00000020387, ENSMUSG00000020532, ENSMUSG00000020917, ENSMUSG00000021280, ENSMUSG00000021820, ENSMUSG00000021895,…	Prodh, Cyp17a1, Utp20, Coro1c, Wwox, Fgfr4, Crbn, Epha2, Fxyd5, Camta1, Baiap2l2, Mapt, Cacng2, Rhobtb1, Jade2, Acaca, Acly, Exoc3l4, Camk2g, Arhgef3, Clu, Itm2b, Tars, Mtss1, Nptxr, Gbe1, Cxadr, Anks1, Gna14, Pcx, Tll2, Dntt, Gk, Aspscr1, Fasn, Aatk, Shmt2, Inpp5a, Rbfox3, Bach1, Pdgfa, Miga2, Egfl7, Rbms1, Hdc, Necab3, Gnas, Acad9, B4galt1, Rnf220, Ak2, A3galt2, Slc9a1, Casz1, Plch2, Sorcs2, Nc…	GO_MolecularFunction	Hypermethylated
GO:0005515	protein binding	8466	98	77.08	0.0207273	ENSMUSG00000004530, ENSMUSG00000004637, ENSMUSG00000005320, ENSMUSG00000006445, ENSMUSG00000009687, ENSMUSG00000018126, ENSMUSG00000018411, ENSMUSG00000019146, ENSMUSG00000019944, ENSMUSG00000020387, ENSMUSG00000020532, ENSMUSG00000020917, ENSMUSG00000021280, ENSMUSG00000021820, ENSMUSG00000021895, ENSMUSG00000022037, ENSMUSG00000022108, ENSMUSG00000022353, ENSMUSG00000022421, ENSMUSG00000022865,…	Coro1c, Wwox, Fgfr4, Epha2, Fxyd5, Baiap2l2, Mapt, Cacng2, Rhobtb1, Jade2, Acaca, Acly, Exoc3l4, Camk2g, Arhgef3, Clu, Itm2b, Mtss1, Nptxr, Cxadr, Anks1, Gna14, Pcx, Gk, Aspscr1, Fasn, Aatk, Shmt2, Inpp5a, Rbfox3, Bach1, Pdgfa, Miga2, Egfl7, Necab3, Gnas, B4galt1, Rnf220, Slc9a1, Sorcs2, Ncor2, Ulk1, Itpr1, Itpr2, Atp2b2, Dgat2, Bag3, Fgfr2, Tacc2, Atp6ap2, Cetn2, Msl3, Hcfc1, Tsc22d3, Gas6, Me1,…	GO_MolecularFunction	Hypermethylated
GO:0016830	carbon-carbon lyase activity	50	4	0.46	0.0207273	ENSMUSG00000003555, ENSMUSG00000025403, ENSMUSG00000027360, ENSMUSG00000032418	Cyp17a1, Shmt2, Hdc, Me1	GO_MolecularFunction	Hypermethylated
GO:0019842	vitamin binding	128	6	1.17	0.0207273	ENSMUSG00000020532, ENSMUSG00000024892, ENSMUSG00000025153, ENSMUSG00000025403, ENSMUSG00000027360, ENSMUSG00000040820	Acaca, Pcx, Fasn, Shmt2, Hdc, Hlcs	GO_MolecularFunction	Hypermethylated
GO:0031683	G-protein beta/gamma-subunit complex binding	24	3	0.22	0.0216667	ENSMUSG00000024697, ENSMUSG00000027523, ENSMUSG00000031347	Gna14, Gnas, Cetn2	GO_MolecularFunction	Hypermethylated
GO:0017134	fibroblast growth factor binding	26	3	0.24	0.024	ENSMUSG00000005320, ENSMUSG00000030849, ENSMUSG00000054252	Fgfr4, Fgfr2, Fgfr3	GO_MolecularFunction	Hypermethylated
GO:0032403	protein complex binding	914	18	8.32	0.024	ENSMUSG00000004530, ENSMUSG00000018411, ENSMUSG00000022037, ENSMUSG00000022353, ENSMUSG00000022421, ENSMUSG00000022865, ENSMUSG00000024697, ENSMUSG00000025856, ENSMUSG00000027523, ENSMUSG00000029478, ENSMUSG00000029512, ENSMUSG00000030102, ENSMUSG00000030847, ENSMUSG00000031347, ENSMUSG00000039115, ENSMUSG00000054667, ENSMUSG00000070348, ENSMUSG00000086537	Coro1c, Mapt, Clu, Mtss1, Nptxr, Cxadr, Gna14, Pdgfa, Gnas, Ncor2, Ulk1, Itpr1, Bag3, Cetn2, Itga9, Irs4, Ccnd1, Nespas	GO_MolecularFunction	Hypermethylated
GO:0035254	glutamate receptor binding	57	4	0.52	0.024	ENSMUSG00000019146, ENSMUSG00000027523, ENSMUSG00000030302, ENSMUSG00000037541	Cacng2, Gnas, Atp2b2, Shank2	GO_MolecularFunction	Hypermethylated
GO:0004714	transmembrane receptor protein tyrosine kinase activity	59	4	0.54	0.0242353	ENSMUSG00000005320, ENSMUSG00000006445, ENSMUSG00000030849, ENSMUSG00000054252	Fgfr4, Epha2, Fgfr2, Fgfr3	GO_MolecularFunction	Hypermethylated
GO:0017076	purine nucleotide binding	1733	28	15.78	0.0242353	ENSMUSG00000005320, ENSMUSG00000006445, ENSMUSG00000019944, ENSMUSG00000020532, ENSMUSG00000020917, ENSMUSG00000021820, ENSMUSG00000022108, ENSMUSG00000022241, ENSMUSG00000024697, ENSMUSG00000024892, ENSMUSG00000025059, ENSMUSG00000025375, ENSMUSG00000027523, ENSMUSG00000028792, ENSMUSG00000029482, ENSMUSG00000029512, ENSMUSG00000030302, ENSMUSG00000030847, ENSMUSG00000030849, ENSMUSG00000036875,…	Fgfr4, Epha2, Rhobtb1, Acaca, Acly, Camk2g, Itm2b, Tars, Gna14, Pcx, Gk, Aatk, Gnas, Ak2, Aacs, Ulk1, Atp2b2, Bag3, Fgfr2, Dna2, Nlrp9c, Hlcs, Hcar2, Fgfr3, Sept9, Irgc1, Mapk15, Gimap8	GO_MolecularFunction	Hypermethylated
GO:0016746	transferase activity, transferring acyl groups	252	8	2.29	0.0246667	ENSMUSG00000020917, ENSMUSG00000024978, ENSMUSG00000025153, ENSMUSG00000030747, ENSMUSG00000031386, ENSMUSG00000032349, ENSMUSG00000041220, ENSMUSG00000041653	Acly, Gpam, Fasn, Dgat2, Hcfc1, Elovl5, Elovl6, Pnpla3	GO_MolecularFunction	Hypermethylated
GO:0035639	purine ribonucleoside triphosphate binding	1674	27	15.24	0.0268421	ENSMUSG00000005320, ENSMUSG00000006445, ENSMUSG00000019944, ENSMUSG00000020532, ENSMUSG00000020917, ENSMUSG00000021820, ENSMUSG00000022108, ENSMUSG00000022241, ENSMUSG00000024697, ENSMUSG00000024892, ENSMUSG00000025059, ENSMUSG00000025375, ENSMUSG00000027523, ENSMUSG00000028792, ENSMUSG00000029482, ENSMUSG00000029512, ENSMUSG00000030302, ENSMUSG00000030849, ENSMUSG00000036875, ENSMUSG00000040614,…	Fgfr4, Epha2, Rhobtb1, Acaca, Acly, Camk2g, Itm2b, Tars, Gna14, Pcx, Gk, Aatk, Gnas, Ak2, Aacs, Ulk1, Atp2b2, Fgfr2, Dna2, Nlrp9c, Hlcs, Hcar2, Fgfr3, Sept9, Irgc1, Mapk15, Gimap8	GO_MolecularFunction	Hypermethylated
GO:0035255	ionotropic glutamate receptor binding	32	3	0.29	0.0303	ENSMUSG00000019146, ENSMUSG00000027523, ENSMUSG00000037541	Cacng2, Gnas, Shank2	GO_MolecularFunction	Hypermethylated
GO:0048037	cofactor binding	271	8	2.47	0.0318519	ENSMUSG00000003526, ENSMUSG00000020917, ENSMUSG00000025153, ENSMUSG00000025403, ENSMUSG00000027360, ENSMUSG00000027710, ENSMUSG00000032418, ENSMUSG00000041653	Prodh, Acly, Fasn, Shmt2, Hdc, Acad9, Me1, Pnpla3	GO_MolecularFunction	Hypermethylated
GO:0016747	transferase activity, transferring acyl groups other than amino-acyl groups	216	7	1.97	0.0318519	ENSMUSG00000024978, ENSMUSG00000025153, ENSMUSG00000030747, ENSMUSG00000031386, ENSMUSG00000032349, ENSMUSG00000041220, ENSMUSG00000041653	Gpam, Fasn, Dgat2, Hcfc1, Elovl5, Elovl6, Pnpla3	GO_MolecularFunction	Hypermethylated
GO:0032555	purine ribonucleotide binding	1722	27	15.68	0.0318519	ENSMUSG00000005320, ENSMUSG00000006445, ENSMUSG00000019944, ENSMUSG00000020532, ENSMUSG00000020917, ENSMUSG00000021820, ENSMUSG00000022108, ENSMUSG00000022241, ENSMUSG00000024697, ENSMUSG00000024892, ENSMUSG00000025059, ENSMUSG00000025375, ENSMUSG00000027523, ENSMUSG00000028792, ENSMUSG00000029482, ENSMUSG00000029512, ENSMUSG00000030302, ENSMUSG00000030849, ENSMUSG00000036875, ENSMUSG00000040614,…	Fgfr4, Epha2, Rhobtb1, Acaca, Acly, Camk2g, Itm2b, Tars, Gna14, Pcx, Gk, Aatk, Gnas, Ak2, Aacs, Ulk1, Atp2b2, Fgfr2, Dna2, Nlrp9c, Hlcs, Hcar2, Fgfr3, Sept9, Irgc1, Mapk15, Gimap8	GO_MolecularFunction	Hypermethylated
GO:0032553	ribonucleotide binding	1737	27	15.81	0.0318519	ENSMUSG00000005320, ENSMUSG00000006445, ENSMUSG00000019944, ENSMUSG00000020532, ENSMUSG00000020917, ENSMUSG00000021820, ENSMUSG00000022108, ENSMUSG00000022241, ENSMUSG00000024697, ENSMUSG00000024892, ENSMUSG00000025059, ENSMUSG00000025375, ENSMUSG00000027523, ENSMUSG00000028792, ENSMUSG00000029482, ENSMUSG00000029512, ENSMUSG00000030302, ENSMUSG00000030849, ENSMUSG00000036875, ENSMUSG00000040614,…	Fgfr4, Epha2, Rhobtb1, Acaca, Acly, Camk2g, Itm2b, Tars, Gna14, Pcx, Gk, Aatk, Gnas, Ak2, Aacs, Ulk1, Atp2b2, Fgfr2, Dna2, Nlrp9c, Hlcs, Hcar2, Fgfr3, Sept9, Irgc1, Mapk15, Gimap8	GO_MolecularFunction	Hypermethylated
GO:0016832	aldehyde-lyase activity	11	2	0.1	0.0318519	ENSMUSG00000003555, ENSMUSG00000025403	Cyp17a1, Shmt2	GO_MolecularFunction	Hypermethylated
GO:0051864	histone demethylase activity (H3-K36 specific)	11	2	0.1	0.0318519	ENSMUSG00000033326, ENSMUSG00000041229	Kdm4a, Phf8	GO_MolecularFunction	Hypermethylated
GO:0070410	co-SMAD binding	11	2	0.1	0.0318519	ENSMUSG00000036867, ENSMUSG00000051159	Smad6, Cited1	GO_MolecularFunction	Hypermethylated
GO:0019199	transmembrane receptor protein kinase activity	76	4	0.69	0.0343333	ENSMUSG00000005320, ENSMUSG00000006445, ENSMUSG00000030849, ENSMUSG00000054252	Fgfr4, Epha2, Fgfr2, Fgfr3	GO_MolecularFunction	Hypermethylated
GO:0032454	histone demethylase activity (H3-K9 specific)	12	2	0.11	0.0343333	ENSMUSG00000033326, ENSMUSG00000041229	Kdm4a, Phf8	GO_MolecularFunction	Hypermethylated
GO:0097367	carbohydrate derivative binding	2026	30	18.45	0.0343333	ENSMUSG00000005320, ENSMUSG00000006445, ENSMUSG00000019944, ENSMUSG00000020532, ENSMUSG00000020917, ENSMUSG00000021820, ENSMUSG00000022108, ENSMUSG00000022241, ENSMUSG00000024697, ENSMUSG00000024892, ENSMUSG00000025059, ENSMUSG00000025375, ENSMUSG00000027523, ENSMUSG00000028792, ENSMUSG00000029482, ENSMUSG00000029512, ENSMUSG00000030302, ENSMUSG00000030849, ENSMUSG00000032796, ENSMUSG00000036875,…	Fgfr4, Epha2, Rhobtb1, Acaca, Acly, Camk2g, Itm2b, Tars, Gna14, Pcx, Gk, Aatk, Gnas, Ak2, Aacs, Ulk1, Atp2b2, Fgfr2, Lama1, Dna2, Nlrp9c, Hlcs, Pnpla3, Hcar2, Fgfr3, Gpc6, Sept9, Irgc1, Mapk15, Gimap8	GO_MolecularFunction	Hypermethylated
GO:1901681	sulfur compound binding	233	7	2.12	0.036	ENSMUSG00000005320, ENSMUSG00000020532, ENSMUSG00000024892, ENSMUSG00000030849, ENSMUSG00000040820, ENSMUSG00000041653, ENSMUSG00000058571	Fgfr4, Acaca, Pcx, Fgfr2, Hlcs, Pnpla3, Gpc6	GO_MolecularFunction	Hypermethylated
GO:0003824	catalytic activity	5607	67	51.05	0.0372121	ENSMUSG00000003526, ENSMUSG00000003555, ENSMUSG00000003559, ENSMUSG00000004637, ENSMUSG00000005320, ENSMUSG00000006445, ENSMUSG00000018868, ENSMUSG00000019944, ENSMUSG00000020387, ENSMUSG00000020532, ENSMUSG00000020917, ENSMUSG00000021820, ENSMUSG00000022241, ENSMUSG00000022707, ENSMUSG00000022948, ENSMUSG00000024664, ENSMUSG00000024697, ENSMUSG00000024785, ENSMUSG00000024892, ENSMUSG00000024978,…	Prodh, Cyp17a1, As3mt, Wwox, Fgfr4, Epha2, Pnpla5, Rhobtb1, Jade2, Acaca, Acly, Camk2g, Tars, Gbe1, Setd4, Fads3, Gna14, Rcl1, Pcx, Gpam, Tll2, Dntt, Gk, Fasn, Aatk, Shmt2, Inpp5a, Bach1, Hdc, Gnas, Acad9, B4galt1, Rnf220, Ak2, A3galt2, Plch2, Aacs, Ulk1, Atp2b2, Dgat2, Fgfr2, Hcfc1, Elovl5, Me1, Abcc4, Kdm4a, Gcsh, Galt, Macrod1, Dna2, Scd1, Mmd2, Siah1b, Hlcs, Elovl6, Phf8, Pnpla3, Inpp5f, Hs6s…	GO_MolecularFunction	Hypermethylated
GO:0008374	O-acyltransferase activity	41	3	0.37	0.0372121	ENSMUSG00000024978, ENSMUSG00000030747, ENSMUSG00000041653	Gpam, Dgat2, Pnpla3	GO_MolecularFunction	Hypermethylated
GO:0015085	calcium ion transmembrane transporter activity	129	5	1.17	0.0386471	ENSMUSG00000019146, ENSMUSG00000030102, ENSMUSG00000030287, ENSMUSG00000030302, ENSMUSG00000031451	Cacng2, Itpr1, Itpr2, Atp2b2, Gas6	GO_MolecularFunction	Hypermethylated
GO:0034483	heparan sulfate sulfotransferase activity	14	2	0.13	0.0398857	ENSMUSG00000045216, ENSMUSG00000062184	Hs6st1, Hs6st2	GO_MolecularFunction	Hypermethylated
GO:0004713	protein tyrosine kinase activity	134	5	1.22	0.0427222	ENSMUSG00000005320, ENSMUSG00000006445, ENSMUSG00000025375, ENSMUSG00000030849, ENSMUSG00000054252	Fgfr4, Epha2, Aatk, Fgfr2, Fgfr3	GO_MolecularFunction	Hypermethylated
GO:0016411	acylglycerol O-acyltransferase activity	15	2	0.14	0.0432973	ENSMUSG00000030747, ENSMUSG00000041653	Dgat2, Pnpla3	GO_MolecularFunction	Hypermethylated
GO:0004806	triglyceride lipase activity	16	2	0.15	0.0471282	ENSMUSG00000018868, ENSMUSG00000041653	Pnpla5, Pnpla3	GO_MolecularFunction	Hypermethylated
GO:0019838	growth factor binding	140	5	1.27	0.0471282	ENSMUSG00000005320, ENSMUSG00000025856, ENSMUSG00000030849, ENSMUSG00000054252, ENSMUSG00000073889	Fgfr4, Pdgfa, Fgfr2, Fgfr3, Il11ra1	GO_MolecularFunction	Hypermethylated
GO:0030145	manganese ion binding	49	3	0.45	0.0493333	ENSMUSG00000028413, ENSMUSG00000032418, ENSMUSG00000089704	B4galt1, Me1, Galnt2	GO_MolecularFunction	Hypermethylated
GO:0015278	calcium-release channel activity	17	2	0.15	0.0493333	ENSMUSG00000030102, ENSMUSG00000030287	Itpr1, Itpr2	GO_MolecularFunction	Hypermethylated
GO:0031406	carboxylic acid binding	201	6	1.83	0.0493333	ENSMUSG00000003526, ENSMUSG00000020532, ENSMUSG00000024892, ENSMUSG00000025403, ENSMUSG00000027360, ENSMUSG00000040820	Prodh, Acaca, Pcx, Shmt2, Hdc, Hlcs	GO_MolecularFunction	Hypermethylated
GO:0048513	animal organ development	3109	31	12	3.2e-05	ENSMUSG00000002489, ENSMUSG00000007817, ENSMUSG00000014164, ENSMUSG00000015143, ENSMUSG00000020160, ENSMUSG00000021255, ENSMUSG00000021268, ENSMUSG00000023830, ENSMUSG00000025402, ENSMUSG00000025969, ENSMUSG00000026385, ENSMUSG00000026923, ENSMUSG00000030067, ENSMUSG00000031805, ENSMUSG00000032515, ENSMUSG00000034201, ENSMUSG00000034282, ENSMUSG00000036862, ENSMUSG00000037169, ENSMUSG00000038894,…	Tiam1, Zmiz1, Klhl3, Actn1, Meis1, Esrrb, Meg3, Igf2r, Nab2, Nrp2, Dbi, Notch1, Foxp1, Jak3, Csrnp1, Gas2l1, Evpl, Dchs1, Mycn, Irs2, Bcor, Dlk1, Fam83h, Trappc9, Msx1, Cx3cr1, Pbx1, Ntrk2, Bcl9l, Hoxa3, Xist	GO_BiologicalProcess	Hypomethylated
GO:0009888	tissue development	1742	21	6.73	0.000125	ENSMUSG00000002489, ENSMUSG00000014164, ENSMUSG00000020160, ENSMUSG00000021268, ENSMUSG00000025402, ENSMUSG00000025969, ENSMUSG00000026385, ENSMUSG00000026923, ENSMUSG00000029528, ENSMUSG00000030067, ENSMUSG00000034282, ENSMUSG00000036862, ENSMUSG00000037169, ENSMUSG00000040363, ENSMUSG00000040856, ENSMUSG00000046761, ENSMUSG00000048450, ENSMUSG00000052534, ENSMUSG00000063382, ENSMUSG00000079560,…	Tiam1, Klhl3, Meis1, Meg3, Nab2, Nrp2, Dbi, Notch1, Pxn, Foxp1, Evpl, Dchs1, Mycn, Bcor, Dlk1, Fam83h, Msx1, Pbx1, Bcl9l, Hoxa3, Xist	GO_BiologicalProcess	Hypomethylated
GO:0048731	system development	4259	35	16.44	0.000125	ENSMUSG00000002489, ENSMUSG00000005125, ENSMUSG00000007817, ENSMUSG00000014164, ENSMUSG00000015143, ENSMUSG00000020160, ENSMUSG00000021255, ENSMUSG00000021268, ENSMUSG00000023830, ENSMUSG00000025402, ENSMUSG00000025969, ENSMUSG00000026385, ENSMUSG00000026923, ENSMUSG00000029528, ENSMUSG00000030067, ENSMUSG00000031805, ENSMUSG00000032515, ENSMUSG00000034201, ENSMUSG00000034282, ENSMUSG00000036862,…	Tiam1, Ndrg1, Zmiz1, Klhl3, Actn1, Meis1, Esrrb, Meg3, Igf2r, Nab2, Nrp2, Dbi, Notch1, Pxn, Foxp1, Jak3, Csrnp1, Gas2l1, Evpl, Dchs1, Mycn, Irs2, Bcor, Dlk1, Onecut3, Fam83h, Trappc9, Msx1, Sema5b, Cx3cr1, Pbx1, Ntrk2, Bcl9l, Hoxa3, Xist	GO_BiologicalProcess	Hypomethylated
GO:0010463	mesenchymal cell proliferation	56	5	0.22	0.000125	ENSMUSG00000030067, ENSMUSG00000036862, ENSMUSG00000037169, ENSMUSG00000038894, ENSMUSG00000048450	Foxp1, Dchs1, Mycn, Irs2, Msx1	GO_BiologicalProcess	Hypomethylated
GO:0048856	anatomical structure development	5209	39	20.11	0.000126667	ENSMUSG00000002489, ENSMUSG00000005125, ENSMUSG00000007817, ENSMUSG00000014164, ENSMUSG00000014776, ENSMUSG00000015143, ENSMUSG00000020160, ENSMUSG00000021255, ENSMUSG00000021268, ENSMUSG00000023830, ENSMUSG00000025402, ENSMUSG00000025969, ENSMUSG00000026385, ENSMUSG00000026923, ENSMUSG00000029528, ENSMUSG00000030067, ENSMUSG00000031493, ENSMUSG00000031805, ENSMUSG00000031955, ENSMUSG00000032515,…	Tiam1, Ndrg1, Zmiz1, Klhl3, Nol3, Actn1, Meis1, Esrrb, Meg3, Igf2r, Nab2, Nrp2, Dbi, Notch1, Pxn, Foxp1, Ggn, Jak3, Bcar1, Csrnp1, Gas2l1, Evpl, Dchs1, Mycn, Irs2, Bcor, Dlk1, Hic1, Onecut3, Fam83h, Trappc9, Msx1, Sema5b, Cx3cr1, Pbx1, Ntrk2, Bcl9l, Hoxa3, Xist	GO_BiologicalProcess	Hypomethylated
GO:0007275	multicellular organism development	4795	37	18.51	0.000126667	ENSMUSG00000002489, ENSMUSG00000005125, ENSMUSG00000007817, ENSMUSG00000014164, ENSMUSG00000015143, ENSMUSG00000020160, ENSMUSG00000021255, ENSMUSG00000021268, ENSMUSG00000023830, ENSMUSG00000025402, ENSMUSG00000025969, ENSMUSG00000026385, ENSMUSG00000026923, ENSMUSG00000029528, ENSMUSG00000030067, ENSMUSG00000031493, ENSMUSG00000031805, ENSMUSG00000032515, ENSMUSG00000034201, ENSMUSG00000034282,…	Tiam1, Ndrg1, Zmiz1, Klhl3, Actn1, Meis1, Esrrb, Meg3, Igf2r, Nab2, Nrp2, Dbi, Notch1, Pxn, Foxp1, Ggn, Jak3, Csrnp1, Gas2l1, Evpl, Dchs1, Mycn, Irs2, Bcor, Dlk1, Hic1, Onecut3, Fam83h, Trappc9, Msx1, Sema5b, Cx3cr1, Pbx1, Ntrk2, Bcl9l, Hoxa3, Xist	GO_BiologicalProcess	Hypomethylated
GO:0007167	enzyme linked receptor protein signaling pathway	828	13	3.2	0.000366667	ENSMUSG00000002489, ENSMUSG00000021268, ENSMUSG00000025969, ENSMUSG00000026923, ENSMUSG00000029528, ENSMUSG00000031805, ENSMUSG00000031955, ENSMUSG00000032515, ENSMUSG00000038894, ENSMUSG00000042377, ENSMUSG00000048450, ENSMUSG00000055254, ENSMUSG00000063382	Tiam1, Meg3, Nrp2, Notch1, Pxn, Jak3, Bcar1, Csrnp1, Irs2, Fam83g, Msx1, Ntrk2, Bcl9l	GO_BiologicalProcess	Hypomethylated
GO:0043009	chordate embryonic development	709	12	2.74	0.000366667	ENSMUSG00000007817, ENSMUSG00000021255, ENSMUSG00000021268, ENSMUSG00000026923, ENSMUSG00000030067, ENSMUSG00000036862, ENSMUSG00000037169, ENSMUSG00000040856, ENSMUSG00000048450, ENSMUSG00000052534, ENSMUSG00000079560, ENSMUSG00000086503	Zmiz1, Esrrb, Meg3, Notch1, Foxp1, Dchs1, Mycn, Dlk1, Msx1, Pbx1, Hoxa3, Xist	GO_BiologicalProcess	Hypomethylated
GO:0009792	embryo development ending in birth or egg hatching	718	12	2.77	0.000366667	ENSMUSG00000007817, ENSMUSG00000021255, ENSMUSG00000021268, ENSMUSG00000026923, ENSMUSG00000030067, ENSMUSG00000036862, ENSMUSG00000037169, ENSMUSG00000040856, ENSMUSG00000048450, ENSMUSG00000052534, ENSMUSG00000079560, ENSMUSG00000086503	Zmiz1, Esrrb, Meg3, Notch1, Foxp1, Dchs1, Mycn, Dlk1, Msx1, Pbx1, Hoxa3, Xist	GO_BiologicalProcess	Hypomethylated
GO:0032502	developmental process	5584	39	21.56	0.000366667	ENSMUSG00000002489, ENSMUSG00000005125, ENSMUSG00000007817, ENSMUSG00000014164, ENSMUSG00000014776, ENSMUSG00000015143, ENSMUSG00000020160, ENSMUSG00000021255, ENSMUSG00000021268, ENSMUSG00000023830, ENSMUSG00000025402, ENSMUSG00000025969, ENSMUSG00000026385, ENSMUSG00000026923, ENSMUSG00000029528, ENSMUSG00000030067, ENSMUSG00000031493, ENSMUSG00000031805, ENSMUSG00000031955, ENSMUSG00000032515,…	Tiam1, Ndrg1, Zmiz1, Klhl3, Nol3, Actn1, Meis1, Esrrb, Meg3, Igf2r, Nab2, Nrp2, Dbi, Notch1, Pxn, Foxp1, Ggn, Jak3, Bcar1, Csrnp1, Gas2l1, Evpl, Dchs1, Mycn, Irs2, Bcor, Dlk1, Hic1, Onecut3, Fam83h, Trappc9, Msx1, Sema5b, Cx3cr1, Pbx1, Ntrk2, Bcl9l, Hoxa3, Xist	GO_BiologicalProcess	Hypomethylated
GO:0009887	animal organ morphogenesis	986	14	3.81	0.000366667	ENSMUSG00000007817, ENSMUSG00000014164, ENSMUSG00000020160, ENSMUSG00000025402, ENSMUSG00000025969, ENSMUSG00000026923, ENSMUSG00000032515, ENSMUSG00000036862, ENSMUSG00000037169, ENSMUSG00000040363, ENSMUSG00000048450, ENSMUSG00000052534, ENSMUSG00000055254, ENSMUSG00000079560	Zmiz1, Klhl3, Meis1, Nab2, Nrp2, Notch1, Csrnp1, Dchs1, Mycn, Bcor, Msx1, Pbx1, Ntrk2, Hoxa3	GO_BiologicalProcess	Hypomethylated
GO:0008283	cell proliferation	1885	20	7.28	0.000366667	ENSMUSG00000000326, ENSMUSG00000002489, ENSMUSG00000005125, ENSMUSG00000007817, ENSMUSG00000014776, ENSMUSG00000020160, ENSMUSG00000021255, ENSMUSG00000026385, ENSMUSG00000026923, ENSMUSG00000030067, ENSMUSG00000031805, ENSMUSG00000036862, ENSMUSG00000037169, ENSMUSG00000038894, ENSMUSG00000048450, ENSMUSG00000052142, ENSMUSG00000052336, ENSMUSG00000052534, ENSMUSG00000055254, ENSMUSG00000079560	Comt, Tiam1, Ndrg1, Zmiz1, Nol3, Meis1, Esrrb, Dbi, Notch1, Foxp1, Jak3, Dchs1, Mycn, Irs2, Msx1, Rasal3, Cx3cr1, Pbx1, Ntrk2, Hoxa3	GO_BiologicalProcess	Hypomethylated
GO:0009653	anatomical structure morphogenesis	2478	23	9.57	0.0006	ENSMUSG00000002489, ENSMUSG00000007817, ENSMUSG00000014164, ENSMUSG00000015143, ENSMUSG00000020160, ENSMUSG00000021255, ENSMUSG00000025402, ENSMUSG00000025969, ENSMUSG00000026923, ENSMUSG00000029528, ENSMUSG00000030067, ENSMUSG00000031955, ENSMUSG00000032515, ENSMUSG00000036862, ENSMUSG00000037169, ENSMUSG00000040363, ENSMUSG00000048450, ENSMUSG00000052133, ENSMUSG00000052336, ENSMUSG00000052534,…	Tiam1, Zmiz1, Klhl3, Actn1, Meis1, Esrrb, Nab2, Nrp2, Notch1, Pxn, Foxp1, Bcar1, Csrnp1, Dchs1, Mycn, Bcor, Msx1, Sema5b, Cx3cr1, Pbx1, Ntrk2, Bcl9l, Hoxa3	GO_BiologicalProcess	Hypomethylated
GO:0030154	cell differentiation	3843	30	14.84	0.000671429	ENSMUSG00000002489, ENSMUSG00000005125, ENSMUSG00000007817, ENSMUSG00000014776, ENSMUSG00000015143, ENSMUSG00000020160, ENSMUSG00000021255, ENSMUSG00000025402, ENSMUSG00000025969, ENSMUSG00000026385, ENSMUSG00000026923, ENSMUSG00000029528, ENSMUSG00000030067, ENSMUSG00000031493, ENSMUSG00000031805, ENSMUSG00000031955, ENSMUSG00000034201, ENSMUSG00000034282, ENSMUSG00000036862, ENSMUSG00000037169,…	Tiam1, Ndrg1, Zmiz1, Nol3, Actn1, Meis1, Esrrb, Nab2, Nrp2, Dbi, Notch1, Pxn, Foxp1, Ggn, Jak3, Bcar1, Gas2l1, Evpl, Dchs1, Mycn, Dlk1, Onecut3, Trappc9, Msx1, Sema5b, Cx3cr1, Pbx1, Ntrk2, Bcl9l, Xist	GO_BiologicalProcess	Hypomethylated
GO:0051093	negative regulation of developmental process	930	13	3.59	0.000693333	ENSMUSG00000020160, ENSMUSG00000021255, ENSMUSG00000026923, ENSMUSG00000030067, ENSMUSG00000031805, ENSMUSG00000031955, ENSMUSG00000034201, ENSMUSG00000037169, ENSMUSG00000040363, ENSMUSG00000040856, ENSMUSG00000048450, ENSMUSG00000052336, ENSMUSG00000052534	Meis1, Esrrb, Notch1, Foxp1, Jak3, Bcar1, Gas2l1, Mycn, Bcor, Dlk1, Msx1, Cx3cr1, Pbx1	GO_BiologicalProcess	Hypomethylated
GO:0045596	negative regulation of cell differentiation	696	11	2.69	0.0008875	ENSMUSG00000020160, ENSMUSG00000021255, ENSMUSG00000026923, ENSMUSG00000030067, ENSMUSG00000031805, ENSMUSG00000031955, ENSMUSG00000034201, ENSMUSG00000037169, ENSMUSG00000040856, ENSMUSG00000048450, ENSMUSG00000052534	Meis1, Esrrb, Notch1, Foxp1, Jak3, Bcar1, Gas2l1, Mycn, Dlk1, Msx1, Pbx1	GO_BiologicalProcess	Hypomethylated
GO:0003272	endocardial cushion formation	22	3	0.08	0.000952941	ENSMUSG00000026923, ENSMUSG00000036862, ENSMUSG00000048450	Notch1, Dchs1, Msx1	GO_BiologicalProcess	Hypomethylated
GO:0001501	skeletal system development	474	9	1.83	0.000955556	ENSMUSG00000020160, ENSMUSG00000025402, ENSMUSG00000032515, ENSMUSG00000036862, ENSMUSG00000037169, ENSMUSG00000040856, ENSMUSG00000048450, ENSMUSG00000052534, ENSMUSG00000079560	Meis1, Nab2, Csrnp1, Dchs1, Mycn, Dlk1, Msx1, Pbx1, Hoxa3	GO_BiologicalProcess	Hypomethylated
GO:0048869	cellular developmental process	4005	30	15.46	0.00105263	ENSMUSG00000002489, ENSMUSG00000005125, ENSMUSG00000007817, ENSMUSG00000014776, ENSMUSG00000015143, ENSMUSG00000020160, ENSMUSG00000021255, ENSMUSG00000025402, ENSMUSG00000025969, ENSMUSG00000026385, ENSMUSG00000026923, ENSMUSG00000029528, ENSMUSG00000030067, ENSMUSG00000031493, ENSMUSG00000031805, ENSMUSG00000031955, ENSMUSG00000034201, ENSMUSG00000034282, ENSMUSG00000036862, ENSMUSG00000037169,…	Tiam1, Ndrg1, Zmiz1, Nol3, Actn1, Meis1, Esrrb, Nab2, Nrp2, Dbi, Notch1, Pxn, Foxp1, Ggn, Jak3, Bcar1, Gas2l1, Evpl, Dchs1, Mycn, Dlk1, Onecut3, Trappc9, Msx1, Sema5b, Cx3cr1, Pbx1, Ntrk2, Bcl9l, Xist	GO_BiologicalProcess	Hypomethylated
GO:0042063	gliogenesis	283	7	1.09	0.0011	ENSMUSG00000002489, ENSMUSG00000005125, ENSMUSG00000025402, ENSMUSG00000026385, ENSMUSG00000026923, ENSMUSG00000037169, ENSMUSG00000055254	Tiam1, Ndrg1, Nab2, Dbi, Notch1, Mycn, Ntrk2	GO_BiologicalProcess	Hypomethylated
GO:0008284	positive regulation of cell proliferation	881	12	3.4	0.0012381	ENSMUSG00000002489, ENSMUSG00000007817, ENSMUSG00000026923, ENSMUSG00000030067, ENSMUSG00000031805, ENSMUSG00000037169, ENSMUSG00000038894, ENSMUSG00000052142, ENSMUSG00000052336, ENSMUSG00000052534, ENSMUSG00000055254, ENSMUSG00000079560	Tiam1, Zmiz1, Notch1, Foxp1, Jak3, Mycn, Irs2, Rasal3, Cx3cr1, Pbx1, Ntrk2, Hoxa3	GO_BiologicalProcess	Hypomethylated
GO:0048523	negative regulation of cellular process	4324	31	16.69	0.00154545	ENSMUSG00000000326, ENSMUSG00000005125, ENSMUSG00000014776, ENSMUSG00000015143, ENSMUSG00000020135, ENSMUSG00000020160, ENSMUSG00000021255, ENSMUSG00000022270, ENSMUSG00000025025, ENSMUSG00000025266, ENSMUSG00000025402, ENSMUSG00000026385, ENSMUSG00000026923, ENSMUSG00000030067, ENSMUSG00000031383, ENSMUSG00000031805, ENSMUSG00000031955, ENSMUSG00000034201, ENSMUSG00000037169, ENSMUSG00000038604,…	Comt, Ndrg1, Nol3, Actn1, Apc2, Meis1, Esrrb, Retreg1, Mxi1, Gnl3l, Nab2, Dbi, Notch1, Foxp1, Dusp9, Jak3, Bcar1, Gas2l1, Mycn, Ripor1, Irs2, Bcor, Dlk1, Hic1, Msx1, Rasal3, Cx3cr1, Pbx1, Ntrk2, Bcl9l, Tsix	GO_BiologicalProcess	Hypomethylated
GO:0003203	endocardial cushion morphogenesis	30	3	0.12	0.00175	ENSMUSG00000026923, ENSMUSG00000036862, ENSMUSG00000048450	Notch1, Dchs1, Msx1	GO_BiologicalProcess	Hypomethylated
GO:0007169	transmembrane receptor protein tyrosine kinase signaling pathway	533	9	2.06	0.00175	ENSMUSG00000002489, ENSMUSG00000025969, ENSMUSG00000026923, ENSMUSG00000029528, ENSMUSG00000031805, ENSMUSG00000031955, ENSMUSG00000032515, ENSMUSG00000038894, ENSMUSG00000055254	Tiam1, Nrp2, Notch1, Pxn, Jak3, Bcar1, Csrnp1, Irs2, Ntrk2	GO_BiologicalProcess	Hypomethylated
GO:0042127	regulation of cell proliferation	1554	16	6	0.002	ENSMUSG00000000326, ENSMUSG00000002489, ENSMUSG00000005125, ENSMUSG00000007817, ENSMUSG00000020160, ENSMUSG00000026923, ENSMUSG00000030067, ENSMUSG00000031805, ENSMUSG00000037169, ENSMUSG00000038894, ENSMUSG00000048450, ENSMUSG00000052142, ENSMUSG00000052336, ENSMUSG00000052534, ENSMUSG00000055254, ENSMUSG00000079560	Comt, Tiam1, Ndrg1, Zmiz1, Meis1, Notch1, Foxp1, Jak3, Mycn, Irs2, Msx1, Rasal3, Cx3cr1, Pbx1, Ntrk2, Hoxa3	GO_BiologicalProcess	Hypomethylated
GO:0048589	developmental growth	677	10	2.61	0.002	ENSMUSG00000002489, ENSMUSG00000007817, ENSMUSG00000020160, ENSMUSG00000021255, ENSMUSG00000021268, ENSMUSG00000025969, ENSMUSG00000026923, ENSMUSG00000030067, ENSMUSG00000040856, ENSMUSG00000052133	Tiam1, Zmiz1, Meis1, Esrrb, Meg3, Nrp2, Notch1, Foxp1, Dlk1, Sema5b	GO_BiologicalProcess	Hypomethylated
GO:0009790	embryo development	1098	13	4.24	0.002	ENSMUSG00000007817, ENSMUSG00000021255, ENSMUSG00000021268, ENSMUSG00000025969, ENSMUSG00000026923, ENSMUSG00000030067, ENSMUSG00000036862, ENSMUSG00000037169, ENSMUSG00000040856, ENSMUSG00000048450, ENSMUSG00000052534, ENSMUSG00000079560, ENSMUSG00000086503	Zmiz1, Esrrb, Meg3, Nrp2, Notch1, Foxp1, Dchs1, Mycn, Dlk1, Msx1, Pbx1, Hoxa3, Xist	GO_BiologicalProcess	Hypomethylated
GO:0019222	regulation of metabolic process	5753	37	22.21	0.002	ENSMUSG00000000326, ENSMUSG00000002279, ENSMUSG00000002489, ENSMUSG00000007817, ENSMUSG00000014776, ENSMUSG00000020160, ENSMUSG00000021255, ENSMUSG00000021268, ENSMUSG00000021492, ENSMUSG00000025025, ENSMUSG00000025266, ENSMUSG00000025402, ENSMUSG00000026385, ENSMUSG00000026923, ENSMUSG00000029528, ENSMUSG00000030067, ENSMUSG00000031374, ENSMUSG00000031383, ENSMUSG00000031805, ENSMUSG00000032515,…	Comt, Lmf1, Tiam1, Zmiz1, Nol3, Meis1, Esrrb, Meg3, F12, Mxi1, Gnl3l, Nab2, Dbi, Notch1, Pxn, Foxp1, Zfp92, Dusp9, Jak3, Csrnp1, Gas2l1, Mycn, Irs2, Bcor, Dlk1, Fam83g, Hic1, Onecut3, Zfp316, Trappc9, Msx1, Pbx1, Ntrk2, Bcl9l, Hoxa3, Tsix, Xist	GO_BiologicalProcess	Hypomethylated
GO:0000902	cell morphogenesis	969	12	3.74	0.002125	ENSMUSG00000002489, ENSMUSG00000015143, ENSMUSG00000021255, ENSMUSG00000025969, ENSMUSG00000026923, ENSMUSG00000029528, ENSMUSG00000030067, ENSMUSG00000031955, ENSMUSG00000048450, ENSMUSG00000052133, ENSMUSG00000055254, ENSMUSG00000063382	Tiam1, Actn1, Esrrb, Nrp2, Notch1, Pxn, Foxp1, Bcar1, Msx1, Sema5b, Ntrk2, Bcl9l	GO_BiologicalProcess	Hypomethylated
GO:0010468	regulation of gene expression	3843	28	14.84	0.002125	ENSMUSG00000007817, ENSMUSG00000014776, ENSMUSG00000020160, ENSMUSG00000021255, ENSMUSG00000021492, ENSMUSG00000025025, ENSMUSG00000025402, ENSMUSG00000026923, ENSMUSG00000030067, ENSMUSG00000031374, ENSMUSG00000031805, ENSMUSG00000032515, ENSMUSG00000034201, ENSMUSG00000037169, ENSMUSG00000040363, ENSMUSG00000040856, ENSMUSG00000042377, ENSMUSG00000043099, ENSMUSG00000045518, ENSMUSG00000046658,…	Zmiz1, Nol3, Meis1, Esrrb, F12, Mxi1, Nab2, Notch1, Foxp1, Zfp92, Jak3, Csrnp1, Gas2l1, Mycn, Bcor, Dlk1, Fam83g, Hic1, Onecut3, Zfp316, Trappc9, Msx1, Pbx1, Ntrk2, Bcl9l, Hoxa3, Tsix, Xist	GO_BiologicalProcess	Hypomethylated
GO:0051154	negative regulation of striated muscle cell differentiation	35	3	0.14	0.002125	ENSMUSG00000026923, ENSMUSG00000030067, ENSMUSG00000048450	Notch1, Foxp1, Msx1	GO_BiologicalProcess	Hypomethylated
GO:0060485	mesenchyme development	241	6	0.93	0.002125	ENSMUSG00000002489, ENSMUSG00000025969, ENSMUSG00000026923, ENSMUSG00000036862, ENSMUSG00000048450, ENSMUSG00000063382	Tiam1, Nrp2, Notch1, Dchs1, Msx1, Bcl9l	GO_BiologicalProcess	Hypomethylated
GO:0000904	cell morphogenesis involved in differentiation	702	10	2.71	0.00218182	ENSMUSG00000002489, ENSMUSG00000015143, ENSMUSG00000021255, ENSMUSG00000025969, ENSMUSG00000026923, ENSMUSG00000029528, ENSMUSG00000030067, ENSMUSG00000031955, ENSMUSG00000052133, ENSMUSG00000055254	Tiam1, Actn1, Esrrb, Nrp2, Notch1, Pxn, Foxp1, Bcar1, Sema5b, Ntrk2	GO_BiologicalProcess	Hypomethylated
GO:0002053	positive regulation of mesenchymal cell proliferation	37	3	0.14	0.00228571	ENSMUSG00000030067, ENSMUSG00000037169, ENSMUSG00000038894	Foxp1, Mycn, Irs2	GO_BiologicalProcess	Hypomethylated
GO:0032501	multicellular organismal process	7516	44	29.02	0.00228571	ENSMUSG00000000326, ENSMUSG00000002279, ENSMUSG00000002489, ENSMUSG00000005125, ENSMUSG00000007817, ENSMUSG00000014164, ENSMUSG00000014776, ENSMUSG00000015143, ENSMUSG00000020160, ENSMUSG00000021255, ENSMUSG00000021268, ENSMUSG00000021492, ENSMUSG00000022270, ENSMUSG00000023830, ENSMUSG00000025402, ENSMUSG00000025969, ENSMUSG00000026385, ENSMUSG00000026923, ENSMUSG00000029528, ENSMUSG00000030067,…	Comt, Lmf1, Tiam1, Ndrg1, Zmiz1, Klhl3, Nol3, Actn1, Meis1, Esrrb, Meg3, F12, Retreg1, Igf2r, Nab2, Nrp2, Dbi, Notch1, Pxn, Foxp1, Ggn, Jak3, Bcar1, Csrnp1, Gas2l1, Evpl, Fxyd1, Dchs1, Mycn, Irs2, Bcor, Dlk1, Hic1, Onecut3, Fam83h, Trappc9, Msx1, Sema5b, Cx3cr1, Pbx1, Ntrk2, Bcl9l, Hoxa3, Xist	GO_BiologicalProcess	Hypomethylated
GO:0048519	negative regulation of biological process	4749	32	18.33	0.00233333	ENSMUSG00000000326, ENSMUSG00000005125, ENSMUSG00000014776, ENSMUSG00000015143, ENSMUSG00000020135, ENSMUSG00000020160, ENSMUSG00000021255, ENSMUSG00000021492, ENSMUSG00000022270, ENSMUSG00000025025, ENSMUSG00000025266, ENSMUSG00000025402, ENSMUSG00000026385, ENSMUSG00000026923, ENSMUSG00000030067, ENSMUSG00000031383, ENSMUSG00000031805, ENSMUSG00000031955, ENSMUSG00000034201, ENSMUSG00000037169,…	Comt, Ndrg1, Nol3, Actn1, Apc2, Meis1, Esrrb, F12, Retreg1, Mxi1, Gnl3l, Nab2, Dbi, Notch1, Foxp1, Dusp9, Jak3, Bcar1, Gas2l1, Mycn, Ripor1, Irs2, Bcor, Dlk1, Hic1, Msx1, Rasal3, Cx3cr1, Pbx1, Ntrk2, Bcl9l, Tsix	GO_BiologicalProcess	Hypomethylated
GO:0030900	forebrain development	355	7	1.37	0.00237838	ENSMUSG00000025969, ENSMUSG00000026385, ENSMUSG00000026923, ENSMUSG00000047921, ENSMUSG00000048450, ENSMUSG00000052336, ENSMUSG00000055254	Nrp2, Dbi, Notch1, Trappc9, Msx1, Cx3cr1, Ntrk2	GO_BiologicalProcess	Hypomethylated
GO:0007166	cell surface receptor signaling pathway	2169	19	8.37	0.00246154	ENSMUSG00000002489, ENSMUSG00000007817, ENSMUSG00000014776, ENSMUSG00000020135, ENSMUSG00000021268, ENSMUSG00000025969, ENSMUSG00000026923, ENSMUSG00000029528, ENSMUSG00000031805, ENSMUSG00000031955, ENSMUSG00000032515, ENSMUSG00000038894, ENSMUSG00000040856, ENSMUSG00000042377, ENSMUSG00000043099, ENSMUSG00000048450, ENSMUSG00000052336, ENSMUSG00000055254, ENSMUSG00000063382	Tiam1, Zmiz1, Nol3, Apc2, Meg3, Nrp2, Notch1, Pxn, Jak3, Bcar1, Csrnp1, Irs2, Dlk1, Fam83g, Hic1, Msx1, Cx3cr1, Ntrk2, Bcl9l	GO_BiologicalProcess	Hypomethylated
GO:0072080	nephron tubule development	94	4	0.36	0.00246154	ENSMUSG00000014164, ENSMUSG00000026923, ENSMUSG00000036862, ENSMUSG00000052534	Klhl3, Notch1, Dchs1, Pbx1	GO_BiologicalProcess	Hypomethylated
GO:0040007	growth	1019	12	3.93	0.0024878	ENSMUSG00000002489, ENSMUSG00000007817, ENSMUSG00000020160, ENSMUSG00000021255, ENSMUSG00000021268, ENSMUSG00000025969, ENSMUSG00000026923, ENSMUSG00000030067, ENSMUSG00000034201, ENSMUSG00000040856, ENSMUSG00000048450, ENSMUSG00000052133	Tiam1, Zmiz1, Meis1, Esrrb, Meg3, Nrp2, Notch1, Foxp1, Gas2l1, Dlk1, Msx1, Sema5b	GO_BiologicalProcess	Hypomethylated
GO:0006357	regulation of transcription from RNA polymerase II promoter	1830	17	7.07	0.0024878	ENSMUSG00000007817, ENSMUSG00000020160, ENSMUSG00000021255, ENSMUSG00000025025, ENSMUSG00000026923, ENSMUSG00000030067, ENSMUSG00000031805, ENSMUSG00000032515, ENSMUSG00000037169, ENSMUSG00000040363, ENSMUSG00000042377, ENSMUSG00000043099, ENSMUSG00000045518, ENSMUSG00000048450, ENSMUSG00000052534, ENSMUSG00000063382, ENSMUSG00000085715	Zmiz1, Meis1, Esrrb, Mxi1, Notch1, Foxp1, Jak3, Csrnp1, Mycn, Bcor, Fam83g, Hic1, Onecut3, Msx1, Pbx1, Bcl9l, Tsix	GO_BiologicalProcess	Hypomethylated
GO:0003197	endocardial cushion development	42	3	0.16	0.00259574	ENSMUSG00000026923, ENSMUSG00000036862, ENSMUSG00000048450	Notch1, Dchs1, Msx1	GO_BiologicalProcess	Hypomethylated
GO:0048518	positive regulation of biological process	5280	34	20.39	0.00259574	ENSMUSG00000000326, ENSMUSG00000002489, ENSMUSG00000005125, ENSMUSG00000007817, ENSMUSG00000020160, ENSMUSG00000021255, ENSMUSG00000021492, ENSMUSG00000023830, ENSMUSG00000025266, ENSMUSG00000025402, ENSMUSG00000026385, ENSMUSG00000026923, ENSMUSG00000029528, ENSMUSG00000030067, ENSMUSG00000031805, ENSMUSG00000031955, ENSMUSG00000032515, ENSMUSG00000036570, ENSMUSG00000037169, ENSMUSG00000038604,…	Comt, Tiam1, Ndrg1, Zmiz1, Meis1, Esrrb, F12, Igf2r, Gnl3l, Nab2, Dbi, Notch1, Pxn, Foxp1, Jak3, Bcar1, Csrnp1, Fxyd1, Mycn, Ripor1, Irs2, Dlk1, Hic1, Onecut3, Fam83h, Trappc9, Msx1, Rasal3, Cx3cr1, Pbx1, Ntrk2, Bcl9l, Hoxa3, Tsix	GO_BiologicalProcess	Hypomethylated
GO:0051239	regulation of multicellular organismal process	2777	22	10.72	0.00259574	ENSMUSG00000000326, ENSMUSG00000002489, ENSMUSG00000007817, ENSMUSG00000014776, ENSMUSG00000020160, ENSMUSG00000021255, ENSMUSG00000021492, ENSMUSG00000026923, ENSMUSG00000029528, ENSMUSG00000030067, ENSMUSG00000031805, ENSMUSG00000031955, ENSMUSG00000034201, ENSMUSG00000036570, ENSMUSG00000037169, ENSMUSG00000040363, ENSMUSG00000040856, ENSMUSG00000048450, ENSMUSG00000052336, ENSMUSG00000052534,…	Comt, Tiam1, Zmiz1, Nol3, Meis1, Esrrb, F12, Notch1, Pxn, Foxp1, Jak3, Bcar1, Gas2l1, Fxyd1, Mycn, Bcor, Dlk1, Msx1, Cx3cr1, Pbx1, Ntrk2, Bcl9l	GO_BiologicalProcess	Hypomethylated
GO:0060322	head development	617	9	2.38	0.00259574	ENSMUSG00000025969, ENSMUSG00000026385, ENSMUSG00000026923, ENSMUSG00000032515, ENSMUSG00000038894, ENSMUSG00000047921, ENSMUSG00000048450, ENSMUSG00000052336, ENSMUSG00000055254	Nrp2, Dbi, Notch1, Csrnp1, Irs2, Trappc9, Msx1, Cx3cr1, Ntrk2	GO_BiologicalProcess	Hypomethylated
GO:0061326	renal tubule development	100	4	0.39	0.00259574	ENSMUSG00000014164, ENSMUSG00000026923, ENSMUSG00000036862, ENSMUSG00000052534	Klhl3, Notch1, Dchs1, Pbx1	GO_BiologicalProcess	Hypomethylated
GO:0060043	regulation of cardiac muscle cell proliferation	43	3	0.17	0.00259574	ENSMUSG00000020160, ENSMUSG00000026923, ENSMUSG00000030067	Meis1, Notch1, Foxp1	GO_BiologicalProcess	Hypomethylated
GO:0072017	distal tubule development	10	2	0.04	0.00264	ENSMUSG00000014164, ENSMUSG00000026923	Klhl3, Notch1	GO_BiologicalProcess	Hypomethylated
GO:0060255	regulation of macromolecule metabolic process	5306	34	20.49	0.00264	ENSMUSG00000002489, ENSMUSG00000007817, ENSMUSG00000014776, ENSMUSG00000020160, ENSMUSG00000021255, ENSMUSG00000021268, ENSMUSG00000021492, ENSMUSG00000025025, ENSMUSG00000025266, ENSMUSG00000025402, ENSMUSG00000026923, ENSMUSG00000029528, ENSMUSG00000030067, ENSMUSG00000031374, ENSMUSG00000031383, ENSMUSG00000031805, ENSMUSG00000032515, ENSMUSG00000034201, ENSMUSG00000037169, ENSMUSG00000038894,…	Tiam1, Zmiz1, Nol3, Meis1, Esrrb, Meg3, F12, Mxi1, Gnl3l, Nab2, Notch1, Pxn, Foxp1, Zfp92, Dusp9, Jak3, Csrnp1, Gas2l1, Mycn, Irs2, Bcor, Dlk1, Fam83g, Hic1, Onecut3, Zfp316, Trappc9, Msx1, Pbx1, Ntrk2, Bcl9l, Hoxa3, Tsix, Xist	GO_BiologicalProcess	Hypomethylated
GO:0048754	branching morphogenesis of an epithelial tube	180	5	0.69	0.00264	ENSMUSG00000026923, ENSMUSG00000029528, ENSMUSG00000036862, ENSMUSG00000037169, ENSMUSG00000052534	Notch1, Pxn, Dchs1, Mycn, Pbx1	GO_BiologicalProcess	Hypomethylated
GO:0045595	regulation of cell differentiation	1702	16	6.57	0.00266667	ENSMUSG00000002489, ENSMUSG00000007817, ENSMUSG00000020160, ENSMUSG00000021255, ENSMUSG00000026923, ENSMUSG00000030067, ENSMUSG00000031805, ENSMUSG00000031955, ENSMUSG00000034201, ENSMUSG00000037169, ENSMUSG00000040856, ENSMUSG00000048450, ENSMUSG00000052336, ENSMUSG00000052534, ENSMUSG00000055254, ENSMUSG00000063382	Tiam1, Zmiz1, Meis1, Esrrb, Notch1, Foxp1, Jak3, Bcar1, Gas2l1, Mycn, Dlk1, Msx1, Cx3cr1, Pbx1, Ntrk2, Bcl9l	GO_BiologicalProcess	Hypomethylated
GO:0010464	regulation of mesenchymal cell proliferation	45	3	0.17	0.00269231	ENSMUSG00000030067, ENSMUSG00000037169, ENSMUSG00000038894	Foxp1, Mycn, Irs2	GO_BiologicalProcess	Hypomethylated
GO:0021987	cerebral cortex development	105	4	0.41	0.00274074	ENSMUSG00000025969, ENSMUSG00000047921, ENSMUSG00000052336, ENSMUSG00000055254	Nrp2, Trappc9, Cx3cr1, Ntrk2	GO_BiologicalProcess	Hypomethylated
GO:0006366	transcription from RNA polymerase II promoter	1892	17	7.3	0.00274074	ENSMUSG00000007817, ENSMUSG00000020160, ENSMUSG00000021255, ENSMUSG00000025025, ENSMUSG00000026923, ENSMUSG00000030067, ENSMUSG00000031805, ENSMUSG00000032515, ENSMUSG00000037169, ENSMUSG00000040363, ENSMUSG00000042377, ENSMUSG00000043099, ENSMUSG00000045518, ENSMUSG00000048450, ENSMUSG00000052534, ENSMUSG00000063382, ENSMUSG00000085715	Zmiz1, Meis1, Esrrb, Mxi1, Notch1, Foxp1, Jak3, Csrnp1, Mycn, Bcor, Fam83g, Hic1, Onecut3, Msx1, Pbx1, Bcl9l, Tsix	GO_BiologicalProcess	Hypomethylated
GO:0072009	nephron epithelium development	106	4	0.41	0.00275	ENSMUSG00000014164, ENSMUSG00000026923, ENSMUSG00000036862, ENSMUSG00000052534	Klhl3, Notch1, Dchs1, Pbx1	GO_BiologicalProcess	Hypomethylated
GO:0032989	cellular component morphogenesis	1068	12	4.12	0.00275	ENSMUSG00000002489, ENSMUSG00000015143, ENSMUSG00000021255, ENSMUSG00000025969, ENSMUSG00000026923, ENSMUSG00000029528, ENSMUSG00000030067, ENSMUSG00000031955, ENSMUSG00000048450, ENSMUSG00000052133, ENSMUSG00000055254, ENSMUSG00000063382	Tiam1, Actn1, Esrrb, Nrp2, Notch1, Pxn, Foxp1, Bcar1, Msx1, Sema5b, Ntrk2, Bcl9l	GO_BiologicalProcess	Hypomethylated
GO:0072132	mesenchyme morphogenesis	47	3	0.18	0.00277193	ENSMUSG00000026923, ENSMUSG00000036862, ENSMUSG00000048450	Notch1, Dchs1, Msx1	GO_BiologicalProcess	Hypomethylated
GO:0007417	central nervous system development	781	10	3.02	0.00282759	ENSMUSG00000025969, ENSMUSG00000026385, ENSMUSG00000026923, ENSMUSG00000030067, ENSMUSG00000037169, ENSMUSG00000038894, ENSMUSG00000047921, ENSMUSG00000048450, ENSMUSG00000052336, ENSMUSG00000055254	Nrp2, Dbi, Notch1, Foxp1, Mycn, Irs2, Trappc9, Msx1, Cx3cr1, Ntrk2	GO_BiologicalProcess	Hypomethylated
GO:0071310	cellular response to organic substance	1917	17	7.4	0.00286667	ENSMUSG00000002489, ENSMUSG00000014776, ENSMUSG00000021255, ENSMUSG00000025969, ENSMUSG00000026923, ENSMUSG00000029528, ENSMUSG00000030067, ENSMUSG00000031805, ENSMUSG00000031955, ENSMUSG00000034201, ENSMUSG00000038604, ENSMUSG00000038894, ENSMUSG00000042377, ENSMUSG00000048450, ENSMUSG00000052336, ENSMUSG00000055254, ENSMUSG00000063382	Tiam1, Nol3, Esrrb, Nrp2, Notch1, Pxn, Foxp1, Jak3, Bcar1, Gas2l1, Ripor1, Irs2, Fam83g, Msx1, Cx3cr1, Ntrk2, Bcl9l	GO_BiologicalProcess	Hypomethylated
GO:0048762	mesenchymal cell differentiation	191	5	0.74	0.00286667	ENSMUSG00000002489, ENSMUSG00000025969, ENSMUSG00000026923, ENSMUSG00000048450, ENSMUSG00000063382	Tiam1, Nrp2, Notch1, Msx1, Bcl9l	GO_BiologicalProcess	Hypomethylated
GO:0003183	mitral valve morphogenesis	12	2	0.05	0.00307937	ENSMUSG00000026923, ENSMUSG00000036862	Notch1, Dchs1	GO_BiologicalProcess	Hypomethylated
GO:0007399	nervous system development	2116	18	8.17	0.00307937	ENSMUSG00000002489, ENSMUSG00000005125, ENSMUSG00000020160, ENSMUSG00000025402, ENSMUSG00000025969, ENSMUSG00000026385, ENSMUSG00000026923, ENSMUSG00000030067, ENSMUSG00000036862, ENSMUSG00000037169, ENSMUSG00000038894, ENSMUSG00000047921, ENSMUSG00000048450, ENSMUSG00000052133, ENSMUSG00000052336, ENSMUSG00000052534, ENSMUSG00000055254, ENSMUSG00000079560	Tiam1, Ndrg1, Meis1, Nab2, Nrp2, Dbi, Notch1, Foxp1, Dchs1, Mycn, Irs2, Trappc9, Msx1, Sema5b, Cx3cr1, Pbx1, Ntrk2, Hoxa3	GO_BiologicalProcess	Hypomethylated
GO:0006928	movement of cell or subcellular component	1760	16	6.8	0.00307937	ENSMUSG00000002489, ENSMUSG00000015143, ENSMUSG00000025969, ENSMUSG00000026923, ENSMUSG00000029528, ENSMUSG00000030067, ENSMUSG00000031805, ENSMUSG00000031955, ENSMUSG00000036570, ENSMUSG00000036862, ENSMUSG00000038604, ENSMUSG00000038894, ENSMUSG00000046761, ENSMUSG00000052133, ENSMUSG00000052336, ENSMUSG00000055254	Tiam1, Actn1, Nrp2, Notch1, Pxn, Foxp1, Jak3, Bcar1, Fxyd1, Dchs1, Ripor1, Irs2, Fam83h, Sema5b, Cx3cr1, Ntrk2	GO_BiologicalProcess	Hypomethylated
GO:0022008	neurogenesis	1596	15	6.16	0.0031875	ENSMUSG00000002489, ENSMUSG00000005125, ENSMUSG00000020160, ENSMUSG00000025402, ENSMUSG00000025969, ENSMUSG00000026385, ENSMUSG00000026923, ENSMUSG00000030067, ENSMUSG00000036862, ENSMUSG00000037169, ENSMUSG00000047921, ENSMUSG00000052133, ENSMUSG00000052336, ENSMUSG00000052534, ENSMUSG00000055254	Tiam1, Ndrg1, Meis1, Nab2, Nrp2, Dbi, Notch1, Foxp1, Dchs1, Mycn, Trappc9, Sema5b, Cx3cr1, Pbx1, Ntrk2	GO_BiologicalProcess	Hypomethylated
GO:0045944	positive regulation of transcription from RNA polymerase II promoter	1112	12	4.29	0.00335385	ENSMUSG00000007817, ENSMUSG00000020160, ENSMUSG00000021255, ENSMUSG00000026923, ENSMUSG00000030067, ENSMUSG00000031805, ENSMUSG00000032515, ENSMUSG00000037169, ENSMUSG00000045518, ENSMUSG00000048450, ENSMUSG00000052534, ENSMUSG00000063382	Zmiz1, Meis1, Esrrb, Notch1, Foxp1, Jak3, Csrnp1, Mycn, Onecut3, Msx1, Pbx1, Bcl9l	GO_BiologicalProcess	Hypomethylated
GO:0003174	mitral valve development	13	2	0.05	0.00339394	ENSMUSG00000026923, ENSMUSG00000036862	Notch1, Dchs1	GO_BiologicalProcess	Hypomethylated
GO:0033002	muscle cell proliferation	205	5	0.79	0.00355224	ENSMUSG00000000326, ENSMUSG00000014776, ENSMUSG00000020160, ENSMUSG00000026923, ENSMUSG00000030067	Comt, Nol3, Meis1, Notch1, Foxp1	GO_BiologicalProcess	Hypomethylated
GO:0032845	negative regulation of homeostatic process	207	5	0.8	0.0036	ENSMUSG00000000326, ENSMUSG00000014776, ENSMUSG00000025266, ENSMUSG00000026385, ENSMUSG00000034201	Comt, Nol3, Gnl3l, Dbi, Gas2l1	GO_BiologicalProcess	Hypomethylated
GO:0048732	gland development	424	7	1.64	0.0036	ENSMUSG00000021268, ENSMUSG00000023830, ENSMUSG00000026923, ENSMUSG00000038894, ENSMUSG00000048450, ENSMUSG00000052534, ENSMUSG00000079560	Meg3, Igf2r, Notch1, Irs2, Msx1, Pbx1, Hoxa3	GO_BiologicalProcess	Hypomethylated
GO:0060038	cardiac muscle cell proliferation	55	3	0.21	0.0036	ENSMUSG00000020160, ENSMUSG00000026923, ENSMUSG00000030067	Meis1, Notch1, Foxp1	GO_BiologicalProcess	Hypomethylated
GO:0010001	glial cell differentiation	209	5	0.81	0.0036	ENSMUSG00000005125, ENSMUSG00000025402, ENSMUSG00000026923, ENSMUSG00000037169, ENSMUSG00000055254	Ndrg1, Nab2, Notch1, Mycn, Ntrk2	GO_BiologicalProcess	Hypomethylated
GO:1901213	regulation of transcription from RNA polymerase II promoter involved in heart development	14	2	0.05	0.0036	ENSMUSG00000026923, ENSMUSG00000048450	Notch1, Msx1	GO_BiologicalProcess	Hypomethylated
GO:0080090	regulation of primary metabolic process	5279	33	20.38	0.0036	ENSMUSG00000000326, ENSMUSG00000002279, ENSMUSG00000002489, ENSMUSG00000007817, ENSMUSG00000014776, ENSMUSG00000020160, ENSMUSG00000021255, ENSMUSG00000021492, ENSMUSG00000025025, ENSMUSG00000025266, ENSMUSG00000025402, ENSMUSG00000026385, ENSMUSG00000026923, ENSMUSG00000029528, ENSMUSG00000030067, ENSMUSG00000031374, ENSMUSG00000031383, ENSMUSG00000031805, ENSMUSG00000032515, ENSMUSG00000037169,…	Comt, Lmf1, Tiam1, Zmiz1, Nol3, Meis1, Esrrb, F12, Mxi1, Gnl3l, Nab2, Dbi, Notch1, Pxn, Foxp1, Zfp92, Dusp9, Jak3, Csrnp1, Mycn, Irs2, Bcor, Fam83g, Hic1, Onecut3, Zfp316, Trappc9, Msx1, Pbx1, Ntrk2, Bcl9l, Hoxa3, Tsix	GO_BiologicalProcess	Hypomethylated
GO:0051241	negative regulation of multicellular organismal process	1139	12	4.4	0.0036	ENSMUSG00000000326, ENSMUSG00000014776, ENSMUSG00000020160, ENSMUSG00000021492, ENSMUSG00000026923, ENSMUSG00000030067, ENSMUSG00000031805, ENSMUSG00000034201, ENSMUSG00000037169, ENSMUSG00000040363, ENSMUSG00000052336, ENSMUSG00000052534	Comt, Nol3, Meis1, F12, Notch1, Foxp1, Jak3, Gas2l1, Mycn, Bcor, Cx3cr1, Pbx1	GO_BiologicalProcess	Hypomethylated
GO:0007178	transmembrane receptor protein serine/threonine kinase signaling pathway	314	6	1.21	0.0036	ENSMUSG00000021268, ENSMUSG00000026923, ENSMUSG00000029528, ENSMUSG00000042377, ENSMUSG00000048450, ENSMUSG00000063382	Meg3, Notch1, Pxn, Fam83g, Msx1, Bcl9l	GO_BiologicalProcess	Hypomethylated
GO:0007507	heart development	559	8	2.16	0.00366234	ENSMUSG00000007817, ENSMUSG00000020160, ENSMUSG00000025969, ENSMUSG00000026923, ENSMUSG00000030067, ENSMUSG00000036862, ENSMUSG00000040363, ENSMUSG00000048450	Zmiz1, Meis1, Nrp2, Notch1, Foxp1, Dchs1, Bcor, Msx1	GO_BiologicalProcess	Hypomethylated
GO:0001701	in utero embryonic development	433	7	1.67	0.00366234	ENSMUSG00000007817, ENSMUSG00000021255, ENSMUSG00000021268, ENSMUSG00000026923, ENSMUSG00000030067, ENSMUSG00000048450, ENSMUSG00000086503	Zmiz1, Esrrb, Meg3, Notch1, Foxp1, Msx1, Xist	GO_BiologicalProcess	Hypomethylated
GO:0050793	regulation of developmental process	2384	19	9.2	0.00366667	ENSMUSG00000002489, ENSMUSG00000007817, ENSMUSG00000020160, ENSMUSG00000021255, ENSMUSG00000025402, ENSMUSG00000026923, ENSMUSG00000029528, ENSMUSG00000030067, ENSMUSG00000031805, ENSMUSG00000031955, ENSMUSG00000034201, ENSMUSG00000037169, ENSMUSG00000040363, ENSMUSG00000040856, ENSMUSG00000048450, ENSMUSG00000052336, ENSMUSG00000052534, ENSMUSG00000055254, ENSMUSG00000063382	Tiam1, Zmiz1, Meis1, Esrrb, Nab2, Notch1, Pxn, Foxp1, Jak3, Bcar1, Gas2l1, Mycn, Bcor, Dlk1, Msx1, Cx3cr1, Pbx1, Ntrk2, Bcl9l	GO_BiologicalProcess	Hypomethylated
GO:0003188	heart valve formation	15	2	0.06	0.00366667	ENSMUSG00000026923, ENSMUSG00000036862	Notch1, Dchs1	GO_BiologicalProcess	Hypomethylated
GO:0009048	dosage compensation by inactivation of X chromosome	15	2	0.06	0.00366667	ENSMUSG00000085715, ENSMUSG00000086503	Tsix, Xist	GO_BiologicalProcess	Hypomethylated
GO:2000811	negative regulation of anoikis	15	2	0.06	0.00366667	ENSMUSG00000026923, ENSMUSG00000055254	Notch1, Ntrk2	GO_BiologicalProcess	Hypomethylated
GO:0061138	morphogenesis of a branching epithelium	217	5	0.84	0.00366667	ENSMUSG00000026923, ENSMUSG00000029528, ENSMUSG00000036862, ENSMUSG00000037169, ENSMUSG00000052534	Notch1, Pxn, Dchs1, Mycn, Pbx1	GO_BiologicalProcess	Hypomethylated
GO:0001837	epithelial to mesenchymal transition	128	4	0.49	0.00366667	ENSMUSG00000002489, ENSMUSG00000026923, ENSMUSG00000048450, ENSMUSG00000063382	Tiam1, Notch1, Msx1, Bcl9l	GO_BiologicalProcess	Hypomethylated
GO:0072359	circulatory system development	1001	11	3.86	0.00366667	ENSMUSG00000007817, ENSMUSG00000020160, ENSMUSG00000025969, ENSMUSG00000026923, ENSMUSG00000029528, ENSMUSG00000030067, ENSMUSG00000036862, ENSMUSG00000040363, ENSMUSG00000048450, ENSMUSG00000052336, ENSMUSG00000055254	Zmiz1, Meis1, Nrp2, Notch1, Pxn, Foxp1, Dchs1, Bcor, Msx1, Cx3cr1, Ntrk2	GO_BiologicalProcess	Hypomethylated
GO:0007420	brain development	574	8	2.22	0.00388235	ENSMUSG00000025969, ENSMUSG00000026385, ENSMUSG00000026923, ENSMUSG00000038894, ENSMUSG00000047921, ENSMUSG00000048450, ENSMUSG00000052336, ENSMUSG00000055254	Nrp2, Dbi, Notch1, Irs2, Trappc9, Msx1, Cx3cr1, Ntrk2	GO_BiologicalProcess	Hypomethylated
GO:0045725	positive regulation of glycogen biosynthetic process	16	2	0.06	0.0038913	ENSMUSG00000021255, ENSMUSG00000038894	Esrrb, Irs2	GO_BiologicalProcess	Hypomethylated
GO:0007389	pattern specification process	449	7	1.73	0.0038913	ENSMUSG00000025969, ENSMUSG00000026923, ENSMUSG00000036862, ENSMUSG00000040363, ENSMUSG00000048450, ENSMUSG00000052534, ENSMUSG00000079560	Nrp2, Notch1, Dchs1, Bcor, Msx1, Pbx1, Hoxa3	GO_BiologicalProcess	Hypomethylated
GO:0050794	regulation of cellular process	10057	52	38.83	0.0038913	ENSMUSG00000000326, ENSMUSG00000002279, ENSMUSG00000002489, ENSMUSG00000005125, ENSMUSG00000007817, ENSMUSG00000014776, ENSMUSG00000015143, ENSMUSG00000020135, ENSMUSG00000020160, ENSMUSG00000021255, ENSMUSG00000021268, ENSMUSG00000021492, ENSMUSG00000022270, ENSMUSG00000023830, ENSMUSG00000025025, ENSMUSG00000025266, ENSMUSG00000025402, ENSMUSG00000025795, ENSMUSG00000025969, ENSMUSG00000026385,…	Comt, Lmf1, Tiam1, Ndrg1, Zmiz1, Nol3, Actn1, Apc2, Meis1, Esrrb, Meg3, F12, Retreg1, Igf2r, Mxi1, Gnl3l, Nab2, Rassf3, Nrp2, Dbi, Notch1, Pxn, Foxp1, Zfp92, Dusp9, Jak3, Bcar1, Csrnp1, Caskin1, Gas2l1, Rims4, Fxyd1, Dchs1, Mycn, Ripor1, Irs2, Bcor, Dlk1, Fam83g, Hic1, Onecut3, Zfp316, Fam83h, Trappc9, Msx1, Rasal3, Cx3cr1, Pbx1, Ntrk2, Bcl9l, Hoxa3, Tsix	GO_BiologicalProcess	Hypomethylated
GO:0043583	ear development	224	5	0.86	0.0038913	ENSMUSG00000021255, ENSMUSG00000026923, ENSMUSG00000036862, ENSMUSG00000037169, ENSMUSG00000048450	Esrrb, Notch1, Dchs1, Mycn, Msx1	GO_BiologicalProcess	Hypomethylated
GO:0048706	embryonic skeletal system development	133	4	0.51	0.0038913	ENSMUSG00000037169, ENSMUSG00000040856, ENSMUSG00000052534, ENSMUSG00000079560	Mycn, Dlk1, Pbx1, Hoxa3	GO_BiologicalProcess	Hypomethylated
GO:0055021	regulation of cardiac muscle tissue growth	62	3	0.24	0.0038913	ENSMUSG00000020160, ENSMUSG00000026923, ENSMUSG00000030067	Meis1, Notch1, Foxp1	GO_BiologicalProcess	Hypomethylated
GO:0021537	telencephalon development	225	5	0.87	0.0038913	ENSMUSG00000025969, ENSMUSG00000026385, ENSMUSG00000047921, ENSMUSG00000052336, ENSMUSG00000055254	Nrp2, Dbi, Trappc9, Cx3cr1, Ntrk2	GO_BiologicalProcess	Hypomethylated
GO:0010721	negative regulation of cell development	336	6	1.3	0.0039469	ENSMUSG00000020160, ENSMUSG00000026923, ENSMUSG00000030067, ENSMUSG00000031955, ENSMUSG00000037169, ENSMUSG00000052534	Meis1, Notch1, Foxp1, Bcar1, Mycn, Pbx1	GO_BiologicalProcess	Hypomethylated
GO:0072006	nephron development	136	4	0.53	0.0039469	ENSMUSG00000014164, ENSMUSG00000026923, ENSMUSG00000036862, ENSMUSG00000052534	Klhl3, Notch1, Dchs1, Pbx1	GO_BiologicalProcess	Hypomethylated
GO:0003198	epithelial to mesenchymal transition involved in endocardial cushion formation	17	2	0.07	0.0039469	ENSMUSG00000026923, ENSMUSG00000048450	Notch1, Msx1	GO_BiologicalProcess	Hypomethylated
GO:0007549	dosage compensation	17	2	0.07	0.0039469	ENSMUSG00000085715, ENSMUSG00000086503	Tsix, Xist	GO_BiologicalProcess	Hypomethylated
GO:0060973	cell migration involved in heart development	17	2	0.07	0.0039469	ENSMUSG00000026923, ENSMUSG00000036862	Notch1, Dchs1	GO_BiologicalProcess	Hypomethylated
GO:0032870	cellular response to hormone stimulus	463	7	1.79	0.0039469	ENSMUSG00000021255, ENSMUSG00000026923, ENSMUSG00000029528, ENSMUSG00000031955, ENSMUSG00000034201, ENSMUSG00000038894, ENSMUSG00000055254	Esrrb, Notch1, Pxn, Bcar1, Gas2l1, Irs2, Ntrk2	GO_BiologicalProcess	Hypomethylated
GO:0072073	kidney epithelium development	139	4	0.54	0.0039469	ENSMUSG00000014164, ENSMUSG00000026923, ENSMUSG00000036862, ENSMUSG00000052534	Klhl3, Notch1, Dchs1, Pbx1	GO_BiologicalProcess	Hypomethylated
GO:0048646	anatomical structure formation involved in morphogenesis	1039	11	4.01	0.0039469	ENSMUSG00000015143, ENSMUSG00000020160, ENSMUSG00000021255, ENSMUSG00000025969, ENSMUSG00000026923, ENSMUSG00000029528, ENSMUSG00000030067, ENSMUSG00000036862, ENSMUSG00000048450, ENSMUSG00000052336, ENSMUSG00000079560	Actn1, Meis1, Esrrb, Nrp2, Notch1, Pxn, Foxp1, Dchs1, Msx1, Cx3cr1, Hoxa3	GO_BiologicalProcess	Hypomethylated
GO:0031323	regulation of cellular metabolic process	5417	33	20.91	0.0039469	ENSMUSG00000000326, ENSMUSG00000002279, ENSMUSG00000002489, ENSMUSG00000007817, ENSMUSG00000014776, ENSMUSG00000020160, ENSMUSG00000021255, ENSMUSG00000021492, ENSMUSG00000025025, ENSMUSG00000025266, ENSMUSG00000025402, ENSMUSG00000026385, ENSMUSG00000026923, ENSMUSG00000029528, ENSMUSG00000030067, ENSMUSG00000031374, ENSMUSG00000031383, ENSMUSG00000031805, ENSMUSG00000032515, ENSMUSG00000037169,…	Comt, Lmf1, Tiam1, Zmiz1, Nol3, Meis1, Esrrb, F12, Mxi1, Gnl3l, Nab2, Dbi, Notch1, Pxn, Foxp1, Zfp92, Dusp9, Jak3, Csrnp1, Mycn, Irs2, Bcor, Fam83g, Hic1, Onecut3, Zfp316, Trappc9, Msx1, Pbx1, Ntrk2, Bcl9l, Hoxa3, Tsix	GO_BiologicalProcess	Hypomethylated
GO:1903707	negative regulation of hemopoiesis	140	4	0.54	0.0039469	ENSMUSG00000020160, ENSMUSG00000026923, ENSMUSG00000031805, ENSMUSG00000034201	Meis1, Notch1, Jak3, Gas2l1	GO_BiologicalProcess	Hypomethylated
GO:0048705	skeletal system morphogenesis	234	5	0.9	0.0039469	ENSMUSG00000025402, ENSMUSG00000032515, ENSMUSG00000037169, ENSMUSG00000048450, ENSMUSG00000079560	Nab2, Csrnp1, Mycn, Msx1, Hoxa3	GO_BiologicalProcess	Hypomethylated
GO:0007422	peripheral nervous system development	66	3	0.25	0.0039469	ENSMUSG00000005125, ENSMUSG00000025402, ENSMUSG00000055254	Ndrg1, Nab2, Ntrk2	GO_BiologicalProcess	Hypomethylated
GO:0048568	embryonic organ development	466	7	1.8	0.0039469	ENSMUSG00000021255, ENSMUSG00000026923, ENSMUSG00000037169, ENSMUSG00000048450, ENSMUSG00000052534, ENSMUSG00000079560, ENSMUSG00000086503	Esrrb, Notch1, Mycn, Msx1, Pbx1, Hoxa3, Xist	GO_BiologicalProcess	Hypomethylated
GO:0048522	positive regulation of cellular process	4747	30	18.33	0.0039469	ENSMUSG00000000326, ENSMUSG00000002489, ENSMUSG00000005125, ENSMUSG00000007817, ENSMUSG00000020160, ENSMUSG00000021255, ENSMUSG00000021492, ENSMUSG00000023830, ENSMUSG00000025402, ENSMUSG00000026385, ENSMUSG00000026923, ENSMUSG00000029528, ENSMUSG00000030067, ENSMUSG00000031805, ENSMUSG00000031955, ENSMUSG00000032515, ENSMUSG00000037169, ENSMUSG00000038604, ENSMUSG00000038894, ENSMUSG00000043099,…	Comt, Tiam1, Ndrg1, Zmiz1, Meis1, Esrrb, F12, Igf2r, Nab2, Dbi, Notch1, Pxn, Foxp1, Jak3, Bcar1, Csrnp1, Mycn, Ripor1, Irs2, Hic1, Onecut3, Fam83h, Msx1, Rasal3, Cx3cr1, Pbx1, Ntrk2, Bcl9l, Hoxa3, Tsix	GO_BiologicalProcess	Hypomethylated
GO:0001763	morphogenesis of a branching structure	235	5	0.91	0.0039469	ENSMUSG00000026923, ENSMUSG00000029528, ENSMUSG00000036862, ENSMUSG00000037169, ENSMUSG00000052534	Notch1, Pxn, Dchs1, Mycn, Pbx1	GO_BiologicalProcess	Hypomethylated
GO:0031998	regulation of fatty acid beta-oxidation	18	2	0.07	0.0039469	ENSMUSG00000026385, ENSMUSG00000038894	Dbi, Irs2	GO_BiologicalProcess	Hypomethylated
GO:0070875	positive regulation of glycogen metabolic process	18	2	0.07	0.0039469	ENSMUSG00000021255, ENSMUSG00000038894	Esrrb, Irs2	GO_BiologicalProcess	Hypomethylated
GO:2000112	regulation of cellular macromolecule biosynthetic process	3466	24	13.38	0.0039469	ENSMUSG00000007817, ENSMUSG00000020160, ENSMUSG00000021255, ENSMUSG00000025025, ENSMUSG00000025266, ENSMUSG00000025402, ENSMUSG00000026923, ENSMUSG00000030067, ENSMUSG00000031374, ENSMUSG00000031805, ENSMUSG00000032515, ENSMUSG00000037169, ENSMUSG00000038894, ENSMUSG00000040363, ENSMUSG00000042377, ENSMUSG00000043099, ENSMUSG00000045518, ENSMUSG00000046658, ENSMUSG00000047921, ENSMUSG00000048450,…	Zmiz1, Meis1, Esrrb, Mxi1, Gnl3l, Nab2, Notch1, Foxp1, Zfp92, Jak3, Csrnp1, Mycn, Irs2, Bcor, Fam83g, Hic1, Onecut3, Zfp316, Trappc9, Msx1, Pbx1, Bcl9l, Hoxa3, Tsix	GO_BiologicalProcess	Hypomethylated
GO:0014855	striated muscle cell proliferation	67	3	0.26	0.0039469	ENSMUSG00000020160, ENSMUSG00000026923, ENSMUSG00000030067	Meis1, Notch1, Foxp1	GO_BiologicalProcess	Hypomethylated
GO:0030326	embryonic limb morphogenesis	142	4	0.55	0.0039469	ENSMUSG00000026923, ENSMUSG00000037169, ENSMUSG00000048450, ENSMUSG00000052534	Notch1, Mycn, Msx1, Pbx1	GO_BiologicalProcess	Hypomethylated
GO:0035113	embryonic appendage morphogenesis	142	4	0.55	0.0039469	ENSMUSG00000026923, ENSMUSG00000037169, ENSMUSG00000048450, ENSMUSG00000052534	Notch1, Mycn, Msx1, Pbx1	GO_BiologicalProcess	Hypomethylated
GO:0060420	regulation of heart growth	68	3	0.26	0.00407018	ENSMUSG00000020160, ENSMUSG00000026923, ENSMUSG00000030067	Meis1, Notch1, Foxp1	GO_BiologicalProcess	Hypomethylated
GO:0006355	regulation of transcription, DNA-templated	3080	22	11.89	0.00417391	ENSMUSG00000007817, ENSMUSG00000020160, ENSMUSG00000021255, ENSMUSG00000025025, ENSMUSG00000025402, ENSMUSG00000026923, ENSMUSG00000030067, ENSMUSG00000031374, ENSMUSG00000031805, ENSMUSG00000032515, ENSMUSG00000037169, ENSMUSG00000040363, ENSMUSG00000042377, ENSMUSG00000043099, ENSMUSG00000045518, ENSMUSG00000046658, ENSMUSG00000047921, ENSMUSG00000048450, ENSMUSG00000052534, ENSMUSG00000063382,…	Zmiz1, Meis1, Esrrb, Mxi1, Nab2, Notch1, Foxp1, Zfp92, Jak3, Csrnp1, Mycn, Bcor, Fam83g, Hic1, Onecut3, Zfp316, Trappc9, Msx1, Pbx1, Bcl9l, Hoxa3, Tsix	GO_BiologicalProcess	Hypomethylated
GO:0021543	pallium development	146	4	0.56	0.00425862	ENSMUSG00000025969, ENSMUSG00000047921, ENSMUSG00000052336, ENSMUSG00000055254	Nrp2, Trappc9, Cx3cr1, Ntrk2	GO_BiologicalProcess	Hypomethylated
GO:0042733	embryonic digit morphogenesis	70	3	0.27	0.00430508	ENSMUSG00000026923, ENSMUSG00000037169, ENSMUSG00000048450	Notch1, Mycn, Msx1	GO_BiologicalProcess	Hypomethylated
GO:1903506	regulation of nucleic acid-templated transcription	3093	22	11.94	0.00430508	ENSMUSG00000007817, ENSMUSG00000020160, ENSMUSG00000021255, ENSMUSG00000025025, ENSMUSG00000025402, ENSMUSG00000026923, ENSMUSG00000030067, ENSMUSG00000031374, ENSMUSG00000031805, ENSMUSG00000032515, ENSMUSG00000037169, ENSMUSG00000040363, ENSMUSG00000042377, ENSMUSG00000043099, ENSMUSG00000045518, ENSMUSG00000046658, ENSMUSG00000047921, ENSMUSG00000048450, ENSMUSG00000052534, ENSMUSG00000063382,…	Zmiz1, Meis1, Esrrb, Mxi1, Nab2, Notch1, Foxp1, Zfp92, Jak3, Csrnp1, Mycn, Bcor, Fam83g, Hic1, Onecut3, Zfp316, Trappc9, Msx1, Pbx1, Bcl9l, Hoxa3, Tsix	GO_BiologicalProcess	Hypomethylated
GO:2001141	regulation of RNA biosynthetic process	3099	22	11.96	0.00431148	ENSMUSG00000007817, ENSMUSG00000020160, ENSMUSG00000021255, ENSMUSG00000025025, ENSMUSG00000025402, ENSMUSG00000026923, ENSMUSG00000030067, ENSMUSG00000031374, ENSMUSG00000031805, ENSMUSG00000032515, ENSMUSG00000037169, ENSMUSG00000040363, ENSMUSG00000042377, ENSMUSG00000043099, ENSMUSG00000045518, ENSMUSG00000046658, ENSMUSG00000047921, ENSMUSG00000048450, ENSMUSG00000052534, ENSMUSG00000063382,…	Zmiz1, Meis1, Esrrb, Mxi1, Nab2, Notch1, Foxp1, Zfp92, Jak3, Csrnp1, Mycn, Bcor, Fam83g, Hic1, Onecut3, Zfp316, Trappc9, Msx1, Pbx1, Bcl9l, Hoxa3, Tsix	GO_BiologicalProcess	Hypomethylated
GO:0045893	positive regulation of transcription, DNA-templated	1403	13	5.42	0.00431148	ENSMUSG00000007817, ENSMUSG00000020160, ENSMUSG00000021255, ENSMUSG00000026923, ENSMUSG00000030067, ENSMUSG00000031805, ENSMUSG00000032515, ENSMUSG00000037169, ENSMUSG00000045518, ENSMUSG00000048450, ENSMUSG00000052534, ENSMUSG00000063382, ENSMUSG00000085715	Zmiz1, Meis1, Esrrb, Notch1, Foxp1, Jak3, Csrnp1, Mycn, Onecut3, Msx1, Pbx1, Bcl9l, Tsix	GO_BiologicalProcess	Hypomethylated
GO:1903508	positive regulation of nucleic acid-templated transcription	1403	13	5.42	0.00431148	ENSMUSG00000007817, ENSMUSG00000020160, ENSMUSG00000021255, ENSMUSG00000026923, ENSMUSG00000030067, ENSMUSG00000031805, ENSMUSG00000032515, ENSMUSG00000037169, ENSMUSG00000045518, ENSMUSG00000048450, ENSMUSG00000052534, ENSMUSG00000063382, ENSMUSG00000085715	Zmiz1, Meis1, Esrrb, Notch1, Foxp1, Jak3, Csrnp1, Mycn, Onecut3, Msx1, Pbx1, Bcl9l, Tsix	GO_BiologicalProcess	Hypomethylated
GO:1902680	positive regulation of RNA biosynthetic process	1404	13	5.42	0.00431148	ENSMUSG00000007817, ENSMUSG00000020160, ENSMUSG00000021255, ENSMUSG00000026923, ENSMUSG00000030067, ENSMUSG00000031805, ENSMUSG00000032515, ENSMUSG00000037169, ENSMUSG00000045518, ENSMUSG00000048450, ENSMUSG00000052534, ENSMUSG00000063382, ENSMUSG00000085715	Zmiz1, Meis1, Esrrb, Notch1, Foxp1, Jak3, Csrnp1, Mycn, Onecut3, Msx1, Pbx1, Bcl9l, Tsix	GO_BiologicalProcess	Hypomethylated
GO:0008593	regulation of Notch signaling pathway	72	3	0.28	0.00443902	ENSMUSG00000007817, ENSMUSG00000026923, ENSMUSG00000040856	Zmiz1, Notch1, Dlk1	GO_BiologicalProcess	Hypomethylated
GO:0003007	heart morphogenesis	249	5	0.96	0.00446774	ENSMUSG00000007817, ENSMUSG00000025969, ENSMUSG00000026923, ENSMUSG00000036862, ENSMUSG00000048450	Zmiz1, Nrp2, Notch1, Dchs1, Msx1	GO_BiologicalProcess	Hypomethylated
GO:0051148	negative regulation of muscle cell differentiation	73	3	0.28	0.00451908	ENSMUSG00000026923, ENSMUSG00000030067, ENSMUSG00000048450	Notch1, Foxp1, Msx1	GO_BiologicalProcess	Hypomethylated
GO:0048729	tissue morphogenesis	627	8	2.42	0.00451908	ENSMUSG00000014164, ENSMUSG00000025969, ENSMUSG00000026923, ENSMUSG00000029528, ENSMUSG00000036862, ENSMUSG00000037169, ENSMUSG00000048450, ENSMUSG00000052534	Klhl3, Nrp2, Notch1, Pxn, Dchs1, Mycn, Msx1, Pbx1	GO_BiologicalProcess	Hypomethylated
GO:0060562	epithelial tube morphogenesis	365	6	1.41	0.00451908	ENSMUSG00000014164, ENSMUSG00000026923, ENSMUSG00000029528, ENSMUSG00000036862, ENSMUSG00000037169, ENSMUSG00000052534	Klhl3, Notch1, Pxn, Dchs1, Mycn, Pbx1	GO_BiologicalProcess	Hypomethylated
GO:0010628	positive regulation of gene expression	1773	15	6.85	0.00451908	ENSMUSG00000007817, ENSMUSG00000020160, ENSMUSG00000021255, ENSMUSG00000021492, ENSMUSG00000026923, ENSMUSG00000030067, ENSMUSG00000031805, ENSMUSG00000032515, ENSMUSG00000037169, ENSMUSG00000045518, ENSMUSG00000048450, ENSMUSG00000052534, ENSMUSG00000055254, ENSMUSG00000063382, ENSMUSG00000085715	Zmiz1, Meis1, Esrrb, F12, Notch1, Foxp1, Jak3, Csrnp1, Mycn, Onecut3, Msx1, Pbx1, Ntrk2, Bcl9l, Tsix	GO_BiologicalProcess	Hypomethylated
GO:0045682	regulation of epidermis development	74	3	0.29	0.00451908	ENSMUSG00000025402, ENSMUSG00000026923, ENSMUSG00000037169	Nab2, Notch1, Mycn	GO_BiologicalProcess	Hypomethylated
GO:2000209	regulation of anoikis	21	2	0.08	0.00451908	ENSMUSG00000026923, ENSMUSG00000055254	Notch1, Ntrk2	GO_BiologicalProcess	Hypomethylated
GO:0032844	regulation of homeostatic process	494	7	1.91	0.00451908	ENSMUSG00000000326, ENSMUSG00000002489, ENSMUSG00000014776, ENSMUSG00000025266, ENSMUSG00000026385, ENSMUSG00000034201, ENSMUSG00000040856	Comt, Tiam1, Nol3, Gnl3l, Dbi, Gas2l1, Dlk1	GO_BiologicalProcess	Hypomethylated
GO:0040011	locomotion	1600	14	6.18	0.00454545	ENSMUSG00000002489, ENSMUSG00000025969, ENSMUSG00000026923, ENSMUSG00000029528, ENSMUSG00000030067, ENSMUSG00000031805, ENSMUSG00000031955, ENSMUSG00000036862, ENSMUSG00000038604, ENSMUSG00000038894, ENSMUSG00000046761, ENSMUSG00000052133, ENSMUSG00000052336, ENSMUSG00000055254	Tiam1, Nrp2, Notch1, Pxn, Foxp1, Jak3, Bcar1, Dchs1, Ripor1, Irs2, Fam83h, Sema5b, Cx3cr1, Ntrk2	GO_BiologicalProcess	Hypomethylated
GO:0016477	cell migration	1259	12	4.86	0.00463158	ENSMUSG00000002489, ENSMUSG00000025969, ENSMUSG00000026923, ENSMUSG00000029528, ENSMUSG00000031805, ENSMUSG00000031955, ENSMUSG00000036862, ENSMUSG00000038604, ENSMUSG00000038894, ENSMUSG00000046761, ENSMUSG00000052336, ENSMUSG00000055254	Tiam1, Nrp2, Notch1, Pxn, Jak3, Bcar1, Dchs1, Ripor1, Irs2, Fam83h, Cx3cr1, Ntrk2	GO_BiologicalProcess	Hypomethylated
GO:0010033	response to organic substance	2543	19	9.82	0.00464748	ENSMUSG00000002489, ENSMUSG00000014776, ENSMUSG00000021255, ENSMUSG00000021492, ENSMUSG00000023830, ENSMUSG00000025969, ENSMUSG00000026923, ENSMUSG00000029528, ENSMUSG00000030067, ENSMUSG00000031805, ENSMUSG00000031955, ENSMUSG00000034201, ENSMUSG00000038604, ENSMUSG00000038894, ENSMUSG00000042377, ENSMUSG00000048450, ENSMUSG00000052336, ENSMUSG00000055254, ENSMUSG00000063382	Tiam1, Nol3, Esrrb, F12, Igf2r, Nrp2, Notch1, Pxn, Foxp1, Jak3, Bcar1, Gas2l1, Ripor1, Irs2, Fam83g, Msx1, Cx3cr1, Ntrk2, Bcl9l	GO_BiologicalProcess	Hypomethylated
GO:0072078	nephron tubule morphogenesis	76	3	0.29	0.00464748	ENSMUSG00000014164, ENSMUSG00000036862, ENSMUSG00000052534	Klhl3, Dchs1, Pbx1	GO_BiologicalProcess	Hypomethylated
GO:0010556	regulation of macromolecule biosynthetic process	3565	24	13.76	0.00464748	ENSMUSG00000007817, ENSMUSG00000020160, ENSMUSG00000021255, ENSMUSG00000025025, ENSMUSG00000025266, ENSMUSG00000025402, ENSMUSG00000026923, ENSMUSG00000030067, ENSMUSG00000031374, ENSMUSG00000031805, ENSMUSG00000032515, ENSMUSG00000037169, ENSMUSG00000038894, ENSMUSG00000040363, ENSMUSG00000042377, ENSMUSG00000043099, ENSMUSG00000045518, ENSMUSG00000046658, ENSMUSG00000047921, ENSMUSG00000048450,…	Zmiz1, Meis1, Esrrb, Mxi1, Gnl3l, Nab2, Notch1, Foxp1, Zfp92, Jak3, Csrnp1, Mycn, Irs2, Bcor, Fam83g, Hic1, Onecut3, Zfp316, Trappc9, Msx1, Pbx1, Bcl9l, Hoxa3, Tsix	GO_BiologicalProcess	Hypomethylated
GO:0055022	negative regulation of cardiac muscle tissue growth	22	2	0.08	0.00464748	ENSMUSG00000020160, ENSMUSG00000030067	Meis1, Foxp1	GO_BiologicalProcess	Hypomethylated
GO:0061117	negative regulation of heart growth	22	2	0.08	0.00464748	ENSMUSG00000020160, ENSMUSG00000030067	Meis1, Foxp1	GO_BiologicalProcess	Hypomethylated
GO:2000737	negative regulation of stem cell differentiation	22	2	0.08	0.00464748	ENSMUSG00000021255, ENSMUSG00000026923	Esrrb, Notch1	GO_BiologicalProcess	Hypomethylated
GO:0006351	transcription, DNA-templated	3155	22	12.18	0.00465248	ENSMUSG00000007817, ENSMUSG00000020160, ENSMUSG00000021255, ENSMUSG00000025025, ENSMUSG00000025402, ENSMUSG00000026923, ENSMUSG00000030067, ENSMUSG00000031374, ENSMUSG00000031805, ENSMUSG00000032515, ENSMUSG00000037169, ENSMUSG00000040363, ENSMUSG00000042377, ENSMUSG00000043099, ENSMUSG00000045518, ENSMUSG00000046658, ENSMUSG00000047921, ENSMUSG00000048450, ENSMUSG00000052534, ENSMUSG00000063382,…	Zmiz1, Meis1, Esrrb, Mxi1, Nab2, Notch1, Foxp1, Zfp92, Jak3, Csrnp1, Mycn, Bcor, Fam83g, Hic1, Onecut3, Zfp316, Trappc9, Msx1, Pbx1, Bcl9l, Hoxa3, Tsix	GO_BiologicalProcess	Hypomethylated
GO:0001503	ossification	375	6	1.45	0.00465248	ENSMUSG00000025402, ENSMUSG00000026923, ENSMUSG00000036862, ENSMUSG00000040363, ENSMUSG00000040856, ENSMUSG00000052534	Nab2, Notch1, Dchs1, Bcor, Dlk1, Pbx1	GO_BiologicalProcess	Hypomethylated
GO:0072088	nephron epithelium morphogenesis	78	3	0.3	0.00474667	ENSMUSG00000014164, ENSMUSG00000036862, ENSMUSG00000052534	Klhl3, Dchs1, Pbx1	GO_BiologicalProcess	Hypomethylated
GO:0097659	nucleic acid-templated transcription	3168	22	12.23	0.00474667	ENSMUSG00000007817, ENSMUSG00000020160, ENSMUSG00000021255, ENSMUSG00000025025, ENSMUSG00000025402, ENSMUSG00000026923, ENSMUSG00000030067, ENSMUSG00000031374, ENSMUSG00000031805, ENSMUSG00000032515, ENSMUSG00000037169, ENSMUSG00000040363, ENSMUSG00000042377, ENSMUSG00000043099, ENSMUSG00000045518, ENSMUSG00000046658, ENSMUSG00000047921, ENSMUSG00000048450, ENSMUSG00000052534, ENSMUSG00000063382,…	Zmiz1, Meis1, Esrrb, Mxi1, Nab2, Notch1, Foxp1, Zfp92, Jak3, Csrnp1, Mycn, Bcor, Fam83g, Hic1, Onecut3, Zfp316, Trappc9, Msx1, Pbx1, Bcl9l, Hoxa3, Tsix	GO_BiologicalProcess	Hypomethylated
GO:0007517	muscle organ development	379	6	1.46	0.00474667	ENSMUSG00000020160, ENSMUSG00000021268, ENSMUSG00000026923, ENSMUSG00000030067, ENSMUSG00000048450, ENSMUSG00000063382	Meis1, Meg3, Notch1, Foxp1, Msx1, Bcl9l	GO_BiologicalProcess	Hypomethylated
GO:0010467	gene expression	4669	29	18.03	0.00474667	ENSMUSG00000002279, ENSMUSG00000007817, ENSMUSG00000014776, ENSMUSG00000020160, ENSMUSG00000021255, ENSMUSG00000021492, ENSMUSG00000025025, ENSMUSG00000025402, ENSMUSG00000026923, ENSMUSG00000030067, ENSMUSG00000031374, ENSMUSG00000031805, ENSMUSG00000032515, ENSMUSG00000034201, ENSMUSG00000037169, ENSMUSG00000040363, ENSMUSG00000040856, ENSMUSG00000042377, ENSMUSG00000043099, ENSMUSG00000045518,…	Lmf1, Zmiz1, Nol3, Meis1, Esrrb, F12, Mxi1, Nab2, Notch1, Foxp1, Zfp92, Jak3, Csrnp1, Gas2l1, Mycn, Bcor, Dlk1, Fam83g, Hic1, Onecut3, Zfp316, Trappc9, Msx1, Pbx1, Ntrk2, Bcl9l, Hoxa3, Tsix, Xist	GO_BiologicalProcess	Hypomethylated
GO:0035295	tube development	648	8	2.5	0.00474667	ENSMUSG00000014164, ENSMUSG00000021268, ENSMUSG00000026923, ENSMUSG00000029528, ENSMUSG00000030067, ENSMUSG00000036862, ENSMUSG00000037169, ENSMUSG00000052534	Klhl3, Meg3, Notch1, Pxn, Foxp1, Dchs1, Mycn, Pbx1	GO_BiologicalProcess	Hypomethylated
GO:0003181	atrioventricular valve morphogenesis	23	2	0.09	0.00474667	ENSMUSG00000026923, ENSMUSG00000036862	Notch1, Dchs1	GO_BiologicalProcess	Hypomethylated
GO:0060291	long-term synaptic potentiation	79	3	0.31	0.00474667	ENSMUSG00000026385, ENSMUSG00000052336, ENSMUSG00000055254	Dbi, Cx3cr1, Ntrk2	GO_BiologicalProcess	Hypomethylated
GO:0072028	nephron morphogenesis	79	3	0.31	0.00474667	ENSMUSG00000014164, ENSMUSG00000036862, ENSMUSG00000052534	Klhl3, Dchs1, Pbx1	GO_BiologicalProcess	Hypomethylated
GO:0032774	RNA biosynthetic process	3177	22	12.27	0.00474667	ENSMUSG00000007817, ENSMUSG00000020160, ENSMUSG00000021255, ENSMUSG00000025025, ENSMUSG00000025402, ENSMUSG00000026923, ENSMUSG00000030067, ENSMUSG00000031374, ENSMUSG00000031805, ENSMUSG00000032515, ENSMUSG00000037169, ENSMUSG00000040363, ENSMUSG00000042377, ENSMUSG00000043099, ENSMUSG00000045518, ENSMUSG00000046658, ENSMUSG00000047921, ENSMUSG00000048450, ENSMUSG00000052534, ENSMUSG00000063382,…	Zmiz1, Meis1, Esrrb, Mxi1, Nab2, Notch1, Foxp1, Zfp92, Jak3, Csrnp1, Mycn, Bcor, Fam83g, Hic1, Onecut3, Zfp316, Trappc9, Msx1, Pbx1, Bcl9l, Hoxa3, Tsix	GO_BiologicalProcess	Hypomethylated
GO:0009889	regulation of biosynthetic process	3816	25	14.73	0.00489474	ENSMUSG00000007817, ENSMUSG00000020160, ENSMUSG00000021255, ENSMUSG00000025025, ENSMUSG00000025266, ENSMUSG00000025402, ENSMUSG00000026385, ENSMUSG00000026923, ENSMUSG00000030067, ENSMUSG00000031374, ENSMUSG00000031805, ENSMUSG00000032515, ENSMUSG00000037169, ENSMUSG00000038894, ENSMUSG00000040363, ENSMUSG00000042377, ENSMUSG00000043099, ENSMUSG00000045518, ENSMUSG00000046658, ENSMUSG00000047921,…	Zmiz1, Meis1, Esrrb, Mxi1, Gnl3l, Nab2, Dbi, Notch1, Foxp1, Zfp92, Jak3, Csrnp1, Mycn, Irs2, Bcor, Fam83g, Hic1, Onecut3, Zfp316, Trappc9, Msx1, Pbx1, Bcl9l, Hoxa3, Tsix	GO_BiologicalProcess	Hypomethylated
GO:0006935	chemotaxis	515	7	1.99	0.00489474	ENSMUSG00000002489, ENSMUSG00000025969, ENSMUSG00000026923, ENSMUSG00000030067, ENSMUSG00000031955, ENSMUSG00000052133, ENSMUSG00000052336	Tiam1, Nrp2, Notch1, Foxp1, Bcar1, Sema5b, Cx3cr1	GO_BiologicalProcess	Hypomethylated
GO:0009891	positive regulation of biosynthetic process	1822	15	7.03	0.00490196	ENSMUSG00000007817, ENSMUSG00000020160, ENSMUSG00000021255, ENSMUSG00000026385, ENSMUSG00000026923, ENSMUSG00000030067, ENSMUSG00000031805, ENSMUSG00000032515, ENSMUSG00000037169, ENSMUSG00000038894, ENSMUSG00000045518, ENSMUSG00000048450, ENSMUSG00000052534, ENSMUSG00000063382, ENSMUSG00000085715	Zmiz1, Meis1, Esrrb, Dbi, Notch1, Foxp1, Jak3, Csrnp1, Mycn, Irs2, Onecut3, Msx1, Pbx1, Bcl9l, Tsix	GO_BiologicalProcess	Hypomethylated
GO:0042330	taxis	517	7	2	0.00490323	ENSMUSG00000002489, ENSMUSG00000025969, ENSMUSG00000026923, ENSMUSG00000030067, ENSMUSG00000031955, ENSMUSG00000052133, ENSMUSG00000052336	Tiam1, Nrp2, Notch1, Foxp1, Bcar1, Sema5b, Cx3cr1	GO_BiologicalProcess	Hypomethylated
GO:0042490	mechanoreceptor differentiation	81	3	0.31	0.00490323	ENSMUSG00000026923, ENSMUSG00000037169, ENSMUSG00000055254	Notch1, Mycn, Ntrk2	GO_BiologicalProcess	Hypomethylated
GO:1901798	positive regulation of signal transduction by p53 class mediator	24	2	0.09	0.00492308	ENSMUSG00000043099, ENSMUSG00000048450	Hic1, Msx1	GO_BiologicalProcess	Hypomethylated
GO:0010557	positive regulation of macromolecule biosynthetic process	1649	14	6.37	0.00495597	ENSMUSG00000007817, ENSMUSG00000020160, ENSMUSG00000021255, ENSMUSG00000026923, ENSMUSG00000030067, ENSMUSG00000031805, ENSMUSG00000032515, ENSMUSG00000037169, ENSMUSG00000038894, ENSMUSG00000045518, ENSMUSG00000048450, ENSMUSG00000052534, ENSMUSG00000063382, ENSMUSG00000085715	Zmiz1, Meis1, Esrrb, Notch1, Foxp1, Jak3, Csrnp1, Mycn, Irs2, Onecut3, Msx1, Pbx1, Bcl9l, Tsix	GO_BiologicalProcess	Hypomethylated
GO:0010717	regulation of epithelial to mesenchymal transition	82	3	0.32	0.00495597	ENSMUSG00000002489, ENSMUSG00000026923, ENSMUSG00000063382	Tiam1, Notch1, Bcl9l	GO_BiologicalProcess	Hypomethylated
GO:0061333	renal tubule morphogenesis	82	3	0.32	0.00495597	ENSMUSG00000014164, ENSMUSG00000036862, ENSMUSG00000052534	Klhl3, Dchs1, Pbx1	GO_BiologicalProcess	Hypomethylated
GO:0035107	appendage morphogenesis	167	4	0.64	0.00495652	ENSMUSG00000026923, ENSMUSG00000037169, ENSMUSG00000048450, ENSMUSG00000052534	Notch1, Mycn, Msx1, Pbx1	GO_BiologicalProcess	Hypomethylated
GO:0035108	limb morphogenesis	167	4	0.64	0.00495652	ENSMUSG00000026923, ENSMUSG00000037169, ENSMUSG00000048450, ENSMUSG00000052534	Notch1, Mycn, Msx1, Pbx1	GO_BiologicalProcess	Hypomethylated
GO:0050789	regulation of biological process	10646	53	41.1	0.00507975	ENSMUSG00000000326, ENSMUSG00000002279, ENSMUSG00000002489, ENSMUSG00000005125, ENSMUSG00000007817, ENSMUSG00000014776, ENSMUSG00000015143, ENSMUSG00000020135, ENSMUSG00000020160, ENSMUSG00000021255, ENSMUSG00000021268, ENSMUSG00000021492, ENSMUSG00000022270, ENSMUSG00000023830, ENSMUSG00000025025, ENSMUSG00000025266, ENSMUSG00000025402, ENSMUSG00000025795, ENSMUSG00000025969, ENSMUSG00000026385,…	Comt, Lmf1, Tiam1, Ndrg1, Zmiz1, Nol3, Actn1, Apc2, Meis1, Esrrb, Meg3, F12, Retreg1, Igf2r, Mxi1, Gnl3l, Nab2, Rassf3, Nrp2, Dbi, Notch1, Pxn, Foxp1, Zfp92, Dusp9, Jak3, Bcar1, Csrnp1, Caskin1, Gas2l1, Rims4, Fxyd1, Dchs1, Mycn, Ripor1, Irs2, Bcor, Dlk1, Fam83g, Hic1, Onecut3, Zfp316, Fam83h, Trappc9, Msx1, Rasal3, Cx3cr1, Pbx1, Ntrk2, Bcl9l, Hoxa3, Tsix, Xist	GO_BiologicalProcess	Hypomethylated
GO:0051254	positive regulation of RNA metabolic process	1480	13	5.71	0.00507975	ENSMUSG00000007817, ENSMUSG00000020160, ENSMUSG00000021255, ENSMUSG00000026923, ENSMUSG00000030067, ENSMUSG00000031805, ENSMUSG00000032515, ENSMUSG00000037169, ENSMUSG00000045518, ENSMUSG00000048450, ENSMUSG00000052534, ENSMUSG00000063382, ENSMUSG00000085715	Zmiz1, Meis1, Esrrb, Notch1, Foxp1, Jak3, Csrnp1, Mycn, Onecut3, Msx1, Pbx1, Bcl9l, Tsix	GO_BiologicalProcess	Hypomethylated
GO:0055024	regulation of cardiac muscle tissue development	85	3	0.33	0.00526316	ENSMUSG00000020160, ENSMUSG00000026923, ENSMUSG00000030067	Meis1, Notch1, Foxp1	GO_BiologicalProcess	Hypomethylated
GO:0072358	cardiovascular system development	674	8	2.6	0.00526316	ENSMUSG00000007817, ENSMUSG00000020160, ENSMUSG00000025969, ENSMUSG00000026923, ENSMUSG00000029528, ENSMUSG00000030067, ENSMUSG00000052336, ENSMUSG00000055254	Zmiz1, Meis1, Nrp2, Notch1, Pxn, Foxp1, Cx3cr1, Ntrk2	GO_BiologicalProcess	Hypomethylated
GO:0071363	cellular response to growth factor stimulus	533	7	2.06	0.00526316	ENSMUSG00000025969, ENSMUSG00000026923, ENSMUSG00000029528, ENSMUSG00000031955, ENSMUSG00000042377, ENSMUSG00000048450, ENSMUSG00000063382	Nrp2, Notch1, Pxn, Bcar1, Fam83g, Msx1, Bcl9l	GO_BiologicalProcess	Hypomethylated
GO:0055017	cardiac muscle tissue growth	86	3	0.33	0.00526316	ENSMUSG00000020160, ENSMUSG00000026923, ENSMUSG00000030067	Meis1, Notch1, Foxp1	GO_BiologicalProcess	Hypomethylated
GO:0002052	positive regulation of neuroblast proliferation	26	2	0.1	0.00526316	ENSMUSG00000026923, ENSMUSG00000052336	Notch1, Cx3cr1	GO_BiologicalProcess	Hypomethylated
GO:0003171	atrioventricular valve development	26	2	0.1	0.00526316	ENSMUSG00000026923, ENSMUSG00000036862	Notch1, Dchs1	GO_BiologicalProcess	Hypomethylated
GO:0061311	cell surface receptor signaling pathway involved in heart development	26	2	0.1	0.00526316	ENSMUSG00000026923, ENSMUSG00000048450	Notch1, Msx1	GO_BiologicalProcess	Hypomethylated
GO:1903959	regulation of anion transmembrane transport	26	2	0.1	0.00526316	ENSMUSG00000036570, ENSMUSG00000038894	Fxyd1, Irs2	GO_BiologicalProcess	Hypomethylated
GO:0048514	blood vessel morphogenesis	536	7	2.07	0.00537209	ENSMUSG00000007817, ENSMUSG00000020160, ENSMUSG00000025969, ENSMUSG00000026923, ENSMUSG00000029528, ENSMUSG00000052336, ENSMUSG00000055254	Zmiz1, Meis1, Nrp2, Notch1, Pxn, Cx3cr1, Ntrk2	GO_BiologicalProcess	Hypomethylated
GO:0035239	tube morphogenesis	403	6	1.56	0.00537572	ENSMUSG00000014164, ENSMUSG00000026923, ENSMUSG00000029528, ENSMUSG00000036862, ENSMUSG00000037169, ENSMUSG00000052534	Klhl3, Notch1, Pxn, Dchs1, Mycn, Pbx1	GO_BiologicalProcess	Hypomethylated
GO:0007519	skeletal muscle tissue development	175	4	0.68	0.00541379	ENSMUSG00000021268, ENSMUSG00000026923, ENSMUSG00000030067, ENSMUSG00000063382	Meg3, Notch1, Foxp1, Bcl9l	GO_BiologicalProcess	Hypomethylated
GO:2000026	regulation of multicellular organismal development	1868	15	7.21	0.00541714	ENSMUSG00000002489, ENSMUSG00000007817, ENSMUSG00000020160, ENSMUSG00000026923, ENSMUSG00000029528, ENSMUSG00000030067, ENSMUSG00000031805, ENSMUSG00000034201, ENSMUSG00000037169, ENSMUSG00000040363, ENSMUSG00000048450, ENSMUSG00000052336, ENSMUSG00000052534, ENSMUSG00000055254, ENSMUSG00000063382	Tiam1, Zmiz1, Meis1, Notch1, Pxn, Foxp1, Jak3, Gas2l1, Mycn, Bcor, Msx1, Cx3cr1, Pbx1, Ntrk2, Bcl9l	GO_BiologicalProcess	Hypomethylated
GO:0051252	regulation of RNA metabolic process	3261	22	12.59	0.00557955	ENSMUSG00000007817, ENSMUSG00000020160, ENSMUSG00000021255, ENSMUSG00000025025, ENSMUSG00000025402, ENSMUSG00000026923, ENSMUSG00000030067, ENSMUSG00000031374, ENSMUSG00000031805, ENSMUSG00000032515, ENSMUSG00000037169, ENSMUSG00000040363, ENSMUSG00000042377, ENSMUSG00000043099, ENSMUSG00000045518, ENSMUSG00000046658, ENSMUSG00000047921, ENSMUSG00000048450, ENSMUSG00000052534, ENSMUSG00000063382,…	Zmiz1, Meis1, Esrrb, Mxi1, Nab2, Notch1, Foxp1, Zfp92, Jak3, Csrnp1, Mycn, Bcor, Fam83g, Hic1, Onecut3, Zfp316, Trappc9, Msx1, Pbx1, Bcl9l, Hoxa3, Tsix	GO_BiologicalProcess	Hypomethylated
GO:0001570	vasculogenesis	89	3	0.34	0.00559322	ENSMUSG00000007817, ENSMUSG00000026923, ENSMUSG00000055254	Zmiz1, Notch1, Ntrk2	GO_BiologicalProcess	Hypomethylated
GO:0070848	response to growth factor	545	7	2.1	0.00568539	ENSMUSG00000025969, ENSMUSG00000026923, ENSMUSG00000029528, ENSMUSG00000031955, ENSMUSG00000042377, ENSMUSG00000048450, ENSMUSG00000063382	Nrp2, Notch1, Pxn, Bcar1, Fam83g, Msx1, Bcl9l	GO_BiologicalProcess	Hypomethylated
GO:0005979	regulation of glycogen biosynthetic process	28	2	0.11	0.00578889	ENSMUSG00000021255, ENSMUSG00000038894	Esrrb, Irs2	GO_BiologicalProcess	Hypomethylated
GO:0010962	regulation of glucan biosynthetic process	28	2	0.11	0.00578889	ENSMUSG00000021255, ENSMUSG00000038894	Esrrb, Irs2	GO_BiologicalProcess	Hypomethylated
GO:0007423	sensory organ development	551	7	2.13	0.00592265	ENSMUSG00000020160, ENSMUSG00000021255, ENSMUSG00000026923, ENSMUSG00000036862, ENSMUSG00000037169, ENSMUSG00000048450, ENSMUSG00000055254	Meis1, Esrrb, Notch1, Dchs1, Mycn, Msx1, Ntrk2	GO_BiologicalProcess	Hypomethylated
GO:0048863	stem cell differentiation	183	4	0.71	0.00603209	ENSMUSG00000021255, ENSMUSG00000025969, ENSMUSG00000026923, ENSMUSG00000048450	Esrrb, Nrp2, Notch1, Msx1	GO_BiologicalProcess	Hypomethylated
GO:0060317	cardiac epithelial to mesenchymal transition	29	2	0.11	0.00603209	ENSMUSG00000026923, ENSMUSG00000048450	Notch1, Msx1	GO_BiologicalProcess	Hypomethylated
GO:0060021	palate development	93	3	0.36	0.00603209	ENSMUSG00000032515, ENSMUSG00000040363, ENSMUSG00000048450	Csrnp1, Bcor, Msx1	GO_BiologicalProcess	Hypomethylated
GO:0007409	axonogenesis	419	6	1.62	0.00603209	ENSMUSG00000002489, ENSMUSG00000025969, ENSMUSG00000026923, ENSMUSG00000030067, ENSMUSG00000052133, ENSMUSG00000055254	Tiam1, Nrp2, Notch1, Foxp1, Sema5b, Ntrk2	GO_BiologicalProcess	Hypomethylated
GO:0060538	skeletal muscle organ development	184	4	0.71	0.00603209	ENSMUSG00000021268, ENSMUSG00000026923, ENSMUSG00000030067, ENSMUSG00000063382	Meg3, Notch1, Foxp1, Bcl9l	GO_BiologicalProcess	Hypomethylated
GO:0071495	cellular response to endogenous stimulus	1018	10	3.93	0.00603209	ENSMUSG00000021255, ENSMUSG00000026923, ENSMUSG00000029528, ENSMUSG00000031955, ENSMUSG00000034201, ENSMUSG00000038894, ENSMUSG00000042377, ENSMUSG00000048450, ENSMUSG00000055254, ENSMUSG00000063382	Esrrb, Notch1, Pxn, Bcar1, Gas2l1, Irs2, Fam83g, Msx1, Ntrk2, Bcl9l	GO_BiologicalProcess	Hypomethylated
GO:0060419	heart growth	94	3	0.36	0.00610582	ENSMUSG00000020160, ENSMUSG00000026923, ENSMUSG00000030067	Meis1, Notch1, Foxp1	GO_BiologicalProcess	Hypomethylated
GO:0060993	kidney morphogenesis	94	3	0.36	0.00610582	ENSMUSG00000014164, ENSMUSG00000036862, ENSMUSG00000052534	Klhl3, Dchs1, Pbx1	GO_BiologicalProcess	Hypomethylated
GO:0021602	cranial nerve morphogenesis	30	2	0.12	0.00622798	ENSMUSG00000025969, ENSMUSG00000079560	Nrp2, Hoxa3	GO_BiologicalProcess	Hypomethylated
GO:0042481	regulation of odontogenesis	30	2	0.12	0.00622798	ENSMUSG00000040363, ENSMUSG00000048450	Bcor, Msx1	GO_BiologicalProcess	Hypomethylated
GO:0065009	regulation of molecular function	2300	17	8.88	0.00622798	ENSMUSG00000002279, ENSMUSG00000002489, ENSMUSG00000014776, ENSMUSG00000020135, ENSMUSG00000025266, ENSMUSG00000025402, ENSMUSG00000026923, ENSMUSG00000029528, ENSMUSG00000031383, ENSMUSG00000036570, ENSMUSG00000038604, ENSMUSG00000038894, ENSMUSG00000047921, ENSMUSG00000048450, ENSMUSG00000052142, ENSMUSG00000052534, ENSMUSG00000055254	Lmf1, Tiam1, Nol3, Apc2, Gnl3l, Nab2, Notch1, Pxn, Dusp9, Fxyd1, Ripor1, Irs2, Trappc9, Msx1, Rasal3, Pbx1, Ntrk2	GO_BiologicalProcess	Hypomethylated
GO:0031589	cell-substrate adhesion	299	5	1.15	0.00622798	ENSMUSG00000002489, ENSMUSG00000015143, ENSMUSG00000026923, ENSMUSG00000029528, ENSMUSG00000031955	Tiam1, Actn1, Notch1, Pxn, Bcar1	GO_BiologicalProcess	Hypomethylated
GO:0051270	regulation of cellular component movement	870	9	3.36	0.0064	ENSMUSG00000002489, ENSMUSG00000015143, ENSMUSG00000026923, ENSMUSG00000031955, ENSMUSG00000036570, ENSMUSG00000038604, ENSMUSG00000038894, ENSMUSG00000046761, ENSMUSG00000052336	Tiam1, Actn1, Notch1, Bcar1, Fxyd1, Ripor1, Irs2, Fam83h, Cx3cr1	GO_BiologicalProcess	Hypomethylated
GO:0048736	appendage development	190	4	0.73	0.0064	ENSMUSG00000026923, ENSMUSG00000037169, ENSMUSG00000048450, ENSMUSG00000052534	Notch1, Mycn, Msx1, Pbx1	GO_BiologicalProcess	Hypomethylated
GO:0060173	limb development	190	4	0.73	0.0064	ENSMUSG00000026923, ENSMUSG00000037169, ENSMUSG00000048450, ENSMUSG00000052534	Notch1, Mycn, Msx1, Pbx1	GO_BiologicalProcess	Hypomethylated
GO:0043276	anoikis	31	2	0.12	0.0064	ENSMUSG00000026923, ENSMUSG00000055254	Notch1, Ntrk2	GO_BiologicalProcess	Hypomethylated
GO:0046320	regulation of fatty acid oxidation	31	2	0.12	0.0064	ENSMUSG00000026385, ENSMUSG00000038894	Dbi, Irs2	GO_BiologicalProcess	Hypomethylated
GO:0031326	regulation of cellular biosynthetic process	3757	24	14.51	0.0064	ENSMUSG00000007817, ENSMUSG00000020160, ENSMUSG00000021255, ENSMUSG00000025025, ENSMUSG00000025266, ENSMUSG00000025402, ENSMUSG00000026923, ENSMUSG00000030067, ENSMUSG00000031374, ENSMUSG00000031805, ENSMUSG00000032515, ENSMUSG00000037169, ENSMUSG00000038894, ENSMUSG00000040363, ENSMUSG00000042377, ENSMUSG00000043099, ENSMUSG00000045518, ENSMUSG00000046658, ENSMUSG00000047921, ENSMUSG00000048450,…	Zmiz1, Meis1, Esrrb, Mxi1, Gnl3l, Nab2, Notch1, Foxp1, Zfp92, Jak3, Csrnp1, Mycn, Irs2, Bcor, Fam83g, Hic1, Onecut3, Zfp316, Trappc9, Msx1, Pbx1, Bcl9l, Hoxa3, Tsix	GO_BiologicalProcess	Hypomethylated
GO:0060348	bone development	191	4	0.74	0.0064	ENSMUSG00000020160, ENSMUSG00000025402, ENSMUSG00000036862, ENSMUSG00000048450	Meis1, Nab2, Dchs1, Msx1	GO_BiologicalProcess	Hypomethylated
GO:0031252	cell leading edge	347	7	1.27	0.026	ENSMUSG00000002489, ENSMUSG00000015143, ENSMUSG00000020135, ENSMUSG00000029528, ENSMUSG00000031955, ENSMUSG00000033788, ENSMUSG00000038604	Tiam1, Actn1, Apc2, Pxn, Bcar1, Dysf, Ripor1	GO_CellularComponent	Hypomethylated
GO:0043197	dendritic spine	166	5	0.61	0.026	ENSMUSG00000000326, ENSMUSG00000002489, ENSMUSG00000015143, ENSMUSG00000042388, ENSMUSG00000055254	Comt, Tiam1, Actn1, Dlgap3, Ntrk2	GO_CellularComponent	Hypomethylated
GO:0044309	neuron spine	169	5	0.62	0.026	ENSMUSG00000000326, ENSMUSG00000002489, ENSMUSG00000015143, ENSMUSG00000042388, ENSMUSG00000055254	Comt, Tiam1, Actn1, Dlgap3, Ntrk2	GO_CellularComponent	Hypomethylated
GO:0005488	binding	12494	65	47.76	0.0022	ENSMUSG00000000326, ENSMUSG00000002279, ENSMUSG00000002489, ENSMUSG00000005125, ENSMUSG00000007817, ENSMUSG00000014164, ENSMUSG00000014776, ENSMUSG00000015143, ENSMUSG00000020083, ENSMUSG00000020135, ENSMUSG00000020160, ENSMUSG00000021255, ENSMUSG00000021492, ENSMUSG00000023830, ENSMUSG00000025025, ENSMUSG00000025266, ENSMUSG00000025402, ENSMUSG00000025795, ENSMUSG00000025969, ENSMUSG00000026385,…	Comt, Lmf1, Tiam1, Ndrg1, Zmiz1, Klhl3, Nol3, Actn1, Fam241b, Apc2, Meis1, Esrrb, F12, Igf2r, Mxi1, Gnl3l, Nab2, Rassf3, Nrp2, Dbi, Frmd4a, Notch1, Asphd2, Pxn, Foxp1, Zfp92, Ggn, Jak3, Bean1, Bcar1, Csrnp1, Fbxo21, Caskin1, Dysf, Gas2l1, Evpl, Rims4, Fxyd1, Dchs1, Mycn, Ripor1, Irs2, Bcor, Dlk1, Dlgap3, Hic1, Wdfy3, Cilp2, Onecut3, Zfp316, Fam83h, Trappc9, Msx1, Sema5b, Cx3cr1, Pbx1, Ntrk2, Cyp3…	GO_MolecularFunction	Hypomethylated
GO:0043565	sequence-specific DNA binding	1043	13	3.99	0.015	ENSMUSG00000020160, ENSMUSG00000021255, ENSMUSG00000025025, ENSMUSG00000026923, ENSMUSG00000030067, ENSMUSG00000032515, ENSMUSG00000037169, ENSMUSG00000040363, ENSMUSG00000043099, ENSMUSG00000045518, ENSMUSG00000048450, ENSMUSG00000052534, ENSMUSG00000079560	Meis1, Esrrb, Mxi1, Notch1, Foxp1, Csrnp1, Mycn, Bcor, Hic1, Onecut3, Msx1, Pbx1, Hoxa3	GO_MolecularFunction	Hypomethylated
GO:0005515	protein binding	8466	48	32.36	0.016	ENSMUSG00000002279, ENSMUSG00000002489, ENSMUSG00000005125, ENSMUSG00000007817, ENSMUSG00000014164, ENSMUSG00000014776, ENSMUSG00000015143, ENSMUSG00000020083, ENSMUSG00000020135, ENSMUSG00000020160, ENSMUSG00000021255, ENSMUSG00000023830, ENSMUSG00000025025, ENSMUSG00000025402, ENSMUSG00000025795, ENSMUSG00000025969, ENSMUSG00000026385, ENSMUSG00000026657, ENSMUSG00000026923, ENSMUSG00000029528,…	Lmf1, Tiam1, Ndrg1, Zmiz1, Klhl3, Nol3, Actn1, Fam241b, Apc2, Meis1, Esrrb, Igf2r, Mxi1, Nab2, Rassf3, Nrp2, Dbi, Frmd4a, Notch1, Pxn, Foxp1, Ggn, Jak3, Bean1, Bcar1, Caskin1, Dysf, Gas2l1, Evpl, Rims4, Fxyd1, Mycn, Ripor1, Irs2, Bcor, Dlk1, Dlgap3, Hic1, Fam83h, Trappc9, Msx1, Sema5b, Cx3cr1, Pbx1, Ntrk2, Bcl9l, Hoxa3, Tsix	GO_MolecularFunction	Hypomethylated
GO:0017166	vinculin binding	12	2	0.05	0.0218	ENSMUSG00000015143, ENSMUSG00000029528	Actn1, Pxn	GO_MolecularFunction	Hypomethylated
GO:0140110	transcription regulator activity	1429	14	5.46	0.0218	ENSMUSG00000015143, ENSMUSG00000020160, ENSMUSG00000021255, ENSMUSG00000026923, ENSMUSG00000030067, ENSMUSG00000032515, ENSMUSG00000037169, ENSMUSG00000040363, ENSMUSG00000043099, ENSMUSG00000045518, ENSMUSG00000048450, ENSMUSG00000052534, ENSMUSG00000063382, ENSMUSG00000079560	Actn1, Meis1, Esrrb, Notch1, Foxp1, Csrnp1, Mycn, Bcor, Hic1, Onecut3, Msx1, Pbx1, Bcl9l, Hoxa3	GO_MolecularFunction	Hypomethylated
GO:0000977	RNA polymerase II regulatory region sequence-specific DNA binding	669	9	2.56	0.0218	ENSMUSG00000020160, ENSMUSG00000021255, ENSMUSG00000025025, ENSMUSG00000030067, ENSMUSG00000037169, ENSMUSG00000040363, ENSMUSG00000045518, ENSMUSG00000048450, ENSMUSG00000052534	Meis1, Esrrb, Mxi1, Foxp1, Mycn, Bcor, Onecut3, Msx1, Pbx1	GO_MolecularFunction	Hypomethylated
GO:0001012	RNA polymerase II regulatory region DNA binding	675	9	2.58	0.0218	ENSMUSG00000020160, ENSMUSG00000021255, ENSMUSG00000025025, ENSMUSG00000030067, ENSMUSG00000037169, ENSMUSG00000040363, ENSMUSG00000045518, ENSMUSG00000048450, ENSMUSG00000052534	Meis1, Esrrb, Mxi1, Foxp1, Mycn, Bcor, Onecut3, Msx1, Pbx1	GO_MolecularFunction	Hypomethylated
GO:0001228	transcriptional activator activity, RNA polymerase II transcription regulatory region sequence-specific binding	417	7	1.59	0.0218	ENSMUSG00000020160, ENSMUSG00000021255, ENSMUSG00000032515, ENSMUSG00000037169, ENSMUSG00000045518, ENSMUSG00000048450, ENSMUSG00000052534	Meis1, Esrrb, Csrnp1, Mycn, Onecut3, Msx1, Pbx1	GO_MolecularFunction	Hypomethylated
GO:0019215	intermediate filament binding	13	2	0.05	0.0218	ENSMUSG00000034282, ENSMUSG00000046761	Evpl, Fam83h	GO_MolecularFunction	Hypomethylated
GO:0038191	neuropilin binding	13	2	0.05	0.0218	ENSMUSG00000029528, ENSMUSG00000052133	Pxn, Sema5b	GO_MolecularFunction	Hypomethylated
GO:0005509	calcium ion binding	580	8	2.22	0.0276	ENSMUSG00000014776, ENSMUSG00000015143, ENSMUSG00000021492, ENSMUSG00000026923, ENSMUSG00000033788, ENSMUSG00000036862, ENSMUSG00000040856, ENSMUSG00000060371	Nol3, Actn1, F12, Notch1, Dysf, Dchs1, Dlk1, Caln1	GO_MolecularFunction	Hypomethylated
GO:0044212	transcription regulatory region DNA binding	887	10	3.39	0.0276	ENSMUSG00000020160, ENSMUSG00000021255, ENSMUSG00000025025, ENSMUSG00000026923, ENSMUSG00000030067, ENSMUSG00000037169, ENSMUSG00000040363, ENSMUSG00000045518, ENSMUSG00000048450, ENSMUSG00000052534	Meis1, Esrrb, Mxi1, Notch1, Foxp1, Mycn, Bcor, Onecut3, Msx1, Pbx1	GO_MolecularFunction	Hypomethylated
GO:0000975	regulatory region DNA binding	889	10	3.4	0.0276	ENSMUSG00000020160, ENSMUSG00000021255, ENSMUSG00000025025, ENSMUSG00000026923, ENSMUSG00000030067, ENSMUSG00000037169, ENSMUSG00000040363, ENSMUSG00000045518, ENSMUSG00000048450, ENSMUSG00000052534	Meis1, Esrrb, Mxi1, Notch1, Foxp1, Mycn, Bcor, Onecut3, Msx1, Pbx1	GO_MolecularFunction	Hypomethylated
GO:0000976	transcription regulatory region sequence-specific DNA binding	743	9	2.84	0.0276	ENSMUSG00000020160, ENSMUSG00000021255, ENSMUSG00000025025, ENSMUSG00000030067, ENSMUSG00000037169, ENSMUSG00000040363, ENSMUSG00000045518, ENSMUSG00000048450, ENSMUSG00000052534	Meis1, Esrrb, Mxi1, Foxp1, Mycn, Bcor, Onecut3, Msx1, Pbx1	GO_MolecularFunction	Hypomethylated
GO:0001067	regulatory region nucleic acid binding	893	10	3.41	0.0276	ENSMUSG00000020160, ENSMUSG00000021255, ENSMUSG00000025025, ENSMUSG00000026923, ENSMUSG00000030067, ENSMUSG00000037169, ENSMUSG00000040363, ENSMUSG00000045518, ENSMUSG00000048450, ENSMUSG00000052534	Meis1, Esrrb, Mxi1, Notch1, Foxp1, Mycn, Bcor, Onecut3, Msx1, Pbx1	GO_MolecularFunction	Hypomethylated
GO:0000981	RNA polymerase II transcription factor activity, sequence-specific DNA binding	751	9	2.87	0.02775	ENSMUSG00000020160, ENSMUSG00000021255, ENSMUSG00000030067, ENSMUSG00000032515, ENSMUSG00000037169, ENSMUSG00000043099, ENSMUSG00000045518, ENSMUSG00000048450, ENSMUSG00000052534	Meis1, Esrrb, Foxp1, Csrnp1, Mycn, Hic1, Onecut3, Msx1, Pbx1	GO_MolecularFunction	Hypomethylated
GO:0003677	DNA binding	1967	16	7.52	0.03	ENSMUSG00000020160, ENSMUSG00000021255, ENSMUSG00000025025, ENSMUSG00000026923, ENSMUSG00000030067, ENSMUSG00000031374, ENSMUSG00000032515, ENSMUSG00000032898, ENSMUSG00000037169, ENSMUSG00000040363, ENSMUSG00000043099, ENSMUSG00000045518, ENSMUSG00000046658, ENSMUSG00000048450, ENSMUSG00000052534, ENSMUSG00000079560	Meis1, Esrrb, Mxi1, Notch1, Foxp1, Zfp92, Csrnp1, Fbxo21, Mycn, Bcor, Hic1, Onecut3, Zfp316, Msx1, Pbx1, Hoxa3	GO_MolecularFunction	Hypomethylated
GO:1990837	sequence-specific double-stranded DNA binding	777	9	2.97	0.03	ENSMUSG00000020160, ENSMUSG00000021255, ENSMUSG00000025025, ENSMUSG00000030067, ENSMUSG00000037169, ENSMUSG00000040363, ENSMUSG00000045518, ENSMUSG00000048450, ENSMUSG00000052534	Meis1, Esrrb, Mxi1, Foxp1, Mycn, Bcor, Onecut3, Msx1, Pbx1	GO_MolecularFunction	Hypomethylated
GO:0003700	DNA binding transcription factor activity	1101	11	4.21	0.03	ENSMUSG00000020160, ENSMUSG00000021255, ENSMUSG00000026923, ENSMUSG00000030067, ENSMUSG00000032515, ENSMUSG00000037169, ENSMUSG00000043099, ENSMUSG00000045518, ENSMUSG00000048450, ENSMUSG00000052534, ENSMUSG00000079560	Meis1, Esrrb, Notch1, Foxp1, Csrnp1, Mycn, Hic1, Onecut3, Msx1, Pbx1, Hoxa3	GO_MolecularFunction	Hypomethylated
GO:0019899	enzyme binding	2173	17	8.31	0.03	ENSMUSG00000002489, ENSMUSG00000005125, ENSMUSG00000014776, ENSMUSG00000021255, ENSMUSG00000023830, ENSMUSG00000026923, ENSMUSG00000029528, ENSMUSG00000031493, ENSMUSG00000031805, ENSMUSG00000031955, ENSMUSG00000036570, ENSMUSG00000037169, ENSMUSG00000038894, ENSMUSG00000040363, ENSMUSG00000043099, ENSMUSG00000046761, ENSMUSG00000055254	Tiam1, Ndrg1, Nol3, Esrrb, Igf2r, Notch1, Pxn, Ggn, Jak3, Bcar1, Fxyd1, Mycn, Irs2, Bcor, Hic1, Fam83h, Ntrk2	GO_MolecularFunction	Hypomethylated
GO:0008013	beta-catenin binding	84	3	0.32	0.0390476	ENSMUSG00000020135, ENSMUSG00000029528, ENSMUSG00000063382	Apc2, Pxn, Bcl9l	GO_MolecularFunction	Hypomethylated
GO:0071889	14-3-3 protein binding	26	2	0.1	0.0401818	ENSMUSG00000038604, ENSMUSG00000038894	Ripor1, Irs2	GO_MolecularFunction	Hypomethylated
GO:0003690	double-stranded DNA binding	862	9	3.3	0.0477391	ENSMUSG00000020160, ENSMUSG00000021255, ENSMUSG00000025025, ENSMUSG00000030067, ENSMUSG00000037169, ENSMUSG00000040363, ENSMUSG00000045518, ENSMUSG00000048450, ENSMUSG00000052534	Meis1, Esrrb, Mxi1, Foxp1, Mycn, Bcor, Onecut3, Msx1, Pbx1	GO_MolecularFunction	Hypomethylated
