# Supplementary material for: Hepatic gene body hypermethylation is a shared epigenetic signature of murine longevity
Source: PLoS Genet. 2018 Nov 21;14(11):e1007766. doi: 10.1371/journal.pgen.1007766 (PMC6281273; doi:10.1371/journal.pgen.1007766)
Supplement: S7 Table — (XLSX) [file pgen.1007766.s020.xlsx]

## Sheet: S7 Table
S7 Table. Functional enrichment of genes associated with differential methylation in female rapamycin-treated UM-HET3 mice.
GO.ID	GOTerm	Annotated genes	Significant genes	Enrichment	PValue	Ensembl ID	Gene Symbol	Ontology.Source	Type of methylation
GO:0019585	glucuronate metabolic process	12	7	0.07	6.8e-12	ENSMUSG00000054545, ENSMUSG00000089943, ENSMUSG00000090124, ENSMUSG00000090145, ENSMUSG00000090165, ENSMUSG00000090171, ENSMUSG00000090175	Ugt1a6a, Ugt1a5, Ugt1a7c, Ugt1a6b, Ugt1a10, Ugt1a2, Ugt1a9	GO_BiologicalProcess	Hypermethylated
GO:0071466	cellular response to xenobiotic stimulus	49	10	0.29	8.66667e-12	ENSMUSG00000024987, ENSMUSG00000025479, ENSMUSG00000032238, ENSMUSG00000054545, ENSMUSG00000089943, ENSMUSG00000090124, ENSMUSG00000090145, ENSMUSG00000090165, ENSMUSG00000090171, ENSMUSG00000090175	Cyp26a1, Cyp2e1, Rora, Ugt1a6a, Ugt1a5, Ugt1a7c, Ugt1a6b, Ugt1a10, Ugt1a2, Ugt1a9	GO_BiologicalProcess	Hypermethylated
GO:0009410	response to xenobiotic stimulus	55	10	0.33	2.6e-11	ENSMUSG00000024987, ENSMUSG00000025479, ENSMUSG00000032238, ENSMUSG00000054545, ENSMUSG00000089943, ENSMUSG00000090124, ENSMUSG00000090145, ENSMUSG00000090165, ENSMUSG00000090171, ENSMUSG00000090175	Cyp26a1, Cyp2e1, Rora, Ugt1a6a, Ugt1a5, Ugt1a7c, Ugt1a6b, Ugt1a10, Ugt1a2, Ugt1a9	GO_BiologicalProcess	Hypermethylated
GO:0043436	oxoacid metabolic process	899	26	5.36	3.75e-10	ENSMUSG00000001670, ENSMUSG00000002769, ENSMUSG00000006362, ENSMUSG00000020051, ENSMUSG00000022346, ENSMUSG00000024985, ENSMUSG00000024987, ENSMUSG00000025479, ENSMUSG00000025991, ENSMUSG00000026623, ENSMUSG00000027932, ENSMUSG00000028011, ENSMUSG00000030341, ENSMUSG00000031549, ENSMUSG00000032310, ENSMUSG00000038894, ENSMUSG00000044005, ENSMUSG00000054545, ENSMUSG00000055737, ENSMUSG00000076441,…	Tat, Gnmt, Cbfa2t3, Pah, Myc, Tcf7l2, Cyp26a1, Cyp2e1, Cps1, Lpgat1, Slc27a3, Tdo2, Tnfrsf1a, Ido2, Cyp1a2, Irs2, Gls2, Ugt1a6a, Ghr, Ass1, Ugt1a5, Ugt1a7c, Ugt1a6b, Ugt1a10, Ugt1a2, Ugt1a9	GO_BiologicalProcess	Hypermethylated
GO:0006082	organic acid metabolic process	912	26	5.44	4.4e-10	ENSMUSG00000001670, ENSMUSG00000002769, ENSMUSG00000006362, ENSMUSG00000020051, ENSMUSG00000022346, ENSMUSG00000024985, ENSMUSG00000024987, ENSMUSG00000025479, ENSMUSG00000025991, ENSMUSG00000026623, ENSMUSG00000027932, ENSMUSG00000028011, ENSMUSG00000030341, ENSMUSG00000031549, ENSMUSG00000032310, ENSMUSG00000038894, ENSMUSG00000044005, ENSMUSG00000054545, ENSMUSG00000055737, ENSMUSG00000076441,…	Tat, Gnmt, Cbfa2t3, Pah, Myc, Tcf7l2, Cyp26a1, Cyp2e1, Cps1, Lpgat1, Slc27a3, Tdo2, Tnfrsf1a, Ido2, Cyp1a2, Irs2, Gls2, Ugt1a6a, Ghr, Ass1, Ugt1a5, Ugt1a7c, Ugt1a6b, Ugt1a10, Ugt1a2, Ugt1a9	GO_BiologicalProcess	Hypermethylated
GO:0019752	carboxylic acid metabolic process	839	25	5.01	4.4e-10	ENSMUSG00000001670, ENSMUSG00000002769, ENSMUSG00000006362, ENSMUSG00000020051, ENSMUSG00000022346, ENSMUSG00000024987, ENSMUSG00000025479, ENSMUSG00000025991, ENSMUSG00000026623, ENSMUSG00000027932, ENSMUSG00000028011, ENSMUSG00000030341, ENSMUSG00000031549, ENSMUSG00000032310, ENSMUSG00000038894, ENSMUSG00000044005, ENSMUSG00000054545, ENSMUSG00000055737, ENSMUSG00000076441, ENSMUSG00000089943,…	Tat, Gnmt, Cbfa2t3, Pah, Myc, Cyp26a1, Cyp2e1, Cps1, Lpgat1, Slc27a3, Tdo2, Tnfrsf1a, Ido2, Cyp1a2, Irs2, Gls2, Ugt1a6a, Ghr, Ass1, Ugt1a5, Ugt1a7c, Ugt1a6b, Ugt1a10, Ugt1a2, Ugt1a9	GO_BiologicalProcess	Hypermethylated
GO:0005996	monosaccharide metabolic process	241	13	1.44	3.81818e-08	ENSMUSG00000002769, ENSMUSG00000022346, ENSMUSG00000024985, ENSMUSG00000032238, ENSMUSG00000038894, ENSMUSG00000050541, ENSMUSG00000054545, ENSMUSG00000089943, ENSMUSG00000090124, ENSMUSG00000090145, ENSMUSG00000090165, ENSMUSG00000090171, ENSMUSG00000090175	Gnmt, Myc, Tcf7l2, Rora, Irs2, Adra1b, Ugt1a6a, Ugt1a5, Ugt1a7c, Ugt1a6b, Ugt1a10, Ugt1a2, Ugt1a9	GO_BiologicalProcess	Hypermethylated
GO:0042221	response to chemical	3592	48	21.43	1.58333e-07	ENSMUSG00000001670, ENSMUSG00000001870, ENSMUSG00000004069, ENSMUSG00000005836, ENSMUSG00000008575, ENSMUSG00000014776, ENSMUSG00000019464, ENSMUSG00000019996, ENSMUSG00000020484, ENSMUSG00000020893, ENSMUSG00000020923, ENSMUSG00000021492, ENSMUSG00000021944, ENSMUSG00000021994, ENSMUSG00000022346, ENSMUSG00000023830, ENSMUSG00000024985, ENSMUSG00000024987, ENSMUSG00000025479, ENSMUSG00000025991,…	Tat, Ltbp1, Dnaja3, Gata6, Nfib, Nol3, Ptger1, Map7, Xbp1, Per1, Ubtf, F12, Gata4, Wnt5a, Myc, Igf2r, Tcf7l2, Cyp26a1, Cyp2e1, Cps1, Tnfrsf1a, Fgfr2, Jak3, Bmper, Rora, Cyp1a2, Irs2, Itga9, Ltbp4, Ildr2, Fzd1, Fzd5, Foxo3, Adra1b, Sema5b, Lifr, Ugt1a6a, Ghr, Socs6, Acvr2b, Ndufaf2, Ass1, Ugt1a5, Ugt1a7c, Ugt1a6b, Ugt1a10, Ugt1a2, Ugt1a9	GO_BiologicalProcess	Hypermethylated
GO:0032787	monocarboxylic acid metabolic process	522	17	3.11	2.15385e-07	ENSMUSG00000006362, ENSMUSG00000022346, ENSMUSG00000024987, ENSMUSG00000025479, ENSMUSG00000026623, ENSMUSG00000027932, ENSMUSG00000030341, ENSMUSG00000032310, ENSMUSG00000038894, ENSMUSG00000054545, ENSMUSG00000055737, ENSMUSG00000089943, ENSMUSG00000090124, ENSMUSG00000090145, ENSMUSG00000090165, ENSMUSG00000090171, ENSMUSG00000090175	Cbfa2t3, Myc, Cyp26a1, Cyp2e1, Lpgat1, Slc27a3, Tnfrsf1a, Cyp1a2, Irs2, Ugt1a6a, Ghr, Ugt1a5, Ugt1a7c, Ugt1a6b, Ugt1a10, Ugt1a2, Ugt1a9	GO_BiologicalProcess	Hypermethylated
GO:0070887	cellular response to chemical stimulus	2378	37	14.19	3e-07	ENSMUSG00000001870, ENSMUSG00000004069, ENSMUSG00000005836, ENSMUSG00000014776, ENSMUSG00000020484, ENSMUSG00000020893, ENSMUSG00000020923, ENSMUSG00000021944, ENSMUSG00000021994, ENSMUSG00000022346, ENSMUSG00000024985, ENSMUSG00000024987, ENSMUSG00000025479, ENSMUSG00000025991, ENSMUSG00000030341, ENSMUSG00000030849, ENSMUSG00000031805, ENSMUSG00000031963, ENSMUSG00000032238, ENSMUSG00000032310,…	Ltbp1, Dnaja3, Gata6, Nol3, Xbp1, Per1, Ubtf, Gata4, Wnt5a, Myc, Tcf7l2, Cyp26a1, Cyp2e1, Cps1, Tnfrsf1a, Fgfr2, Jak3, Bmper, Rora, Cyp1a2, Irs2, Itga9, Ltbp4, Fzd1, Foxo3, Lifr, Ugt1a6a, Ghr, Socs6, Acvr2b, Ndufaf2, Ugt1a5, Ugt1a7c, Ugt1a6b, Ugt1a10, Ugt1a2, Ugt1a9	GO_BiologicalProcess	Hypermethylated
GO:0005975	carbohydrate metabolic process	508	16	3.03	8e-07	ENSMUSG00000002769, ENSMUSG00000006362, ENSMUSG00000007038, ENSMUSG00000022346, ENSMUSG00000024131, ENSMUSG00000024985, ENSMUSG00000032238, ENSMUSG00000038894, ENSMUSG00000050541, ENSMUSG00000054545, ENSMUSG00000089943, ENSMUSG00000090124, ENSMUSG00000090145, ENSMUSG00000090165, ENSMUSG00000090171, ENSMUSG00000090175	Gnmt, Cbfa2t3, Neu1, Myc, Slc3a1, Tcf7l2, Rora, Irs2, Adra1b, Ugt1a6a, Ugt1a5, Ugt1a7c, Ugt1a6b, Ugt1a10, Ugt1a2, Ugt1a9	GO_BiologicalProcess	Hypermethylated
GO:0044281	small molecule metabolic process	1782	30	10.63	1.625e-06	ENSMUSG00000001670, ENSMUSG00000002769, ENSMUSG00000006362, ENSMUSG00000020051, ENSMUSG00000021994, ENSMUSG00000022346, ENSMUSG00000024985, ENSMUSG00000024987, ENSMUSG00000025479, ENSMUSG00000025991, ENSMUSG00000026623, ENSMUSG00000027932, ENSMUSG00000028011, ENSMUSG00000030341, ENSMUSG00000031549, ENSMUSG00000032238, ENSMUSG00000032310, ENSMUSG00000038894, ENSMUSG00000039197, ENSMUSG00000044005,…	Tat, Gnmt, Cbfa2t3, Pah, Wnt5a, Myc, Tcf7l2, Cyp26a1, Cyp2e1, Cps1, Lpgat1, Slc27a3, Tdo2, Tnfrsf1a, Ido2, Rora, Cyp1a2, Irs2, Adk, Gls2, Adra1b, Ugt1a6a, Ghr, Ass1, Ugt1a5, Ugt1a7c, Ugt1a6b, Ugt1a10, Ugt1a2, Ugt1a9	GO_BiologicalProcess	Hypermethylated
GO:0010033	response to organic substance	2543	36	15.17	4.58824e-06	ENSMUSG00000001670, ENSMUSG00000001870, ENSMUSG00000004069, ENSMUSG00000005836, ENSMUSG00000014776, ENSMUSG00000019464, ENSMUSG00000019996, ENSMUSG00000020484, ENSMUSG00000020893, ENSMUSG00000020923, ENSMUSG00000021492, ENSMUSG00000021944, ENSMUSG00000021994, ENSMUSG00000022346, ENSMUSG00000023830, ENSMUSG00000024985, ENSMUSG00000024987, ENSMUSG00000025991, ENSMUSG00000030341, ENSMUSG00000030849,…	Tat, Ltbp1, Dnaja3, Gata6, Nol3, Ptger1, Map7, Xbp1, Per1, Ubtf, F12, Gata4, Wnt5a, Myc, Igf2r, Tcf7l2, Cyp26a1, Cps1, Tnfrsf1a, Fgfr2, Jak3, Bmper, Rora, Irs2, Ltbp4, Ildr2, Fzd1, Fzd5, Foxo3, Adra1b, Lifr, Ghr, Socs6, Acvr2b, Ndufaf2, Ass1	GO_BiologicalProcess	Hypermethylated
GO:0048546	digestive tract morphogenesis	53	6	0.32	8.11111e-06	ENSMUSG00000021944, ENSMUSG00000021994, ENSMUSG00000023991, ENSMUSG00000024985, ENSMUSG00000030849, ENSMUSG00000061393	Gata4, Wnt5a, Foxp4, Tcf7l2, Fgfr2, Acvr2b	GO_BiologicalProcess	Hypermethylated
GO:0009074	aromatic amino acid family catabolic process	13	4	0.08	8.73684e-06	ENSMUSG00000001670, ENSMUSG00000020051, ENSMUSG00000028011, ENSMUSG00000031549	Tat, Pah, Tdo2, Ido2	GO_BiologicalProcess	Hypermethylated
GO:0055123	digestive system development	130	8	0.78	1.1e-05	ENSMUSG00000005836, ENSMUSG00000020484, ENSMUSG00000021944, ENSMUSG00000021994, ENSMUSG00000023991, ENSMUSG00000024985, ENSMUSG00000030849, ENSMUSG00000061393	Gata6, Xbp1, Gata4, Wnt5a, Foxp4, Tcf7l2, Fgfr2, Acvr2b	GO_BiologicalProcess	Hypermethylated
GO:1901605	alpha-amino acid metabolic process	182	9	1.09	1.42857e-05	ENSMUSG00000001670, ENSMUSG00000002769, ENSMUSG00000020051, ENSMUSG00000025991, ENSMUSG00000028011, ENSMUSG00000031549, ENSMUSG00000044005, ENSMUSG00000055737, ENSMUSG00000076441	Tat, Gnmt, Pah, Cps1, Tdo2, Ido2, Gls2, Ghr, Ass1	GO_BiologicalProcess	Hypermethylated
GO:0051254	positive regulation of RNA metabolic process	1480	25	8.83	1.54545e-05	ENSMUSG00000005836, ENSMUSG00000008398, ENSMUSG00000008575, ENSMUSG00000020423, ENSMUSG00000020453, ENSMUSG00000020484, ENSMUSG00000020893, ENSMUSG00000020923, ENSMUSG00000021944, ENSMUSG00000021994, ENSMUSG00000022346, ENSMUSG00000024921, ENSMUSG00000024985, ENSMUSG00000025316, ENSMUSG00000027210, ENSMUSG00000030341, ENSMUSG00000030849, ENSMUSG00000031805, ENSMUSG00000032238, ENSMUSG00000044646,…	Gata6, Elk3, Nfib, Btg2, Patz1, Xbp1, Per1, Ubtf, Gata4, Wnt5a, Myc, Smarca2, Tcf7l2, Banp, Meis2, Tnfrsf1a, Fgfr2, Jak3, Rora, Zbtb7c, Fzd1, Fzd5, Foxo3, Tcf7l1, Rai1	GO_BiologicalProcess	Hypermethylated
GO:0060070	canonical Wnt signaling pathway	246	10	1.47	1.66667e-05	ENSMUSG00000021944, ENSMUSG00000021994, ENSMUSG00000022346, ENSMUSG00000024985, ENSMUSG00000030849, ENSMUSG00000044674, ENSMUSG00000045005, ENSMUSG00000045377, ENSMUSG00000048756, ENSMUSG00000055799	Gata4, Wnt5a, Myc, Tcf7l2, Fgfr2, Fzd1, Fzd5, Tmem88, Foxo3, Tcf7l1	GO_BiologicalProcess	Hypermethylated
GO:0045893	positive regulation of transcription, DNA-templated	1403	24	8.37	1.66667e-05	ENSMUSG00000005836, ENSMUSG00000008398, ENSMUSG00000008575, ENSMUSG00000020453, ENSMUSG00000020484, ENSMUSG00000020893, ENSMUSG00000020923, ENSMUSG00000021944, ENSMUSG00000021994, ENSMUSG00000022346, ENSMUSG00000024921, ENSMUSG00000024985, ENSMUSG00000025316, ENSMUSG00000027210, ENSMUSG00000030341, ENSMUSG00000030849, ENSMUSG00000031805, ENSMUSG00000032238, ENSMUSG00000044646, ENSMUSG00000044674,…	Gata6, Elk3, Nfib, Patz1, Xbp1, Per1, Ubtf, Gata4, Wnt5a, Myc, Smarca2, Tcf7l2, Banp, Meis2, Tnfrsf1a, Fgfr2, Jak3, Rora, Zbtb7c, Fzd1, Fzd5, Foxo3, Tcf7l1, Rai1	GO_BiologicalProcess	Hypermethylated
GO:1903508	positive regulation of nucleic acid-templated transcription	1403	24	8.37	1.66667e-05	ENSMUSG00000005836, ENSMUSG00000008398, ENSMUSG00000008575, ENSMUSG00000020453, ENSMUSG00000020484, ENSMUSG00000020893, ENSMUSG00000020923, ENSMUSG00000021944, ENSMUSG00000021994, ENSMUSG00000022346, ENSMUSG00000024921, ENSMUSG00000024985, ENSMUSG00000025316, ENSMUSG00000027210, ENSMUSG00000030341, ENSMUSG00000030849, ENSMUSG00000031805, ENSMUSG00000032238, ENSMUSG00000044646, ENSMUSG00000044674,…	Gata6, Elk3, Nfib, Patz1, Xbp1, Per1, Ubtf, Gata4, Wnt5a, Myc, Smarca2, Tcf7l2, Banp, Meis2, Tnfrsf1a, Fgfr2, Jak3, Rora, Zbtb7c, Fzd1, Fzd5, Foxo3, Tcf7l1, Rai1	GO_BiologicalProcess	Hypermethylated
GO:0009891	positive regulation of biosynthetic process	1822	28	10.87	1.66667e-05	ENSMUSG00000001870, ENSMUSG00000005836, ENSMUSG00000008398, ENSMUSG00000008575, ENSMUSG00000020453, ENSMUSG00000020484, ENSMUSG00000020893, ENSMUSG00000020923, ENSMUSG00000021944, ENSMUSG00000021994, ENSMUSG00000022346, ENSMUSG00000024921, ENSMUSG00000024985, ENSMUSG00000025316, ENSMUSG00000026623, ENSMUSG00000027210, ENSMUSG00000030341, ENSMUSG00000030849, ENSMUSG00000031805, ENSMUSG00000032238,…	Ltbp1, Gata6, Elk3, Nfib, Patz1, Xbp1, Per1, Ubtf, Gata4, Wnt5a, Myc, Smarca2, Tcf7l2, Banp, Lpgat1, Meis2, Tnfrsf1a, Fgfr2, Jak3, Rora, Irs2, Zbtb7c, Fzd1, Fzd5, Foxo3, Tcf7l1, Rai1, Ass1	GO_BiologicalProcess	Hypermethylated
GO:1902680	positive regulation of RNA biosynthetic process	1404	24	8.38	1.66667e-05	ENSMUSG00000005836, ENSMUSG00000008398, ENSMUSG00000008575, ENSMUSG00000020453, ENSMUSG00000020484, ENSMUSG00000020893, ENSMUSG00000020923, ENSMUSG00000021944, ENSMUSG00000021994, ENSMUSG00000022346, ENSMUSG00000024921, ENSMUSG00000024985, ENSMUSG00000025316, ENSMUSG00000027210, ENSMUSG00000030341, ENSMUSG00000030849, ENSMUSG00000031805, ENSMUSG00000032238, ENSMUSG00000044646, ENSMUSG00000044674,…	Gata6, Elk3, Nfib, Patz1, Xbp1, Per1, Ubtf, Gata4, Wnt5a, Myc, Smarca2, Tcf7l2, Banp, Meis2, Tnfrsf1a, Fgfr2, Jak3, Rora, Zbtb7c, Fzd1, Fzd5, Foxo3, Tcf7l1, Rai1	GO_BiologicalProcess	Hypermethylated
GO:0045944	positive regulation of transcription from RNA polymerase II promoter	1112	21	6.63	1.66667e-05	ENSMUSG00000005836, ENSMUSG00000008398, ENSMUSG00000008575, ENSMUSG00000020453, ENSMUSG00000020484, ENSMUSG00000020893, ENSMUSG00000021944, ENSMUSG00000021994, ENSMUSG00000022346, ENSMUSG00000024921, ENSMUSG00000024985, ENSMUSG00000027210, ENSMUSG00000030341, ENSMUSG00000030849, ENSMUSG00000031805, ENSMUSG00000032238, ENSMUSG00000044646, ENSMUSG00000045005, ENSMUSG00000048756, ENSMUSG00000055799,…	Gata6, Elk3, Nfib, Patz1, Xbp1, Per1, Gata4, Wnt5a, Myc, Smarca2, Tcf7l2, Meis2, Tnfrsf1a, Fgfr2, Jak3, Rora, Zbtb7c, Fzd5, Foxo3, Tcf7l1, Rai1	GO_BiologicalProcess	Hypermethylated
GO:0045892	negative regulation of transcription, DNA-templated	1114	21	6.65	1.66667e-05	ENSMUSG00000004069, ENSMUSG00000005836, ENSMUSG00000006362, ENSMUSG00000008398, ENSMUSG00000008575, ENSMUSG00000020423, ENSMUSG00000020453, ENSMUSG00000020484, ENSMUSG00000020893, ENSMUSG00000020923, ENSMUSG00000021994, ENSMUSG00000022346, ENSMUSG00000023991, ENSMUSG00000024921, ENSMUSG00000024985, ENSMUSG00000030849, ENSMUSG00000044674, ENSMUSG00000046791, ENSMUSG00000048756, ENSMUSG00000055799,…	Dnaja3, Gata6, Cbfa2t3, Elk3, Nfib, Btg2, Patz1, Xbp1, Per1, Ubtf, Wnt5a, Myc, Foxp4, Smarca2, Tcf7l2, Fgfr2, Fzd1, Riox1, Foxo3, Tcf7l1, Acvr2b	GO_BiologicalProcess	Hypermethylated
GO:0006357	regulation of transcription from RNA polymerase II promoter	1830	28	10.92	1.66667e-05	ENSMUSG00000004069, ENSMUSG00000005836, ENSMUSG00000006362, ENSMUSG00000008398, ENSMUSG00000008575, ENSMUSG00000020423, ENSMUSG00000020453, ENSMUSG00000020484, ENSMUSG00000020893, ENSMUSG00000021944, ENSMUSG00000021994, ENSMUSG00000022346, ENSMUSG00000023991, ENSMUSG00000024921, ENSMUSG00000024985, ENSMUSG00000027210, ENSMUSG00000030341, ENSMUSG00000030849, ENSMUSG00000031805, ENSMUSG00000031963,…	Dnaja3, Gata6, Cbfa2t3, Elk3, Nfib, Btg2, Patz1, Xbp1, Per1, Gata4, Wnt5a, Myc, Foxp4, Smarca2, Tcf7l2, Meis2, Tnfrsf1a, Fgfr2, Jak3, Bmper, Rora, Zbtb7c, Fzd1, Fzd5, Foxo3, Tcf7l1, Acvr2b, Rai1	GO_BiologicalProcess	Hypermethylated
GO:1903507	negative regulation of nucleic acid-templated transcription	1128	21	6.73	1.82857e-05	ENSMUSG00000004069, ENSMUSG00000005836, ENSMUSG00000006362, ENSMUSG00000008398, ENSMUSG00000008575, ENSMUSG00000020423, ENSMUSG00000020453, ENSMUSG00000020484, ENSMUSG00000020893, ENSMUSG00000020923, ENSMUSG00000021994, ENSMUSG00000022346, ENSMUSG00000023991, ENSMUSG00000024921, ENSMUSG00000024985, ENSMUSG00000030849, ENSMUSG00000044674, ENSMUSG00000046791, ENSMUSG00000048756, ENSMUSG00000055799,…	Dnaja3, Gata6, Cbfa2t3, Elk3, Nfib, Btg2, Patz1, Xbp1, Per1, Ubtf, Wnt5a, Myc, Foxp4, Smarca2, Tcf7l2, Fgfr2, Fzd1, Riox1, Foxo3, Tcf7l1, Acvr2b	GO_BiologicalProcess	Hypermethylated
GO:1902679	negative regulation of RNA biosynthetic process	1129	21	6.74	1.82857e-05	ENSMUSG00000004069, ENSMUSG00000005836, ENSMUSG00000006362, ENSMUSG00000008398, ENSMUSG00000008575, ENSMUSG00000020423, ENSMUSG00000020453, ENSMUSG00000020484, ENSMUSG00000020893, ENSMUSG00000020923, ENSMUSG00000021994, ENSMUSG00000022346, ENSMUSG00000023991, ENSMUSG00000024921, ENSMUSG00000024985, ENSMUSG00000030849, ENSMUSG00000044674, ENSMUSG00000046791, ENSMUSG00000048756, ENSMUSG00000055799,…	Dnaja3, Gata6, Cbfa2t3, Elk3, Nfib, Btg2, Patz1, Xbp1, Per1, Ubtf, Wnt5a, Myc, Foxp4, Smarca2, Tcf7l2, Fgfr2, Fzd1, Riox1, Foxo3, Tcf7l1, Acvr2b	GO_BiologicalProcess	Hypermethylated
GO:0044238	primary metabolic process	9061	79	54.06	1.82857e-05	ENSMUSG00000001670, ENSMUSG00000002769, ENSMUSG00000004069, ENSMUSG00000005836, ENSMUSG00000006362, ENSMUSG00000007038, ENSMUSG00000008398, ENSMUSG00000008575, ENSMUSG00000014776, ENSMUSG00000019996, ENSMUSG00000020051, ENSMUSG00000020423, ENSMUSG00000020453, ENSMUSG00000020484, ENSMUSG00000020893, ENSMUSG00000020923, ENSMUSG00000021492, ENSMUSG00000021944, ENSMUSG00000021994, ENSMUSG00000022346,…	Tat, Gnmt, Dnaja3, Gata6, Cbfa2t3, Neu1, Elk3, Nfib, Nol3, Map7, Pah, Btg2, Patz1, Xbp1, Per1, Ubtf, F12, Gata4, Wnt5a, Myc, Foxp4, Slc3a1, Smarca2, Tcf7l2, Cyp26a1, Banp, Cyp2e1, Cps1, Lpgat1, Stk39, Meis2, Slc27a3, Tdo2, Ptprd, Mib2, Tmtc1, Tnfrsf1a, Fgfr2, Ido2, Jak3, Bmper, Rora, Cyp1a2, Snx33, Lrrc14, Dpp4, Nlrp6, Irs2, Adk, Ltbp4, Gls2, Zbtb7c, Fzd1, Fzd5, Dppa3, Riox1, Ldlrad3, Foxo3, Adra…	GO_BiologicalProcess	Hypermethylated
GO:0048523	negative regulation of cellular process	4324	48	25.8	1.82857e-05	ENSMUSG00000004069, ENSMUSG00000005836, ENSMUSG00000006362, ENSMUSG00000008398, ENSMUSG00000008575, ENSMUSG00000014776, ENSMUSG00000020423, ENSMUSG00000020453, ENSMUSG00000020484, ENSMUSG00000020893, ENSMUSG00000020923, ENSMUSG00000021944, ENSMUSG00000021994, ENSMUSG00000022270, ENSMUSG00000022346, ENSMUSG00000023991, ENSMUSG00000024921, ENSMUSG00000024985, ENSMUSG00000026425, ENSMUSG00000027030,…	Dnaja3, Gata6, Cbfa2t3, Elk3, Nfib, Nol3, Btg2, Patz1, Xbp1, Per1, Ubtf, Gata4, Wnt5a, Retreg1, Myc, Foxp4, Smarca2, Tcf7l2, Srgap2, Stk39, Meis2, Ptprd, Tnfrsf1a, Fgfr2, Jak3, Bmper, Rora, Snx33, Lrrc14, Dpp4, Rab11fip3, Nlrp6, Irs2, Zbtb7c, Fzd1, Fzd5, Tmem88, Dppa3, Riox1, Foxo3, Adra1b, Lifr, Ghr, Tcf7l1, Socs6, Acvr2b, Ndufaf2, Ass1	GO_BiologicalProcess	Hypermethylated
GO:0051239	regulation of multicellular organismal process	2777	36	16.57	1.82857e-05	ENSMUSG00000001870, ENSMUSG00000005836, ENSMUSG00000007038, ENSMUSG00000008575, ENSMUSG00000014776, ENSMUSG00000020484, ENSMUSG00000020893, ENSMUSG00000021492, ENSMUSG00000021944, ENSMUSG00000021994, ENSMUSG00000022346, ENSMUSG00000023991, ENSMUSG00000024985, ENSMUSG00000026425, ENSMUSG00000027030, ENSMUSG00000027210, ENSMUSG00000028399, ENSMUSG00000030341, ENSMUSG00000030849, ENSMUSG00000031805,…	Ltbp1, Gata6, Neu1, Nfib, Nol3, Xbp1, Per1, F12, Gata4, Wnt5a, Myc, Foxp4, Tcf7l2, Srgap2, Stk39, Meis2, Ptprd, Tnfrsf1a, Fgfr2, Jak3, Tradd, Bmper, Rora, C030006K11Rik, Rab11fip3, Nlrp6, Adk, Fzd1, Fzd5, Riox1, Foxo3, Adra1b, Ghr, Tcf7l1, Acvr2b, Rai1	GO_BiologicalProcess	Hypermethylated
GO:0048519	negative regulation of biological process	4749	51	28.34	1.88889e-05	ENSMUSG00000004069, ENSMUSG00000005836, ENSMUSG00000006362, ENSMUSG00000008398, ENSMUSG00000008575, ENSMUSG00000014776, ENSMUSG00000020423, ENSMUSG00000020453, ENSMUSG00000020484, ENSMUSG00000020893, ENSMUSG00000020923, ENSMUSG00000021492, ENSMUSG00000021944, ENSMUSG00000021994, ENSMUSG00000022270, ENSMUSG00000022346, ENSMUSG00000023991, ENSMUSG00000024921, ENSMUSG00000024985, ENSMUSG00000025316,…	Dnaja3, Gata6, Cbfa2t3, Elk3, Nfib, Nol3, Btg2, Patz1, Xbp1, Per1, Ubtf, F12, Gata4, Wnt5a, Retreg1, Myc, Foxp4, Smarca2, Tcf7l2, Banp, Srgap2, Stk39, Meis2, Ptprd, Tnfrsf1a, Fgfr2, Jak3, Bmper, Rora, Snx33, Lrrc14, Dpp4, Rab11fip3, Nlrp6, Irs2, Zbtb7c, Fzd1, Fzd5, Tmem88, Dppa3, Riox1, Foxo3, Adra1b, Lifr, Ghr, Tcf7l1, Socs6, Acvr2b, Rai1, Ndufaf2, Ass1	GO_BiologicalProcess	Hypermethylated
GO:0010557	positive regulation of macromolecule biosynthetic process	1649	26	9.84	2e-05	ENSMUSG00000001870, ENSMUSG00000005836, ENSMUSG00000008398, ENSMUSG00000008575, ENSMUSG00000020453, ENSMUSG00000020484, ENSMUSG00000020893, ENSMUSG00000020923, ENSMUSG00000021944, ENSMUSG00000021994, ENSMUSG00000022346, ENSMUSG00000024921, ENSMUSG00000024985, ENSMUSG00000025316, ENSMUSG00000027210, ENSMUSG00000030341, ENSMUSG00000030849, ENSMUSG00000031805, ENSMUSG00000032238, ENSMUSG00000038894,…	Ltbp1, Gata6, Elk3, Nfib, Patz1, Xbp1, Per1, Ubtf, Gata4, Wnt5a, Myc, Smarca2, Tcf7l2, Banp, Meis2, Tnfrsf1a, Fgfr2, Jak3, Rora, Irs2, Zbtb7c, Fzd1, Fzd5, Foxo3, Tcf7l1, Rai1	GO_BiologicalProcess	Hypermethylated
GO:0031325	positive regulation of cellular metabolic process	2927	37	17.46	2.10526e-05	ENSMUSG00000004069, ENSMUSG00000005836, ENSMUSG00000006362, ENSMUSG00000008398, ENSMUSG00000008575, ENSMUSG00000020423, ENSMUSG00000020453, ENSMUSG00000020484, ENSMUSG00000020893, ENSMUSG00000020923, ENSMUSG00000021492, ENSMUSG00000021944, ENSMUSG00000021994, ENSMUSG00000022346, ENSMUSG00000024921, ENSMUSG00000024985, ENSMUSG00000025316, ENSMUSG00000026623, ENSMUSG00000027030, ENSMUSG00000027210,…	Dnaja3, Gata6, Cbfa2t3, Elk3, Nfib, Btg2, Patz1, Xbp1, Per1, Ubtf, F12, Gata4, Wnt5a, Myc, Smarca2, Tcf7l2, Banp, Lpgat1, Stk39, Meis2, Tnfrsf1a, Fgfr2, Jak3, Bmper, Rora, Snx33, Irs2, Zbtb7c, Fzd1, Fzd5, Foxo3, Adra1b, Ghr, Tcf7l1, Acvr2b, Rai1, Ass1	GO_BiologicalProcess	Hypermethylated
GO:0006366	transcription from RNA polymerase II promoter	1892	28	11.29	2.46154e-05	ENSMUSG00000004069, ENSMUSG00000005836, ENSMUSG00000006362, ENSMUSG00000008398, ENSMUSG00000008575, ENSMUSG00000020423, ENSMUSG00000020453, ENSMUSG00000020484, ENSMUSG00000020893, ENSMUSG00000021944, ENSMUSG00000021994, ENSMUSG00000022346, ENSMUSG00000023991, ENSMUSG00000024921, ENSMUSG00000024985, ENSMUSG00000027210, ENSMUSG00000030341, ENSMUSG00000030849, ENSMUSG00000031805, ENSMUSG00000031963,…	Dnaja3, Gata6, Cbfa2t3, Elk3, Nfib, Btg2, Patz1, Xbp1, Per1, Gata4, Wnt5a, Myc, Foxp4, Smarca2, Tcf7l2, Meis2, Tnfrsf1a, Fgfr2, Jak3, Bmper, Rora, Zbtb7c, Fzd1, Fzd5, Foxo3, Tcf7l1, Acvr2b, Rai1	GO_BiologicalProcess	Hypermethylated
GO:0031328	positive regulation of cellular biosynthetic process	1786	27	10.66	2.5e-05	ENSMUSG00000005836, ENSMUSG00000008398, ENSMUSG00000008575, ENSMUSG00000020453, ENSMUSG00000020484, ENSMUSG00000020893, ENSMUSG00000020923, ENSMUSG00000021944, ENSMUSG00000021994, ENSMUSG00000022346, ENSMUSG00000024921, ENSMUSG00000024985, ENSMUSG00000025316, ENSMUSG00000026623, ENSMUSG00000027210, ENSMUSG00000030341, ENSMUSG00000030849, ENSMUSG00000031805, ENSMUSG00000032238, ENSMUSG00000038894,…	Gata6, Elk3, Nfib, Patz1, Xbp1, Per1, Ubtf, Gata4, Wnt5a, Myc, Smarca2, Tcf7l2, Banp, Lpgat1, Meis2, Tnfrsf1a, Fgfr2, Jak3, Rora, Irs2, Zbtb7c, Fzd1, Fzd5, Foxo3, Tcf7l1, Rai1, Ass1	GO_BiologicalProcess	Hypermethylated
GO:0048565	digestive tract development	116	7	0.69	2.97561e-05	ENSMUSG00000005836, ENSMUSG00000021944, ENSMUSG00000021994, ENSMUSG00000023991, ENSMUSG00000024985, ENSMUSG00000030849, ENSMUSG00000061393	Gata6, Gata4, Wnt5a, Foxp4, Tcf7l2, Fgfr2, Acvr2b	GO_BiologicalProcess	Hypermethylated
GO:0010464	regulation of mesenchymal cell proliferation	45	5	0.27	3.31818e-05	ENSMUSG00000008575, ENSMUSG00000021994, ENSMUSG00000022346, ENSMUSG00000030849, ENSMUSG00000038894	Nfib, Wnt5a, Myc, Fgfr2, Irs2	GO_BiologicalProcess	Hypermethylated
GO:0010604	positive regulation of macromolecule metabolic process	2875	36	17.15	3.31818e-05	ENSMUSG00000001870, ENSMUSG00000004069, ENSMUSG00000005836, ENSMUSG00000006362, ENSMUSG00000008398, ENSMUSG00000008575, ENSMUSG00000020423, ENSMUSG00000020453, ENSMUSG00000020484, ENSMUSG00000020893, ENSMUSG00000020923, ENSMUSG00000021492, ENSMUSG00000021944, ENSMUSG00000021994, ENSMUSG00000022346, ENSMUSG00000024921, ENSMUSG00000024985, ENSMUSG00000025316, ENSMUSG00000027030, ENSMUSG00000027210,…	Ltbp1, Dnaja3, Gata6, Cbfa2t3, Elk3, Nfib, Btg2, Patz1, Xbp1, Per1, Ubtf, F12, Gata4, Wnt5a, Myc, Smarca2, Tcf7l2, Banp, Stk39, Meis2, Tnfrsf1a, Fgfr2, Jak3, Bmper, Rora, Snx33, Irs2, Zbtb7c, Fzd1, Fzd5, Foxo3, Adra1b, Ghr, Tcf7l1, Acvr2b, Rai1	GO_BiologicalProcess	Hypermethylated
GO:0009893	positive regulation of metabolic process	3127	38	18.66	3.31818e-05	ENSMUSG00000001870, ENSMUSG00000004069, ENSMUSG00000005836, ENSMUSG00000006362, ENSMUSG00000008398, ENSMUSG00000008575, ENSMUSG00000020423, ENSMUSG00000020453, ENSMUSG00000020484, ENSMUSG00000020893, ENSMUSG00000020923, ENSMUSG00000021492, ENSMUSG00000021944, ENSMUSG00000021994, ENSMUSG00000022346, ENSMUSG00000024921, ENSMUSG00000024985, ENSMUSG00000025316, ENSMUSG00000026623, ENSMUSG00000027030,…	Ltbp1, Dnaja3, Gata6, Cbfa2t3, Elk3, Nfib, Btg2, Patz1, Xbp1, Per1, Ubtf, F12, Gata4, Wnt5a, Myc, Smarca2, Tcf7l2, Banp, Lpgat1, Stk39, Meis2, Tnfrsf1a, Fgfr2, Jak3, Bmper, Rora, Snx33, Irs2, Zbtb7c, Fzd1, Fzd5, Foxo3, Adra1b, Ghr, Tcf7l1, Acvr2b, Rai1, Ass1	GO_BiologicalProcess	Hypermethylated
GO:0051253	negative regulation of RNA metabolic process	1207	21	7.2	3.82222e-05	ENSMUSG00000004069, ENSMUSG00000005836, ENSMUSG00000006362, ENSMUSG00000008398, ENSMUSG00000008575, ENSMUSG00000020423, ENSMUSG00000020453, ENSMUSG00000020484, ENSMUSG00000020893, ENSMUSG00000020923, ENSMUSG00000021994, ENSMUSG00000022346, ENSMUSG00000023991, ENSMUSG00000024921, ENSMUSG00000024985, ENSMUSG00000030849, ENSMUSG00000044674, ENSMUSG00000046791, ENSMUSG00000048756, ENSMUSG00000055799,…	Dnaja3, Gata6, Cbfa2t3, Elk3, Nfib, Btg2, Patz1, Xbp1, Per1, Ubtf, Wnt5a, Myc, Foxp4, Smarca2, Tcf7l2, Fgfr2, Fzd1, Riox1, Foxo3, Tcf7l1, Acvr2b	GO_BiologicalProcess	Hypermethylated
GO:2000113	negative regulation of cellular macromolecule biosynthetic process	1320	22	7.88	4.16667e-05	ENSMUSG00000004069, ENSMUSG00000005836, ENSMUSG00000006362, ENSMUSG00000008398, ENSMUSG00000008575, ENSMUSG00000020423, ENSMUSG00000020453, ENSMUSG00000020484, ENSMUSG00000020893, ENSMUSG00000020923, ENSMUSG00000021994, ENSMUSG00000022346, ENSMUSG00000023991, ENSMUSG00000024921, ENSMUSG00000024985, ENSMUSG00000030849, ENSMUSG00000031805, ENSMUSG00000044674, ENSMUSG00000046791, ENSMUSG00000048756,…	Dnaja3, Gata6, Cbfa2t3, Elk3, Nfib, Btg2, Patz1, Xbp1, Per1, Ubtf, Wnt5a, Myc, Foxp4, Smarca2, Tcf7l2, Fgfr2, Jak3, Fzd1, Riox1, Foxo3, Tcf7l1, Acvr2b	GO_BiologicalProcess	Hypermethylated
GO:0071704	organic substance metabolic process	9467	80	56.49	4.16667e-05	ENSMUSG00000001670, ENSMUSG00000001870, ENSMUSG00000002769, ENSMUSG00000004069, ENSMUSG00000005836, ENSMUSG00000006362, ENSMUSG00000007038, ENSMUSG00000008398, ENSMUSG00000008575, ENSMUSG00000014776, ENSMUSG00000019996, ENSMUSG00000020051, ENSMUSG00000020423, ENSMUSG00000020453, ENSMUSG00000020484, ENSMUSG00000020893, ENSMUSG00000020923, ENSMUSG00000021492, ENSMUSG00000021944, ENSMUSG00000021994,…	Tat, Ltbp1, Gnmt, Dnaja3, Gata6, Cbfa2t3, Neu1, Elk3, Nfib, Nol3, Map7, Pah, Btg2, Patz1, Xbp1, Per1, Ubtf, F12, Gata4, Wnt5a, Myc, Foxp4, Slc3a1, Smarca2, Tcf7l2, Cyp26a1, Banp, Cyp2e1, Cps1, Lpgat1, Stk39, Meis2, Slc27a3, Tdo2, Ptprd, Mib2, Tmtc1, Tnfrsf1a, Fgfr2, Ido2, Jak3, Bmper, Rora, Cyp1a2, Snx33, Lrrc14, Dpp4, Nlrp6, Irs2, Adk, Ltbp4, Gls2, Zbtb7c, Fzd1, Fzd5, Dppa3, Riox1, Ldlrad3, Foxo…	GO_BiologicalProcess	Hypermethylated
GO:0051173	positive regulation of nitrogen compound metabolic process	2798	35	16.69	4.16667e-05	ENSMUSG00000004069, ENSMUSG00000005836, ENSMUSG00000006362, ENSMUSG00000008398, ENSMUSG00000008575, ENSMUSG00000020423, ENSMUSG00000020453, ENSMUSG00000020484, ENSMUSG00000020893, ENSMUSG00000020923, ENSMUSG00000021492, ENSMUSG00000021944, ENSMUSG00000021994, ENSMUSG00000022346, ENSMUSG00000024921, ENSMUSG00000024985, ENSMUSG00000025316, ENSMUSG00000027030, ENSMUSG00000027210, ENSMUSG00000030341,…	Dnaja3, Gata6, Cbfa2t3, Elk3, Nfib, Btg2, Patz1, Xbp1, Per1, Ubtf, F12, Gata4, Wnt5a, Myc, Smarca2, Tcf7l2, Banp, Stk39, Meis2, Tnfrsf1a, Fgfr2, Jak3, Bmper, Rora, Snx33, Zbtb7c, Fzd1, Fzd5, Foxo3, Adra1b, Ghr, Tcf7l1, Acvr2b, Rai1, Ass1	GO_BiologicalProcess	Hypermethylated
GO:0010605	negative regulation of macromolecule metabolic process	2320	31	13.84	4.4898e-05	ENSMUSG00000004069, ENSMUSG00000005836, ENSMUSG00000006362, ENSMUSG00000008398, ENSMUSG00000008575, ENSMUSG00000014776, ENSMUSG00000020423, ENSMUSG00000020453, ENSMUSG00000020484, ENSMUSG00000020893, ENSMUSG00000020923, ENSMUSG00000021944, ENSMUSG00000021994, ENSMUSG00000022346, ENSMUSG00000023991, ENSMUSG00000024921, ENSMUSG00000024985, ENSMUSG00000025316, ENSMUSG00000027030, ENSMUSG00000030341,…	Dnaja3, Gata6, Cbfa2t3, Elk3, Nfib, Nol3, Btg2, Patz1, Xbp1, Per1, Ubtf, Gata4, Wnt5a, Myc, Foxp4, Smarca2, Tcf7l2, Banp, Stk39, Tnfrsf1a, Fgfr2, Jak3, Nlrp6, Fzd1, Dppa3, Riox1, Foxo3, Adra1b, Tcf7l1, Socs6, Acvr2b	GO_BiologicalProcess	Hypermethylated
GO:0008283	cell proliferation	1885	27	11.25	5.4902e-05	ENSMUSG00000004069, ENSMUSG00000005836, ENSMUSG00000006362, ENSMUSG00000007038, ENSMUSG00000008575, ENSMUSG00000014776, ENSMUSG00000019996, ENSMUSG00000020423, ENSMUSG00000020484, ENSMUSG00000021944, ENSMUSG00000021994, ENSMUSG00000022346, ENSMUSG00000024921, ENSMUSG00000024985, ENSMUSG00000027210, ENSMUSG00000030341, ENSMUSG00000030849, ENSMUSG00000031805, ENSMUSG00000031963, ENSMUSG00000032238,…	Dnaja3, Gata6, Cbfa2t3, Neu1, Nfib, Nol3, Map7, Btg2, Xbp1, Gata4, Wnt5a, Myc, Smarca2, Tcf7l2, Meis2, Tnfrsf1a, Fgfr2, Jak3, Bmper, Rora, Dpp4, Irs2, Adk, Zbtb7c, Fzd5, Foxo3, Lifr	GO_BiologicalProcess	Hypermethylated
GO:0009072	aromatic amino acid family metabolic process	25	4	0.15	5.4902e-05	ENSMUSG00000001670, ENSMUSG00000020051, ENSMUSG00000028011, ENSMUSG00000031549	Tat, Pah, Tdo2, Ido2	GO_BiologicalProcess	Hypermethylated
GO:0010629	negative regulation of gene expression	1563	24	9.33	5.76923e-05	ENSMUSG00000004069, ENSMUSG00000005836, ENSMUSG00000006362, ENSMUSG00000008398, ENSMUSG00000008575, ENSMUSG00000014776, ENSMUSG00000020423, ENSMUSG00000020453, ENSMUSG00000020484, ENSMUSG00000020893, ENSMUSG00000020923, ENSMUSG00000021944, ENSMUSG00000021994, ENSMUSG00000022346, ENSMUSG00000023991, ENSMUSG00000024921, ENSMUSG00000024985, ENSMUSG00000030341, ENSMUSG00000030849, ENSMUSG00000044674,…	Dnaja3, Gata6, Cbfa2t3, Elk3, Nfib, Nol3, Btg2, Patz1, Xbp1, Per1, Ubtf, Gata4, Wnt5a, Myc, Foxp4, Smarca2, Tcf7l2, Tnfrsf1a, Fgfr2, Fzd1, Riox1, Foxo3, Tcf7l1, Acvr2b	GO_BiologicalProcess	Hypermethylated
GO:0045934	negative regulation of nucleobase-containing compound metabolic process	1360	22	8.11	6.03774e-05	ENSMUSG00000004069, ENSMUSG00000005836, ENSMUSG00000006362, ENSMUSG00000008398, ENSMUSG00000008575, ENSMUSG00000020423, ENSMUSG00000020453, ENSMUSG00000020484, ENSMUSG00000020893, ENSMUSG00000020923, ENSMUSG00000021994, ENSMUSG00000022346, ENSMUSG00000023991, ENSMUSG00000024921, ENSMUSG00000024985, ENSMUSG00000030849, ENSMUSG00000044674, ENSMUSG00000046323, ENSMUSG00000046791, ENSMUSG00000048756,…	Dnaja3, Gata6, Cbfa2t3, Elk3, Nfib, Btg2, Patz1, Xbp1, Per1, Ubtf, Wnt5a, Myc, Foxp4, Smarca2, Tcf7l2, Fgfr2, Fzd1, Dppa3, Riox1, Foxo3, Tcf7l1, Acvr2b	GO_BiologicalProcess	Hypermethylated
GO:0010558	negative regulation of macromolecule biosynthetic process	1368	22	8.16	6.2963e-05	ENSMUSG00000004069, ENSMUSG00000005836, ENSMUSG00000006362, ENSMUSG00000008398, ENSMUSG00000008575, ENSMUSG00000020423, ENSMUSG00000020453, ENSMUSG00000020484, ENSMUSG00000020893, ENSMUSG00000020923, ENSMUSG00000021994, ENSMUSG00000022346, ENSMUSG00000023991, ENSMUSG00000024921, ENSMUSG00000024985, ENSMUSG00000030849, ENSMUSG00000031805, ENSMUSG00000044674, ENSMUSG00000046791, ENSMUSG00000048756,…	Dnaja3, Gata6, Cbfa2t3, Elk3, Nfib, Btg2, Patz1, Xbp1, Per1, Ubtf, Wnt5a, Myc, Foxp4, Smarca2, Tcf7l2, Fgfr2, Jak3, Fzd1, Riox1, Foxo3, Tcf7l1, Acvr2b	GO_BiologicalProcess	Hypermethylated
GO:0007178	transmembrane receptor protein serine/threonine kinase signaling pathway	314	10	1.87	6.90909e-05	ENSMUSG00000001870, ENSMUSG00000005836, ENSMUSG00000020484, ENSMUSG00000021944, ENSMUSG00000021994, ENSMUSG00000024985, ENSMUSG00000031963, ENSMUSG00000040488, ENSMUSG00000044674, ENSMUSG00000061393	Ltbp1, Gata6, Xbp1, Gata4, Wnt5a, Tcf7l2, Bmper, Ltbp4, Fzd1, Acvr2b	GO_BiologicalProcess	Hypermethylated
GO:0030510	regulation of BMP signaling pathway	93	6	0.55	7.14286e-05	ENSMUSG00000005836, ENSMUSG00000021944, ENSMUSG00000021994, ENSMUSG00000024985, ENSMUSG00000031963, ENSMUSG00000044674	Gata6, Gata4, Wnt5a, Tcf7l2, Bmper, Fzd1	GO_BiologicalProcess	Hypermethylated
GO:0008152	metabolic process	9962	82	59.44	7.24138e-05	ENSMUSG00000001670, ENSMUSG00000001870, ENSMUSG00000002769, ENSMUSG00000004069, ENSMUSG00000005836, ENSMUSG00000006362, ENSMUSG00000007038, ENSMUSG00000008398, ENSMUSG00000008575, ENSMUSG00000014776, ENSMUSG00000019996, ENSMUSG00000020051, ENSMUSG00000020423, ENSMUSG00000020453, ENSMUSG00000020484, ENSMUSG00000020893, ENSMUSG00000020923, ENSMUSG00000021492, ENSMUSG00000021944, ENSMUSG00000021994,…	Tat, Ltbp1, Gnmt, Dnaja3, Gata6, Cbfa2t3, Neu1, Elk3, Nfib, Nol3, Map7, Pah, Btg2, Patz1, Xbp1, Per1, Ubtf, F12, Gata4, Wnt5a, Retreg1, Myc, Foxp4, Slc3a1, Smarca2, Tcf7l2, Cyp26a1, Banp, Cyp2e1, Cps1, Lpgat1, Stk39, Meis2, Slc27a3, Tdo2, Ptprd, Mib2, Tmtc1, Tnfrsf1a, Fgfr2, Ido2, Jak3, Bmper, Rora, Cyp1a2, Snx33, Lrrc14, Dpp4, Nlrp6, Irs2, Adk, Ltbp4, Gls2, Zbtb7c, Fzd1, Fzd5, Dppa3, Riox1, Ldlr…	GO_BiologicalProcess	Hypermethylated
GO:0010463	mesenchymal cell proliferation	56	5	0.33	7.24138e-05	ENSMUSG00000008575, ENSMUSG00000021994, ENSMUSG00000022346, ENSMUSG00000030849, ENSMUSG00000038894	Nfib, Wnt5a, Myc, Fgfr2, Irs2	GO_BiologicalProcess	Hypermethylated
GO:0007166	cell surface receptor signaling pathway	2169	29	12.94	7.45763e-05	ENSMUSG00000001870, ENSMUSG00000004069, ENSMUSG00000005836, ENSMUSG00000007207, ENSMUSG00000014776, ENSMUSG00000020484, ENSMUSG00000021944, ENSMUSG00000021994, ENSMUSG00000022346, ENSMUSG00000024985, ENSMUSG00000029060, ENSMUSG00000030341, ENSMUSG00000030849, ENSMUSG00000031805, ENSMUSG00000031887, ENSMUSG00000031963, ENSMUSG00000032238, ENSMUSG00000038894, ENSMUSG00000039115, ENSMUSG00000040488,…	Ltbp1, Dnaja3, Gata6, Stx1a, Nol3, Xbp1, Gata4, Wnt5a, Myc, Tcf7l2, Mib2, Tnfrsf1a, Fgfr2, Jak3, Tradd, Bmper, Rora, Irs2, Itga9, Ltbp4, Fzd1, Fzd5, Tmem88, Foxo3, Lifr, Ghr, Tcf7l1, Socs6, Acvr2b	GO_BiologicalProcess	Hypermethylated
GO:0006520	cellular amino acid metabolic process	255	9	1.52	7.66667e-05	ENSMUSG00000001670, ENSMUSG00000002769, ENSMUSG00000020051, ENSMUSG00000025991, ENSMUSG00000028011, ENSMUSG00000031549, ENSMUSG00000044005, ENSMUSG00000055737, ENSMUSG00000076441	Tat, Gnmt, Pah, Cps1, Tdo2, Ido2, Gls2, Ghr, Ass1	GO_BiologicalProcess	Hypermethylated
GO:0045935	positive regulation of nucleobase-containing compound metabolic process	1732	25	10.33	8.85246e-05	ENSMUSG00000005836, ENSMUSG00000008398, ENSMUSG00000008575, ENSMUSG00000020423, ENSMUSG00000020453, ENSMUSG00000020484, ENSMUSG00000020893, ENSMUSG00000020923, ENSMUSG00000021944, ENSMUSG00000021994, ENSMUSG00000022346, ENSMUSG00000024921, ENSMUSG00000024985, ENSMUSG00000025316, ENSMUSG00000027210, ENSMUSG00000030341, ENSMUSG00000030849, ENSMUSG00000031805, ENSMUSG00000032238, ENSMUSG00000044646,…	Gata6, Elk3, Nfib, Btg2, Patz1, Xbp1, Per1, Ubtf, Gata4, Wnt5a, Myc, Smarca2, Tcf7l2, Banp, Meis2, Tnfrsf1a, Fgfr2, Jak3, Rora, Zbtb7c, Fzd1, Fzd5, Foxo3, Tcf7l1, Rai1	GO_BiologicalProcess	Hypermethylated
GO:0030324	lung development	202	8	1.21	9.35484e-05	ENSMUSG00000005836, ENSMUSG00000008575, ENSMUSG00000021944, ENSMUSG00000021994, ENSMUSG00000023991, ENSMUSG00000030849, ENSMUSG00000032310, ENSMUSG00000061393	Gata6, Nfib, Gata4, Wnt5a, Foxp4, Fgfr2, Cyp1a2, Acvr2b	GO_BiologicalProcess	Hypermethylated
GO:0009892	negative regulation of metabolic process	2567	32	15.32	9.84127e-05	ENSMUSG00000004069, ENSMUSG00000005836, ENSMUSG00000006362, ENSMUSG00000008398, ENSMUSG00000008575, ENSMUSG00000014776, ENSMUSG00000020423, ENSMUSG00000020453, ENSMUSG00000020484, ENSMUSG00000020893, ENSMUSG00000020923, ENSMUSG00000021944, ENSMUSG00000021994, ENSMUSG00000022346, ENSMUSG00000023991, ENSMUSG00000024921, ENSMUSG00000024985, ENSMUSG00000025316, ENSMUSG00000027030, ENSMUSG00000030341,…	Dnaja3, Gata6, Cbfa2t3, Elk3, Nfib, Nol3, Btg2, Patz1, Xbp1, Per1, Ubtf, Gata4, Wnt5a, Myc, Foxp4, Smarca2, Tcf7l2, Banp, Stk39, Tnfrsf1a, Fgfr2, Jak3, Nlrp6, Irs2, Fzd1, Dppa3, Riox1, Foxo3, Adra1b, Tcf7l1, Socs6, Acvr2b	GO_BiologicalProcess	Hypermethylated
GO:0030323	respiratory tube development	205	8	1.22	0.0001	ENSMUSG00000005836, ENSMUSG00000008575, ENSMUSG00000021944, ENSMUSG00000021994, ENSMUSG00000023991, ENSMUSG00000030849, ENSMUSG00000032310, ENSMUSG00000061393	Gata6, Nfib, Gata4, Wnt5a, Foxp4, Fgfr2, Cyp1a2, Acvr2b	GO_BiologicalProcess	Hypermethylated
GO:0048617	embryonic foregut morphogenesis	11	3	0.07	0.000101538	ENSMUSG00000021944, ENSMUSG00000023991, ENSMUSG00000061393	Gata4, Foxp4, Acvr2b	GO_BiologicalProcess	Hypermethylated
GO:0048518	positive regulation of biological process	5280	52	31.5	0.000106061	ENSMUSG00000001870, ENSMUSG00000004069, ENSMUSG00000005836, ENSMUSG00000006362, ENSMUSG00000007038, ENSMUSG00000007207, ENSMUSG00000008398, ENSMUSG00000008575, ENSMUSG00000020423, ENSMUSG00000020453, ENSMUSG00000020484, ENSMUSG00000020893, ENSMUSG00000020923, ENSMUSG00000021492, ENSMUSG00000021944, ENSMUSG00000021994, ENSMUSG00000022272, ENSMUSG00000022346, ENSMUSG00000023830, ENSMUSG00000024921,…	Ltbp1, Dnaja3, Gata6, Cbfa2t3, Neu1, Stx1a, Elk3, Nfib, Btg2, Patz1, Xbp1, Per1, Ubtf, F12, Gata4, Wnt5a, Myo10, Myc, Igf2r, Smarca2, Tcf7l2, Banp, Lpgat1, Stk39, Meis2, Ptprd, Mib2, Tnfrsf1a, Fgfr2, Jak3, Tradd, Bmper, Rora, Snx33, C030006K11Rik, Lrrc14, Dpp4, Nlrp6, Irs2, Adk, Gls2, Zbtb7c, Fzd1, Fzd5, Foxo3, Adra1b, Lifr, Ghr, Tcf7l1, Acvr2b, Rai1, Ass1	GO_BiologicalProcess	Hypermethylated
GO:0031324	negative regulation of cellular metabolic process	2344	30	13.99	0.000107463	ENSMUSG00000004069, ENSMUSG00000005836, ENSMUSG00000006362, ENSMUSG00000008398, ENSMUSG00000008575, ENSMUSG00000014776, ENSMUSG00000020423, ENSMUSG00000020453, ENSMUSG00000020484, ENSMUSG00000020893, ENSMUSG00000020923, ENSMUSG00000021944, ENSMUSG00000021994, ENSMUSG00000022346, ENSMUSG00000023991, ENSMUSG00000024921, ENSMUSG00000024985, ENSMUSG00000027030, ENSMUSG00000030849, ENSMUSG00000031805,…	Dnaja3, Gata6, Cbfa2t3, Elk3, Nfib, Nol3, Btg2, Patz1, Xbp1, Per1, Ubtf, Gata4, Wnt5a, Myc, Foxp4, Smarca2, Tcf7l2, Stk39, Fgfr2, Jak3, Nlrp6, Irs2, Fzd1, Dppa3, Riox1, Foxo3, Adra1b, Tcf7l1, Socs6, Acvr2b	GO_BiologicalProcess	Hypermethylated
GO:0031327	negative regulation of cellular biosynthetic process	1438	22	8.58	0.000108824	ENSMUSG00000004069, ENSMUSG00000005836, ENSMUSG00000006362, ENSMUSG00000008398, ENSMUSG00000008575, ENSMUSG00000020423, ENSMUSG00000020453, ENSMUSG00000020484, ENSMUSG00000020893, ENSMUSG00000020923, ENSMUSG00000021994, ENSMUSG00000022346, ENSMUSG00000023991, ENSMUSG00000024921, ENSMUSG00000024985, ENSMUSG00000030849, ENSMUSG00000031805, ENSMUSG00000044674, ENSMUSG00000046791, ENSMUSG00000048756,…	Dnaja3, Gata6, Cbfa2t3, Elk3, Nfib, Btg2, Patz1, Xbp1, Per1, Ubtf, Wnt5a, Myc, Foxp4, Smarca2, Tcf7l2, Fgfr2, Jak3, Fzd1, Riox1, Foxo3, Tcf7l1, Acvr2b	GO_BiologicalProcess	Hypermethylated
GO:0033993	response to lipid	657	14	3.92	0.000110145	ENSMUSG00000001670, ENSMUSG00000019464, ENSMUSG00000019996, ENSMUSG00000020484, ENSMUSG00000020893, ENSMUSG00000021944, ENSMUSG00000023830, ENSMUSG00000024987, ENSMUSG00000025991, ENSMUSG00000030341, ENSMUSG00000032238, ENSMUSG00000050541, ENSMUSG00000055737, ENSMUSG00000076441	Tat, Ptger1, Map7, Xbp1, Per1, Gata4, Igf2r, Cyp26a1, Cps1, Tnfrsf1a, Rora, Adra1b, Ghr, Ass1	GO_BiologicalProcess	Hypermethylated
GO:0010628	positive regulation of gene expression	1773	25	10.58	0.000112676	ENSMUSG00000005836, ENSMUSG00000008398, ENSMUSG00000008575, ENSMUSG00000020453, ENSMUSG00000020484, ENSMUSG00000020893, ENSMUSG00000020923, ENSMUSG00000021492, ENSMUSG00000021944, ENSMUSG00000021994, ENSMUSG00000022346, ENSMUSG00000024921, ENSMUSG00000024985, ENSMUSG00000025316, ENSMUSG00000027210, ENSMUSG00000030341, ENSMUSG00000030849, ENSMUSG00000031805, ENSMUSG00000032238, ENSMUSG00000044646,…	Gata6, Elk3, Nfib, Patz1, Xbp1, Per1, Ubtf, F12, Gata4, Wnt5a, Myc, Smarca2, Tcf7l2, Banp, Meis2, Tnfrsf1a, Fgfr2, Jak3, Rora, Zbtb7c, Fzd1, Fzd5, Foxo3, Tcf7l1, Rai1	GO_BiologicalProcess	Hypermethylated
GO:0001944	vasculature development	661	14	3.94	0.000112676	ENSMUSG00000001870, ENSMUSG00000005836, ENSMUSG00000008398, ENSMUSG00000020484, ENSMUSG00000021944, ENSMUSG00000021994, ENSMUSG00000024921, ENSMUSG00000024985, ENSMUSG00000030341, ENSMUSG00000030849, ENSMUSG00000031963, ENSMUSG00000032238, ENSMUSG00000045005, ENSMUSG00000061393	Ltbp1, Gata6, Elk3, Xbp1, Gata4, Wnt5a, Smarca2, Tcf7l2, Tnfrsf1a, Fgfr2, Bmper, Rora, Fzd5, Acvr2b	GO_BiologicalProcess	Hypermethylated
GO:0042127	regulation of cell proliferation	1554	23	9.27	0.000113889	ENSMUSG00000004069, ENSMUSG00000005836, ENSMUSG00000006362, ENSMUSG00000007038, ENSMUSG00000008575, ENSMUSG00000020423, ENSMUSG00000020484, ENSMUSG00000021944, ENSMUSG00000021994, ENSMUSG00000022346, ENSMUSG00000024921, ENSMUSG00000024985, ENSMUSG00000027210, ENSMUSG00000030341, ENSMUSG00000030849, ENSMUSG00000031805, ENSMUSG00000035000, ENSMUSG00000038894, ENSMUSG00000039197, ENSMUSG00000044646,…	Dnaja3, Gata6, Cbfa2t3, Neu1, Nfib, Btg2, Xbp1, Gata4, Wnt5a, Myc, Smarca2, Tcf7l2, Meis2, Tnfrsf1a, Fgfr2, Jak3, Dpp4, Irs2, Adk, Zbtb7c, Fzd5, Foxo3, Lifr	GO_BiologicalProcess	Hypermethylated
GO:0090092	regulation of transmembrane receptor protein serine/threonine kinase signaling pathway	213	8	1.27	0.000115068	ENSMUSG00000005836, ENSMUSG00000020484, ENSMUSG00000021944, ENSMUSG00000021994, ENSMUSG00000024985, ENSMUSG00000031963, ENSMUSG00000044674, ENSMUSG00000061393	Gata6, Xbp1, Gata4, Wnt5a, Tcf7l2, Bmper, Fzd1, Acvr2b	GO_BiologicalProcess	Hypermethylated
GO:0044237	cellular metabolic process	9090	76	54.24	0.000115789	ENSMUSG00000001670, ENSMUSG00000002769, ENSMUSG00000004069, ENSMUSG00000005836, ENSMUSG00000006362, ENSMUSG00000007038, ENSMUSG00000008398, ENSMUSG00000008575, ENSMUSG00000014776, ENSMUSG00000019996, ENSMUSG00000020051, ENSMUSG00000020423, ENSMUSG00000020453, ENSMUSG00000020484, ENSMUSG00000020893, ENSMUSG00000020923, ENSMUSG00000021492, ENSMUSG00000021944, ENSMUSG00000021994, ENSMUSG00000022270,…	Tat, Gnmt, Dnaja3, Gata6, Cbfa2t3, Neu1, Elk3, Nfib, Nol3, Map7, Pah, Btg2, Patz1, Xbp1, Per1, Ubtf, F12, Gata4, Wnt5a, Retreg1, Myc, Foxp4, Smarca2, Tcf7l2, Cyp26a1, Banp, Cyp2e1, Cps1, Lpgat1, Stk39, Meis2, Slc27a3, Tdo2, Ptprd, Mib2, Tmtc1, Tnfrsf1a, Fgfr2, Ido2, Jak3, Bmper, Rora, Cyp1a2, Snx33, Lrrc14, Nlrp6, Irs2, Adk, Gls2, Zbtb7c, Fzd1, Fzd5, Dppa3, Riox1, Foxo3, Adra1b, Ugt1a6a, Ghr, Tcf…	GO_BiologicalProcess	Hypermethylated
GO:0007440	foregut morphogenesis	12	3	0.07	0.000115789	ENSMUSG00000021944, ENSMUSG00000023991, ENSMUSG00000061393	Gata4, Foxp4, Acvr2b	GO_BiologicalProcess	Hypermethylated
GO:0048522	positive regulation of cellular process	4747	48	28.32	0.000115789	ENSMUSG00000004069, ENSMUSG00000005836, ENSMUSG00000006362, ENSMUSG00000007038, ENSMUSG00000007207, ENSMUSG00000008398, ENSMUSG00000008575, ENSMUSG00000020423, ENSMUSG00000020453, ENSMUSG00000020484, ENSMUSG00000020893, ENSMUSG00000020923, ENSMUSG00000021492, ENSMUSG00000021944, ENSMUSG00000021994, ENSMUSG00000022346, ENSMUSG00000023830, ENSMUSG00000024921, ENSMUSG00000024985, ENSMUSG00000025316,…	Dnaja3, Gata6, Cbfa2t3, Neu1, Stx1a, Elk3, Nfib, Btg2, Patz1, Xbp1, Per1, Ubtf, F12, Gata4, Wnt5a, Myc, Igf2r, Smarca2, Tcf7l2, Banp, Lpgat1, Stk39, Meis2, Ptprd, Mib2, Tnfrsf1a, Fgfr2, Jak3, Tradd, Bmper, Rora, Snx33, C030006K11Rik, Dpp4, Irs2, Adk, Gls2, Zbtb7c, Fzd1, Fzd5, Foxo3, Adra1b, Lifr, Ghr, Tcf7l1, Acvr2b, Rai1, Ass1	GO_BiologicalProcess	Hypermethylated
GO:0030509	BMP signaling pathway	158	7	0.94	0.000119481	ENSMUSG00000005836, ENSMUSG00000021944, ENSMUSG00000021994, ENSMUSG00000024985, ENSMUSG00000031963, ENSMUSG00000044674, ENSMUSG00000061393	Gata6, Gata4, Wnt5a, Tcf7l2, Bmper, Fzd1, Acvr2b	GO_BiologicalProcess	Hypermethylated
GO:0072358	cardiovascular system development	674	14	4.02	0.000128205	ENSMUSG00000001870, ENSMUSG00000005836, ENSMUSG00000008398, ENSMUSG00000020484, ENSMUSG00000021944, ENSMUSG00000021994, ENSMUSG00000024921, ENSMUSG00000024985, ENSMUSG00000030341, ENSMUSG00000030849, ENSMUSG00000031963, ENSMUSG00000032238, ENSMUSG00000045005, ENSMUSG00000061393	Ltbp1, Gata6, Elk3, Xbp1, Gata4, Wnt5a, Smarca2, Tcf7l2, Tnfrsf1a, Fgfr2, Bmper, Rora, Fzd5, Acvr2b	GO_BiologicalProcess	Hypermethylated
GO:0009890	negative regulation of biosynthetic process	1469	22	8.77	0.00013	ENSMUSG00000004069, ENSMUSG00000005836, ENSMUSG00000006362, ENSMUSG00000008398, ENSMUSG00000008575, ENSMUSG00000020423, ENSMUSG00000020453, ENSMUSG00000020484, ENSMUSG00000020893, ENSMUSG00000020923, ENSMUSG00000021994, ENSMUSG00000022346, ENSMUSG00000023991, ENSMUSG00000024921, ENSMUSG00000024985, ENSMUSG00000030849, ENSMUSG00000031805, ENSMUSG00000044674, ENSMUSG00000046791, ENSMUSG00000048756,…	Dnaja3, Gata6, Cbfa2t3, Elk3, Nfib, Btg2, Patz1, Xbp1, Per1, Ubtf, Wnt5a, Myc, Foxp4, Smarca2, Tcf7l2, Fgfr2, Jak3, Fzd1, Riox1, Foxo3, Tcf7l1, Acvr2b	GO_BiologicalProcess	Hypermethylated
GO:0071310	cellular response to organic substance	1917	26	11.44	0.00013	ENSMUSG00000001870, ENSMUSG00000004069, ENSMUSG00000005836, ENSMUSG00000014776, ENSMUSG00000020484, ENSMUSG00000020893, ENSMUSG00000020923, ENSMUSG00000021944, ENSMUSG00000021994, ENSMUSG00000022346, ENSMUSG00000024985, ENSMUSG00000024987, ENSMUSG00000030341, ENSMUSG00000030849, ENSMUSG00000031805, ENSMUSG00000031963, ENSMUSG00000032238, ENSMUSG00000038894, ENSMUSG00000040488, ENSMUSG00000044674,…	Ltbp1, Dnaja3, Gata6, Nol3, Xbp1, Per1, Ubtf, Gata4, Wnt5a, Myc, Tcf7l2, Cyp26a1, Tnfrsf1a, Fgfr2, Jak3, Bmper, Rora, Irs2, Ltbp4, Fzd1, Foxo3, Lifr, Ghr, Socs6, Acvr2b, Ndufaf2	GO_BiologicalProcess	Hypermethylated
GO:0007351	tripartite regional subdivision	13	3	0.08	0.000136471	ENSMUSG00000021994, ENSMUSG00000045005, ENSMUSG00000055799	Wnt5a, Fzd5, Tcf7l1	GO_BiologicalProcess	Hypermethylated
GO:0008595	anterior/posterior axis specification, embryo	13	3	0.08	0.000136471	ENSMUSG00000021994, ENSMUSG00000045005, ENSMUSG00000055799	Wnt5a, Fzd5, Tcf7l1	GO_BiologicalProcess	Hypermethylated
GO:0061140	lung secretory cell differentiation	13	3	0.08	0.000136471	ENSMUSG00000005836, ENSMUSG00000008575, ENSMUSG00000023991	Gata6, Nfib, Foxp4	GO_BiologicalProcess	Hypermethylated
GO:1901606	alpha-amino acid catabolic process	69	5	0.41	0.000136471	ENSMUSG00000001670, ENSMUSG00000020051, ENSMUSG00000028011, ENSMUSG00000031549, ENSMUSG00000044005	Tat, Pah, Tdo2, Ido2, Gls2	GO_BiologicalProcess	Hypermethylated
GO:0007275	multicellular organism development	4795	48	28.61	0.000136471	ENSMUSG00000001870, ENSMUSG00000004069, ENSMUSG00000005836, ENSMUSG00000006362, ENSMUSG00000007038, ENSMUSG00000008398, ENSMUSG00000008575, ENSMUSG00000019996, ENSMUSG00000020423, ENSMUSG00000020453, ENSMUSG00000020484, ENSMUSG00000021944, ENSMUSG00000021994, ENSMUSG00000022346, ENSMUSG00000023830, ENSMUSG00000023991, ENSMUSG00000024921, ENSMUSG00000024985, ENSMUSG00000024987, ENSMUSG00000025316,…	Ltbp1, Dnaja3, Gata6, Cbfa2t3, Neu1, Elk3, Nfib, Map7, Btg2, Patz1, Xbp1, Gata4, Wnt5a, Myc, Igf2r, Foxp4, Smarca2, Tcf7l2, Cyp26a1, Banp, Srgap2, Rabgap1l, Meis2, Ptprd, Tnfrsf1a, Fgfr2, Jak3, Tradd, Bmper, Rora, Cyp1a2, C030006K11Rik, Grip1, Irs2, Ildr2, Fzd1, Fzd5, Tmem88, Dppa3, Foxo3, Adra1b, Sema5b, Lifr, Tcf7l1, Acvr2b, Rai1, Arid1b, Mn1	GO_BiologicalProcess	Hypermethylated
GO:0006109	regulation of carbohydrate metabolic process	165	7	0.98	0.000139535	ENSMUSG00000002769, ENSMUSG00000006362, ENSMUSG00000022346, ENSMUSG00000024985, ENSMUSG00000032238, ENSMUSG00000038894, ENSMUSG00000050541	Gnmt, Cbfa2t3, Myc, Tcf7l2, Rora, Irs2, Adra1b	GO_BiologicalProcess	Hypermethylated
GO:0051172	negative regulation of nitrogen compound metabolic process	2179	28	13	0.000148315	ENSMUSG00000004069, ENSMUSG00000005836, ENSMUSG00000006362, ENSMUSG00000008398, ENSMUSG00000008575, ENSMUSG00000014776, ENSMUSG00000020423, ENSMUSG00000020453, ENSMUSG00000020484, ENSMUSG00000020893, ENSMUSG00000020923, ENSMUSG00000021994, ENSMUSG00000022346, ENSMUSG00000023991, ENSMUSG00000024921, ENSMUSG00000024985, ENSMUSG00000025316, ENSMUSG00000027030, ENSMUSG00000030849, ENSMUSG00000031805,…	Dnaja3, Gata6, Cbfa2t3, Elk3, Nfib, Nol3, Btg2, Patz1, Xbp1, Per1, Ubtf, Wnt5a, Myc, Foxp4, Smarca2, Tcf7l2, Banp, Stk39, Fgfr2, Jak3, Nlrp6, Fzd1, Dppa3, Riox1, Foxo3, Tcf7l1, Socs6, Acvr2b	GO_BiologicalProcess	Hypermethylated
GO:0003279	cardiac septum development	115	6	0.69	0.000148315	ENSMUSG00000001870, ENSMUSG00000005836, ENSMUSG00000021944, ENSMUSG00000021994, ENSMUSG00000030849, ENSMUSG00000044674	Ltbp1, Gata6, Gata4, Wnt5a, Fgfr2, Fzd1	GO_BiologicalProcess	Hypermethylated
GO:0009628	response to abiotic stimulus	877	16	5.23	0.000148315	ENSMUSG00000004069, ENSMUSG00000005836, ENSMUSG00000006362, ENSMUSG00000007207, ENSMUSG00000014776, ENSMUSG00000019996, ENSMUSG00000020484, ENSMUSG00000020893, ENSMUSG00000021944, ENSMUSG00000022346, ENSMUSG00000027030, ENSMUSG00000027210, ENSMUSG00000032238, ENSMUSG00000035000, ENSMUSG00000050541, ENSMUSG00000052133	Dnaja3, Gata6, Cbfa2t3, Stx1a, Nol3, Map7, Xbp1, Per1, Gata4, Myc, Stk39, Meis2, Rora, Dpp4, Adra1b, Sema5b	GO_BiologicalProcess	Hypermethylated
GO:0048731	system development	4259	44	25.41	0.000149451	ENSMUSG00000001870, ENSMUSG00000004069, ENSMUSG00000005836, ENSMUSG00000006362, ENSMUSG00000007038, ENSMUSG00000008398, ENSMUSG00000008575, ENSMUSG00000019996, ENSMUSG00000020423, ENSMUSG00000020453, ENSMUSG00000020484, ENSMUSG00000021944, ENSMUSG00000021994, ENSMUSG00000022346, ENSMUSG00000023830, ENSMUSG00000023991, ENSMUSG00000024921, ENSMUSG00000024985, ENSMUSG00000024987, ENSMUSG00000026425,…	Ltbp1, Dnaja3, Gata6, Cbfa2t3, Neu1, Elk3, Nfib, Map7, Btg2, Patz1, Xbp1, Gata4, Wnt5a, Myc, Igf2r, Foxp4, Smarca2, Tcf7l2, Cyp26a1, Srgap2, Rabgap1l, Meis2, Ptprd, Tnfrsf1a, Fgfr2, Jak3, Tradd, Bmper, Rora, Cyp1a2, C030006K11Rik, Grip1, Irs2, Ildr2, Fzd1, Fzd5, Foxo3, Adra1b, Sema5b, Lifr, Tcf7l1, Acvr2b, Rai1, Arid1b	GO_BiologicalProcess	Hypermethylated
GO:0002053	positive regulation of mesenchymal cell proliferation	37	4	0.22	0.000149451	ENSMUSG00000021994, ENSMUSG00000022346, ENSMUSG00000030849, ENSMUSG00000038894	Wnt5a, Myc, Fgfr2, Irs2	GO_BiologicalProcess	Hypermethylated
GO:0071772	response to BMP	169	7	1.01	0.000149474	ENSMUSG00000005836, ENSMUSG00000021944, ENSMUSG00000021994, ENSMUSG00000024985, ENSMUSG00000031963, ENSMUSG00000044674, ENSMUSG00000061393	Gata6, Gata4, Wnt5a, Tcf7l2, Bmper, Fzd1, Acvr2b	GO_BiologicalProcess	Hypermethylated
GO:0071773	cellular response to BMP stimulus	169	7	1.01	0.000149474	ENSMUSG00000005836, ENSMUSG00000021944, ENSMUSG00000021994, ENSMUSG00000024985, ENSMUSG00000031963, ENSMUSG00000044674, ENSMUSG00000061393	Gata6, Gata4, Wnt5a, Tcf7l2, Bmper, Fzd1, Acvr2b	GO_BiologicalProcess	Hypermethylated
GO:0060411	cardiac septum morphogenesis	72	5	0.43	0.000149474	ENSMUSG00000005836, ENSMUSG00000021944, ENSMUSG00000021994, ENSMUSG00000030849, ENSMUSG00000044674	Gata6, Gata4, Wnt5a, Fgfr2, Fzd1	GO_BiologicalProcess	Hypermethylated
GO:0007267	cell-cell signaling	1286	20	7.67	0.000149474	ENSMUSG00000007207, ENSMUSG00000020484, ENSMUSG00000021944, ENSMUSG00000021994, ENSMUSG00000022346, ENSMUSG00000024985, ENSMUSG00000030849, ENSMUSG00000037098, ENSMUSG00000038894, ENSMUSG00000040488, ENSMUSG00000040612, ENSMUSG00000044674, ENSMUSG00000045005, ENSMUSG00000045377, ENSMUSG00000048756, ENSMUSG00000050541, ENSMUSG00000055799, ENSMUSG00000061393, ENSMUSG00000068184, ENSMUSG00000069729	Stx1a, Xbp1, Gata4, Wnt5a, Myc, Tcf7l2, Fgfr2, Rab11fip3, Irs2, Ltbp4, Ildr2, Fzd1, Fzd5, Tmem88, Foxo3, Adra1b, Tcf7l1, Acvr2b, Ndufaf2, Arid1b	GO_BiologicalProcess	Hypermethylated
GO:0060541	respiratory system development	233	8	1.39	0.000164583	ENSMUSG00000005836, ENSMUSG00000008575, ENSMUSG00000021944, ENSMUSG00000021994, ENSMUSG00000023991, ENSMUSG00000030849, ENSMUSG00000032310, ENSMUSG00000061393	Gata6, Nfib, Gata4, Wnt5a, Foxp4, Fgfr2, Cyp1a2, Acvr2b	GO_BiologicalProcess	Hypermethylated
GO:0032502	developmental process	5584	53	33.32	0.00016701	ENSMUSG00000001870, ENSMUSG00000004069, ENSMUSG00000005836, ENSMUSG00000006362, ENSMUSG00000007038, ENSMUSG00000008398, ENSMUSG00000008575, ENSMUSG00000014776, ENSMUSG00000019996, ENSMUSG00000020423, ENSMUSG00000020453, ENSMUSG00000020484, ENSMUSG00000021944, ENSMUSG00000021994, ENSMUSG00000022272, ENSMUSG00000022346, ENSMUSG00000023830, ENSMUSG00000023991, ENSMUSG00000024921, ENSMUSG00000024985,…	Ltbp1, Dnaja3, Gata6, Cbfa2t3, Neu1, Elk3, Nfib, Nol3, Map7, Btg2, Patz1, Xbp1, Gata4, Wnt5a, Myo10, Myc, Igf2r, Foxp4, Smarca2, Tcf7l2, Cyp26a1, Banp, Srgap2, Rabgap1l, Meis2, Ptprd, Tnfrsf1a, Fgfr2, Jak3, Tradd, Bmper, Rora, Cyp1a2, C030006K11Rik, Grip1, Irs2, Ildr2, Zbtb7c, Fzd1, Fzd5, Tmem88, Dppa3, Riox1, Foxo3, Adra1b, Sema5b, Lifr, Ghr, Tcf7l1, Acvr2b, Rai1, Arid1b, Mn1	GO_BiologicalProcess	Hypermethylated
GO:0048585	negative regulation of response to stimulus	1408	21	8.4	0.000169388	ENSMUSG00000004069, ENSMUSG00000014776, ENSMUSG00000020484, ENSMUSG00000020893, ENSMUSG00000021492, ENSMUSG00000021944, ENSMUSG00000021994, ENSMUSG00000024985, ENSMUSG00000028399, ENSMUSG00000030341, ENSMUSG00000031805, ENSMUSG00000031963, ENSMUSG00000032238, ENSMUSG00000033728, ENSMUSG00000038745, ENSMUSG00000044674, ENSMUSG00000045377, ENSMUSG00000048756, ENSMUSG00000050541, ENSMUSG00000056153,…	Dnaja3, Nol3, Xbp1, Per1, F12, Gata4, Wnt5a, Tcf7l2, Ptprd, Tnfrsf1a, Jak3, Bmper, Rora, Lrrc14, Nlrp6, Fzd1, Tmem88, Foxo3, Adra1b, Socs6, Ndufaf2	GO_BiologicalProcess	Hypermethylated
GO:0003281	ventricular septum development	75	5	0.45	0.000173737	ENSMUSG00000001870, ENSMUSG00000021944, ENSMUSG00000021994, ENSMUSG00000030849, ENSMUSG00000044674	Ltbp1, Gata4, Wnt5a, Fgfr2, Fzd1	GO_BiologicalProcess	Hypermethylated
GO:0035265	organ growth	176	7	1.05	0.000178218	ENSMUSG00000005836, ENSMUSG00000019996, ENSMUSG00000021944, ENSMUSG00000024985, ENSMUSG00000030849, ENSMUSG00000050541, ENSMUSG00000061393	Gata6, Map7, Gata4, Tcf7l2, Fgfr2, Adra1b, Acvr2b	GO_BiologicalProcess	Hypermethylated
GO:0016055	Wnt signaling pathway	378	10	2.26	0.000178218	ENSMUSG00000021944, ENSMUSG00000021994, ENSMUSG00000022346, ENSMUSG00000024985, ENSMUSG00000030849, ENSMUSG00000044674, ENSMUSG00000045005, ENSMUSG00000045377, ENSMUSG00000048756, ENSMUSG00000055799	Gata4, Wnt5a, Myc, Tcf7l2, Fgfr2, Fzd1, Fzd5, Tmem88, Foxo3, Tcf7l1	GO_BiologicalProcess	Hypermethylated
GO:0072359	circulatory system development	1001	17	5.97	0.000180392	ENSMUSG00000001870, ENSMUSG00000005836, ENSMUSG00000008398, ENSMUSG00000020484, ENSMUSG00000021944, ENSMUSG00000021994, ENSMUSG00000023991, ENSMUSG00000024921, ENSMUSG00000024985, ENSMUSG00000030341, ENSMUSG00000030849, ENSMUSG00000031963, ENSMUSG00000032238, ENSMUSG00000044674, ENSMUSG00000045005, ENSMUSG00000050541, ENSMUSG00000061393	Ltbp1, Gata6, Elk3, Xbp1, Gata4, Wnt5a, Foxp4, Smarca2, Tcf7l2, Tnfrsf1a, Fgfr2, Bmper, Rora, Fzd1, Fzd5, Adra1b, Acvr2b	GO_BiologicalProcess	Hypermethylated
GO:0198738	cell-cell signaling by wnt	380	10	2.27	0.000182524	ENSMUSG00000021944, ENSMUSG00000021994, ENSMUSG00000022346, ENSMUSG00000024985, ENSMUSG00000030849, ENSMUSG00000044674, ENSMUSG00000045005, ENSMUSG00000045377, ENSMUSG00000048756, ENSMUSG00000055799	Gata4, Wnt5a, Myc, Tcf7l2, Fgfr2, Fzd1, Fzd5, Tmem88, Foxo3, Tcf7l1	GO_BiologicalProcess	Hypermethylated
GO:1905114	cell surface receptor signaling pathway involved in cell-cell signaling	461	11	2.75	0.000190476	ENSMUSG00000007207, ENSMUSG00000021944, ENSMUSG00000021994, ENSMUSG00000022346, ENSMUSG00000024985, ENSMUSG00000030849, ENSMUSG00000044674, ENSMUSG00000045005, ENSMUSG00000045377, ENSMUSG00000048756, ENSMUSG00000055799	Stx1a, Gata4, Wnt5a, Myc, Tcf7l2, Fgfr2, Fzd1, Fzd5, Tmem88, Foxo3, Tcf7l1	GO_BiologicalProcess	Hypermethylated
GO:0001568	blood vessel development	633	13	3.78	0.000190476	ENSMUSG00000001870, ENSMUSG00000005836, ENSMUSG00000008398, ENSMUSG00000020484, ENSMUSG00000021944, ENSMUSG00000021994, ENSMUSG00000024985, ENSMUSG00000030341, ENSMUSG00000030849, ENSMUSG00000031963, ENSMUSG00000032238, ENSMUSG00000045005, ENSMUSG00000061393	Ltbp1, Gata6, Elk3, Xbp1, Gata4, Wnt5a, Tcf7l2, Tnfrsf1a, Fgfr2, Bmper, Rora, Fzd5, Acvr2b	GO_BiologicalProcess	Hypermethylated
GO:0010648	negative regulation of cell communication	1219	19	7.27	0.000196429	ENSMUSG00000004069, ENSMUSG00000014776, ENSMUSG00000020484, ENSMUSG00000020893, ENSMUSG00000021944, ENSMUSG00000021994, ENSMUSG00000024985, ENSMUSG00000028399, ENSMUSG00000031963, ENSMUSG00000032238, ENSMUSG00000033728, ENSMUSG00000037098, ENSMUSG00000038745, ENSMUSG00000044674, ENSMUSG00000045377, ENSMUSG00000048756, ENSMUSG00000050541, ENSMUSG00000056153, ENSMUSG00000068184	Dnaja3, Nol3, Xbp1, Per1, Gata4, Wnt5a, Tcf7l2, Ptprd, Bmper, Rora, Lrrc14, Rab11fip3, Nlrp6, Fzd1, Tmem88, Foxo3, Adra1b, Socs6, Ndufaf2	GO_BiologicalProcess	Hypermethylated
GO:0015980	energy derivation by oxidation of organic compounds	244	8	1.46	0.000196429	ENSMUSG00000002769, ENSMUSG00000006362, ENSMUSG00000022346, ENSMUSG00000024985, ENSMUSG00000032310, ENSMUSG00000038894, ENSMUSG00000050541, ENSMUSG00000068184	Gnmt, Cbfa2t3, Myc, Tcf7l2, Cyp1a2, Irs2, Adra1b, Ndufaf2	GO_BiologicalProcess	Hypermethylated
GO:2000291	regulation of myoblast proliferation	16	3	0.1	0.000196429	ENSMUSG00000005836, ENSMUSG00000007038, ENSMUSG00000027210	Gata6, Neu1, Meis2	GO_BiologicalProcess	Hypermethylated
GO:0003151	outflow tract morphogenesis	79	5	0.47	0.000196429	ENSMUSG00000005836, ENSMUSG00000021944, ENSMUSG00000021994, ENSMUSG00000030849, ENSMUSG00000044674	Gata6, Gata4, Wnt5a, Fgfr2, Fzd1	GO_BiologicalProcess	Hypermethylated
GO:0009063	cellular amino acid catabolic process	79	5	0.47	0.000196429	ENSMUSG00000001670, ENSMUSG00000020051, ENSMUSG00000028011, ENSMUSG00000031549, ENSMUSG00000044005	Tat, Pah, Tdo2, Ido2, Gls2	GO_BiologicalProcess	Hypermethylated
GO:0023057	negative regulation of signaling	1223	19	7.3	0.000196429	ENSMUSG00000004069, ENSMUSG00000014776, ENSMUSG00000020484, ENSMUSG00000020893, ENSMUSG00000021944, ENSMUSG00000021994, ENSMUSG00000024985, ENSMUSG00000028399, ENSMUSG00000031963, ENSMUSG00000032238, ENSMUSG00000033728, ENSMUSG00000037098, ENSMUSG00000038745, ENSMUSG00000044674, ENSMUSG00000045377, ENSMUSG00000048756, ENSMUSG00000050541, ENSMUSG00000056153, ENSMUSG00000068184	Dnaja3, Nol3, Xbp1, Per1, Gata4, Wnt5a, Tcf7l2, Ptprd, Bmper, Rora, Lrrc14, Rab11fip3, Nlrp6, Fzd1, Tmem88, Foxo3, Adra1b, Socs6, Ndufaf2	GO_BiologicalProcess	Hypermethylated
GO:0048856	anatomical structure development	5209	50	31.08	0.000196429	ENSMUSG00000001870, ENSMUSG00000004069, ENSMUSG00000005836, ENSMUSG00000006362, ENSMUSG00000007038, ENSMUSG00000008398, ENSMUSG00000008575, ENSMUSG00000014776, ENSMUSG00000019996, ENSMUSG00000020423, ENSMUSG00000020453, ENSMUSG00000020484, ENSMUSG00000021944, ENSMUSG00000021994, ENSMUSG00000022272, ENSMUSG00000022346, ENSMUSG00000023830, ENSMUSG00000023991, ENSMUSG00000024921, ENSMUSG00000024985,…	Ltbp1, Dnaja3, Gata6, Cbfa2t3, Neu1, Elk3, Nfib, Nol3, Map7, Btg2, Patz1, Xbp1, Gata4, Wnt5a, Myo10, Myc, Igf2r, Foxp4, Smarca2, Tcf7l2, Cyp26a1, Banp, Srgap2, Rabgap1l, Meis2, Ptprd, Tnfrsf1a, Fgfr2, Jak3, Tradd, Bmper, Rora, Cyp1a2, C030006K11Rik, Grip1, Irs2, Ildr2, Fzd1, Fzd5, Tmem88, Dppa3, Foxo3, Adra1b, Sema5b, Lifr, Tcf7l1, Acvr2b, Rai1, Arid1b, Mn1	GO_BiologicalProcess	Hypermethylated
GO:0070227	lymphocyte apoptotic process	80	5	0.48	0.000208696	ENSMUSG00000004069, ENSMUSG00000021994, ENSMUSG00000022346, ENSMUSG00000031805, ENSMUSG00000038894	Dnaja3, Wnt5a, Myc, Jak3, Irs2	GO_BiologicalProcess	Hypermethylated
GO:0007167	enzyme linked receptor protein signaling pathway	828	15	4.94	0.000208696	ENSMUSG00000001870, ENSMUSG00000005836, ENSMUSG00000020484, ENSMUSG00000021944, ENSMUSG00000021994, ENSMUSG00000024985, ENSMUSG00000030849, ENSMUSG00000031805, ENSMUSG00000031963, ENSMUSG00000038894, ENSMUSG00000040488, ENSMUSG00000044674, ENSMUSG00000054263, ENSMUSG00000055737, ENSMUSG00000061393	Ltbp1, Gata6, Xbp1, Gata4, Wnt5a, Tcf7l2, Fgfr2, Jak3, Bmper, Irs2, Ltbp4, Fzd1, Lifr, Ghr, Acvr2b	GO_BiologicalProcess	Hypermethylated
GO:0031016	pancreas development	81	5	0.48	0.000208696	ENSMUSG00000005836, ENSMUSG00000020484, ENSMUSG00000021994, ENSMUSG00000040612, ENSMUSG00000061393	Gata6, Xbp1, Wnt5a, Ildr2, Acvr2b	GO_BiologicalProcess	Hypermethylated
GO:0090287	regulation of cellular response to growth factor stimulus	249	8	1.49	0.000218487	ENSMUSG00000005836, ENSMUSG00000020484, ENSMUSG00000021944, ENSMUSG00000021994, ENSMUSG00000024985, ENSMUSG00000030849, ENSMUSG00000031963, ENSMUSG00000044674	Gata6, Xbp1, Gata4, Wnt5a, Tcf7l2, Fgfr2, Bmper, Fzd1	GO_BiologicalProcess	Hypermethylated
GO:1901700	response to oxygen-containing compound	1238	19	7.39	0.000218487	ENSMUSG00000014776, ENSMUSG00000019464, ENSMUSG00000019996, ENSMUSG00000020484, ENSMUSG00000020893, ENSMUSG00000021944, ENSMUSG00000023830, ENSMUSG00000024985, ENSMUSG00000024987, ENSMUSG00000025991, ENSMUSG00000030341, ENSMUSG00000032238, ENSMUSG00000038894, ENSMUSG00000040612, ENSMUSG00000048756, ENSMUSG00000050541, ENSMUSG00000055737, ENSMUSG00000061393, ENSMUSG00000068184	Nol3, Ptger1, Map7, Xbp1, Per1, Gata4, Igf2r, Tcf7l2, Cyp26a1, Cps1, Tnfrsf1a, Rora, Irs2, Ildr2, Foxo3, Adra1b, Ghr, Acvr2b, Ndufaf2	GO_BiologicalProcess	Hypermethylated
GO:0007350	blastoderm segmentation	17	3	0.1	0.000218487	ENSMUSG00000021994, ENSMUSG00000045005, ENSMUSG00000055799	Wnt5a, Fzd5, Tcf7l1	GO_BiologicalProcess	Hypermethylated
GO:0009084	glutamine family amino acid biosynthetic process	17	3	0.1	0.000218487	ENSMUSG00000025991, ENSMUSG00000044005, ENSMUSG00000076441	Cps1, Gls2, Ass1	GO_BiologicalProcess	Hypermethylated
GO:0016054	organic acid catabolic process	188	7	1.12	0.000227642	ENSMUSG00000001670, ENSMUSG00000020051, ENSMUSG00000024987, ENSMUSG00000028011, ENSMUSG00000031549, ENSMUSG00000038894, ENSMUSG00000044005	Tat, Pah, Cyp26a1, Tdo2, Ido2, Irs2, Gls2	GO_BiologicalProcess	Hypermethylated
GO:0046395	carboxylic acid catabolic process	188	7	1.12	0.000227642	ENSMUSG00000001670, ENSMUSG00000020051, ENSMUSG00000024987, ENSMUSG00000028011, ENSMUSG00000031549, ENSMUSG00000038894, ENSMUSG00000044005	Tat, Pah, Cyp26a1, Tdo2, Ido2, Irs2, Gls2	GO_BiologicalProcess	Hypermethylated
GO:0044248	cellular catabolic process	1685	23	10.05	0.000227642	ENSMUSG00000001670, ENSMUSG00000006362, ENSMUSG00000007038, ENSMUSG00000020051, ENSMUSG00000020423, ENSMUSG00000020484, ENSMUSG00000021944, ENSMUSG00000022270, ENSMUSG00000022346, ENSMUSG00000024987, ENSMUSG00000025991, ENSMUSG00000028011, ENSMUSG00000031549, ENSMUSG00000032310, ENSMUSG00000032733, ENSMUSG00000038745, ENSMUSG00000038894, ENSMUSG00000044005, ENSMUSG00000045005, ENSMUSG00000050541,…	Tat, Cbfa2t3, Neu1, Pah, Btg2, Xbp1, Gata4, Retreg1, Myc, Cyp26a1, Cps1, Tdo2, Ido2, Cyp1a2, Snx33, Nlrp6, Irs2, Gls2, Fzd5, Adra1b, Socs6, Ube2u, Ugt1a7c	GO_BiologicalProcess	Hypermethylated
GO:0051241	negative regulation of multicellular organismal process	1139	18	6.8	0.000227642	ENSMUSG00000005836, ENSMUSG00000008575, ENSMUSG00000014776, ENSMUSG00000021492, ENSMUSG00000021944, ENSMUSG00000021994, ENSMUSG00000022346, ENSMUSG00000023991, ENSMUSG00000024985, ENSMUSG00000026425, ENSMUSG00000027030, ENSMUSG00000027210, ENSMUSG00000030341, ENSMUSG00000031805, ENSMUSG00000037098, ENSMUSG00000046791, ENSMUSG00000048756, ENSMUSG00000062115	Gata6, Nfib, Nol3, F12, Gata4, Wnt5a, Myc, Foxp4, Tcf7l2, Srgap2, Stk39, Meis2, Tnfrsf1a, Jak3, Rab11fip3, Riox1, Foxo3, Rai1	GO_BiologicalProcess	Hypermethylated
GO:0035239	tube morphogenesis	403	10	2.4	0.000241935	ENSMUSG00000005836, ENSMUSG00000008575, ENSMUSG00000021944, ENSMUSG00000021994, ENSMUSG00000022346, ENSMUSG00000023991, ENSMUSG00000024985, ENSMUSG00000030849, ENSMUSG00000044674, ENSMUSG00000061393	Gata6, Nfib, Gata4, Wnt5a, Myc, Foxp4, Tcf7l2, Fgfr2, Fzd1, Acvr2b	GO_BiologicalProcess	Hypermethylated
GO:0043122	regulation of I-kappaB kinase/NF-kappaB signaling	197	7	1.18	0.000288	ENSMUSG00000004069, ENSMUSG00000014776, ENSMUSG00000020893, ENSMUSG00000029060, ENSMUSG00000031887, ENSMUSG00000032238, ENSMUSG00000038745	Dnaja3, Nol3, Per1, Mib2, Tradd, Rora, Nlrp6	GO_BiologicalProcess	Hypermethylated
GO:0009719	response to endogenous stimulus	1165	18	6.95	0.000294574	ENSMUSG00000001670, ENSMUSG00000001870, ENSMUSG00000005836, ENSMUSG00000020484, ENSMUSG00000020893, ENSMUSG00000021944, ENSMUSG00000021994, ENSMUSG00000024985, ENSMUSG00000030849, ENSMUSG00000031963, ENSMUSG00000032238, ENSMUSG00000038894, ENSMUSG00000040488, ENSMUSG00000044674, ENSMUSG00000050541, ENSMUSG00000055737, ENSMUSG00000061393, ENSMUSG00000076441	Tat, Ltbp1, Gata6, Xbp1, Per1, Gata4, Wnt5a, Tcf7l2, Fgfr2, Bmper, Rora, Irs2, Ltbp4, Fzd1, Adra1b, Ghr, Acvr2b, Ass1	GO_BiologicalProcess	Hypermethylated
GO:0006355	regulation of transcription, DNA-templated	3080	34	18.38	0.000294574	ENSMUSG00000004069, ENSMUSG00000005836, ENSMUSG00000006362, ENSMUSG00000008398, ENSMUSG00000008575, ENSMUSG00000020423, ENSMUSG00000020453, ENSMUSG00000020484, ENSMUSG00000020893, ENSMUSG00000020923, ENSMUSG00000021944, ENSMUSG00000021994, ENSMUSG00000022346, ENSMUSG00000023991, ENSMUSG00000024921, ENSMUSG00000024985, ENSMUSG00000025316, ENSMUSG00000027210, ENSMUSG00000030341, ENSMUSG00000030849,…	Dnaja3, Gata6, Cbfa2t3, Elk3, Nfib, Btg2, Patz1, Xbp1, Per1, Ubtf, Gata4, Wnt5a, Myc, Foxp4, Smarca2, Tcf7l2, Banp, Meis2, Tnfrsf1a, Fgfr2, Jak3, Bmper, Rora, Lrrc14, Zbtb7c, Fzd1, Fzd5, Riox1, Foxo3, Tcf7l1, Zkscan5, Acvr2b, Rai1, Mn1	GO_BiologicalProcess	Hypermethylated
GO:0010941	regulation of cell death	1608	22	9.59	0.000294574	ENSMUSG00000004069, ENSMUSG00000005836, ENSMUSG00000014776, ENSMUSG00000020423, ENSMUSG00000020484, ENSMUSG00000021944, ENSMUSG00000021994, ENSMUSG00000022270, ENSMUSG00000022346, ENSMUSG00000023830, ENSMUSG00000024985, ENSMUSG00000027030, ENSMUSG00000030341, ENSMUSG00000030849, ENSMUSG00000031805, ENSMUSG00000031887, ENSMUSG00000038894, ENSMUSG00000044005, ENSMUSG00000044674, ENSMUSG00000048756,…	Dnaja3, Gata6, Nol3, Btg2, Xbp1, Gata4, Wnt5a, Retreg1, Myc, Igf2r, Tcf7l2, Stk39, Tnfrsf1a, Fgfr2, Jak3, Tradd, Irs2, Gls2, Fzd1, Foxo3, Lifr, Ghr	GO_BiologicalProcess	Hypermethylated
GO:0010646	regulation of cell communication	2824	32	16.85	0.000294574	ENSMUSG00000004069, ENSMUSG00000005836, ENSMUSG00000007207, ENSMUSG00000014776, ENSMUSG00000020484, ENSMUSG00000020893, ENSMUSG00000021944, ENSMUSG00000021994, ENSMUSG00000022346, ENSMUSG00000024985, ENSMUSG00000028399, ENSMUSG00000029060, ENSMUSG00000030341, ENSMUSG00000030849, ENSMUSG00000031805, ENSMUSG00000031887, ENSMUSG00000031963, ENSMUSG00000032238, ENSMUSG00000033728, ENSMUSG00000037098,…	Dnaja3, Gata6, Stx1a, Nol3, Xbp1, Per1, Gata4, Wnt5a, Myc, Tcf7l2, Ptprd, Mib2, Tnfrsf1a, Fgfr2, Jak3, Tradd, Bmper, Rora, Lrrc14, Rab11fip3, Plekhg6, Nlrp6, Irs2, Fzd1, Fzd5, Tmem88, Foxo3, Adra1b, Ghr, Socs6, Acvr2b, Ndufaf2	GO_BiologicalProcess	Hypermethylated
GO:0010675	regulation of cellular carbohydrate metabolic process	141	6	0.84	0.000305344	ENSMUSG00000002769, ENSMUSG00000006362, ENSMUSG00000024985, ENSMUSG00000032238, ENSMUSG00000038894, ENSMUSG00000050541	Gnmt, Cbfa2t3, Tcf7l2, Rora, Irs2, Adra1b	GO_BiologicalProcess	Hypermethylated
GO:1903506	regulation of nucleic acid-templated transcription	3093	34	18.46	0.000305344	ENSMUSG00000004069, ENSMUSG00000005836, ENSMUSG00000006362, ENSMUSG00000008398, ENSMUSG00000008575, ENSMUSG00000020423, ENSMUSG00000020453, ENSMUSG00000020484, ENSMUSG00000020893, ENSMUSG00000020923, ENSMUSG00000021944, ENSMUSG00000021994, ENSMUSG00000022346, ENSMUSG00000023991, ENSMUSG00000024921, ENSMUSG00000024985, ENSMUSG00000025316, ENSMUSG00000027210, ENSMUSG00000030341, ENSMUSG00000030849,…	Dnaja3, Gata6, Cbfa2t3, Elk3, Nfib, Btg2, Patz1, Xbp1, Per1, Ubtf, Gata4, Wnt5a, Myc, Foxp4, Smarca2, Tcf7l2, Banp, Meis2, Tnfrsf1a, Fgfr2, Jak3, Bmper, Rora, Lrrc14, Zbtb7c, Fzd1, Fzd5, Riox1, Foxo3, Tcf7l1, Zkscan5, Acvr2b, Rai1, Mn1	GO_BiologicalProcess	Hypermethylated
GO:0060428	lung epithelium development	49	4	0.29	0.000311111	ENSMUSG00000005836, ENSMUSG00000008575, ENSMUSG00000023991, ENSMUSG00000030849	Gata6, Nfib, Foxp4, Fgfr2	GO_BiologicalProcess	Hypermethylated
GO:0009056	catabolic process	1969	25	11.75	0.000311111	ENSMUSG00000001670, ENSMUSG00000006362, ENSMUSG00000007038, ENSMUSG00000020051, ENSMUSG00000020423, ENSMUSG00000020484, ENSMUSG00000021944, ENSMUSG00000021994, ENSMUSG00000022270, ENSMUSG00000022346, ENSMUSG00000024987, ENSMUSG00000025316, ENSMUSG00000025991, ENSMUSG00000028011, ENSMUSG00000031549, ENSMUSG00000032310, ENSMUSG00000032733, ENSMUSG00000038745, ENSMUSG00000038894, ENSMUSG00000044005,…	Tat, Cbfa2t3, Neu1, Pah, Btg2, Xbp1, Gata4, Wnt5a, Retreg1, Myc, Cyp26a1, Banp, Cps1, Tdo2, Ido2, Cyp1a2, Snx33, Nlrp6, Irs2, Gls2, Fzd5, Adra1b, Socs6, Ube2u, Ugt1a7c	GO_BiologicalProcess	Hypermethylated
GO:2001141	regulation of RNA biosynthetic process	3099	34	18.49	0.000311111	ENSMUSG00000004069, ENSMUSG00000005836, ENSMUSG00000006362, ENSMUSG00000008398, ENSMUSG00000008575, ENSMUSG00000020423, ENSMUSG00000020453, ENSMUSG00000020484, ENSMUSG00000020893, ENSMUSG00000020923, ENSMUSG00000021944, ENSMUSG00000021994, ENSMUSG00000022346, ENSMUSG00000023991, ENSMUSG00000024921, ENSMUSG00000024985, ENSMUSG00000025316, ENSMUSG00000027210, ENSMUSG00000030341, ENSMUSG00000030849,…	Dnaja3, Gata6, Cbfa2t3, Elk3, Nfib, Btg2, Patz1, Xbp1, Per1, Ubtf, Gata4, Wnt5a, Myc, Foxp4, Smarca2, Tcf7l2, Banp, Meis2, Tnfrsf1a, Fgfr2, Jak3, Bmper, Rora, Lrrc14, Zbtb7c, Fzd1, Fzd5, Riox1, Foxo3, Tcf7l1, Zkscan5, Acvr2b, Rai1, Mn1	GO_BiologicalProcess	Hypermethylated
GO:0060548	negative regulation of cell death	971	16	5.79	0.000311111	ENSMUSG00000004069, ENSMUSG00000005836, ENSMUSG00000014776, ENSMUSG00000020423, ENSMUSG00000020484, ENSMUSG00000021944, ENSMUSG00000021994, ENSMUSG00000022270, ENSMUSG00000022346, ENSMUSG00000030341, ENSMUSG00000030849, ENSMUSG00000031805, ENSMUSG00000038894, ENSMUSG00000044674, ENSMUSG00000054263, ENSMUSG00000055737	Dnaja3, Gata6, Nol3, Btg2, Xbp1, Gata4, Wnt5a, Retreg1, Myc, Tnfrsf1a, Fgfr2, Jak3, Irs2, Fzd1, Lifr, Ghr	GO_BiologicalProcess	Hypermethylated
GO:0048557	embryonic digestive tract morphogenesis	20	3	0.12	0.000316547	ENSMUSG00000021944, ENSMUSG00000024985, ENSMUSG00000030849	Gata4, Tcf7l2, Fgfr2	GO_BiologicalProcess	Hypermethylated
GO:0051450	myoblast proliferation	20	3	0.12	0.000316547	ENSMUSG00000005836, ENSMUSG00000007038, ENSMUSG00000027210	Gata6, Neu1, Meis2	GO_BiologicalProcess	Hypermethylated
GO:0009987	cellular process	14499	103	86.51	0.000316547	ENSMUSG00000001670, ENSMUSG00000001870, ENSMUSG00000002763, ENSMUSG00000002769, ENSMUSG00000004069, ENSMUSG00000005836, ENSMUSG00000006362, ENSMUSG00000007038, ENSMUSG00000007207, ENSMUSG00000008398, ENSMUSG00000008575, ENSMUSG00000014776, ENSMUSG00000019464, ENSMUSG00000019996, ENSMUSG00000020051, ENSMUSG00000020423, ENSMUSG00000020453, ENSMUSG00000020484, ENSMUSG00000020893, ENSMUSG00000020923,…	Tat, Ltbp1, Pex6, Gnmt, Dnaja3, Gata6, Cbfa2t3, Neu1, Stx1a, Elk3, Nfib, Nol3, Ptger1, Map7, Pah, Btg2, Patz1, Xbp1, Per1, Ubtf, F12, Gata4, Wnt5a, Retreg1, Myo10, Myc, Igf2r, Foxp4, Smarca2, Tcf7l2, Cyp26a1, Banp, Cyp2e1, Cps1, Srgap2, Lpgat1, Rabgap1l, Stk39, Meis2, Slc27a3, Tdo2, Ptprd, Mib2, Tmtc1, Tnfrsf1a, Fgfr2, Ido2, Jak3, Tradd, Bmper, Rora, Cyp1a2, Snx33, C030006K11Rik, Lrrc14, Grip1, D…	GO_BiologicalProcess	Hypermethylated
GO:0023051	regulation of signaling	2846	32	16.98	0.000316547	ENSMUSG00000004069, ENSMUSG00000005836, ENSMUSG00000007207, ENSMUSG00000014776, ENSMUSG00000020484, ENSMUSG00000020893, ENSMUSG00000021944, ENSMUSG00000021994, ENSMUSG00000022346, ENSMUSG00000024985, ENSMUSG00000028399, ENSMUSG00000029060, ENSMUSG00000030341, ENSMUSG00000030849, ENSMUSG00000031805, ENSMUSG00000031887, ENSMUSG00000031963, ENSMUSG00000032238, ENSMUSG00000033728, ENSMUSG00000037098,…	Dnaja3, Gata6, Stx1a, Nol3, Xbp1, Per1, Gata4, Wnt5a, Myc, Tcf7l2, Ptprd, Mib2, Tnfrsf1a, Fgfr2, Jak3, Tradd, Bmper, Rora, Lrrc14, Rab11fip3, Plekhg6, Nlrp6, Irs2, Fzd1, Fzd5, Tmem88, Foxo3, Adra1b, Ghr, Socs6, Acvr2b, Ndufaf2	GO_BiologicalProcess	Hypermethylated
GO:0048513	animal organ development	3109	34	18.55	0.000326241	ENSMUSG00000001870, ENSMUSG00000004069, ENSMUSG00000005836, ENSMUSG00000006362, ENSMUSG00000008575, ENSMUSG00000019996, ENSMUSG00000020423, ENSMUSG00000020453, ENSMUSG00000020484, ENSMUSG00000021944, ENSMUSG00000021994, ENSMUSG00000022346, ENSMUSG00000023830, ENSMUSG00000023991, ENSMUSG00000024985, ENSMUSG00000024987, ENSMUSG00000026425, ENSMUSG00000026721, ENSMUSG00000027210, ENSMUSG00000030849,…	Ltbp1, Dnaja3, Gata6, Cbfa2t3, Nfib, Map7, Btg2, Patz1, Xbp1, Gata4, Wnt5a, Myc, Igf2r, Foxp4, Tcf7l2, Cyp26a1, Srgap2, Rabgap1l, Meis2, Fgfr2, Jak3, Tradd, Bmper, Rora, Cyp1a2, Irs2, Ildr2, Fzd1, Fzd5, Foxo3, Adra1b, Lifr, Tcf7l1, Acvr2b	GO_BiologicalProcess	Hypermethylated
GO:0051240	positive regulation of multicellular organismal process	1630	22	9.73	0.000326241	ENSMUSG00000001870, ENSMUSG00000005836, ENSMUSG00000007038, ENSMUSG00000020484, ENSMUSG00000021492, ENSMUSG00000021944, ENSMUSG00000021994, ENSMUSG00000022346, ENSMUSG00000024985, ENSMUSG00000028399, ENSMUSG00000030341, ENSMUSG00000030849, ENSMUSG00000031887, ENSMUSG00000032238, ENSMUSG00000033707, ENSMUSG00000039197, ENSMUSG00000044674, ENSMUSG00000045005, ENSMUSG00000048756, ENSMUSG00000050541,…	Ltbp1, Gata6, Neu1, Xbp1, F12, Gata4, Wnt5a, Myc, Tcf7l2, Ptprd, Tnfrsf1a, Fgfr2, Tradd, Rora, C030006K11Rik, Adk, Fzd1, Fzd5, Foxo3, Adra1b, Ghr, Acvr2b	GO_BiologicalProcess	Hypermethylated
GO:0002067	glandular epithelial cell differentiation	51	4	0.3	0.000335664	ENSMUSG00000005836, ENSMUSG00000021994, ENSMUSG00000023991, ENSMUSG00000030849	Gata6, Wnt5a, Foxp4, Fgfr2	GO_BiologicalProcess	Hypermethylated
GO:0030514	negative regulation of BMP signaling pathway	51	4	0.3	0.000335664	ENSMUSG00000021994, ENSMUSG00000024985, ENSMUSG00000031963, ENSMUSG00000044674	Wnt5a, Tcf7l2, Bmper, Fzd1	GO_BiologicalProcess	Hypermethylated
GO:0009968	negative regulation of signal transduction	1088	17	6.49	0.000347222	ENSMUSG00000004069, ENSMUSG00000014776, ENSMUSG00000020484, ENSMUSG00000020893, ENSMUSG00000021944, ENSMUSG00000021994, ENSMUSG00000024985, ENSMUSG00000028399, ENSMUSG00000031963, ENSMUSG00000032238, ENSMUSG00000033728, ENSMUSG00000038745, ENSMUSG00000044674, ENSMUSG00000045377, ENSMUSG00000048756, ENSMUSG00000050541, ENSMUSG00000056153	Dnaja3, Nol3, Xbp1, Per1, Gata4, Wnt5a, Tcf7l2, Ptprd, Bmper, Rora, Lrrc14, Nlrp6, Fzd1, Tmem88, Foxo3, Adra1b, Socs6	GO_BiologicalProcess	Hypermethylated
GO:0009966	regulation of signal transduction	2496	29	14.89	0.000378378	ENSMUSG00000004069, ENSMUSG00000005836, ENSMUSG00000007207, ENSMUSG00000014776, ENSMUSG00000020484, ENSMUSG00000020893, ENSMUSG00000021944, ENSMUSG00000021994, ENSMUSG00000022346, ENSMUSG00000024985, ENSMUSG00000028399, ENSMUSG00000029060, ENSMUSG00000030341, ENSMUSG00000030849, ENSMUSG00000031805, ENSMUSG00000031887, ENSMUSG00000031963, ENSMUSG00000032238, ENSMUSG00000033728, ENSMUSG00000038167,…	Dnaja3, Gata6, Stx1a, Nol3, Xbp1, Per1, Gata4, Wnt5a, Myc, Tcf7l2, Ptprd, Mib2, Tnfrsf1a, Fgfr2, Jak3, Tradd, Bmper, Rora, Lrrc14, Plekhg6, Nlrp6, Fzd1, Fzd5, Tmem88, Foxo3, Adra1b, Ghr, Socs6, Acvr2b	GO_BiologicalProcess	Hypermethylated
GO:0009889	regulation of biosynthetic process	3816	39	22.77	0.000378378	ENSMUSG00000001870, ENSMUSG00000002769, ENSMUSG00000004069, ENSMUSG00000005836, ENSMUSG00000006362, ENSMUSG00000008398, ENSMUSG00000008575, ENSMUSG00000020423, ENSMUSG00000020453, ENSMUSG00000020484, ENSMUSG00000020893, ENSMUSG00000020923, ENSMUSG00000021944, ENSMUSG00000021994, ENSMUSG00000022346, ENSMUSG00000023991, ENSMUSG00000024921, ENSMUSG00000024985, ENSMUSG00000025316, ENSMUSG00000026623,…	Ltbp1, Gnmt, Dnaja3, Gata6, Cbfa2t3, Elk3, Nfib, Btg2, Patz1, Xbp1, Per1, Ubtf, Gata4, Wnt5a, Myc, Foxp4, Smarca2, Tcf7l2, Banp, Lpgat1, Meis2, Tnfrsf1a, Fgfr2, Jak3, Bmper, Rora, Lrrc14, Irs2, Zbtb7c, Fzd1, Fzd5, Riox1, Foxo3, Tcf7l1, Zkscan5, Acvr2b, Rai1, Mn1, Ass1	GO_BiologicalProcess	Hypermethylated
GO:0001525	angiogenesis	435	10	2.6	0.000378378	ENSMUSG00000005836, ENSMUSG00000008398, ENSMUSG00000020484, ENSMUSG00000021944, ENSMUSG00000021994, ENSMUSG00000030341, ENSMUSG00000030849, ENSMUSG00000031963, ENSMUSG00000032238, ENSMUSG00000045005	Gata6, Elk3, Xbp1, Gata4, Wnt5a, Tnfrsf1a, Fgfr2, Bmper, Rora, Fzd5	GO_BiologicalProcess	Hypermethylated
GO:0009749	response to glucose	150	6	0.9	0.000378378	ENSMUSG00000020484, ENSMUSG00000024985, ENSMUSG00000038894, ENSMUSG00000040612, ENSMUSG00000061393, ENSMUSG00000068184	Xbp1, Tcf7l2, Irs2, Ildr2, Acvr2b, Ndufaf2	GO_BiologicalProcess	Hypermethylated
GO:0006351	transcription, DNA-templated	3155	34	18.82	0.000402685	ENSMUSG00000004069, ENSMUSG00000005836, ENSMUSG00000006362, ENSMUSG00000008398, ENSMUSG00000008575, ENSMUSG00000020423, ENSMUSG00000020453, ENSMUSG00000020484, ENSMUSG00000020893, ENSMUSG00000020923, ENSMUSG00000021944, ENSMUSG00000021994, ENSMUSG00000022346, ENSMUSG00000023991, ENSMUSG00000024921, ENSMUSG00000024985, ENSMUSG00000025316, ENSMUSG00000027210, ENSMUSG00000030341, ENSMUSG00000030849,…	Dnaja3, Gata6, Cbfa2t3, Elk3, Nfib, Btg2, Patz1, Xbp1, Per1, Ubtf, Gata4, Wnt5a, Myc, Foxp4, Smarca2, Tcf7l2, Banp, Meis2, Tnfrsf1a, Fgfr2, Jak3, Bmper, Rora, Lrrc14, Zbtb7c, Fzd1, Fzd5, Riox1, Foxo3, Tcf7l1, Zkscan5, Acvr2b, Rai1, Mn1	GO_BiologicalProcess	Hypermethylated
GO:0009746	response to hexose	153	6	0.91	0.000413333	ENSMUSG00000020484, ENSMUSG00000024985, ENSMUSG00000038894, ENSMUSG00000040612, ENSMUSG00000061393, ENSMUSG00000068184	Xbp1, Tcf7l2, Irs2, Ildr2, Acvr2b, Ndufaf2	GO_BiologicalProcess	Hypermethylated
GO:0071345	cellular response to cytokine stimulus	617	12	3.68	0.000418301	ENSMUSG00000004069, ENSMUSG00000014776, ENSMUSG00000020484, ENSMUSG00000020923, ENSMUSG00000021994, ENSMUSG00000022346, ENSMUSG00000030341, ENSMUSG00000031805, ENSMUSG00000032238, ENSMUSG00000048756, ENSMUSG00000054263, ENSMUSG00000056153	Dnaja3, Nol3, Xbp1, Ubtf, Wnt5a, Myc, Tnfrsf1a, Jak3, Rora, Foxo3, Lifr, Socs6	GO_BiologicalProcess	Hypermethylated
GO:0097659	nucleic acid-templated transcription	3168	34	18.9	0.000418301	ENSMUSG00000004069, ENSMUSG00000005836, ENSMUSG00000006362, ENSMUSG00000008398, ENSMUSG00000008575, ENSMUSG00000020423, ENSMUSG00000020453, ENSMUSG00000020484, ENSMUSG00000020893, ENSMUSG00000020923, ENSMUSG00000021944, ENSMUSG00000021994, ENSMUSG00000022346, ENSMUSG00000023991, ENSMUSG00000024921, ENSMUSG00000024985, ENSMUSG00000025316, ENSMUSG00000027210, ENSMUSG00000030341, ENSMUSG00000030849,…	Dnaja3, Gata6, Cbfa2t3, Elk3, Nfib, Btg2, Patz1, Xbp1, Per1, Ubtf, Gata4, Wnt5a, Myc, Foxp4, Smarca2, Tcf7l2, Banp, Meis2, Tnfrsf1a, Fgfr2, Jak3, Bmper, Rora, Lrrc14, Zbtb7c, Fzd1, Fzd5, Riox1, Foxo3, Tcf7l1, Zkscan5, Acvr2b, Rai1, Mn1	GO_BiologicalProcess	Hypermethylated
GO:0043124	negative regulation of I-kappaB kinase/NF-kappaB signaling	55	4	0.33	0.000418301	ENSMUSG00000004069, ENSMUSG00000020893, ENSMUSG00000032238, ENSMUSG00000038745	Dnaja3, Per1, Rora, Nlrp6	GO_BiologicalProcess	Hypermethylated
GO:0034284	response to monosaccharide	154	6	0.92	0.000428571	ENSMUSG00000020484, ENSMUSG00000024985, ENSMUSG00000038894, ENSMUSG00000040612, ENSMUSG00000061393, ENSMUSG00000068184	Xbp1, Tcf7l2, Irs2, Ildr2, Acvr2b, Ndufaf2	GO_BiologicalProcess	Hypermethylated
GO:0022409	positive regulation of cell-cell adhesion	218	7	1.3	0.000435897	ENSMUSG00000004069, ENSMUSG00000020484, ENSMUSG00000021994, ENSMUSG00000022272, ENSMUSG00000031805, ENSMUSG00000035000, ENSMUSG00000039197	Dnaja3, Xbp1, Wnt5a, Myo10, Jak3, Dpp4, Adk	GO_BiologicalProcess	Hypermethylated
GO:0032774	RNA biosynthetic process	3177	34	18.96	0.000435897	ENSMUSG00000004069, ENSMUSG00000005836, ENSMUSG00000006362, ENSMUSG00000008398, ENSMUSG00000008575, ENSMUSG00000020423, ENSMUSG00000020453, ENSMUSG00000020484, ENSMUSG00000020893, ENSMUSG00000020923, ENSMUSG00000021944, ENSMUSG00000021994, ENSMUSG00000022346, ENSMUSG00000023991, ENSMUSG00000024921, ENSMUSG00000024985, ENSMUSG00000025316, ENSMUSG00000027210, ENSMUSG00000030341, ENSMUSG00000030849,…	Dnaja3, Gata6, Cbfa2t3, Elk3, Nfib, Btg2, Patz1, Xbp1, Per1, Ubtf, Gata4, Wnt5a, Myc, Foxp4, Smarca2, Tcf7l2, Banp, Meis2, Tnfrsf1a, Fgfr2, Jak3, Bmper, Rora, Lrrc14, Zbtb7c, Fzd1, Fzd5, Riox1, Foxo3, Tcf7l1, Zkscan5, Acvr2b, Rai1, Mn1	GO_BiologicalProcess	Hypermethylated
GO:0090101	negative regulation of transmembrane receptor protein serine/threonine kinase signaling pathway	101	5	0.6	0.000443038	ENSMUSG00000020484, ENSMUSG00000021994, ENSMUSG00000024985, ENSMUSG00000031963, ENSMUSG00000044674	Xbp1, Wnt5a, Tcf7l2, Bmper, Fzd1	GO_BiologicalProcess	Hypermethylated
GO:0071363	cellular response to growth factor stimulus	533	11	3.18	0.000443038	ENSMUSG00000001870, ENSMUSG00000005836, ENSMUSG00000020484, ENSMUSG00000021944, ENSMUSG00000021994, ENSMUSG00000024985, ENSMUSG00000030849, ENSMUSG00000031963, ENSMUSG00000040488, ENSMUSG00000044674, ENSMUSG00000061393	Ltbp1, Gata6, Xbp1, Gata4, Wnt5a, Tcf7l2, Fgfr2, Bmper, Ltbp4, Fzd1, Acvr2b	GO_BiologicalProcess	Hypermethylated
GO:0042981	regulation of apoptotic process	1451	20	8.66	0.00045283	ENSMUSG00000004069, ENSMUSG00000005836, ENSMUSG00000014776, ENSMUSG00000020423, ENSMUSG00000020484, ENSMUSG00000021944, ENSMUSG00000021994, ENSMUSG00000022270, ENSMUSG00000022346, ENSMUSG00000023830, ENSMUSG00000024985, ENSMUSG00000027030, ENSMUSG00000030341, ENSMUSG00000030849, ENSMUSG00000031805, ENSMUSG00000031887, ENSMUSG00000038894, ENSMUSG00000044005, ENSMUSG00000048756, ENSMUSG00000054263	Dnaja3, Gata6, Nol3, Btg2, Xbp1, Gata4, Wnt5a, Retreg1, Myc, Igf2r, Tcf7l2, Stk39, Tnfrsf1a, Fgfr2, Jak3, Tradd, Irs2, Gls2, Foxo3, Lifr	GO_BiologicalProcess	Hypermethylated
GO:0050896	response to stimulus	8093	67	48.29	0.0004625	ENSMUSG00000001670, ENSMUSG00000001870, ENSMUSG00000004069, ENSMUSG00000005836, ENSMUSG00000006362, ENSMUSG00000007207, ENSMUSG00000008398, ENSMUSG00000008575, ENSMUSG00000014776, ENSMUSG00000019464, ENSMUSG00000019996, ENSMUSG00000020423, ENSMUSG00000020484, ENSMUSG00000020893, ENSMUSG00000020923, ENSMUSG00000021492, ENSMUSG00000021944, ENSMUSG00000021994, ENSMUSG00000022346, ENSMUSG00000023830,…	Tat, Ltbp1, Dnaja3, Gata6, Cbfa2t3, Stx1a, Elk3, Nfib, Nol3, Ptger1, Map7, Btg2, Xbp1, Per1, Ubtf, F12, Gata4, Wnt5a, Myc, Igf2r, Tcf7l2, Cyp26a1, Cyp2e1, Cps1, Srgap2, Stk39, Meis2, Ptprd, Mib2, Tnfrsf1a, Fgfr2, Jak3, Tradd, Bmper, Rora, Cyp1a2, Lrrc14, Dpp4, Plekhg6, Nlrp6, Irs2, Itga9, Adk, Lrrd1, Ltbp4, Ildr2, Fzd1, Fzd5, Tmem88, Foxo3, Adra1b, Sema5b, Lifr, Ugt1a6a, Ghr, Tcf7l1, Socs6, Acvr2…	GO_BiologicalProcess	Hypermethylated
GO:0009952	anterior/posterior pattern specification	222	7	1.32	0.00047205	ENSMUSG00000020423, ENSMUSG00000021944, ENSMUSG00000021994, ENSMUSG00000024987, ENSMUSG00000045005, ENSMUSG00000055799, ENSMUSG00000061393	Btg2, Gata4, Wnt5a, Cyp26a1, Fzd5, Tcf7l1, Acvr2b	GO_BiologicalProcess	Hypermethylated
GO:0007249	I-kappaB kinase/NF-kappaB signaling	224	7	1.34	0.000493827	ENSMUSG00000004069, ENSMUSG00000014776, ENSMUSG00000020893, ENSMUSG00000029060, ENSMUSG00000031887, ENSMUSG00000032238, ENSMUSG00000038745	Dnaja3, Nol3, Per1, Mib2, Tradd, Rora, Nlrp6	GO_BiologicalProcess	Hypermethylated
GO:1901360	organic cyclic compound metabolic process	5322	49	31.75	0.000503067	ENSMUSG00000001670, ENSMUSG00000004069, ENSMUSG00000005836, ENSMUSG00000006362, ENSMUSG00000008398, ENSMUSG00000008575, ENSMUSG00000014776, ENSMUSG00000020051, ENSMUSG00000020423, ENSMUSG00000020453, ENSMUSG00000020484, ENSMUSG00000020893, ENSMUSG00000020923, ENSMUSG00000021944, ENSMUSG00000021994, ENSMUSG00000022346, ENSMUSG00000023991, ENSMUSG00000024921, ENSMUSG00000024985, ENSMUSG00000024987,…	Tat, Dnaja3, Gata6, Cbfa2t3, Elk3, Nfib, Nol3, Pah, Btg2, Patz1, Xbp1, Per1, Ubtf, Gata4, Wnt5a, Myc, Foxp4, Smarca2, Tcf7l2, Cyp26a1, Banp, Cyp2e1, Cps1, Meis2, Tdo2, Tmtc1, Tnfrsf1a, Fgfr2, Ido2, Jak3, Bmper, Rora, Cyp1a2, Lrrc14, Adk, Zbtb7c, Fzd1, Fzd5, Dppa3, Riox1, Foxo3, Ghr, Tcf7l1, Zkscan5, Acvr2b, Rai1, Ube2u, Mn1, Ugt1a7c	GO_BiologicalProcess	Hypermethylated
GO:0061061	muscle structure development	635	12	3.79	0.000506024	ENSMUSG00000005836, ENSMUSG00000014776, ENSMUSG00000020423, ENSMUSG00000020484, ENSMUSG00000021944, ENSMUSG00000021994, ENSMUSG00000022346, ENSMUSG00000024921, ENSMUSG00000024985, ENSMUSG00000030849, ENSMUSG00000032238, ENSMUSG00000044674	Gata6, Nol3, Btg2, Xbp1, Gata4, Wnt5a, Myc, Smarca2, Tcf7l2, Fgfr2, Rora, Fzd1	GO_BiologicalProcess	Hypermethylated
GO:0043067	regulation of programmed cell death	1469	20	8.77	0.000506024	ENSMUSG00000004069, ENSMUSG00000005836, ENSMUSG00000014776, ENSMUSG00000020423, ENSMUSG00000020484, ENSMUSG00000021944, ENSMUSG00000021994, ENSMUSG00000022270, ENSMUSG00000022346, ENSMUSG00000023830, ENSMUSG00000024985, ENSMUSG00000027030, ENSMUSG00000030341, ENSMUSG00000030849, ENSMUSG00000031805, ENSMUSG00000031887, ENSMUSG00000038894, ENSMUSG00000044005, ENSMUSG00000048756, ENSMUSG00000054263	Dnaja3, Gata6, Nol3, Btg2, Xbp1, Gata4, Wnt5a, Retreg1, Myc, Igf2r, Tcf7l2, Stk39, Tnfrsf1a, Fgfr2, Jak3, Tradd, Irs2, Gls2, Foxo3, Lifr	GO_BiologicalProcess	Hypermethylated
GO:0070848	response to growth factor	545	11	3.25	0.000506024	ENSMUSG00000001870, ENSMUSG00000005836, ENSMUSG00000020484, ENSMUSG00000021944, ENSMUSG00000021994, ENSMUSG00000024985, ENSMUSG00000030849, ENSMUSG00000031963, ENSMUSG00000040488, ENSMUSG00000044674, ENSMUSG00000061393	Ltbp1, Gata6, Xbp1, Gata4, Wnt5a, Tcf7l2, Fgfr2, Bmper, Ltbp4, Fzd1, Acvr2b	GO_BiologicalProcess	Hypermethylated
GO:0060045	positive regulation of cardiac muscle cell proliferation	25	3	0.15	0.00051497	ENSMUSG00000005836, ENSMUSG00000021944, ENSMUSG00000030849	Gata6, Gata4, Fgfr2	GO_BiologicalProcess	Hypermethylated
GO:0007517	muscle organ development	379	9	2.26	0.000535714	ENSMUSG00000005836, ENSMUSG00000020423, ENSMUSG00000020484, ENSMUSG00000021944, ENSMUSG00000021994, ENSMUSG00000022346, ENSMUSG00000024985, ENSMUSG00000030849, ENSMUSG00000044674	Gata6, Btg2, Xbp1, Gata4, Wnt5a, Myc, Tcf7l2, Fgfr2, Fzd1	GO_BiologicalProcess	Hypermethylated
GO:0048583	regulation of response to stimulus	3228	34	19.26	0.000544379	ENSMUSG00000004069, ENSMUSG00000005836, ENSMUSG00000007207, ENSMUSG00000014776, ENSMUSG00000020484, ENSMUSG00000020893, ENSMUSG00000021492, ENSMUSG00000021944, ENSMUSG00000021994, ENSMUSG00000022346, ENSMUSG00000024985, ENSMUSG00000027030, ENSMUSG00000028399, ENSMUSG00000029060, ENSMUSG00000030341, ENSMUSG00000030849, ENSMUSG00000031805, ENSMUSG00000031887, ENSMUSG00000031963, ENSMUSG00000032238,…	Dnaja3, Gata6, Stx1a, Nol3, Xbp1, Per1, F12, Gata4, Wnt5a, Myc, Tcf7l2, Stk39, Ptprd, Mib2, Tnfrsf1a, Fgfr2, Jak3, Tradd, Bmper, Rora, Lrrc14, Dpp4, Plekhg6, Nlrp6, Adk, Fzd1, Fzd5, Tmem88, Foxo3, Adra1b, Ghr, Socs6, Acvr2b, Ndufaf2	GO_BiologicalProcess	Hypermethylated
GO:0009064	glutamine family amino acid metabolic process	61	4	0.36	0.000561404	ENSMUSG00000001670, ENSMUSG00000025991, ENSMUSG00000044005, ENSMUSG00000076441	Tat, Cps1, Gls2, Ass1	GO_BiologicalProcess	Hypermethylated
GO:1901607	alpha-amino acid biosynthetic process	61	4	0.36	0.000561404	ENSMUSG00000020051, ENSMUSG00000025991, ENSMUSG00000044005, ENSMUSG00000076441	Pah, Cps1, Gls2, Ass1	GO_BiologicalProcess	Hypermethylated
GO:0009743	response to carbohydrate	166	6	0.99	0.000569767	ENSMUSG00000020484, ENSMUSG00000024985, ENSMUSG00000038894, ENSMUSG00000040612, ENSMUSG00000061393, ENSMUSG00000068184	Xbp1, Tcf7l2, Irs2, Ildr2, Acvr2b, Ndufaf2	GO_BiologicalProcess	Hypermethylated
GO:0035295	tube development	648	12	3.87	0.000578035	ENSMUSG00000005836, ENSMUSG00000008575, ENSMUSG00000021944, ENSMUSG00000021994, ENSMUSG00000022346, ENSMUSG00000023991, ENSMUSG00000024985, ENSMUSG00000030849, ENSMUSG00000031963, ENSMUSG00000032310, ENSMUSG00000044674, ENSMUSG00000061393	Gata6, Nfib, Gata4, Wnt5a, Myc, Foxp4, Tcf7l2, Fgfr2, Bmper, Cyp1a2, Fzd1, Acvr2b	GO_BiologicalProcess	Hypermethylated
GO:0010906	regulation of glucose metabolic process	111	5	0.66	0.000617143	ENSMUSG00000002769, ENSMUSG00000024985, ENSMUSG00000032238, ENSMUSG00000038894, ENSMUSG00000050541	Gnmt, Tcf7l2, Rora, Irs2, Adra1b	GO_BiologicalProcess	Hypermethylated
GO:0046483	heterocycle metabolic process	5087	47	30.35	0.000617143	ENSMUSG00000004069, ENSMUSG00000005836, ENSMUSG00000006362, ENSMUSG00000008398, ENSMUSG00000008575, ENSMUSG00000014776, ENSMUSG00000020051, ENSMUSG00000020423, ENSMUSG00000020453, ENSMUSG00000020484, ENSMUSG00000020893, ENSMUSG00000020923, ENSMUSG00000021944, ENSMUSG00000021994, ENSMUSG00000022346, ENSMUSG00000023991, ENSMUSG00000024921, ENSMUSG00000024985, ENSMUSG00000025316, ENSMUSG00000025479,…	Dnaja3, Gata6, Cbfa2t3, Elk3, Nfib, Nol3, Pah, Btg2, Patz1, Xbp1, Per1, Ubtf, Gata4, Wnt5a, Myc, Foxp4, Smarca2, Tcf7l2, Banp, Cyp2e1, Cps1, Meis2, Tdo2, Tmtc1, Tnfrsf1a, Fgfr2, Ido2, Jak3, Bmper, Rora, Cyp1a2, Lrrc14, Adk, Zbtb7c, Fzd1, Fzd5, Dppa3, Riox1, Foxo3, Ghr, Tcf7l1, Zkscan5, Acvr2b, Rai1, Ube2u, Mn1, Ugt1a7c	GO_BiologicalProcess	Hypermethylated
GO:0022407	regulation of cell-cell adhesion	389	9	2.32	0.000621469	ENSMUSG00000004069, ENSMUSG00000020484, ENSMUSG00000021994, ENSMUSG00000022272, ENSMUSG00000031805, ENSMUSG00000035000, ENSMUSG00000039197, ENSMUSG00000056153, ENSMUSG00000076441	Dnaja3, Xbp1, Wnt5a, Myo10, Jak3, Dpp4, Adk, Socs6, Ass1	GO_BiologicalProcess	Hypermethylated
GO:0008652	cellular amino acid biosynthetic process	63	4	0.38	0.000621469	ENSMUSG00000020051, ENSMUSG00000025991, ENSMUSG00000044005, ENSMUSG00000076441	Pah, Cps1, Gls2, Ass1	GO_BiologicalProcess	Hypermethylated
GO:0051252	regulation of RNA metabolic process	3261	34	19.46	0.000625698	ENSMUSG00000004069, ENSMUSG00000005836, ENSMUSG00000006362, ENSMUSG00000008398, ENSMUSG00000008575, ENSMUSG00000020423, ENSMUSG00000020453, ENSMUSG00000020484, ENSMUSG00000020893, ENSMUSG00000020923, ENSMUSG00000021944, ENSMUSG00000021994, ENSMUSG00000022346, ENSMUSG00000023991, ENSMUSG00000024921, ENSMUSG00000024985, ENSMUSG00000025316, ENSMUSG00000027210, ENSMUSG00000030341, ENSMUSG00000030849,…	Dnaja3, Gata6, Cbfa2t3, Elk3, Nfib, Btg2, Patz1, Xbp1, Per1, Ubtf, Gata4, Wnt5a, Myc, Foxp4, Smarca2, Tcf7l2, Banp, Meis2, Tnfrsf1a, Fgfr2, Jak3, Bmper, Rora, Lrrc14, Zbtb7c, Fzd1, Fzd5, Riox1, Foxo3, Tcf7l1, Zkscan5, Acvr2b, Rai1, Mn1	GO_BiologicalProcess	Hypermethylated
GO:0051246	regulation of protein metabolic process	2475	28	14.77	0.000625698	ENSMUSG00000004069, ENSMUSG00000006362, ENSMUSG00000014776, ENSMUSG00000020423, ENSMUSG00000020484, ENSMUSG00000020893, ENSMUSG00000021492, ENSMUSG00000021944, ENSMUSG00000021994, ENSMUSG00000022346, ENSMUSG00000024985, ENSMUSG00000025316, ENSMUSG00000027030, ENSMUSG00000030341, ENSMUSG00000030849, ENSMUSG00000031805, ENSMUSG00000031963, ENSMUSG00000032733, ENSMUSG00000038745, ENSMUSG00000040488,…	Dnaja3, Cbfa2t3, Nol3, Btg2, Xbp1, Per1, F12, Gata4, Wnt5a, Myc, Tcf7l2, Banp, Stk39, Tnfrsf1a, Fgfr2, Jak3, Bmper, Snx33, Nlrp6, Ltbp4, Fzd1, Fzd5, Ldlrad3, Foxo3, Adra1b, Ghr, Socs6, Acvr2b	GO_BiologicalProcess	Hypermethylated
GO:0070228	regulation of lymphocyte apoptotic process	64	4	0.38	0.000640884	ENSMUSG00000021994, ENSMUSG00000022346, ENSMUSG00000031805, ENSMUSG00000038894	Wnt5a, Myc, Jak3, Irs2	GO_BiologicalProcess	Hypermethylated
GO:0071887	leukocyte apoptotic process	113	5	0.67	0.000640884	ENSMUSG00000004069, ENSMUSG00000021994, ENSMUSG00000022346, ENSMUSG00000031805, ENSMUSG00000038894	Dnaja3, Wnt5a, Myc, Jak3, Irs2	GO_BiologicalProcess	Hypermethylated
GO:0043066	negative regulation of apoptotic process	858	14	5.12	0.000659341	ENSMUSG00000004069, ENSMUSG00000005836, ENSMUSG00000014776, ENSMUSG00000020423, ENSMUSG00000020484, ENSMUSG00000021944, ENSMUSG00000021994, ENSMUSG00000022270, ENSMUSG00000022346, ENSMUSG00000030341, ENSMUSG00000030849, ENSMUSG00000031805, ENSMUSG00000038894, ENSMUSG00000054263	Dnaja3, Gata6, Nol3, Btg2, Xbp1, Gata4, Wnt5a, Retreg1, Myc, Tnfrsf1a, Fgfr2, Jak3, Irs2, Lifr	GO_BiologicalProcess	Hypermethylated
GO:0009880	embryonic pattern specification	65	4	0.39	0.000677596	ENSMUSG00000021994, ENSMUSG00000030849, ENSMUSG00000045005, ENSMUSG00000055799	Wnt5a, Fgfr2, Fzd5, Tcf7l1	GO_BiologicalProcess	Hypermethylated
GO:0080090	regulation of primary metabolic process	5279	48	31.5	0.000712766	ENSMUSG00000002769, ENSMUSG00000004069, ENSMUSG00000005836, ENSMUSG00000006362, ENSMUSG00000008398, ENSMUSG00000008575, ENSMUSG00000014776, ENSMUSG00000020423, ENSMUSG00000020453, ENSMUSG00000020484, ENSMUSG00000020893, ENSMUSG00000020923, ENSMUSG00000021492, ENSMUSG00000021944, ENSMUSG00000021994, ENSMUSG00000022346, ENSMUSG00000023991, ENSMUSG00000024921, ENSMUSG00000024985, ENSMUSG00000025316,…	Gnmt, Dnaja3, Gata6, Cbfa2t3, Elk3, Nfib, Nol3, Btg2, Patz1, Xbp1, Per1, Ubtf, F12, Gata4, Wnt5a, Myc, Foxp4, Smarca2, Tcf7l2, Banp, Lpgat1, Stk39, Meis2, Tnfrsf1a, Fgfr2, Jak3, Bmper, Rora, Snx33, Lrrc14, Nlrp6, Irs2, Ltbp4, Zbtb7c, Fzd1, Fzd5, Dppa3, Riox1, Ldlrad3, Foxo3, Adra1b, Ghr, Tcf7l1, Zkscan5, Socs6, Acvr2b, Rai1, Mn1	GO_BiologicalProcess	Hypermethylated
GO:0010556	regulation of macromolecule biosynthetic process	3565	36	21.27	0.000712766	ENSMUSG00000001870, ENSMUSG00000004069, ENSMUSG00000005836, ENSMUSG00000006362, ENSMUSG00000008398, ENSMUSG00000008575, ENSMUSG00000020423, ENSMUSG00000020453, ENSMUSG00000020484, ENSMUSG00000020893, ENSMUSG00000020923, ENSMUSG00000021944, ENSMUSG00000021994, ENSMUSG00000022346, ENSMUSG00000023991, ENSMUSG00000024921, ENSMUSG00000024985, ENSMUSG00000025316, ENSMUSG00000027210, ENSMUSG00000030341,…	Ltbp1, Dnaja3, Gata6, Cbfa2t3, Elk3, Nfib, Btg2, Patz1, Xbp1, Per1, Ubtf, Gata4, Wnt5a, Myc, Foxp4, Smarca2, Tcf7l2, Banp, Meis2, Tnfrsf1a, Fgfr2, Jak3, Bmper, Rora, Lrrc14, Irs2, Zbtb7c, Fzd1, Fzd5, Riox1, Foxo3, Tcf7l1, Zkscan5, Acvr2b, Rai1, Mn1	GO_BiologicalProcess	Hypermethylated
GO:0010468	regulation of gene expression	3843	38	22.93	0.000712766	ENSMUSG00000004069, ENSMUSG00000005836, ENSMUSG00000006362, ENSMUSG00000008398, ENSMUSG00000008575, ENSMUSG00000014776, ENSMUSG00000020423, ENSMUSG00000020453, ENSMUSG00000020484, ENSMUSG00000020893, ENSMUSG00000020923, ENSMUSG00000021492, ENSMUSG00000021944, ENSMUSG00000021994, ENSMUSG00000022346, ENSMUSG00000023991, ENSMUSG00000024921, ENSMUSG00000024985, ENSMUSG00000025316, ENSMUSG00000027210,…	Dnaja3, Gata6, Cbfa2t3, Elk3, Nfib, Nol3, Btg2, Patz1, Xbp1, Per1, Ubtf, F12, Gata4, Wnt5a, Myc, Foxp4, Smarca2, Tcf7l2, Banp, Meis2, Tnfrsf1a, Fgfr2, Jak3, Bmper, Rora, Cyp1a2, Lrrc14, Zbtb7c, Fzd1, Fzd5, Riox1, Ldlrad3, Foxo3, Tcf7l1, Zkscan5, Acvr2b, Rai1, Mn1	GO_BiologicalProcess	Hypermethylated
GO:0030154	cell differentiation	3843	38	22.93	0.000712766	ENSMUSG00000004069, ENSMUSG00000005836, ENSMUSG00000006362, ENSMUSG00000007038, ENSMUSG00000008398, ENSMUSG00000008575, ENSMUSG00000014776, ENSMUSG00000019996, ENSMUSG00000020423, ENSMUSG00000020453, ENSMUSG00000020484, ENSMUSG00000021944, ENSMUSG00000021994, ENSMUSG00000022346, ENSMUSG00000023991, ENSMUSG00000024921, ENSMUSG00000024985, ENSMUSG00000024987, ENSMUSG00000026425, ENSMUSG00000026721,…	Dnaja3, Gata6, Cbfa2t3, Neu1, Elk3, Nfib, Nol3, Map7, Btg2, Patz1, Xbp1, Gata4, Wnt5a, Myc, Foxp4, Smarca2, Tcf7l2, Cyp26a1, Srgap2, Rabgap1l, Meis2, Ptprd, Tnfrsf1a, Fgfr2, Jak3, Rora, Grip1, Ildr2, Zbtb7c, Fzd1, Fzd5, Riox1, Foxo3, Sema5b, Lifr, Tcf7l1, Acvr2b, Arid1b	GO_BiologicalProcess	Hypermethylated
GO:1901575	organic substance catabolic process	1642	21	9.8	0.000712766	ENSMUSG00000001670, ENSMUSG00000006362, ENSMUSG00000007038, ENSMUSG00000020051, ENSMUSG00000020423, ENSMUSG00000020484, ENSMUSG00000021994, ENSMUSG00000022346, ENSMUSG00000024987, ENSMUSG00000025316, ENSMUSG00000025991, ENSMUSG00000028011, ENSMUSG00000031549, ENSMUSG00000032310, ENSMUSG00000032733, ENSMUSG00000038894, ENSMUSG00000044005, ENSMUSG00000050541, ENSMUSG00000056153, ENSMUSG00000069733,…	Tat, Cbfa2t3, Neu1, Pah, Btg2, Xbp1, Wnt5a, Myc, Cyp26a1, Banp, Cps1, Tdo2, Ido2, Cyp1a2, Snx33, Irs2, Gls2, Adra1b, Socs6, Ube2u, Ugt1a7c	GO_BiologicalProcess	Hypermethylated
GO:0030855	epithelial cell differentiation	579	11	3.45	0.000740741	ENSMUSG00000005836, ENSMUSG00000008575, ENSMUSG00000019996, ENSMUSG00000020484, ENSMUSG00000021944, ENSMUSG00000021994, ENSMUSG00000023991, ENSMUSG00000030341, ENSMUSG00000030849, ENSMUSG00000044674, ENSMUSG00000061393	Gata6, Nfib, Map7, Xbp1, Gata4, Wnt5a, Foxp4, Tnfrsf1a, Fgfr2, Fzd1, Acvr2b	GO_BiologicalProcess	Hypermethylated
GO:0050793	regulation of developmental process	2384	27	14.22	0.000743455	ENSMUSG00000005836, ENSMUSG00000007038, ENSMUSG00000008575, ENSMUSG00000020484, ENSMUSG00000021944, ENSMUSG00000021994, ENSMUSG00000022272, ENSMUSG00000022346, ENSMUSG00000023991, ENSMUSG00000024985, ENSMUSG00000026425, ENSMUSG00000027210, ENSMUSG00000028399, ENSMUSG00000030341, ENSMUSG00000030849, ENSMUSG00000031805, ENSMUSG00000031887, ENSMUSG00000032238, ENSMUSG00000033707, ENSMUSG00000044646,…	Gata6, Neu1, Nfib, Xbp1, Gata4, Wnt5a, Myo10, Myc, Foxp4, Tcf7l2, Srgap2, Meis2, Ptprd, Tnfrsf1a, Fgfr2, Jak3, Tradd, Rora, C030006K11Rik, Zbtb7c, Fzd1, Riox1, Foxo3, Ghr, Tcf7l1, Acvr2b, Rai1	GO_BiologicalProcess	Hypermethylated
GO:0042325	regulation of phosphorylation	1417	19	8.45	0.000743455	ENSMUSG00000004069, ENSMUSG00000006362, ENSMUSG00000020484, ENSMUSG00000020893, ENSMUSG00000021944, ENSMUSG00000021994, ENSMUSG00000022346, ENSMUSG00000027030, ENSMUSG00000030341, ENSMUSG00000030849, ENSMUSG00000031963, ENSMUSG00000038745, ENSMUSG00000038894, ENSMUSG00000044674, ENSMUSG00000045005, ENSMUSG00000050541, ENSMUSG00000055737, ENSMUSG00000056153, ENSMUSG00000061393	Dnaja3, Cbfa2t3, Xbp1, Per1, Gata4, Wnt5a, Myc, Stk39, Tnfrsf1a, Fgfr2, Bmper, Nlrp6, Irs2, Fzd1, Fzd5, Adra1b, Ghr, Socs6, Acvr2b	GO_BiologicalProcess	Hypermethylated
GO:0043069	negative regulation of programmed cell death	874	14	5.21	0.000746114	ENSMUSG00000004069, ENSMUSG00000005836, ENSMUSG00000014776, ENSMUSG00000020423, ENSMUSG00000020484, ENSMUSG00000021944, ENSMUSG00000021994, ENSMUSG00000022270, ENSMUSG00000022346, ENSMUSG00000030341, ENSMUSG00000030849, ENSMUSG00000031805, ENSMUSG00000038894, ENSMUSG00000054263	Dnaja3, Gata6, Nol3, Btg2, Xbp1, Gata4, Wnt5a, Retreg1, Myc, Tnfrsf1a, Fgfr2, Jak3, Irs2, Lifr	GO_BiologicalProcess	Hypermethylated
GO:0019221	cytokine-mediated signaling pathway	323	8	1.93	0.000746114	ENSMUSG00000004069, ENSMUSG00000014776, ENSMUSG00000021994, ENSMUSG00000030341, ENSMUSG00000031805, ENSMUSG00000048756, ENSMUSG00000054263, ENSMUSG00000056153	Dnaja3, Nol3, Wnt5a, Tnfrsf1a, Jak3, Foxo3, Lifr, Socs6	GO_BiologicalProcess	Hypermethylated
GO:0006091	generation of precursor metabolites and energy	324	8	1.93	0.000748718	ENSMUSG00000002769, ENSMUSG00000006362, ENSMUSG00000022346, ENSMUSG00000024985, ENSMUSG00000032310, ENSMUSG00000038894, ENSMUSG00000050541, ENSMUSG00000068184	Gnmt, Cbfa2t3, Myc, Tcf7l2, Cyp1a2, Irs2, Adra1b, Ndufaf2	GO_BiologicalProcess	Hypermethylated
GO:0048589	developmental growth	677	12	4.04	0.000748718	ENSMUSG00000005836, ENSMUSG00000019996, ENSMUSG00000021944, ENSMUSG00000021994, ENSMUSG00000024985, ENSMUSG00000030849, ENSMUSG00000048756, ENSMUSG00000050541, ENSMUSG00000052133, ENSMUSG00000055737, ENSMUSG00000061393, ENSMUSG00000062115	Gata6, Map7, Gata4, Wnt5a, Tcf7l2, Fgfr2, Foxo3, Adra1b, Sema5b, Ghr, Acvr2b, Rai1	GO_BiologicalProcess	Hypermethylated
GO:0003205	cardiac chamber development	180	6	1.07	0.00075	ENSMUSG00000001870, ENSMUSG00000005836, ENSMUSG00000021944, ENSMUSG00000021994, ENSMUSG00000030849, ENSMUSG00000044674	Ltbp1, Gata6, Gata4, Wnt5a, Fgfr2, Fzd1	GO_BiologicalProcess	Hypermethylated
GO:0019222	regulation of metabolic process	5753	51	34.33	0.00075	ENSMUSG00000001870, ENSMUSG00000002769, ENSMUSG00000004069, ENSMUSG00000005836, ENSMUSG00000006362, ENSMUSG00000008398, ENSMUSG00000008575, ENSMUSG00000014776, ENSMUSG00000020423, ENSMUSG00000020453, ENSMUSG00000020484, ENSMUSG00000020893, ENSMUSG00000020923, ENSMUSG00000021492, ENSMUSG00000021944, ENSMUSG00000021994, ENSMUSG00000022346, ENSMUSG00000023991, ENSMUSG00000024921, ENSMUSG00000024985,…	Ltbp1, Gnmt, Dnaja3, Gata6, Cbfa2t3, Elk3, Nfib, Nol3, Btg2, Patz1, Xbp1, Per1, Ubtf, F12, Gata4, Wnt5a, Myc, Foxp4, Smarca2, Tcf7l2, Banp, Lpgat1, Stk39, Meis2, Tnfrsf1a, Fgfr2, Jak3, Bmper, Rora, Cyp1a2, Snx33, Lrrc14, Nlrp6, Irs2, Ltbp4, Zbtb7c, Fzd1, Fzd5, Dppa3, Riox1, Ldlrad3, Foxo3, Adra1b, Ghr, Tcf7l1, Zkscan5, Socs6, Acvr2b, Rai1, Mn1, Ass1	GO_BiologicalProcess	Hypermethylated
GO:0040036	regulation of fibroblast growth factor receptor signaling pathway	30	3	0.18	0.00075	ENSMUSG00000021994, ENSMUSG00000024985, ENSMUSG00000030849	Wnt5a, Tcf7l2, Fgfr2	GO_BiologicalProcess	Hypermethylated
GO:0060255	regulation of macromolecule metabolic process	5306	48	31.66	0.00075	ENSMUSG00000001870, ENSMUSG00000004069, ENSMUSG00000005836, ENSMUSG00000006362, ENSMUSG00000008398, ENSMUSG00000008575, ENSMUSG00000014776, ENSMUSG00000020423, ENSMUSG00000020453, ENSMUSG00000020484, ENSMUSG00000020893, ENSMUSG00000020923, ENSMUSG00000021492, ENSMUSG00000021944, ENSMUSG00000021994, ENSMUSG00000022346, ENSMUSG00000023991, ENSMUSG00000024921, ENSMUSG00000024985, ENSMUSG00000025316,…	Ltbp1, Dnaja3, Gata6, Cbfa2t3, Elk3, Nfib, Nol3, Btg2, Patz1, Xbp1, Per1, Ubtf, F12, Gata4, Wnt5a, Myc, Foxp4, Smarca2, Tcf7l2, Banp, Stk39, Meis2, Tnfrsf1a, Fgfr2, Jak3, Bmper, Rora, Cyp1a2, Snx33, Lrrc14, Nlrp6, Irs2, Ltbp4, Zbtb7c, Fzd1, Fzd5, Dppa3, Riox1, Ldlrad3, Foxo3, Adra1b, Ghr, Tcf7l1, Zkscan5, Socs6, Acvr2b, Rai1, Mn1	GO_BiologicalProcess	Hypermethylated
GO:0048869	cellular developmental process	4005	39	23.9	0.00075	ENSMUSG00000004069, ENSMUSG00000005836, ENSMUSG00000006362, ENSMUSG00000007038, ENSMUSG00000008398, ENSMUSG00000008575, ENSMUSG00000014776, ENSMUSG00000019996, ENSMUSG00000020423, ENSMUSG00000020453, ENSMUSG00000020484, ENSMUSG00000021944, ENSMUSG00000021994, ENSMUSG00000022272, ENSMUSG00000022346, ENSMUSG00000023991, ENSMUSG00000024921, ENSMUSG00000024985, ENSMUSG00000024987, ENSMUSG00000026425,…	Dnaja3, Gata6, Cbfa2t3, Neu1, Elk3, Nfib, Nol3, Map7, Btg2, Patz1, Xbp1, Gata4, Wnt5a, Myo10, Myc, Foxp4, Smarca2, Tcf7l2, Cyp26a1, Srgap2, Rabgap1l, Meis2, Ptprd, Tnfrsf1a, Fgfr2, Jak3, Rora, Grip1, Ildr2, Zbtb7c, Fzd1, Fzd5, Riox1, Foxo3, Sema5b, Lifr, Tcf7l1, Acvr2b, Arid1b	GO_BiologicalProcess	Hypermethylated
GO:0044444	cytoplasmic part	7683	66	44.97	0.0048	ENSMUSG00000001670, ENSMUSG00000001870, ENSMUSG00000002763, ENSMUSG00000002769, ENSMUSG00000004069, ENSMUSG00000006362, ENSMUSG00000007038, ENSMUSG00000007207, ENSMUSG00000008398, ENSMUSG00000014776, ENSMUSG00000019996, ENSMUSG00000020484, ENSMUSG00000020893, ENSMUSG00000022270, ENSMUSG00000022272, ENSMUSG00000022346, ENSMUSG00000023830, ENSMUSG00000024131, ENSMUSG00000024985, ENSMUSG00000024987,…	Tat, Ltbp1, Pex6, Gnmt, Dnaja3, Cbfa2t3, Neu1, Stx1a, Elk3, Nol3, Map7, Xbp1, Per1, Retreg1, Myo10, Myc, Igf2r, Slc3a1, Tcf7l2, Cyp26a1, Cyp2e1, Cps1, Srgap2, Lpgat1, Rabgap1l, Stk39, Slc27a3, Mib2, Tmtc1, Tnfrsf1a, Fgfr2, Cyp1a2, Snx33, C030006K11Rik, Grip1, Dpp4, Rab11fip3, Pde4dip, Nlrp6, Irs2, Adk, Coro7, Ildr2, AA986860, Gls2, Fzd5, Tmem88, Foxo3, Ugt1a6a, Ghr, Tcf7l1, Chsy3, Caln1, Rai1, Nd…	GO_CellularComponent	Hypermethylated
GO:0044424	intracellular part	12816	94	75.01	0.0048	ENSMUSG00000001670, ENSMUSG00000001870, ENSMUSG00000002763, ENSMUSG00000002769, ENSMUSG00000004069, ENSMUSG00000005836, ENSMUSG00000006362, ENSMUSG00000007038, ENSMUSG00000007207, ENSMUSG00000008398, ENSMUSG00000008575, ENSMUSG00000014776, ENSMUSG00000019996, ENSMUSG00000020453, ENSMUSG00000020484, ENSMUSG00000020893, ENSMUSG00000020923, ENSMUSG00000021944, ENSMUSG00000021994, ENSMUSG00000022270,…	Tat, Ltbp1, Pex6, Gnmt, Dnaja3, Gata6, Cbfa2t3, Neu1, Stx1a, Elk3, Nfib, Nol3, Map7, Patz1, Xbp1, Per1, Ubtf, Gata4, Wnt5a, Retreg1, Myo10, Myc, Igf2r, Foxp4, Slc3a1, Smarca2, Tcf7l2, Cyp26a1, Banp, Cyp2e1, Cps1, Srgap2, Lpgat1, Rabgap1l, Stk39, Meis2, Slc27a3, Mib2, Tmtc1, Tnfrsf1a, Fgfr2, Ido2, Jak3, Tradd, Rora, Cyp1a2, Snx33, C030006K11Rik, Lrrc14, Grip1, Dpp4, Rab11fip3, Plekhg6, Pde4dip, Nl…	GO_CellularComponent	Hypermethylated
GO:0043227	membrane-bounded organelle	11299	86	66.13	0.0048	ENSMUSG00000001670, ENSMUSG00000001870, ENSMUSG00000002763, ENSMUSG00000004069, ENSMUSG00000005836, ENSMUSG00000006362, ENSMUSG00000007038, ENSMUSG00000007207, ENSMUSG00000008398, ENSMUSG00000008575, ENSMUSG00000014776, ENSMUSG00000020051, ENSMUSG00000020423, ENSMUSG00000020453, ENSMUSG00000020484, ENSMUSG00000020893, ENSMUSG00000020923, ENSMUSG00000021492, ENSMUSG00000021944, ENSMUSG00000022270,…	Tat, Ltbp1, Pex6, Dnaja3, Gata6, Cbfa2t3, Neu1, Stx1a, Elk3, Nfib, Nol3, Pah, Btg2, Patz1, Xbp1, Per1, Ubtf, F12, Gata4, Retreg1, Myo10, Myc, Igf2r, Foxp4, Slc3a1, Smarca2, Tcf7l2, Cyp26a1, Banp, Cyp2e1, Cps1, Srgap2, Lpgat1, Rabgap1l, Stk39, Meis2, Slc27a3, Mib2, Tmtc1, Tnfrsf1a, Fgfr2, Tradd, Rora, Cyp1a2, Snx33, C030006K11Rik, Grip1, Dpp4, Rab11fip3, Pde4dip, Nlrp6, Adk, Tspyl4, Coro7, Ltbp4, …	GO_CellularComponent	Hypermethylated
GO:0043231	intracellular membrane-bounded organelle	9688	77	56.7	0.0048	ENSMUSG00000001670, ENSMUSG00000001870, ENSMUSG00000002763, ENSMUSG00000004069, ENSMUSG00000005836, ENSMUSG00000006362, ENSMUSG00000007038, ENSMUSG00000007207, ENSMUSG00000008398, ENSMUSG00000008575, ENSMUSG00000014776, ENSMUSG00000020453, ENSMUSG00000020484, ENSMUSG00000020893, ENSMUSG00000020923, ENSMUSG00000021944, ENSMUSG00000022270, ENSMUSG00000022272, ENSMUSG00000022346, ENSMUSG00000023830,…	Tat, Ltbp1, Pex6, Dnaja3, Gata6, Cbfa2t3, Neu1, Stx1a, Elk3, Nfib, Nol3, Patz1, Xbp1, Per1, Ubtf, Gata4, Retreg1, Myo10, Myc, Igf2r, Foxp4, Slc3a1, Smarca2, Tcf7l2, Cyp26a1, Banp, Cyp2e1, Cps1, Srgap2, Lpgat1, Rabgap1l, Stk39, Meis2, Slc27a3, Tmtc1, Tnfrsf1a, Fgfr2, Tradd, Rora, Cyp1a2, C030006K11Rik, Grip1, Dpp4, Rab11fip3, Pde4dip, Nlrp6, Adk, Tspyl4, Coro7, Ildr2, Gls2, Zbtb7c, Fzd5, Dppa3, Ri…	GO_CellularComponent	Hypermethylated
GO:0005737	cytoplasm	10226	80	59.85	0.0048	ENSMUSG00000001670, ENSMUSG00000001870, ENSMUSG00000002763, ENSMUSG00000002769, ENSMUSG00000004069, ENSMUSG00000006362, ENSMUSG00000007038, ENSMUSG00000007207, ENSMUSG00000008398, ENSMUSG00000014776, ENSMUSG00000019996, ENSMUSG00000020484, ENSMUSG00000020893, ENSMUSG00000021994, ENSMUSG00000022270, ENSMUSG00000022272, ENSMUSG00000022346, ENSMUSG00000023830, ENSMUSG00000024131, ENSMUSG00000024985,…	Tat, Ltbp1, Pex6, Gnmt, Dnaja3, Cbfa2t3, Neu1, Stx1a, Elk3, Nol3, Map7, Xbp1, Per1, Wnt5a, Retreg1, Myo10, Myc, Igf2r, Slc3a1, Tcf7l2, Cyp26a1, Cyp2e1, Cps1, Srgap2, Lpgat1, Rabgap1l, Stk39, Meis2, Slc27a3, Mib2, Tmtc1, Tnfrsf1a, Fgfr2, Ido2, Jak3, Tradd, Cyp1a2, Snx33, C030006K11Rik, Lrrc14, Grip1, Dpp4, Rab11fip3, Plekhg6, Pde4dip, Nlrp6, Irs2, Adk, Coro7, Lrrd1, Ildr2, AA986860, Gls2, Fzd5, Tm…	GO_CellularComponent	Hypermethylated
GO:0005622	intracellular	12926	94	75.65	0.0055	ENSMUSG00000001670, ENSMUSG00000001870, ENSMUSG00000002763, ENSMUSG00000002769, ENSMUSG00000004069, ENSMUSG00000005836, ENSMUSG00000006362, ENSMUSG00000007038, ENSMUSG00000007207, ENSMUSG00000008398, ENSMUSG00000008575, ENSMUSG00000014776, ENSMUSG00000019996, ENSMUSG00000020453, ENSMUSG00000020484, ENSMUSG00000020893, ENSMUSG00000020923, ENSMUSG00000021944, ENSMUSG00000021994, ENSMUSG00000022270,…	Tat, Ltbp1, Pex6, Gnmt, Dnaja3, Gata6, Cbfa2t3, Neu1, Stx1a, Elk3, Nfib, Nol3, Map7, Patz1, Xbp1, Per1, Ubtf, Gata4, Wnt5a, Retreg1, Myo10, Myc, Igf2r, Foxp4, Slc3a1, Smarca2, Tcf7l2, Cyp26a1, Banp, Cyp2e1, Cps1, Srgap2, Lpgat1, Rabgap1l, Stk39, Meis2, Slc27a3, Mib2, Tmtc1, Tnfrsf1a, Fgfr2, Ido2, Jak3, Tradd, Rora, Cyp1a2, Snx33, C030006K11Rik, Lrrc14, Grip1, Dpp4, Rab11fip3, Plekhg6, Pde4dip, Nl…	GO_CellularComponent	Hypermethylated
GO:0012505	endomembrane system	3573	37	20.91	0.0055	ENSMUSG00000005836, ENSMUSG00000006362, ENSMUSG00000007207, ENSMUSG00000014776, ENSMUSG00000020484, ENSMUSG00000022270, ENSMUSG00000023830, ENSMUSG00000024987, ENSMUSG00000025479, ENSMUSG00000026623, ENSMUSG00000026721, ENSMUSG00000027932, ENSMUSG00000029060, ENSMUSG00000030341, ENSMUSG00000030849, ENSMUSG00000032310, ENSMUSG00000034813, ENSMUSG00000035000, ENSMUSG00000037098, ENSMUSG00000038170,…	Gata6, Cbfa2t3, Stx1a, Nol3, Xbp1, Retreg1, Igf2r, Cyp26a1, Cyp2e1, Lpgat1, Rabgap1l, Slc27a3, Mib2, Tnfrsf1a, Fgfr2, Cyp1a2, Grip1, Dpp4, Rab11fip3, Pde4dip, Coro7, Ildr2, Fzd5, Adra1b, Ugt1a6a, Chsy3, Caln1, B3gnt9, Camkmt, Ass1, Dnajb3, Galnt2, Ugt1a5, Ugt1a6b, Ugt1a10, Ugt1a2, Ugt1a9	GO_CellularComponent	Hypermethylated
GO:0043226	organelle	12209	90	71.45	0.0055	ENSMUSG00000001670, ENSMUSG00000001870, ENSMUSG00000002763, ENSMUSG00000004069, ENSMUSG00000005836, ENSMUSG00000006362, ENSMUSG00000007038, ENSMUSG00000007207, ENSMUSG00000008398, ENSMUSG00000008575, ENSMUSG00000014776, ENSMUSG00000019996, ENSMUSG00000020051, ENSMUSG00000020423, ENSMUSG00000020453, ENSMUSG00000020484, ENSMUSG00000020893, ENSMUSG00000020923, ENSMUSG00000021492, ENSMUSG00000021944,…	Tat, Ltbp1, Pex6, Dnaja3, Gata6, Cbfa2t3, Neu1, Stx1a, Elk3, Nfib, Nol3, Map7, Pah, Btg2, Patz1, Xbp1, Per1, Ubtf, F12, Gata4, Retreg1, Myo10, Myc, Igf2r, Foxp4, Slc3a1, Smarca2, Tcf7l2, Cyp26a1, Banp, Cyp2e1, Cps1, Srgap2, Lpgat1, Rabgap1l, Stk39, Meis2, Slc27a3, Mib2, Tmtc1, Tnfrsf1a, Fgfr2, Jak3, Tradd, Rora, Cyp1a2, Snx33, C030006K11Rik, Grip1, Dpp4, Rab11fip3, Plekhg6, Pde4dip, Nlrp6, Adk, T…	GO_CellularComponent	Hypermethylated
GO:0043229	intracellular organelle	11192	84	65.5	0.00733333	ENSMUSG00000001670, ENSMUSG00000001870, ENSMUSG00000002763, ENSMUSG00000004069, ENSMUSG00000005836, ENSMUSG00000006362, ENSMUSG00000007038, ENSMUSG00000007207, ENSMUSG00000008398, ENSMUSG00000008575, ENSMUSG00000014776, ENSMUSG00000019996, ENSMUSG00000020453, ENSMUSG00000020484, ENSMUSG00000020893, ENSMUSG00000020923, ENSMUSG00000021944, ENSMUSG00000022270, ENSMUSG00000022272, ENSMUSG00000022346,…	Tat, Ltbp1, Pex6, Dnaja3, Gata6, Cbfa2t3, Neu1, Stx1a, Elk3, Nfib, Nol3, Map7, Patz1, Xbp1, Per1, Ubtf, Gata4, Retreg1, Myo10, Myc, Igf2r, Foxp4, Slc3a1, Smarca2, Tcf7l2, Cyp26a1, Banp, Cyp2e1, Cps1, Srgap2, Lpgat1, Rabgap1l, Stk39, Meis2, Slc27a3, Mib2, Tmtc1, Tnfrsf1a, Fgfr2, Jak3, Tradd, Rora, Cyp1a2, Snx33, C030006K11Rik, Grip1, Dpp4, Rab11fip3, Plekhg6, Pde4dip, Nlrp6, Adk, Tspyl4, Coro7, Il…	GO_CellularComponent	Hypermethylated
GO:0005739	mitochondrion	1734	20	10.15	0.0444286	ENSMUSG00000001670, ENSMUSG00000001870, ENSMUSG00000004069, ENSMUSG00000008398, ENSMUSG00000014776, ENSMUSG00000024131, ENSMUSG00000025479, ENSMUSG00000025991, ENSMUSG00000026425, ENSMUSG00000027932, ENSMUSG00000030306, ENSMUSG00000030341, ENSMUSG00000033707, ENSMUSG00000044005, ENSMUSG00000048756, ENSMUSG00000054545, ENSMUSG00000055737, ENSMUSG00000062115, ENSMUSG00000068184, ENSMUSG00000076441	Tat, Ltbp1, Dnaja3, Elk3, Nol3, Slc3a1, Cyp2e1, Cps1, Srgap2, Slc27a3, Tmtc1, Tnfrsf1a, C030006K11Rik, Gls2, Foxo3, Ugt1a6a, Ghr, Rai1, Ndufaf2, Ass1	GO_CellularComponent	Hypermethylated
GO:0016514	SWI/SNF complex	13	2	0.08	0.0444286	ENSMUSG00000024921, ENSMUSG00000069729	Smarca2, Arid1b	GO_CellularComponent	Hypermethylated
GO:0071565	nBAF complex	14	2	0.08	0.0444286	ENSMUSG00000024921, ENSMUSG00000069729	Smarca2, Arid1b	GO_CellularComponent	Hypermethylated
GO:0044464	cell part	14871	100	87.03	0.0444286	ENSMUSG00000001670, ENSMUSG00000001870, ENSMUSG00000002763, ENSMUSG00000002769, ENSMUSG00000004069, ENSMUSG00000005836, ENSMUSG00000006362, ENSMUSG00000007038, ENSMUSG00000007207, ENSMUSG00000008398, ENSMUSG00000008575, ENSMUSG00000014776, ENSMUSG00000019464, ENSMUSG00000019996, ENSMUSG00000020453, ENSMUSG00000020484, ENSMUSG00000020893, ENSMUSG00000020923, ENSMUSG00000021944, ENSMUSG00000021994,…	Tat, Ltbp1, Pex6, Gnmt, Dnaja3, Gata6, Cbfa2t3, Neu1, Stx1a, Elk3, Nfib, Nol3, Ptger1, Map7, Patz1, Xbp1, Per1, Ubtf, Gata4, Wnt5a, Retreg1, Myo10, Myc, Igf2r, Foxp4, Slc3a1, Smarca2, Tcf7l2, Cyp26a1, Banp, Cyp2e1, Cps1, Srgap2, Lpgat1, Rabgap1l, Stk39, Meis2, Slc27a3, Mib2, Antxr2, Tmtc1, Tnfrsf1a, Fgfr2, Ido2, Jak3, Tradd, Rora, Cyp1a2, Snx33, C030006K11Rik, Lrrc14, Grip1, Dpp4, Rab11fip3, Plek…	GO_CellularComponent	Hypermethylated
GO:0005623	cell	14875	100	87.06	0.0444286	ENSMUSG00000001670, ENSMUSG00000001870, ENSMUSG00000002763, ENSMUSG00000002769, ENSMUSG00000004069, ENSMUSG00000005836, ENSMUSG00000006362, ENSMUSG00000007038, ENSMUSG00000007207, ENSMUSG00000008398, ENSMUSG00000008575, ENSMUSG00000014776, ENSMUSG00000019464, ENSMUSG00000019996, ENSMUSG00000020453, ENSMUSG00000020484, ENSMUSG00000020893, ENSMUSG00000020923, ENSMUSG00000021944, ENSMUSG00000021994,…	Tat, Ltbp1, Pex6, Gnmt, Dnaja3, Gata6, Cbfa2t3, Neu1, Stx1a, Elk3, Nfib, Nol3, Ptger1, Map7, Patz1, Xbp1, Per1, Ubtf, Gata4, Wnt5a, Retreg1, Myo10, Myc, Igf2r, Foxp4, Slc3a1, Smarca2, Tcf7l2, Cyp26a1, Banp, Cyp2e1, Cps1, Srgap2, Lpgat1, Rabgap1l, Stk39, Meis2, Slc27a3, Mib2, Antxr2, Tmtc1, Tnfrsf1a, Fgfr2, Ido2, Jak3, Tradd, Rora, Cyp1a2, Snx33, C030006K11Rik, Lrrc14, Grip1, Dpp4, Rab11fip3, Plek…	GO_CellularComponent	Hypermethylated
GO:0005794	Golgi apparatus	1308	16	7.66	0.049625	ENSMUSG00000006362, ENSMUSG00000022270, ENSMUSG00000023830, ENSMUSG00000025479, ENSMUSG00000026721, ENSMUSG00000030341, ENSMUSG00000030849, ENSMUSG00000035000, ENSMUSG00000038170, ENSMUSG00000039637, ENSMUSG00000045005, ENSMUSG00000058152, ENSMUSG00000060371, ENSMUSG00000069920, ENSMUSG00000071037, ENSMUSG00000089704	Cbfa2t3, Retreg1, Igf2r, Cyp2e1, Rabgap1l, Tnfrsf1a, Fgfr2, Dpp4, Pde4dip, Coro7, Fzd5, Chsy3, Caln1, B3gnt9, Camkmt, Galnt2	GO_CellularComponent	Hypermethylated
GO:0005783	endoplasmic reticulum	1553	18	9.09	0.049625	ENSMUSG00000014776, ENSMUSG00000020484, ENSMUSG00000022270, ENSMUSG00000024987, ENSMUSG00000025479, ENSMUSG00000026623, ENSMUSG00000027932, ENSMUSG00000032310, ENSMUSG00000034813, ENSMUSG00000035000, ENSMUSG00000040612, ENSMUSG00000054545, ENSMUSG00000076441, ENSMUSG00000089943, ENSMUSG00000090145, ENSMUSG00000090165, ENSMUSG00000090171, ENSMUSG00000090175	Nol3, Xbp1, Retreg1, Cyp26a1, Cyp2e1, Lpgat1, Slc27a3, Cyp1a2, Grip1, Dpp4, Ildr2, Ugt1a6a, Ass1, Ugt1a5, Ugt1a6b, Ugt1a10, Ugt1a2, Ugt1a9	GO_CellularComponent	Hypermethylated
GO:0015020	glucuronosyltransferase activity	32	8	0.19	2.2e-09	ENSMUSG00000054545, ENSMUSG00000058152, ENSMUSG00000089943, ENSMUSG00000090124, ENSMUSG00000090145, ENSMUSG00000090165, ENSMUSG00000090171, ENSMUSG00000090175	Ugt1a6a, Chsy3, Ugt1a5, Ugt1a7c, Ugt1a6b, Ugt1a10, Ugt1a2, Ugt1a9	GO_MolecularFunction	Hypermethylated
GO:0005515	protein binding	8466	81	50.25	9e-07	ENSMUSG00000001870, ENSMUSG00000002763, ENSMUSG00000004069, ENSMUSG00000005836, ENSMUSG00000006362, ENSMUSG00000007038, ENSMUSG00000007207, ENSMUSG00000014776, ENSMUSG00000019996, ENSMUSG00000020051, ENSMUSG00000020423, ENSMUSG00000020453, ENSMUSG00000020484, ENSMUSG00000020893, ENSMUSG00000020923, ENSMUSG00000021944, ENSMUSG00000021994, ENSMUSG00000022272, ENSMUSG00000022346, ENSMUSG00000023830,…	Ltbp1, Pex6, Dnaja3, Gata6, Cbfa2t3, Neu1, Stx1a, Nol3, Map7, Pah, Btg2, Patz1, Xbp1, Per1, Ubtf, Gata4, Wnt5a, Myo10, Myc, Igf2r, Foxp4, Slc3a1, Smarca2, Tcf7l2, Banp, Cyp2e1, Cps1, Srgap2, Rabgap1l, Stk39, Meis2, Tdo2, Ptprd, Mib2, Tnfrsf1a, Fgfr2, Jak3, Tradd, Bmper, Rora, Cyp1a2, Snx33, Lrrc14, Grip1, Dpp4, Rab11fip3, Plekhg6, Pde4dip, Nlrp6, Irs2, Itga9, Coro7, Ltbp4, Zbtb7c, Fzd1, Fzd5, Tme…	GO_MolecularFunction	Hypermethylated
GO:0019899	enzyme binding	2173	35	12.9	1.4e-06	ENSMUSG00000004069, ENSMUSG00000005836, ENSMUSG00000007207, ENSMUSG00000014776, ENSMUSG00000020484, ENSMUSG00000020893, ENSMUSG00000021944, ENSMUSG00000022346, ENSMUSG00000023830, ENSMUSG00000024985, ENSMUSG00000025479, ENSMUSG00000026425, ENSMUSG00000026721, ENSMUSG00000027030, ENSMUSG00000030341, ENSMUSG00000031805, ENSMUSG00000031887, ENSMUSG00000032310, ENSMUSG00000033728, ENSMUSG00000035000,…	Dnaja3, Gata6, Stx1a, Nol3, Xbp1, Per1, Gata4, Myc, Igf2r, Tcf7l2, Cyp2e1, Srgap2, Rabgap1l, Stk39, Tnfrsf1a, Jak3, Tradd, Cyp1a2, Lrrc14, Dpp4, Rab11fip3, Plekhg6, Pde4dip, Irs2, Fzd5, Foxo3, Ugt1a6a, Ghr, Ube2u, A930011G23Rik, Ugt1a5, Ugt1a6b, Ugt1a10, Ugt1a2, Ugt1a9	GO_MolecularFunction	Hypermethylated
GO:0031406	carboxylic acid binding	201	11	1.19	1.48e-06	ENSMUSG00000001670, ENSMUSG00000002769, ENSMUSG00000020051, ENSMUSG00000023830, ENSMUSG00000024987, ENSMUSG00000025991, ENSMUSG00000028011, ENSMUSG00000076441, ENSMUSG00000090165, ENSMUSG00000090171, ENSMUSG00000090175	Tat, Gnmt, Pah, Igf2r, Cyp26a1, Cps1, Tdo2, Ass1, Ugt1a10, Ugt1a2, Ugt1a9	GO_MolecularFunction	Hypermethylated
GO:0043177	organic acid binding	204	11	1.21	1.48e-06	ENSMUSG00000001670, ENSMUSG00000002769, ENSMUSG00000020051, ENSMUSG00000023830, ENSMUSG00000024987, ENSMUSG00000025991, ENSMUSG00000028011, ENSMUSG00000076441, ENSMUSG00000090165, ENSMUSG00000090171, ENSMUSG00000090175	Tat, Gnmt, Pah, Igf2r, Cyp26a1, Cps1, Tdo2, Ass1, Ugt1a10, Ugt1a2, Ugt1a9	GO_MolecularFunction	Hypermethylated
GO:0008194	UDP-glycosyltransferase activity	137	9	0.81	4.33333e-06	ENSMUSG00000054545, ENSMUSG00000058152, ENSMUSG00000089704, ENSMUSG00000089943, ENSMUSG00000090124, ENSMUSG00000090145, ENSMUSG00000090165, ENSMUSG00000090171, ENSMUSG00000090175	Ugt1a6a, Chsy3, Galnt2, Ugt1a5, Ugt1a7c, Ugt1a6b, Ugt1a10, Ugt1a2, Ugt1a9	GO_MolecularFunction	Hypermethylated
GO:0016758	transferase activity, transferring hexosyl groups	194	10	1.15	6.85714e-06	ENSMUSG00000054545, ENSMUSG00000058152, ENSMUSG00000069920, ENSMUSG00000089704, ENSMUSG00000089943, ENSMUSG00000090124, ENSMUSG00000090145, ENSMUSG00000090165, ENSMUSG00000090171, ENSMUSG00000090175	Ugt1a6a, Chsy3, B3gnt9, Galnt2, Ugt1a5, Ugt1a7c, Ugt1a6b, Ugt1a10, Ugt1a2, Ugt1a9	GO_MolecularFunction	Hypermethylated
GO:0005488	binding	12494	98	74.16	2.66667e-05	ENSMUSG00000001670, ENSMUSG00000001870, ENSMUSG00000002763, ENSMUSG00000002769, ENSMUSG00000004069, ENSMUSG00000005836, ENSMUSG00000006362, ENSMUSG00000007038, ENSMUSG00000007207, ENSMUSG00000008398, ENSMUSG00000008575, ENSMUSG00000014776, ENSMUSG00000019996, ENSMUSG00000020051, ENSMUSG00000020423, ENSMUSG00000020453, ENSMUSG00000020484, ENSMUSG00000020893, ENSMUSG00000020923, ENSMUSG00000021492,…	Tat, Ltbp1, Pex6, Gnmt, Dnaja3, Gata6, Cbfa2t3, Neu1, Stx1a, Elk3, Nfib, Nol3, Map7, Pah, Btg2, Patz1, Xbp1, Per1, Ubtf, F12, Gata4, Wnt5a, Myo10, Myc, Igf2r, Foxp4, Slc3a1, Smarca2, Tcf7l2, Cyp26a1, Banp, Cyp2e1, Cps1, Srgap2, Rabgap1l, Stk39, Meis2, Slc27a3, Tdo2, Ptprd, Mib2, Antxr2, Tnfrsf1a, Fgfr2, Ido2, Jak3, Tradd, Bmper, Rora, Cyp1a2, Snx33, Lrrc14, Grip1, Dpp4, Rab11fip3, Plekhg6, Pde4di…	GO_MolecularFunction	Hypermethylated
GO:0019900	kinase binding	721	17	4.28	2.66667e-05	ENSMUSG00000004069, ENSMUSG00000005836, ENSMUSG00000007207, ENSMUSG00000014776, ENSMUSG00000020484, ENSMUSG00000020893, ENSMUSG00000021944, ENSMUSG00000024985, ENSMUSG00000027030, ENSMUSG00000031887, ENSMUSG00000033728, ENSMUSG00000038894, ENSMUSG00000045005, ENSMUSG00000048756, ENSMUSG00000055737, ENSMUSG00000090165, ENSMUSG00000090175	Dnaja3, Gata6, Stx1a, Nol3, Xbp1, Per1, Gata4, Tcf7l2, Stk39, Tradd, Lrrc14, Irs2, Fzd5, Foxo3, Ghr, Ugt1a10, Ugt1a9	GO_MolecularFunction	Hypermethylated
GO:0016597	amino acid binding	69	6	0.41	6.8e-05	ENSMUSG00000001670, ENSMUSG00000002769, ENSMUSG00000020051, ENSMUSG00000025991, ENSMUSG00000028011, ENSMUSG00000076441	Tat, Gnmt, Pah, Cps1, Tdo2, Ass1	GO_MolecularFunction	Hypermethylated
GO:0046982	protein heterodimerization activity	549	14	3.26	7.06667e-05	ENSMUSG00000007207, ENSMUSG00000020484, ENSMUSG00000022346, ENSMUSG00000023991, ENSMUSG00000024131, ENSMUSG00000044674, ENSMUSG00000050541, ENSMUSG00000054263, ENSMUSG00000054545, ENSMUSG00000089943, ENSMUSG00000090145, ENSMUSG00000090165, ENSMUSG00000090171, ENSMUSG00000090175	Stx1a, Xbp1, Myc, Foxp4, Slc3a1, Fzd1, Adra1b, Lifr, Ugt1a6a, Ugt1a5, Ugt1a6b, Ugt1a10, Ugt1a2, Ugt1a9	GO_MolecularFunction	Hypermethylated
GO:0044212	transcription regulatory region DNA binding	887	18	5.26	7.06667e-05	ENSMUSG00000005836, ENSMUSG00000008398, ENSMUSG00000008575, ENSMUSG00000020453, ENSMUSG00000020484, ENSMUSG00000020893, ENSMUSG00000020923, ENSMUSG00000021944, ENSMUSG00000021994, ENSMUSG00000022346, ENSMUSG00000023991, ENSMUSG00000024921, ENSMUSG00000024985, ENSMUSG00000027210, ENSMUSG00000032238, ENSMUSG00000048756, ENSMUSG00000055799, ENSMUSG00000062115	Gata6, Elk3, Nfib, Patz1, Xbp1, Per1, Ubtf, Gata4, Wnt5a, Myc, Foxp4, Smarca2, Tcf7l2, Meis2, Rora, Foxo3, Tcf7l1, Rai1	GO_MolecularFunction	Hypermethylated
GO:0000975	regulatory region DNA binding	889	18	5.28	7.06667e-05	ENSMUSG00000005836, ENSMUSG00000008398, ENSMUSG00000008575, ENSMUSG00000020453, ENSMUSG00000020484, ENSMUSG00000020893, ENSMUSG00000020923, ENSMUSG00000021944, ENSMUSG00000021994, ENSMUSG00000022346, ENSMUSG00000023991, ENSMUSG00000024921, ENSMUSG00000024985, ENSMUSG00000027210, ENSMUSG00000032238, ENSMUSG00000048756, ENSMUSG00000055799, ENSMUSG00000062115	Gata6, Elk3, Nfib, Patz1, Xbp1, Per1, Ubtf, Gata4, Wnt5a, Myc, Foxp4, Smarca2, Tcf7l2, Meis2, Rora, Foxo3, Tcf7l1, Rai1	GO_MolecularFunction	Hypermethylated
GO:0016757	transferase activity, transferring glycosyl groups	272	10	1.61	7.06667e-05	ENSMUSG00000054545, ENSMUSG00000058152, ENSMUSG00000069920, ENSMUSG00000089704, ENSMUSG00000089943, ENSMUSG00000090124, ENSMUSG00000090145, ENSMUSG00000090165, ENSMUSG00000090171, ENSMUSG00000090175	Ugt1a6a, Chsy3, B3gnt9, Galnt2, Ugt1a5, Ugt1a7c, Ugt1a6b, Ugt1a10, Ugt1a2, Ugt1a9	GO_MolecularFunction	Hypermethylated
GO:0001067	regulatory region nucleic acid binding	893	18	5.3	7.06667e-05	ENSMUSG00000005836, ENSMUSG00000008398, ENSMUSG00000008575, ENSMUSG00000020453, ENSMUSG00000020484, ENSMUSG00000020893, ENSMUSG00000020923, ENSMUSG00000021944, ENSMUSG00000021994, ENSMUSG00000022346, ENSMUSG00000023991, ENSMUSG00000024921, ENSMUSG00000024985, ENSMUSG00000027210, ENSMUSG00000032238, ENSMUSG00000048756, ENSMUSG00000055799, ENSMUSG00000062115	Gata6, Elk3, Nfib, Patz1, Xbp1, Per1, Ubtf, Gata4, Wnt5a, Myc, Foxp4, Smarca2, Tcf7l2, Meis2, Rora, Foxo3, Tcf7l1, Rai1	GO_MolecularFunction	Hypermethylated
GO:0019838	growth factor binding	140	7	0.83	0.00025	ENSMUSG00000001870, ENSMUSG00000023830, ENSMUSG00000030849, ENSMUSG00000040488, ENSMUSG00000054263, ENSMUSG00000055737, ENSMUSG00000061393	Ltbp1, Igf2r, Fgfr2, Ltbp4, Lifr, Ghr, Acvr2b	GO_MolecularFunction	Hypermethylated
GO:0033293	monocarboxylic acid binding	65	5	0.39	0.000494118	ENSMUSG00000023830, ENSMUSG00000024987, ENSMUSG00000090165, ENSMUSG00000090171, ENSMUSG00000090175	Igf2r, Cyp26a1, Ugt1a10, Ugt1a2, Ugt1a9	GO_MolecularFunction	Hypermethylated
GO:0001972	retinoic acid binding	14	3	0.08	0.000788889	ENSMUSG00000023830, ENSMUSG00000024987, ENSMUSG00000090171	Igf2r, Cyp26a1, Ugt1a2	GO_MolecularFunction	Hypermethylated
GO:0046983	protein dimerization activity	1302	20	7.73	0.000821053	ENSMUSG00000007207, ENSMUSG00000020051, ENSMUSG00000020484, ENSMUSG00000022346, ENSMUSG00000023991, ENSMUSG00000024131, ENSMUSG00000026425, ENSMUSG00000030849, ENSMUSG00000035000, ENSMUSG00000037098, ENSMUSG00000044674, ENSMUSG00000050541, ENSMUSG00000054263, ENSMUSG00000054545, ENSMUSG00000055737, ENSMUSG00000089943, ENSMUSG00000090145, ENSMUSG00000090165, ENSMUSG00000090171, ENSMUSG00000090175	Stx1a, Pah, Xbp1, Myc, Foxp4, Slc3a1, Srgap2, Fgfr2, Dpp4, Rab11fip3, Fzd1, Adra1b, Lifr, Ugt1a6a, Ghr, Ugt1a5, Ugt1a6b, Ugt1a10, Ugt1a2, Ugt1a9	GO_MolecularFunction	Hypermethylated
GO:0003700	DNA binding transcription factor activity	1101	18	6.53	0.00085	ENSMUSG00000005836, ENSMUSG00000006362, ENSMUSG00000008398, ENSMUSG00000008575, ENSMUSG00000020423, ENSMUSG00000020453, ENSMUSG00000020484, ENSMUSG00000021944, ENSMUSG00000021994, ENSMUSG00000022346, ENSMUSG00000023991, ENSMUSG00000024985, ENSMUSG00000027210, ENSMUSG00000032238, ENSMUSG00000048756, ENSMUSG00000055799, ENSMUSG00000055991, ENSMUSG00000062115	Gata6, Cbfa2t3, Elk3, Nfib, Btg2, Patz1, Xbp1, Gata4, Wnt5a, Myc, Foxp4, Tcf7l2, Meis2, Rora, Foxo3, Tcf7l1, Zkscan5, Rai1	GO_MolecularFunction	Hypermethylated
GO:0001047	core promoter binding	186	7	1.1	0.00114286	ENSMUSG00000005836, ENSMUSG00000020484, ENSMUSG00000020923, ENSMUSG00000022346, ENSMUSG00000024985, ENSMUSG00000032238, ENSMUSG00000048756	Gata6, Xbp1, Ubtf, Myc, Tcf7l2, Rora, Foxo3	GO_MolecularFunction	Hypermethylated
GO:0000987	core promoter proximal region sequence-specific DNA binding	422	10	2.5	0.00190909	ENSMUSG00000008398, ENSMUSG00000008575, ENSMUSG00000020453, ENSMUSG00000020893, ENSMUSG00000020923, ENSMUSG00000021944, ENSMUSG00000022346, ENSMUSG00000023991, ENSMUSG00000024985, ENSMUSG00000027210	Elk3, Nfib, Patz1, Per1, Ubtf, Gata4, Myc, Foxp4, Tcf7l2, Meis2	GO_MolecularFunction	Hypermethylated
GO:0001159	core promoter proximal region DNA binding	424	10	2.52	0.00191304	ENSMUSG00000008398, ENSMUSG00000008575, ENSMUSG00000020453, ENSMUSG00000020893, ENSMUSG00000020923, ENSMUSG00000021944, ENSMUSG00000022346, ENSMUSG00000023991, ENSMUSG00000024985, ENSMUSG00000027210	Elk3, Nfib, Patz1, Per1, Ubtf, Gata4, Myc, Foxp4, Tcf7l2, Meis2	GO_MolecularFunction	Hypermethylated
GO:0140110	transcription regulator activity	1429	20	8.48	0.00225	ENSMUSG00000005836, ENSMUSG00000006362, ENSMUSG00000008398, ENSMUSG00000008575, ENSMUSG00000020423, ENSMUSG00000020453, ENSMUSG00000020484, ENSMUSG00000020893, ENSMUSG00000021944, ENSMUSG00000021994, ENSMUSG00000022346, ENSMUSG00000023991, ENSMUSG00000024921, ENSMUSG00000024985, ENSMUSG00000027210, ENSMUSG00000032238, ENSMUSG00000048756, ENSMUSG00000055799, ENSMUSG00000055991, ENSMUSG00000062115	Gata6, Cbfa2t3, Elk3, Nfib, Btg2, Patz1, Xbp1, Per1, Gata4, Wnt5a, Myc, Foxp4, Smarca2, Tcf7l2, Meis2, Rora, Foxo3, Tcf7l1, Zkscan5, Rai1	GO_MolecularFunction	Hypermethylated
GO:0019901	protein kinase binding	643	12	3.82	0.00352	ENSMUSG00000004069, ENSMUSG00000005836, ENSMUSG00000020484, ENSMUSG00000021944, ENSMUSG00000024985, ENSMUSG00000027030, ENSMUSG00000038894, ENSMUSG00000045005, ENSMUSG00000048756, ENSMUSG00000055737, ENSMUSG00000090165, ENSMUSG00000090175	Dnaja3, Gata6, Xbp1, Gata4, Tcf7l2, Stk39, Irs2, Fzd5, Foxo3, Ghr, Ugt1a10, Ugt1a9	GO_MolecularFunction	Hypermethylated
GO:0000976	transcription regulatory region sequence-specific DNA binding	743	13	4.41	0.00358621	ENSMUSG00000005836, ENSMUSG00000008398, ENSMUSG00000008575, ENSMUSG00000020453, ENSMUSG00000020484, ENSMUSG00000020893, ENSMUSG00000020923, ENSMUSG00000021944, ENSMUSG00000022346, ENSMUSG00000023991, ENSMUSG00000024985, ENSMUSG00000027210, ENSMUSG00000032238	Gata6, Elk3, Nfib, Patz1, Xbp1, Per1, Ubtf, Gata4, Myc, Foxp4, Tcf7l2, Meis2, Rora	GO_MolecularFunction	Hypermethylated
GO:0042803	protein homodimerization activity	849	14	5.04	0.00358621	ENSMUSG00000020051, ENSMUSG00000023991, ENSMUSG00000026425, ENSMUSG00000030849, ENSMUSG00000035000, ENSMUSG00000037098, ENSMUSG00000044674, ENSMUSG00000054545, ENSMUSG00000055737, ENSMUSG00000089943, ENSMUSG00000090145, ENSMUSG00000090165, ENSMUSG00000090171, ENSMUSG00000090175	Pah, Foxp4, Srgap2, Fgfr2, Dpp4, Rab11fip3, Fzd1, Ugt1a6a, Ghr, Ugt1a5, Ugt1a6b, Ugt1a10, Ugt1a2, Ugt1a9	GO_MolecularFunction	Hypermethylated
GO:0003682	chromatin binding	561	11	3.33	0.00358621	ENSMUSG00000005836, ENSMUSG00000006362, ENSMUSG00000020453, ENSMUSG00000020484, ENSMUSG00000020893, ENSMUSG00000020923, ENSMUSG00000021944, ENSMUSG00000024921, ENSMUSG00000024985, ENSMUSG00000048756, ENSMUSG00000055799	Gata6, Cbfa2t3, Patz1, Xbp1, Per1, Ubtf, Gata4, Smarca2, Tcf7l2, Foxo3, Tcf7l1	GO_MolecularFunction	Hypermethylated
GO:0000981	RNA polymerase II transcription factor activity, sequence-specific DNA binding	751	13	4.46	0.00358621	ENSMUSG00000005836, ENSMUSG00000008398, ENSMUSG00000008575, ENSMUSG00000020423, ENSMUSG00000020453, ENSMUSG00000020484, ENSMUSG00000021944, ENSMUSG00000022346, ENSMUSG00000023991, ENSMUSG00000024985, ENSMUSG00000027210, ENSMUSG00000032238, ENSMUSG00000048756	Gata6, Elk3, Nfib, Btg2, Patz1, Xbp1, Gata4, Myc, Foxp4, Tcf7l2, Meis2, Rora, Foxo3	GO_MolecularFunction	Hypermethylated
GO:0042802	identical protein binding	1743	22	10.35	0.00366667	ENSMUSG00000014776, ENSMUSG00000020051, ENSMUSG00000023830, ENSMUSG00000023991, ENSMUSG00000026425, ENSMUSG00000028011, ENSMUSG00000030341, ENSMUSG00000030849, ENSMUSG00000031887, ENSMUSG00000032733, ENSMUSG00000035000, ENSMUSG00000037098, ENSMUSG00000044674, ENSMUSG00000049630, ENSMUSG00000054545, ENSMUSG00000055737, ENSMUSG00000076441, ENSMUSG00000089943, ENSMUSG00000090145, ENSMUSG00000090165,…	Nol3, Pah, Igf2r, Foxp4, Srgap2, Tdo2, Tnfrsf1a, Fgfr2, Tradd, Snx33, Dpp4, Rab11fip3, Fzd1, C1ql3, Ugt1a6a, Ghr, Ass1, Ugt1a5, Ugt1a6b, Ugt1a10, Ugt1a2, Ugt1a9	GO_MolecularFunction	Hypermethylated
GO:0000977	RNA polymerase II regulatory region sequence-specific DNA binding	669	12	3.97	0.00406452	ENSMUSG00000005836, ENSMUSG00000008398, ENSMUSG00000008575, ENSMUSG00000020453, ENSMUSG00000020484, ENSMUSG00000020893, ENSMUSG00000021944, ENSMUSG00000022346, ENSMUSG00000023991, ENSMUSG00000024985, ENSMUSG00000027210, ENSMUSG00000032238	Gata6, Elk3, Nfib, Patz1, Xbp1, Per1, Gata4, Myc, Foxp4, Tcf7l2, Meis2, Rora	GO_MolecularFunction	Hypermethylated
GO:0001012	RNA polymerase II regulatory region DNA binding	675	12	4.01	0.00416667	ENSMUSG00000005836, ENSMUSG00000008398, ENSMUSG00000008575, ENSMUSG00000020453, ENSMUSG00000020484, ENSMUSG00000020893, ENSMUSG00000021944, ENSMUSG00000022346, ENSMUSG00000023991, ENSMUSG00000024985, ENSMUSG00000027210, ENSMUSG00000032238	Gata6, Elk3, Nfib, Patz1, Xbp1, Per1, Gata4, Myc, Foxp4, Tcf7l2, Meis2, Rora	GO_MolecularFunction	Hypermethylated
GO:1990837	sequence-specific double-stranded DNA binding	777	13	4.61	0.00416667	ENSMUSG00000005836, ENSMUSG00000008398, ENSMUSG00000008575, ENSMUSG00000020453, ENSMUSG00000020484, ENSMUSG00000020893, ENSMUSG00000020923, ENSMUSG00000021944, ENSMUSG00000022346, ENSMUSG00000023991, ENSMUSG00000024985, ENSMUSG00000027210, ENSMUSG00000032238	Gata6, Elk3, Nfib, Patz1, Xbp1, Per1, Ubtf, Gata4, Myc, Foxp4, Tcf7l2, Meis2, Rora	GO_MolecularFunction	Hypermethylated
GO:0005501	retinoid binding	30	3	0.18	0.00416667	ENSMUSG00000023830, ENSMUSG00000024987, ENSMUSG00000090171	Igf2r, Cyp26a1, Ugt1a2	GO_MolecularFunction	Hypermethylated
GO:0020037	heme binding	120	5	0.71	0.00416667	ENSMUSG00000024987, ENSMUSG00000025479, ENSMUSG00000028011, ENSMUSG00000031549, ENSMUSG00000032310	Cyp26a1, Cyp2e1, Tdo2, Ido2, Cyp1a2	GO_MolecularFunction	Hypermethylated
GO:0000978	RNA polymerase II core promoter proximal region sequence-specific DNA binding	409	9	2.43	0.00416667	ENSMUSG00000008398, ENSMUSG00000008575, ENSMUSG00000020453, ENSMUSG00000020893, ENSMUSG00000021944, ENSMUSG00000022346, ENSMUSG00000023991, ENSMUSG00000024985, ENSMUSG00000027210	Elk3, Nfib, Patz1, Per1, Gata4, Myc, Foxp4, Tcf7l2, Meis2	GO_MolecularFunction	Hypermethylated
GO:0001046	core promoter sequence-specific DNA binding	122	5	0.72	0.00437838	ENSMUSG00000005836, ENSMUSG00000020923, ENSMUSG00000022346, ENSMUSG00000024985, ENSMUSG00000032238	Gata6, Ubtf, Myc, Tcf7l2, Rora	GO_MolecularFunction	Hypermethylated
GO:0001228	transcriptional activator activity, RNA polymerase II transcription regulatory region sequence-specific binding	417	9	2.48	0.00452632	ENSMUSG00000005836, ENSMUSG00000008398, ENSMUSG00000008575, ENSMUSG00000020453, ENSMUSG00000021944, ENSMUSG00000022346, ENSMUSG00000024985, ENSMUSG00000027210, ENSMUSG00000048756	Gata6, Elk3, Nfib, Patz1, Gata4, Myc, Tcf7l2, Meis2, Foxo3	GO_MolecularFunction	Hypermethylated
GO:0046906	tetrapyrrole binding	128	5	0.76	0.00512821	ENSMUSG00000024987, ENSMUSG00000025479, ENSMUSG00000028011, ENSMUSG00000031549, ENSMUSG00000032310	Cyp26a1, Cyp2e1, Tdo2, Ido2, Cyp1a2	GO_MolecularFunction	Hypermethylated
GO:0019840	isoprenoid binding	35	3	0.21	0.0058	ENSMUSG00000023830, ENSMUSG00000024987, ENSMUSG00000090171	Igf2r, Cyp26a1, Ugt1a2	GO_MolecularFunction	Hypermethylated
GO:0043565	sequence-specific DNA binding	1043	15	6.19	0.00634146	ENSMUSG00000005836, ENSMUSG00000008398, ENSMUSG00000008575, ENSMUSG00000020453, ENSMUSG00000020484, ENSMUSG00000020893, ENSMUSG00000020923, ENSMUSG00000021944, ENSMUSG00000022346, ENSMUSG00000023991, ENSMUSG00000024985, ENSMUSG00000027210, ENSMUSG00000032238, ENSMUSG00000048756, ENSMUSG00000055799	Gata6, Elk3, Nfib, Patz1, Xbp1, Per1, Ubtf, Gata4, Myc, Foxp4, Tcf7l2, Meis2, Rora, Foxo3, Tcf7l1	GO_MolecularFunction	Hypermethylated
GO:0008013	beta-catenin binding	84	4	0.5	0.00752381	ENSMUSG00000024985, ENSMUSG00000032238, ENSMUSG00000048756, ENSMUSG00000055799	Tcf7l2, Rora, Foxo3, Tcf7l1	GO_MolecularFunction	Hypermethylated
GO:0003690	double-stranded DNA binding	862	13	5.12	0.00846512	ENSMUSG00000005836, ENSMUSG00000008398, ENSMUSG00000008575, ENSMUSG00000020453, ENSMUSG00000020484, ENSMUSG00000020893, ENSMUSG00000020923, ENSMUSG00000021944, ENSMUSG00000022346, ENSMUSG00000023991, ENSMUSG00000024985, ENSMUSG00000027210, ENSMUSG00000032238	Gata6, Elk3, Nfib, Patz1, Xbp1, Per1, Ubtf, Gata4, Myc, Foxp4, Tcf7l2, Meis2, Rora	GO_MolecularFunction	Hypermethylated
GO:0043167	ion binding	5261	46	31.23	0.00886364	ENSMUSG00000001670, ENSMUSG00000001870, ENSMUSG00000002763, ENSMUSG00000002769, ENSMUSG00000004069, ENSMUSG00000005836, ENSMUSG00000006362, ENSMUSG00000014776, ENSMUSG00000020051, ENSMUSG00000021492, ENSMUSG00000021944, ENSMUSG00000022272, ENSMUSG00000023830, ENSMUSG00000023991, ENSMUSG00000024921, ENSMUSG00000024987, ENSMUSG00000025479, ENSMUSG00000025991, ENSMUSG00000027030, ENSMUSG00000028011,…	Tat, Ltbp1, Pex6, Gnmt, Dnaja3, Gata6, Cbfa2t3, Nol3, Pah, F12, Gata4, Myo10, Igf2r, Foxp4, Smarca2, Cyp26a1, Cyp2e1, Cps1, Stk39, Tdo2, Mib2, Antxr2, Fgfr2, Ido2, Jak3, Rora, Cyp1a2, Snx33, Rab11fip3, Nlrp6, Itga9, Adk, Nt5dc1, Ltbp4, Zbtb7c, Riox1, Zkscan5, Chsy3, Caln1, Acvr2b, Rai1, Ass1, Galnt2, Ugt1a10, Ugt1a2, Ugt1a9	GO_MolecularFunction	Hypermethylated
GO:0008134	transcription factor binding	578	10	3.43	0.0104	ENSMUSG00000004069, ENSMUSG00000005836, ENSMUSG00000020484, ENSMUSG00000020893, ENSMUSG00000021944, ENSMUSG00000022346, ENSMUSG00000024985, ENSMUSG00000027210, ENSMUSG00000032238, ENSMUSG00000048756	Dnaja3, Gata6, Xbp1, Per1, Gata4, Myc, Tcf7l2, Meis2, Rora, Foxo3	GO_MolecularFunction	Hypermethylated
GO:0005506	iron ion binding	166	5	0.99	0.0136087	ENSMUSG00000020051, ENSMUSG00000024987, ENSMUSG00000025479, ENSMUSG00000032310, ENSMUSG00000046791	Pah, Cyp26a1, Cyp2e1, Cyp1a2, Riox1	GO_MolecularFunction	Hypermethylated
GO:0019955	cytokine binding	104	4	0.62	0.0146383	ENSMUSG00000001870, ENSMUSG00000030341, ENSMUSG00000040488, ENSMUSG00000054263	Ltbp1, Tnfrsf1a, Ltbp4, Lifr	GO_MolecularFunction	Hypermethylated
GO:0000982	transcription factor activity, RNA polymerase II core promoter proximal region sequence-specific binding	428	8	2.54	0.0167917	ENSMUSG00000008398, ENSMUSG00000008575, ENSMUSG00000020423, ENSMUSG00000020453, ENSMUSG00000022346, ENSMUSG00000023991, ENSMUSG00000024985, ENSMUSG00000027210	Elk3, Nfib, Btg2, Patz1, Myc, Foxp4, Tcf7l2, Meis2	GO_MolecularFunction	Hypermethylated
GO:0070491	repressing transcription factor binding	58	3	0.34	0.0202449	ENSMUSG00000005836, ENSMUSG00000022346, ENSMUSG00000024985	Gata6, Myc, Tcf7l2	GO_MolecularFunction	Hypermethylated
GO:0016705	oxidoreductase activity, acting on paired donors, with incorporation or reduction of molecular oxygen	187	5	1.11	0.0207037	ENSMUSG00000020051, ENSMUSG00000024987, ENSMUSG00000025479, ENSMUSG00000032310, ENSMUSG00000046791	Pah, Cyp26a1, Cyp2e1, Cyp1a2, Riox1	GO_MolecularFunction	Hypermethylated
GO:0035326	enhancer binding	118	4	0.7	0.0207037	ENSMUSG00000005836, ENSMUSG00000020484, ENSMUSG00000021944, ENSMUSG00000062115	Gata6, Xbp1, Gata4, Rai1	GO_MolecularFunction	Hypermethylated
GO:0097159	organic cyclic compound binding	5221	44	30.99	0.0207037	ENSMUSG00000001670, ENSMUSG00000002763, ENSMUSG00000002769, ENSMUSG00000004069, ENSMUSG00000005836, ENSMUSG00000008398, ENSMUSG00000008575, ENSMUSG00000020453, ENSMUSG00000020484, ENSMUSG00000020893, ENSMUSG00000020923, ENSMUSG00000021944, ENSMUSG00000021994, ENSMUSG00000022272, ENSMUSG00000022346, ENSMUSG00000023991, ENSMUSG00000024921, ENSMUSG00000024985, ENSMUSG00000024987, ENSMUSG00000025316,…	Tat, Pex6, Gnmt, Dnaja3, Gata6, Elk3, Nfib, Patz1, Xbp1, Per1, Ubtf, Gata4, Wnt5a, Myo10, Myc, Foxp4, Smarca2, Tcf7l2, Cyp26a1, Banp, Cyp2e1, Cps1, Stk39, Meis2, Slc27a3, Tdo2, Fgfr2, Ido2, Jak3, Rora, Cyp1a2, Nlrp6, Adk, Zbtb7c, Riox1, Foxo3, Tns1, Tcf7l1, Zkscan5, Acvr2b, Rai1, Ass1, Ugt1a10, Ugt1a9	GO_MolecularFunction	Hypermethylated
GO:0043169	cation binding	3463	32	20.55	0.0207037	ENSMUSG00000001870, ENSMUSG00000002769, ENSMUSG00000004069, ENSMUSG00000005836, ENSMUSG00000006362, ENSMUSG00000014776, ENSMUSG00000020051, ENSMUSG00000021492, ENSMUSG00000021944, ENSMUSG00000023991, ENSMUSG00000024987, ENSMUSG00000025479, ENSMUSG00000025991, ENSMUSG00000028011, ENSMUSG00000029060, ENSMUSG00000029338, ENSMUSG00000031549, ENSMUSG00000032238, ENSMUSG00000032310, ENSMUSG00000037098,…	Ltbp1, Gnmt, Dnaja3, Gata6, Cbfa2t3, Nol3, Pah, F12, Gata4, Foxp4, Cyp26a1, Cyp2e1, Cps1, Tdo2, Mib2, Antxr2, Ido2, Rora, Cyp1a2, Rab11fip3, Itga9, Adk, Nt5dc1, Ltbp4, Zbtb7c, Riox1, Zkscan5, Chsy3, Caln1, Acvr2b, Rai1, Galnt2	GO_MolecularFunction	Hypermethylated
GO:0050431	transforming growth factor beta binding	19	2	0.11	0.0207037	ENSMUSG00000001870, ENSMUSG00000040488	Ltbp1, Ltbp4	GO_MolecularFunction	Hypermethylated
GO:0042813	Wnt-activated receptor activity	20	2	0.12	0.0225091	ENSMUSG00000044674, ENSMUSG00000045005	Fzd1, Fzd5	GO_MolecularFunction	Hypermethylated
GO:0004497	monooxygenase activity	126	4	0.75	0.0237895	ENSMUSG00000020051, ENSMUSG00000024987, ENSMUSG00000025479, ENSMUSG00000032310	Pah, Cyp26a1, Cyp2e1, Cyp1a2	GO_MolecularFunction	Hypermethylated
GO:0046872	metal ion binding	3366	31	19.98	0.0237895	ENSMUSG00000001870, ENSMUSG00000004069, ENSMUSG00000005836, ENSMUSG00000006362, ENSMUSG00000014776, ENSMUSG00000020051, ENSMUSG00000021492, ENSMUSG00000021944, ENSMUSG00000023991, ENSMUSG00000024987, ENSMUSG00000025479, ENSMUSG00000025991, ENSMUSG00000028011, ENSMUSG00000029060, ENSMUSG00000029338, ENSMUSG00000031549, ENSMUSG00000032238, ENSMUSG00000032310, ENSMUSG00000037098, ENSMUSG00000039115,…	Ltbp1, Dnaja3, Gata6, Cbfa2t3, Nol3, Pah, F12, Gata4, Foxp4, Cyp26a1, Cyp2e1, Cps1, Tdo2, Mib2, Antxr2, Ido2, Rora, Cyp1a2, Rab11fip3, Itga9, Adk, Nt5dc1, Ltbp4, Zbtb7c, Riox1, Zkscan5, Chsy3, Caln1, Acvr2b, Rai1, Galnt2	GO_MolecularFunction	Hypermethylated
GO:0001085	RNA polymerase II transcription factor binding	127	4	0.75	0.024	ENSMUSG00000005836, ENSMUSG00000020484, ENSMUSG00000021944, ENSMUSG00000024985	Gata6, Xbp1, Gata4, Tcf7l2	GO_MolecularFunction	Hypermethylated
GO:0001077	transcriptional activator activity, RNA polymerase II core promoter proximal region sequence-specific binding	288	6	1.71	0.0253559	ENSMUSG00000008398, ENSMUSG00000008575, ENSMUSG00000020453, ENSMUSG00000022346, ENSMUSG00000024985, ENSMUSG00000027210	Elk3, Nfib, Patz1, Myc, Tcf7l2, Meis2	GO_MolecularFunction	Hypermethylated
GO:0000979	RNA polymerase II core promoter sequence-specific DNA binding	69	3	0.41	0.026623	ENSMUSG00000005836, ENSMUSG00000022346, ENSMUSG00000024985	Gata6, Myc, Tcf7l2	GO_MolecularFunction	Hypermethylated
GO:0032403	protein complex binding	914	12	5.42	0.026623	ENSMUSG00000002763, ENSMUSG00000022272, ENSMUSG00000022346, ENSMUSG00000025991, ENSMUSG00000030341, ENSMUSG00000031887, ENSMUSG00000035000, ENSMUSG00000038894, ENSMUSG00000039115, ENSMUSG00000054545, ENSMUSG00000061393, ENSMUSG00000090145	Pex6, Myo10, Myc, Cps1, Tnfrsf1a, Tradd, Dpp4, Irs2, Itga9, Ugt1a6a, Acvr2b, Ugt1a6b	GO_MolecularFunction	Hypermethylated
GO:0016702	oxidoreductase activity, acting on single donors with incorporation of molecular oxygen, incorporation of two atoms of oxygen	27	2	0.16	0.035303	ENSMUSG00000028011, ENSMUSG00000031549	Tdo2, Ido2	GO_MolecularFunction	Hypermethylated
GO:0033218	amide binding	316	6	1.88	0.035303	ENSMUSG00000002769, ENSMUSG00000035000, ENSMUSG00000038745, ENSMUSG00000045005, ENSMUSG00000048058, ENSMUSG00000055737	Gnmt, Dpp4, Nlrp6, Fzd5, Ldlrad3, Ghr	GO_MolecularFunction	Hypermethylated
GO:0002020	protease binding	147	4	0.87	0.035303	ENSMUSG00000014776, ENSMUSG00000020484, ENSMUSG00000030341, ENSMUSG00000035000	Nol3, Xbp1, Tnfrsf1a, Dpp4	GO_MolecularFunction	Hypermethylated
GO:1901363	heterocyclic compound binding	5131	42	30.45	0.035303	ENSMUSG00000001670, ENSMUSG00000002763, ENSMUSG00000002769, ENSMUSG00000004069, ENSMUSG00000005836, ENSMUSG00000008398, ENSMUSG00000008575, ENSMUSG00000020453, ENSMUSG00000020484, ENSMUSG00000020893, ENSMUSG00000020923, ENSMUSG00000021944, ENSMUSG00000021994, ENSMUSG00000022272, ENSMUSG00000022346, ENSMUSG00000023991, ENSMUSG00000024921, ENSMUSG00000024985, ENSMUSG00000024987, ENSMUSG00000025316,…	Tat, Pex6, Gnmt, Dnaja3, Gata6, Elk3, Nfib, Patz1, Xbp1, Per1, Ubtf, Gata4, Wnt5a, Myo10, Myc, Foxp4, Smarca2, Tcf7l2, Cyp26a1, Banp, Cyp2e1, Cps1, Stk39, Meis2, Slc27a3, Tdo2, Fgfr2, Ido2, Jak3, Rora, Cyp1a2, Nlrp6, Adk, Zbtb7c, Riox1, Foxo3, Tns1, Tcf7l1, Zkscan5, Acvr2b, Rai1, Ass1	GO_MolecularFunction	Hypermethylated
GO:0003677	DNA binding	1967	20	11.67	0.035303	ENSMUSG00000005836, ENSMUSG00000008398, ENSMUSG00000008575, ENSMUSG00000020453, ENSMUSG00000020484, ENSMUSG00000020893, ENSMUSG00000020923, ENSMUSG00000021944, ENSMUSG00000021994, ENSMUSG00000022346, ENSMUSG00000023991, ENSMUSG00000024921, ENSMUSG00000024985, ENSMUSG00000025316, ENSMUSG00000027210, ENSMUSG00000032238, ENSMUSG00000048756, ENSMUSG00000055799, ENSMUSG00000055991, ENSMUSG00000062115	Gata6, Elk3, Nfib, Patz1, Xbp1, Per1, Ubtf, Gata4, Wnt5a, Myc, Foxp4, Smarca2, Tcf7l2, Banp, Meis2, Rora, Foxo3, Tcf7l1, Zkscan5, Rai1	GO_MolecularFunction	Hypermethylated
GO:0016701	oxidoreductase activity, acting on single donors with incorporation of molecular oxygen	28	2	0.17	0.0356418	ENSMUSG00000028011, ENSMUSG00000031549	Tdo2, Ido2	GO_MolecularFunction	Hypermethylated
GO:0016740	transferase activity	2253	22	13.37	0.0370145	ENSMUSG00000001670, ENSMUSG00000002769, ENSMUSG00000026623, ENSMUSG00000027030, ENSMUSG00000027932, ENSMUSG00000029060, ENSMUSG00000030849, ENSMUSG00000031805, ENSMUSG00000039197, ENSMUSG00000054545, ENSMUSG00000058152, ENSMUSG00000061393, ENSMUSG00000069733, ENSMUSG00000069920, ENSMUSG00000071037, ENSMUSG00000089704, ENSMUSG00000089943, ENSMUSG00000090124, ENSMUSG00000090145, ENSMUSG00000090165,…	Tat, Gnmt, Lpgat1, Stk39, Slc27a3, Mib2, Fgfr2, Jak3, Adk, Ugt1a6a, Chsy3, Acvr2b, Ube2u, B3gnt9, Camkmt, Galnt2, Ugt1a5, Ugt1a7c, Ugt1a6b, Ugt1a10, Ugt1a2, Ugt1a9	GO_MolecularFunction	Hypermethylated
GO:0001103	RNA polymerase II repressing transcription factor binding	29	2	0.17	0.0370145	ENSMUSG00000005836, ENSMUSG00000024985	Gata6, Tcf7l2	GO_MolecularFunction	Hypermethylated
GO:0008376	acetylgalactosaminyltransferase activity	31	2	0.18	0.0409014	ENSMUSG00000058152, ENSMUSG00000089704	Chsy3, Galnt2	GO_MolecularFunction	Hypermethylated
GO:0017147	Wnt-protein binding	31	2	0.18	0.0409014	ENSMUSG00000044674, ENSMUSG00000045005	Fzd1, Fzd5	GO_MolecularFunction	Hypermethylated
GO:0036094	small molecule binding	2294	22	13.62	0.0429167	ENSMUSG00000001670, ENSMUSG00000002763, ENSMUSG00000002769, ENSMUSG00000004069, ENSMUSG00000020051, ENSMUSG00000022272, ENSMUSG00000023830, ENSMUSG00000024921, ENSMUSG00000024987, ENSMUSG00000025991, ENSMUSG00000027030, ENSMUSG00000027932, ENSMUSG00000028011, ENSMUSG00000030849, ENSMUSG00000031805, ENSMUSG00000038745, ENSMUSG00000039197, ENSMUSG00000061393, ENSMUSG00000076441, ENSMUSG00000090165,…	Tat, Pex6, Gnmt, Dnaja3, Pah, Myo10, Igf2r, Smarca2, Cyp26a1, Cps1, Stk39, Slc27a3, Tdo2, Fgfr2, Jak3, Nlrp6, Adk, Acvr2b, Ass1, Ugt1a10, Ugt1a2, Ugt1a9	GO_MolecularFunction	Hypermethylated
GO:0051213	dioxygenase activity	89	3	0.53	0.0438082	ENSMUSG00000028011, ENSMUSG00000031549, ENSMUSG00000046791	Tdo2, Ido2, Riox1	GO_MolecularFunction	Hypermethylated
GO:0016712	oxidoreductase activity, acting on paired donors, with incorporation or reduction of molecular oxygen, reduced flavin or flavoprotein as one donor, and incorporation of one atom of oxygen	34	2	0.2	0.0467838	ENSMUSG00000025479, ENSMUSG00000032310	Cyp2e1, Cyp1a2	GO_MolecularFunction	Hypermethylated
GO:0065008	regulation of biological quality	3286	28	11.37	0.00032	ENSMUSG00000006782, ENSMUSG00000009545, ENSMUSG00000016319, ENSMUSG00000017950, ENSMUSG00000019146, ENSMUSG00000022094, ENSMUSG00000022383, ENSMUSG00000023033, ENSMUSG00000027335, ENSMUSG00000027523, ENSMUSG00000027737, ENSMUSG00000028001, ENSMUSG00000030168, ENSMUSG00000031257, ENSMUSG00000032741, ENSMUSG00000033831, ENSMUSG00000034201, ENSMUSG00000034656, ENSMUSG00000035232, ENSMUSG00000038467,…	Cnp, Kcnq1, Slc25a5, Hnf4a, Cacng2, Slc39a14, Ppara, Scn8a, Adra1d, Gnas, Slc7a11, Fga, Adipor2, Nox1, Tpcn1, Fgb, Gas2l1, Cacna1a, Pdk3, Chmp4b, Itpkb, Disc1, Shroom2, Dscam, Commd1, Mest, Fto, Nespas	GO_BiologicalProcess	Hypomethylated
GO:0007626	locomotory behavior	237	7	0.82	0.0015	ENSMUSG00000006782, ENSMUSG00000022951, ENSMUSG00000023033, ENSMUSG00000028943, ENSMUSG00000030519, ENSMUSG00000034656, ENSMUSG00000050272	Cnp, Rcan1, Scn8a, Espn, Apba2, Cacna1a, Dscam	GO_BiologicalProcess	Hypomethylated
GO:0010639	negative regulation of organelle organization	346	8	1.2	0.0015	ENSMUSG00000016319, ENSMUSG00000028943, ENSMUSG00000031355, ENSMUSG00000034201, ENSMUSG00000035407, ENSMUSG00000038467, ENSMUSG00000040363, ENSMUSG00000045180	Slc25a5, Espn, Arhgap6, Gas2l1, Kank4, Chmp4b, Bcor, Shroom2	GO_BiologicalProcess	Hypomethylated
GO:0010906	regulation of glucose metabolic process	111	5	0.38	0.0015	ENSMUSG00000017950, ENSMUSG00000022383, ENSMUSG00000025006, ENSMUSG00000035232, ENSMUSG00000055485	Hnf4a, Ppara, Sorbs1, Pdk3, Soga1	GO_BiologicalProcess	Hypomethylated
GO:0010565	regulation of cellular ketone metabolic process	113	5	0.39	0.0015	ENSMUSG00000017950, ENSMUSG00000022383, ENSMUSG00000032349, ENSMUSG00000034656, ENSMUSG00000035232	Hnf4a, Ppara, Elovl5, Cacna1a, Pdk3	GO_BiologicalProcess	Hypomethylated
GO:0070527	platelet aggregation	57	4	0.2	0.0015	ENSMUSG00000027523, ENSMUSG00000027737, ENSMUSG00000028001, ENSMUSG00000033831	Gnas, Slc7a11, Fga, Fgb	GO_BiologicalProcess	Hypomethylated
GO:0007155	cell adhesion	1210	14	4.19	0.00155	ENSMUSG00000007440, ENSMUSG00000022091, ENSMUSG00000022383, ENSMUSG00000025006, ENSMUSG00000027523, ENSMUSG00000027737, ENSMUSG00000028001, ENSMUSG00000031355, ENSMUSG00000031962, ENSMUSG00000033831, ENSMUSG00000038855, ENSMUSG00000043051, ENSMUSG00000050272, ENSMUSG00000051323	Pcdha10, Sorbs3, Ppara, Sorbs1, Gnas, Slc7a11, Fga, Arhgap6, Cdh15, Fgb, Itpkb, Disc1, Dscam, Pcdh19	GO_BiologicalProcess	Hypomethylated
GO:0022610	biological adhesion	1221	14	4.22	0.00155	ENSMUSG00000007440, ENSMUSG00000022091, ENSMUSG00000022383, ENSMUSG00000025006, ENSMUSG00000027523, ENSMUSG00000027737, ENSMUSG00000028001, ENSMUSG00000031355, ENSMUSG00000031962, ENSMUSG00000033831, ENSMUSG00000038855, ENSMUSG00000043051, ENSMUSG00000050272, ENSMUSG00000051323	Pcdha10, Sorbs3, Ppara, Sorbs1, Gnas, Slc7a11, Fga, Arhgap6, Cdh15, Fgb, Itpkb, Disc1, Dscam, Pcdh19	GO_BiologicalProcess	Hypomethylated
GO:0065007	biological regulation	11163	54	38.62	0.00181818	ENSMUSG00000003585, ENSMUSG00000006782, ENSMUSG00000009545, ENSMUSG00000016239, ENSMUSG00000016319, ENSMUSG00000017950, ENSMUSG00000019146, ENSMUSG00000022091, ENSMUSG00000022094, ENSMUSG00000022263, ENSMUSG00000022383, ENSMUSG00000022951, ENSMUSG00000023033, ENSMUSG00000023443, ENSMUSG00000025006, ENSMUSG00000027335, ENSMUSG00000027523, ENSMUSG00000027737, ENSMUSG00000028001, ENSMUSG00000028943,…	Sec14l2, Cnp, Kcnq1, Lonrf3, Slc25a5, Hnf4a, Cacng2, Sorbs3, Slc39a14, Trio, Ppara, Rcan1, Scn8a, Esx1, Sorbs1, Adra1d, Gnas, Slc7a11, Fga, Espn, Adipor2, Apba2, Nox1, Arhgap6, Elovl5, Tpcn1, Fgb, Gas2l1, Cacna1a, Dgkh, Pdk3, Kank4, Chmp4b, Itpkb, Dap, Rbms3, Ctsg, Bcor, Disc1, Sox3, Shroom2, Dscam, Commd1, Mest, Soga1, Dach1, Fto, Rlim, Pou3f4, Zfp809, Olfr1206, Zic3, Pde7a, Nespas	GO_BiologicalProcess	Hypomethylated
GO:0051494	negative regulation of cytoskeleton organization	133	5	0.46	0.00181818	ENSMUSG00000028943, ENSMUSG00000031355, ENSMUSG00000034201, ENSMUSG00000035407, ENSMUSG00000045180	Espn, Arhgap6, Gas2l1, Kank4, Shroom2	GO_BiologicalProcess	Hypomethylated
GO:0019222	regulation of metabolic process	5753	35	19.9	0.00181818	ENSMUSG00000003585, ENSMUSG00000009545, ENSMUSG00000016239, ENSMUSG00000017950, ENSMUSG00000022091, ENSMUSG00000022383, ENSMUSG00000022951, ENSMUSG00000023443, ENSMUSG00000025006, ENSMUSG00000027523, ENSMUSG00000028001, ENSMUSG00000030519, ENSMUSG00000031257, ENSMUSG00000032349, ENSMUSG00000032741, ENSMUSG00000033831, ENSMUSG00000034201, ENSMUSG00000034656, ENSMUSG00000035232, ENSMUSG00000038467,…	Sec14l2, Kcnq1, Lonrf3, Hnf4a, Sorbs3, Ppara, Rcan1, Esx1, Sorbs1, Gnas, Fga, Apba2, Nox1, Elovl5, Tpcn1, Fgb, Gas2l1, Cacna1a, Pdk3, Chmp4b, Itpkb, Dap, Rbms3, Bcor, Disc1, Sox3, Dscam, Commd1, Soga1, Dach1, Rlim, Pou3f4, Zfp809, Zic3, Nespas	GO_BiologicalProcess	Hypomethylated
GO:0010675	regulation of cellular carbohydrate metabolic process	141	5	0.49	0.002	ENSMUSG00000017950, ENSMUSG00000022383, ENSMUSG00000025006, ENSMUSG00000035232, ENSMUSG00000055485	Hnf4a, Ppara, Sorbs1, Pdk3, Soga1	GO_BiologicalProcess	Hypomethylated
GO:0045834	positive regulation of lipid metabolic process	143	5	0.49	0.002	ENSMUSG00000003585, ENSMUSG00000017950, ENSMUSG00000022383, ENSMUSG00000025006, ENSMUSG00000032349	Sec14l2, Hnf4a, Ppara, Sorbs1, Elovl5	GO_BiologicalProcess	Hypomethylated
GO:0051017	actin filament bundle assembly	146	5	0.51	0.002	ENSMUSG00000022091, ENSMUSG00000025006, ENSMUSG00000028943, ENSMUSG00000031355, ENSMUSG00000035407	Sorbs3, Sorbs1, Espn, Arhgap6, Kank4	GO_BiologicalProcess	Hypomethylated
GO:0019217	regulation of fatty acid metabolic process	78	4	0.27	0.002	ENSMUSG00000017950, ENSMUSG00000022383, ENSMUSG00000032349, ENSMUSG00000035232	Hnf4a, Ppara, Elovl5, Pdk3	GO_BiologicalProcess	Hypomethylated
GO:0034109	homotypic cell-cell adhesion	79	4	0.27	0.002	ENSMUSG00000027523, ENSMUSG00000027737, ENSMUSG00000028001, ENSMUSG00000033831	Gnas, Slc7a11, Fga, Fgb	GO_BiologicalProcess	Hypomethylated
GO:0061572	actin filament bundle organization	149	5	0.52	0.002	ENSMUSG00000022091, ENSMUSG00000025006, ENSMUSG00000028943, ENSMUSG00000031355, ENSMUSG00000035407	Sorbs3, Sorbs1, Espn, Arhgap6, Kank4	GO_BiologicalProcess	Hypomethylated
GO:1903524	positive regulation of blood circulation	81	4	0.28	0.002	ENSMUSG00000009545, ENSMUSG00000027335, ENSMUSG00000028001, ENSMUSG00000033831	Kcnq1, Adra1d, Fga, Fgb	GO_BiologicalProcess	Hypomethylated
GO:0046889	positive regulation of lipid biosynthetic process	83	4	0.29	0.002	ENSMUSG00000003585, ENSMUSG00000017950, ENSMUSG00000025006, ENSMUSG00000032349	Sec14l2, Hnf4a, Sorbs1, Elovl5	GO_BiologicalProcess	Hypomethylated
GO:0019731	antibacterial humoral response	33	3	0.11	0.002	ENSMUSG00000028001, ENSMUSG00000033831, ENSMUSG00000040314	Fga, Fgb, Ctsg	GO_BiologicalProcess	Hypomethylated
GO:0042060	wound healing	352	7	1.22	0.002	ENSMUSG00000017950, ENSMUSG00000022383, ENSMUSG00000027523, ENSMUSG00000027737, ENSMUSG00000028001, ENSMUSG00000030168, ENSMUSG00000033831	Hnf4a, Ppara, Gnas, Slc7a11, Fga, Adipor2, Fgb	GO_BiologicalProcess	Hypomethylated
GO:0042221	response to chemical	3592	25	12.43	0.002	ENSMUSG00000006782, ENSMUSG00000009545, ENSMUSG00000016319, ENSMUSG00000017950, ENSMUSG00000019188, ENSMUSG00000022383, ENSMUSG00000023033, ENSMUSG00000025006, ENSMUSG00000027523, ENSMUSG00000027737, ENSMUSG00000028001, ENSMUSG00000030168, ENSMUSG00000031257, ENSMUSG00000033831, ENSMUSG00000034201, ENSMUSG00000034656, ENSMUSG00000035232, ENSMUSG00000038855, ENSMUSG00000040314, ENSMUSG00000040820,…	Cnp, Kcnq1, Slc25a5, Hnf4a, H13, Ppara, Scn8a, Sorbs1, Gnas, Slc7a11, Fga, Adipor2, Nox1, Fgb, Gas2l1, Cacna1a, Pdk3, Itpkb, Ctsg, Hlcs, Dscam, Commd1, Mest, Soga1, Olfr1206	GO_BiologicalProcess	Hypomethylated
GO:0048519	negative regulation of biological process	4749	30	16.43	0.002	ENSMUSG00000009545, ENSMUSG00000016319, ENSMUSG00000017950, ENSMUSG00000022091, ENSMUSG00000022263, ENSMUSG00000022383, ENSMUSG00000027335, ENSMUSG00000027523, ENSMUSG00000028001, ENSMUSG00000028943, ENSMUSG00000030168, ENSMUSG00000031355, ENSMUSG00000033831, ENSMUSG00000034201, ENSMUSG00000034656, ENSMUSG00000035407, ENSMUSG00000038467, ENSMUSG00000038855, ENSMUSG00000039168, ENSMUSG00000039607,…	Kcnq1, Slc25a5, Hnf4a, Sorbs3, Trio, Ppara, Adra1d, Gnas, Fga, Espn, Adipor2, Arhgap6, Fgb, Gas2l1, Cacna1a, Kank4, Chmp4b, Itpkb, Dap, Rbms3, Ctsg, Bcor, Shroom2, Dscam, Commd1, Soga1, Dach1, Rlim, Pou3f4, Zfp809	GO_BiologicalProcess	Hypomethylated
GO:0071514	genetic imprinting	36	3	0.12	0.002	ENSMUSG00000009545, ENSMUSG00000027523, ENSMUSG00000086537	Kcnq1, Gnas, Nespas	GO_BiologicalProcess	Hypomethylated
GO:0006109	regulation of carbohydrate metabolic process	165	5	0.57	0.002	ENSMUSG00000017950, ENSMUSG00000022383, ENSMUSG00000025006, ENSMUSG00000035232, ENSMUSG00000055485	Hnf4a, Ppara, Sorbs1, Pdk3, Soga1	GO_BiologicalProcess	Hypomethylated
GO:0051899	membrane depolarization	91	4	0.31	0.002	ENSMUSG00000019146, ENSMUSG00000023033, ENSMUSG00000032741, ENSMUSG00000034656	Cacng2, Scn8a, Tpcn1, Cacna1a	GO_BiologicalProcess	Hypomethylated
GO:0030038	contractile actin filament bundle assembly	92	4	0.32	0.002	ENSMUSG00000022091, ENSMUSG00000025006, ENSMUSG00000031355, ENSMUSG00000035407	Sorbs3, Sorbs1, Arhgap6, Kank4	GO_BiologicalProcess	Hypomethylated
GO:0030168	platelet activation	92	4	0.32	0.002	ENSMUSG00000027523, ENSMUSG00000027737, ENSMUSG00000028001, ENSMUSG00000033831	Gnas, Slc7a11, Fga, Fgb	GO_BiologicalProcess	Hypomethylated
GO:0043149	stress fiber assembly	92	4	0.32	0.002	ENSMUSG00000022091, ENSMUSG00000025006, ENSMUSG00000031355, ENSMUSG00000035407	Sorbs3, Sorbs1, Arhgap6, Kank4	GO_BiologicalProcess	Hypomethylated
GO:0043255	regulation of carbohydrate biosynthetic process	95	4	0.33	0.00209524	ENSMUSG00000017950, ENSMUSG00000022383, ENSMUSG00000025006, ENSMUSG00000055485	Hnf4a, Ppara, Sorbs1, Soga1	GO_BiologicalProcess	Hypomethylated
GO:0042180	cellular ketone metabolic process	175	5	0.61	0.00209524	ENSMUSG00000017950, ENSMUSG00000022383, ENSMUSG00000032349, ENSMUSG00000034656, ENSMUSG00000035232	Hnf4a, Ppara, Elovl5, Cacna1a, Pdk3	GO_BiologicalProcess	Hypomethylated
GO:0010883	regulation of lipid storage	40	3	0.14	0.00209524	ENSMUSG00000022383, ENSMUSG00000051855, ENSMUSG00000055932	Ppara, Mest, Fto	GO_BiologicalProcess	Hypomethylated
GO:0045923	positive regulation of fatty acid metabolic process	40	3	0.14	0.00209524	ENSMUSG00000017950, ENSMUSG00000022383, ENSMUSG00000032349	Hnf4a, Ppara, Elovl5	GO_BiologicalProcess	Hypomethylated
GO:0050789	regulation of biological process	10646	51	36.83	0.00209524	ENSMUSG00000003585, ENSMUSG00000009545, ENSMUSG00000016239, ENSMUSG00000016319, ENSMUSG00000017950, ENSMUSG00000019146, ENSMUSG00000022091, ENSMUSG00000022263, ENSMUSG00000022383, ENSMUSG00000022951, ENSMUSG00000023033, ENSMUSG00000023443, ENSMUSG00000025006, ENSMUSG00000027335, ENSMUSG00000027523, ENSMUSG00000028001, ENSMUSG00000028943, ENSMUSG00000030168, ENSMUSG00000030519, ENSMUSG00000031257,…	Sec14l2, Kcnq1, Lonrf3, Slc25a5, Hnf4a, Cacng2, Sorbs3, Trio, Ppara, Rcan1, Scn8a, Esx1, Sorbs1, Adra1d, Gnas, Fga, Espn, Adipor2, Apba2, Nox1, Arhgap6, Elovl5, Tpcn1, Fgb, Gas2l1, Cacna1a, Dgkh, Pdk3, Kank4, Chmp4b, Itpkb, Dap, Rbms3, Ctsg, Bcor, Disc1, Sox3, Shroom2, Dscam, Commd1, Mest, Soga1, Dach1, Fto, Rlim, Pou3f4, Zfp809, Olfr1206, Zic3, Pde7a, Nespas	GO_BiologicalProcess	Hypomethylated
GO:0042592	homeostatic process	1632	15	5.65	0.00209524	ENSMUSG00000017950, ENSMUSG00000022094, ENSMUSG00000027335, ENSMUSG00000027523, ENSMUSG00000030168, ENSMUSG00000031257, ENSMUSG00000034201, ENSMUSG00000034656, ENSMUSG00000035232, ENSMUSG00000038467, ENSMUSG00000038855, ENSMUSG00000043051, ENSMUSG00000051355, ENSMUSG00000055932, ENSMUSG00000086537	Hnf4a, Slc39a14, Adra1d, Gnas, Adipor2, Nox1, Gas2l1, Cacna1a, Pdk3, Chmp4b, Itpkb, Disc1, Commd1, Fto, Nespas	GO_BiologicalProcess	Hypomethylated
GO:0010907	positive regulation of glucose metabolic process	41	3	0.14	0.00209524	ENSMUSG00000017950, ENSMUSG00000022383, ENSMUSG00000025006	Hnf4a, Ppara, Sorbs1	GO_BiologicalProcess	Hypomethylated
GO:0007596	blood coagulation	179	5	0.62	0.00209524	ENSMUSG00000017950, ENSMUSG00000027523, ENSMUSG00000027737, ENSMUSG00000028001, ENSMUSG00000033831	Hnf4a, Gnas, Slc7a11, Fga, Fgb	GO_BiologicalProcess	Hypomethylated
GO:0007599	hemostasis	181	5	0.63	0.00209524	ENSMUSG00000017950, ENSMUSG00000027523, ENSMUSG00000027737, ENSMUSG00000028001, ENSMUSG00000033831	Hnf4a, Gnas, Slc7a11, Fga, Fgb	GO_BiologicalProcess	Hypomethylated
GO:0086010	membrane depolarization during action potential	42	3	0.15	0.00209524	ENSMUSG00000023033, ENSMUSG00000032741, ENSMUSG00000034656	Scn8a, Tpcn1, Cacna1a	GO_BiologicalProcess	Hypomethylated
GO:0050817	coagulation	182	5	0.63	0.00209524	ENSMUSG00000017950, ENSMUSG00000027523, ENSMUSG00000027737, ENSMUSG00000028001, ENSMUSG00000033831	Hnf4a, Gnas, Slc7a11, Fga, Fgb	GO_BiologicalProcess	Hypomethylated
GO:0006006	glucose metabolic process	184	5	0.64	0.00209524	ENSMUSG00000017950, ENSMUSG00000022383, ENSMUSG00000025006, ENSMUSG00000035232, ENSMUSG00000055485	Hnf4a, Ppara, Sorbs1, Pdk3, Soga1	GO_BiologicalProcess	Hypomethylated
GO:0007160	cell-matrix adhesion	184	5	0.64	0.00209524	ENSMUSG00000025006, ENSMUSG00000028001, ENSMUSG00000031355, ENSMUSG00000033831, ENSMUSG00000043051	Sorbs1, Fga, Arhgap6, Fgb, Disc1	GO_BiologicalProcess	Hypomethylated
GO:0045907	positive regulation of vasoconstriction	44	3	0.15	0.00218605	ENSMUSG00000027335, ENSMUSG00000028001, ENSMUSG00000033831	Adra1d, Fga, Fgb	GO_BiologicalProcess	Hypomethylated
GO:0007610	behavior	673	9	2.33	0.00226667	ENSMUSG00000006782, ENSMUSG00000022383, ENSMUSG00000022951, ENSMUSG00000023033, ENSMUSG00000028943, ENSMUSG00000030519, ENSMUSG00000034656, ENSMUSG00000050272, ENSMUSG00000055639	Cnp, Ppara, Rcan1, Scn8a, Espn, Apba2, Cacna1a, Dscam, Dach1	GO_BiologicalProcess	Hypomethylated
GO:0006111	regulation of gluconeogenesis	45	3	0.16	0.00226667	ENSMUSG00000017950, ENSMUSG00000022383, ENSMUSG00000055485	Hnf4a, Ppara, Soga1	GO_BiologicalProcess	Hypomethylated
GO:0031589	cell-substrate adhesion	299	6	1.03	0.00256522	ENSMUSG00000022091, ENSMUSG00000025006, ENSMUSG00000028001, ENSMUSG00000031355, ENSMUSG00000033831, ENSMUSG00000043051	Sorbs3, Sorbs1, Fga, Arhgap6, Fgb, Disc1	GO_BiologicalProcess	Hypomethylated
GO:0034116	positive regulation of heterotypic cell-cell adhesion	11	2	0.04	0.00266667	ENSMUSG00000028001, ENSMUSG00000033831	Fga, Fgb	GO_BiologicalProcess	Hypomethylated
GO:0019216	regulation of lipid metabolic process	304	6	1.05	0.00266667	ENSMUSG00000003585, ENSMUSG00000017950, ENSMUSG00000022383, ENSMUSG00000025006, ENSMUSG00000032349, ENSMUSG00000035232	Sec14l2, Hnf4a, Ppara, Sorbs1, Elovl5, Pdk3	GO_BiologicalProcess	Hypomethylated
GO:0040007	growth	1019	11	3.53	0.00285714	ENSMUSG00000017950, ENSMUSG00000027523, ENSMUSG00000030168, ENSMUSG00000030519, ENSMUSG00000034201, ENSMUSG00000034656, ENSMUSG00000040314, ENSMUSG00000043051, ENSMUSG00000050272, ENSMUSG00000055932, ENSMUSG00000086537	Hnf4a, Gnas, Adipor2, Apba2, Gas2l1, Cacna1a, Ctsg, Disc1, Dscam, Fto, Nespas	GO_BiologicalProcess	Hypomethylated
GO:0009611	response to wounding	436	7	1.51	0.00304	ENSMUSG00000017950, ENSMUSG00000022383, ENSMUSG00000027523, ENSMUSG00000027737, ENSMUSG00000028001, ENSMUSG00000030168, ENSMUSG00000033831	Hnf4a, Ppara, Gnas, Slc7a11, Fga, Adipor2, Fgb	GO_BiologicalProcess	Hypomethylated
GO:0044237	cellular metabolic process	9090	45	31.45	0.00305882	ENSMUSG00000003585, ENSMUSG00000006782, ENSMUSG00000009545, ENSMUSG00000016239, ENSMUSG00000017950, ENSMUSG00000019146, ENSMUSG00000019188, ENSMUSG00000022091, ENSMUSG00000022263, ENSMUSG00000022383, ENSMUSG00000022951, ENSMUSG00000023443, ENSMUSG00000025006, ENSMUSG00000027523, ENSMUSG00000028001, ENSMUSG00000030168, ENSMUSG00000031257, ENSMUSG00000032349, ENSMUSG00000032741, ENSMUSG00000033831,…	Sec14l2, Cnp, Kcnq1, Lonrf3, Hnf4a, Cacng2, H13, Sorbs3, Trio, Ppara, Rcan1, Esx1, Sorbs1, Gnas, Fga, Adipor2, Nox1, Elovl5, Tpcn1, Fgb, Cacna1a, Dgkh, Pdk3, Macrod1, Chmp4b, Itpkb, Dap, Rbms3, Ctsg, Bcor, Hlcs, Disc1, Zrsr1, Sox3, Dscam, Commd1, Soga1, Dach1, Fto, Rlim, Pou3f4, Zfp809, Zic3, Rbm47, Nespas	GO_BiologicalProcess	Hypomethylated
GO:0019318	hexose metabolic process	213	5	0.74	0.00330769	ENSMUSG00000017950, ENSMUSG00000022383, ENSMUSG00000025006, ENSMUSG00000035232, ENSMUSG00000055485	Hnf4a, Ppara, Sorbs1, Pdk3, Soga1	GO_BiologicalProcess	Hypomethylated
GO:0042762	regulation of sulfur metabolic process	13	2	0.04	0.00337037	ENSMUSG00000034656, ENSMUSG00000035232	Cacna1a, Pdk3	GO_BiologicalProcess	Hypomethylated
GO:0008015	blood circulation	449	7	1.55	0.00337037	ENSMUSG00000009545, ENSMUSG00000022383, ENSMUSG00000027335, ENSMUSG00000027523, ENSMUSG00000028001, ENSMUSG00000031257, ENSMUSG00000033831	Kcnq1, Ppara, Adra1d, Gnas, Fga, Nox1, Fgb	GO_BiologicalProcess	Hypomethylated
GO:0003013	circulatory system process	453	7	1.57	0.00342857	ENSMUSG00000009545, ENSMUSG00000022383, ENSMUSG00000027335, ENSMUSG00000027523, ENSMUSG00000028001, ENSMUSG00000031257, ENSMUSG00000033831	Kcnq1, Ppara, Adra1d, Gnas, Fga, Nox1, Fgb	GO_BiologicalProcess	Hypomethylated
GO:1902904	negative regulation of supramolecular fiber organization	126	4	0.44	0.00342857	ENSMUSG00000031355, ENSMUSG00000034201, ENSMUSG00000035407, ENSMUSG00000045180	Arhgap6, Gas2l1, Kank4, Shroom2	GO_BiologicalProcess	Hypomethylated
GO:0051493	regulation of cytoskeleton organization	455	7	1.57	0.0034386	ENSMUSG00000022091, ENSMUSG00000028943, ENSMUSG00000031355, ENSMUSG00000034201, ENSMUSG00000035407, ENSMUSG00000038467, ENSMUSG00000045180	Sorbs3, Espn, Arhgap6, Gas2l1, Kank4, Chmp4b, Shroom2	GO_BiologicalProcess	Hypomethylated
GO:0019730	antimicrobial humoral response	57	3	0.2	0.00345763	ENSMUSG00000028001, ENSMUSG00000033831, ENSMUSG00000040314	Fga, Fgb, Ctsg	GO_BiologicalProcess	Hypomethylated
GO:1901700	response to oxygen-containing compound	1238	12	4.28	0.00345763	ENSMUSG00000009545, ENSMUSG00000017950, ENSMUSG00000022383, ENSMUSG00000025006, ENSMUSG00000027523, ENSMUSG00000031257, ENSMUSG00000034656, ENSMUSG00000035232, ENSMUSG00000040314, ENSMUSG00000040820, ENSMUSG00000051855, ENSMUSG00000055485	Kcnq1, Hnf4a, Ppara, Sorbs1, Gnas, Nox1, Cacna1a, Pdk3, Ctsg, Hlcs, Mest, Soga1	GO_BiologicalProcess	Hypomethylated
GO:0071880	adenylate cyclase-activating adrenergic receptor signaling pathway	14	2	0.05	0.00348387	ENSMUSG00000027335, ENSMUSG00000027523	Adra1d, Gnas	GO_BiologicalProcess	Hypomethylated
GO:0045776	negative regulation of blood pressure	58	3	0.2	0.00348387	ENSMUSG00000022383, ENSMUSG00000027335, ENSMUSG00000027523	Ppara, Adra1d, Gnas	GO_BiologicalProcess	Hypomethylated
GO:0032870	cellular response to hormone stimulus	463	7	1.6	0.00348387	ENSMUSG00000017950, ENSMUSG00000022383, ENSMUSG00000025006, ENSMUSG00000027523, ENSMUSG00000030168, ENSMUSG00000034201, ENSMUSG00000055485	Hnf4a, Ppara, Sorbs1, Gnas, Adipor2, Gas2l1, Soga1	GO_BiologicalProcess	Hypomethylated
GO:0034220	ion transmembrane transport	755	9	2.61	0.00353125	ENSMUSG00000009545, ENSMUSG00000019146, ENSMUSG00000022094, ENSMUSG00000022464, ENSMUSG00000023033, ENSMUSG00000027737, ENSMUSG00000032741, ENSMUSG00000034656, ENSMUSG00000051355	Kcnq1, Cacng2, Slc39a14, Slc38a4, Scn8a, Slc7a11, Tpcn1, Cacna1a, Commd1	GO_BiologicalProcess	Hypomethylated
GO:0031323	regulation of cellular metabolic process	5417	31	18.74	0.00353125	ENSMUSG00000003585, ENSMUSG00000016239, ENSMUSG00000017950, ENSMUSG00000022091, ENSMUSG00000022383, ENSMUSG00000022951, ENSMUSG00000023443, ENSMUSG00000025006, ENSMUSG00000027523, ENSMUSG00000028001, ENSMUSG00000031257, ENSMUSG00000032349, ENSMUSG00000032741, ENSMUSG00000033831, ENSMUSG00000034656, ENSMUSG00000035232, ENSMUSG00000038467, ENSMUSG00000038855, ENSMUSG00000039168, ENSMUSG00000039607,…	Sec14l2, Lonrf3, Hnf4a, Sorbs3, Ppara, Rcan1, Esx1, Sorbs1, Gnas, Fga, Nox1, Elovl5, Tpcn1, Fgb, Cacna1a, Pdk3, Chmp4b, Itpkb, Dap, Rbms3, Bcor, Disc1, Sox3, Dscam, Commd1, Soga1, Dach1, Rlim, Pou3f4, Zfp809, Zic3	GO_BiologicalProcess	Hypomethylated
GO:0035637	multicellular organismal signaling	133	4	0.46	0.0036	ENSMUSG00000009545, ENSMUSG00000019146, ENSMUSG00000023033, ENSMUSG00000034656	Kcnq1, Cacng2, Scn8a, Cacna1a	GO_BiologicalProcess	Hypomethylated
GO:0007015	actin filament organization	343	6	1.19	0.00360606	ENSMUSG00000022091, ENSMUSG00000025006, ENSMUSG00000028943, ENSMUSG00000031355, ENSMUSG00000035407, ENSMUSG00000045180	Sorbs3, Sorbs1, Espn, Arhgap6, Kank4, Shroom2	GO_BiologicalProcess	Hypomethylated
GO:0001508	action potential	135	4	0.47	0.00364706	ENSMUSG00000009545, ENSMUSG00000023033, ENSMUSG00000032741, ENSMUSG00000034656	Kcnq1, Scn8a, Tpcn1, Cacna1a	GO_BiologicalProcess	Hypomethylated
GO:0010676	positive regulation of cellular carbohydrate metabolic process	61	3	0.21	0.00364706	ENSMUSG00000017950, ENSMUSG00000022383, ENSMUSG00000025006	Hnf4a, Ppara, Sorbs1	GO_BiologicalProcess	Hypomethylated
GO:1905952	regulation of lipid localization	136	4	0.47	0.00368116	ENSMUSG00000022383, ENSMUSG00000051355, ENSMUSG00000051855, ENSMUSG00000055932	Ppara, Commd1, Mest, Fto	GO_BiologicalProcess	Hypomethylated
GO:0009987	cellular process	14499	61	50.16	0.00382857	ENSMUSG00000003585, ENSMUSG00000006782, ENSMUSG00000007440, ENSMUSG00000009545, ENSMUSG00000016239, ENSMUSG00000016319, ENSMUSG00000017950, ENSMUSG00000019146, ENSMUSG00000019188, ENSMUSG00000022091, ENSMUSG00000022094, ENSMUSG00000022263, ENSMUSG00000022383, ENSMUSG00000022951, ENSMUSG00000023033, ENSMUSG00000023443, ENSMUSG00000025006, ENSMUSG00000027335, ENSMUSG00000027523, ENSMUSG00000027737,…	Sec14l2, Cnp, Pcdha10, Kcnq1, Lonrf3, Slc25a5, Hnf4a, Cacng2, H13, Sorbs3, Slc39a14, Trio, Ppara, Rcan1, Scn8a, Esx1, Sorbs1, Adra1d, Gnas, Slc7a11, Fga, Espn, Adipor2, Apba2, Nox1, Arhgap6, Cog2, Elovl5, Tpcn1, Fgb, Gas2l1, Cacna1a, Dgkh, Pdk3, Kank4, Macrod1, Chmp4b, Itpkb, Dap, Rbms3, Ctsg, Bcor, Hlcs, Disc1, Zrsr1, Sox3, Shroom2, Dscam, Pcdh19, Commd1, Soga1, Dach1, Fto, Rlim, Pou3f4, Zfp809,…	GO_BiologicalProcess	Hypomethylated
GO:0009886	post-embryonic animal morphogenesis	16	2	0.06	0.00385915	ENSMUSG00000027523, ENSMUSG00000050272	Gnas, Dscam	GO_BiologicalProcess	Hypomethylated
GO:0007267	cell-cell signaling	1286	12	4.45	0.00391667	ENSMUSG00000007440, ENSMUSG00000009545, ENSMUSG00000017950, ENSMUSG00000027335, ENSMUSG00000027523, ENSMUSG00000028001, ENSMUSG00000030519, ENSMUSG00000033831, ENSMUSG00000034656, ENSMUSG00000039607, ENSMUSG00000043051, ENSMUSG00000051323	Pcdha10, Kcnq1, Hnf4a, Adra1d, Gnas, Fga, Apba2, Fgb, Cacna1a, Rbms3, Disc1, Pcdh19	GO_BiologicalProcess	Hypomethylated
GO:0005996	monosaccharide metabolic process	241	5	0.83	0.00405479	ENSMUSG00000017950, ENSMUSG00000022383, ENSMUSG00000025006, ENSMUSG00000035232, ENSMUSG00000055485	Hnf4a, Ppara, Sorbs1, Pdk3, Soga1	GO_BiologicalProcess	Hypomethylated
GO:0043433	negative regulation of DNA binding transcription factor activity	143	4	0.49	0.00407895	ENSMUSG00000017950, ENSMUSG00000039168, ENSMUSG00000051355, ENSMUSG00000056537	Hnf4a, Dap, Commd1, Rlim	GO_BiologicalProcess	Hypomethylated
GO:0045722	positive regulation of gluconeogenesis	17	2	0.06	0.00407895	ENSMUSG00000017950, ENSMUSG00000022383	Hnf4a, Ppara	GO_BiologicalProcess	Hypomethylated
GO:0019915	lipid storage	66	3	0.23	0.00407895	ENSMUSG00000022383, ENSMUSG00000051855, ENSMUSG00000055932	Ppara, Mest, Fto	GO_BiologicalProcess	Hypomethylated
GO:0045926	negative regulation of growth	245	5	0.85	0.00412987	ENSMUSG00000017950, ENSMUSG00000027523, ENSMUSG00000030168, ENSMUSG00000034201, ENSMUSG00000040314	Hnf4a, Gnas, Adipor2, Gas2l1, Ctsg	GO_BiologicalProcess	Hypomethylated
GO:0030001	metal ion transport	798	9	2.76	0.00425641	ENSMUSG00000009545, ENSMUSG00000019146, ENSMUSG00000022094, ENSMUSG00000022464, ENSMUSG00000023033, ENSMUSG00000027523, ENSMUSG00000032741, ENSMUSG00000034656, ENSMUSG00000051355	Kcnq1, Cacng2, Slc39a14, Slc38a4, Scn8a, Gnas, Tpcn1, Cacna1a, Commd1	GO_BiologicalProcess	Hypomethylated
GO:0008152	metabolic process	9962	47	34.47	0.0043038	ENSMUSG00000003585, ENSMUSG00000006782, ENSMUSG00000009545, ENSMUSG00000016239, ENSMUSG00000017950, ENSMUSG00000019146, ENSMUSG00000019188, ENSMUSG00000022091, ENSMUSG00000022263, ENSMUSG00000022383, ENSMUSG00000022951, ENSMUSG00000023443, ENSMUSG00000025006, ENSMUSG00000027523, ENSMUSG00000028001, ENSMUSG00000030168, ENSMUSG00000030519, ENSMUSG00000031257, ENSMUSG00000032349, ENSMUSG00000032741,…	Sec14l2, Cnp, Kcnq1, Lonrf3, Hnf4a, Cacng2, H13, Sorbs3, Trio, Ppara, Rcan1, Esx1, Sorbs1, Gnas, Fga, Adipor2, Apba2, Nox1, Elovl5, Tpcn1, Fgb, Gas2l1, Cacna1a, Dgkh, Pdk3, Macrod1, Chmp4b, Itpkb, Dap, Rbms3, Ctsg, Bcor, Hlcs, Disc1, Zrsr1, Sox3, Dscam, Commd1, Soga1, Dach1, Fto, Rlim, Pou3f4, Zfp809, Zic3, Rbm47, Nespas	GO_BiologicalProcess	Hypomethylated
GO:0044262	cellular carbohydrate metabolic process	250	5	0.86	0.00431325	ENSMUSG00000017950, ENSMUSG00000022383, ENSMUSG00000025006, ENSMUSG00000035232, ENSMUSG00000055485	Hnf4a, Ppara, Sorbs1, Pdk3, Soga1	GO_BiologicalProcess	Hypomethylated
GO:0006094	gluconeogenesis	69	3	0.24	0.00431325	ENSMUSG00000017950, ENSMUSG00000022383, ENSMUSG00000055485	Hnf4a, Ppara, Soga1	GO_BiologicalProcess	Hypomethylated
GO:0051129	negative regulation of cellular component organization	650	8	2.25	0.00431325	ENSMUSG00000016319, ENSMUSG00000028943, ENSMUSG00000031355, ENSMUSG00000034201, ENSMUSG00000035407, ENSMUSG00000038467, ENSMUSG00000040363, ENSMUSG00000045180	Slc25a5, Espn, Arhgap6, Gas2l1, Kank4, Chmp4b, Bcor, Shroom2	GO_BiologicalProcess	Hypomethylated
GO:0048523	negative regulation of cellular process	4324	26	14.96	0.00431325	ENSMUSG00000009545, ENSMUSG00000016319, ENSMUSG00000017950, ENSMUSG00000022091, ENSMUSG00000022263, ENSMUSG00000022383, ENSMUSG00000028001, ENSMUSG00000028943, ENSMUSG00000030168, ENSMUSG00000031355, ENSMUSG00000033831, ENSMUSG00000034201, ENSMUSG00000034656, ENSMUSG00000035407, ENSMUSG00000038467, ENSMUSG00000038855, ENSMUSG00000039168, ENSMUSG00000039607, ENSMUSG00000040363, ENSMUSG00000045180,…	Kcnq1, Slc25a5, Hnf4a, Sorbs3, Trio, Ppara, Fga, Espn, Adipor2, Arhgap6, Fgb, Gas2l1, Cacna1a, Kank4, Chmp4b, Itpkb, Dap, Rbms3, Bcor, Shroom2, Dscam, Commd1, Soga1, Dach1, Rlim, Pou3f4	GO_BiologicalProcess	Hypomethylated
GO:0042730	fibrinolysis	19	2	0.07	0.00457471	ENSMUSG00000028001, ENSMUSG00000033831	Fga, Fgb	GO_BiologicalProcess	Hypomethylated
GO:0046890	regulation of lipid biosynthetic process	153	4	0.53	0.00457471	ENSMUSG00000003585, ENSMUSG00000017950, ENSMUSG00000025006, ENSMUSG00000032349	Sec14l2, Hnf4a, Sorbs1, Elovl5	GO_BiologicalProcess	Hypomethylated
GO:0040008	regulation of growth	661	8	2.29	0.00457471	ENSMUSG00000017950, ENSMUSG00000027523, ENSMUSG00000030168, ENSMUSG00000034201, ENSMUSG00000040314, ENSMUSG00000043051, ENSMUSG00000050272, ENSMUSG00000055932	Hnf4a, Gnas, Adipor2, Gas2l1, Ctsg, Disc1, Dscam, Fto	GO_BiologicalProcess	Hypomethylated
GO:0019319	hexose biosynthetic process	72	3	0.25	0.00457471	ENSMUSG00000017950, ENSMUSG00000022383, ENSMUSG00000055485	Hnf4a, Ppara, Soga1	GO_BiologicalProcess	Hypomethylated
GO:0019229	regulation of vasoconstriction	73	3	0.25	0.00470455	ENSMUSG00000027335, ENSMUSG00000028001, ENSMUSG00000033831	Adra1d, Fga, Fgb	GO_BiologicalProcess	Hypomethylated
GO:0044728	DNA methylation or demethylation	74	3	0.26	0.00485393	ENSMUSG00000027523, ENSMUSG00000055932, ENSMUSG00000086537	Gnas, Fto, Nespas	GO_BiologicalProcess	Hypomethylated
GO:0071704	organic substance metabolic process	9467	45	32.75	0.00491111	ENSMUSG00000003585, ENSMUSG00000006782, ENSMUSG00000009545, ENSMUSG00000016239, ENSMUSG00000017950, ENSMUSG00000019146, ENSMUSG00000019188, ENSMUSG00000022091, ENSMUSG00000022263, ENSMUSG00000022383, ENSMUSG00000022951, ENSMUSG00000023443, ENSMUSG00000025006, ENSMUSG00000027523, ENSMUSG00000028001, ENSMUSG00000030168, ENSMUSG00000030519, ENSMUSG00000031257, ENSMUSG00000032349, ENSMUSG00000033831,…	Sec14l2, Cnp, Kcnq1, Lonrf3, Hnf4a, Cacng2, H13, Sorbs3, Trio, Ppara, Rcan1, Esx1, Sorbs1, Gnas, Fga, Adipor2, Apba2, Nox1, Elovl5, Fgb, Gas2l1, Cacna1a, Dgkh, Pdk3, Macrod1, Chmp4b, Itpkb, Dap, Rbms3, Ctsg, Bcor, Hlcs, Disc1, Zrsr1, Sox3, Commd1, Soga1, Dach1, Fto, Rlim, Pou3f4, Zfp809, Zic3, Rbm47, Nespas	GO_BiologicalProcess	Hypomethylated
GO:0098609	cell-cell adhesion	676	8	2.34	0.00496703	ENSMUSG00000022383, ENSMUSG00000027523, ENSMUSG00000027737, ENSMUSG00000028001, ENSMUSG00000031962, ENSMUSG00000033831, ENSMUSG00000038855, ENSMUSG00000051323	Ppara, Gnas, Slc7a11, Fga, Cdh15, Fgb, Itpkb, Pcdh19	GO_BiologicalProcess	Hypomethylated
GO:0045913	positive regulation of carbohydrate metabolic process	76	3	0.26	0.00498947	ENSMUSG00000017950, ENSMUSG00000022383, ENSMUSG00000025006	Hnf4a, Ppara, Sorbs1	GO_BiologicalProcess	Hypomethylated
GO:0034114	regulation of heterotypic cell-cell adhesion	21	2	0.07	0.00498947	ENSMUSG00000028001, ENSMUSG00000033831	Fga, Fgb	GO_BiologicalProcess	Hypomethylated
GO:0045723	positive regulation of fatty acid biosynthetic process	21	2	0.07	0.00498947	ENSMUSG00000017950, ENSMUSG00000032349	Hnf4a, Elovl5	GO_BiologicalProcess	Hypomethylated
GO:0071875	adrenergic receptor signaling pathway	21	2	0.07	0.00498947	ENSMUSG00000027335, ENSMUSG00000027523	Adra1d, Gnas	GO_BiologicalProcess	Hypomethylated
GO:0046883	regulation of hormone secretion	271	5	0.94	0.00510204	ENSMUSG00000009545, ENSMUSG00000017950, ENSMUSG00000027523, ENSMUSG00000028001, ENSMUSG00000033831	Kcnq1, Hnf4a, Gnas, Fga, Fgb	GO_BiologicalProcess	Hypomethylated
GO:0032879	regulation of localization	2587	18	8.95	0.00510204	ENSMUSG00000009545, ENSMUSG00000016319, ENSMUSG00000017950, ENSMUSG00000019146, ENSMUSG00000022383, ENSMUSG00000023033, ENSMUSG00000025006, ENSMUSG00000027523, ENSMUSG00000028001, ENSMUSG00000030168, ENSMUSG00000032741, ENSMUSG00000033831, ENSMUSG00000034656, ENSMUSG00000050272, ENSMUSG00000051355, ENSMUSG00000051855, ENSMUSG00000055639, ENSMUSG00000055932	Kcnq1, Slc25a5, Hnf4a, Cacng2, Ppara, Scn8a, Sorbs1, Gnas, Fga, Adipor2, Tpcn1, Fgb, Cacna1a, Dscam, Commd1, Mest, Dach1, Fto	GO_BiologicalProcess	Hypomethylated
GO:0046364	monosaccharide biosynthetic process	78	3	0.27	0.00510204	ENSMUSG00000017950, ENSMUSG00000022383, ENSMUSG00000055485	Hnf4a, Ppara, Soga1	GO_BiologicalProcess	Hypomethylated
GO:0050896	response to stimulus	8093	40	28	0.00516832	ENSMUSG00000006782, ENSMUSG00000009545, ENSMUSG00000016319, ENSMUSG00000017950, ENSMUSG00000019146, ENSMUSG00000019188, ENSMUSG00000022091, ENSMUSG00000022263, ENSMUSG00000022383, ENSMUSG00000022951, ENSMUSG00000023033, ENSMUSG00000025006, ENSMUSG00000027335, ENSMUSG00000027523, ENSMUSG00000027737, ENSMUSG00000028001, ENSMUSG00000030168, ENSMUSG00000031257, ENSMUSG00000031355, ENSMUSG00000033831,…	Cnp, Kcnq1, Slc25a5, Hnf4a, Cacng2, H13, Sorbs3, Trio, Ppara, Rcan1, Scn8a, Sorbs1, Adra1d, Gnas, Slc7a11, Fga, Adipor2, Nox1, Arhgap6, Fgb, Gas2l1, Cacna1a, Dgkh, Pdk3, Macrod1, Itpkb, Dap, Rbms3, Ctsg, Hlcs, Disc1, Shroom2, Dscam, Commd1, Mest, Soga1, Fto, Zfp809, Olfr1206, Pde7a	GO_BiologicalProcess	Hypomethylated
GO:0034505	tooth mineralization	22	2	0.08	0.00516832	ENSMUSG00000022383, ENSMUSG00000040363	Ppara, Bcor	GO_BiologicalProcess	Hypomethylated
GO:0006812	cation transport	1023	10	3.54	0.00516832	ENSMUSG00000009545, ENSMUSG00000019146, ENSMUSG00000022094, ENSMUSG00000022464, ENSMUSG00000023033, ENSMUSG00000027523, ENSMUSG00000031257, ENSMUSG00000032741, ENSMUSG00000034656, ENSMUSG00000051355	Kcnq1, Cacng2, Slc39a14, Slc38a4, Scn8a, Gnas, Nox1, Tpcn1, Cacna1a, Commd1	GO_BiologicalProcess	Hypomethylated
GO:0051492	regulation of stress fiber assembly	80	3	0.28	0.00525	ENSMUSG00000022091, ENSMUSG00000031355, ENSMUSG00000035407	Sorbs3, Arhgap6, Kank4	GO_BiologicalProcess	Hypomethylated
GO:0055085	transmembrane transport	1028	10	3.56	0.00525	ENSMUSG00000009545, ENSMUSG00000016319, ENSMUSG00000019146, ENSMUSG00000022094, ENSMUSG00000022464, ENSMUSG00000023033, ENSMUSG00000027737, ENSMUSG00000032741, ENSMUSG00000034656, ENSMUSG00000051355	Kcnq1, Slc25a5, Cacng2, Slc39a14, Slc38a4, Scn8a, Slc7a11, Tpcn1, Cacna1a, Commd1	GO_BiologicalProcess	Hypomethylated
GO:0010243	response to organonitrogen compound	697	8	2.41	0.00525	ENSMUSG00000009545, ENSMUSG00000019188, ENSMUSG00000022383, ENSMUSG00000025006, ENSMUSG00000027523, ENSMUSG00000034656, ENSMUSG00000040820, ENSMUSG00000055485	Kcnq1, H13, Ppara, Sorbs1, Gnas, Cacna1a, Hlcs, Soga1	GO_BiologicalProcess	Hypomethylated
GO:0031639	plasminogen activation	23	2	0.08	0.00537736	ENSMUSG00000028001, ENSMUSG00000033831	Fga, Fgb	GO_BiologicalProcess	Hypomethylated
GO:0007154	cell communication	5970	32	20.65	0.00537736	ENSMUSG00000007440, ENSMUSG00000009545, ENSMUSG00000016319, ENSMUSG00000017950, ENSMUSG00000019146, ENSMUSG00000022091, ENSMUSG00000022263, ENSMUSG00000022383, ENSMUSG00000022951, ENSMUSG00000023033, ENSMUSG00000025006, ENSMUSG00000027335, ENSMUSG00000027523, ENSMUSG00000028001, ENSMUSG00000030168, ENSMUSG00000030519, ENSMUSG00000031257, ENSMUSG00000031355, ENSMUSG00000033831, ENSMUSG00000034201,…	Pcdha10, Kcnq1, Slc25a5, Hnf4a, Cacng2, Sorbs3, Trio, Ppara, Rcan1, Scn8a, Sorbs1, Adra1d, Gnas, Fga, Adipor2, Apba2, Nox1, Arhgap6, Fgb, Gas2l1, Cacna1a, Dgkh, Pdk3, Itpkb, Dap, Rbms3, Disc1, Pcdh19, Commd1, Soga1, Olfr1206, Pde7a	GO_BiologicalProcess	Hypomethylated
GO:0006304	DNA modification	82	3	0.28	0.00540187	ENSMUSG00000027523, ENSMUSG00000055932, ENSMUSG00000086537	Gnas, Fto, Nespas	GO_BiologicalProcess	Hypomethylated
GO:0019226	transmission of nerve impulse	84	3	0.29	0.00572222	ENSMUSG00000019146, ENSMUSG00000023033, ENSMUSG00000034656	Cacng2, Scn8a, Cacna1a	GO_BiologicalProcess	Hypomethylated
GO:0034765	regulation of ion transmembrane transport	416	6	1.44	0.00577982	ENSMUSG00000009545, ENSMUSG00000019146, ENSMUSG00000023033, ENSMUSG00000032741, ENSMUSG00000034656, ENSMUSG00000051355	Kcnq1, Cacng2, Scn8a, Tpcn1, Cacna1a, Commd1	GO_BiologicalProcess	Hypomethylated
GO:0048878	chemical homeostasis	1052	10	3.64	0.0058	ENSMUSG00000017950, ENSMUSG00000022094, ENSMUSG00000027335, ENSMUSG00000027523, ENSMUSG00000030168, ENSMUSG00000031257, ENSMUSG00000034656, ENSMUSG00000035232, ENSMUSG00000043051, ENSMUSG00000051355	Hnf4a, Slc39a14, Adra1d, Gnas, Adipor2, Nox1, Cacna1a, Pdk3, Disc1, Commd1	GO_BiologicalProcess	Hypomethylated
GO:0030534	adult behavior	176	4	0.61	0.00583784	ENSMUSG00000006782, ENSMUSG00000022383, ENSMUSG00000023033, ENSMUSG00000034656	Cnp, Ppara, Scn8a, Cacna1a	GO_BiologicalProcess	Hypomethylated
GO:0016051	carbohydrate biosynthetic process	177	4	0.61	0.00591071	ENSMUSG00000017950, ENSMUSG00000022383, ENSMUSG00000025006, ENSMUSG00000055485	Hnf4a, Ppara, Sorbs1, Soga1	GO_BiologicalProcess	Hypomethylated
GO:0051497	negative regulation of stress fiber assembly	25	2	0.09	0.0059469	ENSMUSG00000031355, ENSMUSG00000035407	Arhgap6, Kank4	GO_BiologicalProcess	Hypomethylated
GO:0048513	animal organ development	3109	20	10.76	0.00605263	ENSMUSG00000009545, ENSMUSG00000022383, ENSMUSG00000022951, ENSMUSG00000023033, ENSMUSG00000023443, ENSMUSG00000027523, ENSMUSG00000034201, ENSMUSG00000034656, ENSMUSG00000038855, ENSMUSG00000040363, ENSMUSG00000043051, ENSMUSG00000045179, ENSMUSG00000045180, ENSMUSG00000050272, ENSMUSG00000051323, ENSMUSG00000055932, ENSMUSG00000056854, ENSMUSG00000067860, ENSMUSG00000070780, ENSMUSG00000086537	Kcnq1, Ppara, Rcan1, Scn8a, Esx1, Gnas, Gas2l1, Cacna1a, Itpkb, Bcor, Disc1, Sox3, Shroom2, Dscam, Pcdh19, Fto, Pou3f4, Zic3, Rbm47, Nespas	GO_BiologicalProcess	Hypomethylated
GO:0009894	regulation of catabolic process	726	8	2.51	0.00608696	ENSMUSG00000016239, ENSMUSG00000022383, ENSMUSG00000032741, ENSMUSG00000038467, ENSMUSG00000039168, ENSMUSG00000043051, ENSMUSG00000051355, ENSMUSG00000055485	Lonrf3, Ppara, Tpcn1, Chmp4b, Dap, Disc1, Commd1, Soga1	GO_BiologicalProcess	Hypomethylated
GO:0008217	regulation of blood pressure	181	4	0.63	0.00617241	ENSMUSG00000022383, ENSMUSG00000027335, ENSMUSG00000027523, ENSMUSG00000031257	Ppara, Adra1d, Gnas, Nox1	GO_BiologicalProcess	Hypomethylated
GO:0031032	actomyosin structure organization	183	4	0.63	0.006288	ENSMUSG00000022091, ENSMUSG00000025006, ENSMUSG00000031355, ENSMUSG00000035407	Sorbs3, Sorbs1, Arhgap6, Kank4	GO_BiologicalProcess	Hypomethylated
GO:0007275	multicellular organism development	4795	27	16.59	0.006288	ENSMUSG00000006782, ENSMUSG00000007440, ENSMUSG00000009545, ENSMUSG00000017950, ENSMUSG00000022383, ENSMUSG00000022951, ENSMUSG00000023033, ENSMUSG00000023443, ENSMUSG00000027523, ENSMUSG00000030168, ENSMUSG00000030519, ENSMUSG00000031257, ENSMUSG00000034201, ENSMUSG00000034656, ENSMUSG00000038855, ENSMUSG00000040363, ENSMUSG00000043051, ENSMUSG00000045179, ENSMUSG00000045180, ENSMUSG00000050272,…	Cnp, Pcdha10, Kcnq1, Hnf4a, Ppara, Rcan1, Scn8a, Esx1, Gnas, Adipor2, Apba2, Nox1, Gas2l1, Cacna1a, Itpkb, Bcor, Disc1, Sox3, Shroom2, Dscam, Pcdh19, Dach1, Fto, Pou3f4, Zic3, Rbm47, Nespas	GO_BiologicalProcess	Hypomethylated
GO:0034762	regulation of transmembrane transport	432	6	1.49	0.006288	ENSMUSG00000009545, ENSMUSG00000019146, ENSMUSG00000023033, ENSMUSG00000032741, ENSMUSG00000034656, ENSMUSG00000051355	Kcnq1, Cacng2, Scn8a, Tpcn1, Cacna1a, Commd1	GO_BiologicalProcess	Hypomethylated
GO:0051179	localization	5554	30	19.22	0.006288	ENSMUSG00000003585, ENSMUSG00000006782, ENSMUSG00000009545, ENSMUSG00000016319, ENSMUSG00000017950, ENSMUSG00000019146, ENSMUSG00000019188, ENSMUSG00000022094, ENSMUSG00000022383, ENSMUSG00000022464, ENSMUSG00000023033, ENSMUSG00000025006, ENSMUSG00000027523, ENSMUSG00000027737, ENSMUSG00000028001, ENSMUSG00000030168, ENSMUSG00000030519, ENSMUSG00000031257, ENSMUSG00000031979, ENSMUSG00000032741,…	Sec14l2, Cnp, Kcnq1, Slc25a5, Hnf4a, Cacng2, H13, Slc39a14, Ppara, Slc38a4, Scn8a, Sorbs1, Gnas, Slc7a11, Fga, Adipor2, Apba2, Nox1, Cog2, Tpcn1, Fgb, Cacna1a, Chmp4b, Disc1, Shroom2, Dscam, Commd1, Mest, Dach1, Fto	GO_BiologicalProcess	Hypomethylated
GO:0097435	supramolecular fiber organization	579	7	2	0.006288	ENSMUSG00000022091, ENSMUSG00000025006, ENSMUSG00000028943, ENSMUSG00000031355, ENSMUSG00000034201, ENSMUSG00000035407, ENSMUSG00000045180	Sorbs3, Sorbs1, Espn, Arhgap6, Gas2l1, Kank4, Shroom2	GO_BiologicalProcess	Hypomethylated
GO:0110020	regulation of actomyosin structure organization	91	3	0.31	0.006288	ENSMUSG00000022091, ENSMUSG00000031355, ENSMUSG00000035407	Sorbs3, Arhgap6, Kank4	GO_BiologicalProcess	Hypomethylated
GO:1902042	negative regulation of extrinsic apoptotic signaling pathway via death domain receptors	27	2	0.09	0.006288	ENSMUSG00000028001, ENSMUSG00000033831	Fga, Fgb	GO_BiologicalProcess	Hypomethylated
GO:0051049	regulation of transport	1850	14	6.4	0.006288	ENSMUSG00000009545, ENSMUSG00000016319, ENSMUSG00000017950, ENSMUSG00000019146, ENSMUSG00000022383, ENSMUSG00000023033, ENSMUSG00000025006, ENSMUSG00000027523, ENSMUSG00000028001, ENSMUSG00000030168, ENSMUSG00000032741, ENSMUSG00000033831, ENSMUSG00000034656, ENSMUSG00000051355	Kcnq1, Slc25a5, Hnf4a, Cacng2, Ppara, Scn8a, Sorbs1, Gnas, Fga, Adipor2, Tpcn1, Fgb, Cacna1a, Commd1	GO_BiologicalProcess	Hypomethylated
GO:0043170	macromolecule metabolic process	7972	39	27.58	0.006288	ENSMUSG00000003585, ENSMUSG00000009545, ENSMUSG00000016239, ENSMUSG00000017950, ENSMUSG00000019146, ENSMUSG00000019188, ENSMUSG00000022091, ENSMUSG00000022263, ENSMUSG00000022383, ENSMUSG00000022951, ENSMUSG00000023443, ENSMUSG00000025006, ENSMUSG00000027523, ENSMUSG00000028001, ENSMUSG00000030519, ENSMUSG00000031257, ENSMUSG00000033831, ENSMUSG00000034201, ENSMUSG00000035232, ENSMUSG00000036278,…	Sec14l2, Kcnq1, Lonrf3, Hnf4a, Cacng2, H13, Sorbs3, Trio, Ppara, Rcan1, Esx1, Sorbs1, Gnas, Fga, Apba2, Nox1, Fgb, Gas2l1, Pdk3, Macrod1, Chmp4b, Itpkb, Dap, Rbms3, Ctsg, Bcor, Hlcs, Disc1, Zrsr1, Sox3, Commd1, Dach1, Fto, Rlim, Pou3f4, Zfp809, Zic3, Rbm47, Nespas	GO_BiologicalProcess	Hypomethylated
GO:1902903	regulation of supramolecular fiber organization	304	5	1.05	0.0064127	ENSMUSG00000022091, ENSMUSG00000031355, ENSMUSG00000034201, ENSMUSG00000035407, ENSMUSG00000045180	Sorbs3, Arhgap6, Gas2l1, Kank4, Shroom2	GO_BiologicalProcess	Hypomethylated
GO:0023061	signal release	440	6	1.52	0.00647328	ENSMUSG00000009545, ENSMUSG00000017950, ENSMUSG00000027523, ENSMUSG00000028001, ENSMUSG00000033831, ENSMUSG00000034656	Kcnq1, Hnf4a, Gnas, Fga, Fgb, Cacna1a	GO_BiologicalProcess	Hypomethylated
GO:0050801	ion homeostasis	748	8	2.59	0.00647328	ENSMUSG00000017950, ENSMUSG00000022094, ENSMUSG00000027335, ENSMUSG00000027523, ENSMUSG00000031257, ENSMUSG00000034656, ENSMUSG00000043051, ENSMUSG00000051355	Hnf4a, Slc39a14, Adra1d, Gnas, Nox1, Cacna1a, Disc1, Commd1	GO_BiologicalProcess	Hypomethylated
GO:0006950	response to stress	3162	20	10.94	0.00647328	ENSMUSG00000017950, ENSMUSG00000019188, ENSMUSG00000022383, ENSMUSG00000022951, ENSMUSG00000027523, ENSMUSG00000027737, ENSMUSG00000028001, ENSMUSG00000030168, ENSMUSG00000031257, ENSMUSG00000033831, ENSMUSG00000034201, ENSMUSG00000034656, ENSMUSG00000035232, ENSMUSG00000036278, ENSMUSG00000039168, ENSMUSG00000039607, ENSMUSG00000040314, ENSMUSG00000051355, ENSMUSG00000055932, ENSMUSG00000057982	Hnf4a, H13, Ppara, Rcan1, Gnas, Slc7a11, Fga, Adipor2, Nox1, Fgb, Gas2l1, Cacna1a, Pdk3, Macrod1, Dap, Rbms3, Ctsg, Commd1, Fto, Zfp809	GO_BiologicalProcess	Hypomethylated
GO:2000352	negative regulation of endothelial cell apoptotic process	28	2	0.1	0.00647328	ENSMUSG00000028001, ENSMUSG00000033831	Fga, Fgb	GO_BiologicalProcess	Hypomethylated
GO:0051234	establishment of localization	4342	25	15.02	0.00647328	ENSMUSG00000003585, ENSMUSG00000006782, ENSMUSG00000009545, ENSMUSG00000016319, ENSMUSG00000017950, ENSMUSG00000019146, ENSMUSG00000019188, ENSMUSG00000022094, ENSMUSG00000022383, ENSMUSG00000022464, ENSMUSG00000023033, ENSMUSG00000025006, ENSMUSG00000027523, ENSMUSG00000027737, ENSMUSG00000028001, ENSMUSG00000030168, ENSMUSG00000030519, ENSMUSG00000031257, ENSMUSG00000031979, ENSMUSG00000032741,…	Sec14l2, Cnp, Kcnq1, Slc25a5, Hnf4a, Cacng2, H13, Slc39a14, Ppara, Slc38a4, Scn8a, Sorbs1, Gnas, Slc7a11, Fga, Adipor2, Apba2, Nox1, Cog2, Tpcn1, Fgb, Cacna1a, Chmp4b, Shroom2, Commd1	GO_BiologicalProcess	Hypomethylated
GO:0045216	cell-cell junction organization	191	4	0.66	0.00652239	ENSMUSG00000017950, ENSMUSG00000025006, ENSMUSG00000031355, ENSMUSG00000045180	Hnf4a, Sorbs1, Arhgap6, Shroom2	GO_BiologicalProcess	Hypomethylated
GO:0032231	regulation of actin filament bundle assembly	95	3	0.33	0.00652239	ENSMUSG00000022091, ENSMUSG00000031355, ENSMUSG00000035407	Sorbs3, Arhgap6, Kank4	GO_BiologicalProcess	Hypomethylated
GO:0015672	monovalent inorganic cation transport	445	6	1.54	0.00652239	ENSMUSG00000009545, ENSMUSG00000022464, ENSMUSG00000023033, ENSMUSG00000027523, ENSMUSG00000031257, ENSMUSG00000051355	Kcnq1, Slc38a4, Scn8a, Gnas, Nox1, Commd1	GO_BiologicalProcess	Hypomethylated
GO:0042310	vasoconstriction	96	3	0.33	0.00661765	ENSMUSG00000027335, ENSMUSG00000028001, ENSMUSG00000033831	Adra1d, Fga, Fgb	GO_BiologicalProcess	Hypomethylated
GO:0035264	multicellular organism growth	193	4	0.67	0.00661765	ENSMUSG00000027523, ENSMUSG00000030519, ENSMUSG00000055932, ENSMUSG00000086537	Gnas, Apba2, Fto, Nespas	GO_BiologicalProcess	Hypomethylated
GO:0050794	regulation of cellular process	10057	46	34.79	0.00675912	ENSMUSG00000003585, ENSMUSG00000009545, ENSMUSG00000016239, ENSMUSG00000016319, ENSMUSG00000017950, ENSMUSG00000019146, ENSMUSG00000022091, ENSMUSG00000022263, ENSMUSG00000022383, ENSMUSG00000022951, ENSMUSG00000023443, ENSMUSG00000025006, ENSMUSG00000027335, ENSMUSG00000027523, ENSMUSG00000028001, ENSMUSG00000028943, ENSMUSG00000030168, ENSMUSG00000031257, ENSMUSG00000031355, ENSMUSG00000032349,…	Sec14l2, Kcnq1, Lonrf3, Slc25a5, Hnf4a, Cacng2, Sorbs3, Trio, Ppara, Rcan1, Esx1, Sorbs1, Adra1d, Gnas, Fga, Espn, Adipor2, Nox1, Arhgap6, Elovl5, Tpcn1, Fgb, Gas2l1, Cacna1a, Dgkh, Pdk3, Kank4, Chmp4b, Itpkb, Dap, Rbms3, Bcor, Disc1, Sox3, Shroom2, Dscam, Commd1, Soga1, Dach1, Fto, Rlim, Pou3f4, Zfp809, Olfr1206, Zic3, Pde7a	GO_BiologicalProcess	Hypomethylated
GO:0009725	response to hormone	602	7	2.08	0.00684058	ENSMUSG00000017950, ENSMUSG00000022383, ENSMUSG00000025006, ENSMUSG00000027523, ENSMUSG00000030168, ENSMUSG00000034201, ENSMUSG00000055485	Hnf4a, Ppara, Sorbs1, Gnas, Adipor2, Gas2l1, Soga1	GO_BiologicalProcess	Hypomethylated
GO:0003014	renal system process	98	3	0.34	0.00686331	ENSMUSG00000009545, ENSMUSG00000027335, ENSMUSG00000027523	Kcnq1, Adra1d, Gnas	GO_BiologicalProcess	Hypomethylated
GO:0032232	negative regulation of actin filament bundle assembly	30	2	0.1	0.00686525	ENSMUSG00000031355, ENSMUSG00000035407	Arhgap6, Kank4	GO_BiologicalProcess	Hypomethylated
GO:0031329	regulation of cellular catabolic process	605	7	2.09	0.00686525	ENSMUSG00000016239, ENSMUSG00000032741, ENSMUSG00000038467, ENSMUSG00000039168, ENSMUSG00000043051, ENSMUSG00000051355, ENSMUSG00000055485	Lonrf3, Tpcn1, Chmp4b, Dap, Disc1, Commd1, Soga1	GO_BiologicalProcess	Hypomethylated
GO:0023052	signaling	5914	31	20.46	0.00715493	ENSMUSG00000007440, ENSMUSG00000009545, ENSMUSG00000016319, ENSMUSG00000017950, ENSMUSG00000019146, ENSMUSG00000022091, ENSMUSG00000022263, ENSMUSG00000022383, ENSMUSG00000022951, ENSMUSG00000023033, ENSMUSG00000025006, ENSMUSG00000027335, ENSMUSG00000027523, ENSMUSG00000028001, ENSMUSG00000030168, ENSMUSG00000030519, ENSMUSG00000031257, ENSMUSG00000031355, ENSMUSG00000033831, ENSMUSG00000034656,…	Pcdha10, Kcnq1, Slc25a5, Hnf4a, Cacng2, Sorbs3, Trio, Ppara, Rcan1, Scn8a, Sorbs1, Adra1d, Gnas, Fga, Adipor2, Apba2, Nox1, Arhgap6, Fgb, Cacna1a, Dgkh, Pdk3, Itpkb, Dap, Rbms3, Disc1, Pcdh19, Commd1, Soga1, Olfr1206, Pde7a	GO_BiologicalProcess	Hypomethylated
GO:0051592	response to calcium ion	101	3	0.35	0.00725874	ENSMUSG00000028001, ENSMUSG00000033831, ENSMUSG00000038855	Fga, Fgb, Itpkb	GO_BiologicalProcess	Hypomethylated
GO:0008344	adult locomotory behavior	102	3	0.35	0.00732877	ENSMUSG00000006782, ENSMUSG00000023033, ENSMUSG00000034656	Cnp, Scn8a, Cacna1a	GO_BiologicalProcess	Hypomethylated
GO:0097756	negative regulation of blood vessel diameter	102	3	0.35	0.00732877	ENSMUSG00000027335, ENSMUSG00000028001, ENSMUSG00000033831	Adra1d, Fga, Fgb	GO_BiologicalProcess	Hypomethylated
GO:0050878	regulation of body fluid levels	325	5	1.12	0.00732877	ENSMUSG00000017950, ENSMUSG00000027523, ENSMUSG00000027737, ENSMUSG00000028001, ENSMUSG00000033831	Hnf4a, Gnas, Slc7a11, Fga, Fgb	GO_BiologicalProcess	Hypomethylated
GO:0071453	cellular response to oxygen levels	103	3	0.36	0.00740541	ENSMUSG00000031257, ENSMUSG00000035232, ENSMUSG00000051355	Nox1, Pdk3, Commd1	GO_BiologicalProcess	Hypomethylated
GO:0046879	hormone secretion	327	5	1.13	0.00740541	ENSMUSG00000009545, ENSMUSG00000017950, ENSMUSG00000027523, ENSMUSG00000028001, ENSMUSG00000033831	Kcnq1, Hnf4a, Gnas, Fga, Fgb	GO_BiologicalProcess	Hypomethylated
GO:0007010	cytoskeleton organization	1138	10	3.94	0.00742667	ENSMUSG00000006782, ENSMUSG00000022091, ENSMUSG00000025006, ENSMUSG00000028943, ENSMUSG00000031355, ENSMUSG00000034201, ENSMUSG00000035407, ENSMUSG00000038467, ENSMUSG00000043051, ENSMUSG00000045180	Cnp, Sorbs3, Sorbs1, Espn, Arhgap6, Gas2l1, Kank4, Chmp4b, Disc1, Shroom2	GO_BiologicalProcess	Hypomethylated
GO:0006814	sodium ion transport	205	4	0.71	0.00742667	ENSMUSG00000022464, ENSMUSG00000023033, ENSMUSG00000027523, ENSMUSG00000051355	Slc38a4, Scn8a, Gnas, Commd1	GO_BiologicalProcess	Hypomethylated
GO:0070482	response to oxygen levels	208	4	0.72	0.00766013	ENSMUSG00000022383, ENSMUSG00000031257, ENSMUSG00000035232, ENSMUSG00000051355	Ppara, Nox1, Pdk3, Commd1	GO_BiologicalProcess	Hypomethylated
GO:0090276	regulation of peptide hormone secretion	208	4	0.72	0.00766013	ENSMUSG00000009545, ENSMUSG00000017950, ENSMUSG00000028001, ENSMUSG00000033831	Kcnq1, Hnf4a, Fga, Fgb	GO_BiologicalProcess	Hypomethylated
GO:0010817	regulation of hormone levels	473	6	1.64	0.00766013	ENSMUSG00000009545, ENSMUSG00000017950, ENSMUSG00000027523, ENSMUSG00000028001, ENSMUSG00000033831, ENSMUSG00000034656	Kcnq1, Hnf4a, Gnas, Fga, Fgb, Cacna1a	GO_BiologicalProcess	Hypomethylated
GO:0044260	cellular macromolecule metabolic process	7306	36	25.28	0.00768831	ENSMUSG00000003585, ENSMUSG00000016239, ENSMUSG00000017950, ENSMUSG00000019146, ENSMUSG00000019188, ENSMUSG00000022091, ENSMUSG00000022263, ENSMUSG00000022383, ENSMUSG00000022951, ENSMUSG00000023443, ENSMUSG00000025006, ENSMUSG00000027523, ENSMUSG00000028001, ENSMUSG00000031257, ENSMUSG00000033831, ENSMUSG00000035232, ENSMUSG00000036278, ENSMUSG00000038467, ENSMUSG00000038855, ENSMUSG00000039168,…	Sec14l2, Lonrf3, Hnf4a, Cacng2, H13, Sorbs3, Trio, Ppara, Rcan1, Esx1, Sorbs1, Gnas, Fga, Nox1, Fgb, Pdk3, Macrod1, Chmp4b, Itpkb, Dap, Rbms3, Ctsg, Bcor, Hlcs, Disc1, Zrsr1, Sox3, Commd1, Dach1, Fto, Rlim, Pou3f4, Zfp809, Zic3, Rbm47, Nespas	GO_BiologicalProcess	Hypomethylated
GO:0034330	cell junction organization	210	4	0.73	0.00775	ENSMUSG00000017950, ENSMUSG00000025006, ENSMUSG00000031355, ENSMUSG00000045180	Hnf4a, Sorbs1, Arhgap6, Shroom2	GO_BiologicalProcess	Hypomethylated
GO:0009914	hormone transport	335	5	1.16	0.00775	ENSMUSG00000009545, ENSMUSG00000017950, ENSMUSG00000027523, ENSMUSG00000028001, ENSMUSG00000033831	Kcnq1, Hnf4a, Gnas, Fga, Fgb	GO_BiologicalProcess	Hypomethylated
GO:0009636	response to toxic substance	107	3	0.37	0.00775	ENSMUSG00000006782, ENSMUSG00000023033, ENSMUSG00000027737	Cnp, Scn8a, Slc7a11	GO_BiologicalProcess	Hypomethylated
GO:0071398	cellular response to fatty acid	34	2	0.12	0.00775	ENSMUSG00000027523, ENSMUSG00000035232	Gnas, Pdk3	GO_BiologicalProcess	Hypomethylated
GO:0043412	macromolecule modification	3504	21	12.12	0.00775	ENSMUSG00000016239, ENSMUSG00000017950, ENSMUSG00000022091, ENSMUSG00000022263, ENSMUSG00000022951, ENSMUSG00000027523, ENSMUSG00000028001, ENSMUSG00000031257, ENSMUSG00000033831, ENSMUSG00000035232, ENSMUSG00000036278, ENSMUSG00000038855, ENSMUSG00000040314, ENSMUSG00000040363, ENSMUSG00000040820, ENSMUSG00000043051, ENSMUSG00000051355, ENSMUSG00000055932, ENSMUSG00000056537, ENSMUSG00000070780,…	Lonrf3, Hnf4a, Sorbs3, Trio, Rcan1, Gnas, Fga, Nox1, Fgb, Pdk3, Macrod1, Itpkb, Ctsg, Bcor, Hlcs, Disc1, Commd1, Fto, Rlim, Rbm47, Nespas	GO_BiologicalProcess	Hypomethylated
GO:0006810	transport	4221	24	14.6	0.00775	ENSMUSG00000003585, ENSMUSG00000006782, ENSMUSG00000009545, ENSMUSG00000016319, ENSMUSG00000017950, ENSMUSG00000019146, ENSMUSG00000019188, ENSMUSG00000022094, ENSMUSG00000022383, ENSMUSG00000022464, ENSMUSG00000023033, ENSMUSG00000025006, ENSMUSG00000027523, ENSMUSG00000027737, ENSMUSG00000028001, ENSMUSG00000030168, ENSMUSG00000030519, ENSMUSG00000031257, ENSMUSG00000031979, ENSMUSG00000032741,…	Sec14l2, Cnp, Kcnq1, Slc25a5, Hnf4a, Cacng2, H13, Slc39a14, Ppara, Slc38a4, Scn8a, Sorbs1, Gnas, Slc7a11, Fga, Adipor2, Apba2, Nox1, Cog2, Tpcn1, Fgb, Cacna1a, Chmp4b, Commd1	GO_BiologicalProcess	Hypomethylated
GO:0042304	regulation of fatty acid biosynthetic process	35	2	0.12	0.00809938	ENSMUSG00000017950, ENSMUSG00000032349	Hnf4a, Elovl5	GO_BiologicalProcess	Hypomethylated
GO:0043269	regulation of ion transport	644	7	2.23	0.00834568	ENSMUSG00000009545, ENSMUSG00000019146, ENSMUSG00000023033, ENSMUSG00000027523, ENSMUSG00000032741, ENSMUSG00000034656, ENSMUSG00000051355	Kcnq1, Cacng2, Scn8a, Gnas, Tpcn1, Cacna1a, Commd1	GO_BiologicalProcess	Hypomethylated
GO:0030155	regulation of cell adhesion	645	7	2.23	0.00836585	ENSMUSG00000022383, ENSMUSG00000028001, ENSMUSG00000031355, ENSMUSG00000033831, ENSMUSG00000038855, ENSMUSG00000043051, ENSMUSG00000050272	Ppara, Fga, Arhgap6, Fgb, Itpkb, Disc1, Dscam	GO_BiologicalProcess	Hypomethylated
GO:0016049	cell growth	489	6	1.69	0.00836585	ENSMUSG00000017950, ENSMUSG00000030168, ENSMUSG00000034201, ENSMUSG00000034656, ENSMUSG00000043051, ENSMUSG00000050272	Hnf4a, Adipor2, Gas2l1, Cacna1a, Disc1, Dscam	GO_BiologicalProcess	Hypomethylated
GO:0048731	system development	4259	24	14.73	0.00843114	ENSMUSG00000006782, ENSMUSG00000007440, ENSMUSG00000009545, ENSMUSG00000022383, ENSMUSG00000022951, ENSMUSG00000023033, ENSMUSG00000023443, ENSMUSG00000027523, ENSMUSG00000030168, ENSMUSG00000031257, ENSMUSG00000034201, ENSMUSG00000034656, ENSMUSG00000038855, ENSMUSG00000040363, ENSMUSG00000043051, ENSMUSG00000045179, ENSMUSG00000045180, ENSMUSG00000050272, ENSMUSG00000051323, ENSMUSG00000055932,…	Cnp, Pcdha10, Kcnq1, Ppara, Rcan1, Scn8a, Esx1, Gnas, Adipor2, Nox1, Gas2l1, Cacna1a, Itpkb, Bcor, Disc1, Sox3, Shroom2, Dscam, Pcdh19, Fto, Pou3f4, Zic3, Rbm47, Nespas	GO_BiologicalProcess	Hypomethylated
GO:0044057	regulation of system process	491	6	1.7	0.00843114	ENSMUSG00000009545, ENSMUSG00000027335, ENSMUSG00000027523, ENSMUSG00000028001, ENSMUSG00000033831, ENSMUSG00000055932	Kcnq1, Adra1d, Gnas, Fga, Fgb, Fto	GO_BiologicalProcess	Hypomethylated
GO:0044238	primary metabolic process	9061	42	31.35	0.00843114	ENSMUSG00000003585, ENSMUSG00000006782, ENSMUSG00000009545, ENSMUSG00000016239, ENSMUSG00000017950, ENSMUSG00000019188, ENSMUSG00000022091, ENSMUSG00000022263, ENSMUSG00000022383, ENSMUSG00000022951, ENSMUSG00000023443, ENSMUSG00000025006, ENSMUSG00000027523, ENSMUSG00000028001, ENSMUSG00000030168, ENSMUSG00000031257, ENSMUSG00000032349, ENSMUSG00000033831, ENSMUSG00000034656, ENSMUSG00000034731,…	Sec14l2, Cnp, Kcnq1, Lonrf3, Hnf4a, H13, Sorbs3, Trio, Ppara, Rcan1, Esx1, Sorbs1, Gnas, Fga, Adipor2, Nox1, Elovl5, Fgb, Cacna1a, Dgkh, Pdk3, Macrod1, Chmp4b, Itpkb, Dap, Rbms3, Ctsg, Bcor, Hlcs, Disc1, Zrsr1, Sox3, Commd1, Soga1, Dach1, Fto, Rlim, Pou3f4, Zfp809, Zic3, Rbm47, Nespas	GO_BiologicalProcess	Hypomethylated
GO:1901698	response to nitrogen compound	822	8	2.84	0.00863584	ENSMUSG00000009545, ENSMUSG00000019188, ENSMUSG00000022383, ENSMUSG00000025006, ENSMUSG00000027523, ENSMUSG00000034656, ENSMUSG00000040820, ENSMUSG00000055485	Kcnq1, H13, Ppara, Sorbs1, Gnas, Cacna1a, Hlcs, Soga1	GO_BiologicalProcess	Hypomethylated
GO:0080090	regulation of primary metabolic process	5279	28	18.26	0.00863584	ENSMUSG00000003585, ENSMUSG00000016239, ENSMUSG00000017950, ENSMUSG00000022091, ENSMUSG00000022383, ENSMUSG00000022951, ENSMUSG00000023443, ENSMUSG00000025006, ENSMUSG00000027523, ENSMUSG00000028001, ENSMUSG00000031257, ENSMUSG00000032349, ENSMUSG00000033831, ENSMUSG00000034656, ENSMUSG00000035232, ENSMUSG00000038855, ENSMUSG00000039168, ENSMUSG00000039607, ENSMUSG00000040363, ENSMUSG00000043051,…	Sec14l2, Lonrf3, Hnf4a, Sorbs3, Ppara, Rcan1, Esx1, Sorbs1, Gnas, Fga, Nox1, Elovl5, Fgb, Cacna1a, Pdk3, Itpkb, Dap, Rbms3, Bcor, Disc1, Sox3, Commd1, Soga1, Dach1, Rlim, Pou3f4, Zfp809, Zic3	GO_BiologicalProcess	Hypomethylated
GO:0006631	fatty acid metabolic process	352	5	1.22	0.00863584	ENSMUSG00000017950, ENSMUSG00000022383, ENSMUSG00000030168, ENSMUSG00000032349, ENSMUSG00000035232	Hnf4a, Ppara, Adipor2, Elovl5, Pdk3	GO_BiologicalProcess	Hypomethylated
GO:0010506	regulation of autophagy	223	4	0.77	0.00863584	ENSMUSG00000032741, ENSMUSG00000038467, ENSMUSG00000039168, ENSMUSG00000055485	Tpcn1, Chmp4b, Dap, Soga1	GO_BiologicalProcess	Hypomethylated
GO:1903522	regulation of blood circulation	223	4	0.77	0.00863584	ENSMUSG00000009545, ENSMUSG00000027335, ENSMUSG00000028001, ENSMUSG00000033831	Kcnq1, Adra1d, Fga, Fgb	GO_BiologicalProcess	Hypomethylated
GO:0044281	small molecule metabolic process	1782	13	6.17	0.00863584	ENSMUSG00000003585, ENSMUSG00000006782, ENSMUSG00000017950, ENSMUSG00000022383, ENSMUSG00000025006, ENSMUSG00000027523, ENSMUSG00000030168, ENSMUSG00000032349, ENSMUSG00000034656, ENSMUSG00000035232, ENSMUSG00000036278, ENSMUSG00000038855, ENSMUSG00000055485	Sec14l2, Cnp, Hnf4a, Ppara, Sorbs1, Gnas, Adipor2, Elovl5, Cacna1a, Pdk3, Macrod1, Itpkb, Soga1	GO_BiologicalProcess	Hypomethylated
GO:0033500	carbohydrate homeostasis	224	4	0.77	0.00866286	ENSMUSG00000017950, ENSMUSG00000030168, ENSMUSG00000034656, ENSMUSG00000035232	Hnf4a, Adipor2, Cacna1a, Pdk3	GO_BiologicalProcess	Hypomethylated
GO:0042593	glucose homeostasis	224	4	0.77	0.00866286	ENSMUSG00000017950, ENSMUSG00000030168, ENSMUSG00000034656, ENSMUSG00000035232	Hnf4a, Adipor2, Cacna1a, Pdk3	GO_BiologicalProcess	Hypomethylated
GO:0032270	positive regulation of cellular protein metabolic process	1386	11	4.8	0.0087191	ENSMUSG00000016239, ENSMUSG00000017950, ENSMUSG00000022091, ENSMUSG00000027523, ENSMUSG00000028001, ENSMUSG00000031257, ENSMUSG00000033831, ENSMUSG00000039168, ENSMUSG00000039607, ENSMUSG00000043051, ENSMUSG00000051355	Lonrf3, Hnf4a, Sorbs3, Gnas, Fga, Nox1, Fgb, Dap, Rbms3, Disc1, Commd1	GO_BiologicalProcess	Hypomethylated
GO:0071702	organic substance transport	2429	16	8.4	0.0087191	ENSMUSG00000009545, ENSMUSG00000017950, ENSMUSG00000019146, ENSMUSG00000019188, ENSMUSG00000022383, ENSMUSG00000022464, ENSMUSG00000025006, ENSMUSG00000027737, ENSMUSG00000028001, ENSMUSG00000030168, ENSMUSG00000030519, ENSMUSG00000031979, ENSMUSG00000033831, ENSMUSG00000034656, ENSMUSG00000038467, ENSMUSG00000051355	Kcnq1, Hnf4a, Cacng2, H13, Ppara, Slc38a4, Sorbs1, Slc7a11, Fga, Adipor2, Apba2, Cog2, Fgb, Cacna1a, Chmp4b, Commd1	GO_BiologicalProcess	Hypomethylated
GO:0090066	regulation of anatomical structure size	502	6	1.74	0.0087191	ENSMUSG00000027335, ENSMUSG00000028001, ENSMUSG00000033831, ENSMUSG00000043051, ENSMUSG00000045180, ENSMUSG00000050272	Adra1d, Fga, Fgb, Disc1, Shroom2, Dscam	GO_BiologicalProcess	Hypomethylated
GO:0009889	regulation of biosynthetic process	3816	22	13.2	0.00882682	ENSMUSG00000003585, ENSMUSG00000017950, ENSMUSG00000022091, ENSMUSG00000022383, ENSMUSG00000023443, ENSMUSG00000025006, ENSMUSG00000027523, ENSMUSG00000031257, ENSMUSG00000032349, ENSMUSG00000034656, ENSMUSG00000035232, ENSMUSG00000039168, ENSMUSG00000039607, ENSMUSG00000040363, ENSMUSG00000045179, ENSMUSG00000051355, ENSMUSG00000055485, ENSMUSG00000055639, ENSMUSG00000056537, ENSMUSG00000056854,…	Sec14l2, Hnf4a, Sorbs3, Ppara, Esx1, Sorbs1, Gnas, Nox1, Elovl5, Cacna1a, Pdk3, Dap, Rbms3, Bcor, Sox3, Commd1, Soga1, Dach1, Rlim, Pou3f4, Zfp809, Zic3	GO_BiologicalProcess	Hypomethylated
GO:0060255	regulation of macromolecule metabolic process	5306	28	18.36	0.00885556	ENSMUSG00000003585, ENSMUSG00000009545, ENSMUSG00000016239, ENSMUSG00000017950, ENSMUSG00000022091, ENSMUSG00000022383, ENSMUSG00000022951, ENSMUSG00000023443, ENSMUSG00000025006, ENSMUSG00000027523, ENSMUSG00000028001, ENSMUSG00000030519, ENSMUSG00000031257, ENSMUSG00000033831, ENSMUSG00000034201, ENSMUSG00000038855, ENSMUSG00000039168, ENSMUSG00000039607, ENSMUSG00000040363, ENSMUSG00000043051,…	Sec14l2, Kcnq1, Lonrf3, Hnf4a, Sorbs3, Ppara, Rcan1, Esx1, Sorbs1, Gnas, Fga, Apba2, Nox1, Fgb, Gas2l1, Itpkb, Dap, Rbms3, Bcor, Disc1, Sox3, Commd1, Dach1, Rlim, Pou3f4, Zfp809, Zic3, Nespas	GO_BiologicalProcess	Hypomethylated
GO:0110053	regulation of actin filament organization	228	4	0.79	0.00889503	ENSMUSG00000022091, ENSMUSG00000031355, ENSMUSG00000035407, ENSMUSG00000045180	Sorbs3, Arhgap6, Kank4, Shroom2	GO_BiologicalProcess	Hypomethylated
GO:0071495	cellular response to endogenous stimulus	1018	9	3.52	0.00902198	ENSMUSG00000009545, ENSMUSG00000017950, ENSMUSG00000022383, ENSMUSG00000025006, ENSMUSG00000027523, ENSMUSG00000030168, ENSMUSG00000034201, ENSMUSG00000034656, ENSMUSG00000055485	Kcnq1, Hnf4a, Ppara, Sorbs1, Gnas, Adipor2, Gas2l1, Cacna1a, Soga1	GO_BiologicalProcess	Hypomethylated
GO:0030029	actin filament-based process	669	7	2.31	0.00902732	ENSMUSG00000009545, ENSMUSG00000022091, ENSMUSG00000025006, ENSMUSG00000028943, ENSMUSG00000031355, ENSMUSG00000035407, ENSMUSG00000045180	Kcnq1, Sorbs3, Sorbs1, Espn, Arhgap6, Kank4, Shroom2	GO_BiologicalProcess	Hypomethylated
GO:0001101	response to acid chemical	231	4	0.8	0.00911351	ENSMUSG00000027523, ENSMUSG00000035232, ENSMUSG00000040820, ENSMUSG00000051855	Gnas, Pdk3, Hlcs, Mest	GO_BiologicalProcess	Hypomethylated
GO:0032502	developmental process	5584	29	19.32	0.00911351	ENSMUSG00000006782, ENSMUSG00000007440, ENSMUSG00000009545, ENSMUSG00000017950, ENSMUSG00000022263, ENSMUSG00000022383, ENSMUSG00000022951, ENSMUSG00000023033, ENSMUSG00000023443, ENSMUSG00000027335, ENSMUSG00000027523, ENSMUSG00000030168, ENSMUSG00000030519, ENSMUSG00000031257, ENSMUSG00000034201, ENSMUSG00000034656, ENSMUSG00000038855, ENSMUSG00000040363, ENSMUSG00000043051, ENSMUSG00000045179,…	Cnp, Pcdha10, Kcnq1, Hnf4a, Trio, Ppara, Rcan1, Scn8a, Esx1, Adra1d, Gnas, Adipor2, Apba2, Nox1, Gas2l1, Cacna1a, Itpkb, Bcor, Disc1, Sox3, Shroom2, Dscam, Pcdh19, Dach1, Fto, Pou3f4, Zic3, Rbm47, Nespas	GO_BiologicalProcess	Hypomethylated
GO:0055080	cation homeostasis	674	7	2.33	0.00923656	ENSMUSG00000022094, ENSMUSG00000027335, ENSMUSG00000027523, ENSMUSG00000031257, ENSMUSG00000034656, ENSMUSG00000043051, ENSMUSG00000051355	Slc39a14, Adra1d, Gnas, Nox1, Cacna1a, Disc1, Commd1	GO_BiologicalProcess	Hypomethylated
GO:0003333	amino acid transmembrane transport	41	2	0.14	0.00948663	ENSMUSG00000022464, ENSMUSG00000027737	Slc38a4, Slc7a11	GO_BiologicalProcess	Hypomethylated
GO:0007628	adult walking behavior	42	2	0.15	0.00988298	ENSMUSG00000023033, ENSMUSG00000034656	Scn8a, Cacna1a	GO_BiologicalProcess	Hypomethylated
GO:0098771	inorganic ion homeostasis	690	7	2.39	0.010178	ENSMUSG00000022094, ENSMUSG00000027335, ENSMUSG00000027523, ENSMUSG00000031257, ENSMUSG00000034656, ENSMUSG00000043051, ENSMUSG00000051355	Slc39a14, Adra1d, Gnas, Nox1, Cacna1a, Disc1, Commd1	GO_BiologicalProcess	Hypomethylated
GO:0046326	positive regulation of glucose import	43	2	0.15	0.010178	ENSMUSG00000025006, ENSMUSG00000030168	Sorbs1, Adipor2	GO_BiologicalProcess	Hypomethylated
GO:0090659	walking behavior	43	2	0.15	0.010178	ENSMUSG00000023033, ENSMUSG00000034656	Scn8a, Cacna1a	GO_BiologicalProcess	Hypomethylated
GO:0032501	multicellular organismal process	7516	36	26	0.0102813	ENSMUSG00000006782, ENSMUSG00000007440, ENSMUSG00000009545, ENSMUSG00000017950, ENSMUSG00000019146, ENSMUSG00000022383, ENSMUSG00000022951, ENSMUSG00000023033, ENSMUSG00000023443, ENSMUSG00000027335, ENSMUSG00000027523, ENSMUSG00000027737, ENSMUSG00000028001, ENSMUSG00000028943, ENSMUSG00000030168, ENSMUSG00000030519, ENSMUSG00000031257, ENSMUSG00000033831, ENSMUSG00000034201, ENSMUSG00000034656,…	Cnp, Pcdha10, Kcnq1, Hnf4a, Cacng2, Ppara, Rcan1, Scn8a, Esx1, Adra1d, Gnas, Slc7a11, Fga, Espn, Adipor2, Apba2, Nox1, Fgb, Gas2l1, Cacna1a, Chmp4b, Itpkb, Bcor, Disc1, Sox3, Shroom2, Dscam, Pcdh19, Commd1, Dach1, Fto, Pou3f4, Olfr1206, Zic3, Rbm47, Nespas	GO_BiologicalProcess	Hypomethylated
GO:0009791	post-embryonic development	128	3	0.44	0.0103005	ENSMUSG00000027523, ENSMUSG00000050272, ENSMUSG00000086537	Gnas, Dscam, Nespas	GO_BiologicalProcess	Hypomethylated
GO:1904036	negative regulation of epithelial cell apoptotic process	44	2	0.15	0.0104742	ENSMUSG00000028001, ENSMUSG00000033831	Fga, Fgb	GO_BiologicalProcess	Hypomethylated
GO:0051716	cellular response to stimulus	6719	33	23.25	0.0105816	ENSMUSG00000009545, ENSMUSG00000016319, ENSMUSG00000017950, ENSMUSG00000019146, ENSMUSG00000019188, ENSMUSG00000022091, ENSMUSG00000022263, ENSMUSG00000022383, ENSMUSG00000022951, ENSMUSG00000025006, ENSMUSG00000027335, ENSMUSG00000027523, ENSMUSG00000028001, ENSMUSG00000030168, ENSMUSG00000031257, ENSMUSG00000031355, ENSMUSG00000033831, ENSMUSG00000034201, ENSMUSG00000034656, ENSMUSG00000034731,…	Kcnq1, Slc25a5, Hnf4a, Cacng2, H13, Sorbs3, Trio, Ppara, Rcan1, Sorbs1, Adra1d, Gnas, Fga, Adipor2, Nox1, Arhgap6, Fgb, Gas2l1, Cacna1a, Dgkh, Pdk3, Macrod1, Itpkb, Dap, Rbms3, Ctsg, Disc1, Shroom2, Commd1, Soga1, Fto, Olfr1206, Pde7a	GO_BiologicalProcess	Hypomethylated
GO:0033036	macromolecule localization	2732	17	9.45	0.0105816	ENSMUSG00000009545, ENSMUSG00000017950, ENSMUSG00000019146, ENSMUSG00000019188, ENSMUSG00000022383, ENSMUSG00000025006, ENSMUSG00000028001, ENSMUSG00000030519, ENSMUSG00000031979, ENSMUSG00000033831, ENSMUSG00000034656, ENSMUSG00000038467, ENSMUSG00000043051, ENSMUSG00000045180, ENSMUSG00000051355, ENSMUSG00000051855, ENSMUSG00000055932	Kcnq1, Hnf4a, Cacng2, H13, Ppara, Sorbs1, Fga, Apba2, Cog2, Fgb, Cacna1a, Chmp4b, Disc1, Shroom2, Commd1, Mest, Fto	GO_BiologicalProcess	Hypomethylated
GO:0098662	inorganic cation transmembrane transport	535	6	1.85	0.0105888	ENSMUSG00000009545, ENSMUSG00000019146, ENSMUSG00000022094, ENSMUSG00000032741, ENSMUSG00000034656, ENSMUSG00000051355	Kcnq1, Cacng2, Slc39a14, Tpcn1, Cacna1a, Commd1	GO_BiologicalProcess	Hypomethylated
GO:0006811	ion transport	1449	11	5.01	0.01061	ENSMUSG00000009545, ENSMUSG00000019146, ENSMUSG00000022094, ENSMUSG00000022464, ENSMUSG00000023033, ENSMUSG00000027523, ENSMUSG00000027737, ENSMUSG00000031257, ENSMUSG00000032741, ENSMUSG00000034656, ENSMUSG00000051355	Kcnq1, Cacng2, Slc39a14, Slc38a4, Scn8a, Gnas, Slc7a11, Nox1, Tpcn1, Cacna1a, Commd1	GO_BiologicalProcess	Hypomethylated
GO:0031638	zymogen activation	45	2	0.16	0.01061	ENSMUSG00000028001, ENSMUSG00000033831	Fga, Fgb	GO_BiologicalProcess	Hypomethylated
GO:2000351	regulation of endothelial cell apoptotic process	45	2	0.16	0.01061	ENSMUSG00000028001, ENSMUSG00000033831	Fga, Fgb	GO_BiologicalProcess	Hypomethylated
GO:0044459	plasma membrane part	2384	21	8.04	0.0046	ENSMUSG00000007440, ENSMUSG00000009545, ENSMUSG00000019146, ENSMUSG00000022094, ENSMUSG00000022464, ENSMUSG00000023033, ENSMUSG00000025006, ENSMUSG00000027335, ENSMUSG00000027523, ENSMUSG00000027737, ENSMUSG00000028001, ENSMUSG00000030168, ENSMUSG00000031257, ENSMUSG00000031962, ENSMUSG00000033831, ENSMUSG00000034656, ENSMUSG00000038467, ENSMUSG00000043051, ENSMUSG00000045180, ENSMUSG00000050272,…	Pcdha10, Kcnq1, Cacng2, Slc39a14, Slc38a4, Scn8a, Sorbs1, Adra1d, Gnas, Slc7a11, Fga, Adipor2, Nox1, Cdh15, Fgb, Cacna1a, Chmp4b, Disc1, Shroom2, Dscam, Pcdh19	GO_CellularComponent	Hypomethylated
GO:0044464	cell part	14871	62	50.16	0.02	ENSMUSG00000003585, ENSMUSG00000006782, ENSMUSG00000007440, ENSMUSG00000009545, ENSMUSG00000016239, ENSMUSG00000016319, ENSMUSG00000017950, ENSMUSG00000019146, ENSMUSG00000019188, ENSMUSG00000022091, ENSMUSG00000022094, ENSMUSG00000022263, ENSMUSG00000022383, ENSMUSG00000022464, ENSMUSG00000022951, ENSMUSG00000023033, ENSMUSG00000023443, ENSMUSG00000025006, ENSMUSG00000027335, ENSMUSG00000027523,…	Sec14l2, Cnp, Pcdha10, Kcnq1, Lonrf3, Slc25a5, Hnf4a, Cacng2, H13, Sorbs3, Slc39a14, Trio, Ppara, Slc38a4, Rcan1, Scn8a, Esx1, Sorbs1, Adra1d, Gnas, Slc7a11, Fga, Espn, Adipor2, Apba2, Nox1, Arhgap6, Cdh15, Cog2, Elovl5, Tpcn1, Fgb, Gas2l1, Cacna1a, Dgkh, Pdk3, Kank4, Macrod1, Spag1, Chmp4b, Itpkb, Rbms3, Ctsg, Bcor, Hlcs, Disc1, Zrsr1, Sox3, Shroom2, Dscam, Pcdh19, Commd1, Mest, Dach1, Fto, Rlim…	GO_CellularComponent	Hypomethylated
GO:0005623	cell	14875	62	50.17	0.02	ENSMUSG00000003585, ENSMUSG00000006782, ENSMUSG00000007440, ENSMUSG00000009545, ENSMUSG00000016239, ENSMUSG00000016319, ENSMUSG00000017950, ENSMUSG00000019146, ENSMUSG00000019188, ENSMUSG00000022091, ENSMUSG00000022094, ENSMUSG00000022263, ENSMUSG00000022383, ENSMUSG00000022464, ENSMUSG00000022951, ENSMUSG00000023033, ENSMUSG00000023443, ENSMUSG00000025006, ENSMUSG00000027335, ENSMUSG00000027523,…	Sec14l2, Cnp, Pcdha10, Kcnq1, Lonrf3, Slc25a5, Hnf4a, Cacng2, H13, Sorbs3, Slc39a14, Trio, Ppara, Slc38a4, Rcan1, Scn8a, Esx1, Sorbs1, Adra1d, Gnas, Slc7a11, Fga, Espn, Adipor2, Apba2, Nox1, Arhgap6, Cdh15, Cog2, Elovl5, Tpcn1, Fgb, Gas2l1, Cacna1a, Dgkh, Pdk3, Kank4, Macrod1, Spag1, Chmp4b, Itpkb, Rbms3, Ctsg, Bcor, Hlcs, Disc1, Zrsr1, Sox3, Shroom2, Dscam, Pcdh19, Commd1, Mest, Dach1, Fto, Rlim…	GO_CellularComponent	Hypomethylated
GO:0031226	intrinsic component of plasma membrane	1332	13	4.49	0.0225	ENSMUSG00000007440, ENSMUSG00000009545, ENSMUSG00000019146, ENSMUSG00000022094, ENSMUSG00000022464, ENSMUSG00000023033, ENSMUSG00000025006, ENSMUSG00000027335, ENSMUSG00000027737, ENSMUSG00000030168, ENSMUSG00000031257, ENSMUSG00000050272, ENSMUSG00000051323	Pcdha10, Kcnq1, Cacng2, Slc39a14, Slc38a4, Scn8a, Sorbs1, Adra1d, Slc7a11, Adipor2, Nox1, Dscam, Pcdh19	GO_CellularComponent	Hypomethylated
GO:0005887	integral component of plasma membrane	1265	12	4.27	0.0392	ENSMUSG00000007440, ENSMUSG00000009545, ENSMUSG00000019146, ENSMUSG00000022094, ENSMUSG00000022464, ENSMUSG00000023033, ENSMUSG00000025006, ENSMUSG00000027335, ENSMUSG00000027737, ENSMUSG00000031257, ENSMUSG00000050272, ENSMUSG00000051323	Pcdha10, Kcnq1, Cacng2, Slc39a14, Slc38a4, Scn8a, Sorbs1, Adra1d, Slc7a11, Nox1, Dscam, Pcdh19	GO_CellularComponent	Hypomethylated
GO:0005244	voltage-gated ion channel activity	190	6	0.65	0.0047	ENSMUSG00000009545, ENSMUSG00000019146, ENSMUSG00000023033, ENSMUSG00000031257, ENSMUSG00000032741, ENSMUSG00000034656	Kcnq1, Cacng2, Scn8a, Nox1, Tpcn1, Cacna1a	GO_MolecularFunction	Hypomethylated
GO:0022832	voltage-gated channel activity	190	6	0.65	0.0047	ENSMUSG00000009545, ENSMUSG00000019146, ENSMUSG00000023033, ENSMUSG00000031257, ENSMUSG00000032741, ENSMUSG00000034656	Kcnq1, Cacng2, Scn8a, Nox1, Tpcn1, Cacna1a	GO_MolecularFunction	Hypomethylated
GO:0022843	voltage-gated cation channel activity	137	5	0.47	0.00733333	ENSMUSG00000009545, ENSMUSG00000019146, ENSMUSG00000031257, ENSMUSG00000032741, ENSMUSG00000034656	Kcnq1, Cacng2, Nox1, Tpcn1, Cacna1a	GO_MolecularFunction	Hypomethylated
GO:0005245	voltage-gated calcium channel activity	42	3	0.14	0.0166	ENSMUSG00000019146, ENSMUSG00000032741, ENSMUSG00000034656	Cacng2, Tpcn1, Cacna1a	GO_MolecularFunction	Hypomethylated
GO:0015075	ion transmembrane transporter activity	828	10	2.83	0.0166	ENSMUSG00000009545, ENSMUSG00000016319, ENSMUSG00000019146, ENSMUSG00000022094, ENSMUSG00000022464, ENSMUSG00000023033, ENSMUSG00000027737, ENSMUSG00000031257, ENSMUSG00000032741, ENSMUSG00000034656	Kcnq1, Slc25a5, Cacng2, Slc39a14, Slc38a4, Scn8a, Slc7a11, Nox1, Tpcn1, Cacna1a	GO_MolecularFunction	Hypomethylated
GO:0005261	cation channel activity	298	6	1.02	0.0166	ENSMUSG00000009545, ENSMUSG00000019146, ENSMUSG00000023033, ENSMUSG00000031257, ENSMUSG00000032741, ENSMUSG00000034656	Kcnq1, Cacng2, Scn8a, Nox1, Tpcn1, Cacna1a	GO_MolecularFunction	Hypomethylated
GO:0022836	gated channel activity	304	6	1.04	0.0166	ENSMUSG00000009545, ENSMUSG00000019146, ENSMUSG00000023033, ENSMUSG00000031257, ENSMUSG00000032741, ENSMUSG00000034656	Kcnq1, Cacng2, Scn8a, Nox1, Tpcn1, Cacna1a	GO_MolecularFunction	Hypomethylated
GO:0030674	protein binding, bridging	122	4	0.42	0.0166	ENSMUSG00000025006, ENSMUSG00000028001, ENSMUSG00000033831, ENSMUSG00000034201	Sorbs1, Fga, Fgb, Gas2l1	GO_MolecularFunction	Hypomethylated
GO:0022891	substrate-specific transmembrane transporter activity	888	10	3.04	0.0166	ENSMUSG00000009545, ENSMUSG00000016319, ENSMUSG00000019146, ENSMUSG00000022094, ENSMUSG00000022464, ENSMUSG00000023033, ENSMUSG00000027737, ENSMUSG00000031257, ENSMUSG00000032741, ENSMUSG00000034656	Kcnq1, Slc25a5, Cacng2, Slc39a14, Slc38a4, Scn8a, Slc7a11, Nox1, Tpcn1, Cacna1a	GO_MolecularFunction	Hypomethylated
GO:0022892	substrate-specific transporter activity	1053	11	3.6	0.0166	ENSMUSG00000009545, ENSMUSG00000016319, ENSMUSG00000019146, ENSMUSG00000022094, ENSMUSG00000022464, ENSMUSG00000023033, ENSMUSG00000027737, ENSMUSG00000031257, ENSMUSG00000031979, ENSMUSG00000032741, ENSMUSG00000034656	Kcnq1, Slc25a5, Cacng2, Slc39a14, Slc38a4, Scn8a, Slc7a11, Nox1, Cog2, Tpcn1, Cacna1a	GO_MolecularFunction	Hypomethylated
GO:0005215	transporter activity	1290	12	4.41	0.022	ENSMUSG00000003585, ENSMUSG00000009545, ENSMUSG00000016319, ENSMUSG00000019146, ENSMUSG00000022094, ENSMUSG00000022464, ENSMUSG00000023033, ENSMUSG00000027737, ENSMUSG00000031257, ENSMUSG00000031979, ENSMUSG00000032741, ENSMUSG00000034656	Sec14l2, Kcnq1, Slc25a5, Cacng2, Slc39a14, Slc38a4, Scn8a, Slc7a11, Nox1, Cog2, Tpcn1, Cacna1a	GO_MolecularFunction	Hypomethylated
GO:0060090	molecular adaptor activity	139	4	0.48	0.022	ENSMUSG00000025006, ENSMUSG00000028001, ENSMUSG00000033831, ENSMUSG00000034201	Sorbs1, Fga, Fgb, Gas2l1	GO_MolecularFunction	Hypomethylated
GO:0022857	transmembrane transporter activity	982	10	3.36	0.0272308	ENSMUSG00000009545, ENSMUSG00000016319, ENSMUSG00000019146, ENSMUSG00000022094, ENSMUSG00000022464, ENSMUSG00000023033, ENSMUSG00000027737, ENSMUSG00000031257, ENSMUSG00000032741, ENSMUSG00000034656	Kcnq1, Slc25a5, Cacng2, Slc39a14, Slc38a4, Scn8a, Slc7a11, Nox1, Tpcn1, Cacna1a	GO_MolecularFunction	Hypomethylated
GO:0005216	ion channel activity	396	6	1.35	0.0332727	ENSMUSG00000009545, ENSMUSG00000019146, ENSMUSG00000023033, ENSMUSG00000031257, ENSMUSG00000032741, ENSMUSG00000034656	Kcnq1, Cacng2, Scn8a, Nox1, Tpcn1, Cacna1a	GO_MolecularFunction	Hypomethylated
GO:0022838	substrate-specific channel activity	406	6	1.39	0.0332727	ENSMUSG00000009545, ENSMUSG00000019146, ENSMUSG00000023033, ENSMUSG00000031257, ENSMUSG00000032741, ENSMUSG00000034656	Kcnq1, Cacng2, Scn8a, Nox1, Tpcn1, Cacna1a	GO_MolecularFunction	Hypomethylated
GO:0008081	phosphoric diester hydrolase activity	81	3	0.28	0.0332727	ENSMUSG00000006782, ENSMUSG00000027523, ENSMUSG00000069094	Cnp, Gnas, Pde7a	GO_MolecularFunction	Hypomethylated
GO:0072509	divalent inorganic cation transmembrane transporter activity	172	4	0.59	0.0332727	ENSMUSG00000019146, ENSMUSG00000022094, ENSMUSG00000032741, ENSMUSG00000034656	Cacng2, Slc39a14, Tpcn1, Cacna1a	GO_MolecularFunction	Hypomethylated
GO:0004112	cyclic-nucleotide phosphodiesterase activity	25	2	0.09	0.0332727	ENSMUSG00000006782, ENSMUSG00000069094	Cnp, Pde7a	GO_MolecularFunction	Hypomethylated
GO:0046873	metal ion transmembrane transporter activity	429	6	1.47	0.0332727	ENSMUSG00000009545, ENSMUSG00000019146, ENSMUSG00000022094, ENSMUSG00000023033, ENSMUSG00000032741, ENSMUSG00000034656	Kcnq1, Cacng2, Slc39a14, Scn8a, Tpcn1, Cacna1a	GO_MolecularFunction	Hypomethylated
GO:0015301	anion:anion antiporter activity	26	2	0.09	0.0332727	ENSMUSG00000016319, ENSMUSG00000027737	Slc25a5, Slc7a11	GO_MolecularFunction	Hypomethylated
GO:0015267	channel activity	434	6	1.48	0.0332727	ENSMUSG00000009545, ENSMUSG00000019146, ENSMUSG00000023033, ENSMUSG00000031257, ENSMUSG00000032741, ENSMUSG00000034656	Kcnq1, Cacng2, Scn8a, Nox1, Tpcn1, Cacna1a	GO_MolecularFunction	Hypomethylated
GO:0022803	passive transmembrane transporter activity	434	6	1.48	0.0332727	ENSMUSG00000009545, ENSMUSG00000019146, ENSMUSG00000023033, ENSMUSG00000031257, ENSMUSG00000032741, ENSMUSG00000034656	Kcnq1, Cacng2, Scn8a, Nox1, Tpcn1, Cacna1a	GO_MolecularFunction	Hypomethylated
GO:0005515	protein binding	8466	40	28.96	0.0428	ENSMUSG00000009545, ENSMUSG00000016239, ENSMUSG00000016319, ENSMUSG00000017950, ENSMUSG00000019146, ENSMUSG00000019188, ENSMUSG00000022091, ENSMUSG00000022263, ENSMUSG00000022383, ENSMUSG00000022951, ENSMUSG00000023033, ENSMUSG00000025006, ENSMUSG00000027523, ENSMUSG00000028001, ENSMUSG00000028943, ENSMUSG00000030168, ENSMUSG00000030519, ENSMUSG00000031257, ENSMUSG00000031355, ENSMUSG00000031962,…	Kcnq1, Lonrf3, Slc25a5, Hnf4a, Cacng2, H13, Sorbs3, Trio, Ppara, Rcan1, Scn8a, Sorbs1, Gnas, Fga, Espn, Adipor2, Apba2, Nox1, Arhgap6, Cdh15, Cog2, Tpcn1, Fgb, Gas2l1, Cacna1a, Dgkh, Chmp4b, Dap, Bcor, Hlcs, Disc1, Shroom2, Dscam, Commd1, Dach1, Rlim, Zfp809, Zic3, Rbm47, Nespas	GO_MolecularFunction	Hypomethylated
GO:0008324	cation transmembrane transporter activity	621	7	2.12	0.0428	ENSMUSG00000009545, ENSMUSG00000019146, ENSMUSG00000022094, ENSMUSG00000023033, ENSMUSG00000031257, ENSMUSG00000032741, ENSMUSG00000034656	Kcnq1, Cacng2, Slc39a14, Scn8a, Nox1, Tpcn1, Cacna1a	GO_MolecularFunction	Hypomethylated
GO:0035255	ionotropic glutamate receptor binding	32	2	0.11	0.0428	ENSMUSG00000019146, ENSMUSG00000027523	Cacng2, Gnas	GO_MolecularFunction	Hypomethylated
GO:0005488	binding	12494	53	42.73	0.0436154	ENSMUSG00000003585, ENSMUSG00000006782, ENSMUSG00000009545, ENSMUSG00000016239, ENSMUSG00000016319, ENSMUSG00000017950, ENSMUSG00000019146, ENSMUSG00000019188, ENSMUSG00000022091, ENSMUSG00000022263, ENSMUSG00000022383, ENSMUSG00000022951, ENSMUSG00000023033, ENSMUSG00000025006, ENSMUSG00000027523, ENSMUSG00000028001, ENSMUSG00000028943, ENSMUSG00000030168, ENSMUSG00000030519, ENSMUSG00000031257,…	Sec14l2, Cnp, Kcnq1, Lonrf3, Slc25a5, Hnf4a, Cacng2, H13, Sorbs3, Trio, Ppara, Rcan1, Scn8a, Sorbs1, Gnas, Fga, Espn, Adipor2, Apba2, Nox1, Arhgap6, Cdh15, Cog2, Tpcn1, Fgb, Gas2l1, Cacna1a, Dgkh, Pdk3, Spag1, Chmp4b, Dap, Rbms3, Ctsg, Bcor, Hlcs, Disc1, Zrsr1, Sox3, Shroom2, Dscam, Pcdh19, Commd1, Dach1, Fto, Rlim, Pou3f4, Zfp809, Vwa8, Zic3, Pde7a, Rbm47, Nespas	GO_MolecularFunction	Hypomethylated
GO:0005262	calcium channel activity	107	3	0.37	0.0436296	ENSMUSG00000019146, ENSMUSG00000032741, ENSMUSG00000034656	Cacng2, Tpcn1, Cacna1a	GO_MolecularFunction	Hypomethylated
GO:0031624	ubiquitin conjugating enzyme binding	36	2	0.12	0.0481429	ENSMUSG00000016239, ENSMUSG00000022383	Lonrf3, Ppara	GO_MolecularFunction	Hypomethylated
