# Supplementary material for: Hepatic gene body hypermethylation is a shared epigenetic signature of murine longevity
Source: PLoS Genet. 2018 Nov 21;14(11):e1007766. doi: 10.1371/journal.pgen.1007766 (PMC6281273; doi:10.1371/journal.pgen.1007766)
Supplement: S8 Table — (XLSX) [file pgen.1007766.s021.xlsx]

## Sheet: S8 Table
S8 Table. Functional enrichment of genes associated with differential methylation in male Ames dwarf mice.
GO.ID	GOTerm	Annotated genes	Significant genes	Enrichment	PValue	Ensembl ID	Gene Symbol	Ontology.Source	Type of methylation
GO:0044281	small molecule metabolic process	1782	356	169.77	3.33333e-29	ENSMUSG00000000326, ENSMUSG00000000628, ENSMUSG00000000673, ENSMUSG00000000708, ENSMUSG00000001155, ENSMUSG00000001670, ENSMUSG00000002250, ENSMUSG00000003053, ENSMUSG00000003226, ENSMUSG00000003526, ENSMUSG00000003585, ENSMUSG00000003623, ENSMUSG00000003721, ENSMUSG00000004056, ENSMUSG00000004815, ENSMUSG00000005232, ENSMUSG00000005373, ENSMUSG00000005514, ENSMUSG00000005580, ENSMUSG00000005683,…	Comt, Hk2, Haao, Kat2b, Ftcd, Tat, Ppard, Cyp2c29, Ranbp2, Prodh, Sec14l2, Crot, Insig2, Akt2, Dgkq, G6pc2, Mlxipl, Por, Adcy9, Cs, Ncoa2, Epha2, Itih3, Itih1, Cnp, Sulf2, Rhoa, Fpgs, Hyal2, Prox1, Acaa1b, Pdhx, Dhdh, Pten, Slc25a13, Abca1, Clpx, Mocs2, Qdpr, Plcg1, Cacnb4, Pipox, Igfbp4, Afmid, Hnf4a, Cyb5r3, Ncor1, Acsl1, Nars2, Atp6v0a1, Cdk1, Hal, Nudt4, Cry1, Pah, Igf1, Sirt1, Grb10, Ddc, Tx…	GO_BiologicalProcess	Hypermethylated
GO:0019752	carboxylic acid metabolic process	839	208	79.93	3.33333e-29	ENSMUSG00000000326, ENSMUSG00000000628, ENSMUSG00000000673, ENSMUSG00000001155, ENSMUSG00000001670, ENSMUSG00000002250, ENSMUSG00000003053, ENSMUSG00000003526, ENSMUSG00000003623, ENSMUSG00000003721, ENSMUSG00000004056, ENSMUSG00000005373, ENSMUSG00000005514, ENSMUSG00000005683, ENSMUSG00000006522, ENSMUSG00000006529, ENSMUSG00000009566, ENSMUSG00000010047, ENSMUSG00000010175, ENSMUSG00000010651,…	Comt, Hk2, Haao, Ftcd, Tat, Ppard, Cyp2c29, Prodh, Crot, Insig2, Akt2, Mlxipl, Por, Cs, Itih3, Itih1, Fpgs, Hyal2, Prox1, Acaa1b, Pdhx, Pipox, Afmid, Hnf4a, Ncor1, Acsl1, Nars2, Hal, Pah, Igf1, Sirt1, Ddc, Txnrd1, Mdh1, Ogdh, Acaca, Shmt1, Srebf1, Lpin1, Acox1, Cygb, Acly, Stat5b, Gstz1, Mthfd1, Esrrb, Elovl2, Eci2, Habp4, Acot12, Glud1, Hacl1, Btd, Itih4, Cryl1, Ephx2, Dct, Tars, Dpys, Ppara, Cy…	GO_BiologicalProcess	Hypermethylated
GO:0043436	oxoacid metabolic process	899	217	85.64	3.33333e-29	ENSMUSG00000000326, ENSMUSG00000000628, ENSMUSG00000000673, ENSMUSG00000001155, ENSMUSG00000001670, ENSMUSG00000002250, ENSMUSG00000003053, ENSMUSG00000003526, ENSMUSG00000003623, ENSMUSG00000003721, ENSMUSG00000004056, ENSMUSG00000005373, ENSMUSG00000005514, ENSMUSG00000005683, ENSMUSG00000006522, ENSMUSG00000006529, ENSMUSG00000006800, ENSMUSG00000009566, ENSMUSG00000010047, ENSMUSG00000010175,…	Comt, Hk2, Haao, Ftcd, Tat, Ppard, Cyp2c29, Prodh, Crot, Insig2, Akt2, Mlxipl, Por, Cs, Itih3, Itih1, Sulf2, Fpgs, Hyal2, Prox1, Acaa1b, Pdhx, Pipox, Afmid, Hnf4a, Ncor1, Acsl1, Nars2, Hal, Pah, Igf1, Sirt1, Ddc, Txnrd1, Mdh1, Ogdh, Acaca, Shmt1, Srebf1, Lpin1, Acox1, Cygb, Acly, Stat5b, Gstz1, Mthfd1, Esrrb, Elovl2, Eci2, Habp4, Acot12, Glud1, Hacl1, Btd, Itih4, Cryl1, Ephx2, Dct, Tars, Dpys, Pp…	GO_BiologicalProcess	Hypermethylated
GO:0006082	organic acid metabolic process	912	219	86.88	3.33333e-29	ENSMUSG00000000326, ENSMUSG00000000628, ENSMUSG00000000673, ENSMUSG00000001155, ENSMUSG00000001670, ENSMUSG00000002250, ENSMUSG00000003053, ENSMUSG00000003526, ENSMUSG00000003623, ENSMUSG00000003721, ENSMUSG00000004056, ENSMUSG00000005373, ENSMUSG00000005514, ENSMUSG00000005683, ENSMUSG00000006522, ENSMUSG00000006529, ENSMUSG00000006800, ENSMUSG00000009566, ENSMUSG00000010047, ENSMUSG00000010175,…	Comt, Hk2, Haao, Ftcd, Tat, Ppard, Cyp2c29, Prodh, Crot, Insig2, Akt2, Mlxipl, Por, Cs, Itih3, Itih1, Sulf2, Fpgs, Hyal2, Prox1, Acaa1b, Pdhx, Pipox, Afmid, Hnf4a, Ncor1, Acsl1, Nars2, Hal, Pah, Igf1, Sirt1, Ddc, Txnrd1, Mdh1, Ogdh, Acaca, Shmt1, Srebf1, Lpin1, Acox1, Cygb, Acly, Stat5b, Gstz1, Mthfd1, Esrrb, Elovl2, Eci2, Habp4, Acot12, Glud1, Hacl1, Btd, Itih4, Cryl1, Ephx2, Dct, Tars, Dpys, Pp…	GO_BiologicalProcess	Hypermethylated
GO:0008152	metabolic process	9962	1201	949.05	3.33333e-29	ENSMUSG00000000049, ENSMUSG00000000134, ENSMUSG00000000149, ENSMUSG00000000303, ENSMUSG00000000326, ENSMUSG00000000441, ENSMUSG00000000530, ENSMUSG00000000628, ENSMUSG00000000673, ENSMUSG00000000708, ENSMUSG00000000787, ENSMUSG00000001017, ENSMUSG00000001123, ENSMUSG00000001155, ENSMUSG00000001247, ENSMUSG00000001249, ENSMUSG00000001424, ENSMUSG00000001542, ENSMUSG00000001588, ENSMUSG00000001670,…	Apoh, Tfe3, Gna12, Cdh1, Comt, Raf1, Acvrl1, Hk2, Haao, Kat2b, Ddx3x, Chtop, Lgals9, Ftcd, Lsr, Hpn, Snd1, Ell2, Acap1, Tat, Rac1, Ltbp1, Nfix, Kmt2a, Ppard, Daxx, Snx9, Nr2f6, Prpf6, Cdkn1b, Cyp2c29, Mpnd, Ranbp2, Dlgap1, Prodh, Sec14l2, Crot, Insig2, Calr, Mmd, Gstm3, Akt2, Emg1, Lpcat3, Utp20, Ndrg2, Mcoln1, Wwox, Arid3b, Dgkq, G6pc2, Prlr, Mlxipl, Por, Adcy9, Ctr9, Nr1i3, Cs, Uqcc1, Ncoa2, Nr…	GO_BiologicalProcess	Hypermethylated
GO:0044237	cellular metabolic process	9090	1110	865.97	3.33333e-29	ENSMUSG00000000049, ENSMUSG00000000134, ENSMUSG00000000149, ENSMUSG00000000303, ENSMUSG00000000326, ENSMUSG00000000441, ENSMUSG00000000530, ENSMUSG00000000628, ENSMUSG00000000673, ENSMUSG00000000708, ENSMUSG00000000787, ENSMUSG00000001017, ENSMUSG00000001123, ENSMUSG00000001155, ENSMUSG00000001249, ENSMUSG00000001424, ENSMUSG00000001542, ENSMUSG00000001670, ENSMUSG00000001847, ENSMUSG00000001911,…	Apoh, Tfe3, Gna12, Cdh1, Comt, Raf1, Acvrl1, Hk2, Haao, Kat2b, Ddx3x, Chtop, Lgals9, Ftcd, Hpn, Snd1, Ell2, Tat, Rac1, Nfix, Kmt2a, Ppard, Daxx, Snx9, Nr2f6, Prpf6, Cdkn1b, Cyp2c29, Ranbp2, Dlgap1, Prodh, Sec14l2, Crot, Insig2, Calr, Mmd, Akt2, Emg1, Lpcat3, Utp20, Ndrg2, Mcoln1, Wwox, Arid3b, Dgkq, G6pc2, Prlr, Mlxipl, Por, Adcy9, Ctr9, Nr1i3, Cs, Uqcc1, Ncoa2, Nr2c1, Prg4, Fbln1, Neurl1a, Epha2…	GO_BiologicalProcess	Hypermethylated
GO:0071704	organic substance metabolic process	9467	1136	901.89	2.02857e-28	ENSMUSG00000000049, ENSMUSG00000000134, ENSMUSG00000000149, ENSMUSG00000000303, ENSMUSG00000000326, ENSMUSG00000000441, ENSMUSG00000000530, ENSMUSG00000000628, ENSMUSG00000000673, ENSMUSG00000000708, ENSMUSG00000000787, ENSMUSG00000001017, ENSMUSG00000001123, ENSMUSG00000001155, ENSMUSG00000001247, ENSMUSG00000001249, ENSMUSG00000001424, ENSMUSG00000001542, ENSMUSG00000001588, ENSMUSG00000001670,…	Apoh, Tfe3, Gna12, Cdh1, Comt, Raf1, Acvrl1, Hk2, Haao, Kat2b, Ddx3x, Chtop, Lgals9, Ftcd, Lsr, Hpn, Snd1, Ell2, Acap1, Tat, Rac1, Ltbp1, Nfix, Kmt2a, Ppard, Daxx, Snx9, Nr2f6, Prpf6, Cdkn1b, Cyp2c29, Mpnd, Ranbp2, Dlgap1, Prodh, Sec14l2, Crot, Insig2, Calr, Mmd, Akt2, Emg1, Lpcat3, Utp20, Ndrg2, Wwox, Arid3b, Dgkq, G6pc2, Prlr, Mlxipl, Por, Adcy9, Ctr9, Nr1i3, Cs, Uqcc1, Ncoa2, Nr2c1, Prg4, Fbln…	GO_BiologicalProcess	Hypermethylated
GO:0044238	primary metabolic process	9061	1093	863.21	1.9e-27	ENSMUSG00000000049, ENSMUSG00000000134, ENSMUSG00000000149, ENSMUSG00000000303, ENSMUSG00000000326, ENSMUSG00000000441, ENSMUSG00000000530, ENSMUSG00000000628, ENSMUSG00000000673, ENSMUSG00000000708, ENSMUSG00000000787, ENSMUSG00000001017, ENSMUSG00000001123, ENSMUSG00000001155, ENSMUSG00000001247, ENSMUSG00000001249, ENSMUSG00000001424, ENSMUSG00000001542, ENSMUSG00000001588, ENSMUSG00000001670,…	Apoh, Tfe3, Gna12, Cdh1, Comt, Raf1, Acvrl1, Hk2, Haao, Kat2b, Ddx3x, Chtop, Lgals9, Ftcd, Lsr, Hpn, Snd1, Ell2, Acap1, Tat, Rac1, Nfix, Kmt2a, Ppard, Daxx, Snx9, Nr2f6, Prpf6, Cdkn1b, Cyp2c29, Mpnd, Ranbp2, Dlgap1, Prodh, Sec14l2, Crot, Insig2, Calr, Mmd, Akt2, Emg1, Lpcat3, Utp20, Ndrg2, Wwox, Arid3b, Dgkq, G6pc2, Prlr, Mlxipl, Por, Adcy9, Ctr9, Nr1i3, Cs, Uqcc1, Ncoa2, Nr2c1, Prg4, Fbln1, Neur…	GO_BiologicalProcess	Hypermethylated
GO:0032787	monocarboxylic acid metabolic process	522	132	49.73	4.88889e-25	ENSMUSG00000000628, ENSMUSG00000002250, ENSMUSG00000003053, ENSMUSG00000003623, ENSMUSG00000003721, ENSMUSG00000004056, ENSMUSG00000005373, ENSMUSG00000005514, ENSMUSG00000010175, ENSMUSG00000010651, ENSMUSG00000010914, ENSMUSG00000017950, ENSMUSG00000018501, ENSMUSG00000018796, ENSMUSG00000020053, ENSMUSG00000020063, ENSMUSG00000020456, ENSMUSG00000020532, ENSMUSG00000020538, ENSMUSG00000020593,…	Hk2, Ppard, Cyp2c29, Crot, Insig2, Akt2, Mlxipl, Por, Prox1, Acaa1b, Pdhx, Hnf4a, Ncor1, Acsl1, Igf1, Sirt1, Ogdh, Acaca, Srebf1, Lpin1, Acox1, Cygb, Acly, Stat5b, Esrrb, Elovl2, Eci2, Acot12, Hacl1, Btd, Cryl1, Ephx2, Ppara, Cyp2d26, Nit2, Gpd1, Glo1, Lpin2, C3, Cyp4f14, Hsd17b4, Cyb5a, Fads3, Fads2, Cpt1a, Gpam, Fasn, Abcc2, Cyp2c23, Cyp2e1, Idh1, Pnkd, Nr5a2, Slc45a3, Lpgat1, Phyh, Kynu, Hao1,…	GO_BiologicalProcess	Hypermethylated
GO:1901564	organonitrogen compound metabolic process	5721	735	545.02	6.8e-22	ENSMUSG00000000049, ENSMUSG00000000149, ENSMUSG00000000303, ENSMUSG00000000326, ENSMUSG00000000441, ENSMUSG00000000530, ENSMUSG00000000628, ENSMUSG00000000673, ENSMUSG00000000708, ENSMUSG00000000787, ENSMUSG00000001123, ENSMUSG00000001155, ENSMUSG00000001249, ENSMUSG00000001670, ENSMUSG00000001847, ENSMUSG00000002028, ENSMUSG00000002250, ENSMUSG00000002307, ENSMUSG00000002365, ENSMUSG00000003031,…	Apoh, Gna12, Cdh1, Comt, Raf1, Acvrl1, Hk2, Haao, Kat2b, Ddx3x, Lgals9, Ftcd, Hpn, Tat, Rac1, Kmt2a, Ppard, Daxx, Snx9, Cdkn1b, Mpnd, Ranbp2, Dlgap1, Prodh, Crot, Calr, Mmd, Akt2, Ndrg2, Dgkq, Prlr, Mlxipl, Por, Adcy9, Ctr9, Uqcc1, Prg4, Fbln1, Neurl1a, Epha2, Rbm14, Itih3, Itih1, Gtf2h1, Usp19, Sulf2, Neu1, Rhoa, Mgst1, Pttg1ip, Ube2g2, Cdk9, Fpgs, Nuak2, Hyal2, Prox1, Faf1, Pdhx, Pten, C8g, Slc…	GO_BiologicalProcess	Hypermethylated
GO:0044282	small molecule catabolic process	258	81	24.58	1.01818e-21	ENSMUSG00000001155, ENSMUSG00000001670, ENSMUSG00000002250, ENSMUSG00000003526, ENSMUSG00000003623, ENSMUSG00000004056, ENSMUSG00000010047, ENSMUSG00000011382, ENSMUSG00000013663, ENSMUSG00000017453, ENSMUSG00000017718, ENSMUSG00000020017, ENSMUSG00000020051, ENSMUSG00000020534, ENSMUSG00000020593, ENSMUSG00000020777, ENSMUSG00000021033, ENSMUSG00000021417, ENSMUSG00000021794, ENSMUSG00000021884,…	Ftcd, Tat, Ppard, Prodh, Crot, Akt2, Hyal2, Dhdh, Pten, Pipox, Afmid, Hal, Pah, Shmt1, Lpin1, Acox1, Gstz1, Eci2, Glud1, Hacl1, Hgd, Glo1, Lpin2, Hsd17b4, Tmem2, Gldc, Cpt1a, Got1, Inpp5a, Pgm2, Nudt5, Pnkd, Phyh, Kynu, Hao1, Slc27a2, Hdc, Impa1, Ahcy, Tdo2, Abcd3, Adh5, Bdh2, Uox, Cyp7a1, Aldob, Khk, Hpd, Sds, Aass, Hibadh, Aldh1l1, Fah, Ido2, Got2, Acat1, Bckdhb, Cdo1, Idua, Faah, Galm, Acaa1a,…	GO_BiologicalProcess	Hypermethylated
GO:0055114	oxidation-reduction process	903	179	86.03	7e-21	ENSMUSG00000000673, ENSMUSG00000002250, ENSMUSG00000003053, ENSMUSG00000003526, ENSMUSG00000003623, ENSMUSG00000004056, ENSMUSG00000004637, ENSMUSG00000005514, ENSMUSG00000005683, ENSMUSG00000008540, ENSMUSG00000011382, ENSMUSG00000015112, ENSMUSG00000015806, ENSMUSG00000016756, ENSMUSG00000017453, ENSMUSG00000018042, ENSMUSG00000018476, ENSMUSG00000019864, ENSMUSG00000019942, ENSMUSG00000020051,…	Haao, Ppard, Cyp2c29, Prodh, Crot, Akt2, Wwox, Por, Cs, Mgst1, Dhdh, Slc25a13, Qdpr, Cmah, Pipox, Cyb5r3, Kdm6b, Rtn4ip1, Cdk1, Pah, Igf1, Ndufs7, Grb10, Txnrd1, Mdh1, Ogdh, Acox1, Cygb, Mthfd1, Pygl, Akr1c6, Esrrb, Fdft1, Eci2, Srd5a1, Il6st, Glud1, Hacl1, Cryl1, Enox1, Ndufb9, Ppara, Cyp2d26, Gbe1, Cpox, Gsk3b, Hgd, Gpd1, Cyp4f14, Hsd17b4, Cyb5a, Fads3, Fads2, Aldh1a7, Gldc, Cpt1a, Prdx5, Tcf7l…	GO_BiologicalProcess	Hypermethylated
GO:0009056	catabolic process	1969	315	187.58	9.69231e-21	ENSMUSG00000000049, ENSMUSG00000000149, ENSMUSG00000000326, ENSMUSG00000000628, ENSMUSG00000001155, ENSMUSG00000001424, ENSMUSG00000001588, ENSMUSG00000001670, ENSMUSG00000002250, ENSMUSG00000002365, ENSMUSG00000003226, ENSMUSG00000003279, ENSMUSG00000003526, ENSMUSG00000003623, ENSMUSG00000004056, ENSMUSG00000004567, ENSMUSG00000005373, ENSMUSG00000005514, ENSMUSG00000006676, ENSMUSG00000006782,…	Apoh, Gna12, Comt, Hk2, Ftcd, Snd1, Acap1, Tat, Ppard, Snx9, Ranbp2, Dlgap1, Prodh, Crot, Akt2, Mcoln1, Mlxipl, Por, Usp19, Cnp, Neu1, Carhsp1, Pttg1ip, Ube2g2, Pla2g12b, Hyal2, Faf1, Dhdh, Pten, Clpx, Sqstm1, Ctsz, Mapkapk2, Lamp2, Plcg1, Pipox, Afmid, Vmp1, Smurf2, Mapt, Derl2, Ncor1, Pip4k2b, Acsl1, Atp6v0a1, Snx3, Gopc, Ube2d1, Psen1, Hal, Nudt4, Hsp90b1, Pah, Igf1, Sirt1, Dnajb12, Egfr, Rab1…	GO_BiologicalProcess	Hypermethylated
GO:0044248	cellular catabolic process	1685	277	160.52	9.14286e-20	ENSMUSG00000000049, ENSMUSG00000000149, ENSMUSG00000000326, ENSMUSG00000000628, ENSMUSG00000001155, ENSMUSG00000001424, ENSMUSG00000001670, ENSMUSG00000002250, ENSMUSG00000002365, ENSMUSG00000003226, ENSMUSG00000003279, ENSMUSG00000003526, ENSMUSG00000003623, ENSMUSG00000004056, ENSMUSG00000004567, ENSMUSG00000005373, ENSMUSG00000005514, ENSMUSG00000006676, ENSMUSG00000006782, ENSMUSG00000007038,…	Apoh, Gna12, Comt, Hk2, Ftcd, Snd1, Tat, Ppard, Snx9, Ranbp2, Dlgap1, Prodh, Crot, Akt2, Mcoln1, Mlxipl, Por, Usp19, Cnp, Neu1, Carhsp1, Pttg1ip, Ube2g2, Hyal2, Pten, Clpx, Sqstm1, Ctsz, Mapkapk2, Lamp2, Plcg1, Pipox, Afmid, Vmp1, Smurf2, Mapt, Derl2, Pip4k2b, Acsl1, Atp6v0a1, Gopc, Ube2d1, Psen1, Hal, Nudt4, Hsp90b1, Pah, Igf1, Sirt1, Dnajb12, Rab1a, Mdm2, Txnrd1, Sumo3, Mgat1, Rack1, Vdac1, Xbp…	GO_BiologicalProcess	Hypermethylated
GO:1901575	organic substance catabolic process	1642	271	156.43	1.33333e-19	ENSMUSG00000000049, ENSMUSG00000000149, ENSMUSG00000000326, ENSMUSG00000000628, ENSMUSG00000001155, ENSMUSG00000001424, ENSMUSG00000001588, ENSMUSG00000001670, ENSMUSG00000002250, ENSMUSG00000002365, ENSMUSG00000003226, ENSMUSG00000003279, ENSMUSG00000003526, ENSMUSG00000003623, ENSMUSG00000004056, ENSMUSG00000005373, ENSMUSG00000006676, ENSMUSG00000006782, ENSMUSG00000007038, ENSMUSG00000008393,…	Apoh, Gna12, Comt, Hk2, Ftcd, Snd1, Acap1, Tat, Ppard, Snx9, Ranbp2, Dlgap1, Prodh, Crot, Akt2, Mlxipl, Usp19, Cnp, Neu1, Carhsp1, Pttg1ip, Ube2g2, Pla2g12b, Hyal2, Faf1, Dhdh, Pten, Clpx, Sqstm1, Ctsz, Mapkapk2, Lamp2, Plcg1, Pipox, Afmid, Smurf2, Derl2, Ncor1, Snx3, Ube2d1, Psen1, Hal, Nudt4, Hsp90b1, Pah, Igf1, Sirt1, Dnajb12, Egfr, Mdm2, Sumo3, Mgat1, Rack1, Ogdh, Xbp1, Smg8, Shmt1, Lpin1, Ap…	GO_BiologicalProcess	Hypermethylated
GO:0051179	localization	5554	705	529.11	2.25e-19	ENSMUSG00000000049, ENSMUSG00000000149, ENSMUSG00000000216, ENSMUSG00000000303, ENSMUSG00000000326, ENSMUSG00000000374, ENSMUSG00000000441, ENSMUSG00000000530, ENSMUSG00000000538, ENSMUSG00000000628, ENSMUSG00000000631, ENSMUSG00000000787, ENSMUSG00000000903, ENSMUSG00000001036, ENSMUSG00000001123, ENSMUSG00000001247, ENSMUSG00000001249, ENSMUSG00000001435, ENSMUSG00000001436, ENSMUSG00000001576,…	Apoh, Gna12, Scnn1g, Cdh1, Comt, Trappc10, Raf1, Acvrl1, Tom1l2, Hk2, Myo18a, Ddx3x, Vpreb3, Epn2, Lgals9, Lsr, Hpn, Col18a1, Slc19a1, Ergic1, Rac1, Kmt2a, Ppard, Daxx, Snx9, Prpf6, Pex6, Cdkn1b, Tbc1d8, Sh3gl1, Ranbp2, Dlgap1, Grik5, Sec14l2, Crot, Calr, Mmd, Akt2, Mcoln1, Plekha8, G6pc2, Prlr, Clint1, Fbln1, Neurl1a, Epha2, Cnp, Sulf2, Hspa1l, Homer1, Rhoa, Slc1a7, Pttg1ip, Ube2g2, Slc16a12, Tn…	GO_BiologicalProcess	Hypermethylated
GO:0016054	organic acid catabolic process	188	63	17.91	9.66667e-19	ENSMUSG00000001155, ENSMUSG00000001670, ENSMUSG00000002250, ENSMUSG00000003526, ENSMUSG00000003623, ENSMUSG00000004056, ENSMUSG00000010047, ENSMUSG00000017453, ENSMUSG00000017718, ENSMUSG00000020017, ENSMUSG00000020051, ENSMUSG00000020534, ENSMUSG00000020593, ENSMUSG00000020777, ENSMUSG00000021033, ENSMUSG00000021417, ENSMUSG00000021794, ENSMUSG00000021884, ENSMUSG00000022821, ENSMUSG00000024052,…	Ftcd, Tat, Ppard, Prodh, Crot, Akt2, Hyal2, Pipox, Afmid, Hal, Pah, Shmt1, Lpin1, Acox1, Gstz1, Eci2, Glud1, Hacl1, Hgd, Lpin2, Hsd17b4, Tmem2, Gldc, Cpt1a, Got1, Phyh, Kynu, Hao1, Slc27a2, Hdc, Ahcy, Tdo2, Abcd3, Bdh2, Hpd, Sds, Aass, Hibadh, Aldh1l1, Fah, Ido2, Got2, Acat1, Bckdhb, Cdo1, Idua, Faah, Acaa1a, Acaa2, Fgf2, Akr1d1, Kmo, Etfbkmt, Pex2, Gls2, Lonp2, Fabp1, Bckdha, Acat3, Acadm, Ddo, …	GO_BiologicalProcess	Hypermethylated
GO:0046395	carboxylic acid catabolic process	188	63	17.91	9.66667e-19	ENSMUSG00000001155, ENSMUSG00000001670, ENSMUSG00000002250, ENSMUSG00000003526, ENSMUSG00000003623, ENSMUSG00000004056, ENSMUSG00000010047, ENSMUSG00000017453, ENSMUSG00000017718, ENSMUSG00000020017, ENSMUSG00000020051, ENSMUSG00000020534, ENSMUSG00000020593, ENSMUSG00000020777, ENSMUSG00000021033, ENSMUSG00000021417, ENSMUSG00000021794, ENSMUSG00000021884, ENSMUSG00000022821, ENSMUSG00000024052,…	Ftcd, Tat, Ppard, Prodh, Crot, Akt2, Hyal2, Pipox, Afmid, Hal, Pah, Shmt1, Lpin1, Acox1, Gstz1, Eci2, Glud1, Hacl1, Hgd, Lpin2, Hsd17b4, Tmem2, Gldc, Cpt1a, Got1, Phyh, Kynu, Hao1, Slc27a2, Hdc, Ahcy, Tdo2, Abcd3, Bdh2, Hpd, Sds, Aass, Hibadh, Aldh1l1, Fah, Ido2, Got2, Acat1, Bckdhb, Cdo1, Idua, Faah, Acaa1a, Acaa2, Fgf2, Akr1d1, Kmo, Etfbkmt, Pex2, Gls2, Lonp2, Fabp1, Bckdha, Acat3, Acadm, Ddo, …	GO_BiologicalProcess	Hypermethylated
GO:0006631	fatty acid metabolic process	352	92	33.53	9.89474e-19	ENSMUSG00000002250, ENSMUSG00000003053, ENSMUSG00000003623, ENSMUSG00000003721, ENSMUSG00000004056, ENSMUSG00000005373, ENSMUSG00000005514, ENSMUSG00000010651, ENSMUSG00000017950, ENSMUSG00000018796, ENSMUSG00000020063, ENSMUSG00000020532, ENSMUSG00000020538, ENSMUSG00000020593, ENSMUSG00000020777, ENSMUSG00000020810, ENSMUSG00000020917, ENSMUSG00000020919, ENSMUSG00000021364, ENSMUSG00000021417,…	Ppard, Cyp2c29, Crot, Insig2, Akt2, Mlxipl, Por, Acaa1b, Hnf4a, Acsl1, Sirt1, Acaca, Srebf1, Lpin1, Acox1, Cygb, Acly, Stat5b, Elovl2, Eci2, Acot12, Hacl1, Cryl1, Ephx2, Ppara, Cyp2d26, Lpin2, C3, Cyp4f14, Hsd17b4, Cyb5a, Fads3, Fads2, Cpt1a, Gpam, Fasn, Cyp2c23, Cyp2e1, Slc45a3, Lpgat1, Phyh, Hao1, Slc27a2, Acad9, Abcd3, Bdh2, Prkaa2, Prkag2, Aacs, Tbxas1, Adipor2, Dgat2, Acadsb, Acsm2, Acsm5, G…	GO_BiologicalProcess	Hypermethylated
GO:0006629	lipid metabolic process	1177	209	112.13	1.2e-18	ENSMUSG00000000049, ENSMUSG00000000326, ENSMUSG00000001247, ENSMUSG00000001588, ENSMUSG00000001847, ENSMUSG00000002250, ENSMUSG00000003053, ENSMUSG00000003585, ENSMUSG00000003623, ENSMUSG00000003721, ENSMUSG00000004056, ENSMUSG00000004270, ENSMUSG00000004815, ENSMUSG00000005373, ENSMUSG00000005514, ENSMUSG00000007038, ENSMUSG00000009646, ENSMUSG00000010175, ENSMUSG00000010651, ENSMUSG00000013663,…	Apoh, Comt, Lsr, Acap1, Rac1, Ppard, Cyp2c29, Sec14l2, Crot, Insig2, Akt2, Lpcat3, Dgkq, Mlxipl, Por, Neu1, Pla2g12b, Prox1, Acaa1b, Pten, Abca1, Cers2, Plcg1, Serinc3, Hnf4a, Cyb5r3, Pip4k2b, Acsl1, Map7, Igf1, Sirt1, Slc22a4, Xbp1, Acaca, Srebf1, Lpin1, Apob, Acox1, Cygb, Acly, Stat5b, Sel1l, Sgpp1, Akr1c6, Fdft1, Gpld1, Elovl2, Eci2, Srd5a1, Acot12, Il6st, Nr1d2, Hacl1, Cryl1, Ephx2, Ppara, Cy…	GO_BiologicalProcess	Hypermethylated
GO:0009987	cellular process	14499	1540	1381.27	3.90476e-18	ENSMUSG00000000049, ENSMUSG00000000134, ENSMUSG00000000149, ENSMUSG00000000216, ENSMUSG00000000303, ENSMUSG00000000326, ENSMUSG00000000374, ENSMUSG00000000441, ENSMUSG00000000530, ENSMUSG00000000538, ENSMUSG00000000627, ENSMUSG00000000628, ENSMUSG00000000631, ENSMUSG00000000673, ENSMUSG00000000708, ENSMUSG00000000787, ENSMUSG00000000903, ENSMUSG00000001017, ENSMUSG00000001036, ENSMUSG00000001123,…	Apoh, Tfe3, Gna12, Scnn1g, Cdh1, Comt, Trappc10, Raf1, Acvrl1, Tom1l2, Sema4f, Hk2, Myo18a, Haao, Kat2b, Ddx3x, Vpreb3, Chtop, Epn2, Lgals9, Ftcd, Sema6b, Lsr, Hpn, Sync, Fndc5, Snd1, Col18a1, Ell2, Acap1, Tat, Clpb, Rac1, Ltbp1, Nfix, Ltbp2, Kmt2a, Mybpc3, Ppard, Daxx, Armc6, Snx9, Nr2f6, Prpf6, Pex6, Cdkn1b, Cyp2c29, Tbc1d8, Sh3gl1, Ranbp2, Dlgap1, Grik5, Prodh, Sec14l2, Crot, Insig2, Calr, Mmd…	GO_BiologicalProcess	Hypermethylated
GO:0006807	nitrogen compound metabolic process	8520	989	811.67	4.54545e-17	ENSMUSG00000000049, ENSMUSG00000000134, ENSMUSG00000000149, ENSMUSG00000000303, ENSMUSG00000000326, ENSMUSG00000000441, ENSMUSG00000000530, ENSMUSG00000000628, ENSMUSG00000000673, ENSMUSG00000000708, ENSMUSG00000000787, ENSMUSG00000001017, ENSMUSG00000001123, ENSMUSG00000001155, ENSMUSG00000001249, ENSMUSG00000001424, ENSMUSG00000001542, ENSMUSG00000001670, ENSMUSG00000001847, ENSMUSG00000001911,…	Apoh, Tfe3, Gna12, Cdh1, Comt, Raf1, Acvrl1, Hk2, Haao, Kat2b, Ddx3x, Chtop, Lgals9, Ftcd, Hpn, Snd1, Ell2, Tat, Rac1, Nfix, Kmt2a, Ppard, Daxx, Snx9, Nr2f6, Prpf6, Cdkn1b, Mpnd, Ranbp2, Dlgap1, Prodh, Sec14l2, Crot, Insig2, Calr, Mmd, Akt2, Emg1, Utp20, Ndrg2, Wwox, Arid3b, Dgkq, Prlr, Mlxipl, Por, Adcy9, Ctr9, Nr1i3, Uqcc1, Ncoa2, Nr2c1, Prg4, Fbln1, Neurl1a, Epha2, Rbm14, Itih3, Itih1, Gtf2h1,…	GO_BiologicalProcess	Hypermethylated
GO:0006810	transport	4221	550	402.12	1.73913e-16	ENSMUSG00000000049, ENSMUSG00000000216, ENSMUSG00000000303, ENSMUSG00000000326, ENSMUSG00000000374, ENSMUSG00000000441, ENSMUSG00000000538, ENSMUSG00000000628, ENSMUSG00000000631, ENSMUSG00000000903, ENSMUSG00000001036, ENSMUSG00000001123, ENSMUSG00000001247, ENSMUSG00000001249, ENSMUSG00000001436, ENSMUSG00000001576, ENSMUSG00000001847, ENSMUSG00000002028, ENSMUSG00000002250, ENSMUSG00000002365,…	Apoh, Scnn1g, Cdh1, Comt, Trappc10, Raf1, Tom1l2, Hk2, Myo18a, Vpreb3, Epn2, Lgals9, Lsr, Hpn, Slc19a1, Ergic1, Rac1, Kmt2a, Ppard, Snx9, Pex6, Cdkn1b, Tbc1d8, Sh3gl1, Ranbp2, Grik5, Sec14l2, Crot, Calr, Akt2, Mcoln1, Plekha8, G6pc2, Prlr, Clint1, Fbln1, Neurl1a, Cnp, Sulf2, Hspa1l, Homer1, Rhoa, Slc1a7, Pttg1ip, Ube2g2, Slc16a12, Tnpo1, Pla2g12b, Hyal2, Slc38a3, Faf1, Slc5a1, Evi5, Tnpo3, Pten, …	GO_BiologicalProcess	Hypermethylated
GO:0065008	regulation of biological quality	3286	448	313.05	2.33333e-16	ENSMUSG00000000049, ENSMUSG00000000149, ENSMUSG00000000216, ENSMUSG00000000303, ENSMUSG00000000326, ENSMUSG00000000441, ENSMUSG00000000530, ENSMUSG00000000627, ENSMUSG00000000628, ENSMUSG00000000673, ENSMUSG00000000708, ENSMUSG00000001123, ENSMUSG00000001249, ENSMUSG00000001847, ENSMUSG00000002028, ENSMUSG00000002100, ENSMUSG00000002250, ENSMUSG00000002763, ENSMUSG00000003226, ENSMUSG00000003378,…	Apoh, Gna12, Scnn1g, Cdh1, Comt, Raf1, Acvrl1, Sema4f, Hk2, Haao, Kat2b, Lgals9, Hpn, Rac1, Kmt2a, Mybpc3, Ppard, Pex6, Ranbp2, Grik5, Calr, Akt2, Mcoln1, Arhgef18, Dgkq, G6pc2, Prlr, Mlxipl, Por, Ncoa2, P2rx5, Fbln1, Neurl1a, Usp19, Cnp, Homer1, Rhoa, Carhsp1, Pla2g12b, Hyal2, Faf1, Pten, Abca1, Srf, Sqstm1, Cacna1d, Mapkapk2, Lamp2, Plcg1, Tmprss6, Cacnb4, Hnf4a, Mapt, Ncor1, Atp6v0a1, Gopc, Li…	GO_BiologicalProcess	Hypermethylated
GO:0044255	cellular lipid metabolic process	876	162	83.45	3.69231e-16	ENSMUSG00000000049, ENSMUSG00000001847, ENSMUSG00000002250, ENSMUSG00000003053, ENSMUSG00000003623, ENSMUSG00000003721, ENSMUSG00000004056, ENSMUSG00000004270, ENSMUSG00000004815, ENSMUSG00000005373, ENSMUSG00000005514, ENSMUSG00000007038, ENSMUSG00000009646, ENSMUSG00000010651, ENSMUSG00000013663, ENSMUSG00000015714, ENSMUSG00000016933, ENSMUSG00000017707, ENSMUSG00000017950, ENSMUSG00000018547,…	Apoh, Rac1, Ppard, Cyp2c29, Crot, Insig2, Akt2, Lpcat3, Dgkq, Mlxipl, Por, Neu1, Pla2g12b, Acaa1b, Pten, Cers2, Plcg1, Serinc3, Hnf4a, Pip4k2b, Acsl1, Map7, Sirt1, Slc22a4, Acaca, Srebf1, Lpin1, Apob, Acox1, Cygb, Acly, Stat5b, Sel1l, Sgpp1, Fdft1, Gpld1, Elovl2, Eci2, Acot12, Il6st, Hacl1, Cryl1, Ephx2, Ppara, Cyp2d26, Gpd1, Lpin2, C3, Cyp4f14, Hsd17b4, Cyb5a, Fads3, Fads2, Cpt1a, Gpam, Tcf7l2, …	GO_BiologicalProcess	Hypermethylated
GO:0051234	establishment of localization	4342	561	413.65	3.69231e-16	ENSMUSG00000000049, ENSMUSG00000000216, ENSMUSG00000000303, ENSMUSG00000000326, ENSMUSG00000000374, ENSMUSG00000000441, ENSMUSG00000000538, ENSMUSG00000000628, ENSMUSG00000000631, ENSMUSG00000000903, ENSMUSG00000001036, ENSMUSG00000001123, ENSMUSG00000001247, ENSMUSG00000001249, ENSMUSG00000001436, ENSMUSG00000001576, ENSMUSG00000001847, ENSMUSG00000002028, ENSMUSG00000002250, ENSMUSG00000002365,…	Apoh, Scnn1g, Cdh1, Comt, Trappc10, Raf1, Tom1l2, Hk2, Myo18a, Vpreb3, Epn2, Lgals9, Lsr, Hpn, Slc19a1, Ergic1, Rac1, Kmt2a, Ppard, Snx9, Pex6, Cdkn1b, Tbc1d8, Sh3gl1, Ranbp2, Grik5, Sec14l2, Crot, Calr, Akt2, Mcoln1, Plekha8, G6pc2, Prlr, Clint1, Fbln1, Neurl1a, Cnp, Sulf2, Hspa1l, Homer1, Rhoa, Slc1a7, Pttg1ip, Ube2g2, Slc16a12, Tnpo1, Pla2g12b, Hyal2, Slc38a3, Faf1, Slc5a1, Evi5, Tnpo3, Pten, …	GO_BiologicalProcess	Hypermethylated
GO:0006793	phosphorus metabolic process	2888	400	275.13	1.55556e-15	ENSMUSG00000000441, ENSMUSG00000000530, ENSMUSG00000000628, ENSMUSG00000000673, ENSMUSG00000000708, ENSMUSG00000000787, ENSMUSG00000001123, ENSMUSG00000001249, ENSMUSG00000001847, ENSMUSG00000002250, ENSMUSG00000002307, ENSMUSG00000002365, ENSMUSG00000003031, ENSMUSG00000003226, ENSMUSG00000003623, ENSMUSG00000003948, ENSMUSG00000004056, ENSMUSG00000004270, ENSMUSG00000004558, ENSMUSG00000004815,…	Raf1, Acvrl1, Hk2, Haao, Kat2b, Ddx3x, Lgals9, Hpn, Rac1, Ppard, Daxx, Snx9, Cdkn1b, Ranbp2, Crot, Mmd, Akt2, Lpcat3, Ndrg2, Dgkq, G6pc2, Prlr, Mlxipl, Adcy9, Cs, Fbln1, Neurl1a, Epha2, Gtf2h1, Cnp, Rhoa, Cdk9, Pla2g12b, Nuak2, Hyal2, Prox1, Pdhx, Pten, Slc25a13, Abca1, Sash1, Clpx, Itga2, Mocs2, Sqstm1, Mapkapk2, Cmah, Plcg1, Sdc4, Traf4, Cacnb4, Pipox, Igfbp4, Cdc6, Serinc3, Hnf4a, Mtmr4, Mapt,…	GO_BiologicalProcess	Hypermethylated
GO:0051186	cofactor metabolic process	346	84	32.96	3.28571e-15	ENSMUSG00000000628, ENSMUSG00000000673, ENSMUSG00000003623, ENSMUSG00000005373, ENSMUSG00000005683, ENSMUSG00000009566, ENSMUSG00000010914, ENSMUSG00000015536, ENSMUSG00000015806, ENSMUSG00000017453, ENSMUSG00000017950, ENSMUSG00000018501, ENSMUSG00000018677, ENSMUSG00000019804, ENSMUSG00000020051, ENSMUSG00000020053, ENSMUSG00000020250, ENSMUSG00000020321, ENSMUSG00000020456, ENSMUSG00000020532,…	Hk2, Haao, Crot, Mlxipl, Cs, Fpgs, Pdhx, Mocs2, Qdpr, Pipox, Hnf4a, Ncor1, Slc25a39, Snx3, Pah, Igf1, Txnrd1, Mdh1, Ogdh, Acaca, Shmt1, Acly, Dcakd, Mthfd1, Akr1c6, Esrrb, Pcbd2, Acot12, Btd, Nadk2, Ppara, Cpox, Gpd1, Slc11a2, Hsd17b4, Fech, Prdx5, Gpam, Fasn, Shmt2, Coq8a, Gpd2, Kynu, Idh3b, Ahcy, Tdo2, Bdh2, Aldob, Prkaa2, Scp2, Prkag2, H6pd, Nadk, Khk, Ahcyl2, Aldh1l1, Dgat2, Acadsb, Hpx, Acsm…	GO_BiologicalProcess	Hypermethylated
GO:1901605	alpha-amino acid metabolic process	182	56	17.34	5.03448e-15	ENSMUSG00000000326, ENSMUSG00000001155, ENSMUSG00000001670, ENSMUSG00000003526, ENSMUSG00000009566, ENSMUSG00000017453, ENSMUSG00000017718, ENSMUSG00000017950, ENSMUSG00000020017, ENSMUSG00000020051, ENSMUSG00000020250, ENSMUSG00000020534, ENSMUSG00000020919, ENSMUSG00000021033, ENSMUSG00000021048, ENSMUSG00000021794, ENSMUSG00000022129, ENSMUSG00000022751, ENSMUSG00000022821, ENSMUSG00000024827,…	Comt, Ftcd, Tat, Prodh, Fpgs, Pipox, Afmid, Hnf4a, Hal, Pah, Txnrd1, Shmt1, Stat5b, Gstz1, Mthfd1, Glud1, Dct, Nit2, Hgd, Gldc, P4hb, Got1, Shmt2, Cps1, Glul, Kynu, Hdc, Ahcy, Tdo2, Gclm, Hpd, Sds, Aass, Ahcyl2, Hibadh, Fah, Ido2, Got2, Gpt2, Egln1, Acat1, Gclc, Cdo1, Kyat1, Kmo, Kyat3, Gls2, Nr1h4, Ghr, Ero1lb, Egln2, Cyp2d22, Ddo, Mpst, Bhmt, Ass1	GO_BiologicalProcess	Hypermethylated
GO:0016043	cellular component organization	5447	669	518.92	8e-15	ENSMUSG00000000149, ENSMUSG00000000303, ENSMUSG00000000374, ENSMUSG00000000441, ENSMUSG00000000530, ENSMUSG00000000538, ENSMUSG00000000627, ENSMUSG00000000628, ENSMUSG00000000631, ENSMUSG00000000708, ENSMUSG00000000787, ENSMUSG00000001036, ENSMUSG00000001155, ENSMUSG00000001247, ENSMUSG00000001249, ENSMUSG00000001435, ENSMUSG00000001847, ENSMUSG00000002020, ENSMUSG00000002028, ENSMUSG00000002100,…	Gna12, Cdh1, Trappc10, Raf1, Acvrl1, Tom1l2, Sema4f, Hk2, Myo18a, Kat2b, Ddx3x, Epn2, Ftcd, Lsr, Hpn, Col18a1, Rac1, Ltbp2, Kmt2a, Mybpc3, Ppard, Daxx, Snx9, Prpf6, Pex6, Cdkn1b, Tbc1d8, Sh3gl1, Ranbp2, Dlgap1, Grik5, Calr, Akt2, Emg1, Mcoln1, Arhgef18, Mtfp1, Prlr, Ctr9, Uqcc1, P2rx5, Clint1, Fbln1, Neurl1a, Epha2, Rbm14, Gmnn, Cnp, Sulf2, Hspa1l, Msh5, Neu1, Rhoa, Zmiz1, Mgst1, Ncaph2, Cdk9, Nu…	GO_BiologicalProcess	Hypermethylated
GO:0048856	anatomical structure development	5209	644	496.24	9.67742e-15	ENSMUSG00000000049, ENSMUSG00000000134, ENSMUSG00000000149, ENSMUSG00000000216, ENSMUSG00000000303, ENSMUSG00000000325, ENSMUSG00000000441, ENSMUSG00000000530, ENSMUSG00000000627, ENSMUSG00000000708, ENSMUSG00000001036, ENSMUSG00000001123, ENSMUSG00000001227, ENSMUSG00000001247, ENSMUSG00000001249, ENSMUSG00000001435, ENSMUSG00000001847, ENSMUSG00000001870, ENSMUSG00000001911, ENSMUSG00000002028,…	Apoh, Tfe3, Gna12, Scnn1g, Cdh1, Arvcf, Raf1, Acvrl1, Sema4f, Kat2b, Epn2, Lgals9, Sema6b, Lsr, Hpn, Col18a1, Rac1, Ltbp1, Nfix, Kmt2a, Mybpc3, Ppard, Daxx, Armc6, Nr2f6, Cdkn1b, Insig2, Calr, Mmd, Akt2, Emg1, Ndrg2, Arhgef18, Wwox, Arid3b, Prlr, Por, Ctr9, P2rx5, Prg4, Fbln1, Neurl1a, Epha2, Usp19, Gmnn, Cnp, Sulf2, Hspa1l, Neu1, Pcdha10, Homer1, Rhoa, Zmiz1, Ncaph2, Cdk9, Pou6f2, Hyal2, Prox1, …	GO_BiologicalProcess	Hypermethylated
GO:0048518	positive regulation of biological process	5280	650	503.01	1.625e-14	ENSMUSG00000000049, ENSMUSG00000000134, ENSMUSG00000000303, ENSMUSG00000000326, ENSMUSG00000000441, ENSMUSG00000000530, ENSMUSG00000000628, ENSMUSG00000000631, ENSMUSG00000000708, ENSMUSG00000000787, ENSMUSG00000001123, ENSMUSG00000001249, ENSMUSG00000001334, ENSMUSG00000001435, ENSMUSG00000001542, ENSMUSG00000001847, ENSMUSG00000001870, ENSMUSG00000001911, ENSMUSG00000002028, ENSMUSG00000002250,…	Apoh, Tfe3, Cdh1, Comt, Raf1, Acvrl1, Hk2, Myo18a, Kat2b, Ddx3x, Lgals9, Hpn, Fndc5, Col18a1, Ell2, Rac1, Ltbp1, Nfix, Kmt2a, Ppard, Daxx, Snx9, Prpf6, Cdkn1b, Ranbp2, Grik5, Sec14l2, Insig2, Calr, Mmd, Akt2, Wwox, Arid3b, Dgkq, Prlr, Mlxipl, Por, Ctr9, Nr1i3, Uqcc1, Ncoa2, Nr2c1, Fbln1, Neurl1a, Epha2, Rbm14, Gtf2h1, Usp19, Sulf2, Hspa1l, Neu1, Homer1, Rhoa, Zmiz1, Tle1, Pttg1ip, Cdk9, Hyal2, Sl…	GO_BiologicalProcess	Hypermethylated
GO:0032502	developmental process	5584	680	531.97	2.66667e-14	ENSMUSG00000000049, ENSMUSG00000000134, ENSMUSG00000000149, ENSMUSG00000000216, ENSMUSG00000000303, ENSMUSG00000000325, ENSMUSG00000000441, ENSMUSG00000000530, ENSMUSG00000000627, ENSMUSG00000000708, ENSMUSG00000001036, ENSMUSG00000001123, ENSMUSG00000001227, ENSMUSG00000001247, ENSMUSG00000001249, ENSMUSG00000001334, ENSMUSG00000001424, ENSMUSG00000001435, ENSMUSG00000001847, ENSMUSG00000001870,…	Apoh, Tfe3, Gna12, Scnn1g, Cdh1, Arvcf, Raf1, Acvrl1, Sema4f, Kat2b, Epn2, Lgals9, Sema6b, Lsr, Hpn, Fndc5, Snd1, Col18a1, Rac1, Ltbp1, Nfix, Kmt2a, Mybpc3, Ppard, Daxx, Armc6, Nr2f6, Cdkn1b, Insig2, Calr, Mmd, Akt2, Emg1, Ndrg2, Arhgef18, Wwox, Arid3b, Prlr, Por, Ctr9, P2rx5, Prg4, Fbln1, Neurl1a, Epha2, Usp19, Gmnn, Cnp, Sulf2, Hspa1l, Neu1, Pcdha10, Homer1, Rhoa, Zmiz1, Ncaph2, Cdk9, Pou6f2, H…	GO_BiologicalProcess	Hypermethylated
GO:0048523	negative regulation of cellular process	4324	548	411.93	4.05882e-14	ENSMUSG00000000049, ENSMUSG00000000303, ENSMUSG00000000326, ENSMUSG00000000441, ENSMUSG00000000530, ENSMUSG00000000538, ENSMUSG00000000627, ENSMUSG00000000628, ENSMUSG00000000631, ENSMUSG00000000708, ENSMUSG00000000787, ENSMUSG00000000903, ENSMUSG00000001123, ENSMUSG00000001249, ENSMUSG00000001911, ENSMUSG00000002028, ENSMUSG00000002250, ENSMUSG00000002307, ENSMUSG00000002393, ENSMUSG00000003031,…	Apoh, Cdh1, Comt, Raf1, Acvrl1, Tom1l2, Sema4f, Hk2, Myo18a, Kat2b, Ddx3x, Vpreb3, Lgals9, Hpn, Nfix, Kmt2a, Ppard, Daxx, Nr2f6, Cdkn1b, Insig2, Calr, Akt2, Ndrg2, Mcoln1, Wwox, Dgkq, Mlxipl, Por, Ctr9, Nr1i3, Ncoa2, Nr2c1, Prg4, Fbln1, Neurl1a, Epha2, Rbm14, Itih3, Itih1, Usp19, Gmnn, Sulf2, Rhoa, Tle1, Pttg1ip, Ube2g2, Cdk9, Nuak2, Hyal2, Prox1, Faf1, Pten, Srf, Cers2, Sqstm1, Rxra, Stard13, Ct…	GO_BiologicalProcess	Hypermethylated
GO:0006520	cellular amino acid metabolic process	255	67	24.29	4.17143e-14	ENSMUSG00000000326, ENSMUSG00000001155, ENSMUSG00000001670, ENSMUSG00000003526, ENSMUSG00000009566, ENSMUSG00000017453, ENSMUSG00000017718, ENSMUSG00000017950, ENSMUSG00000018995, ENSMUSG00000020017, ENSMUSG00000020051, ENSMUSG00000020182, ENSMUSG00000020250, ENSMUSG00000020534, ENSMUSG00000020919, ENSMUSG00000021033, ENSMUSG00000021048, ENSMUSG00000021794, ENSMUSG00000022129, ENSMUSG00000022241,…	Comt, Ftcd, Tat, Prodh, Fpgs, Pipox, Afmid, Hnf4a, Nars2, Hal, Pah, Ddc, Txnrd1, Shmt1, Stat5b, Gstz1, Mthfd1, Glud1, Dct, Tars, Dpys, Nit2, Hgd, Gldc, P4hb, Got1, Shmt2, Cps1, Glul, Kynu, Hdc, Ahcy, Tdo2, Gclm, Hpd, Sds, Aass, Ahcyl2, Hibadh, Fah, Ido2, Got2, Gpt2, Aars, Egln1, Acat1, Bckdhb, Gclc, Cdo1, Cacna1a, Iars, Kyat1, Kmo, Kyat3, Pm20d1, Gls2, Nr1h4, Ghr, Cars2, Ero1lb, Egln2, Bckdha, Cy…	GO_BiologicalProcess	Hypermethylated
GO:0033036	macromolecule localization	2732	375	260.27	5.55556e-14	ENSMUSG00000000049, ENSMUSG00000000303, ENSMUSG00000000441, ENSMUSG00000000538, ENSMUSG00000000628, ENSMUSG00000000631, ENSMUSG00000000787, ENSMUSG00000000903, ENSMUSG00000001123, ENSMUSG00000001247, ENSMUSG00000001847, ENSMUSG00000002250, ENSMUSG00000002307, ENSMUSG00000002365, ENSMUSG00000002455, ENSMUSG00000002763, ENSMUSG00000003134, ENSMUSG00000003226, ENSMUSG00000003279, ENSMUSG00000003378,…	Apoh, Cdh1, Raf1, Tom1l2, Hk2, Myo18a, Ddx3x, Vpreb3, Lgals9, Lsr, Rac1, Ppard, Daxx, Snx9, Prpf6, Pex6, Tbc1d8, Ranbp2, Dlgap1, Grik5, Crot, Calr, Mmd, Akt2, Plekha8, G6pc2, Fbln1, Epha2, Sulf2, Hspa1l, Homer1, Pttg1ip, Ube2g2, Tnpo1, Pla2g12b, Hyal2, Faf1, Evi5, Tnpo3, Abca1, Itga2, Sqstm1, Lamp2, Pacsin2, Plcg1, Arl5b, Hnf4a, Mapt, Myo1b, Akap1, Derl2, Ncor1, Acsl1, Ddx39b, Snx3, Gopc, Ptprk, …	GO_BiologicalProcess	Hypermethylated
GO:0048731	system development	4259	540	405.74	5.78947e-14	ENSMUSG00000000049, ENSMUSG00000000134, ENSMUSG00000000303, ENSMUSG00000000441, ENSMUSG00000000530, ENSMUSG00000000627, ENSMUSG00000000708, ENSMUSG00000001036, ENSMUSG00000001123, ENSMUSG00000001227, ENSMUSG00000001247, ENSMUSG00000001249, ENSMUSG00000001435, ENSMUSG00000001847, ENSMUSG00000001870, ENSMUSG00000001911, ENSMUSG00000002028, ENSMUSG00000002100, ENSMUSG00000002250, ENSMUSG00000002343,…	Apoh, Tfe3, Cdh1, Raf1, Acvrl1, Sema4f, Kat2b, Epn2, Lgals9, Sema6b, Lsr, Hpn, Col18a1, Rac1, Ltbp1, Nfix, Kmt2a, Mybpc3, Ppard, Armc6, Nr2f6, Cdkn1b, Insig2, Calr, Mmd, Akt2, Ndrg2, Wwox, Prlr, Por, Ctr9, Prg4, Neurl1a, Epha2, Usp19, Gmnn, Cnp, Sulf2, Neu1, Pcdha10, Homer1, Rhoa, Zmiz1, Ncaph2, Hyal2, Prox1, Slc5a1, Pten, Sash1, Itga2, Srf, Cers2, Rxra, Stard13, Ctsz, Mapkapk2, Atxn10, Srsf6, Pl…	GO_BiologicalProcess	Hypermethylated
GO:0070887	cellular response to chemical stimulus	2378	335	226.54	5.78947e-14	ENSMUSG00000000303, ENSMUSG00000000441, ENSMUSG00000000530, ENSMUSG00000000628, ENSMUSG00000000708, ENSMUSG00000000787, ENSMUSG00000001847, ENSMUSG00000001870, ENSMUSG00000002028, ENSMUSG00000002250, ENSMUSG00000002307, ENSMUSG00000002393, ENSMUSG00000003031, ENSMUSG00000003814, ENSMUSG00000004038, ENSMUSG00000004056, ENSMUSG00000004637, ENSMUSG00000005268, ENSMUSG00000005373, ENSMUSG00000005609,…	Cdh1, Raf1, Acvrl1, Hk2, Kat2b, Ddx3x, Rac1, Ltbp1, Kmt2a, Ppard, Daxx, Nr2f6, Cdkn1b, Calr, Gstm3, Akt2, Wwox, Prlr, Mlxipl, Ctr9, Nr1i3, Ncoa2, Nr2c1, Neurl1a, Epha2, Gtf2h1, Usp19, Sulf2, Rhoa, Mgst1, Ube2g2, Cdk9, Hyal2, Pten, Abca1, Sash1, Pcolce2, Srf, Rxra, Mapkapk2, Plcg1, Tmprss6, Cacnb4, Hnf4a, Smurf2, Mtmr4, Mapt, Derl2, Kdm6b, Ncor1, Acsl1, Ptprk, Arid5b, Psen1, Cry1, Hsp90b1, Igf1, S…	GO_BiologicalProcess	Hypermethylated
GO:0071840	cellular component organization or biogenesis	5608	680	534.26	6e-14	ENSMUSG00000000149, ENSMUSG00000000303, ENSMUSG00000000374, ENSMUSG00000000441, ENSMUSG00000000530, ENSMUSG00000000538, ENSMUSG00000000627, ENSMUSG00000000628, ENSMUSG00000000631, ENSMUSG00000000708, ENSMUSG00000000787, ENSMUSG00000001036, ENSMUSG00000001155, ENSMUSG00000001247, ENSMUSG00000001249, ENSMUSG00000001435, ENSMUSG00000001847, ENSMUSG00000002020, ENSMUSG00000002028, ENSMUSG00000002100,…	Gna12, Cdh1, Trappc10, Raf1, Acvrl1, Tom1l2, Sema4f, Hk2, Myo18a, Kat2b, Ddx3x, Epn2, Ftcd, Lsr, Hpn, Col18a1, Rac1, Ltbp2, Kmt2a, Mybpc3, Ppard, Daxx, Snx9, Prpf6, Pex6, Cdkn1b, Tbc1d8, Sh3gl1, Ranbp2, Dlgap1, Grik5, Calr, Akt2, Emg1, Utp20, Mcoln1, Arhgef18, Mtfp1, Prlr, Ctr9, Uqcc1, P2rx5, Clint1, Fbln1, Neurl1a, Epha2, Rbm14, Gmnn, Cnp, Sulf2, Hspa1l, Msh5, Neu1, Rhoa, Zmiz1, Mgst1, Ncaph2, C…	GO_BiologicalProcess	Hypermethylated
GO:0007275	multicellular organism development	4795	596	456.8	6e-14	ENSMUSG00000000049, ENSMUSG00000000134, ENSMUSG00000000149, ENSMUSG00000000303, ENSMUSG00000000325, ENSMUSG00000000441, ENSMUSG00000000530, ENSMUSG00000000627, ENSMUSG00000000708, ENSMUSG00000001036, ENSMUSG00000001123, ENSMUSG00000001227, ENSMUSG00000001247, ENSMUSG00000001249, ENSMUSG00000001435, ENSMUSG00000001847, ENSMUSG00000001870, ENSMUSG00000001911, ENSMUSG00000002028, ENSMUSG00000002100,…	Apoh, Tfe3, Gna12, Cdh1, Arvcf, Raf1, Acvrl1, Sema4f, Kat2b, Epn2, Lgals9, Sema6b, Lsr, Hpn, Col18a1, Rac1, Ltbp1, Nfix, Kmt2a, Mybpc3, Ppard, Armc6, Nr2f6, Cdkn1b, Insig2, Calr, Mmd, Akt2, Emg1, Ndrg2, Wwox, Arid3b, Prlr, Por, Ctr9, P2rx5, Prg4, Neurl1a, Epha2, Usp19, Gmnn, Cnp, Sulf2, Hspa1l, Neu1, Pcdha10, Homer1, Rhoa, Zmiz1, Ncaph2, Pou6f2, Hyal2, Prox1, Ebf3, Slc5a1, Pten, Sash1, Itga2, Srf…	GO_BiologicalProcess	Hypermethylated
GO:0048519	negative regulation of biological process	4749	590	452.42	9.7561e-14	ENSMUSG00000000049, ENSMUSG00000000303, ENSMUSG00000000326, ENSMUSG00000000441, ENSMUSG00000000530, ENSMUSG00000000538, ENSMUSG00000000627, ENSMUSG00000000628, ENSMUSG00000000631, ENSMUSG00000000708, ENSMUSG00000000787, ENSMUSG00000000903, ENSMUSG00000001123, ENSMUSG00000001249, ENSMUSG00000001424, ENSMUSG00000001847, ENSMUSG00000001911, ENSMUSG00000002028, ENSMUSG00000002250, ENSMUSG00000002307,…	Apoh, Cdh1, Comt, Raf1, Acvrl1, Tom1l2, Sema4f, Hk2, Myo18a, Kat2b, Ddx3x, Vpreb3, Lgals9, Hpn, Snd1, Rac1, Nfix, Kmt2a, Ppard, Daxx, Nr2f6, Cdkn1b, Insig2, Calr, Akt2, Ndrg2, Mcoln1, Wwox, Dgkq, Mlxipl, Por, Ctr9, Nr1i3, Ncoa2, Nr2c1, Prg4, Fbln1, Neurl1a, Epha2, Rbm14, Itih3, Itih1, Usp19, Gmnn, Sulf2, Rhoa, Tle1, Carhsp1, Pttg1ip, Ube2g2, Cdk9, Nuak2, Hyal2, Prox1, Faf1, Pten, Srf, Cers2, Sqst…	GO_BiologicalProcess	Hypermethylated
GO:0010033	response to organic substance	2543	351	242.26	2.04762e-13	ENSMUSG00000000303, ENSMUSG00000000441, ENSMUSG00000000530, ENSMUSG00000000628, ENSMUSG00000000708, ENSMUSG00000001123, ENSMUSG00000001249, ENSMUSG00000001670, ENSMUSG00000001870, ENSMUSG00000002250, ENSMUSG00000002307, ENSMUSG00000002393, ENSMUSG00000003031, ENSMUSG00000003814, ENSMUSG00000004038, ENSMUSG00000004056, ENSMUSG00000004637, ENSMUSG00000004815, ENSMUSG00000005268, ENSMUSG00000005373,…	Cdh1, Raf1, Acvrl1, Hk2, Kat2b, Lgals9, Hpn, Tat, Ltbp1, Ppard, Daxx, Nr2f6, Cdkn1b, Calr, Gstm3, Akt2, Wwox, Dgkq, Prlr, Mlxipl, Ctr9, Nr1i3, Ncoa2, Nr2c1, Neurl1a, Epha2, Gtf2h1, Usp19, Sulf2, Homer1, Rhoa, Mgst1, Ube2g2, Cdk9, Hyal2, Pten, Abca1, Sash1, Pcolce2, Srf, Rxra, Mapkapk2, Plcg1, Tmprss6, Cacnb4, Hnf4a, Smurf2, Mtmr4, Mapt, Derl2, Ncor1, Acsl1, Ptprk, Cdk1, Arid5b, Psen1, Map7, Cry1,…	GO_BiologicalProcess	Hypermethylated
GO:0044283	small molecule biosynthetic process	465	97	44.3	3.5814e-13	ENSMUSG00000000708, ENSMUSG00000003226, ENSMUSG00000003585, ENSMUSG00000003721, ENSMUSG00000004815, ENSMUSG00000005232, ENSMUSG00000005373, ENSMUSG00000005514, ENSMUSG00000009566, ENSMUSG00000010175, ENSMUSG00000015806, ENSMUSG00000016933, ENSMUSG00000017950, ENSMUSG00000018042, ENSMUSG00000020038, ENSMUSG00000020051, ENSMUSG00000020063, ENSMUSG00000020532, ENSMUSG00000020534, ENSMUSG00000020538,…	Kat2b, Ranbp2, Sec14l2, Insig2, Dgkq, G6pc2, Mlxipl, Por, Fpgs, Prox1, Qdpr, Plcg1, Hnf4a, Cyb5r3, Cry1, Pah, Sirt1, Acaca, Shmt1, Srebf1, Apob, Acly, Mthfd1, Fdft1, Elovl2, Fbp2, Pcbd2, Glud1, Ppara, Gpd1, Fads3, Fads2, Tcf7l2, Rbp4, Fasn, Got1, Shmt2, Cps1, Slc45a3, Glul, Coq8a, Lpgat1, Gpd2, Kynu, Slc27a2, Ahcy, Hmgcs2, Abcd3, Cyp7a1, Prkaa2, Scp2, Prkag2, Sds, Aass, Tbxas1, Dgat2, Acsm2, Acsm…	GO_BiologicalProcess	Hypermethylated
GO:0006796	phosphate-containing compound metabolic process	2827	381	269.32	4.13636e-13	ENSMUSG00000000441, ENSMUSG00000000530, ENSMUSG00000000628, ENSMUSG00000000673, ENSMUSG00000000708, ENSMUSG00000000787, ENSMUSG00000001123, ENSMUSG00000001249, ENSMUSG00000001847, ENSMUSG00000002250, ENSMUSG00000002307, ENSMUSG00000002365, ENSMUSG00000003031, ENSMUSG00000003226, ENSMUSG00000003623, ENSMUSG00000003948, ENSMUSG00000004056, ENSMUSG00000004270, ENSMUSG00000004558, ENSMUSG00000004815,…	Raf1, Acvrl1, Hk2, Haao, Kat2b, Ddx3x, Lgals9, Hpn, Rac1, Ppard, Daxx, Snx9, Cdkn1b, Ranbp2, Crot, Mmd, Akt2, Lpcat3, Ndrg2, Dgkq, G6pc2, Prlr, Mlxipl, Adcy9, Fbln1, Neurl1a, Epha2, Gtf2h1, Cnp, Rhoa, Cdk9, Pla2g12b, Nuak2, Hyal2, Prox1, Pdhx, Pten, Slc25a13, Abca1, Sash1, Clpx, Itga2, Mocs2, Sqstm1, Mapkapk2, Plcg1, Sdc4, Traf4, Cacnb4, Igfbp4, Cdc6, Serinc3, Hnf4a, Mtmr4, Mapt, Akap1, Ncor1, Pi…	GO_BiologicalProcess	Hypermethylated
GO:0043648	dicarboxylic acid metabolic process	87	34	8.29	7.11111e-13	ENSMUSG00000000673, ENSMUSG00000001670, ENSMUSG00000003526, ENSMUSG00000005683, ENSMUSG00000009566, ENSMUSG00000020321, ENSMUSG00000020456, ENSMUSG00000020534, ENSMUSG00000020917, ENSMUSG00000020919, ENSMUSG00000021048, ENSMUSG00000021794, ENSMUSG00000022751, ENSMUSG00000025190, ENSMUSG00000025950, ENSMUSG00000026473, ENSMUSG00000026526, ENSMUSG00000026664, ENSMUSG00000026866, ENSMUSG00000027406,…	Haao, Tat, Prodh, Cs, Fpgs, Mdh1, Ogdh, Shmt1, Acly, Stat5b, Mthfd1, Glud1, Nit2, Got1, Idh1, Glul, Fh1, Phyh, Kynu, Idh3b, Gclm, Aldh1l1, Got2, Gpt2, Gclc, Me1, Grhpr, Kmo, Kyat3, Gls2, Nr1h4, Ghr, Ddo, Ass1	GO_BiologicalProcess	Hypermethylated
GO:0005996	monosaccharide metabolic process	241	62	22.96	9.13043e-13	ENSMUSG00000000628, ENSMUSG00000000708, ENSMUSG00000003226, ENSMUSG00000004056, ENSMUSG00000004815, ENSMUSG00000005232, ENSMUSG00000005886, ENSMUSG00000011382, ENSMUSG00000017493, ENSMUSG00000017950, ENSMUSG00000020038, ENSMUSG00000020053, ENSMUSG00000020063, ENSMUSG00000020176, ENSMUSG00000021255, ENSMUSG00000021340, ENSMUSG00000021456, ENSMUSG00000022383, ENSMUSG00000023019, ENSMUSG00000024085,…	Hk2, Kat2b, Ranbp2, Akt2, Dgkq, G6pc2, Ncoa2, Dhdh, Igfbp4, Hnf4a, Cry1, Igf1, Sirt1, Grb10, Esrrb, Gpld1, Fbp2, Ppara, Gpd1, Man2a1, Cpt1a, Tcf7l2, Rbp4, Sorbs1, Gcgr, Pgm2, Nudt5, Slc45a3, Gpd2, Slc23a2, Serp1, Aldob, H6pd, Khk, Sds, Dgat2, Rora, Gclc, Mst1, Galm, Xylb, Ugt2b1, Foxa2, Pik3r1, Serpina12, Gck, Ppp4r3a, Onecut1, Prkce, Ppp1r3b, Ugt1a6a, Per2, Gapdh, Acadm, Fbp1, Mlycd, G6pc, Ugt1a…	GO_BiologicalProcess	Hypermethylated
GO:0048522	positive regulation of cellular process	4747	582	452.23	1.95833e-12	ENSMUSG00000000049, ENSMUSG00000000134, ENSMUSG00000000303, ENSMUSG00000000326, ENSMUSG00000000441, ENSMUSG00000000530, ENSMUSG00000000628, ENSMUSG00000000631, ENSMUSG00000000708, ENSMUSG00000000787, ENSMUSG00000001123, ENSMUSG00000001249, ENSMUSG00000001334, ENSMUSG00000001435, ENSMUSG00000001542, ENSMUSG00000001847, ENSMUSG00000001911, ENSMUSG00000002028, ENSMUSG00000002250, ENSMUSG00000002307,…	Apoh, Tfe3, Cdh1, Comt, Raf1, Acvrl1, Hk2, Myo18a, Kat2b, Ddx3x, Lgals9, Hpn, Fndc5, Col18a1, Ell2, Rac1, Nfix, Kmt2a, Ppard, Daxx, Snx9, Prpf6, Cdkn1b, Ranbp2, Grik5, Insig2, Calr, Mmd, Akt2, Wwox, Arid3b, Dgkq, Prlr, Mlxipl, Por, Ctr9, Nr1i3, Uqcc1, Ncoa2, Nr2c1, Fbln1, Neurl1a, Rbm14, Gtf2h1, Usp19, Sulf2, Hspa1l, Neu1, Rhoa, Zmiz1, Pttg1ip, Cdk9, Hyal2, Slc38a3, Prox1, Ebf3, Faf1, Pten, Camta…	GO_BiologicalProcess	Hypermethylated
GO:0032879	regulation of localization	2587	351	246.46	1.95833e-12	ENSMUSG00000000049, ENSMUSG00000000149, ENSMUSG00000000303, ENSMUSG00000000326, ENSMUSG00000000530, ENSMUSG00000000628, ENSMUSG00000000631, ENSMUSG00000000903, ENSMUSG00000001036, ENSMUSG00000001123, ENSMUSG00000001435, ENSMUSG00000001847, ENSMUSG00000002028, ENSMUSG00000002250, ENSMUSG00000003031, ENSMUSG00000003134, ENSMUSG00000003378, ENSMUSG00000003814, ENSMUSG00000003948, ENSMUSG00000004056,…	Apoh, Gna12, Cdh1, Comt, Acvrl1, Hk2, Myo18a, Vpreb3, Epn2, Lgals9, Col18a1, Rac1, Kmt2a, Ppard, Cdkn1b, Tbc1d8, Grik5, Calr, Mmd, Akt2, Mcoln1, G6pc2, Fbln1, Epha2, Sulf2, Hspa1l, Homer1, Rhoa, Ube2g2, Hyal2, Slc38a3, Prox1, Faf1, Evi5, Pten, Abca1, Sash1, Itga2, Srf, Cers2, Sqstm1, Cacna1d, Stard13, Pacsin2, Plcg1, Sdc4, Cacnb4, Hnf4a, Smurf2, Mapt, Akap1, Derl2, Ncor1, Dync1h1, Snx3, Gopc, Ptp…	GO_BiologicalProcess	Hypermethylated
GO:0071702	organic substance transport	2429	333	231.4	2.32e-12	ENSMUSG00000000049, ENSMUSG00000000303, ENSMUSG00000000441, ENSMUSG00000000538, ENSMUSG00000000628, ENSMUSG00000000631, ENSMUSG00000000903, ENSMUSG00000001123, ENSMUSG00000001247, ENSMUSG00000001436, ENSMUSG00000002250, ENSMUSG00000002365, ENSMUSG00000002763, ENSMUSG00000003134, ENSMUSG00000003226, ENSMUSG00000003623, ENSMUSG00000003814, ENSMUSG00000004056, ENSMUSG00000005225, ENSMUSG00000005232,…	Apoh, Cdh1, Raf1, Tom1l2, Hk2, Myo18a, Vpreb3, Lgals9, Lsr, Slc19a1, Ppard, Snx9, Pex6, Tbc1d8, Ranbp2, Crot, Calr, Akt2, Plekha8, G6pc2, Fbln1, Sulf2, Hspa1l, Slc1a7, Pttg1ip, Ube2g2, Slc16a12, Tnpo1, Pla2g12b, Hyal2, Slc38a3, Faf1, Slc5a1, Evi5, Tnpo3, Slc25a13, Abca1, Lamp2, Plcg1, Cacnb4, Hnf4a, Myo1b, Akap1, Derl2, Slc13a3, Ncor1, Acsl1, Ddx39b, Snx3, Gopc, Lin7a, Cdk1, Psen1, Ahi1, Cry1, Hs…	GO_BiologicalProcess	Hypermethylated
GO:0009719	response to endogenous stimulus	1165	186	110.99	2.32e-12	ENSMUSG00000000303, ENSMUSG00000000530, ENSMUSG00000000708, ENSMUSG00000001249, ENSMUSG00000001670, ENSMUSG00000001870, ENSMUSG00000002250, ENSMUSG00000002307, ENSMUSG00000002393, ENSMUSG00000003814, ENSMUSG00000004056, ENSMUSG00000004637, ENSMUSG00000005268, ENSMUSG00000005677, ENSMUSG00000005886, ENSMUSG00000005897, ENSMUSG00000006435, ENSMUSG00000006800, ENSMUSG00000007815, ENSMUSG00000010047,…	Cdh1, Acvrl1, Kat2b, Hpn, Tat, Ltbp1, Ppard, Daxx, Nr2f6, Calr, Akt2, Wwox, Prlr, Nr1i3, Ncoa2, Nr2c1, Neurl1a, Sulf2, Rhoa, Hyal2, Pten, Srf, Rxra, Plcg1, Tmprss6, Hnf4a, Smurf2, Mtmr4, Ncor1, Acsl1, Ptprk, Psen1, Cry1, Hsp90b1, Igf1, Sirt1, Npffr1, Eif4ebp2, Egfr, Frs2, Grb10, Mdm2, Osbpl8, Xbp1, Acaca, Shmt1, Srebf1, Lpin1, Recql5, Ube2o, Stat5b, Esr2, Srsf5, Akr1c6, Esrrb, Gpld1, Gcnt2, Map3k…	GO_BiologicalProcess	Hypermethylated
GO:0055088	lipid homeostasis	116	39	11.05	3.05882e-12	ENSMUSG00000001249, ENSMUSG00000005373, ENSMUSG00000009646, ENSMUSG00000015243, ENSMUSG00000017950, ENSMUSG00000018501, ENSMUSG00000020063, ENSMUSG00000020484, ENSMUSG00000020532, ENSMUSG00000020609, ENSMUSG00000020777, ENSMUSG00000021000, ENSMUSG00000021775, ENSMUSG00000022040, ENSMUSG00000022463, ENSMUSG00000024251, ENSMUSG00000024254, ENSMUSG00000024978, ENSMUSG00000025190, ENSMUSG00000026398,…	Hpn, Mlxipl, Pla2g12b, Abca1, Hnf4a, Ncor1, Sirt1, Xbp1, Acaca, Apob, Acox1, Mia2, Nr1d2, Ephx2, Srebf2, Thada, Abcg8, Gpam, Got1, Nr5a2, Cyp7a1, Prkaa2, Dgat2, Lamtor1, Apoa5, Apoa4, Ldlr, Lipc, Rora, Ldlrap1, Scarb1, Pex2, Gck, Abcb4, Nr1h4, Angptl8, Usf2, Fabp4, G6pc	GO_BiologicalProcess	Hypermethylated
GO:1901606	alpha-amino acid catabolic process	69	29	6.57	4.23077e-12	ENSMUSG00000001155, ENSMUSG00000001670, ENSMUSG00000003526, ENSMUSG00000017453, ENSMUSG00000017718, ENSMUSG00000020017, ENSMUSG00000020051, ENSMUSG00000020534, ENSMUSG00000021033, ENSMUSG00000021794, ENSMUSG00000022821, ENSMUSG00000024827, ENSMUSG00000025190, ENSMUSG00000026866, ENSMUSG00000027360, ENSMUSG00000027597, ENSMUSG00000028011, ENSMUSG00000029445, ENSMUSG00000029597, ENSMUSG00000029695,…	Ftcd, Tat, Prodh, Pipox, Afmid, Hal, Pah, Shmt1, Gstz1, Glud1, Hgd, Gldc, Got1, Kynu, Hdc, Ahcy, Tdo2, Hpd, Sds, Aass, Hibadh, Fah, Ido2, Got2, Acat1, Cdo1, Kmo, Gls2, Ddo	GO_BiologicalProcess	Hypermethylated
GO:0042221	response to chemical	3592	458	342.2	4.90566e-12	ENSMUSG00000000303, ENSMUSG00000000441, ENSMUSG00000000530, ENSMUSG00000000627, ENSMUSG00000000628, ENSMUSG00000000673, ENSMUSG00000000708, ENSMUSG00000000787, ENSMUSG00000001123, ENSMUSG00000001249, ENSMUSG00000001436, ENSMUSG00000001670, ENSMUSG00000001847, ENSMUSG00000001870, ENSMUSG00000002028, ENSMUSG00000002250, ENSMUSG00000002307, ENSMUSG00000002393, ENSMUSG00000003031, ENSMUSG00000003623,…	Cdh1, Raf1, Acvrl1, Sema4f, Hk2, Haao, Kat2b, Ddx3x, Lgals9, Hpn, Slc19a1, Tat, Rac1, Ltbp1, Kmt2a, Ppard, Daxx, Nr2f6, Cdkn1b, Crot, Calr, Gstm3, Akt2, Wwox, Dgkq, Prlr, Mlxipl, Ctr9, Nr1i3, Ncoa2, Nr2c1, Neurl1a, Epha2, Gtf2h1, Usp19, Cnp, Sulf2, Homer1, Rhoa, Mgst1, Ube2g2, Cdk9, Hyal2, Pten, Slc25a13, Abca1, Sash1, Pcolce2, Itga2, Srf, Rxra, Mapkapk2, Plcg1, Tmprss6, Cacnb4, Hnf4a, Smurf2, Mt…	GO_BiologicalProcess	Hypermethylated
GO:0009063	cellular amino acid catabolic process	79	31	7.53	5.92593e-12	ENSMUSG00000001155, ENSMUSG00000001670, ENSMUSG00000003526, ENSMUSG00000017453, ENSMUSG00000017718, ENSMUSG00000020017, ENSMUSG00000020051, ENSMUSG00000020534, ENSMUSG00000021033, ENSMUSG00000021794, ENSMUSG00000022821, ENSMUSG00000024827, ENSMUSG00000025190, ENSMUSG00000026866, ENSMUSG00000027360, ENSMUSG00000027597, ENSMUSG00000028011, ENSMUSG00000029445, ENSMUSG00000029597, ENSMUSG00000029695,…	Ftcd, Tat, Prodh, Pipox, Afmid, Hal, Pah, Shmt1, Gstz1, Glud1, Hgd, Gldc, Got1, Kynu, Hdc, Ahcy, Tdo2, Hpd, Sds, Aass, Hibadh, Fah, Ido2, Got2, Acat1, Bckdhb, Cdo1, Kmo, Gls2, Bckdha, Ddo	GO_BiologicalProcess	Hypermethylated
GO:0006732	coenzyme metabolic process	286	67	27.25	9.09091e-12	ENSMUSG00000000628, ENSMUSG00000000673, ENSMUSG00000003623, ENSMUSG00000005373, ENSMUSG00000005683, ENSMUSG00000009566, ENSMUSG00000010914, ENSMUSG00000015536, ENSMUSG00000015806, ENSMUSG00000017453, ENSMUSG00000017950, ENSMUSG00000018501, ENSMUSG00000020051, ENSMUSG00000020053, ENSMUSG00000020250, ENSMUSG00000020321, ENSMUSG00000020456, ENSMUSG00000020532, ENSMUSG00000020534, ENSMUSG00000020917,…	Hk2, Haao, Crot, Mlxipl, Cs, Fpgs, Pdhx, Mocs2, Qdpr, Pipox, Hnf4a, Ncor1, Pah, Igf1, Txnrd1, Mdh1, Ogdh, Acaca, Shmt1, Acly, Dcakd, Mthfd1, Esrrb, Pcbd2, Acot12, Nadk2, Ppara, Gpd1, Hsd17b4, Prdx5, Gpam, Fasn, Shmt2, Coq8a, Gpd2, Kynu, Idh3b, Ahcy, Tdo2, Aldob, Prkaa2, Scp2, Prkag2, H6pd, Nadk, Khk, Ahcyl2, Aldh1l1, Dgat2, Acadsb, Acsm2, Acsm5, Gpat4, Nudt7, Acat1, Me1, Acsm1, Pank1, Acaa2, Pdss…	GO_BiologicalProcess	Hypermethylated
GO:0009058	biosynthetic process	5230	625	498.25	2.17857e-11	ENSMUSG00000000134, ENSMUSG00000000303, ENSMUSG00000000441, ENSMUSG00000000530, ENSMUSG00000000673, ENSMUSG00000000708, ENSMUSG00000000787, ENSMUSG00000001017, ENSMUSG00000001249, ENSMUSG00000001424, ENSMUSG00000001542, ENSMUSG00000001670, ENSMUSG00000001847, ENSMUSG00000001870, ENSMUSG00000001911, ENSMUSG00000002028, ENSMUSG00000002250, ENSMUSG00000002307, ENSMUSG00000002393, ENSMUSG00000002455,…	Tfe3, Cdh1, Raf1, Acvrl1, Haao, Kat2b, Ddx3x, Chtop, Hpn, Snd1, Ell2, Tat, Rac1, Ltbp1, Nfix, Kmt2a, Ppard, Daxx, Nr2f6, Prpf6, Cdkn1b, Ranbp2, Sec14l2, Insig2, Calr, Akt2, Lpcat3, Wwox, Arid3b, Dgkq, G6pc2, Mlxipl, Por, Adcy9, Ctr9, Nr1i3, Uqcc1, Ncoa2, Nr2c1, Prg4, Neurl1a, Rbm14, Gtf2h1, Gmnn, Rhoa, Zmiz1, Tle1, Carhsp1, Ube2g2, Cdk9, Fpgs, Pou6f2, Hyal2, Slc38a3, Prox1, Ebf3, Pdhx, Pten, Camt…	GO_BiologicalProcess	Hypermethylated
GO:0009893	positive regulation of metabolic process	3127	404	297.9	2.5614e-11	ENSMUSG00000000049, ENSMUSG00000000134, ENSMUSG00000000303, ENSMUSG00000000326, ENSMUSG00000000441, ENSMUSG00000000530, ENSMUSG00000000628, ENSMUSG00000000708, ENSMUSG00000000787, ENSMUSG00000001123, ENSMUSG00000001249, ENSMUSG00000001542, ENSMUSG00000001847, ENSMUSG00000001870, ENSMUSG00000001911, ENSMUSG00000002028, ENSMUSG00000002250, ENSMUSG00000002307, ENSMUSG00000002365, ENSMUSG00000002455,…	Apoh, Tfe3, Cdh1, Comt, Raf1, Acvrl1, Hk2, Kat2b, Ddx3x, Lgals9, Hpn, Ell2, Rac1, Ltbp1, Nfix, Kmt2a, Ppard, Daxx, Snx9, Prpf6, Cdkn1b, Ranbp2, Sec14l2, Insig2, Calr, Mmd, Akt2, Wwox, Arid3b, Dgkq, Prlr, Mlxipl, Por, Ctr9, Nr1i3, Uqcc1, Ncoa2, Fbln1, Neurl1a, Rbm14, Gtf2h1, Rhoa, Zmiz1, Tle1, Pttg1ip, Cdk9, Hyal2, Slc38a3, Prox1, Ebf3, Pten, Camta1, Abca1, Sash1, Itga2, Srf, Sqstm1, Rxra, Mapkapk…	GO_BiologicalProcess	Hypermethylated
GO:0009653	anatomical structure morphogenesis	2478	333	236.07	2.65517e-11	ENSMUSG00000000049, ENSMUSG00000000149, ENSMUSG00000000216, ENSMUSG00000000303, ENSMUSG00000000530, ENSMUSG00000000627, ENSMUSG00000001249, ENSMUSG00000001435, ENSMUSG00000001847, ENSMUSG00000001911, ENSMUSG00000002100, ENSMUSG00000003721, ENSMUSG00000003814, ENSMUSG00000004568, ENSMUSG00000004637, ENSMUSG00000005514, ENSMUSG00000005609, ENSMUSG00000006369, ENSMUSG00000006445, ENSMUSG00000006715,…	Apoh, Gna12, Scnn1g, Cdh1, Acvrl1, Sema4f, Hpn, Col18a1, Rac1, Nfix, Mybpc3, Insig2, Calr, Arhgef18, Wwox, Por, Ctr9, Fbln1, Epha2, Gmnn, Cnp, Sulf2, Rhoa, Zmiz1, Hyal2, Prox1, Pten, Strip1, Sash1, Itga2, Srf, Rxra, Stard13, Ctsz, Pacsin2, Srsf6, Plcg1, Sdc4, Hnf4a, Mapt, Kdm6b, Mief2, Arid5b, Psen1, Epb41l2, Ahi1, Map7, Igf1, Sirt1, Unc5b, Egfr, Rab1a, Frs2, Mdm2, Txnrd1, Cyfip2, Rack1, Adcy1, X…	GO_BiologicalProcess	Hypermethylated
GO:0071310	cellular response to organic substance	1917	269	182.63	4.40678e-11	ENSMUSG00000000303, ENSMUSG00000000441, ENSMUSG00000000530, ENSMUSG00000000628, ENSMUSG00000000708, ENSMUSG00000001870, ENSMUSG00000002250, ENSMUSG00000002307, ENSMUSG00000002393, ENSMUSG00000003031, ENSMUSG00000003814, ENSMUSG00000004038, ENSMUSG00000004056, ENSMUSG00000004637, ENSMUSG00000005268, ENSMUSG00000005373, ENSMUSG00000005609, ENSMUSG00000005677, ENSMUSG00000005886, ENSMUSG00000005897,…	Cdh1, Raf1, Acvrl1, Hk2, Kat2b, Ltbp1, Ppard, Daxx, Nr2f6, Cdkn1b, Calr, Gstm3, Akt2, Wwox, Prlr, Mlxipl, Ctr9, Nr1i3, Ncoa2, Nr2c1, Neurl1a, Gtf2h1, Sulf2, Rhoa, Ube2g2, Cdk9, Hyal2, Pten, Abca1, Sash1, Pcolce2, Rxra, Mapkapk2, Plcg1, Tmprss6, Cacnb4, Hnf4a, Smurf2, Mtmr4, Derl2, Ncor1, Acsl1, Ptprk, Arid5b, Psen1, Cry1, Hsp90b1, Igf1, Sirt1, Npffr1, Eif4ebp2, Dnajb12, Egfr, Frs2, Grb10, Mdm2, O…	GO_BiologicalProcess	Hypermethylated
GO:0009725	response to hormone	602	110	57.35	4.66667e-11	ENSMUSG00000000708, ENSMUSG00000001249, ENSMUSG00000001670, ENSMUSG00000002250, ENSMUSG00000002307, ENSMUSG00000002393, ENSMUSG00000003814, ENSMUSG00000004056, ENSMUSG00000005268, ENSMUSG00000005677, ENSMUSG00000005886, ENSMUSG00000005897, ENSMUSG00000007815, ENSMUSG00000013663, ENSMUSG00000015605, ENSMUSG00000015846, ENSMUSG00000017950, ENSMUSG00000018501, ENSMUSG00000018796, ENSMUSG00000020038,…	Kat2b, Hpn, Tat, Ppard, Daxx, Nr2f6, Calr, Akt2, Prlr, Nr1i3, Ncoa2, Nr2c1, Rhoa, Pten, Srf, Rxra, Hnf4a, Ncor1, Acsl1, Cry1, Igf1, Sirt1, Npffr1, Eif4ebp2, Grb10, Osbpl8, Xbp1, Acaca, Srebf1, Lpin1, Stat5b, Esr2, Srsf5, Akr1c6, Esrrb, Gpld1, Nr1d2, Ppara, Srebf2, Nr1i2, Gsk3b, Ahsg, Gpam, Rbp4, Sorbs1, Gcgr, Abcc2, Cpn1, Baiap2, Idh1, Mstn, Nr5a2, Esrrg, Grb14, Notch1, Stxbp3, Aldob, Prkaa2, Prk…	GO_BiologicalProcess	Hypermethylated
GO:0019538	protein metabolic process	4851	583	462.14	6.22951e-11	ENSMUSG00000000049, ENSMUSG00000000149, ENSMUSG00000000303, ENSMUSG00000000441, ENSMUSG00000000530, ENSMUSG00000000708, ENSMUSG00000000787, ENSMUSG00000001123, ENSMUSG00000001249, ENSMUSG00000001847, ENSMUSG00000002028, ENSMUSG00000002250, ENSMUSG00000002307, ENSMUSG00000002365, ENSMUSG00000003031, ENSMUSG00000003199, ENSMUSG00000003226, ENSMUSG00000003279, ENSMUSG00000003814, ENSMUSG00000003948,…	Apoh, Gna12, Cdh1, Raf1, Acvrl1, Kat2b, Ddx3x, Lgals9, Hpn, Rac1, Kmt2a, Ppard, Daxx, Snx9, Cdkn1b, Mpnd, Ranbp2, Dlgap1, Calr, Mmd, Akt2, Ndrg2, Dgkq, Prlr, Mlxipl, Por, Ctr9, Uqcc1, Prg4, Fbln1, Neurl1a, Epha2, Rbm14, Itih3, Itih1, Gtf2h1, Usp19, Sulf2, Rhoa, Pttg1ip, Ube2g2, Cdk9, Nuak2, Hyal2, Prox1, Faf1, Pten, C8g, Abca1, Sash1, Clpx, Itga2, Mocs2, Sqstm1, Rxra, Ctsz, Mtif3, Mapkapk2, Lamp2…	GO_BiologicalProcess	Hypermethylated
GO:1901565	organonitrogen compound catabolic process	1040	165	99.08	7.09677e-11	ENSMUSG00000000149, ENSMUSG00000000326, ENSMUSG00000001155, ENSMUSG00000001670, ENSMUSG00000002365, ENSMUSG00000003226, ENSMUSG00000003279, ENSMUSG00000003526, ENSMUSG00000006676, ENSMUSG00000007038, ENSMUSG00000009291, ENSMUSG00000009293, ENSMUSG00000010047, ENSMUSG00000010517, ENSMUSG00000013663, ENSMUSG00000015357, ENSMUSG00000015837, ENSMUSG00000016256, ENSMUSG00000016534, ENSMUSG00000017453,…	Gna12, Comt, Ftcd, Tat, Snx9, Ranbp2, Dlgap1, Prodh, Usp19, Neu1, Pttg1ip, Ube2g2, Hyal2, Faf1, Pten, Clpx, Sqstm1, Ctsz, Lamp2, Pipox, Afmid, Smurf2, Derl2, Snx3, Ube2d1, Psen1, Hal, Nudt4, Hsp90b1, Pah, Sirt1, Dnajb12, Egfr, Mdm2, Sumo3, Rack1, Xbp1, Shmt1, Apob, Rnf144a, Rffl, Gga3, Sel1l, Psma6, Gstz1, Mta1, Gpld1, 2010111I01Rik, Glud1, Clu, Dnajc3, Dpys, Rida, Gsk3b, Hgd, Cela1, Pde10a, Hsp9…	GO_BiologicalProcess	Hypermethylated
GO:0008203	cholesterol metabolic process	113	36	10.77	1.07937e-10	ENSMUSG00000003585, ENSMUSG00000003721, ENSMUSG00000004815, ENSMUSG00000005514, ENSMUSG00000015243, ENSMUSG00000018042, ENSMUSG00000020538, ENSMUSG00000020609, ENSMUSG00000021273, ENSMUSG00000022040, ENSMUSG00000022463, ENSMUSG00000024588, ENSMUSG00000026170, ENSMUSG00000027187, ENSMUSG00000027875, ENSMUSG00000028240, ENSMUSG00000028518, ENSMUSG00000028603, ENSMUSG00000030747, ENSMUSG00000031168,…	Sec14l2, Insig2, Dgkq, Por, Abca1, Cyb5r3, Srebf1, Apob, Fdft1, Ephx2, Srebf2, Fech, Cyp27a1, Cat, Hmgcs2, Cyp7a1, Prkaa2, Scp2, Dgat2, Ebp, Mbtps1, Sc5d, Apoa5, Apoa4, Ldlr, Lipc, Hdlbp, Ldlrap1, Scarb1, Akr1d1, Cyp7b1, Lrp1, Pex2, Serpina12, Hsd3b7, Insig1	GO_BiologicalProcess	Hypermethylated
GO:0031323	regulation of cellular metabolic process	5417	639	516.06	1.15625e-10	ENSMUSG00000000049, ENSMUSG00000000134, ENSMUSG00000000149, ENSMUSG00000000303, ENSMUSG00000000326, ENSMUSG00000000441, ENSMUSG00000000530, ENSMUSG00000000628, ENSMUSG00000000708, ENSMUSG00000000787, ENSMUSG00000001017, ENSMUSG00000001123, ENSMUSG00000001249, ENSMUSG00000001424, ENSMUSG00000001542, ENSMUSG00000001847, ENSMUSG00000001911, ENSMUSG00000002028, ENSMUSG00000002250, ENSMUSG00000002307,…	Apoh, Tfe3, Gna12, Cdh1, Comt, Raf1, Acvrl1, Hk2, Kat2b, Ddx3x, Chtop, Lgals9, Hpn, Snd1, Ell2, Rac1, Nfix, Kmt2a, Ppard, Daxx, Snx9, Nr2f6, Prpf6, Cdkn1b, Ranbp2, Dlgap1, Sec14l2, Insig2, Calr, Mmd, Akt2, Ndrg2, Wwox, Arid3b, Dgkq, Prlr, Mlxipl, Por, Ctr9, Nr1i3, Uqcc1, Ncoa2, Nr2c1, Prg4, Fbln1, Neurl1a, Epha2, Rbm14, Itih3, Itih1, Gtf2h1, Usp19, Gmnn, Rhoa, Zmiz1, Tle1, Carhsp1, Pttg1ip, Ube2g…	GO_BiologicalProcess	Hypermethylated
GO:0031325	positive regulation of cellular metabolic process	2927	378	278.85	1.44615e-10	ENSMUSG00000000049, ENSMUSG00000000134, ENSMUSG00000000303, ENSMUSG00000000326, ENSMUSG00000000441, ENSMUSG00000000530, ENSMUSG00000000628, ENSMUSG00000000708, ENSMUSG00000000787, ENSMUSG00000001123, ENSMUSG00000001249, ENSMUSG00000001542, ENSMUSG00000001847, ENSMUSG00000001911, ENSMUSG00000002028, ENSMUSG00000002250, ENSMUSG00000002307, ENSMUSG00000002365, ENSMUSG00000002455, ENSMUSG00000003031,…	Apoh, Tfe3, Cdh1, Comt, Raf1, Acvrl1, Hk2, Kat2b, Ddx3x, Lgals9, Hpn, Ell2, Rac1, Nfix, Kmt2a, Ppard, Daxx, Snx9, Prpf6, Cdkn1b, Ranbp2, Insig2, Calr, Mmd, Akt2, Wwox, Arid3b, Dgkq, Prlr, Mlxipl, Por, Ctr9, Nr1i3, Uqcc1, Ncoa2, Neurl1a, Rbm14, Gtf2h1, Rhoa, Zmiz1, Pttg1ip, Cdk9, Hyal2, Slc38a3, Prox1, Ebf3, Pten, Camta1, Abca1, Sash1, Itga2, Srf, Sqstm1, Rxra, Mapkapk2, Tmprss6, Sdc4, Traf4, Igfb…	GO_BiologicalProcess	Hypermethylated
GO:0008104	protein localization	2443	325	232.74	1.51515e-10	ENSMUSG00000000303, ENSMUSG00000000441, ENSMUSG00000000538, ENSMUSG00000000628, ENSMUSG00000000631, ENSMUSG00000000787, ENSMUSG00000000903, ENSMUSG00000001123, ENSMUSG00000001247, ENSMUSG00000001847, ENSMUSG00000002250, ENSMUSG00000002307, ENSMUSG00000002365, ENSMUSG00000002763, ENSMUSG00000003134, ENSMUSG00000003226, ENSMUSG00000003279, ENSMUSG00000003378, ENSMUSG00000003814, ENSMUSG00000003948,…	Cdh1, Raf1, Tom1l2, Hk2, Myo18a, Ddx3x, Vpreb3, Lgals9, Lsr, Rac1, Ppard, Daxx, Snx9, Pex6, Tbc1d8, Ranbp2, Dlgap1, Grik5, Calr, Mmd, Akt2, G6pc2, Fbln1, Epha2, Sulf2, Hspa1l, Homer1, Pttg1ip, Ube2g2, Tnpo1, Hyal2, Faf1, Evi5, Tnpo3, Abca1, Itga2, Sqstm1, Lamp2, Pacsin2, Plcg1, Arl5b, Hnf4a, Mapt, Myo1b, Akap1, Derl2, Ddx39b, Snx3, Gopc, Ptprk, Lin7a, Cdk1, Psen1, Epb41l2, Ahi1, Map7, Hsp90b1, Ig…	GO_BiologicalProcess	Hypermethylated
GO:0019222	regulation of metabolic process	5753	672	548.07	1.58209e-10	ENSMUSG00000000049, ENSMUSG00000000134, ENSMUSG00000000149, ENSMUSG00000000303, ENSMUSG00000000326, ENSMUSG00000000441, ENSMUSG00000000530, ENSMUSG00000000628, ENSMUSG00000000708, ENSMUSG00000000787, ENSMUSG00000001017, ENSMUSG00000001123, ENSMUSG00000001247, ENSMUSG00000001249, ENSMUSG00000001424, ENSMUSG00000001542, ENSMUSG00000001847, ENSMUSG00000001870, ENSMUSG00000001911, ENSMUSG00000002028,…	Apoh, Tfe3, Gna12, Cdh1, Comt, Raf1, Acvrl1, Hk2, Kat2b, Ddx3x, Chtop, Lgals9, Lsr, Hpn, Snd1, Ell2, Rac1, Ltbp1, Nfix, Kmt2a, Ppard, Daxx, Snx9, Nr2f6, Prpf6, Cdkn1b, Ranbp2, Dlgap1, Sec14l2, Insig2, Calr, Mmd, Akt2, Ndrg2, Wwox, Arid3b, Dgkq, Prlr, Mlxipl, Por, Ctr9, Nr1i3, Uqcc1, Ncoa2, Nr2c1, Prg4, Fbln1, Neurl1a, Epha2, Rbm14, Itih3, Itih1, Gtf2h1, Usp19, Gmnn, Rhoa, Zmiz1, Tle1, Carhsp1, Pt…	GO_BiologicalProcess	Hypermethylated
GO:0048583	regulation of response to stimulus	3228	410	307.52	1.61765e-10	ENSMUSG00000000049, ENSMUSG00000000149, ENSMUSG00000000303, ENSMUSG00000000441, ENSMUSG00000000530, ENSMUSG00000000787, ENSMUSG00000001123, ENSMUSG00000001847, ENSMUSG00000002028, ENSMUSG00000002250, ENSMUSG00000002307, ENSMUSG00000003814, ENSMUSG00000004056, ENSMUSG00000004558, ENSMUSG00000004568, ENSMUSG00000004637, ENSMUSG00000004815, ENSMUSG00000005514, ENSMUSG00000005886, ENSMUSG00000005897,…	Apoh, Gna12, Cdh1, Raf1, Acvrl1, Ddx3x, Lgals9, Rac1, Kmt2a, Ppard, Daxx, Calr, Akt2, Ndrg2, Arhgef18, Wwox, Dgkq, Por, Ncoa2, Nr2c1, P2rx5, Fbln1, Neurl1a, Epha2, Rbm14, Usp19, Sulf2, Rhoa, Zmiz1, Tle1, Pttg1ip, Ube2g2, Cdk9, Hyal2, Faf1, Pten, C8g, Abca1, Sash1, Itga2, Cers2, Sqstm1, Mapkapk2, Srsf6, Plcg1, Tmprss6, Traf4, Cacnb4, Igfbp4, Serinc3, Hnf4a, Cyth3, Smurf2, Mapt, Akap1, Derl2, Ncor1…	GO_BiologicalProcess	Hypermethylated
GO:0080090	regulation of primary metabolic process	5279	623	502.91	2.11594e-10	ENSMUSG00000000049, ENSMUSG00000000134, ENSMUSG00000000149, ENSMUSG00000000303, ENSMUSG00000000326, ENSMUSG00000000441, ENSMUSG00000000530, ENSMUSG00000000708, ENSMUSG00000000787, ENSMUSG00000001017, ENSMUSG00000001123, ENSMUSG00000001247, ENSMUSG00000001249, ENSMUSG00000001424, ENSMUSG00000001542, ENSMUSG00000001847, ENSMUSG00000001911, ENSMUSG00000002028, ENSMUSG00000002250, ENSMUSG00000002307,…	Apoh, Tfe3, Gna12, Cdh1, Comt, Raf1, Acvrl1, Kat2b, Ddx3x, Chtop, Lgals9, Lsr, Hpn, Snd1, Ell2, Rac1, Nfix, Kmt2a, Ppard, Daxx, Snx9, Nr2f6, Prpf6, Cdkn1b, Ranbp2, Dlgap1, Sec14l2, Insig2, Calr, Mmd, Akt2, Ndrg2, Wwox, Arid3b, Dgkq, Prlr, Mlxipl, Por, Ctr9, Nr1i3, Uqcc1, Ncoa2, Nr2c1, Prg4, Fbln1, Neurl1a, Epha2, Rbm14, Itih3, Itih1, Gtf2h1, Usp19, Gmnn, Rhoa, Zmiz1, Tle1, Carhsp1, Pttg1ip, Ube2g…	GO_BiologicalProcess	Hypermethylated
GO:0042632	cholesterol homeostasis	75	28	7.15	2.19718e-10	ENSMUSG00000001249, ENSMUSG00000009646, ENSMUSG00000015243, ENSMUSG00000017950, ENSMUSG00000018501, ENSMUSG00000020063, ENSMUSG00000020484, ENSMUSG00000020609, ENSMUSG00000020777, ENSMUSG00000021000, ENSMUSG00000022040, ENSMUSG00000022463, ENSMUSG00000024254, ENSMUSG00000026398, ENSMUSG00000028240, ENSMUSG00000030747, ENSMUSG00000030842, ENSMUSG00000032079, ENSMUSG00000032080, ENSMUSG00000032193,…	Hpn, Pla2g12b, Abca1, Hnf4a, Ncor1, Sirt1, Xbp1, Apob, Acox1, Mia2, Ephx2, Srebf2, Abcg8, Nr5a2, Cyp7a1, Dgat2, Lamtor1, Apoa5, Apoa4, Ldlr, Lipc, Rora, Ldlrap1, Scarb1, Pex2, Nr1h4, Fabp4, G6pc	GO_BiologicalProcess	Hypermethylated
GO:0055092	sterol homeostasis	75	28	7.15	2.19718e-10	ENSMUSG00000001249, ENSMUSG00000009646, ENSMUSG00000015243, ENSMUSG00000017950, ENSMUSG00000018501, ENSMUSG00000020063, ENSMUSG00000020484, ENSMUSG00000020609, ENSMUSG00000020777, ENSMUSG00000021000, ENSMUSG00000022040, ENSMUSG00000022463, ENSMUSG00000024254, ENSMUSG00000026398, ENSMUSG00000028240, ENSMUSG00000030747, ENSMUSG00000030842, ENSMUSG00000032079, ENSMUSG00000032080, ENSMUSG00000032193,…	Hpn, Pla2g12b, Abca1, Hnf4a, Ncor1, Sirt1, Xbp1, Apob, Acox1, Mia2, Ephx2, Srebf2, Abcg8, Nr5a2, Cyp7a1, Dgat2, Lamtor1, Apoa5, Apoa4, Ldlr, Lipc, Rora, Ldlrap1, Scarb1, Pex2, Nr1h4, Fabp4, G6pc	GO_BiologicalProcess	Hypermethylated
GO:0005975	carbohydrate metabolic process	508	95	48.4	2.66667e-10	ENSMUSG00000000628, ENSMUSG00000000708, ENSMUSG00000003226, ENSMUSG00000004056, ENSMUSG00000004815, ENSMUSG00000005232, ENSMUSG00000005373, ENSMUSG00000005683, ENSMUSG00000005886, ENSMUSG00000007038, ENSMUSG00000010047, ENSMUSG00000011382, ENSMUSG00000013663, ENSMUSG00000017493, ENSMUSG00000017929, ENSMUSG00000017950, ENSMUSG00000018501, ENSMUSG00000020038, ENSMUSG00000020053, ENSMUSG00000020063,…	Hk2, Kat2b, Ranbp2, Akt2, Dgkq, G6pc2, Mlxipl, Cs, Ncoa2, Neu1, Hyal2, Dhdh, Pten, Igfbp4, B4galt5, Hnf4a, Ncor1, Cry1, Igf1, Sirt1, Grb10, Mdh1, Ogdh, Pygl, Esrrb, Gpld1, Fbp2, Il6st, Ppara, Gbe1, Gsk3b, Gpd1, Glo1, Man2a1, Slc3a1, Cpt1a, Tcf7l2, Rbp4, Sorbs1, Gcgr, Got1, Inpp5a, Pgm2, Nudt5, Idh1, Slc45a3, Gpd2, Slc23a2, Impa1, Serp1, Manba, Aldob, Prkaa2, St3gal3, Prkag2, H6pd, Khk, Sds, Dgat2…	GO_BiologicalProcess	Hypermethylated
GO:0050793	regulation of developmental process	2384	317	227.12	2.68493e-10	ENSMUSG00000000049, ENSMUSG00000000134, ENSMUSG00000000149, ENSMUSG00000000303, ENSMUSG00000000530, ENSMUSG00000000627, ENSMUSG00000000708, ENSMUSG00000001123, ENSMUSG00000001249, ENSMUSG00000001334, ENSMUSG00000001847, ENSMUSG00000002250, ENSMUSG00000002307, ENSMUSG00000003031, ENSMUSG00000003814, ENSMUSG00000003948, ENSMUSG00000004568, ENSMUSG00000005268, ENSMUSG00000005514, ENSMUSG00000005609,…	Apoh, Tfe3, Gna12, Cdh1, Acvrl1, Sema4f, Kat2b, Lgals9, Hpn, Fndc5, Rac1, Ppard, Daxx, Cdkn1b, Calr, Mmd, Arhgef18, Prlr, Por, Ctr9, P2rx5, Fbln1, Neurl1a, Epha2, Usp19, Sulf2, Neu1, Rhoa, Zmiz1, Cdk9, Prox1, Pten, Strip1, Sash1, Srf, Cers2, Rxra, Stard13, Ctsz, Srsf6, Plcg1, Hnf4a, Smurf2, Mapt, Ncor1, Mief2, Ddx39b, Snx3, Rtn4ip1, Cdk1, Psen1, Epb41l2, Ahi1, Igf1, Sirt1, Egfr, Frs2, Mdm2, Xbp1,…	GO_BiologicalProcess	Hypermethylated
GO:1902652	secondary alcohol metabolic process	117	36	11.15	2.7027e-10	ENSMUSG00000003585, ENSMUSG00000003721, ENSMUSG00000004815, ENSMUSG00000005514, ENSMUSG00000015243, ENSMUSG00000018042, ENSMUSG00000020538, ENSMUSG00000020609, ENSMUSG00000021273, ENSMUSG00000022040, ENSMUSG00000022463, ENSMUSG00000024588, ENSMUSG00000026170, ENSMUSG00000027187, ENSMUSG00000027875, ENSMUSG00000028240, ENSMUSG00000028518, ENSMUSG00000028603, ENSMUSG00000030747, ENSMUSG00000031168,…	Sec14l2, Insig2, Dgkq, Por, Abca1, Cyb5r3, Srebf1, Apob, Fdft1, Ephx2, Srebf2, Fech, Cyp27a1, Cat, Hmgcs2, Cyp7a1, Prkaa2, Scp2, Dgat2, Ebp, Mbtps1, Sc5d, Apoa5, Apoa4, Ldlr, Lipc, Hdlbp, Ldlrap1, Scarb1, Akr1d1, Cyp7b1, Lrp1, Pex2, Serpina12, Hsd3b7, Insig1	GO_BiologicalProcess	Hypermethylated
GO:0006639	acylglycerol metabolic process	112	35	10.67	3.11688e-10	ENSMUSG00000000049, ENSMUSG00000003721, ENSMUSG00000004815, ENSMUSG00000018796, ENSMUSG00000020063, ENSMUSG00000020334, ENSMUSG00000020538, ENSMUSG00000020593, ENSMUSG00000020609, ENSMUSG00000020964, ENSMUSG00000021340, ENSMUSG00000021756, ENSMUSG00000024052, ENSMUSG00000024164, ENSMUSG00000024900, ENSMUSG00000024978, ENSMUSG00000024985, ENSMUSG00000025479, ENSMUSG00000025991, ENSMUSG00000027187,…	Apoh, Insig2, Dgkq, Acsl1, Sirt1, Slc22a4, Srebf1, Lpin1, Apob, Sel1l, Gpld1, Il6st, Lpin2, C3, Cpt1a, Gpam, Tcf7l2, Cyp2e1, Cps1, Cat, Tbl1xr1, Dgat2, Gpat4, Apoa5, Apoa4, Ldlr, Lipc, Mgll, Dgkh, Scarb1, Abhd2, Apobec1, Serpina12, Insig1, G6pc	GO_BiologicalProcess	Hypermethylated
GO:0042180	cellular ketone metabolic process	175	46	16.67	3.11688e-10	ENSMUSG00000000326, ENSMUSG00000003721, ENSMUSG00000004056, ENSMUSG00000004815, ENSMUSG00000005373, ENSMUSG00000010175, ENSMUSG00000017718, ENSMUSG00000017950, ENSMUSG00000020063, ENSMUSG00000020538, ENSMUSG00000020919, ENSMUSG00000020936, ENSMUSG00000021210, ENSMUSG00000021594, ENSMUSG00000022383, ENSMUSG00000023019, ENSMUSG00000024026, ENSMUSG00000024900, ENSMUSG00000026179, ENSMUSG00000026435,…	Comt, Insig2, Akt2, Dgkq, Mlxipl, Prox1, Afmid, Hnf4a, Sirt1, Srebf1, Stat5b, Nmt1, Akr1c6, Srd5a1, Ppara, Gpd1, Glo1, Cpt1a, Pnkd, Slc45a3, Coq8a, Lpgat1, Kynu, Tdo2, Cyp7a1, Scp2, Prkag2, Ncor2, Dgat2, Ido2, Apoa5, Apoa4, Elovl5, Cacna1a, Adh4, Pdss2, Kyat1, Kmo, Etfbkmt, Kyat3, Prkce, Insig1, Nr1h4, Lonp2, Fabp1, Mlycd	GO_BiologicalProcess	Hypermethylated
GO:1901576	organic substance biosynthetic process	5156	609	491.2	3.11688e-10	ENSMUSG00000000134, ENSMUSG00000000303, ENSMUSG00000000441, ENSMUSG00000000530, ENSMUSG00000000673, ENSMUSG00000000708, ENSMUSG00000000787, ENSMUSG00000001017, ENSMUSG00000001249, ENSMUSG00000001424, ENSMUSG00000001542, ENSMUSG00000001847, ENSMUSG00000001870, ENSMUSG00000001911, ENSMUSG00000002028, ENSMUSG00000002250, ENSMUSG00000002307, ENSMUSG00000002393, ENSMUSG00000002455, ENSMUSG00000003031,…	Tfe3, Cdh1, Raf1, Acvrl1, Haao, Kat2b, Ddx3x, Chtop, Hpn, Snd1, Ell2, Rac1, Ltbp1, Nfix, Kmt2a, Ppard, Daxx, Nr2f6, Prpf6, Cdkn1b, Ranbp2, Sec14l2, Insig2, Calr, Akt2, Lpcat3, Wwox, Arid3b, Dgkq, G6pc2, Mlxipl, Por, Adcy9, Ctr9, Nr1i3, Uqcc1, Ncoa2, Nr2c1, Prg4, Neurl1a, Rbm14, Gtf2h1, Gmnn, Rhoa, Zmiz1, Tle1, Carhsp1, Ube2g2, Cdk9, Fpgs, Pou6f2, Hyal2, Slc38a3, Prox1, Ebf3, Pdhx, Pten, Camta1, F…	GO_BiologicalProcess	Hypermethylated
GO:0019216	regulation of lipid metabolic process	304	66	28.96	3.33333e-10	ENSMUSG00000000049, ENSMUSG00000001247, ENSMUSG00000001847, ENSMUSG00000003585, ENSMUSG00000003721, ENSMUSG00000004056, ENSMUSG00000004815, ENSMUSG00000005373, ENSMUSG00000005514, ENSMUSG00000010175, ENSMUSG00000017950, ENSMUSG00000020053, ENSMUSG00000020063, ENSMUSG00000020538, ENSMUSG00000020609, ENSMUSG00000020919, ENSMUSG00000021340, ENSMUSG00000021775, ENSMUSG00000022040, ENSMUSG00000022383,…	Apoh, Lsr, Rac1, Sec14l2, Insig2, Akt2, Dgkq, Mlxipl, Por, Prox1, Hnf4a, Igf1, Sirt1, Srebf1, Apob, Stat5b, Gpld1, Nr1d2, Ephx2, Ppara, C3, Cpt1a, Gpam, Tcf7l2, Sorbs1, Idh1, Slc45a3, Lpgat1, Ppp2r5a, F2, Tbl1xr1, Rbl1, Cyp7a1, Prkaa2, Scp2, Prkag2, Crtc3, Dgat2, Lamtor1, Apoa5, Apoa4, Ldlr, Rora, Elovl5, Foxa2, Fgf2, Scarb1, Etfbkmt, Pex2, Apobec1, Pik3r1, Serpina12, Prkce, Insig1, Wdr81, Nr1h4,…	GO_BiologicalProcess	Hypermethylated
GO:0008202	steroid metabolic process	271	61	25.82	3.5443e-10	ENSMUSG00000000326, ENSMUSG00000003585, ENSMUSG00000003721, ENSMUSG00000004815, ENSMUSG00000005514, ENSMUSG00000010175, ENSMUSG00000015243, ENSMUSG00000018042, ENSMUSG00000020053, ENSMUSG00000020063, ENSMUSG00000020538, ENSMUSG00000020609, ENSMUSG00000020919, ENSMUSG00000021210, ENSMUSG00000021273, ENSMUSG00000021594, ENSMUSG00000022040, ENSMUSG00000022463, ENSMUSG00000024507, ENSMUSG00000024588,…	Comt, Sec14l2, Insig2, Dgkq, Por, Prox1, Abca1, Cyb5r3, Igf1, Sirt1, Srebf1, Apob, Stat5b, Akr1c6, Fdft1, Srd5a1, Ephx2, Srebf2, Hsd17b4, Fech, Cyp2e1, Cyp27a1, Nr5a2, Cat, Slc27a2, Hmgcs2, Cyp7a1, Prkaa2, Scp2, Dgat2, Lamtor1, Ebp, Mbtps1, Hsd17b2, Sc5d, Apoa5, Apoa4, Ldlr, Lipc, Rora, Cyp1a2, Hdlbp, Sdr42e1, Gc, Acaa1a, Foxa2, Ldlrap1, Scarb1, Akr1d1, Cyp7b1, Atp8b1, Lrp1, Pex2, Serpina12, Hsd3…	GO_BiologicalProcess	Hypermethylated
GO:0019395	fatty acid oxidation	92	31	8.76	4e-10	ENSMUSG00000002250, ENSMUSG00000003623, ENSMUSG00000004056, ENSMUSG00000005514, ENSMUSG00000020777, ENSMUSG00000020810, ENSMUSG00000021417, ENSMUSG00000021884, ENSMUSG00000022383, ENSMUSG00000024507, ENSMUSG00000024900, ENSMUSG00000026664, ENSMUSG00000027261, ENSMUSG00000027359, ENSMUSG00000028127, ENSMUSG00000028167, ENSMUSG00000030168, ENSMUSG00000030747, ENSMUSG00000032047, ENSMUSG00000036138,…	Ppard, Crot, Akt2, Por, Acox1, Cygb, Eci2, Hacl1, Ppara, Hsd17b4, Cpt1a, Phyh, Hao1, Slc27a2, Abcd3, Bdh2, Adipor2, Dgat2, Acat1, Acaa1a, Acaa2, Etfbkmt, Pex2, Lonp2, Fabp1, Adh7, Acat3, Acadm, Mlycd, Cyp4v3, Acad11	GO_BiologicalProcess	Hypermethylated
GO:0071495	cellular response to endogenous stimulus	1018	159	96.98	4.19753e-10	ENSMUSG00000000303, ENSMUSG00000000530, ENSMUSG00000000708, ENSMUSG00000001870, ENSMUSG00000002250, ENSMUSG00000002307, ENSMUSG00000002393, ENSMUSG00000003814, ENSMUSG00000004056, ENSMUSG00000004637, ENSMUSG00000005268, ENSMUSG00000005677, ENSMUSG00000005886, ENSMUSG00000005897, ENSMUSG00000006435, ENSMUSG00000006800, ENSMUSG00000007815, ENSMUSG00000010047, ENSMUSG00000013663, ENSMUSG00000015846,…	Cdh1, Acvrl1, Kat2b, Ltbp1, Ppard, Daxx, Nr2f6, Calr, Akt2, Wwox, Prlr, Nr1i3, Ncoa2, Nr2c1, Neurl1a, Sulf2, Rhoa, Hyal2, Pten, Rxra, Plcg1, Tmprss6, Hnf4a, Smurf2, Mtmr4, Ncor1, Acsl1, Ptprk, Psen1, Cry1, Hsp90b1, Igf1, Sirt1, Npffr1, Eif4ebp2, Egfr, Frs2, Grb10, Mdm2, Osbpl8, Xbp1, Acaca, Shmt1, Srebf1, Lpin1, Recql5, Ube2o, Stat5b, Esr2, Akr1c6, Esrrb, Gpld1, Gcnt2, Map3k1, Nr1d2, Ppara, Nr1i2…	GO_BiologicalProcess	Hypermethylated
GO:0006638	neutral lipid metabolic process	114	35	10.86	4.87805e-10	ENSMUSG00000000049, ENSMUSG00000003721, ENSMUSG00000004815, ENSMUSG00000018796, ENSMUSG00000020063, ENSMUSG00000020334, ENSMUSG00000020538, ENSMUSG00000020593, ENSMUSG00000020609, ENSMUSG00000020964, ENSMUSG00000021340, ENSMUSG00000021756, ENSMUSG00000024052, ENSMUSG00000024164, ENSMUSG00000024900, ENSMUSG00000024978, ENSMUSG00000024985, ENSMUSG00000025479, ENSMUSG00000025991, ENSMUSG00000027187,…	Apoh, Insig2, Dgkq, Acsl1, Sirt1, Slc22a4, Srebf1, Lpin1, Apob, Sel1l, Gpld1, Il6st, Lpin2, C3, Cpt1a, Gpam, Tcf7l2, Cyp2e1, Cps1, Cat, Tbl1xr1, Dgat2, Gpat4, Apoa5, Apoa4, Ldlr, Lipc, Mgll, Dgkh, Scarb1, Abhd2, Apobec1, Serpina12, Insig1, G6pc	GO_BiologicalProcess	Hypermethylated
GO:0006006	glucose metabolic process	184	47	17.53	5.3012e-10	ENSMUSG00000000628, ENSMUSG00000000708, ENSMUSG00000003226, ENSMUSG00000004056, ENSMUSG00000004815, ENSMUSG00000005232, ENSMUSG00000005886, ENSMUSG00000017493, ENSMUSG00000017950, ENSMUSG00000020038, ENSMUSG00000020053, ENSMUSG00000020063, ENSMUSG00000020176, ENSMUSG00000021255, ENSMUSG00000021340, ENSMUSG00000021456, ENSMUSG00000022383, ENSMUSG00000023019, ENSMUSG00000024900, ENSMUSG00000024985,…	Hk2, Kat2b, Ranbp2, Akt2, Dgkq, G6pc2, Ncoa2, Igfbp4, Hnf4a, Cry1, Igf1, Sirt1, Grb10, Esrrb, Gpld1, Fbp2, Ppara, Gpd1, Cpt1a, Tcf7l2, Rbp4, Sorbs1, Gcgr, Pgm2, Slc45a3, Gpd2, Serp1, H6pd, Khk, Sds, Dgat2, Rora, Mst1, Galm, Foxa2, Pik3r1, Serpina12, Gck, Ppp4r3a, Onecut1, Ppp1r3b, Per2, Gapdh, Acadm, Fbp1, Mlycd, G6pc	GO_BiologicalProcess	Hypermethylated
GO:0006641	triglyceride metabolic process	94	31	8.96	7.05882e-10	ENSMUSG00000000049, ENSMUSG00000003721, ENSMUSG00000018796, ENSMUSG00000020063, ENSMUSG00000020334, ENSMUSG00000020538, ENSMUSG00000020593, ENSMUSG00000020609, ENSMUSG00000020964, ENSMUSG00000021340, ENSMUSG00000021756, ENSMUSG00000024052, ENSMUSG00000024164, ENSMUSG00000024900, ENSMUSG00000024978, ENSMUSG00000024985, ENSMUSG00000025479, ENSMUSG00000025991, ENSMUSG00000027187, ENSMUSG00000027630,…	Apoh, Insig2, Acsl1, Sirt1, Slc22a4, Srebf1, Lpin1, Apob, Sel1l, Gpld1, Il6st, Lpin2, C3, Cpt1a, Gpam, Tcf7l2, Cyp2e1, Cps1, Cat, Tbl1xr1, Dgat2, Gpat4, Apoa5, Apoa4, Ldlr, Lipc, Scarb1, Apobec1, Serpina12, Insig1, G6pc	GO_BiologicalProcess	Hypermethylated
GO:0034440	lipid oxidation	94	31	8.96	7.05882e-10	ENSMUSG00000002250, ENSMUSG00000003623, ENSMUSG00000004056, ENSMUSG00000005514, ENSMUSG00000020777, ENSMUSG00000020810, ENSMUSG00000021417, ENSMUSG00000021884, ENSMUSG00000022383, ENSMUSG00000024507, ENSMUSG00000024900, ENSMUSG00000026664, ENSMUSG00000027261, ENSMUSG00000027359, ENSMUSG00000028127, ENSMUSG00000028167, ENSMUSG00000030168, ENSMUSG00000030747, ENSMUSG00000032047, ENSMUSG00000036138,…	Ppard, Crot, Akt2, Por, Acox1, Cygb, Eci2, Hacl1, Ppara, Hsd17b4, Cpt1a, Phyh, Hao1, Slc27a2, Abcd3, Bdh2, Adipor2, Dgat2, Acat1, Acaa1a, Acaa2, Etfbkmt, Pex2, Lonp2, Fabp1, Adh7, Acat3, Acadm, Mlycd, Cyp4v3, Acad11	GO_BiologicalProcess	Hypermethylated
GO:1901360	organic cyclic compound metabolic process	5322	623	507.01	7.44186e-10	ENSMUSG00000000134, ENSMUSG00000000303, ENSMUSG00000000326, ENSMUSG00000000441, ENSMUSG00000000530, ENSMUSG00000000628, ENSMUSG00000000673, ENSMUSG00000000708, ENSMUSG00000000787, ENSMUSG00000001017, ENSMUSG00000001155, ENSMUSG00000001249, ENSMUSG00000001424, ENSMUSG00000001542, ENSMUSG00000001670, ENSMUSG00000001847, ENSMUSG00000001911, ENSMUSG00000002028, ENSMUSG00000002250, ENSMUSG00000002307,…	Tfe3, Cdh1, Comt, Raf1, Acvrl1, Hk2, Haao, Kat2b, Ddx3x, Chtop, Ftcd, Hpn, Snd1, Ell2, Tat, Rac1, Nfix, Kmt2a, Ppard, Daxx, Nr2f6, Prpf6, Cdkn1b, Prodh, Sec14l2, Crot, Insig2, Calr, Akt2, Emg1, Utp20, Wwox, Arid3b, Dgkq, Mlxipl, Por, Adcy9, Ctr9, Nr1i3, Ncoa2, Nr2c1, Epha2, Rbm14, Gtf2h1, Gmnn, Cnp, Msh5, Rhoa, Zmiz1, Tle1, Carhsp1, Cdk9, Fpgs, Pou6f2, Hyal2, Slc38a3, Prox1, Ebf3, Pdhx, Pten, Cam…	GO_BiologicalProcess	Hypermethylated
GO:0010243	response to organonitrogen compound	697	118	66.4	8.27586e-10	ENSMUSG00000000303, ENSMUSG00000000708, ENSMUSG00000004056, ENSMUSG00000004815, ENSMUSG00000006435, ENSMUSG00000006676, ENSMUSG00000007617, ENSMUSG00000008540, ENSMUSG00000009293, ENSMUSG00000013663, ENSMUSG00000018442, ENSMUSG00000019942, ENSMUSG00000019969, ENSMUSG00000020038, ENSMUSG00000020048, ENSMUSG00000020053, ENSMUSG00000020063, ENSMUSG00000020090, ENSMUSG00000020091, ENSMUSG00000020109,…	Cdh1, Kat2b, Akt2, Dgkq, Neurl1a, Usp19, Homer1, Mgst1, Ube2g2, Pten, Derl2, Cdk1, Psen1, Cry1, Hsp90b1, Igf1, Sirt1, Npffr1, Eif4ebp2, Dnajb12, Egfr, Grb10, Mdm2, Osbpl8, Xbp1, Shmt1, Srebf1, Lpin1, Recql5, Stat5b, Sel1l, Nfkbia, Srsf5, Gpld1, Ppara, Gsk3b, Ahsg, Tmbim6, Gpd1, Ubr2, Zeb1, Syvn1, Gpam, Rbp4, Sorbs1, Dntt, Gcgr, Baiap2, Rptor, Faf2, Mstn, Capn2, Tor1a, Kynu, Grb14, Notch1, Stxbp3,…	GO_BiologicalProcess	Hypermethylated
GO:0009074	aromatic amino acid family catabolic process	13	11	1.24	8.40909e-10	ENSMUSG00000001670, ENSMUSG00000017718, ENSMUSG00000020051, ENSMUSG00000021033, ENSMUSG00000022821, ENSMUSG00000026866, ENSMUSG00000028011, ENSMUSG00000029445, ENSMUSG00000030630, ENSMUSG00000031549, ENSMUSG00000039783	Tat, Afmid, Pah, Gstz1, Hgd, Kynu, Tdo2, Hpd, Fah, Ido2, Kmo	GO_BiologicalProcess	Hypermethylated
GO:1901700	response to oxygen-containing compound	1238	184	117.94	8.53933e-10	ENSMUSG00000000303, ENSMUSG00000000441, ENSMUSG00000000708, ENSMUSG00000001123, ENSMUSG00000002250, ENSMUSG00000004056, ENSMUSG00000004815, ENSMUSG00000005373, ENSMUSG00000005609, ENSMUSG00000006435, ENSMUSG00000007617, ENSMUSG00000007815, ENSMUSG00000008540, ENSMUSG00000010047, ENSMUSG00000013663, ENSMUSG00000015243, ENSMUSG00000015305, ENSMUSG00000015846, ENSMUSG00000016528, ENSMUSG00000017950,…	Cdh1, Raf1, Kat2b, Lgals9, Ppard, Akt2, Dgkq, Mlxipl, Ctr9, Neurl1a, Homer1, Rhoa, Mgst1, Hyal2, Pten, Abca1, Sash1, Rxra, Mapkapk2, Hnf4a, Kdm6b, Ptprk, Cdk1, Psen1, Map7, Cry1, Hsp90b1, Igf1, Sirt1, Npffr1, Eif4ebp2, Egfr, Grb10, Mdm2, Osbpl8, Txnrd1, Rack1, Xbp1, Acaca, Shmt1, Srebf1, Lpin1, Apob, Ern1, Recql5, Stat5b, Nfkbia, Esr2, Srsf5, Akr1c6, Gpld1, Dapk1, Clu, Ppara, Litaf, Gsk3b, Adcy5,…	GO_BiologicalProcess	Hypermethylated
GO:0006790	sulfur compound metabolic process	271	60	25.82	8.66667e-10	ENSMUSG00000000326, ENSMUSG00000005683, ENSMUSG00000006800, ENSMUSG00000008540, ENSMUSG00000010914, ENSMUSG00000017453, ENSMUSG00000017950, ENSMUSG00000020053, ENSMUSG00000020456, ENSMUSG00000020532, ENSMUSG00000020917, ENSMUSG00000020919, ENSMUSG00000021033, ENSMUSG00000021048, ENSMUSG00000021620, ENSMUSG00000021900, ENSMUSG00000024026, ENSMUSG00000024507, ENSMUSG00000024978, ENSMUSG00000024985,…	Comt, Cs, Sulf2, Mgst1, Pdhx, Pipox, Hnf4a, Igf1, Ogdh, Acaca, Acly, Stat5b, Gstz1, Mthfd1, Acot12, Btd, Glo1, Hsd17b4, Gpam, Tcf7l2, Fasn, Abcc2, Idh1, Cps1, Kynu, Ahcy, Tdo2, Gclm, Scp2, Tpst2, Ahcyl2, Dgat2, Acadsb, Acsm2, Acsm5, Gpat4, Nudt7, Ciapin1, Acat1, Lipc, Gclc, Cdo1, Acsm1, Idua, Cacna1a, Acaa2, Nubp2, Hs2st1, Egflam, Hs6st1, Hs6st3, Ndst1, Ghr, Fxn, Acnat2, Ethe1, Hs3st3b1, Mpst, Ml…	GO_BiologicalProcess	Hypermethylated
GO:0016125	sterol metabolic process	123	36	11.72	1.08696e-09	ENSMUSG00000003585, ENSMUSG00000003721, ENSMUSG00000004815, ENSMUSG00000005514, ENSMUSG00000015243, ENSMUSG00000018042, ENSMUSG00000020538, ENSMUSG00000020609, ENSMUSG00000021273, ENSMUSG00000022040, ENSMUSG00000022463, ENSMUSG00000024588, ENSMUSG00000026170, ENSMUSG00000027187, ENSMUSG00000027875, ENSMUSG00000028240, ENSMUSG00000028518, ENSMUSG00000028603, ENSMUSG00000030747, ENSMUSG00000031168,…	Sec14l2, Insig2, Dgkq, Por, Abca1, Cyb5r3, Srebf1, Apob, Fdft1, Ephx2, Srebf2, Fech, Cyp27a1, Cat, Hmgcs2, Cyp7a1, Prkaa2, Scp2, Dgat2, Ebp, Mbtps1, Sc5d, Apoa5, Apoa4, Ldlr, Lipc, Hdlbp, Ldlrap1, Scarb1, Akr1d1, Cyp7b1, Lrp1, Pex2, Serpina12, Hsd3b7, Insig1	GO_BiologicalProcess	Hypermethylated
GO:0007167	enzyme linked receptor protein signaling pathway	828	134	78.88	1.08696e-09	ENSMUSG00000000441, ENSMUSG00000000530, ENSMUSG00000001123, ENSMUSG00000001847, ENSMUSG00000001870, ENSMUSG00000004056, ENSMUSG00000005268, ENSMUSG00000006435, ENSMUSG00000006445, ENSMUSG00000006456, ENSMUSG00000006800, ENSMUSG00000013663, ENSMUSG00000016528, ENSMUSG00000016933, ENSMUSG00000016942, ENSMUSG00000017493, ENSMUSG00000017950, ENSMUSG00000018363, ENSMUSG00000018401, ENSMUSG00000019889,…	Raf1, Acvrl1, Lgals9, Rac1, Ltbp1, Akt2, Prlr, Neurl1a, Epha2, Rbm14, Sulf2, Pten, Mapkapk2, Plcg1, Tmprss6, Igfbp4, Hnf4a, Smurf2, Mtmr4, Ptprk, Arid5b, Psen1, Ahi1, Igf1, Sirt1, Eif4ebp2, Egfr, Frs2, Grb10, Osbpl8, Cyfip2, Xbp1, Srebf1, Slc9a3r1, Ube2o, Stat5b, Esr2, Gpld1, Gcnt2, Caml, Atxn7, Map3k1, Il6st, Tnk2, Gsk3b, Itgb5, Ahsg, Hsp90ab1, Vegfa, Anks1, Zeb1, Sos1, Pdcd4, Tcf7l2, Hhex, Sorb…	GO_BiologicalProcess	Hypermethylated
GO:0006066	alcohol metabolic process	253	57	24.1	1.16129e-09	ENSMUSG00000003585, ENSMUSG00000003721, ENSMUSG00000004815, ENSMUSG00000005514, ENSMUSG00000013663, ENSMUSG00000015243, ENSMUSG00000015806, ENSMUSG00000016933, ENSMUSG00000018042, ENSMUSG00000020029, ENSMUSG00000020051, ENSMUSG00000020538, ENSMUSG00000020609, ENSMUSG00000021054, ENSMUSG00000021273, ENSMUSG00000021496, ENSMUSG00000022040, ENSMUSG00000022463, ENSMUSG00000024588, ENSMUSG00000024990,…	Sec14l2, Insig2, Dgkq, Por, Pten, Abca1, Qdpr, Plcg1, Cyb5r3, Nudt4, Pah, Srebf1, Apob, Sgpp1, Fdft1, Pcbd2, Ephx2, Srebf2, Fech, Rbp4, Got1, Inpp5a, Cyp27a1, Cat, Hao1, Impa1, Hmgcs2, Adh5, Cyp7a1, Prkaa2, Scp2, Dgat2, Ebp, Mbtps1, Sc5d, Apoa5, Apoa4, Ldlr, Lipc, Hdlbp, Plcg2, Fgf2, Ldlrap1, Adh4, Scarb1, Akr1d1, Ephx1, Cyp7b1, Lrp1, Pex2, Serpina12, Hsd3b7, Insig1, Adh7, Sphk2, Ipmk, Slc5a3	GO_BiologicalProcess	Hypermethylated
GO:0044249	cellular biosynthetic process	5056	594	481.67	1.29787e-09	ENSMUSG00000000134, ENSMUSG00000000303, ENSMUSG00000000441, ENSMUSG00000000530, ENSMUSG00000000673, ENSMUSG00000000708, ENSMUSG00000000787, ENSMUSG00000001017, ENSMUSG00000001249, ENSMUSG00000001424, ENSMUSG00000001542, ENSMUSG00000001847, ENSMUSG00000001911, ENSMUSG00000002028, ENSMUSG00000002250, ENSMUSG00000002307, ENSMUSG00000002393, ENSMUSG00000002455, ENSMUSG00000003031, ENSMUSG00000003585,…	Tfe3, Cdh1, Raf1, Acvrl1, Haao, Kat2b, Ddx3x, Chtop, Hpn, Snd1, Ell2, Rac1, Nfix, Kmt2a, Ppard, Daxx, Nr2f6, Prpf6, Cdkn1b, Sec14l2, Insig2, Calr, Akt2, Lpcat3, Wwox, Arid3b, Dgkq, Mlxipl, Por, Adcy9, Ctr9, Nr1i3, Uqcc1, Ncoa2, Nr2c1, Prg4, Neurl1a, Rbm14, Gtf2h1, Gmnn, Rhoa, Zmiz1, Tle1, Carhsp1, Ube2g2, Cdk9, Fpgs, Pou6f2, Hyal2, Slc38a3, Prox1, Ebf3, Pdhx, Pten, Camta1, Fam120b, Slc25a13, Abca…	GO_BiologicalProcess	Hypermethylated
GO:0051239	regulation of multicellular organismal process	2777	355	264.56	1.6e-09	ENSMUSG00000000049, ENSMUSG00000000134, ENSMUSG00000000303, ENSMUSG00000000326, ENSMUSG00000000530, ENSMUSG00000000627, ENSMUSG00000000708, ENSMUSG00000001123, ENSMUSG00000001249, ENSMUSG00000001847, ENSMUSG00000001870, ENSMUSG00000002100, ENSMUSG00000002250, ENSMUSG00000002307, ENSMUSG00000003031, ENSMUSG00000003814, ENSMUSG00000003948, ENSMUSG00000004558, ENSMUSG00000005268, ENSMUSG00000005373,…	Apoh, Tfe3, Cdh1, Comt, Acvrl1, Sema4f, Kat2b, Lgals9, Hpn, Rac1, Ltbp1, Mybpc3, Ppard, Daxx, Cdkn1b, Calr, Mmd, Ndrg2, Prlr, Mlxipl, Por, Ctr9, P2rx5, Prg4, Fbln1, Neurl1a, Epha2, Usp19, Sulf2, Neu1, Rhoa, Zmiz1, Cdk9, Hyal2, Prox1, Pten, Sash1, Itga2, Srf, Cers2, Rxra, Cacna1d, Stard13, Ctsz, Mapkapk2, Srsf6, Plcg1, Tmprss6, Hnf4a, Smurf2, Mapt, Akap1, Ncor1, Ddx39b, Snx3, Rtn4ip1, Cdk1, Psen1,…	GO_BiologicalProcess	Hypermethylated
GO:0042060	wound healing	352	71	33.53	1.70833e-09	ENSMUSG00000000049, ENSMUSG00000000216, ENSMUSG00000000530, ENSMUSG00000002250, ENSMUSG00000005950, ENSMUSG00000006369, ENSMUSG00000013663, ENSMUSG00000015605, ENSMUSG00000016921, ENSMUSG00000016942, ENSMUSG00000017009, ENSMUSG00000017950, ENSMUSG00000020053, ENSMUSG00000020122, ENSMUSG00000020484, ENSMUSG00000020592, ENSMUSG00000020704, ENSMUSG00000020716, ENSMUSG00000021686, ENSMUSG00000021754,…	Apoh, Scnn1g, Acvrl1, Ppard, P2rx5, Fbln1, Pten, Srf, Srsf6, Tmprss6, Sdc4, Hnf4a, Igf1, Egfr, Xbp1, Sdc1, Asic2, Nf1, Ap3b1, Map3k1, Vcl, Cpb2, Scara5, C9, Ppara, Serpind1, Mylk, Cxadr, Kng1, Hrg, Serping1, C3, Coro1b, Pard3, Fn1, Eng, Col5a1, Tor1a, F2, Notch2, Stxbp3, Fga, Epb41l4b, Plpp3, Macf1, Actb, Adipor2, Cd40lg, Proz, F11, Smad3, Clasp2, Fgb, Fgg, Myl12b, Dcbld2, Foxa2, Fgf2, Ninj1, Ser…	GO_BiologicalProcess	Hypermethylated
GO:0051641	cellular localization	2438	318	232.26	1.71134e-09	ENSMUSG00000000303, ENSMUSG00000000374, ENSMUSG00000000441, ENSMUSG00000000538, ENSMUSG00000000628, ENSMUSG00000000787, ENSMUSG00000001576, ENSMUSG00000001847, ENSMUSG00000002307, ENSMUSG00000002365, ENSMUSG00000002763, ENSMUSG00000003134, ENSMUSG00000003200, ENSMUSG00000003226, ENSMUSG00000003378, ENSMUSG00000003814, ENSMUSG00000004056, ENSMUSG00000004567, ENSMUSG00000005225, ENSMUSG00000006445,…	Cdh1, Trappc10, Raf1, Tom1l2, Hk2, Ddx3x, Ergic1, Rac1, Daxx, Snx9, Pex6, Tbc1d8, Sh3gl1, Ranbp2, Grik5, Calr, Akt2, Mcoln1, Plekha8, Epha2, Cnp, Sulf2, Hspa1l, Pttg1ip, Ube2g2, Tnpo1, Hyal2, Faf1, Evi5, Tnpo3, Pten, Slc25a13, Abca1, Sqstm1, Lamp2, Pacsin2, Plcg1, Arl5b, Hnf4a, Mapt, Akap1, Derl2, Slc25a39, Dync1h1, Ddx39b, Snx3, Gopc, Ptprk, Lin7a, Cdk1, Psen1, Epb41l2, Ahi1, Map7, Hsp90b1, Igf1…	GO_BiologicalProcess	Hypermethylated
GO:0016053	organic acid biosynthetic process	266	58	25.34	2.82828e-09	ENSMUSG00000003721, ENSMUSG00000005373, ENSMUSG00000009566, ENSMUSG00000010175, ENSMUSG00000017950, ENSMUSG00000020051, ENSMUSG00000020063, ENSMUSG00000020532, ENSMUSG00000020534, ENSMUSG00000020538, ENSMUSG00000020917, ENSMUSG00000021048, ENSMUSG00000021364, ENSMUSG00000021794, ENSMUSG00000024664, ENSMUSG00000024665, ENSMUSG00000025153, ENSMUSG00000025190, ENSMUSG00000025403, ENSMUSG00000025991,…	Insig2, Mlxipl, Fpgs, Prox1, Hnf4a, Pah, Sirt1, Acaca, Shmt1, Srebf1, Acly, Mthfd1, Elovl2, Glud1, Fads3, Fads2, Fasn, Got1, Shmt2, Cps1, Slc45a3, Glul, Lpgat1, Kynu, Slc27a2, Ahcy, Abcd3, Cyp7a1, Prkaa2, Prkag2, Sds, Aass, Tbxas1, Acsm2, Acsm5, Got2, Has3, Apoa5, Apoa4, Lipc, Elovl5, Mgll, Acsm1, Aldh8a1, Akr1d1, Elovl3, Cyp7b1, Kmo, Pex2, Elovl6, Gls2, Fads6, Insig1, Nr1h4, Per2, Mlycd, Bhmt, A…	GO_BiologicalProcess	Hypermethylated
GO:0046394	carboxylic acid biosynthetic process	266	58	25.34	2.82828e-09	ENSMUSG00000003721, ENSMUSG00000005373, ENSMUSG00000009566, ENSMUSG00000010175, ENSMUSG00000017950, ENSMUSG00000020051, ENSMUSG00000020063, ENSMUSG00000020532, ENSMUSG00000020534, ENSMUSG00000020538, ENSMUSG00000020917, ENSMUSG00000021048, ENSMUSG00000021364, ENSMUSG00000021794, ENSMUSG00000024664, ENSMUSG00000024665, ENSMUSG00000025153, ENSMUSG00000025190, ENSMUSG00000025403, ENSMUSG00000025991,…	Insig2, Mlxipl, Fpgs, Prox1, Hnf4a, Pah, Sirt1, Acaca, Shmt1, Srebf1, Acly, Mthfd1, Elovl2, Glud1, Fads3, Fads2, Fasn, Got1, Shmt2, Cps1, Slc45a3, Glul, Lpgat1, Kynu, Slc27a2, Ahcy, Abcd3, Cyp7a1, Prkaa2, Prkag2, Sds, Aass, Tbxas1, Acsm2, Acsm5, Got2, Has3, Apoa5, Apoa4, Lipc, Elovl5, Mgll, Acsm1, Aldh8a1, Akr1d1, Elovl3, Cyp7b1, Kmo, Pex2, Elovl6, Gls2, Fads6, Insig1, Nr1h4, Per2, Mlycd, Bhmt, A…	GO_BiologicalProcess	Hypermethylated
GO:0051246	regulation of protein metabolic process	2475	320	235.79	3.8e-09	ENSMUSG00000000149, ENSMUSG00000000303, ENSMUSG00000000441, ENSMUSG00000000530, ENSMUSG00000000708, ENSMUSG00000000787, ENSMUSG00000001123, ENSMUSG00000001249, ENSMUSG00000001847, ENSMUSG00000002028, ENSMUSG00000002307, ENSMUSG00000002365, ENSMUSG00000003031, ENSMUSG00000003279, ENSMUSG00000003814, ENSMUSG00000003948, ENSMUSG00000004056, ENSMUSG00000004558, ENSMUSG00000004815, ENSMUSG00000005268,…	Gna12, Cdh1, Raf1, Acvrl1, Kat2b, Ddx3x, Lgals9, Hpn, Rac1, Kmt2a, Daxx, Snx9, Cdkn1b, Dlgap1, Calr, Mmd, Akt2, Ndrg2, Dgkq, Prlr, Mlxipl, Por, Ctr9, Uqcc1, Prg4, Fbln1, Neurl1a, Epha2, Itih3, Itih1, Usp19, Rhoa, Pttg1ip, Ube2g2, Cdk9, Hyal2, Prox1, Faf1, Pten, Sash1, Itga2, Sqstm1, Rxra, Ctsz, Mapkapk2, Sdc4, Traf4, Igfbp4, Cdc6, Hnf4a, Akap1, Derl2, Ncor1, Acsl1, Ddx39b, Snx3, Ube2d1, Psen1, Cr…	GO_BiologicalProcess	Hypermethylated
GO:0044267	cellular protein metabolic process	4235	506	403.45	4.15842e-09	ENSMUSG00000000149, ENSMUSG00000000303, ENSMUSG00000000441, ENSMUSG00000000530, ENSMUSG00000000708, ENSMUSG00000000787, ENSMUSG00000001123, ENSMUSG00000001249, ENSMUSG00000001847, ENSMUSG00000002028, ENSMUSG00000002307, ENSMUSG00000002365, ENSMUSG00000003031, ENSMUSG00000003226, ENSMUSG00000003279, ENSMUSG00000003814, ENSMUSG00000003948, ENSMUSG00000004056, ENSMUSG00000004558, ENSMUSG00000004815,…	Gna12, Cdh1, Raf1, Acvrl1, Kat2b, Ddx3x, Lgals9, Hpn, Rac1, Kmt2a, Daxx, Snx9, Cdkn1b, Ranbp2, Dlgap1, Calr, Mmd, Akt2, Ndrg2, Dgkq, Prlr, Mlxipl, Por, Ctr9, Uqcc1, Fbln1, Neurl1a, Epha2, Rbm14, Itih3, Itih1, Gtf2h1, Usp19, Rhoa, Pttg1ip, Ube2g2, Cdk9, Nuak2, Hyal2, Prox1, Pten, Abca1, Sash1, Clpx, Itga2, Mocs2, Sqstm1, Rxra, Ctsz, Mtif3, Mapkapk2, Lamp2, Sdc4, Traf4, Igfbp4, Cdc6, Hnf4a, Smurf2,…	GO_BiologicalProcess	Hypermethylated
GO:0065007	biological regulation	11163	1184	1063.46	4.31373e-09	ENSMUSG00000000049, ENSMUSG00000000134, ENSMUSG00000000149, ENSMUSG00000000216, ENSMUSG00000000303, ENSMUSG00000000326, ENSMUSG00000000441, ENSMUSG00000000530, ENSMUSG00000000538, ENSMUSG00000000627, ENSMUSG00000000628, ENSMUSG00000000631, ENSMUSG00000000673, ENSMUSG00000000708, ENSMUSG00000000787, ENSMUSG00000000903, ENSMUSG00000001017, ENSMUSG00000001036, ENSMUSG00000001123, ENSMUSG00000001247,…	Apoh, Tfe3, Gna12, Scnn1g, Cdh1, Comt, Raf1, Acvrl1, Tom1l2, Sema4f, Hk2, Myo18a, Haao, Kat2b, Ddx3x, Vpreb3, Chtop, Epn2, Lgals9, Lsr, Hpn, Fndc5, Snd1, Col18a1, Ell2, Acap1, Rac1, Ltbp1, Nfix, Kmt2a, Mybpc3, Ppard, Daxx, Snx9, Nr2f6, Prpf6, Pex6, Cdkn1b, Tbc1d8, Ranbp2, Dlgap1, Grik5, Sec14l2, Insig2, Calr, Mmd, Akt2, Lpcat3, Ndrg2, Mcoln1, Arhgef18, Chn2, Wwox, Arid3b, Dgkq, G6pc2, Prlr, Mlxip…	GO_BiologicalProcess	Hypermethylated
GO:0016477	cell migration	1259	183	119.94	4.80769e-09	ENSMUSG00000000049, ENSMUSG00000000149, ENSMUSG00000000216, ENSMUSG00000000303, ENSMUSG00000000530, ENSMUSG00000000631, ENSMUSG00000001123, ENSMUSG00000001435, ENSMUSG00000001847, ENSMUSG00000002250, ENSMUSG00000003814, ENSMUSG00000004056, ENSMUSG00000006369, ENSMUSG00000006445, ENSMUSG00000007815, ENSMUSG00000010047, ENSMUSG00000010175, ENSMUSG00000013663, ENSMUSG00000015305, ENSMUSG00000015533,…	Apoh, Gna12, Scnn1g, Cdh1, Acvrl1, Myo18a, Lgals9, Col18a1, Rac1, Ppard, Calr, Akt2, Fbln1, Epha2, Rhoa, Hyal2, Prox1, Pten, Sash1, Itga2, Srf, Cers2, Stard13, Plcg1, Sdc4, Hnf4a, Smurf2, Mapt, Ptprk, Arid5b, Psen1, Med23, Igf1, Egfr, Rab1a, Mdm2, Osbpl8, Rack1, Ogdh, Xbp1, Sdc1, Rffl, Nf1, Slc9a3r1, Cygb, Stat5b, Esr2, Hsp90aa1, Cdc42bpb, Gpld1, Gcnt2, Depdc1b, Ptprg, Map3k1, Il6st, Vcl, Nisch, …	GO_BiologicalProcess	Hypermethylated
GO:0060255	regulation of macromolecule metabolic process	5306	615	505.49	4.80769e-09	ENSMUSG00000000134, ENSMUSG00000000149, ENSMUSG00000000303, ENSMUSG00000000441, ENSMUSG00000000530, ENSMUSG00000000708, ENSMUSG00000000787, ENSMUSG00000001017, ENSMUSG00000001123, ENSMUSG00000001249, ENSMUSG00000001424, ENSMUSG00000001542, ENSMUSG00000001847, ENSMUSG00000001870, ENSMUSG00000001911, ENSMUSG00000002028, ENSMUSG00000002250, ENSMUSG00000002307, ENSMUSG00000002365, ENSMUSG00000002393,…	Tfe3, Gna12, Cdh1, Raf1, Acvrl1, Kat2b, Ddx3x, Chtop, Lgals9, Hpn, Snd1, Ell2, Rac1, Ltbp1, Nfix, Kmt2a, Ppard, Daxx, Snx9, Nr2f6, Prpf6, Cdkn1b, Dlgap1, Sec14l2, Insig2, Calr, Mmd, Akt2, Ndrg2, Wwox, Arid3b, Dgkq, Prlr, Mlxipl, Por, Ctr9, Nr1i3, Uqcc1, Ncoa2, Nr2c1, Prg4, Fbln1, Neurl1a, Epha2, Rbm14, Itih3, Itih1, Gtf2h1, Usp19, Gmnn, Rhoa, Zmiz1, Tle1, Carhsp1, Pttg1ip, Ube2g2, Cdk9, Pou6f2, H…	GO_BiologicalProcess	Hypermethylated
GO:0051171	regulation of nitrogen compound metabolic process	5152	599	490.81	5.4717e-09	ENSMUSG00000000134, ENSMUSG00000000149, ENSMUSG00000000303, ENSMUSG00000000326, ENSMUSG00000000441, ENSMUSG00000000530, ENSMUSG00000000708, ENSMUSG00000000787, ENSMUSG00000001017, ENSMUSG00000001123, ENSMUSG00000001249, ENSMUSG00000001424, ENSMUSG00000001542, ENSMUSG00000001847, ENSMUSG00000001911, ENSMUSG00000002028, ENSMUSG00000002250, ENSMUSG00000002307, ENSMUSG00000002365, ENSMUSG00000002393,…	Tfe3, Gna12, Cdh1, Comt, Raf1, Acvrl1, Kat2b, Ddx3x, Chtop, Lgals9, Hpn, Snd1, Ell2, Rac1, Nfix, Kmt2a, Ppard, Daxx, Snx9, Nr2f6, Prpf6, Cdkn1b, Dlgap1, Sec14l2, Insig2, Calr, Mmd, Akt2, Ndrg2, Wwox, Arid3b, Dgkq, Prlr, Mlxipl, Por, Ctr9, Nr1i3, Uqcc1, Ncoa2, Nr2c1, Prg4, Fbln1, Neurl1a, Epha2, Rbm14, Itih3, Itih1, Gtf2h1, Usp19, Gmnn, Rhoa, Zmiz1, Tle1, Carhsp1, Pttg1ip, Ube2g2, Cdk9, Pou6f2, Hy…	GO_BiologicalProcess	Hypermethylated
GO:0007169	transmembrane receptor protein tyrosine kinase signaling pathway	533	94	50.78	5.4717e-09	ENSMUSG00000000441, ENSMUSG00000001847, ENSMUSG00000004056, ENSMUSG00000005268, ENSMUSG00000006435, ENSMUSG00000006445, ENSMUSG00000006800, ENSMUSG00000013663, ENSMUSG00000016528, ENSMUSG00000016933, ENSMUSG00000017493, ENSMUSG00000019947, ENSMUSG00000019969, ENSMUSG00000019986, ENSMUSG00000020053, ENSMUSG00000020063, ENSMUSG00000020091, ENSMUSG00000020122, ENSMUSG00000020170, ENSMUSG00000020176,…	Raf1, Rac1, Akt2, Prlr, Neurl1a, Epha2, Sulf2, Pten, Mapkapk2, Plcg1, Igfbp4, Arid5b, Psen1, Ahi1, Igf1, Sirt1, Eif4ebp2, Egfr, Frs2, Grb10, Osbpl8, Cyfip2, Xbp1, Srebf1, Slc9a3r1, Stat5b, Esr2, Gpld1, Caml, Atxn7, Tnk2, Gsk3b, Ahsg, Vegfa, Anks1, Sos1, Tcf7l2, Hhex, Sorbs1, Gfra1, Baiap2, Nrp1, Fam20c, Nrp2, Mstn, Zap70, Pigr, Abl1, Grb14, Notch1, Ltk, Pag1, Efna1, Jak1, Errfi1, Prkcz, Pxn, Epha…	GO_BiologicalProcess	Hypermethylated
GO:0030334	regulation of cell migration	748	121	71.26	6.91589e-09	ENSMUSG00000000049, ENSMUSG00000000149, ENSMUSG00000000303, ENSMUSG00000000530, ENSMUSG00000001123, ENSMUSG00000001435, ENSMUSG00000001847, ENSMUSG00000002250, ENSMUSG00000003814, ENSMUSG00000004056, ENSMUSG00000006369, ENSMUSG00000006445, ENSMUSG00000007815, ENSMUSG00000010047, ENSMUSG00000010175, ENSMUSG00000013663, ENSMUSG00000015305, ENSMUSG00000015533, ENSMUSG00000015605, ENSMUSG00000015714,…	Apoh, Gna12, Cdh1, Acvrl1, Lgals9, Col18a1, Rac1, Ppard, Calr, Akt2, Fbln1, Epha2, Rhoa, Hyal2, Prox1, Pten, Sash1, Itga2, Srf, Cers2, Stard13, Plcg1, Sdc4, Hnf4a, Smurf2, Ptprk, Med23, Igf1, Egfr, Mdm2, Osbpl8, Rack1, Xbp1, Rffl, Nf1, Slc9a3r1, Cygb, Gpld1, Gcnt2, Ptprg, Map3k1, Il6st, Vcl, Nisch, Spata13, Nipbl, Gsk3b, Mylk, Hrg, Vegfa, Lama3, Pcsk5, Coro1b, Arhgdia, Atp5b, Nrp1, Il1r1, Fn1, La…	GO_BiologicalProcess	Hypermethylated
GO:0050790	regulation of catalytic activity	1712	234	163.1	7.22222e-09	ENSMUSG00000000049, ENSMUSG00000000303, ENSMUSG00000000441, ENSMUSG00000000708, ENSMUSG00000000787, ENSMUSG00000001123, ENSMUSG00000001249, ENSMUSG00000001847, ENSMUSG00000002307, ENSMUSG00000002365, ENSMUSG00000003031, ENSMUSG00000003134, ENSMUSG00000003226, ENSMUSG00000003948, ENSMUSG00000004056, ENSMUSG00000004633, ENSMUSG00000005268, ENSMUSG00000005514, ENSMUSG00000006435, ENSMUSG00000006445,…	Apoh, Cdh1, Raf1, Kat2b, Ddx3x, Lgals9, Hpn, Rac1, Daxx, Snx9, Cdkn1b, Tbc1d8, Ranbp2, Mmd, Akt2, Chn2, Prlr, Por, Neurl1a, Epha2, Itih3, Itih1, Rhoa, Hyal2, Prox1, Evi5, Pten, Sash1, Itga2, Sdc4, Traf4, Cdc6, Hnf4a, Mapt, Acsl1, Psen1, Hsp90b1, Igf1, Sirt1, Cand1, Egfr, Frs2, Mdm2, Osbpl8, Cyfip2, Rack1, Adcy1, Smg8, Rgs9, Rffl, Ern1, Nf1, Slc9a3r1, Map3k14, Rgs6, Papln, Hsp90aa1, Cap2, Dapk1, I…	GO_BiologicalProcess	Hypermethylated
GO:0030029	actin filament-based process	669	111	63.73	7.27273e-09	ENSMUSG00000000631, ENSMUSG00000001847, ENSMUSG00000002100, ENSMUSG00000003814, ENSMUSG00000004568, ENSMUSG00000007815, ENSMUSG00000009772, ENSMUSG00000010175, ENSMUSG00000014601, ENSMUSG00000015605, ENSMUSG00000015968, ENSMUSG00000016664, ENSMUSG00000017009, ENSMUSG00000018417, ENSMUSG00000019978, ENSMUSG00000020048, ENSMUSG00000020593, ENSMUSG00000020716, ENSMUSG00000020733, ENSMUSG00000021279,…	Myo18a, Rac1, Mybpc3, Calr, Arhgef18, Rhoa, Nuak2, Prox1, Strip1, Srf, Cacna1d, Pacsin2, Sdc4, Myo1b, Epb41l2, Hsp90b1, Lpin1, Nf1, Slc9a3r1, Cdc42bpb, Cap2, Iqgap2, Map3k1, Nisch, Mtss1, Bcl6, Itgb5, Cxadr, Lima1, Nedd4l, Coro1b, Sorbs1, Arhgdia, Flnb, Baiap2, Nrp1, Pard3, Abl1, Coro2a, Epb41l4b, Pde4b, Capzb, Epb41, Prkcz, Dnajb6, Rufy3, Shroom3, Atp2a2, Cit, Pxn, Actb, Auts2, Eln, Epha1, Zyx, …	GO_BiologicalProcess	Hypermethylated
GO:1901698	response to nitrogen compound	822	130	78.31	7.27273e-09	ENSMUSG00000000303, ENSMUSG00000000708, ENSMUSG00000002307, ENSMUSG00000004056, ENSMUSG00000004815, ENSMUSG00000006435, ENSMUSG00000006676, ENSMUSG00000007617, ENSMUSG00000008540, ENSMUSG00000009293, ENSMUSG00000013663, ENSMUSG00000018442, ENSMUSG00000018501, ENSMUSG00000019942, ENSMUSG00000019969, ENSMUSG00000020038, ENSMUSG00000020048, ENSMUSG00000020053, ENSMUSG00000020063, ENSMUSG00000020090,…	Cdh1, Kat2b, Daxx, Akt2, Dgkq, Neurl1a, Usp19, Homer1, Mgst1, Ube2g2, Pten, Derl2, Ncor1, Cdk1, Psen1, Cry1, Hsp90b1, Igf1, Sirt1, Npffr1, Eif4ebp2, Dnajb12, Egfr, Grb10, Mdm2, Osbpl8, Xbp1, Shmt1, Srebf1, Lpin1, Recql5, Stat5b, Sel1l, Nfkbia, Srsf5, Gpld1, Ppara, Gsk3b, Ahsg, Tmbim6, Gpd1, Ubr2, Zeb1, Syvn1, Gpam, Rbp4, Sorbs1, Dntt, Gcgr, Baiap2, Rptor, Faf2, Cps1, Mstn, Capn2, Tor1a, Kynu, Grb…	GO_BiologicalProcess	Hypermethylated
GO:0019318	hexose metabolic process	213	49	20.29	7.38739e-09	ENSMUSG00000000628, ENSMUSG00000000708, ENSMUSG00000003226, ENSMUSG00000004056, ENSMUSG00000004815, ENSMUSG00000005232, ENSMUSG00000005886, ENSMUSG00000017493, ENSMUSG00000017950, ENSMUSG00000020038, ENSMUSG00000020053, ENSMUSG00000020063, ENSMUSG00000020176, ENSMUSG00000021255, ENSMUSG00000021340, ENSMUSG00000021456, ENSMUSG00000022383, ENSMUSG00000023019, ENSMUSG00000024085, ENSMUSG00000024900,…	Hk2, Kat2b, Ranbp2, Akt2, Dgkq, G6pc2, Ncoa2, Igfbp4, Hnf4a, Cry1, Igf1, Sirt1, Grb10, Esrrb, Gpld1, Fbp2, Ppara, Gpd1, Man2a1, Cpt1a, Tcf7l2, Rbp4, Sorbs1, Gcgr, Pgm2, Slc45a3, Gpd2, Serp1, Aldob, H6pd, Khk, Sds, Dgat2, Rora, Mst1, Galm, Foxa2, Pik3r1, Serpina12, Gck, Ppp4r3a, Onecut1, Ppp1r3b, Per2, Gapdh, Acadm, Fbp1, Mlycd, G6pc	GO_BiologicalProcess	Hypermethylated
GO:0034641	cellular nitrogen compound metabolic process	5592	642	532.73	8.21429e-09	ENSMUSG00000000134, ENSMUSG00000000303, ENSMUSG00000000326, ENSMUSG00000000441, ENSMUSG00000000530, ENSMUSG00000000628, ENSMUSG00000000673, ENSMUSG00000000708, ENSMUSG00000000787, ENSMUSG00000001017, ENSMUSG00000001155, ENSMUSG00000001249, ENSMUSG00000001424, ENSMUSG00000001542, ENSMUSG00000001847, ENSMUSG00000001911, ENSMUSG00000002028, ENSMUSG00000002250, ENSMUSG00000002307, ENSMUSG00000002393,…	Tfe3, Cdh1, Comt, Raf1, Acvrl1, Hk2, Haao, Kat2b, Ddx3x, Chtop, Ftcd, Hpn, Snd1, Ell2, Rac1, Nfix, Kmt2a, Ppard, Daxx, Nr2f6, Prpf6, Cdkn1b, Sec14l2, Crot, Insig2, Calr, Akt2, Emg1, Utp20, Wwox, Arid3b, Dgkq, Mlxipl, Por, Adcy9, Ctr9, Nr1i3, Uqcc1, Ncoa2, Nr2c1, Neurl1a, Epha2, Rbm14, Gtf2h1, Gmnn, Cnp, Msh5, Neu1, Rhoa, Zmiz1, Tle1, Carhsp1, Mgst1, Cdk9, Fpgs, Pou6f2, Hyal2, Slc38a3, Prox1, Ebf3…	GO_BiologicalProcess	Hypermethylated
GO:0030258	lipid modification	188	45	17.91	8.49558e-09	ENSMUSG00000002250, ENSMUSG00000003623, ENSMUSG00000004056, ENSMUSG00000004815, ENSMUSG00000005514, ENSMUSG00000013663, ENSMUSG00000020777, ENSMUSG00000020810, ENSMUSG00000021417, ENSMUSG00000021884, ENSMUSG00000022040, ENSMUSG00000022383, ENSMUSG00000024507, ENSMUSG00000024900, ENSMUSG00000026664, ENSMUSG00000027261, ENSMUSG00000027359, ENSMUSG00000027531, ENSMUSG00000028127, ENSMUSG00000028167,…	Ppard, Crot, Akt2, Dgkq, Por, Pten, Acox1, Cygb, Eci2, Hacl1, Ephx2, Ppara, Hsd17b4, Cpt1a, Phyh, Hao1, Slc27a2, Impa1, Abcd3, Bdh2, Plpp3, Adipor2, Dgat2, Lamtor1, St3gal2, Acat1, Apoa5, Apoa4, Ttc7b, Plppr3, Acaa1a, Acaa2, Etfbkmt, Pex2, Pi4ka, Lonp2, Agtr1a, Fabp1, Adh7, Tmem150a, Acat3, Acadm, Mlycd, Cyp4v3, Acad11	GO_BiologicalProcess	Hypermethylated
GO:2000026	regulation of multicellular organismal development	1868	251	177.96	8.52174e-09	ENSMUSG00000000049, ENSMUSG00000000134, ENSMUSG00000000303, ENSMUSG00000000530, ENSMUSG00000000627, ENSMUSG00000000708, ENSMUSG00000001123, ENSMUSG00000001249, ENSMUSG00000001847, ENSMUSG00000002250, ENSMUSG00000003031, ENSMUSG00000003814, ENSMUSG00000003948, ENSMUSG00000005268, ENSMUSG00000005514, ENSMUSG00000005609, ENSMUSG00000005950, ENSMUSG00000006435, ENSMUSG00000006445, ENSMUSG00000006676,…	Apoh, Tfe3, Cdh1, Acvrl1, Sema4f, Kat2b, Lgals9, Hpn, Rac1, Ppard, Cdkn1b, Calr, Mmd, Prlr, Por, Ctr9, P2rx5, Neurl1a, Epha2, Usp19, Sulf2, Neu1, Rhoa, Zmiz1, Prox1, Pten, Sash1, Srf, Cers2, Rxra, Stard13, Ctsz, Srsf6, Plcg1, Hnf4a, Smurf2, Mapt, Ddx39b, Snx3, Rtn4ip1, Cdk1, Psen1, Ahi1, Igf1, Sirt1, Egfr, Frs2, Mdm2, Xbp1, Asic2, Nf1, Stat5b, Nfkbia, Rgs6, Hsp90aa1, Gcnt2, Ap3b1, Ptprg, Il6st, N…	GO_BiologicalProcess	Hypermethylated
GO:1901615	organic hydroxy compound metabolic process	425	79	40.49	8.52174e-09	ENSMUSG00000000326, ENSMUSG00000001249, ENSMUSG00000003585, ENSMUSG00000003721, ENSMUSG00000004815, ENSMUSG00000005514, ENSMUSG00000010175, ENSMUSG00000013663, ENSMUSG00000015243, ENSMUSG00000015806, ENSMUSG00000016933, ENSMUSG00000018042, ENSMUSG00000020029, ENSMUSG00000020051, ENSMUSG00000020063, ENSMUSG00000020182, ENSMUSG00000020538, ENSMUSG00000020609, ENSMUSG00000021054, ENSMUSG00000021273,…	Comt, Hpn, Sec14l2, Insig2, Dgkq, Por, Prox1, Pten, Abca1, Qdpr, Plcg1, Cyb5r3, Nudt4, Pah, Sirt1, Ddc, Srebf1, Apob, Sgpp1, Fdft1, Pcbd2, Ephx2, Dct, Slc45a2, Srebf2, Glo1, Epas1, Fech, Rbp4, Got1, Inpp5a, Cyp27a1, Pnkd, Nr5a2, Cat, Hao1, Slc27a2, Hdc, Impa1, Hmgcs2, Adh5, Cyp7a1, Prkaa2, Scp2, Dgat2, Ebp, Mbtps1, Sc5d, Apoa5, Apoa4, Ldlr, Lipc, Hdlbp, Plcg2, Gc, Acaa1a, Fgf2, Ldlrap1, Adh4, Sca…	GO_BiologicalProcess	Hypermethylated
GO:1901652	response to peptide	331	66	31.53	8.88889e-09	ENSMUSG00000000708, ENSMUSG00000004056, ENSMUSG00000013663, ENSMUSG00000019969, ENSMUSG00000020038, ENSMUSG00000020053, ENSMUSG00000020063, ENSMUSG00000020090, ENSMUSG00000020091, ENSMUSG00000020176, ENSMUSG00000020184, ENSMUSG00000020189, ENSMUSG00000020484, ENSMUSG00000020538, ENSMUSG00000020593, ENSMUSG00000020919, ENSMUSG00000021025, ENSMUSG00000021134, ENSMUSG00000021340, ENSMUSG00000022383,…	Kat2b, Akt2, Pten, Psen1, Cry1, Igf1, Sirt1, Npffr1, Eif4ebp2, Grb10, Mdm2, Osbpl8, Xbp1, Srebf1, Lpin1, Stat5b, Nfkbia, Srsf5, Gpld1, Ppara, Gsk3b, Ahsg, Gpam, Rbp4, Sorbs1, Gcgr, Baiap2, Mstn, Grb14, Notch1, Stxbp3, Aldob, Prkcz, Khk, Tgfbr3, Atp2a2, Pxn, Irf5, C2cd5, Cish, Cdo1, Tbc1d4, Ptprf, Cacna1a, Baiap2l1, Lrp1, Pik3r1, Serpina12, Gck, Trim72, Pid1, Nr1h4, Agtr1a, Ywhag, Repin1, Prkcb, S…	GO_BiologicalProcess	Hypermethylated
GO:0032870	cellular response to hormone stimulus	463	84	44.11	8.88889e-09	ENSMUSG00000000708, ENSMUSG00000002250, ENSMUSG00000002307, ENSMUSG00000002393, ENSMUSG00000003814, ENSMUSG00000004056, ENSMUSG00000005268, ENSMUSG00000005677, ENSMUSG00000005886, ENSMUSG00000005897, ENSMUSG00000007815, ENSMUSG00000013663, ENSMUSG00000015846, ENSMUSG00000017950, ENSMUSG00000018501, ENSMUSG00000018796, ENSMUSG00000020038, ENSMUSG00000020053, ENSMUSG00000020063, ENSMUSG00000020090,…	Kat2b, Ppard, Daxx, Nr2f6, Calr, Akt2, Prlr, Nr1i3, Ncoa2, Nr2c1, Rhoa, Pten, Rxra, Hnf4a, Ncor1, Acsl1, Cry1, Igf1, Sirt1, Npffr1, Eif4ebp2, Grb10, Osbpl8, Xbp1, Acaca, Srebf1, Lpin1, Stat5b, Esr2, Akr1c6, Esrrb, Gpld1, Nr1d2, Ppara, Nr1i2, Gsk3b, Ahsg, Gpam, Sorbs1, Gcgr, Abcc2, Baiap2, Mstn, Nr5a2, Esrrg, Grb14, Notch1, Prkaa2, Prkcz, Pxn, Adipor2, C2cd5, Nr3c2, Rora, Cish, Lmo2, Tbc1d4, Ptprf…	GO_BiologicalProcess	Hypermethylated
GO:0006950	response to stress	3162	391	301.23	9.32203e-09	ENSMUSG00000000049, ENSMUSG00000000216, ENSMUSG00000000326, ENSMUSG00000000441, ENSMUSG00000000530, ENSMUSG00000000628, ENSMUSG00000000787, ENSMUSG00000001123, ENSMUSG00000001670, ENSMUSG00000001829, ENSMUSG00000001847, ENSMUSG00000002250, ENSMUSG00000002307, ENSMUSG00000003721, ENSMUSG00000003814, ENSMUSG00000005950, ENSMUSG00000006369, ENSMUSG00000006445, ENSMUSG00000006456, ENSMUSG00000006599,…	Apoh, Scnn1g, Comt, Raf1, Acvrl1, Hk2, Ddx3x, Lgals9, Tat, Clpb, Rac1, Ppard, Daxx, Insig2, Calr, P2rx5, Fbln1, Epha2, Rbm14, Gtf2h1, Usp19, Sulf2, Msh5, Rhoa, Mgst1, Pttg1ip, Ube2g2, Cdk9, Nuak2, Hyal2, Slc38a3, Pten, C8g, Sash1, Itga2, Srf, Cers2, Sqstm1, Mapkapk2, Lamp2, Srsf6, Tmprss6, Sdc4, Traf4, Serinc3, Hnf4a, Mapt, Derl2, Kdm6b, Ncor1, Ddx39b, Ptprk, Cdk1, Psen1, Map7, Cry1, Hsp90b1, Igf…	GO_BiologicalProcess	Hypermethylated
GO:0031324	negative regulation of cellular metabolic process	2344	303	223.31	9.91597e-09	ENSMUSG00000000303, ENSMUSG00000000326, ENSMUSG00000000530, ENSMUSG00000000628, ENSMUSG00000000708, ENSMUSG00000000787, ENSMUSG00000001249, ENSMUSG00000001911, ENSMUSG00000002250, ENSMUSG00000002307, ENSMUSG00000002393, ENSMUSG00000003031, ENSMUSG00000003721, ENSMUSG00000003814, ENSMUSG00000004056, ENSMUSG00000004558, ENSMUSG00000004815, ENSMUSG00000005373, ENSMUSG00000005514, ENSMUSG00000005609,…	Cdh1, Comt, Acvrl1, Hk2, Kat2b, Ddx3x, Hpn, Nfix, Ppard, Daxx, Nr2f6, Cdkn1b, Insig2, Calr, Akt2, Ndrg2, Dgkq, Mlxipl, Por, Ctr9, Nr1i3, Ncoa2, Nr2c1, Prg4, Fbln1, Itih3, Itih1, Usp19, Gmnn, Rhoa, Tle1, Ube2g2, Cdk9, Hyal2, Prox1, Pten, Srf, Sqstm1, Rxra, Ctsz, Mapkapk2, Srsf6, Tmprss6, Hnf4a, Mapt, Akap1, Derl2, Ncor1, Ptprk, Arid5b, Psen1, Cry1, Igf1, Sirt1, Eif4ebp2, Egfr, Grb10, Mdm2, Rack1, …	GO_BiologicalProcess	Hypermethylated
GO:0048513	animal organ development	3109	385	296.18	1.04918e-08	ENSMUSG00000000049, ENSMUSG00000000134, ENSMUSG00000000303, ENSMUSG00000000441, ENSMUSG00000000530, ENSMUSG00000001036, ENSMUSG00000001123, ENSMUSG00000001247, ENSMUSG00000001249, ENSMUSG00000001847, ENSMUSG00000001870, ENSMUSG00000001911, ENSMUSG00000002028, ENSMUSG00000002100, ENSMUSG00000002250, ENSMUSG00000002343, ENSMUSG00000003031, ENSMUSG00000003721, ENSMUSG00000004558, ENSMUSG00000004637,…	Apoh, Tfe3, Cdh1, Raf1, Acvrl1, Epn2, Lgals9, Lsr, Hpn, Rac1, Ltbp1, Nfix, Kmt2a, Mybpc3, Ppard, Armc6, Cdkn1b, Insig2, Ndrg2, Wwox, Prlr, Por, Ctr9, Prg4, Neurl1a, Epha2, Usp19, Gmnn, Sulf2, Homer1, Rhoa, Zmiz1, Ncaph2, Hyal2, Prox1, Slc5a1, Pten, Itga2, Srf, Rxra, Ctsz, Mapkapk2, Srsf6, Sdc4, Traf4, Cacnb4, Kdm6b, Ncor1, Myh11, Ddx39b, Lin7a, Cdk1, Arid5b, Psen1, Ahi1, Map7, Igf1, Sirt1, Egfr, …	GO_BiologicalProcess	Hypermethylated
GO:0006637	acyl-CoA metabolic process	73	25	6.95	1.04918e-08	ENSMUSG00000005683, ENSMUSG00000010914, ENSMUSG00000017453, ENSMUSG00000017950, ENSMUSG00000020456, ENSMUSG00000020532, ENSMUSG00000020917, ENSMUSG00000021620, ENSMUSG00000024507, ENSMUSG00000024978, ENSMUSG00000025153, ENSMUSG00000026866, ENSMUSG00000028011, ENSMUSG00000028603, ENSMUSG00000030747, ENSMUSG00000030861, ENSMUSG00000030945, ENSMUSG00000030972, ENSMUSG00000031545, ENSMUSG00000031767,…	Cs, Pdhx, Pipox, Hnf4a, Ogdh, Acaca, Acly, Acot12, Hsd17b4, Gpam, Fasn, Kynu, Tdo2, Scp2, Dgat2, Acadsb, Acsm2, Acsm5, Gpat4, Nudt7, Acat1, Acsm1, Acaa2, Acnat2, Mlycd	GO_BiologicalProcess	Hypermethylated
GO:0035383	thioester metabolic process	73	25	6.95	1.04918e-08	ENSMUSG00000005683, ENSMUSG00000010914, ENSMUSG00000017453, ENSMUSG00000017950, ENSMUSG00000020456, ENSMUSG00000020532, ENSMUSG00000020917, ENSMUSG00000021620, ENSMUSG00000024507, ENSMUSG00000024978, ENSMUSG00000025153, ENSMUSG00000026866, ENSMUSG00000028011, ENSMUSG00000028603, ENSMUSG00000030747, ENSMUSG00000030861, ENSMUSG00000030945, ENSMUSG00000030972, ENSMUSG00000031545, ENSMUSG00000031767,…	Cs, Pdhx, Pipox, Hnf4a, Ogdh, Acaca, Acly, Acot12, Hsd17b4, Gpam, Fasn, Kynu, Tdo2, Scp2, Dgat2, Acadsb, Acsm2, Acsm5, Gpat4, Nudt7, Acat1, Acsm1, Acaa2, Acnat2, Mlycd	GO_BiologicalProcess	Hypermethylated
GO:0010604	positive regulation of macromolecule metabolic process	2875	360	273.89	1.05691e-08	ENSMUSG00000000134, ENSMUSG00000000303, ENSMUSG00000000441, ENSMUSG00000000530, ENSMUSG00000000708, ENSMUSG00000000787, ENSMUSG00000001123, ENSMUSG00000001249, ENSMUSG00000001542, ENSMUSG00000001847, ENSMUSG00000001870, ENSMUSG00000001911, ENSMUSG00000002028, ENSMUSG00000002250, ENSMUSG00000002307, ENSMUSG00000002365, ENSMUSG00000002455, ENSMUSG00000003031, ENSMUSG00000003721, ENSMUSG00000003814,…	Tfe3, Cdh1, Raf1, Acvrl1, Kat2b, Ddx3x, Lgals9, Hpn, Ell2, Rac1, Ltbp1, Nfix, Kmt2a, Ppard, Daxx, Snx9, Prpf6, Cdkn1b, Insig2, Calr, Mmd, Akt2, Wwox, Arid3b, Dgkq, Prlr, Mlxipl, Ctr9, Nr1i3, Uqcc1, Ncoa2, Fbln1, Neurl1a, Rbm14, Gtf2h1, Rhoa, Zmiz1, Tle1, Pttg1ip, Cdk9, Hyal2, Slc38a3, Prox1, Ebf3, Pten, Camta1, Sash1, Itga2, Srf, Sqstm1, Rxra, Mapkapk2, Tmprss6, Sdc4, Traf4, Igfbp4, Cdc6, Hnf4a, …	GO_BiologicalProcess	Hypermethylated
GO:0043170	macromolecule metabolic process	7972	876	759.47	1.088e-08	ENSMUSG00000000049, ENSMUSG00000000134, ENSMUSG00000000149, ENSMUSG00000000303, ENSMUSG00000000441, ENSMUSG00000000530, ENSMUSG00000000708, ENSMUSG00000000787, ENSMUSG00000001017, ENSMUSG00000001123, ENSMUSG00000001249, ENSMUSG00000001424, ENSMUSG00000001542, ENSMUSG00000001847, ENSMUSG00000001870, ENSMUSG00000001911, ENSMUSG00000002028, ENSMUSG00000002250, ENSMUSG00000002307, ENSMUSG00000002365,…	Apoh, Tfe3, Gna12, Cdh1, Raf1, Acvrl1, Kat2b, Ddx3x, Chtop, Lgals9, Hpn, Snd1, Ell2, Rac1, Ltbp1, Nfix, Kmt2a, Ppard, Daxx, Snx9, Nr2f6, Prpf6, Cdkn1b, Mpnd, Ranbp2, Dlgap1, Sec14l2, Insig2, Calr, Mmd, Akt2, Emg1, Utp20, Ndrg2, Wwox, Arid3b, Dgkq, Prlr, Mlxipl, Por, Ctr9, Nr1i3, Uqcc1, Ncoa2, Nr2c1, Prg4, Fbln1, Neurl1a, Epha2, Rbm14, Itih3, Itih1, Gtf2h1, Usp19, Gmnn, Sulf2, Msh5, Rhoa, Zmiz1, T…	GO_BiologicalProcess	Hypermethylated
GO:0051270	regulation of cellular component movement	870	135	82.88	1.088e-08	ENSMUSG00000000049, ENSMUSG00000000149, ENSMUSG00000000303, ENSMUSG00000000530, ENSMUSG00000001123, ENSMUSG00000001435, ENSMUSG00000001847, ENSMUSG00000002250, ENSMUSG00000003031, ENSMUSG00000003814, ENSMUSG00000004056, ENSMUSG00000006369, ENSMUSG00000006445, ENSMUSG00000007815, ENSMUSG00000010047, ENSMUSG00000010175, ENSMUSG00000013663, ENSMUSG00000015305, ENSMUSG00000015533, ENSMUSG00000015605,…	Apoh, Gna12, Cdh1, Acvrl1, Lgals9, Col18a1, Rac1, Ppard, Cdkn1b, Calr, Akt2, Fbln1, Epha2, Rhoa, Hyal2, Prox1, Pten, Sash1, Itga2, Srf, Cers2, Stard13, Plcg1, Sdc4, Hnf4a, Smurf2, Mapt, Ptprk, Med23, Igf1, Egfr, Mdm2, Osbpl8, Rack1, Xbp1, Rffl, Nf1, Slc9a3r1, Cygb, Stat5b, Gpld1, Gcnt2, Ptprg, Map3k1, Il6st, Vcl, Nisch, Spata13, Nipbl, Bcl6, Gsk3b, Mylk, Hrg, Vegfa, Lama3, Pcsk5, Coro1b, Arhgdia,…	GO_BiologicalProcess	Hypermethylated
GO:0043434	response to peptide hormone	277	58	26.39	1.09524e-08	ENSMUSG00000000708, ENSMUSG00000004056, ENSMUSG00000013663, ENSMUSG00000020038, ENSMUSG00000020053, ENSMUSG00000020063, ENSMUSG00000020091, ENSMUSG00000020176, ENSMUSG00000020189, ENSMUSG00000020484, ENSMUSG00000020538, ENSMUSG00000020593, ENSMUSG00000020919, ENSMUSG00000021134, ENSMUSG00000021340, ENSMUSG00000022383, ENSMUSG00000022812, ENSMUSG00000022868, ENSMUSG00000024978, ENSMUSG00000024990,…	Kat2b, Akt2, Pten, Cry1, Igf1, Sirt1, Eif4ebp2, Grb10, Osbpl8, Xbp1, Srebf1, Lpin1, Stat5b, Srsf5, Gpld1, Ppara, Gsk3b, Ahsg, Gpam, Rbp4, Sorbs1, Gcgr, Baiap2, Mstn, Grb14, Stxbp3, Aldob, Prkcz, Khk, Tgfbr3, Atp2a2, Pxn, C2cd5, Cish, Cdo1, Tbc1d4, Ptprf, Baiap2l1, Pik3r1, Serpina12, Gck, Trim72, Pid1, Nr1h4, Agtr1a, Ywhag, Repin1, Prkcb, Socs3, Ghr, Rab31, Serpina3k, Dnaic1, Serpina1a, Sort1, Ser…	GO_BiologicalProcess	Hypermethylated
GO:0009062	fatty acid catabolic process	84	27	8	1.2126e-08	ENSMUSG00000002250, ENSMUSG00000003623, ENSMUSG00000004056, ENSMUSG00000020593, ENSMUSG00000020777, ENSMUSG00000021417, ENSMUSG00000021884, ENSMUSG00000024052, ENSMUSG00000024507, ENSMUSG00000024900, ENSMUSG00000026664, ENSMUSG00000027261, ENSMUSG00000027359, ENSMUSG00000028127, ENSMUSG00000028167, ENSMUSG00000032047, ENSMUSG00000034171, ENSMUSG00000036138, ENSMUSG00000036880, ENSMUSG00000039958,…	Ppard, Crot, Akt2, Lpin1, Acox1, Eci2, Hacl1, Lpin2, Hsd17b4, Cpt1a, Phyh, Hao1, Slc27a2, Abcd3, Bdh2, Acat1, Faah, Acaa1a, Acaa2, Etfbkmt, Pex2, Lonp2, Fabp1, Acat3, Acadm, Mlycd, Acad11	GO_BiologicalProcess	Hypermethylated
GO:0006094	gluconeogenesis	69	24	6.57	1.40625e-08	ENSMUSG00000000708, ENSMUSG00000003226, ENSMUSG00000004815, ENSMUSG00000005232, ENSMUSG00000017950, ENSMUSG00000020038, ENSMUSG00000020063, ENSMUSG00000021456, ENSMUSG00000022383, ENSMUSG00000023019, ENSMUSG00000024985, ENSMUSG00000024990, ENSMUSG00000026827, ENSMUSG00000029597, ENSMUSG00000030747, ENSMUSG00000032591, ENSMUSG00000041567, ENSMUSG00000041798, ENSMUSG00000041846, ENSMUSG00000055866,…	Kat2b, Ranbp2, Dgkq, G6pc2, Hnf4a, Cry1, Sirt1, Fbp2, Ppara, Gpd1, Tcf7l2, Rbp4, Gpd2, Sds, Dgat2, Mst1, Serpina12, Gck, Ppp4r3a, Per2, Gapdh, Acadm, Fbp1, G6pc	GO_BiologicalProcess	Hypermethylated
GO:0065009	regulation of molecular function	2300	297	219.11	1.48837e-08	ENSMUSG00000000049, ENSMUSG00000000303, ENSMUSG00000000441, ENSMUSG00000000708, ENSMUSG00000000787, ENSMUSG00000001123, ENSMUSG00000001249, ENSMUSG00000001847, ENSMUSG00000002028, ENSMUSG00000002307, ENSMUSG00000002365, ENSMUSG00000003031, ENSMUSG00000003134, ENSMUSG00000003226, ENSMUSG00000003948, ENSMUSG00000004056, ENSMUSG00000004633, ENSMUSG00000005268, ENSMUSG00000005514, ENSMUSG00000006435,…	Apoh, Cdh1, Raf1, Kat2b, Ddx3x, Lgals9, Hpn, Rac1, Kmt2a, Daxx, Snx9, Cdkn1b, Tbc1d8, Ranbp2, Mmd, Akt2, Chn2, Prlr, Por, Neurl1a, Epha2, Itih3, Itih1, Homer1, Rhoa, Cdk9, Hyal2, Prox1, Evi5, Pten, Sash1, Itga2, Srf, Cacna1d, Ctsz, Plcg1, Sdc4, Traf4, Cacnb4, Cdc6, Hnf4a, Mapt, Acsl1, Gopc, Arid5b, Psen1, Hsp90b1, Igf1, Sirt1, Cand1, Egfr, Frs2, Mdm2, Osbpl8, Sumo3, Cyfip2, Rack1, Adcy1, Smg8, Rg…	GO_BiologicalProcess	Hypermethylated
GO:0044242	cellular lipid catabolic process	173	42	16.48	1.52308e-08	ENSMUSG00000000049, ENSMUSG00000002250, ENSMUSG00000003623, ENSMUSG00000004056, ENSMUSG00000007038, ENSMUSG00000016933, ENSMUSG00000020593, ENSMUSG00000020609, ENSMUSG00000020777, ENSMUSG00000021340, ENSMUSG00000021417, ENSMUSG00000021884, ENSMUSG00000024052, ENSMUSG00000024507, ENSMUSG00000024900, ENSMUSG00000025950, ENSMUSG00000025991, ENSMUSG00000026664, ENSMUSG00000027261, ENSMUSG00000027359,…	Apoh, Ppard, Crot, Akt2, Neu1, Plcg1, Lpin1, Apob, Acox1, Gpld1, Eci2, Hacl1, Lpin2, Hsd17b4, Cpt1a, Idh1, Cps1, Phyh, Hao1, Slc27a2, Abcd3, Bdh2, Acat1, Apoa5, Apoa4, Ldlr, Lipc, Mgll, Faah, Plcg2, Acaa1a, Acaa2, Scarb1, Abhd2, Etfbkmt, Pex2, Lonp2, Fabp1, Acat3, Acadm, Mlycd, Acad11	GO_BiologicalProcess	Hypermethylated
GO:0072359	circulatory system development	1001	150	95.36	1.52672e-08	ENSMUSG00000000049, ENSMUSG00000000530, ENSMUSG00000001435, ENSMUSG00000001870, ENSMUSG00000002100, ENSMUSG00000006445, ENSMUSG00000007815, ENSMUSG00000007817, ENSMUSG00000010175, ENSMUSG00000013663, ENSMUSG00000015305, ENSMUSG00000015605, ENSMUSG00000015846, ENSMUSG00000016128, ENSMUSG00000016933, ENSMUSG00000018476, ENSMUSG00000018830, ENSMUSG00000019432, ENSMUSG00000019942, ENSMUSG00000019969,…	Apoh, Acvrl1, Col18a1, Ltbp1, Mybpc3, Epha2, Rhoa, Zmiz1, Prox1, Pten, Sash1, Srf, Rxra, Stard13, Plcg1, Kdm6b, Myh11, Ddx39b, Cdk1, Psen1, Ahi1, Igf1, Sirt1, Unc5b, Egfr, Frs2, Mdm2, Xbp1, Apob, Adap2, Nf1, Mthfd1, Tnfaip2, Gpld1, Nipbl, C6, Gsk3b, Mylk, Cxadr, Hrg, Cela1, Vegfa, Epas1, C3, Sos1, Cdh2, Gnaq, Pcsk5, Tmem2, Smarca2, Pdcd4, Tcf7l2, Hhex, Rbp4, Atp5b, Nrp1, Nrp2, Fn1, Eng, Acvr1, Co…	GO_BiologicalProcess	Hypermethylated
GO:0072376	protein activation cascade	55	21	5.24	1.66667e-08	ENSMUSG00000000049, ENSMUSG00000006369, ENSMUSG00000015083, ENSMUSG00000022149, ENSMUSG00000022181, ENSMUSG00000022887, ENSMUSG00000023224, ENSMUSG00000024164, ENSMUSG00000024863, ENSMUSG00000026874, ENSMUSG00000028001, ENSMUSG00000029656, ENSMUSG00000033831, ENSMUSG00000033860, ENSMUSG00000035031, ENSMUSG00000037780, ENSMUSG00000038527, ENSMUSG00000038576, ENSMUSG00000058952, ENSMUSG00000073418,…	Apoh, Fbln1, C8g, C9, C6, Masp1, Serping1, C3, Mbl2, Hc, Fga, C8b, Fgb, Fgg, C8a, Mbl1, C1rl, Susd4, Cfi, C4b, Cfb	GO_BiologicalProcess	Hypermethylated
GO:0016042	lipid catabolic process	267	56	25.44	1.80451e-08	ENSMUSG00000000049, ENSMUSG00000001588, ENSMUSG00000002250, ENSMUSG00000003623, ENSMUSG00000004056, ENSMUSG00000007038, ENSMUSG00000009646, ENSMUSG00000016933, ENSMUSG00000020593, ENSMUSG00000020609, ENSMUSG00000020777, ENSMUSG00000021340, ENSMUSG00000021417, ENSMUSG00000021884, ENSMUSG00000024052, ENSMUSG00000024507, ENSMUSG00000024900, ENSMUSG00000025950, ENSMUSG00000025991, ENSMUSG00000026664,…	Apoh, Acap1, Ppard, Crot, Akt2, Neu1, Pla2g12b, Plcg1, Lpin1, Apob, Acox1, Gpld1, Eci2, Hacl1, Lpin2, Hsd17b4, Cpt1a, Idh1, Cps1, Phyh, Hao1, Slc27a2, Tbl1xr1, Nceh1, Abcd3, Bdh2, Cyp7a1, Crtc3, Acat1, Apoa5, Apoa4, Ldlr, Lipc, Cyp1a2, Mgll, Faah, Plcg2, Acaa1a, Pnpla7, Acaa2, Scarb1, Akr1d1, Abhd2, Etfbkmt, Pex2, Hsd3b7, Prkce, Lonp2, Fabp1, Acat3, Acadm, Mlycd, Rab7, Plcxd2, Ugt1a7c, Acad11	GO_BiologicalProcess	Hypermethylated
GO:0030036	actin cytoskeleton organization	588	99	56.02	1.9403e-08	ENSMUSG00000000631, ENSMUSG00000001847, ENSMUSG00000002100, ENSMUSG00000003814, ENSMUSG00000004568, ENSMUSG00000007815, ENSMUSG00000009772, ENSMUSG00000010175, ENSMUSG00000014601, ENSMUSG00000015605, ENSMUSG00000016664, ENSMUSG00000017009, ENSMUSG00000018417, ENSMUSG00000019978, ENSMUSG00000020048, ENSMUSG00000020593, ENSMUSG00000020716, ENSMUSG00000020733, ENSMUSG00000021279, ENSMUSG00000021373,…	Myo18a, Rac1, Mybpc3, Calr, Arhgef18, Rhoa, Nuak2, Prox1, Strip1, Srf, Pacsin2, Sdc4, Myo1b, Epb41l2, Hsp90b1, Lpin1, Nf1, Slc9a3r1, Cdc42bpb, Cap2, Iqgap2, Map3k1, Nisch, Mtss1, Bcl6, Itgb5, Cxadr, Lima1, Coro1b, Sorbs1, Arhgdia, Flnb, Baiap2, Nrp1, Abl1, Coro2a, Epb41l4b, Capzb, Epb41, Prkcz, Dnajb6, Rufy3, Shroom3, Cit, Pxn, Actb, Auts2, Eln, Epha1, Zyx, Foxp1, Csrp3, Myh14, Myom2, Dlc1, Ikbkb…	GO_BiologicalProcess	Hypermethylated
GO:2000145	regulation of cell motility	789	124	75.17	2.05882e-08	ENSMUSG00000000049, ENSMUSG00000000149, ENSMUSG00000000303, ENSMUSG00000000530, ENSMUSG00000001123, ENSMUSG00000001435, ENSMUSG00000001847, ENSMUSG00000002250, ENSMUSG00000003814, ENSMUSG00000004056, ENSMUSG00000006369, ENSMUSG00000006445, ENSMUSG00000007815, ENSMUSG00000010047, ENSMUSG00000010175, ENSMUSG00000013663, ENSMUSG00000015305, ENSMUSG00000015533, ENSMUSG00000015605, ENSMUSG00000015714,…	Apoh, Gna12, Cdh1, Acvrl1, Lgals9, Col18a1, Rac1, Ppard, Calr, Akt2, Fbln1, Epha2, Rhoa, Hyal2, Prox1, Pten, Sash1, Itga2, Srf, Cers2, Stard13, Plcg1, Sdc4, Hnf4a, Smurf2, Ptprk, Med23, Igf1, Egfr, Mdm2, Osbpl8, Rack1, Xbp1, Rffl, Nf1, Slc9a3r1, Cygb, Gpld1, Gcnt2, Ptprg, Map3k1, Il6st, Vcl, Nisch, Spata13, Nipbl, Gsk3b, Mylk, Hrg, Vegfa, Lama3, Pcsk5, Coro1b, Arhgdia, Atp5b, Nrp1, Il1r1, Fn1, La…	GO_BiologicalProcess	Hypermethylated
GO:0042730	fibrinolysis	19	12	1.81	2.05882e-08	ENSMUSG00000000049, ENSMUSG00000016942, ENSMUSG00000021999, ENSMUSG00000022877, ENSMUSG00000023224, ENSMUSG00000027249, ENSMUSG00000028001, ENSMUSG00000031645, ENSMUSG00000033831, ENSMUSG00000033860, ENSMUSG00000038224, ENSMUSG00000059481	Apoh, Tmprss6, Cpb2, Hrg, Serping1, F2, Fga, F11, Fgb, Fgg, Serpinf2, Plg	GO_BiologicalProcess	Hypermethylated
GO:0032880	regulation of protein localization	1023	152	97.46	2.18978e-08	ENSMUSG00000000303, ENSMUSG00000000631, ENSMUSG00000000903, ENSMUSG00000001123, ENSMUSG00000002250, ENSMUSG00000003948, ENSMUSG00000004056, ENSMUSG00000005232, ENSMUSG00000006369, ENSMUSG00000006445, ENSMUSG00000006800, ENSMUSG00000007033, ENSMUSG00000009293, ENSMUSG00000010047, ENSMUSG00000010517, ENSMUSG00000015837, ENSMUSG00000017950, ENSMUSG00000018411, ENSMUSG00000018428, ENSMUSG00000018442,…	Cdh1, Myo18a, Vpreb3, Lgals9, Ppard, Mmd, Akt2, G6pc2, Fbln1, Epha2, Sulf2, Hspa1l, Ube2g2, Hyal2, Faf1, Sqstm1, Hnf4a, Mapt, Akap1, Derl2, Snx3, Gopc, Cdk1, Psen1, Epb41l2, Ahi1, Igf1, Sirt1, Egfr, Mdm2, Rack1, Xbp1, Srebf1, Nf1, Slc9a3r1, Nfkbia, Hsp90aa1, Gpld1, Glud1, Camk2g, Pinx1, Cct5, Srebf2, Litaf, Il1rap, Gsk3b, Adcy5, Ap2m1, Ifnar1, Tmbim6, Hsp90ab1, Vegfa, Cdh2, Nedd4l, Gnaq, Cpt1a, G…	GO_BiologicalProcess	Hypermethylated
GO:0009611	response to wounding	436	79	41.54	2.30216e-08	ENSMUSG00000000049, ENSMUSG00000000216, ENSMUSG00000000530, ENSMUSG00000002250, ENSMUSG00000005950, ENSMUSG00000006369, ENSMUSG00000006800, ENSMUSG00000013663, ENSMUSG00000015605, ENSMUSG00000015714, ENSMUSG00000016921, ENSMUSG00000016942, ENSMUSG00000017009, ENSMUSG00000017950, ENSMUSG00000020053, ENSMUSG00000020122, ENSMUSG00000020484, ENSMUSG00000020592, ENSMUSG00000020704, ENSMUSG00000020716,…	Apoh, Scnn1g, Acvrl1, Ppard, P2rx5, Fbln1, Sulf2, Pten, Srf, Cers2, Srsf6, Tmprss6, Sdc4, Hnf4a, Igf1, Egfr, Xbp1, Sdc1, Asic2, Nf1, Srsf5, Ap3b1, Map3k1, Vcl, Cpb2, Scara5, C9, Ppara, Serpind1, Mylk, Cxadr, Kng1, Hrg, Serping1, C3, Coro1b, Pard3, Fn1, Eng, Col5a1, Tor1a, F2, Notch2, Stxbp3, Fga, Epb41l4b, Plpp3, Macf1, Actb, Adipor2, Cd40lg, Proz, F11, Smad3, Ptprf, Clasp2, Fgb, Fgg, Myl12b, Dcb…	GO_BiologicalProcess	Hypermethylated
GO:0022610	biological adhesion	1221	175	116.32	2.30216e-08	ENSMUSG00000000134, ENSMUSG00000000303, ENSMUSG00000000325, ENSMUSG00000000530, ENSMUSG00000001123, ENSMUSG00000001435, ENSMUSG00000001847, ENSMUSG00000002100, ENSMUSG00000002250, ENSMUSG00000003814, ENSMUSG00000005268, ENSMUSG00000006369, ENSMUSG00000006445, ENSMUSG00000007440, ENSMUSG00000007815, ENSMUSG00000007817, ENSMUSG00000010517, ENSMUSG00000013663, ENSMUSG00000015533, ENSMUSG00000015605,…	Tfe3, Cdh1, Arvcf, Acvrl1, Lgals9, Col18a1, Rac1, Mybpc3, Ppard, Calr, Prlr, Fbln1, Epha2, Pcdha10, Rhoa, Zmiz1, Faf1, Pten, Itga2, Srf, Sdc4, Cyth3, Vmp1, Ptprk, Psen1, Igf1, Egfr, Rab1a, Cyfip2, Xbp1, Nf1, Stat5b, Hsp90aa1, Gcnt2, Ap3b1, Il6st, Nid2, Vcl, Ctnnd2, Myo10, Ppara, Bcl6, Igsf11, Gsk3b, Itgb5, Cxadr, Cd4, Hsp90ab1, Vegfa, Zeb1, Sos1, Cdh2, Lims2, Lama3, Pcsk5, Gpam, Sorbs1, Atp5b, Nr…	GO_BiologicalProcess	Hypermethylated
GO:0032268	regulation of cellular protein metabolic process	2294	295	218.54	2.37762e-08	ENSMUSG00000000149, ENSMUSG00000000303, ENSMUSG00000000441, ENSMUSG00000000530, ENSMUSG00000000708, ENSMUSG00000000787, ENSMUSG00000001123, ENSMUSG00000001249, ENSMUSG00000001847, ENSMUSG00000002028, ENSMUSG00000002307, ENSMUSG00000002365, ENSMUSG00000003031, ENSMUSG00000003279, ENSMUSG00000003814, ENSMUSG00000003948, ENSMUSG00000004056, ENSMUSG00000004558, ENSMUSG00000004815, ENSMUSG00000005268,…	Gna12, Cdh1, Raf1, Acvrl1, Kat2b, Ddx3x, Lgals9, Hpn, Rac1, Kmt2a, Daxx, Snx9, Cdkn1b, Dlgap1, Calr, Mmd, Akt2, Ndrg2, Dgkq, Prlr, Mlxipl, Por, Ctr9, Uqcc1, Fbln1, Neurl1a, Epha2, Itih3, Itih1, Usp19, Rhoa, Pttg1ip, Ube2g2, Cdk9, Hyal2, Prox1, Pten, Sash1, Itga2, Sqstm1, Rxra, Ctsz, Sdc4, Traf4, Igfbp4, Cdc6, Hnf4a, Akap1, Derl2, Ncor1, Acsl1, Ddx39b, Snx3, Ube2d1, Psen1, Cry1, Hsp90b1, Igf1, Sir…	GO_BiologicalProcess	Hypermethylated
GO:0010646	regulation of cell communication	2824	352	269.03	2.37762e-08	ENSMUSG00000000149, ENSMUSG00000000303, ENSMUSG00000000441, ENSMUSG00000000530, ENSMUSG00000000787, ENSMUSG00000001123, ENSMUSG00000001847, ENSMUSG00000002028, ENSMUSG00000002250, ENSMUSG00000002307, ENSMUSG00000003378, ENSMUSG00000003814, ENSMUSG00000004056, ENSMUSG00000004558, ENSMUSG00000004568, ENSMUSG00000004637, ENSMUSG00000004815, ENSMUSG00000005232, ENSMUSG00000005514, ENSMUSG00000005886,…	Gna12, Cdh1, Raf1, Acvrl1, Ddx3x, Lgals9, Rac1, Kmt2a, Ppard, Daxx, Grik5, Calr, Akt2, Ndrg2, Arhgef18, Wwox, Dgkq, G6pc2, Por, Ncoa2, Nr2c1, Fbln1, Neurl1a, Epha2, Sulf2, Rhoa, Zmiz1, Tle1, Pttg1ip, Hyal2, Faf1, Pten, Abca1, Sash1, Itga2, Srf, Sqstm1, Tmprss6, Traf4, Igfbp4, Serinc3, Hnf4a, Cyth3, Smurf2, Mapt, Akap1, Ncor1, Snx3, Psen1, Cry1, Igf1, Sirt1, Eif4ebp2, Unc5b, Egfr, Frs2, Grb10, Mdm…	GO_BiologicalProcess	Hypermethylated
GO:0048870	cell motility	1387	194	132.13	2.37762e-08	ENSMUSG00000000049, ENSMUSG00000000149, ENSMUSG00000000216, ENSMUSG00000000303, ENSMUSG00000000530, ENSMUSG00000000631, ENSMUSG00000001123, ENSMUSG00000001435, ENSMUSG00000001847, ENSMUSG00000002250, ENSMUSG00000003814, ENSMUSG00000004056, ENSMUSG00000006369, ENSMUSG00000006435, ENSMUSG00000006445, ENSMUSG00000007815, ENSMUSG00000010047, ENSMUSG00000010175, ENSMUSG00000013663, ENSMUSG00000015305,…	Apoh, Gna12, Scnn1g, Cdh1, Acvrl1, Myo18a, Lgals9, Col18a1, Rac1, Ppard, Calr, Akt2, Fbln1, Neurl1a, Epha2, Rhoa, Hyal2, Prox1, Pten, Sash1, Itga2, Srf, Cers2, Stard13, Plcg1, Sdc4, Hnf4a, Smurf2, Mapt, Ptprk, Arid5b, Psen1, Med23, Cfap54, Igf1, Egfr, Rab1a, Mdm2, Osbpl8, Rack1, Ogdh, Xbp1, Sdc1, Apob, Rffl, Nf1, Slc9a3r1, Cygb, Stat5b, Esr2, Hsp90aa1, Cdc42bpb, Gpld1, Gcnt2, Depdc1b, Ptprg, Map3…	GO_BiologicalProcess	Hypermethylated
GO:0051674	localization of cell	1387	194	132.13	2.37762e-08	ENSMUSG00000000049, ENSMUSG00000000149, ENSMUSG00000000216, ENSMUSG00000000303, ENSMUSG00000000530, ENSMUSG00000000631, ENSMUSG00000001123, ENSMUSG00000001435, ENSMUSG00000001847, ENSMUSG00000002250, ENSMUSG00000003814, ENSMUSG00000004056, ENSMUSG00000006369, ENSMUSG00000006435, ENSMUSG00000006445, ENSMUSG00000007815, ENSMUSG00000010047, ENSMUSG00000010175, ENSMUSG00000013663, ENSMUSG00000015305,…	Apoh, Gna12, Scnn1g, Cdh1, Acvrl1, Myo18a, Lgals9, Col18a1, Rac1, Ppard, Calr, Akt2, Fbln1, Neurl1a, Epha2, Rhoa, Hyal2, Prox1, Pten, Sash1, Itga2, Srf, Cers2, Stard13, Plcg1, Sdc4, Hnf4a, Smurf2, Mapt, Ptprk, Arid5b, Psen1, Med23, Cfap54, Igf1, Egfr, Rab1a, Mdm2, Osbpl8, Rack1, Ogdh, Xbp1, Sdc1, Apob, Rffl, Nf1, Slc9a3r1, Cygb, Stat5b, Esr2, Hsp90aa1, Cdc42bpb, Gpld1, Gcnt2, Depdc1b, Ptprg, Map3…	GO_BiologicalProcess	Hypermethylated
GO:0051173	positive regulation of nitrogen compound metabolic process	2798	349	266.56	2.5e-08	ENSMUSG00000000134, ENSMUSG00000000303, ENSMUSG00000000326, ENSMUSG00000000441, ENSMUSG00000000530, ENSMUSG00000000708, ENSMUSG00000000787, ENSMUSG00000001123, ENSMUSG00000001249, ENSMUSG00000001542, ENSMUSG00000001847, ENSMUSG00000001911, ENSMUSG00000002028, ENSMUSG00000002250, ENSMUSG00000002307, ENSMUSG00000002365, ENSMUSG00000002455, ENSMUSG00000003031, ENSMUSG00000003721, ENSMUSG00000003814,…	Tfe3, Cdh1, Comt, Raf1, Acvrl1, Kat2b, Ddx3x, Lgals9, Hpn, Ell2, Rac1, Nfix, Kmt2a, Ppard, Daxx, Snx9, Prpf6, Cdkn1b, Insig2, Calr, Mmd, Akt2, Wwox, Arid3b, Dgkq, Prlr, Mlxipl, Ctr9, Nr1i3, Uqcc1, Ncoa2, Neurl1a, Rbm14, Gtf2h1, Rhoa, Zmiz1, Pttg1ip, Cdk9, Hyal2, Slc38a3, Prox1, Ebf3, Pten, Camta1, Abca1, Sash1, Itga2, Srf, Sqstm1, Rxra, Mapkapk2, Tmprss6, Sdc4, Traf4, Igfbp4, Cdc6, Hnf4a, Kdm6b, …	GO_BiologicalProcess	Hypermethylated
GO:0007166	cell surface receptor signaling pathway	2169	281	206.63	2.58503e-08	ENSMUSG00000000303, ENSMUSG00000000441, ENSMUSG00000000530, ENSMUSG00000000787, ENSMUSG00000001036, ENSMUSG00000001123, ENSMUSG00000001847, ENSMUSG00000001870, ENSMUSG00000003031, ENSMUSG00000003378, ENSMUSG00000004056, ENSMUSG00000004558, ENSMUSG00000004637, ENSMUSG00000005268, ENSMUSG00000005514, ENSMUSG00000005609, ENSMUSG00000005950, ENSMUSG00000006435, ENSMUSG00000006445, ENSMUSG00000006456,…	Cdh1, Raf1, Acvrl1, Ddx3x, Epn2, Lgals9, Rac1, Ltbp1, Cdkn1b, Grik5, Akt2, Ndrg2, Wwox, Prlr, Por, Ctr9, P2rx5, Neurl1a, Epha2, Rbm14, Sulf2, Homer1, Rhoa, Zmiz1, Tle1, Hyal2, Faf1, Pten, Sash1, Itga2, Mapkapk2, Plcg1, Tmprss6, Cacnb4, Igfbp4, Hnf4a, Smurf2, Mtmr4, Acsl1, Snx3, Ptprk, Arid5b, Psen1, Ahi1, Igf1, Sirt1, Eif4ebp2, Unc5b, Egfr, Frs2, Grb10, Osbpl8, Cyfip2, Xbp1, Srebf1, Sdc1, Rffl, N…	GO_BiologicalProcess	Hypermethylated
GO:0023051	regulation of signaling	2846	354	271.13	2.58503e-08	ENSMUSG00000000149, ENSMUSG00000000303, ENSMUSG00000000441, ENSMUSG00000000530, ENSMUSG00000000787, ENSMUSG00000001123, ENSMUSG00000001847, ENSMUSG00000002028, ENSMUSG00000002250, ENSMUSG00000002307, ENSMUSG00000003378, ENSMUSG00000003814, ENSMUSG00000004056, ENSMUSG00000004558, ENSMUSG00000004568, ENSMUSG00000004637, ENSMUSG00000004815, ENSMUSG00000005232, ENSMUSG00000005514, ENSMUSG00000005886,…	Gna12, Cdh1, Raf1, Acvrl1, Ddx3x, Lgals9, Rac1, Kmt2a, Ppard, Daxx, Grik5, Calr, Akt2, Ndrg2, Arhgef18, Wwox, Dgkq, G6pc2, Por, Ncoa2, Nr2c1, Fbln1, Neurl1a, Epha2, Sulf2, Rhoa, Zmiz1, Tle1, Pttg1ip, Hyal2, Faf1, Pten, Abca1, Sash1, Itga2, Srf, Sqstm1, Tmprss6, Traf4, Igfbp4, Serinc3, Hnf4a, Cyth3, Smurf2, Mapt, Akap1, Ncor1, Snx3, Psen1, Cry1, Igf1, Sirt1, Eif4ebp2, Unc5b, Egfr, Frs2, Grb10, Mdm…	GO_BiologicalProcess	Hypermethylated
GO:0006996	organelle organization	3328	405	317.05	2.58503e-08	ENSMUSG00000000441, ENSMUSG00000000538, ENSMUSG00000000628, ENSMUSG00000000631, ENSMUSG00000000708, ENSMUSG00000000787, ENSMUSG00000001155, ENSMUSG00000001847, ENSMUSG00000002028, ENSMUSG00000002100, ENSMUSG00000002307, ENSMUSG00000002763, ENSMUSG00000003031, ENSMUSG00000003134, ENSMUSG00000003226, ENSMUSG00000003378, ENSMUSG00000003814, ENSMUSG00000004056, ENSMUSG00000004268, ENSMUSG00000004568,…	Raf1, Tom1l2, Hk2, Myo18a, Kat2b, Ddx3x, Ftcd, Rac1, Kmt2a, Mybpc3, Daxx, Pex6, Cdkn1b, Tbc1d8, Ranbp2, Grik5, Calr, Akt2, Emg1, Arhgef18, Mtfp1, Ctr9, Uqcc1, Neurl1a, Rbm14, Cnp, Hspa1l, Msh5, Rhoa, Ncaph2, Cdk9, Nuak2, Prox1, Evi5, Pten, Strip1, Gorasp2, Abca1, Srf, Sqstm1, Mtif3, Atxn10, Pacsin2, Sdc4, Cdc6, Vmp1, Mapt, Myo1b, Kdm6b, Ncor1, Pip4k2b, Mief2, Dync1h1, Snx3, Gopc, Reep3, Cdk1, Poc…	GO_BiologicalProcess	Hypermethylated
GO:0044260	cellular macromolecule metabolic process	7306	807	696.02	2.83784e-08	ENSMUSG00000000134, ENSMUSG00000000149, ENSMUSG00000000303, ENSMUSG00000000441, ENSMUSG00000000530, ENSMUSG00000000708, ENSMUSG00000000787, ENSMUSG00000001017, ENSMUSG00000001123, ENSMUSG00000001249, ENSMUSG00000001424, ENSMUSG00000001542, ENSMUSG00000001847, ENSMUSG00000001911, ENSMUSG00000002028, ENSMUSG00000002250, ENSMUSG00000002307, ENSMUSG00000002365, ENSMUSG00000002393, ENSMUSG00000002455,…	Tfe3, Gna12, Cdh1, Raf1, Acvrl1, Kat2b, Ddx3x, Chtop, Lgals9, Hpn, Snd1, Ell2, Rac1, Nfix, Kmt2a, Ppard, Daxx, Snx9, Nr2f6, Prpf6, Cdkn1b, Ranbp2, Dlgap1, Sec14l2, Insig2, Calr, Mmd, Akt2, Emg1, Utp20, Ndrg2, Wwox, Arid3b, Dgkq, Prlr, Mlxipl, Por, Ctr9, Nr1i3, Uqcc1, Ncoa2, Nr2c1, Fbln1, Neurl1a, Epha2, Rbm14, Itih3, Itih1, Gtf2h1, Usp19, Gmnn, Sulf2, Msh5, Rhoa, Zmiz1, Tle1, Carhsp1, Pttg1ip, Ub…	GO_BiologicalProcess	Hypermethylated
GO:0070727	cellular macromolecule localization	1612	219	153.57	2.95302e-08	ENSMUSG00000000303, ENSMUSG00000000538, ENSMUSG00000000628, ENSMUSG00000000787, ENSMUSG00000001847, ENSMUSG00000002307, ENSMUSG00000002365, ENSMUSG00000002763, ENSMUSG00000003134, ENSMUSG00000003226, ENSMUSG00000003378, ENSMUSG00000003814, ENSMUSG00000004056, ENSMUSG00000006445, ENSMUSG00000006800, ENSMUSG00000007033, ENSMUSG00000009291, ENSMUSG00000009293, ENSMUSG00000009470, ENSMUSG00000010047,…	Cdh1, Tom1l2, Hk2, Ddx3x, Rac1, Daxx, Snx9, Pex6, Tbc1d8, Ranbp2, Grik5, Calr, Akt2, Epha2, Sulf2, Hspa1l, Pttg1ip, Ube2g2, Tnpo1, Hyal2, Faf1, Evi5, Tnpo3, Sqstm1, Lamp2, Pacsin2, Arl5b, Hnf4a, Mapt, Akap1, Derl2, Ddx39b, Snx3, Gopc, Ptprk, Lin7a, Cdk1, Psen1, Epb41l2, Ahi1, Map7, Hsp90b1, Igf1, Sirt1, Egfr, Rab1a, Mdm2, Osbpl8, Sumo3, Rack1, Sar1b, Xbp1, Srebf1, Rffl, Nf1, Slc9a3r1, Gga3, Sel1l…	GO_BiologicalProcess	Hypermethylated
GO:0072329	monocarboxylic acid catabolic process	99	29	9.43	3.04636e-08	ENSMUSG00000002250, ENSMUSG00000003623, ENSMUSG00000004056, ENSMUSG00000020593, ENSMUSG00000020777, ENSMUSG00000021417, ENSMUSG00000021884, ENSMUSG00000024052, ENSMUSG00000024507, ENSMUSG00000024900, ENSMUSG00000026664, ENSMUSG00000027261, ENSMUSG00000027359, ENSMUSG00000028127, ENSMUSG00000028167, ENSMUSG00000032047, ENSMUSG00000033540, ENSMUSG00000034171, ENSMUSG00000036138, ENSMUSG00000036880,…	Ppard, Crot, Akt2, Lpin1, Acox1, Eci2, Hacl1, Lpin2, Hsd17b4, Cpt1a, Phyh, Hao1, Slc27a2, Abcd3, Bdh2, Acat1, Idua, Faah, Acaa1a, Acaa2, Akr1d1, Etfbkmt, Pex2, Lonp2, Fabp1, Acat3, Acadm, Mlycd, Acad11	GO_BiologicalProcess	Hypermethylated
GO:0019319	hexose biosynthetic process	72	24	6.86	3.04636e-08	ENSMUSG00000000708, ENSMUSG00000003226, ENSMUSG00000004815, ENSMUSG00000005232, ENSMUSG00000017950, ENSMUSG00000020038, ENSMUSG00000020063, ENSMUSG00000021456, ENSMUSG00000022383, ENSMUSG00000023019, ENSMUSG00000024985, ENSMUSG00000024990, ENSMUSG00000026827, ENSMUSG00000029597, ENSMUSG00000030747, ENSMUSG00000032591, ENSMUSG00000041567, ENSMUSG00000041798, ENSMUSG00000041846, ENSMUSG00000055866,…	Kat2b, Ranbp2, Dgkq, G6pc2, Hnf4a, Cry1, Sirt1, Fbp2, Ppara, Gpd1, Tcf7l2, Rbp4, Gpd2, Sds, Dgat2, Mst1, Serpina12, Gck, Ppp4r3a, Per2, Gapdh, Acadm, Fbp1, G6pc	GO_BiologicalProcess	Hypermethylated
GO:0007155	cell adhesion	1210	173	115.27	3.15789e-08	ENSMUSG00000000134, ENSMUSG00000000303, ENSMUSG00000000325, ENSMUSG00000000530, ENSMUSG00000001123, ENSMUSG00000001435, ENSMUSG00000001847, ENSMUSG00000002100, ENSMUSG00000002250, ENSMUSG00000003814, ENSMUSG00000005268, ENSMUSG00000006369, ENSMUSG00000006445, ENSMUSG00000007440, ENSMUSG00000007815, ENSMUSG00000007817, ENSMUSG00000010517, ENSMUSG00000013663, ENSMUSG00000015533, ENSMUSG00000015605,…	Tfe3, Cdh1, Arvcf, Acvrl1, Lgals9, Col18a1, Rac1, Mybpc3, Ppard, Calr, Prlr, Fbln1, Epha2, Pcdha10, Rhoa, Zmiz1, Faf1, Pten, Itga2, Srf, Sdc4, Cyth3, Vmp1, Ptprk, Psen1, Igf1, Egfr, Rab1a, Cyfip2, Xbp1, Nf1, Stat5b, Hsp90aa1, Gcnt2, Ap3b1, Il6st, Nid2, Vcl, Ctnnd2, Myo10, Ppara, Bcl6, Igsf11, Gsk3b, Itgb5, Cxadr, Cd4, Vegfa, Zeb1, Sos1, Cdh2, Lims2, Lama3, Pcsk5, Gpam, Sorbs1, Atp5b, Nrp1, Pard3,…	GO_BiologicalProcess	Hypermethylated
GO:0042592	homeostatic process	1632	221	155.48	3.26797e-08	ENSMUSG00000000216, ENSMUSG00000000303, ENSMUSG00000000326, ENSMUSG00000000441, ENSMUSG00000000628, ENSMUSG00000000673, ENSMUSG00000001249, ENSMUSG00000001847, ENSMUSG00000002028, ENSMUSG00000003226, ENSMUSG00000004567, ENSMUSG00000005232, ENSMUSG00000005373, ENSMUSG00000007617, ENSMUSG00000009646, ENSMUSG00000010047, ENSMUSG00000015243, ENSMUSG00000015605, ENSMUSG00000016534, ENSMUSG00000016933,…	Scnn1g, Cdh1, Comt, Raf1, Hk2, Haao, Hpn, Rac1, Kmt2a, Ranbp2, Mcoln1, G6pc2, Mlxipl, Homer1, Pla2g12b, Hyal2, Abca1, Srf, Lamp2, Plcg1, Tmprss6, Cacnb4, Hnf4a, Ncor1, Atp6v0a1, Poc1b, Psen1, Map7, Cry1, Igf1, Sirt1, Egfr, Txnrd1, Rack1, Xbp1, Acaca, Pdia6, Apob, Fam20a, Ern1, Nf1, Slc9a3r1, Acox1, Stat5b, Mia2, Mthfd1, Pygl, Glrx5, Esrrb, Hsp90aa1, Gpld1, Gcnt2, Il6st, Nr1d2, Pinx1, Hmbox1, Scar…	GO_BiologicalProcess	Hypermethylated
GO:0001944	vasculature development	661	107	62.97	3.76623e-08	ENSMUSG00000000049, ENSMUSG00000000530, ENSMUSG00000001435, ENSMUSG00000001870, ENSMUSG00000006445, ENSMUSG00000007815, ENSMUSG00000007817, ENSMUSG00000010175, ENSMUSG00000013663, ENSMUSG00000015305, ENSMUSG00000015605, ENSMUSG00000015846, ENSMUSG00000016128, ENSMUSG00000016933, ENSMUSG00000019969, ENSMUSG00000020053, ENSMUSG00000020063, ENSMUSG00000020099, ENSMUSG00000020184, ENSMUSG00000020484,…	Apoh, Acvrl1, Col18a1, Ltbp1, Epha2, Rhoa, Zmiz1, Prox1, Pten, Sash1, Srf, Rxra, Stard13, Plcg1, Psen1, Igf1, Sirt1, Unc5b, Mdm2, Xbp1, Apob, Nf1, Tnfaip2, Gpld1, C6, Mylk, Hrg, Cela1, Vegfa, Epas1, C3, Sos1, Cdh2, Pcsk5, Tmem2, Smarca2, Pdcd4, Tcf7l2, Hhex, Atp5b, Nrp1, Nrp2, Fn1, Eng, Acvr1, Col5a1, Abl1, Hc, Egfl7, Notch1, Notch2, Efna1, Enpep, Plpp3, Jak1, Errfi1, Tgfbr3, Pxn, Epha1, Adipor2,…	GO_BiologicalProcess	Hypermethylated
GO:0051128	regulation of cellular component organization	2326	297	221.59	3.87097e-08	ENSMUSG00000000149, ENSMUSG00000000441, ENSMUSG00000000530, ENSMUSG00000000538, ENSMUSG00000000627, ENSMUSG00000000628, ENSMUSG00000000631, ENSMUSG00000000708, ENSMUSG00000000787, ENSMUSG00000001036, ENSMUSG00000001249, ENSMUSG00000001847, ENSMUSG00000002028, ENSMUSG00000002250, ENSMUSG00000002307, ENSMUSG00000002365, ENSMUSG00000003031, ENSMUSG00000003134, ENSMUSG00000003226, ENSMUSG00000003378,…	Gna12, Raf1, Acvrl1, Tom1l2, Sema4f, Hk2, Myo18a, Kat2b, Ddx3x, Epn2, Hpn, Rac1, Kmt2a, Ppard, Daxx, Snx9, Cdkn1b, Tbc1d8, Ranbp2, Grik5, Calr, Akt2, Arhgef18, Ctr9, Fbln1, Neurl1a, Epha2, Rbm14, Hspa1l, Neu1, Rhoa, Cdk9, Hyal2, Prox1, Faf1, Evi5, Pten, Strip1, Itga2, Srf, Cers2, Ctsz, Lamp2, Pacsin2, Sdc4, Igfbp4, Cdc6, Hnf4a, Mapt, Derl2, Ncor1, Pip4k2b, Mief2, Dync1h1, Ddx39b, Snx3, Rtn4ip1, P…	GO_BiologicalProcess	Hypermethylated
GO:0034613	cellular protein localization	1601	217	152.52	3.97436e-08	ENSMUSG00000000303, ENSMUSG00000000538, ENSMUSG00000000628, ENSMUSG00000000787, ENSMUSG00000001847, ENSMUSG00000002307, ENSMUSG00000002365, ENSMUSG00000002763, ENSMUSG00000003134, ENSMUSG00000003226, ENSMUSG00000003378, ENSMUSG00000003814, ENSMUSG00000004056, ENSMUSG00000006445, ENSMUSG00000006800, ENSMUSG00000007033, ENSMUSG00000009291, ENSMUSG00000009293, ENSMUSG00000009470, ENSMUSG00000010047,…	Cdh1, Tom1l2, Hk2, Ddx3x, Rac1, Daxx, Snx9, Pex6, Tbc1d8, Ranbp2, Grik5, Calr, Akt2, Epha2, Sulf2, Hspa1l, Pttg1ip, Ube2g2, Tnpo1, Hyal2, Faf1, Evi5, Tnpo3, Sqstm1, Lamp2, Pacsin2, Arl5b, Hnf4a, Mapt, Akap1, Derl2, Ddx39b, Snx3, Gopc, Ptprk, Lin7a, Cdk1, Psen1, Epb41l2, Ahi1, Map7, Hsp90b1, Igf1, Sirt1, Egfr, Rab1a, Mdm2, Osbpl8, Sumo3, Rack1, Sar1b, Xbp1, Srebf1, Rffl, Nf1, Slc9a3r1, Gga3, Sel1l…	GO_BiologicalProcess	Hypermethylated
GO:0048869	cellular developmental process	4005	474	381.54	4.07643e-08	ENSMUSG00000000134, ENSMUSG00000000149, ENSMUSG00000000303, ENSMUSG00000000441, ENSMUSG00000000530, ENSMUSG00000000627, ENSMUSG00000000708, ENSMUSG00000001123, ENSMUSG00000001227, ENSMUSG00000001247, ENSMUSG00000001249, ENSMUSG00000001334, ENSMUSG00000001424, ENSMUSG00000001435, ENSMUSG00000001847, ENSMUSG00000001911, ENSMUSG00000002100, ENSMUSG00000002250, ENSMUSG00000002307, ENSMUSG00000002343,…	Tfe3, Gna12, Cdh1, Raf1, Acvrl1, Sema4f, Kat2b, Lgals9, Sema6b, Lsr, Hpn, Fndc5, Snd1, Col18a1, Rac1, Nfix, Mybpc3, Ppard, Daxx, Armc6, Nr2f6, Cdkn1b, Calr, Mmd, Akt2, Ndrg2, Arhgef18, Wwox, Prlr, Por, Ctr9, Fbln1, Neurl1a, Epha2, Cnp, Sulf2, Hspa1l, Neu1, Homer1, Rhoa, Zmiz1, Ncaph2, Cdk9, Hyal2, Prox1, Pten, Strip1, Fam120b, Srf, Cers2, Sqstm1, Rxra, Ctsz, Atxn10, Pacsin2, Srsf6, Sdc4, Cacnb4, …	GO_BiologicalProcess	Hypermethylated
GO:0010628	positive regulation of gene expression	1773	236	168.91	4.3038e-08	ENSMUSG00000000134, ENSMUSG00000000303, ENSMUSG00000000441, ENSMUSG00000000530, ENSMUSG00000000708, ENSMUSG00000000787, ENSMUSG00000001123, ENSMUSG00000001249, ENSMUSG00000001542, ENSMUSG00000001911, ENSMUSG00000002028, ENSMUSG00000002250, ENSMUSG00000002307, ENSMUSG00000002455, ENSMUSG00000003721, ENSMUSG00000003814, ENSMUSG00000004056, ENSMUSG00000004637, ENSMUSG00000004661, ENSMUSG00000004815,…	Tfe3, Cdh1, Raf1, Acvrl1, Kat2b, Ddx3x, Lgals9, Hpn, Ell2, Nfix, Kmt2a, Ppard, Daxx, Prpf6, Insig2, Calr, Akt2, Wwox, Arid3b, Dgkq, Mlxipl, Ctr9, Nr1i3, Uqcc1, Ncoa2, Fbln1, Rbm14, Gtf2h1, Zmiz1, Tle1, Cdk9, Hyal2, Slc38a3, Prox1, Ebf3, Pten, Camta1, Itga2, Srf, Rxra, Mapkapk2, Tmprss6, Hnf4a, Kdm6b, Ncor1, Ddx39b, Hsf2, Cdk1, Psen1, Med23, Ahi1, Igf1, Sirt1, Cand1, Egfr, Mdm2, Xbp1, Srebf1, Lpin…	GO_BiologicalProcess	Hypermethylated
GO:0035556	intracellular signal transduction	2321	296	221.11	4.40252e-08	ENSMUSG00000000149, ENSMUSG00000000441, ENSMUSG00000000787, ENSMUSG00000001847, ENSMUSG00000002250, ENSMUSG00000003814, ENSMUSG00000004056, ENSMUSG00000004558, ENSMUSG00000004568, ENSMUSG00000004633, ENSMUSG00000004637, ENSMUSG00000004815, ENSMUSG00000005268, ENSMUSG00000005580, ENSMUSG00000005609, ENSMUSG00000006369, ENSMUSG00000006445, ENSMUSG00000007815, ENSMUSG00000008305, ENSMUSG00000009291,…	Gna12, Raf1, Ddx3x, Rac1, Ppard, Calr, Akt2, Ndrg2, Arhgef18, Chn2, Wwox, Dgkq, Prlr, Adcy9, Ctr9, Fbln1, Epha2, Rhoa, Tle1, Pttg1ip, Nuak2, Hyal2, Faf1, Pten, Abca1, Sash1, Sqstm1, Cacna1d, Mapkapk2, Plcg1, Traf4, Arl5b, Igfbp4, Serinc3, Hnf4a, Cyth3, Mapt, Akap1, Ncor1, Rhobtb1, Psen1, Igf1, Sirt1, Eif4ebp2, Unc5b, Egfr, Frs2, Mdm2, Osbpl8, Rack1, Adcy1, Xbp1, Sept4, Rgs9, Rffl, Adap2, Ern1, Nf…	GO_BiologicalProcess	Hypermethylated
GO:0019637	organophosphate metabolic process	954	142	90.88	5e-08	ENSMUSG00000000628, ENSMUSG00000000673, ENSMUSG00000001847, ENSMUSG00000002250, ENSMUSG00000003623, ENSMUSG00000004270, ENSMUSG00000004815, ENSMUSG00000005232, ENSMUSG00000005373, ENSMUSG00000005580, ENSMUSG00000006445, ENSMUSG00000006782, ENSMUSG00000007815, ENSMUSG00000009646, ENSMUSG00000010914, ENSMUSG00000013663, ENSMUSG00000015112, ENSMUSG00000015243, ENSMUSG00000015357, ENSMUSG00000015536,…	Hk2, Haao, Rac1, Ppard, Crot, Lpcat3, Dgkq, G6pc2, Mlxipl, Adcy9, Epha2, Cnp, Rhoa, Pla2g12b, Pdhx, Pten, Slc25a13, Abca1, Clpx, Mocs2, Plcg1, Cacnb4, Serinc3, Ncor1, Pip4k2b, Atp6v0a1, Cdk1, Nudt4, Igf1, Txnrd1, Mdh1, Rack1, Adcy1, Ogdh, Shmt1, Nf1, Dcakd, Mthfd1, Sgpp1, Pygl, Esrrb, Fdft1, Gpld1, Cap2, Fbp2, Nadk2, Ndufb9, Ppara, Adcy5, Atp5j, Atp5o, Gpd1, Pde10a, Vegfa, Ak3, Prdx5, Gpam, Nt5c2…	GO_BiologicalProcess	Hypermethylated
GO:0006103	2-oxoglutarate metabolic process	17	11	1.62	5.06173e-08	ENSMUSG00000001670, ENSMUSG00000020456, ENSMUSG00000020919, ENSMUSG00000025190, ENSMUSG00000025950, ENSMUSG00000026664, ENSMUSG00000027406, ENSMUSG00000031672, ENSMUSG00000031700, ENSMUSG00000040213, ENSMUSG00000055737	Tat, Ogdh, Stat5b, Got1, Idh1, Phyh, Idh3b, Got2, Gpt2, Kyat3, Ghr	GO_BiologicalProcess	Hypermethylated
GO:0009891	positive regulation of biosynthetic process	1822	241	173.58	5.06173e-08	ENSMUSG00000000134, ENSMUSG00000000303, ENSMUSG00000000441, ENSMUSG00000000530, ENSMUSG00000000708, ENSMUSG00000000787, ENSMUSG00000001542, ENSMUSG00000001847, ENSMUSG00000001870, ENSMUSG00000001911, ENSMUSG00000002028, ENSMUSG00000002250, ENSMUSG00000002307, ENSMUSG00000002455, ENSMUSG00000003585, ENSMUSG00000003721, ENSMUSG00000003814, ENSMUSG00000004056, ENSMUSG00000004637, ENSMUSG00000004661,…	Tfe3, Cdh1, Raf1, Acvrl1, Kat2b, Ddx3x, Ell2, Rac1, Ltbp1, Nfix, Kmt2a, Ppard, Daxx, Prpf6, Sec14l2, Insig2, Calr, Akt2, Wwox, Arid3b, Mlxipl, Por, Ctr9, Nr1i3, Uqcc1, Ncoa2, Rbm14, Gtf2h1, Zmiz1, Cdk9, Hyal2, Slc38a3, Prox1, Ebf3, Camta1, Abca1, Itga2, Srf, Rxra, Mapkapk2, Tmprss6, Hnf4a, Kdm6b, Ncor1, Ddx39b, Hsf2, Cdk1, Psen1, Ahi1, Igf1, Sirt1, Cand1, Egfr, Adcy1, Xbp1, Srebf1, Lpin1, Nf1, To…	GO_BiologicalProcess	Hypermethylated
GO:0009892	negative regulation of metabolic process	2567	322	244.55	5.2439e-08	ENSMUSG00000000049, ENSMUSG00000000303, ENSMUSG00000000326, ENSMUSG00000000530, ENSMUSG00000000628, ENSMUSG00000000708, ENSMUSG00000000787, ENSMUSG00000001123, ENSMUSG00000001249, ENSMUSG00000001424, ENSMUSG00000001911, ENSMUSG00000002250, ENSMUSG00000002307, ENSMUSG00000002393, ENSMUSG00000003031, ENSMUSG00000003721, ENSMUSG00000003814, ENSMUSG00000004056, ENSMUSG00000004558, ENSMUSG00000004815,…	Apoh, Cdh1, Comt, Acvrl1, Hk2, Kat2b, Ddx3x, Lgals9, Hpn, Snd1, Nfix, Ppard, Daxx, Nr2f6, Cdkn1b, Insig2, Calr, Akt2, Ndrg2, Dgkq, Mlxipl, Por, Ctr9, Nr1i3, Ncoa2, Nr2c1, Prg4, Fbln1, Itih3, Itih1, Usp19, Gmnn, Rhoa, Tle1, Carhsp1, Ube2g2, Cdk9, Hyal2, Prox1, Pten, Srf, Sqstm1, Rxra, Ctsz, Mapkapk2, Srsf6, Tmprss6, Hnf4a, Mapt, Akap1, Derl2, Ncor1, Snx3, Ptprk, Arid5b, Psen1, Cry1, Igf1, Sirt1, E…	GO_BiologicalProcess	Hypermethylated
GO:0072358	cardiovascular system development	674	108	64.21	5.2439e-08	ENSMUSG00000000049, ENSMUSG00000000530, ENSMUSG00000001435, ENSMUSG00000001870, ENSMUSG00000006445, ENSMUSG00000007815, ENSMUSG00000007817, ENSMUSG00000010175, ENSMUSG00000013663, ENSMUSG00000015305, ENSMUSG00000015605, ENSMUSG00000015846, ENSMUSG00000016128, ENSMUSG00000016933, ENSMUSG00000019969, ENSMUSG00000020053, ENSMUSG00000020063, ENSMUSG00000020099, ENSMUSG00000020184, ENSMUSG00000020484,…	Apoh, Acvrl1, Col18a1, Ltbp1, Epha2, Rhoa, Zmiz1, Prox1, Pten, Sash1, Srf, Rxra, Stard13, Plcg1, Psen1, Igf1, Sirt1, Unc5b, Mdm2, Xbp1, Apob, Nf1, Tnfaip2, Gpld1, C6, Mylk, Hrg, Cela1, Vegfa, Epas1, C3, Sos1, Cdh2, Pcsk5, Tmem2, Smarca2, Pdcd4, Tcf7l2, Hhex, Atp5b, Nrp1, Nrp2, Fn1, Eng, Acvr1, Col5a1, Abl1, Hc, Egfl7, Notch1, Notch2, Efna1, Enpep, Plpp3, Jak1, Errfi1, Tgfbr3, Pxn, Epha1, Foxp1, A…	GO_BiologicalProcess	Hypermethylated
GO:0051336	regulation of hydrolase activity	897	135	85.45	5.45455e-08	ENSMUSG00000000049, ENSMUSG00000000303, ENSMUSG00000000787, ENSMUSG00000001249, ENSMUSG00000002365, ENSMUSG00000003134, ENSMUSG00000004056, ENSMUSG00000004633, ENSMUSG00000005514, ENSMUSG00000006445, ENSMUSG00000006522, ENSMUSG00000006529, ENSMUSG00000007815, ENSMUSG00000011831, ENSMUSG00000015533, ENSMUSG00000020048, ENSMUSG00000020053, ENSMUSG00000020063, ENSMUSG00000020184, ENSMUSG00000020340,…	Apoh, Cdh1, Ddx3x, Hpn, Snx9, Tbc1d8, Akt2, Chn2, Por, Epha2, Itih3, Itih1, Rhoa, Evi5, Itga2, Hsp90b1, Igf1, Sirt1, Mdm2, Cyfip2, Rack1, Rgs9, Rffl, Ern1, Nf1, Rgs6, Papln, Dapk1, Iqgap2, Itih4, Rbm26, Bcl6, Serpind1, Gsk3b, Fetub, Kng1, Tmbim6, Slc11a2, Serping1, Hsp90ab1, Vegfa, Birc6, Ppp2r2b, Gnaq, Dnmbp, Farp1, Xiap, Hspd1, Xcl1, Abl1, Hspa5, Pkp4, Dnajc24, Efna1, Aldob, Ambp, Prkcz, Dnajb6…	GO_BiologicalProcess	Hypermethylated
GO:0008610	lipid biosynthetic process	510	87	48.59	6.50602e-08	ENSMUSG00000002250, ENSMUSG00000003585, ENSMUSG00000003721, ENSMUSG00000004270, ENSMUSG00000004815, ENSMUSG00000005373, ENSMUSG00000005514, ENSMUSG00000010175, ENSMUSG00000015714, ENSMUSG00000017950, ENSMUSG00000018042, ENSMUSG00000018796, ENSMUSG00000020053, ENSMUSG00000020063, ENSMUSG00000020532, ENSMUSG00000020538, ENSMUSG00000020593, ENSMUSG00000020609, ENSMUSG00000020917, ENSMUSG00000021210,…	Ppard, Sec14l2, Insig2, Lpcat3, Dgkq, Mlxipl, Por, Prox1, Cers2, Hnf4a, Cyb5r3, Acsl1, Igf1, Sirt1, Acaca, Srebf1, Lpin1, Apob, Acly, Akr1c6, Fdft1, Gpld1, Elovl2, Srd5a1, Lpin2, C3, Fads3, Fads2, Gpam, Tcf7l2, Sorbs1, Pcyt2, Fasn, Idh1, Slc45a3, Lpgat1, Agpat2, Slc27a2, Impa1, Hmgcs2, Abcd3, Cyp7a1, Prkaa2, Scp2, Prkag2, Tbxas1, Cers3, Dgat2, Acsm2, Acsm5, Ebp, Gpat4, St3gal2, Hsd17b2, Sc5d, Apo…	GO_BiologicalProcess	Hypermethylated
GO:0034330	cell junction organization	210	46	20.01	7.18563e-08	ENSMUSG00000000303, ENSMUSG00000000530, ENSMUSG00000001247, ENSMUSG00000001847, ENSMUSG00000007815, ENSMUSG00000013663, ENSMUSG00000015533, ENSMUSG00000015605, ENSMUSG00000017009, ENSMUSG00000017950, ENSMUSG00000018171, ENSMUSG00000019889, ENSMUSG00000021636, ENSMUSG00000021823, ENSMUSG00000022353, ENSMUSG00000022565, ENSMUSG00000022865, ENSMUSG00000023951, ENSMUSG00000024395, ENSMUSG00000024421,…	Cdh1, Acvrl1, Lsr, Rac1, Rhoa, Pten, Itga2, Srf, Sdc4, Hnf4a, Vmp1, Ptprk, Marveld2, Vcl, Mtss1, Plec, Cxadr, Vegfa, Lims2, Lama3, Nedd4l, Sorbs1, Nrp1, Pard3, Fn1, Abl1, Pkp4, Macf1, Pxn, Rassf8, Arhgef7, Dlc1, Ikbkb, Kifc3, Nectin1, Smad3, Clasp2, Fermt2, Ctnna1, Dsg2, Whamm, Nr1h4, Dsp, Tns1, Bcas3, Ceacam1	GO_BiologicalProcess	Hypermethylated
GO:0072330	monocarboxylic acid biosynthetic process	171	40	16.29	7.85714e-08	ENSMUSG00000003721, ENSMUSG00000005373, ENSMUSG00000010175, ENSMUSG00000017950, ENSMUSG00000020063, ENSMUSG00000020532, ENSMUSG00000020538, ENSMUSG00000020917, ENSMUSG00000021364, ENSMUSG00000024664, ENSMUSG00000024665, ENSMUSG00000025153, ENSMUSG00000026435, ENSMUSG00000026623, ENSMUSG00000027359, ENSMUSG00000028127, ENSMUSG00000028240, ENSMUSG00000028518, ENSMUSG00000028944, ENSMUSG00000029597,…	Insig2, Mlxipl, Prox1, Hnf4a, Sirt1, Acaca, Srebf1, Acly, Elovl2, Fads3, Fads2, Fasn, Slc45a3, Lpgat1, Slc27a2, Abcd3, Cyp7a1, Prkaa2, Prkag2, Sds, Tbxas1, Acsm2, Acsm5, Apoa5, Apoa4, Lipc, Elovl5, Mgll, Acsm1, Aldh8a1, Akr1d1, Elovl3, Cyp7b1, Pex2, Elovl6, Fads6, Insig1, Nr1h4, Per2, Mlycd	GO_BiologicalProcess	Hypermethylated
GO:0001568	blood vessel development	633	102	60.3	9.11243e-08	ENSMUSG00000000049, ENSMUSG00000000530, ENSMUSG00000001435, ENSMUSG00000001870, ENSMUSG00000006445, ENSMUSG00000007815, ENSMUSG00000007817, ENSMUSG00000010175, ENSMUSG00000013663, ENSMUSG00000015305, ENSMUSG00000015605, ENSMUSG00000015846, ENSMUSG00000016128, ENSMUSG00000016933, ENSMUSG00000019969, ENSMUSG00000020063, ENSMUSG00000020099, ENSMUSG00000020184, ENSMUSG00000020484, ENSMUSG00000020609,…	Apoh, Acvrl1, Col18a1, Ltbp1, Epha2, Rhoa, Zmiz1, Prox1, Pten, Sash1, Srf, Rxra, Stard13, Plcg1, Psen1, Sirt1, Unc5b, Mdm2, Xbp1, Apob, Nf1, Tnfaip2, Gpld1, C6, Mylk, Hrg, Cela1, Vegfa, Epas1, C3, Sos1, Cdh2, Pcsk5, Tmem2, Tcf7l2, Hhex, Atp5b, Nrp1, Nrp2, Fn1, Eng, Acvr1, Col5a1, Abl1, Hc, Egfl7, Notch1, Notch2, Efna1, Enpep, Plpp3, Jak1, Tgfbr3, Pxn, Epha1, Adipor2, Fgfr2, Col4a1, Kat6a, Egln1, …	GO_BiologicalProcess	Hypermethylated
GO:0048585	negative regulation of response to stimulus	1408	193	134.14	1.01176e-07	ENSMUSG00000000049, ENSMUSG00000000303, ENSMUSG00000000441, ENSMUSG00000000787, ENSMUSG00000001123, ENSMUSG00000002250, ENSMUSG00000003814, ENSMUSG00000004558, ENSMUSG00000004637, ENSMUSG00000006369, ENSMUSG00000006435, ENSMUSG00000006445, ENSMUSG00000006800, ENSMUSG00000007815, ENSMUSG00000008305, ENSMUSG00000009291, ENSMUSG00000009293, ENSMUSG00000010047, ENSMUSG00000010517, ENSMUSG00000013663,…	Apoh, Cdh1, Raf1, Ddx3x, Lgals9, Ppard, Calr, Ndrg2, Wwox, Fbln1, Neurl1a, Epha2, Sulf2, Rhoa, Tle1, Pttg1ip, Ube2g2, Hyal2, Faf1, Pten, Cers2, Tmprss6, Hnf4a, Smurf2, Derl2, Ncor1, Ddx39b, Psen1, Cry1, Igf1, Sirt1, Unc5b, Grb10, Mdm2, Rack1, Xbp1, Rgs9, Rffl, Nf1, Slc9a3r1, Recql5, Nfkbia, Esr2, Rgs6, Dapk1, Atxn7, Il6st, Cpb2, Clu, Dnajc3, Ppara, Deptor, Litaf, Bcl6, Mgrn1, Gsk3b, Ahsg, Kng1, H…	GO_BiologicalProcess	Hypermethylated
GO:0009072	aromatic amino acid family metabolic process	25	13	2.38	1.04094e-07	ENSMUSG00000001670, ENSMUSG00000017718, ENSMUSG00000020051, ENSMUSG00000021033, ENSMUSG00000022129, ENSMUSG00000022821, ENSMUSG00000026866, ENSMUSG00000028011, ENSMUSG00000029445, ENSMUSG00000030630, ENSMUSG00000031549, ENSMUSG00000039783, ENSMUSG00000061740	Tat, Afmid, Pah, Gstz1, Dct, Hgd, Kynu, Tdo2, Hpd, Fah, Ido2, Kmo, Cyp2d22	GO_BiologicalProcess	Hypermethylated
GO:0016310	phosphorylation	2050	264	195.3	1.10983e-07	ENSMUSG00000000441, ENSMUSG00000000530, ENSMUSG00000000628, ENSMUSG00000000708, ENSMUSG00000000787, ENSMUSG00000001123, ENSMUSG00000001847, ENSMUSG00000002307, ENSMUSG00000002365, ENSMUSG00000003031, ENSMUSG00000003226, ENSMUSG00000003948, ENSMUSG00000004056, ENSMUSG00000004558, ENSMUSG00000004815, ENSMUSG00000005268, ENSMUSG00000005373, ENSMUSG00000006369, ENSMUSG00000006435, ENSMUSG00000006445,…	Raf1, Acvrl1, Hk2, Kat2b, Ddx3x, Lgals9, Rac1, Daxx, Snx9, Cdkn1b, Ranbp2, Mmd, Akt2, Ndrg2, Dgkq, Prlr, Mlxipl, Fbln1, Neurl1a, Epha2, Gtf2h1, Rhoa, Cdk9, Nuak2, Hyal2, Prox1, Pten, Sash1, Sqstm1, Mapkapk2, Sdc4, Traf4, Igfbp4, Cdc6, Hnf4a, Mapt, Ncor1, Pip4k2b, Acsl1, Cdk1, Psen1, Cdk17, Cry1, Igf1, Sirt1, Egfr, Frs2, Grb10, Osbpl8, Glyctk, Rack1, Ogdh, Xbp1, Smg8, Fam20a, Ern1, Nf1, Slc9a3r1, …	GO_BiologicalProcess	Hypermethylated
GO:0031328	positive regulation of cellular biosynthetic process	1786	235	170.15	1.10983e-07	ENSMUSG00000000134, ENSMUSG00000000303, ENSMUSG00000000441, ENSMUSG00000000530, ENSMUSG00000000708, ENSMUSG00000000787, ENSMUSG00000001542, ENSMUSG00000001847, ENSMUSG00000001911, ENSMUSG00000002028, ENSMUSG00000002250, ENSMUSG00000002307, ENSMUSG00000002455, ENSMUSG00000003721, ENSMUSG00000003814, ENSMUSG00000004056, ENSMUSG00000004637, ENSMUSG00000004661, ENSMUSG00000005373, ENSMUSG00000005514,…	Tfe3, Cdh1, Raf1, Acvrl1, Kat2b, Ddx3x, Ell2, Rac1, Nfix, Kmt2a, Ppard, Daxx, Prpf6, Insig2, Calr, Akt2, Wwox, Arid3b, Mlxipl, Por, Ctr9, Nr1i3, Uqcc1, Ncoa2, Rbm14, Gtf2h1, Zmiz1, Cdk9, Hyal2, Slc38a3, Prox1, Ebf3, Camta1, Abca1, Itga2, Srf, Rxra, Mapkapk2, Tmprss6, Hnf4a, Kdm6b, Ncor1, Ddx39b, Hsf2, Cdk1, Psen1, Ahi1, Igf1, Sirt1, Cand1, Egfr, Adcy1, Xbp1, Srebf1, Lpin1, Nf1, Top2a, Stat5b, Nfk…	GO_BiologicalProcess	Hypermethylated
GO:0051049	regulation of transport	1850	242	176.24	1.13793e-07	ENSMUSG00000000303, ENSMUSG00000000326, ENSMUSG00000000628, ENSMUSG00000000631, ENSMUSG00000000903, ENSMUSG00000001036, ENSMUSG00000001123, ENSMUSG00000002028, ENSMUSG00000002250, ENSMUSG00000003134, ENSMUSG00000003378, ENSMUSG00000003814, ENSMUSG00000004056, ENSMUSG00000005232, ENSMUSG00000006369, ENSMUSG00000006800, ENSMUSG00000007033, ENSMUSG00000007617, ENSMUSG00000007815, ENSMUSG00000009293,…	Cdh1, Comt, Hk2, Myo18a, Vpreb3, Epn2, Lgals9, Kmt2a, Ppard, Tbc1d8, Grik5, Calr, Akt2, G6pc2, Fbln1, Sulf2, Hspa1l, Homer1, Rhoa, Ube2g2, Hyal2, Slc38a3, Faf1, Evi5, Pten, Abca1, Itga2, Cacna1d, Pacsin2, Plcg1, Sdc4, Cacnb4, Hnf4a, Mapt, Akap1, Derl2, Ncor1, Dync1h1, Snx3, Gopc, Cdk1, Psen1, Ahi1, Cry1, Igf1, Sirt1, Egfr, Best3, Grb10, Mdm2, Osbpl8, Rack1, Xbp1, Srebf1, Sdc1, Asic2, Nf1, Slc9a3r…	GO_BiologicalProcess	Hypermethylated
GO:0006928	movement of cell or subcellular component	1760	232	167.67	1.14286e-07	ENSMUSG00000000049, ENSMUSG00000000149, ENSMUSG00000000216, ENSMUSG00000000303, ENSMUSG00000000530, ENSMUSG00000000627, ENSMUSG00000000631, ENSMUSG00000001123, ENSMUSG00000001435, ENSMUSG00000001847, ENSMUSG00000002250, ENSMUSG00000003031, ENSMUSG00000003814, ENSMUSG00000004056, ENSMUSG00000006369, ENSMUSG00000006435, ENSMUSG00000006445, ENSMUSG00000007815, ENSMUSG00000010047, ENSMUSG00000010175,…	Apoh, Gna12, Scnn1g, Cdh1, Acvrl1, Sema4f, Myo18a, Lgals9, Col18a1, Rac1, Ppard, Cdkn1b, Calr, Akt2, Fbln1, Neurl1a, Epha2, Rhoa, Hyal2, Prox1, Pten, Sash1, Itga2, Srf, Cers2, Cacna1d, Stard13, Plcg1, Sdc4, Hnf4a, Smurf2, Mapt, Myo1b, Dync1h1, Ptprk, Arid5b, Psen1, Med23, Cfap54, Igf1, Unc5b, Egfr, Rab1a, Mdm2, Osbpl8, Rack1, Ogdh, Xbp1, Sdc1, Apob, Rffl, Nf1, Slc9a3r1, Cygb, Stat5b, Esr2, Hsp90a…	GO_BiologicalProcess	Hypermethylated
GO:0048468	cell development	2109	270	200.92	1.25e-07	ENSMUSG00000000303, ENSMUSG00000000627, ENSMUSG00000000708, ENSMUSG00000001247, ENSMUSG00000001435, ENSMUSG00000001847, ENSMUSG00000002100, ENSMUSG00000002393, ENSMUSG00000003814, ENSMUSG00000003948, ENSMUSG00000004056, ENSMUSG00000006369, ENSMUSG00000006435, ENSMUSG00000006445, ENSMUSG00000006782, ENSMUSG00000006800, ENSMUSG00000007038, ENSMUSG00000007617, ENSMUSG00000007815, ENSMUSG00000010175,…	Cdh1, Sema4f, Kat2b, Lsr, Col18a1, Rac1, Mybpc3, Nr2f6, Calr, Mmd, Akt2, Fbln1, Neurl1a, Epha2, Cnp, Sulf2, Neu1, Homer1, Rhoa, Prox1, Pten, Srf, Cers2, Ctsz, Atxn10, Sdc4, Cacnb4, Mapt, Myh11, Ddx39b, Snx3, Gopc, Rtn4ip1, Ptprk, Arid5b, Psen1, Ahi1, Map7, Igf1, Sirt1, Unc5b, Egfr, Rab1a, Frs2, Mdm2, Cyfip2, Adcy1, Ogdh, Xbp1, Sept4, Sdc1, Nf1, Slc9a3r1, Esr2, Clmn, Rgs6, Esrrb, Nsun2, Marveld2, …	GO_BiologicalProcess	Hypermethylated
GO:0031589	cell-substrate adhesion	299	58	28.48	1.34831e-07	ENSMUSG00000000530, ENSMUSG00000001847, ENSMUSG00000002250, ENSMUSG00000003814, ENSMUSG00000006369, ENSMUSG00000007815, ENSMUSG00000013663, ENSMUSG00000015533, ENSMUSG00000015605, ENSMUSG00000017009, ENSMUSG00000019889, ENSMUSG00000020149, ENSMUSG00000020716, ENSMUSG00000021360, ENSMUSG00000021806, ENSMUSG00000022508, ENSMUSG00000022812, ENSMUSG00000022817, ENSMUSG00000023951, ENSMUSG00000024713,…	Acvrl1, Rac1, Ppard, Calr, Fbln1, Rhoa, Pten, Itga2, Srf, Sdc4, Ptprk, Rab1a, Nf1, Gcnt2, Nid2, Bcl6, Gsk3b, Itgb5, Vegfa, Pcsk5, Sorbs1, Nrp1, Fn1, Abl1, Notch1, Efna1, Fga, Macf1, Prkcz, Emilin1, Pxn, Epha1, Zyx, Arhgef7, Dlc1, Smad3, Triobp, Dnm2, Clasp2, Fgb, Fgg, Fermt2, Ninj1, Rreb1, Fndc3b, Prex1, Fzd7, Pik3r1, Kif14, Egflam, Onecut1, Prkce, Dmd, Whamm, Onecut2, Dock1, Bcas3, Plg	GO_BiologicalProcess	Hypermethylated
GO:0030154	cell differentiation	3843	453	366.11	1.34831e-07	ENSMUSG00000000134, ENSMUSG00000000149, ENSMUSG00000000303, ENSMUSG00000000441, ENSMUSG00000000530, ENSMUSG00000000627, ENSMUSG00000000708, ENSMUSG00000001123, ENSMUSG00000001227, ENSMUSG00000001247, ENSMUSG00000001249, ENSMUSG00000001334, ENSMUSG00000001424, ENSMUSG00000001435, ENSMUSG00000001847, ENSMUSG00000001911, ENSMUSG00000002100, ENSMUSG00000002250, ENSMUSG00000002307, ENSMUSG00000002343,…	Tfe3, Gna12, Cdh1, Raf1, Acvrl1, Sema4f, Kat2b, Lgals9, Sema6b, Lsr, Hpn, Fndc5, Snd1, Col18a1, Rac1, Nfix, Mybpc3, Ppard, Daxx, Armc6, Nr2f6, Cdkn1b, Calr, Mmd, Akt2, Ndrg2, Wwox, Prlr, Por, Ctr9, Fbln1, Neurl1a, Epha2, Cnp, Sulf2, Hspa1l, Neu1, Homer1, Rhoa, Zmiz1, Ncaph2, Cdk9, Hyal2, Prox1, Pten, Fam120b, Srf, Cers2, Sqstm1, Rxra, Ctsz, Atxn10, Srsf6, Sdc4, Cacnb4, Hnf4a, Mapt, Kdm6b, Ncor1, …	GO_BiologicalProcess	Hypermethylated
GO:0046364	monosaccharide biosynthetic process	78	24	7.43	1.45251e-07	ENSMUSG00000000708, ENSMUSG00000003226, ENSMUSG00000004815, ENSMUSG00000005232, ENSMUSG00000017950, ENSMUSG00000020038, ENSMUSG00000020063, ENSMUSG00000021456, ENSMUSG00000022383, ENSMUSG00000023019, ENSMUSG00000024985, ENSMUSG00000024990, ENSMUSG00000026827, ENSMUSG00000029597, ENSMUSG00000030747, ENSMUSG00000032591, ENSMUSG00000041567, ENSMUSG00000041798, ENSMUSG00000041846, ENSMUSG00000055866,…	Kat2b, Ranbp2, Dgkq, G6pc2, Hnf4a, Cry1, Sirt1, Fbp2, Ppara, Gpd1, Tcf7l2, Rbp4, Gpd2, Sds, Dgat2, Mst1, Serpina12, Gck, Ppp4r3a, Per2, Gapdh, Acadm, Fbp1, G6pc	GO_BiologicalProcess	Hypermethylated
GO:0051172	negative regulation of nitrogen compound metabolic process	2179	277	207.59	1.55556e-07	ENSMUSG00000000303, ENSMUSG00000000326, ENSMUSG00000000530, ENSMUSG00000000708, ENSMUSG00000000787, ENSMUSG00000001911, ENSMUSG00000002250, ENSMUSG00000002307, ENSMUSG00000002393, ENSMUSG00000003031, ENSMUSG00000003814, ENSMUSG00000004056, ENSMUSG00000004558, ENSMUSG00000004815, ENSMUSG00000005373, ENSMUSG00000005514, ENSMUSG00000005609, ENSMUSG00000005677, ENSMUSG00000005886, ENSMUSG00000005897,…	Cdh1, Comt, Acvrl1, Kat2b, Ddx3x, Nfix, Ppard, Daxx, Nr2f6, Cdkn1b, Calr, Akt2, Ndrg2, Dgkq, Mlxipl, Por, Ctr9, Nr1i3, Ncoa2, Nr2c1, Prg4, Fbln1, Itih3, Itih1, Usp19, Gmnn, Rhoa, Tle1, Ube2g2, Cdk9, Hyal2, Prox1, Pten, Srf, Sqstm1, Rxra, Ctsz, Mapkapk2, Srsf6, Tmprss6, Hnf4a, Akap1, Derl2, Ncor1, Snx3, Ptprk, Arid5b, Psen1, Cry1, Igf1, Sirt1, Eif4ebp2, Egfr, Mdm2, Rack1, Xbp1, Shmt1, Srebf1, Lpin…	GO_BiologicalProcess	Hypermethylated
GO:0006725	cellular aromatic compound metabolic process	5143	585	489.96	1.65746e-07	ENSMUSG00000000134, ENSMUSG00000000303, ENSMUSG00000000326, ENSMUSG00000000441, ENSMUSG00000000530, ENSMUSG00000000628, ENSMUSG00000000673, ENSMUSG00000000708, ENSMUSG00000000787, ENSMUSG00000001017, ENSMUSG00000001155, ENSMUSG00000001249, ENSMUSG00000001424, ENSMUSG00000001542, ENSMUSG00000001670, ENSMUSG00000001847, ENSMUSG00000001911, ENSMUSG00000002028, ENSMUSG00000002250, ENSMUSG00000002307,…	Tfe3, Cdh1, Comt, Raf1, Acvrl1, Hk2, Haao, Kat2b, Ddx3x, Chtop, Ftcd, Hpn, Snd1, Ell2, Tat, Rac1, Nfix, Kmt2a, Ppard, Daxx, Nr2f6, Prpf6, Cdkn1b, Sec14l2, Crot, Insig2, Calr, Akt2, Emg1, Utp20, Wwox, Arid3b, Dgkq, Mlxipl, Adcy9, Ctr9, Nr1i3, Ncoa2, Nr2c1, Epha2, Rbm14, Gtf2h1, Gmnn, Cnp, Msh5, Rhoa, Zmiz1, Tle1, Carhsp1, Cdk9, Fpgs, Pou6f2, Hyal2, Slc38a3, Prox1, Ebf3, Pdhx, Pten, Camta1, Fam120b…	GO_BiologicalProcess	Hypermethylated
GO:0071705	nitrogen compound transport	2081	266	198.25	1.75824e-07	ENSMUSG00000000303, ENSMUSG00000000441, ENSMUSG00000000538, ENSMUSG00000000631, ENSMUSG00000000903, ENSMUSG00000001123, ENSMUSG00000001247, ENSMUSG00000001436, ENSMUSG00000002250, ENSMUSG00000002365, ENSMUSG00000002763, ENSMUSG00000003134, ENSMUSG00000003226, ENSMUSG00000003814, ENSMUSG00000004056, ENSMUSG00000005225, ENSMUSG00000005232, ENSMUSG00000006369, ENSMUSG00000006800, ENSMUSG00000007033,…	Cdh1, Raf1, Tom1l2, Myo18a, Vpreb3, Lgals9, Lsr, Slc19a1, Ppard, Snx9, Pex6, Tbc1d8, Ranbp2, Calr, Akt2, Plekha8, G6pc2, Fbln1, Sulf2, Hspa1l, Slc1a7, Pttg1ip, Ube2g2, Slc16a12, Tnpo1, Hyal2, Slc38a3, Faf1, Evi5, Tnpo3, Slc25a13, Abca1, Lamp2, Plcg1, Cacnb4, Hnf4a, Myo1b, Akap1, Derl2, Slc13a3, Ddx39b, Snx3, Gopc, Lin7a, Cdk1, Psen1, Ahi1, Hsp90b1, Igf1, Sirt1, Egfr, Rab1a, Rab36, Ddc, Mdm2, Slc2…	GO_BiologicalProcess	Hypermethylated
GO:0009894	regulation of catabolic process	726	112	69.16	1.96721e-07	ENSMUSG00000000049, ENSMUSG00000000149, ENSMUSG00000000628, ENSMUSG00000002365, ENSMUSG00000003279, ENSMUSG00000004056, ENSMUSG00000005373, ENSMUSG00000006676, ENSMUSG00000008393, ENSMUSG00000009291, ENSMUSG00000009293, ENSMUSG00000010517, ENSMUSG00000013663, ENSMUSG00000016528, ENSMUSG00000018411, ENSMUSG00000018442, ENSMUSG00000018501, ENSMUSG00000018547, ENSMUSG00000019302, ENSMUSG00000019804,…	Apoh, Gna12, Hk2, Snx9, Dlgap1, Akt2, Mlxipl, Usp19, Carhsp1, Pttg1ip, Ube2g2, Faf1, Pten, Mapkapk2, Mapt, Derl2, Ncor1, Pip4k2b, Atp6v0a1, Snx3, Psen1, Igf1, Sirt1, Egfr, Mdm2, Sumo3, Rack1, Vdac1, Xbp1, Srebf1, Rnf144a, Gga3, Esrrb, Gpld1, Dapk1, Clu, Ppara, Srebf2, Gsk3b, Gpd1, Noct, Hsp90ab1, Vegfa, Tfeb, Lrpprc, Anks1, Wac, Nedd4l, Cpt1a, Btrc, Usp33, Rptor, Idh1, Optn, Efna1, Prkaa2, Pum1, …	GO_BiologicalProcess	Hypermethylated
GO:0045595	regulation of cell differentiation	1702	224	162.14	2.17391e-07	ENSMUSG00000000134, ENSMUSG00000000303, ENSMUSG00000000530, ENSMUSG00000000627, ENSMUSG00000000708, ENSMUSG00000001123, ENSMUSG00000001249, ENSMUSG00000001334, ENSMUSG00000001847, ENSMUSG00000002250, ENSMUSG00000002307, ENSMUSG00000003031, ENSMUSG00000003814, ENSMUSG00000003948, ENSMUSG00000005268, ENSMUSG00000005514, ENSMUSG00000005609, ENSMUSG00000006369, ENSMUSG00000006435, ENSMUSG00000007038,…	Tfe3, Cdh1, Acvrl1, Sema4f, Kat2b, Lgals9, Hpn, Fndc5, Rac1, Ppard, Daxx, Cdkn1b, Calr, Mmd, Prlr, Por, Ctr9, Fbln1, Neurl1a, Neu1, Rhoa, Zmiz1, Cdk9, Prox1, Pten, Srf, Cers2, Ctsz, Srsf6, Mapt, Ddx39b, Snx3, Rtn4ip1, Psen1, Ahi1, Igf1, Sirt1, Egfr, Frs2, Mdm2, Xbp1, Lpin1, Apob, Nf1, Stat5b, Nfkbia, Rgs6, Esrrb, Hsp90aa1, Gcnt2, Ap3b1, Ptprg, Il6st, Nr1d2, Clu, Dct, Nipbl, Trio, Ppara, Xrcc6, Bc…	GO_BiologicalProcess	Hypermethylated
GO:0032868	response to insulin	198	43	18.86	2.23404e-07	ENSMUSG00000000708, ENSMUSG00000004056, ENSMUSG00000013663, ENSMUSG00000020038, ENSMUSG00000020063, ENSMUSG00000020091, ENSMUSG00000020176, ENSMUSG00000020189, ENSMUSG00000020484, ENSMUSG00000020538, ENSMUSG00000020593, ENSMUSG00000021134, ENSMUSG00000021340, ENSMUSG00000022383, ENSMUSG00000022812, ENSMUSG00000022868, ENSMUSG00000024978, ENSMUSG00000024990, ENSMUSG00000025006, ENSMUSG00000025372,…	Kat2b, Akt2, Pten, Cry1, Sirt1, Eif4ebp2, Grb10, Osbpl8, Xbp1, Srebf1, Lpin1, Srsf5, Gpld1, Ppara, Gsk3b, Ahsg, Gpam, Rbp4, Sorbs1, Baiap2, Mstn, Grb14, Stxbp3, Prkcz, Khk, C2cd5, Cish, Tbc1d4, Ptprf, Baiap2l1, Pik3r1, Serpina12, Gck, Trim72, Pid1, Nr1h4, Ywhag, Repin1, Prkcb, Socs3, Rab31, Dnaic1, Sort1	GO_BiologicalProcess	Hypermethylated
GO:0022607	cellular component assembly	2514	312	239.5	2.23404e-07	ENSMUSG00000000303, ENSMUSG00000000374, ENSMUSG00000000441, ENSMUSG00000000530, ENSMUSG00000000787, ENSMUSG00000001247, ENSMUSG00000001847, ENSMUSG00000002028, ENSMUSG00000002100, ENSMUSG00000002307, ENSMUSG00000002365, ENSMUSG00000002455, ENSMUSG00000003031, ENSMUSG00000003279, ENSMUSG00000003814, ENSMUSG00000005268, ENSMUSG00000005882, ENSMUSG00000005950, ENSMUSG00000006169, ENSMUSG00000006435,…	Cdh1, Trappc10, Raf1, Acvrl1, Ddx3x, Lsr, Rac1, Kmt2a, Mybpc3, Daxx, Snx9, Prpf6, Cdkn1b, Dlgap1, Calr, Prlr, Uqcc1, P2rx5, Clint1, Neurl1a, Epha2, Rbm14, Gmnn, Msh5, Rhoa, Mgst1, Prox1, Faf1, Pten, Abca1, Itga2, Srf, Sqstm1, Rxra, Lamp2, Atxn10, Pacsin2, Srsf6, Sdc4, Hnf4a, Vmp1, Mapt, Myo1b, Ncor1, Pip4k2b, Mief2, Dync1h1, Myh11, Atp6v0a1, Ddx39b, Gopc, Ptprk, Cdk1, Poc1b, Psen1, Ahi1, Cfap54, …	GO_BiologicalProcess	Hypermethylated
GO:0050789	regulation of biological process	10646	1119	1014.21	2.23404e-07	ENSMUSG00000000049, ENSMUSG00000000134, ENSMUSG00000000149, ENSMUSG00000000303, ENSMUSG00000000326, ENSMUSG00000000441, ENSMUSG00000000530, ENSMUSG00000000538, ENSMUSG00000000627, ENSMUSG00000000628, ENSMUSG00000000631, ENSMUSG00000000708, ENSMUSG00000000787, ENSMUSG00000000903, ENSMUSG00000001017, ENSMUSG00000001036, ENSMUSG00000001123, ENSMUSG00000001247, ENSMUSG00000001249, ENSMUSG00000001334,…	Apoh, Tfe3, Gna12, Cdh1, Comt, Raf1, Acvrl1, Tom1l2, Sema4f, Hk2, Myo18a, Kat2b, Ddx3x, Vpreb3, Chtop, Epn2, Lgals9, Lsr, Hpn, Fndc5, Snd1, Col18a1, Ell2, Acap1, Rac1, Ltbp1, Nfix, Kmt2a, Mybpc3, Ppard, Daxx, Snx9, Nr2f6, Prpf6, Cdkn1b, Tbc1d8, Ranbp2, Dlgap1, Grik5, Sec14l2, Insig2, Calr, Mmd, Akt2, Lpcat3, Ndrg2, Mcoln1, Arhgef18, Chn2, Wwox, Arid3b, Dgkq, G6pc2, Prlr, Mlxipl, Por, Adcy9, Ctr9,…	GO_BiologicalProcess	Hypermethylated
GO:0055086	nucleobase-containing small molecule metabolic process	646	102	61.54	2.23404e-07	ENSMUSG00000000628, ENSMUSG00000000673, ENSMUSG00000003623, ENSMUSG00000005373, ENSMUSG00000005580, ENSMUSG00000006445, ENSMUSG00000006782, ENSMUSG00000007815, ENSMUSG00000010914, ENSMUSG00000015112, ENSMUSG00000015243, ENSMUSG00000015357, ENSMUSG00000015536, ENSMUSG00000017412, ENSMUSG00000018501, ENSMUSG00000019302, ENSMUSG00000019942, ENSMUSG00000020029, ENSMUSG00000020053, ENSMUSG00000020250,…	Hk2, Haao, Crot, Mlxipl, Adcy9, Epha2, Cnp, Rhoa, Pdhx, Slc25a13, Abca1, Clpx, Mocs2, Cacnb4, Ncor1, Atp6v0a1, Cdk1, Nudt4, Igf1, Txnrd1, Mdh1, Rack1, Adcy1, Ogdh, Shmt1, Nf1, Dcakd, Mthfd1, Esrrb, Cap2, Nadk2, Dpys, Ndufb9, Ppara, Tymp, Adcy5, Atp5j, Atp5o, Gpd1, Pde10a, Vegfa, Ak3, Prdx5, Nt5c2, Atp5b, Urah, Cox8b, Nudt5, Fam20c, Cps1, Uck2, Ak1, Slc25a25, Gpd2, Upp2, Kynu, Idh3b, Ahcy, Tbl1xr1…	GO_BiologicalProcess	Hypermethylated
GO:0007399	nervous system development	2116	269	201.58	2.32804e-07	ENSMUSG00000000303, ENSMUSG00000000627, ENSMUSG00000000708, ENSMUSG00000001227, ENSMUSG00000001847, ENSMUSG00000001911, ENSMUSG00000002250, ENSMUSG00000002393, ENSMUSG00000003814, ENSMUSG00000003948, ENSMUSG00000004056, ENSMUSG00000004558, ENSMUSG00000006435, ENSMUSG00000006445, ENSMUSG00000006782, ENSMUSG00000006800, ENSMUSG00000007038, ENSMUSG00000007440, ENSMUSG00000007815, ENSMUSG00000010175,…	Cdh1, Sema4f, Kat2b, Sema6b, Rac1, Nfix, Ppard, Nr2f6, Calr, Mmd, Akt2, Ndrg2, Neurl1a, Epha2, Cnp, Sulf2, Neu1, Pcdha10, Rhoa, Prox1, Pten, Srf, Cers2, Rxra, Ctsz, Atxn10, Sdc4, Mapt, Kdm6b, Ncor1, Snx3, Rtn4ip1, Ptprk, Psen1, Ahi1, Igf1, Sirt1, Unc5b, Egfr, Frs2, Mdm2, Cyfip2, Adcy1, Ogdh, Xbp1, Sept4, Apob, Asic2, Nf1, Slc9a3r1, Mthfd1, Esr2, Clmn, Rgs6, Hsp90aa1, Ptprg, Il6st, Camk2g, Vcl, Bt…	GO_BiologicalProcess	Hypermethylated
GO:0022603	regulation of anatomical structure morphogenesis	949	138	90.41	2.63158e-07	ENSMUSG00000000049, ENSMUSG00000000149, ENSMUSG00000000303, ENSMUSG00000000530, ENSMUSG00000000627, ENSMUSG00000001249, ENSMUSG00000001847, ENSMUSG00000003814, ENSMUSG00000004568, ENSMUSG00000005514, ENSMUSG00000006369, ENSMUSG00000006445, ENSMUSG00000006800, ENSMUSG00000007815, ENSMUSG00000010175, ENSMUSG00000013663, ENSMUSG00000014601, ENSMUSG00000015305, ENSMUSG00000015605, ENSMUSG00000015846,…	Apoh, Gna12, Cdh1, Acvrl1, Sema4f, Hpn, Rac1, Calr, Arhgef18, Por, Fbln1, Epha2, Sulf2, Rhoa, Prox1, Pten, Strip1, Sash1, Srf, Rxra, Stard13, Srsf6, Plcg1, Hnf4a, Mapt, Mief2, Psen1, Epb41l2, Ahi1, Sirt1, Frs2, Xbp1, Nf1, Slc9a3r1, Cpb2, C6, Myo10, Mief1, Gsk3b, Hrg, Cela1, Vegfa, C3, Cdh2, Lims2, Nedd4l, Coro1b, Hhex, Arhgdia, Baiap2, Aatk, Nrp1, Fn1, Eng, Acvr1, Col5a1, Abl1, Hc, Notch1, Caprin…	GO_BiologicalProcess	Hypermethylated
GO:0007044	cell-substrate junction assembly	75	23	7.15	2.6943e-07	ENSMUSG00000000530, ENSMUSG00000001847, ENSMUSG00000013663, ENSMUSG00000015533, ENSMUSG00000017009, ENSMUSG00000019889, ENSMUSG00000022565, ENSMUSG00000023951, ENSMUSG00000024421, ENSMUSG00000025006, ENSMUSG00000025810, ENSMUSG00000026193, ENSMUSG00000026842, ENSMUSG00000028649, ENSMUSG00000029528, ENSMUSG00000031511, ENSMUSG00000031523, ENSMUSG00000032402, ENSMUSG00000033392, ENSMUSG00000037712,…	Acvrl1, Rac1, Pten, Itga2, Sdc4, Ptprk, Plec, Vegfa, Lama3, Sorbs1, Nrp1, Fn1, Abl1, Macf1, Pxn, Arhgef7, Dlc1, Smad3, Clasp2, Fermt2, Whamm, Tns1, Bcas3	GO_BiologicalProcess	Hypermethylated
GO:0045893	positive regulation of transcription, DNA-templated	1403	190	133.66	2.6943e-07	ENSMUSG00000000134, ENSMUSG00000000303, ENSMUSG00000000441, ENSMUSG00000000530, ENSMUSG00000000708, ENSMUSG00000000787, ENSMUSG00000001542, ENSMUSG00000001911, ENSMUSG00000002028, ENSMUSG00000002250, ENSMUSG00000002307, ENSMUSG00000002455, ENSMUSG00000003721, ENSMUSG00000004056, ENSMUSG00000004637, ENSMUSG00000004661, ENSMUSG00000005373, ENSMUSG00000005609, ENSMUSG00000005677, ENSMUSG00000005886,…	Tfe3, Cdh1, Raf1, Acvrl1, Kat2b, Ddx3x, Ell2, Nfix, Kmt2a, Ppard, Daxx, Prpf6, Insig2, Akt2, Wwox, Arid3b, Mlxipl, Ctr9, Nr1i3, Ncoa2, Rbm14, Gtf2h1, Zmiz1, Cdk9, Hyal2, Slc38a3, Prox1, Ebf3, Camta1, Srf, Rxra, Tmprss6, Hnf4a, Kdm6b, Ddx39b, Hsf2, Psen1, Ahi1, Igf1, Sirt1, Cand1, Egfr, Xbp1, Srebf1, Lpin1, Top2a, Stat5b, Nfkbia, Esr2, Esrrb, Nsd1, Pcbd2, Atxn7, Kat6b, Nr1d2, Hmbox1, Tsc22d1, Nipb…	GO_BiologicalProcess	Hypermethylated
GO:1903508	positive regulation of nucleic acid-templated transcription	1403	190	133.66	2.6943e-07	ENSMUSG00000000134, ENSMUSG00000000303, ENSMUSG00000000441, ENSMUSG00000000530, ENSMUSG00000000708, ENSMUSG00000000787, ENSMUSG00000001542, ENSMUSG00000001911, ENSMUSG00000002028, ENSMUSG00000002250, ENSMUSG00000002307, ENSMUSG00000002455, ENSMUSG00000003721, ENSMUSG00000004056, ENSMUSG00000004637, ENSMUSG00000004661, ENSMUSG00000005373, ENSMUSG00000005609, ENSMUSG00000005677, ENSMUSG00000005886,…	Tfe3, Cdh1, Raf1, Acvrl1, Kat2b, Ddx3x, Ell2, Nfix, Kmt2a, Ppard, Daxx, Prpf6, Insig2, Akt2, Wwox, Arid3b, Mlxipl, Ctr9, Nr1i3, Ncoa2, Rbm14, Gtf2h1, Zmiz1, Cdk9, Hyal2, Slc38a3, Prox1, Ebf3, Camta1, Srf, Rxra, Tmprss6, Hnf4a, Kdm6b, Ddx39b, Hsf2, Psen1, Ahi1, Igf1, Sirt1, Cand1, Egfr, Xbp1, Srebf1, Lpin1, Top2a, Stat5b, Nfkbia, Esr2, Esrrb, Nsd1, Pcbd2, Atxn7, Kat6b, Nr1d2, Hmbox1, Tsc22d1, Nipb…	GO_BiologicalProcess	Hypermethylated
GO:1902680	positive regulation of RNA biosynthetic process	1404	190	133.75	2.78351e-07	ENSMUSG00000000134, ENSMUSG00000000303, ENSMUSG00000000441, ENSMUSG00000000530, ENSMUSG00000000708, ENSMUSG00000000787, ENSMUSG00000001542, ENSMUSG00000001911, ENSMUSG00000002028, ENSMUSG00000002250, ENSMUSG00000002307, ENSMUSG00000002455, ENSMUSG00000003721, ENSMUSG00000004056, ENSMUSG00000004637, ENSMUSG00000004661, ENSMUSG00000005373, ENSMUSG00000005609, ENSMUSG00000005677, ENSMUSG00000005886,…	Tfe3, Cdh1, Raf1, Acvrl1, Kat2b, Ddx3x, Ell2, Nfix, Kmt2a, Ppard, Daxx, Prpf6, Insig2, Akt2, Wwox, Arid3b, Mlxipl, Ctr9, Nr1i3, Ncoa2, Rbm14, Gtf2h1, Zmiz1, Cdk9, Hyal2, Slc38a3, Prox1, Ebf3, Camta1, Srf, Rxra, Tmprss6, Hnf4a, Kdm6b, Ddx39b, Hsf2, Psen1, Ahi1, Igf1, Sirt1, Cand1, Egfr, Xbp1, Srebf1, Lpin1, Top2a, Stat5b, Nfkbia, Esr2, Esrrb, Nsd1, Pcbd2, Atxn7, Kat6b, Nr1d2, Hmbox1, Tsc22d1, Nipb…	GO_BiologicalProcess	Hypermethylated
GO:0006464	cellular protein modification process	3280	392	312.47	2.85714e-07	ENSMUSG00000000441, ENSMUSG00000000530, ENSMUSG00000000708, ENSMUSG00000000787, ENSMUSG00000001123, ENSMUSG00000001847, ENSMUSG00000002028, ENSMUSG00000002307, ENSMUSG00000002365, ENSMUSG00000003031, ENSMUSG00000003226, ENSMUSG00000003948, ENSMUSG00000004056, ENSMUSG00000004558, ENSMUSG00000004815, ENSMUSG00000005268, ENSMUSG00000005373, ENSMUSG00000005514, ENSMUSG00000005609, ENSMUSG00000006369,…	Raf1, Acvrl1, Kat2b, Ddx3x, Lgals9, Rac1, Kmt2a, Daxx, Snx9, Cdkn1b, Ranbp2, Mmd, Akt2, Ndrg2, Dgkq, Prlr, Mlxipl, Por, Ctr9, Fbln1, Neurl1a, Epha2, Rbm14, Gtf2h1, Usp19, Rhoa, Pttg1ip, Ube2g2, Cdk9, Nuak2, Hyal2, Prox1, Pten, Abca1, Sash1, Sqstm1, Mapkapk2, Sdc4, Traf4, Igfbp4, Cdc6, Hnf4a, Smurf2, Mtmr4, Akap1, Kdm6b, Ncor1, Acsl1, Ptprk, Ube2d1, Cdk1, Psen1, Med23, Cdk17, Cry1, Hsp90b1, Pah, I…	GO_BiologicalProcess	Hypermethylated
GO:0036211	protein modification process	3280	392	312.47	2.85714e-07	ENSMUSG00000000441, ENSMUSG00000000530, ENSMUSG00000000708, ENSMUSG00000000787, ENSMUSG00000001123, ENSMUSG00000001847, ENSMUSG00000002028, ENSMUSG00000002307, ENSMUSG00000002365, ENSMUSG00000003031, ENSMUSG00000003226, ENSMUSG00000003948, ENSMUSG00000004056, ENSMUSG00000004558, ENSMUSG00000004815, ENSMUSG00000005268, ENSMUSG00000005373, ENSMUSG00000005514, ENSMUSG00000005609, ENSMUSG00000006369,…	Raf1, Acvrl1, Kat2b, Ddx3x, Lgals9, Rac1, Kmt2a, Daxx, Snx9, Cdkn1b, Ranbp2, Mmd, Akt2, Ndrg2, Dgkq, Prlr, Mlxipl, Por, Ctr9, Fbln1, Neurl1a, Epha2, Rbm14, Gtf2h1, Usp19, Rhoa, Pttg1ip, Ube2g2, Cdk9, Nuak2, Hyal2, Prox1, Pten, Abca1, Sash1, Sqstm1, Mapkapk2, Sdc4, Traf4, Igfbp4, Cdc6, Hnf4a, Smurf2, Mtmr4, Akap1, Kdm6b, Ncor1, Acsl1, Ptprk, Ube2d1, Cdk1, Psen1, Med23, Cdk17, Cry1, Hsp90b1, Pah, I…	GO_BiologicalProcess	Hypermethylated
GO:0070201	regulation of establishment of protein localization	799	120	76.12	2.94416e-07	ENSMUSG00000000303, ENSMUSG00000000631, ENSMUSG00000000903, ENSMUSG00000001123, ENSMUSG00000002250, ENSMUSG00000004056, ENSMUSG00000005232, ENSMUSG00000006369, ENSMUSG00000006800, ENSMUSG00000007033, ENSMUSG00000009293, ENSMUSG00000010047, ENSMUSG00000010517, ENSMUSG00000017950, ENSMUSG00000018411, ENSMUSG00000018428, ENSMUSG00000018442, ENSMUSG00000019804, ENSMUSG00000019861, ENSMUSG00000019942,…	Cdh1, Myo18a, Vpreb3, Lgals9, Ppard, Akt2, G6pc2, Fbln1, Sulf2, Hspa1l, Ube2g2, Hyal2, Faf1, Hnf4a, Mapt, Akap1, Derl2, Snx3, Gopc, Cdk1, Psen1, Ahi1, Igf1, Sirt1, Egfr, Mdm2, Rack1, Xbp1, Srebf1, Nf1, Slc9a3r1, Nfkbia, Hsp90aa1, Gpld1, Glud1, Cct5, Srebf2, Litaf, Il1rap, Gsk3b, Adcy5, Ifnar1, Tmbim6, Hsp90ab1, Gnaq, Cpt1a, Gpam, Tcf7l2, Rbp4, Sirt3, Rptor, Hspd1, Fn1, Glul, Psmb7, Abl1, Hc, Serp…	GO_BiologicalProcess	Hypermethylated
GO:0007623	circadian rhythm	187	41	17.81	3.01508e-07	ENSMUSG00000002028, ENSMUSG00000002393, ENSMUSG00000005886, ENSMUSG00000010175, ENSMUSG00000013663, ENSMUSG00000018501, ENSMUSG00000020038, ENSMUSG00000020053, ENSMUSG00000020063, ENSMUSG00000020431, ENSMUSG00000020538, ENSMUSG00000020914, ENSMUSG00000021144, ENSMUSG00000021775, ENSMUSG00000022383, ENSMUSG00000022812, ENSMUSG00000023087, ENSMUSG00000025217, ENSMUSG00000026077, ENSMUSG00000027597,…	Kmt2a, Nr2f6, Ncoa2, Prox1, Pten, Ncor1, Cry1, Igf1, Sirt1, Adcy1, Srebf1, Top2a, Mta1, Nr1d2, Ppara, Gsk3b, Noct, Btrc, Npas2, Ahcy, Prkaa2, Prkg2, Alb, Bhlhe40, Usp2, Rora, Dpyd, Cipc, Ciart, Zfhx3, Cyp7b1, Kdm5b, Dhx9, Phlpp1, Lgr4, Mtnr1a, Ntrk2, Per2, Nfil3, Dbp, Prok1	GO_BiologicalProcess	Hypermethylated
GO:0000902	cell morphogenesis	969	140	92.31	3.01508e-07	ENSMUSG00000000149, ENSMUSG00000000303, ENSMUSG00000000627, ENSMUSG00000001249, ENSMUSG00000001435, ENSMUSG00000001847, ENSMUSG00000003814, ENSMUSG00000004568, ENSMUSG00000006369, ENSMUSG00000006445, ENSMUSG00000006782, ENSMUSG00000007815, ENSMUSG00000010175, ENSMUSG00000013663, ENSMUSG00000014601, ENSMUSG00000015605, ENSMUSG00000016664, ENSMUSG00000018411, ENSMUSG00000019969, ENSMUSG00000019978,…	Gna12, Cdh1, Sema4f, Hpn, Col18a1, Rac1, Calr, Arhgef18, Fbln1, Epha2, Cnp, Rhoa, Prox1, Pten, Strip1, Srf, Pacsin2, Mapt, Psen1, Epb41l2, Map7, Unc5b, Egfr, Rab1a, Cyfip2, Adcy1, Slc9a3r1, Esrrb, Cap2, Map3k1, Vcl, Clu, Ctnnd2, Myo10, Bcl6, Gsk3b, Slc11a2, Vegfa, Clic5, Cdh2, Nedd4l, Coro1b, Arhgdia, Flnb, Baiap2, Aatk, Usp33, Farp1, Nrp1, Pard3, Nrp2, Dst, Fn1, Lamc3, Abl1, Notch1, Caprin1, F2,…	GO_BiologicalProcess	Hypermethylated
GO:0010605	negative regulation of macromolecule metabolic process	2320	290	221.02	3.2e-07	ENSMUSG00000000303, ENSMUSG00000000530, ENSMUSG00000000708, ENSMUSG00000000787, ENSMUSG00000001123, ENSMUSG00000001424, ENSMUSG00000001911, ENSMUSG00000002250, ENSMUSG00000002307, ENSMUSG00000002393, ENSMUSG00000003031, ENSMUSG00000003814, ENSMUSG00000004056, ENSMUSG00000004558, ENSMUSG00000004815, ENSMUSG00000005373, ENSMUSG00000005514, ENSMUSG00000005609, ENSMUSG00000005677, ENSMUSG00000005886,…	Cdh1, Acvrl1, Kat2b, Ddx3x, Lgals9, Snd1, Nfix, Ppard, Daxx, Nr2f6, Cdkn1b, Calr, Akt2, Ndrg2, Dgkq, Mlxipl, Por, Ctr9, Nr1i3, Ncoa2, Nr2c1, Prg4, Fbln1, Itih3, Itih1, Usp19, Gmnn, Tle1, Carhsp1, Ube2g2, Cdk9, Hyal2, Prox1, Pten, Srf, Sqstm1, Rxra, Ctsz, Mapkapk2, Srsf6, Tmprss6, Hnf4a, Mapt, Akap1, Derl2, Ncor1, Snx3, Ptprk, Arid5b, Psen1, Cry1, Igf1, Sirt1, Eif4ebp2, Egfr, Grb10, Mdm2, Rack1, X…	GO_BiologicalProcess	Hypermethylated
GO:0043226	organelle	12209	1441	1161.44	2.22222e-29	ENSMUSG00000000049, ENSMUSG00000000134, ENSMUSG00000000216, ENSMUSG00000000303, ENSMUSG00000000325, ENSMUSG00000000326, ENSMUSG00000000374, ENSMUSG00000000441, ENSMUSG00000000538, ENSMUSG00000000627, ENSMUSG00000000628, ENSMUSG00000000631, ENSMUSG00000000673, ENSMUSG00000000708, ENSMUSG00000000787, ENSMUSG00000000876, ENSMUSG00000000903, ENSMUSG00000001017, ENSMUSG00000001036, ENSMUSG00000001123,…	Apoh, Tfe3, Scnn1g, Cdh1, Arvcf, Comt, Trappc10, Raf1, Tom1l2, Sema4f, Hk2, Myo18a, Haao, Kat2b, Ddx3x, Pxmp4, Vpreb3, Chtop, Epn2, Lgals9, Ftcd, Lsr, Hpn, Sync, Fndc5, Snd1, Col18a1, Ell2, Ergic1, Acap1, Tat, Clpb, Rac1, Aif1l, Ltbp1, Nfix, Ltbp2, Kmt2a, Mybpc3, Ppard, Daxx, Snx9, Nr2f6, Prpf6, Pex6, Arrdc2, Cdkn1b, Cyp2c29, Sh3gl1, Ranbp2, Dlgap1, Grik5, Prodh, Sec14l2, Crot, Insig2, Calr, Mmd,…	GO_CellularComponent	Hypermethylated
GO:0044444	cytoplasmic part	7683	1013	730.88	2.22222e-29	ENSMUSG00000000134, ENSMUSG00000000303, ENSMUSG00000000326, ENSMUSG00000000374, ENSMUSG00000000441, ENSMUSG00000000627, ENSMUSG00000000628, ENSMUSG00000000631, ENSMUSG00000000673, ENSMUSG00000000708, ENSMUSG00000000787, ENSMUSG00000000876, ENSMUSG00000000903, ENSMUSG00000001036, ENSMUSG00000001123, ENSMUSG00000001155, ENSMUSG00000001249, ENSMUSG00000001333, ENSMUSG00000001334, ENSMUSG00000001424,…	Tfe3, Cdh1, Comt, Trappc10, Raf1, Sema4f, Hk2, Myo18a, Haao, Kat2b, Ddx3x, Pxmp4, Vpreb3, Epn2, Lgals9, Ftcd, Hpn, Sync, Fndc5, Snd1, Ergic1, Acap1, Tat, Clpb, Rac1, Ltbp1, Kmt2a, Mybpc3, Daxx, Armc6, Snx9, Pex6, Arrdc2, Cdkn1b, Cyp2c29, Sh3gl1, Ranbp2, Grik5, Prodh, Sec14l2, Crot, Insig2, Calr, Mmd, Akt2, Lpcat3, Ndrg2, Mcoln1, Arhgef18, Wwox, Mtfp1, Dgkq, Plekha8, G6pc2, Mlxipl, Por, Adcy9, Nr1…	GO_CellularComponent	Hypermethylated
GO:0005737	cytoplasm	10226	1254	972.79	2.22222e-29	ENSMUSG00000000049, ENSMUSG00000000134, ENSMUSG00000000149, ENSMUSG00000000303, ENSMUSG00000000325, ENSMUSG00000000326, ENSMUSG00000000374, ENSMUSG00000000441, ENSMUSG00000000627, ENSMUSG00000000628, ENSMUSG00000000631, ENSMUSG00000000673, ENSMUSG00000000708, ENSMUSG00000000787, ENSMUSG00000000876, ENSMUSG00000000903, ENSMUSG00000001036, ENSMUSG00000001123, ENSMUSG00000001155, ENSMUSG00000001249,…	Apoh, Tfe3, Gna12, Cdh1, Arvcf, Comt, Trappc10, Raf1, Sema4f, Hk2, Myo18a, Haao, Kat2b, Ddx3x, Pxmp4, Vpreb3, Epn2, Lgals9, Ftcd, Hpn, Sync, Fndc5, Snd1, Ergic1, Acap1, Tat, Clpb, Rac1, Aif1l, Ltbp1, Kmt2a, Mybpc3, Daxx, Armc6, Snx9, Pex6, Arrdc2, Cdkn1b, Cyp2c29, Sh3gl1, Ranbp2, Grik5, Prodh, Sec14l2, Crot, Insig2, Calr, Mmd, Gstm3, Akt2, Lpcat3, Ndrg2, Mcoln1, Arhgef18, Chn2, Wwox, Mtfp1, Dgkq,…	GO_CellularComponent	Hypermethylated
GO:0043227	membrane-bounded organelle	11299	1348	1074.87	2.22222e-29	ENSMUSG00000000049, ENSMUSG00000000134, ENSMUSG00000000216, ENSMUSG00000000303, ENSMUSG00000000325, ENSMUSG00000000326, ENSMUSG00000000374, ENSMUSG00000000441, ENSMUSG00000000538, ENSMUSG00000000627, ENSMUSG00000000628, ENSMUSG00000000631, ENSMUSG00000000673, ENSMUSG00000000708, ENSMUSG00000000787, ENSMUSG00000000876, ENSMUSG00000000903, ENSMUSG00000001017, ENSMUSG00000001036, ENSMUSG00000001123,…	Apoh, Tfe3, Scnn1g, Cdh1, Arvcf, Comt, Trappc10, Raf1, Tom1l2, Sema4f, Hk2, Myo18a, Haao, Kat2b, Ddx3x, Pxmp4, Vpreb3, Chtop, Epn2, Lgals9, Ftcd, Lsr, Hpn, Fndc5, Snd1, Col18a1, Ell2, Ergic1, Acap1, Tat, Clpb, Rac1, Aif1l, Ltbp1, Nfix, Ltbp2, Kmt2a, Ppard, Daxx, Snx9, Nr2f6, Prpf6, Pex6, Arrdc2, Cdkn1b, Cyp2c29, Sh3gl1, Ranbp2, Grik5, Prodh, Sec14l2, Crot, Insig2, Calr, Mmd, Akt2, Angptl2, Emg1, …	GO_CellularComponent	Hypermethylated
GO:0005622	intracellular	12926	1488	1229.64	2.22222e-29	ENSMUSG00000000049, ENSMUSG00000000134, ENSMUSG00000000149, ENSMUSG00000000216, ENSMUSG00000000303, ENSMUSG00000000325, ENSMUSG00000000326, ENSMUSG00000000374, ENSMUSG00000000441, ENSMUSG00000000538, ENSMUSG00000000627, ENSMUSG00000000628, ENSMUSG00000000631, ENSMUSG00000000673, ENSMUSG00000000708, ENSMUSG00000000787, ENSMUSG00000000876, ENSMUSG00000000903, ENSMUSG00000001017, ENSMUSG00000001036,…	Apoh, Tfe3, Gna12, Scnn1g, Cdh1, Arvcf, Comt, Trappc10, Raf1, Tom1l2, Sema4f, Hk2, Myo18a, Haao, Kat2b, Ddx3x, Pxmp4, Vpreb3, Chtop, Epn2, Lgals9, Ftcd, Hpn, Sync, Fndc5, Snd1, Ell2, Ergic1, Acap1, Tat, Clpb, Rac1, Aif1l, Ltbp1, Nfix, Kmt2a, Mybpc3, Ppard, Daxx, Armc6, Snx9, Nr2f6, Prpf6, Pex6, Arrdc2, Cdkn1b, Cyp2c29, Tbc1d8, Sh3gl1, Ranbp2, Grik5, Prodh, Sec14l2, Crot, Insig2, Calr, Mmd, Gstm3,…	GO_CellularComponent	Hypermethylated
GO:0044424	intracellular part	12816	1477	1219.18	2.22222e-29	ENSMUSG00000000049, ENSMUSG00000000134, ENSMUSG00000000149, ENSMUSG00000000216, ENSMUSG00000000303, ENSMUSG00000000325, ENSMUSG00000000326, ENSMUSG00000000374, ENSMUSG00000000441, ENSMUSG00000000627, ENSMUSG00000000628, ENSMUSG00000000631, ENSMUSG00000000673, ENSMUSG00000000708, ENSMUSG00000000787, ENSMUSG00000000876, ENSMUSG00000000903, ENSMUSG00000001017, ENSMUSG00000001036, ENSMUSG00000001123,…	Apoh, Tfe3, Gna12, Scnn1g, Cdh1, Arvcf, Comt, Trappc10, Raf1, Sema4f, Hk2, Myo18a, Haao, Kat2b, Ddx3x, Pxmp4, Vpreb3, Chtop, Epn2, Lgals9, Ftcd, Hpn, Sync, Fndc5, Snd1, Ell2, Ergic1, Acap1, Tat, Clpb, Rac1, Aif1l, Ltbp1, Nfix, Kmt2a, Mybpc3, Ppard, Daxx, Armc6, Snx9, Nr2f6, Prpf6, Pex6, Arrdc2, Cdkn1b, Cyp2c29, Sh3gl1, Ranbp2, Grik5, Prodh, Sec14l2, Crot, Insig2, Calr, Mmd, Gstm3, Akt2, Emg1, Lpc…	GO_CellularComponent	Hypermethylated
GO:0043229	intracellular organelle	11192	1311	1064.69	2.22222e-29	ENSMUSG00000000134, ENSMUSG00000000216, ENSMUSG00000000303, ENSMUSG00000000325, ENSMUSG00000000326, ENSMUSG00000000374, ENSMUSG00000000441, ENSMUSG00000000627, ENSMUSG00000000628, ENSMUSG00000000631, ENSMUSG00000000673, ENSMUSG00000000708, ENSMUSG00000000787, ENSMUSG00000000876, ENSMUSG00000000903, ENSMUSG00000001017, ENSMUSG00000001036, ENSMUSG00000001123, ENSMUSG00000001155, ENSMUSG00000001249,…	Tfe3, Scnn1g, Cdh1, Arvcf, Comt, Trappc10, Raf1, Sema4f, Hk2, Myo18a, Haao, Kat2b, Ddx3x, Pxmp4, Vpreb3, Chtop, Epn2, Lgals9, Ftcd, Hpn, Sync, Fndc5, Snd1, Ell2, Ergic1, Acap1, Tat, Clpb, Rac1, Aif1l, Ltbp1, Nfix, Kmt2a, Mybpc3, Ppard, Daxx, Snx9, Nr2f6, Prpf6, Pex6, Arrdc2, Cdkn1b, Cyp2c29, Sh3gl1, Ranbp2, Grik5, Prodh, Sec14l2, Crot, Insig2, Calr, Mmd, Akt2, Emg1, Lpcat3, Utp20, Ndrg2, Mcoln1, …	GO_CellularComponent	Hypermethylated
GO:0043231	intracellular membrane-bounded organelle	9688	1148	921.61	1.62e-26	ENSMUSG00000000134, ENSMUSG00000000216, ENSMUSG00000000303, ENSMUSG00000000325, ENSMUSG00000000326, ENSMUSG00000000374, ENSMUSG00000000441, ENSMUSG00000000627, ENSMUSG00000000628, ENSMUSG00000000631, ENSMUSG00000000673, ENSMUSG00000000708, ENSMUSG00000000787, ENSMUSG00000000876, ENSMUSG00000000903, ENSMUSG00000001017, ENSMUSG00000001036, ENSMUSG00000001123, ENSMUSG00000001155, ENSMUSG00000001249,…	Tfe3, Scnn1g, Cdh1, Arvcf, Comt, Trappc10, Raf1, Sema4f, Hk2, Myo18a, Haao, Kat2b, Ddx3x, Pxmp4, Vpreb3, Chtop, Epn2, Lgals9, Ftcd, Hpn, Fndc5, Snd1, Ell2, Ergic1, Acap1, Tat, Clpb, Rac1, Ltbp1, Nfix, Kmt2a, Ppard, Daxx, Snx9, Nr2f6, Prpf6, Pex6, Cdkn1b, Cyp2c29, Ranbp2, Grik5, Prodh, Sec14l2, Crot, Insig2, Calr, Mmd, Akt2, Emg1, Lpcat3, Utp20, Ndrg2, Mcoln1, Wwox, Arid3b, Mtfp1, Dgkq, Plekha8, G…	GO_CellularComponent	Hypermethylated
GO:0005829	cytosol	2941	431	279.78	2.54545e-21	ENSMUSG00000000134, ENSMUSG00000000326, ENSMUSG00000000441, ENSMUSG00000000628, ENSMUSG00000000673, ENSMUSG00000000708, ENSMUSG00000000787, ENSMUSG00000001123, ENSMUSG00000001155, ENSMUSG00000001333, ENSMUSG00000001424, ENSMUSG00000001847, ENSMUSG00000002028, ENSMUSG00000002307, ENSMUSG00000002343, ENSMUSG00000002365, ENSMUSG00000002763, ENSMUSG00000003031, ENSMUSG00000003585, ENSMUSG00000003814,…	Tfe3, Comt, Raf1, Hk2, Haao, Kat2b, Ddx3x, Lgals9, Ftcd, Sync, Snd1, Rac1, Kmt2a, Daxx, Armc6, Snx9, Pex6, Cdkn1b, Sec14l2, Calr, Akt2, Mcoln1, Arhgef18, Wwox, Dgkq, Mlxipl, Adcy9, Nr1i3, P2rx5, Usp19, Hspa1l, Rhoa, Tle1, Carhsp1, Ube2g2, Fpgs, Hyal2, Faf1, Evi5, Pten, Dnajc7, Camta1, Strip1, Clpx, Mocs2, Qdpr, Sqstm1, Atxn10, Pacsin2, Plcg1, Cdc6, Cyth3, Mapt, Ncor1, Nars2, Atp6v0a1, Snx3, Cdk1,…	GO_CellularComponent	Hypermethylated
GO:0070062	extracellular exosome	2564	382	243.91	7.5e-20	ENSMUSG00000000049, ENSMUSG00000000216, ENSMUSG00000000303, ENSMUSG00000000326, ENSMUSG00000000538, ENSMUSG00000000673, ENSMUSG00000000787, ENSMUSG00000001155, ENSMUSG00000001247, ENSMUSG00000001249, ENSMUSG00000001424, ENSMUSG00000001435, ENSMUSG00000001847, ENSMUSG00000001864, ENSMUSG00000002020, ENSMUSG00000002365, ENSMUSG00000003585, ENSMUSG00000003814, ENSMUSG00000004105, ENSMUSG00000004558,…	Apoh, Scnn1g, Cdh1, Comt, Tom1l2, Haao, Ddx3x, Ftcd, Lsr, Hpn, Snd1, Col18a1, Rac1, Aif1l, Ltbp2, Snx9, Sec14l2, Calr, Angptl2, Ndrg2, Arhgef18, Cs, Fbln1, Itih3, Itih1, Cnp, Neu1, Rhoa, Carhsp1, Pttg1ip, Tnpo1, Slc5a1, Dnajc7, Strip1, C8g, Pcolce2, Mocs2, Qdpr, Sqstm1, Ctsz, Mapkapk2, Lamp2, Pacsin2, Sdc4, B4galt5, Myo1b, Slc13a3, Dync1h1, Myh11, Atp6v0a1, Snx3, Lin7a, Cdk1, Hbs1l, Epb41l2, Hsp9…	GO_CellularComponent	Hypermethylated
GO:0031982	vesicle	3877	529	368.82	7.84615e-20	ENSMUSG00000000049, ENSMUSG00000000216, ENSMUSG00000000303, ENSMUSG00000000326, ENSMUSG00000000374, ENSMUSG00000000538, ENSMUSG00000000673, ENSMUSG00000000787, ENSMUSG00000001036, ENSMUSG00000001155, ENSMUSG00000001247, ENSMUSG00000001249, ENSMUSG00000001424, ENSMUSG00000001435, ENSMUSG00000001588, ENSMUSG00000001847, ENSMUSG00000001864, ENSMUSG00000002020, ENSMUSG00000002365, ENSMUSG00000002910,…	Apoh, Scnn1g, Cdh1, Comt, Trappc10, Tom1l2, Haao, Ddx3x, Epn2, Ftcd, Lsr, Hpn, Snd1, Col18a1, Acap1, Rac1, Aif1l, Ltbp2, Snx9, Arrdc2, Cdkn1b, Sh3gl1, Sec14l2, Calr, Mmd, Akt2, Angptl2, Ndrg2, Mcoln1, Arhgef18, Dgkq, Cs, Uqcc1, Clint1, Fbln1, Itih3, Itih1, Cnp, Neu1, Rhoa, Carhsp1, Pttg1ip, Tnpo1, Hyal2, Slc5a1, Dnajc7, Strip1, C8g, Abca1, Pcolce2, Mocs2, Qdpr, Sqstm1, Ctsz, Mapkapk2, Lamp2, Pacs…	GO_CellularComponent	Hypermethylated
GO:0043230	extracellular organelle	2590	384	246.39	1.14667e-19	ENSMUSG00000000049, ENSMUSG00000000216, ENSMUSG00000000303, ENSMUSG00000000326, ENSMUSG00000000538, ENSMUSG00000000673, ENSMUSG00000000787, ENSMUSG00000001155, ENSMUSG00000001247, ENSMUSG00000001249, ENSMUSG00000001424, ENSMUSG00000001435, ENSMUSG00000001847, ENSMUSG00000001864, ENSMUSG00000002020, ENSMUSG00000002365, ENSMUSG00000003585, ENSMUSG00000003814, ENSMUSG00000004105, ENSMUSG00000004558,…	Apoh, Scnn1g, Cdh1, Comt, Tom1l2, Haao, Ddx3x, Ftcd, Lsr, Hpn, Snd1, Col18a1, Rac1, Aif1l, Ltbp2, Snx9, Sec14l2, Calr, Angptl2, Ndrg2, Arhgef18, Cs, Fbln1, Itih3, Itih1, Cnp, Neu1, Rhoa, Carhsp1, Pttg1ip, Tnpo1, Slc5a1, Dnajc7, Strip1, C8g, Pcolce2, Mocs2, Qdpr, Sqstm1, Ctsz, Mapkapk2, Lamp2, Pacsin2, Sdc4, B4galt5, Myo1b, Slc13a3, Dync1h1, Myh11, Atp6v0a1, Snx3, Lin7a, Cdk1, Hbs1l, Epb41l2, Hsp9…	GO_CellularComponent	Hypermethylated
GO:1903561	extracellular vesicle	2582	383	245.62	1.14667e-19	ENSMUSG00000000049, ENSMUSG00000000216, ENSMUSG00000000303, ENSMUSG00000000326, ENSMUSG00000000538, ENSMUSG00000000673, ENSMUSG00000000787, ENSMUSG00000001155, ENSMUSG00000001247, ENSMUSG00000001249, ENSMUSG00000001424, ENSMUSG00000001435, ENSMUSG00000001847, ENSMUSG00000001864, ENSMUSG00000002020, ENSMUSG00000002365, ENSMUSG00000003585, ENSMUSG00000003814, ENSMUSG00000004105, ENSMUSG00000004558,…	Apoh, Scnn1g, Cdh1, Comt, Tom1l2, Haao, Ddx3x, Ftcd, Lsr, Hpn, Snd1, Col18a1, Rac1, Aif1l, Ltbp2, Snx9, Sec14l2, Calr, Angptl2, Ndrg2, Arhgef18, Cs, Fbln1, Itih3, Itih1, Cnp, Neu1, Rhoa, Carhsp1, Pttg1ip, Tnpo1, Slc5a1, Dnajc7, Strip1, C8g, Pcolce2, Mocs2, Qdpr, Sqstm1, Ctsz, Mapkapk2, Lamp2, Pacsin2, Sdc4, B4galt5, Myo1b, Slc13a3, Dync1h1, Myh11, Atp6v0a1, Snx3, Lin7a, Cdk1, Hbs1l, Epb41l2, Hsp9…	GO_CellularComponent	Hypermethylated
GO:0012505	endomembrane system	3573	469	339.9	4.375e-14	ENSMUSG00000000303, ENSMUSG00000000374, ENSMUSG00000000441, ENSMUSG00000000627, ENSMUSG00000000631, ENSMUSG00000000903, ENSMUSG00000001155, ENSMUSG00000001249, ENSMUSG00000001334, ENSMUSG00000001576, ENSMUSG00000001588, ENSMUSG00000001847, ENSMUSG00000002365, ENSMUSG00000003031, ENSMUSG00000003053, ENSMUSG00000003134, ENSMUSG00000003200, ENSMUSG00000003226, ENSMUSG00000003378, ENSMUSG00000003721,…	Cdh1, Trappc10, Raf1, Sema4f, Myo18a, Vpreb3, Ftcd, Hpn, Fndc5, Ergic1, Acap1, Rac1, Snx9, Cdkn1b, Cyp2c29, Tbc1d8, Sh3gl1, Ranbp2, Grik5, Insig2, Calr, Mmd, Akt2, Lpcat3, Ndrg2, Mcoln1, Wwox, Dgkq, Plekha8, G6pc2, Por, Ncoa2, P2rx5, Clint1, Tmem110, Usp19, Sulf2, Rhoa, Mgst1, Ube2g2, Tnpo1, Hyal2, Faf1, Evi5, Tnpo3, Gorasp2, Abca1, Cers2, Sqstm1, Ctsz, Lamp2, Pacsin2, Cmah, Cdc6, Serinc3, B4galt…	GO_CellularComponent	Hypermethylated
GO:0005615	extracellular space	3493	458	332.29	1.17647e-13	ENSMUSG00000000049, ENSMUSG00000000216, ENSMUSG00000000303, ENSMUSG00000000326, ENSMUSG00000000538, ENSMUSG00000000627, ENSMUSG00000000673, ENSMUSG00000000787, ENSMUSG00000000903, ENSMUSG00000001155, ENSMUSG00000001247, ENSMUSG00000001249, ENSMUSG00000001424, ENSMUSG00000001435, ENSMUSG00000001847, ENSMUSG00000001864, ENSMUSG00000001870, ENSMUSG00000002020, ENSMUSG00000002365, ENSMUSG00000003585,…	Apoh, Scnn1g, Cdh1, Comt, Tom1l2, Sema4f, Haao, Ddx3x, Vpreb3, Ftcd, Lsr, Hpn, Snd1, Col18a1, Rac1, Aif1l, Ltbp1, Ltbp2, Snx9, Sec14l2, Calr, Angptl2, Ndrg2, Arhgef18, Cs, Prg4, Fbln1, Itih3, Itih1, Cnp, Sulf2, Hspa1l, Neu1, Rhoa, Carhsp1, Pttg1ip, Tnpo1, Slc5a1, Dnajc7, Strip1, C8g, Abca1, Pcolce2, Mocs2, Qdpr, Sqstm1, Ctsz, Mapkapk2, Lamp2, Atxn10, Pacsin2, Tmprss6, Sdc4, Igfbp4, B4galt5, Mtmr4…	GO_CellularComponent	Hypermethylated
GO:0044421	extracellular region part	3697	479	351.69	1.77778e-13	ENSMUSG00000000049, ENSMUSG00000000216, ENSMUSG00000000303, ENSMUSG00000000326, ENSMUSG00000000538, ENSMUSG00000000627, ENSMUSG00000000673, ENSMUSG00000000787, ENSMUSG00000000903, ENSMUSG00000001155, ENSMUSG00000001247, ENSMUSG00000001249, ENSMUSG00000001424, ENSMUSG00000001435, ENSMUSG00000001847, ENSMUSG00000001864, ENSMUSG00000001870, ENSMUSG00000002020, ENSMUSG00000002365, ENSMUSG00000003585,…	Apoh, Scnn1g, Cdh1, Comt, Tom1l2, Sema4f, Haao, Ddx3x, Vpreb3, Ftcd, Lsr, Hpn, Snd1, Col18a1, Rac1, Aif1l, Ltbp1, Ltbp2, Snx9, Sec14l2, Calr, Angptl2, Ndrg2, Arhgef18, Cs, Prg4, Fbln1, Itih3, Itih1, Cnp, Sulf2, Hspa1l, Neu1, Rhoa, Carhsp1, Ncaph2, Pttg1ip, Tnpo1, Slc5a1, Dnajc7, Strip1, C8g, Abca1, Pcolce2, Mocs2, Qdpr, Sqstm1, Ctsz, Mapkapk2, Lamp2, Atxn10, Pacsin2, Tmprss6, Sdc4, Igfbp4, B4galt…	GO_CellularComponent	Hypermethylated
GO:0005912	adherens junction	463	98	44.04	2.10526e-13	ENSMUSG00000000149, ENSMUSG00000000303, ENSMUSG00000001847, ENSMUSG00000001864, ENSMUSG00000003814, ENSMUSG00000006445, ENSMUSG00000007815, ENSMUSG00000015533, ENSMUSG00000016664, ENSMUSG00000017009, ENSMUSG00000018001, ENSMUSG00000019906, ENSMUSG00000019978, ENSMUSG00000019986, ENSMUSG00000020048, ENSMUSG00000020122, ENSMUSG00000020170, ENSMUSG00000021823, ENSMUSG00000022353, ENSMUSG00000022565,…	Gna12, Cdh1, Rac1, Aif1l, Calr, Epha2, Rhoa, Itga2, Pacsin2, Sdc4, Cyth3, Lin7a, Epb41l2, Ahi1, Hsp90b1, Egfr, Frs2, Vcl, Mtss1, Plec, Itgb5, Cxadr, Lima1, Cdh2, Lims2, Lama3, Coro1b, Sorbs1, P4hb, Flnb, Baiap2, Usp33, Nrp1, Pard3, Dst, Capn2, Mpzl1, Eng, Hspa5, Notch1, Cat, Jak1, Shroom3, Pxn, Actb, Zyx, Frmd4b, Tspan9, Arhgef7, Dlc1, Irf2, Kifc3, Nectin1, Cadm1, Hyou1, Myo1e, Rpl4, Prkar2a, Tri…	GO_CellularComponent	Hypermethylated
GO:0070161	anchoring junction	479	100	45.57	2.8e-13	ENSMUSG00000000149, ENSMUSG00000000303, ENSMUSG00000001847, ENSMUSG00000001864, ENSMUSG00000003814, ENSMUSG00000006445, ENSMUSG00000007815, ENSMUSG00000015533, ENSMUSG00000016664, ENSMUSG00000017009, ENSMUSG00000018001, ENSMUSG00000019906, ENSMUSG00000019978, ENSMUSG00000019986, ENSMUSG00000020048, ENSMUSG00000020122, ENSMUSG00000020170, ENSMUSG00000021823, ENSMUSG00000022353, ENSMUSG00000022565,…	Gna12, Cdh1, Rac1, Aif1l, Calr, Epha2, Rhoa, Itga2, Pacsin2, Sdc4, Cyth3, Lin7a, Epb41l2, Ahi1, Hsp90b1, Egfr, Frs2, Vcl, Mtss1, Plec, Itgb5, Cxadr, Lima1, Cdh2, Lims2, Lama3, Coro1b, Sorbs1, P4hb, Flnb, Baiap2, Usp33, Nrp1, Pard3, Dst, Capn2, Mpzl1, Eng, Hspa5, Notch1, Pkp4, Cat, Jak1, Shroom3, Pxn, Actb, Zyx, Frmd4b, Tspan9, Arhgef7, Dlc1, Irf2, Kifc3, Nectin1, Cadm1, Hyou1, Myo1e, Rpl4, Prkar2…	GO_CellularComponent	Hypermethylated
GO:0005739	mitochondrion	1734	257	164.95	8.09524e-13	ENSMUSG00000000326, ENSMUSG00000000441, ENSMUSG00000000628, ENSMUSG00000000673, ENSMUSG00000000787, ENSMUSG00000001424, ENSMUSG00000001670, ENSMUSG00000001829, ENSMUSG00000001870, ENSMUSG00000003226, ENSMUSG00000003526, ENSMUSG00000003623, ENSMUSG00000004637, ENSMUSG00000004748, ENSMUSG00000005514, ENSMUSG00000005683, ENSMUSG00000005882, ENSMUSG00000006782, ENSMUSG00000007815, ENSMUSG00000008540,…	Comt, Raf1, Hk2, Haao, Ddx3x, Snd1, Tat, Clpb, Ltbp1, Ranbp2, Prodh, Crot, Wwox, Mtfp1, Por, Cs, Uqcc1, Cnp, Rhoa, Mgst1, Fpgs, Acaa1b, Pdhx, Pten, Slc25a13, Clpx, Qdpr, Stard13, Mtif3, Cyb5r3, Akap1, Mief2, Slc25a39, Acsl1, Nars2, Rtn4ip1, Cdk1, Psen1, Cry1, Sirt1, Ndufs7, Txnrd1, Glyctk, Mdh1, Slc22a4, Rack1, Vdac1, Ogdh, Sept4, Acaca, Shmt1, Elac2, Lpin1, Adap2, Ern1, Acox1, Acly, Dcakd, Gstz1…	GO_CellularComponent	Hypermethylated
GO:0005777	peroxisome	142	44	13.51	5.73913e-12	ENSMUSG00000000876, ENSMUSG00000001334, ENSMUSG00000002763, ENSMUSG00000003623, ENSMUSG00000008540, ENSMUSG00000010651, ENSMUSG00000017453, ENSMUSG00000018796, ENSMUSG00000020777, ENSMUSG00000021417, ENSMUSG00000021884, ENSMUSG00000022040, ENSMUSG00000022323, ENSMUSG00000024507, ENSMUSG00000024953, ENSMUSG00000025481, ENSMUSG00000025950, ENSMUSG00000025980, ENSMUSG00000026664, ENSMUSG00000027187,…	Pxmp4, Fndc5, Pex6, Crot, Mgst1, Acaa1b, Pipox, Acsl1, Acox1, Eci2, Hacl1, Ephx2, Rida, Hsd17b4, Prdx5, Urah, Idh1, Hspd1, Phyh, Cat, Hao1, Slc27a2, Abcd3, Uox, Scp2, Prdx1, Pex14, Pex10, Nudt7, Acaa1a, Ccdc33, Pex2, Lonp2, Arf1, Fabp1, Ide, Acnat2, Marf1, Ddo, Pex26, Marc2, Mlycd, Urad, Acad11	GO_CellularComponent	Hypermethylated
GO:0042579	microbody	142	44	13.51	5.73913e-12	ENSMUSG00000000876, ENSMUSG00000001334, ENSMUSG00000002763, ENSMUSG00000003623, ENSMUSG00000008540, ENSMUSG00000010651, ENSMUSG00000017453, ENSMUSG00000018796, ENSMUSG00000020777, ENSMUSG00000021417, ENSMUSG00000021884, ENSMUSG00000022040, ENSMUSG00000022323, ENSMUSG00000024507, ENSMUSG00000024953, ENSMUSG00000025481, ENSMUSG00000025950, ENSMUSG00000025980, ENSMUSG00000026664, ENSMUSG00000027187,…	Pxmp4, Fndc5, Pex6, Crot, Mgst1, Acaa1b, Pipox, Acsl1, Acox1, Eci2, Hacl1, Ephx2, Rida, Hsd17b4, Prdx5, Urah, Idh1, Hspd1, Phyh, Cat, Hao1, Slc27a2, Abcd3, Uox, Scp2, Prdx1, Pex14, Pex10, Nudt7, Acaa1a, Ccdc33, Pex2, Lonp2, Arf1, Fabp1, Ide, Acnat2, Marf1, Ddo, Pex26, Marc2, Mlycd, Urad, Acad11	GO_CellularComponent	Hypermethylated
GO:0072562	blood microparticle	106	37	10.08	6.5e-12	ENSMUSG00000006529, ENSMUSG00000007033, ENSMUSG00000015083, ENSMUSG00000021922, ENSMUSG00000022037, ENSMUSG00000022149, ENSMUSG00000022868, ENSMUSG00000022875, ENSMUSG00000022877, ENSMUSG00000023176, ENSMUSG00000023224, ENSMUSG00000024164, ENSMUSG00000026193, ENSMUSG00000026814, ENSMUSG00000027249, ENSMUSG00000028001, ENSMUSG00000028356, ENSMUSG00000029368, ENSMUSG00000029580, ENSMUSG00000030895,…	Itih1, Hspa1l, C8g, Itih4, Clu, C9, Ahsg, Kng1, Hrg, Cpn2, Serping1, C3, Fn1, Eng, F2, Fga, Ambp, Alb, Actb, Hpx, Apoa5, Apoa4, Trf, Acsm1, Fgb, Fgg, C8a, Gc, Itih2, Serpinf2, Serpina3k, Plg, Kng2, C4b, Serpina3m, Cfb, Hspa1a	GO_CellularComponent	Hypermethylated
GO:0005783	endoplasmic reticulum	1553	230	147.74	1.84e-11	ENSMUSG00000000627, ENSMUSG00000000903, ENSMUSG00000001155, ENSMUSG00000001249, ENSMUSG00000001334, ENSMUSG00000001576, ENSMUSG00000003053, ENSMUSG00000003378, ENSMUSG00000003721, ENSMUSG00000003814, ENSMUSG00000004270, ENSMUSG00000005232, ENSMUSG00000005514, ENSMUSG00000005886, ENSMUSG00000006526, ENSMUSG00000006676, ENSMUSG00000006800, ENSMUSG00000008540, ENSMUSG00000009293, ENSMUSG00000010517,…	Sema4f, Vpreb3, Ftcd, Hpn, Fndc5, Ergic1, Cyp2c29, Grik5, Insig2, Calr, Lpcat3, G6pc2, Por, Ncoa2, Tmem110, Usp19, Sulf2, Mgst1, Ube2g2, Faf1, Cers2, Sqstm1, Ctsz, Cmah, Cyb5r3, Vmp1, Akap1, Derl2, Pip4k2b, Acsl1, Reep3, Psen1, Hsp90b1, Dnajb12, Egfr, Rab1a, Osbpl8, Sar1b, Xbp1, Srebf1, Pdia6, Lpin1, Apob, Fam20a, Ern1, Sel1l, Mia2, Sgpp1, Rtn1, Mta1, Fdft1, Elovl2, Slc35b3, Caml, Srd5a1, Camk2g,…	GO_CellularComponent	Hypermethylated
GO:0030055	cell-substrate junction	367	77	34.91	1.61538e-10	ENSMUSG00000000149, ENSMUSG00000001847, ENSMUSG00000001864, ENSMUSG00000003814, ENSMUSG00000006445, ENSMUSG00000007815, ENSMUSG00000015533, ENSMUSG00000016664, ENSMUSG00000017009, ENSMUSG00000019978, ENSMUSG00000020048, ENSMUSG00000020122, ENSMUSG00000021823, ENSMUSG00000022565, ENSMUSG00000022817, ENSMUSG00000023022, ENSMUSG00000024304, ENSMUSG00000024395, ENSMUSG00000024421, ENSMUSG00000024835,…	Gna12, Rac1, Aif1l, Calr, Epha2, Rhoa, Itga2, Pacsin2, Sdc4, Epb41l2, Hsp90b1, Egfr, Vcl, Plec, Itgb5, Lima1, Cdh2, Lims2, Lama3, Coro1b, Sorbs1, P4hb, Flnb, Usp33, Nrp1, Dst, Capn2, Mpzl1, Eng, Hspa5, Cat, Jak1, Pxn, Actb, Zyx, Tspan9, Arhgef7, Dlc1, Irf2, Hyou1, Rpl4, Prkar2a, Triobp, Lpp, Dnm2, Clasp2, Capn5, Asap3, Tns2, Fermt2, Rpl10a, Ctnna1, Lasp1, Rpl12, Nexn, Lap3, Lrp1, Pi4ka, Abcb4, Dm…	GO_CellularComponent	Hypermethylated
GO:0030054	cell junction	1212	185	115.3	2.44444e-10	ENSMUSG00000000149, ENSMUSG00000000303, ENSMUSG00000001247, ENSMUSG00000001249, ENSMUSG00000001847, ENSMUSG00000001864, ENSMUSG00000003200, ENSMUSG00000003279, ENSMUSG00000003378, ENSMUSG00000003814, ENSMUSG00000006435, ENSMUSG00000006445, ENSMUSG00000007038, ENSMUSG00000007617, ENSMUSG00000007815, ENSMUSG00000008690, ENSMUSG00000011034, ENSMUSG00000015533, ENSMUSG00000016664, ENSMUSG00000016933,…	Gna12, Cdh1, Lsr, Hpn, Rac1, Aif1l, Sh3gl1, Dlgap1, Grik5, Calr, Neurl1a, Epha2, Neu1, Homer1, Rhoa, Ncaph2, Slc5a1, Itga2, Pacsin2, Plcg1, Sdc4, Traf4, Cyth3, Gopc, Ptprk, Lin7a, Psen1, Epb41l2, Ahi1, Hsp90b1, Egfr, Frs2, Cyfip2, Ston2, Cdc42bpb, Amph, Fbp2, Marveld2, Map3k1, Vcl, Chrna2, Ctnnd2, Mtss1, Plec, Tnk2, Arhgap31, Itgb5, Mylk, Cxadr, Itsn1, Lima1, Cdh2, Lims2, Lama3, Coro1b, Sorbs1, P…	GO_CellularComponent	Hypermethylated
GO:0005924	cell-substrate adherens junction	362	75	34.44	5e-10	ENSMUSG00000000149, ENSMUSG00000001847, ENSMUSG00000001864, ENSMUSG00000003814, ENSMUSG00000006445, ENSMUSG00000007815, ENSMUSG00000015533, ENSMUSG00000016664, ENSMUSG00000017009, ENSMUSG00000019978, ENSMUSG00000020048, ENSMUSG00000020122, ENSMUSG00000021823, ENSMUSG00000022565, ENSMUSG00000022817, ENSMUSG00000023022, ENSMUSG00000024304, ENSMUSG00000024395, ENSMUSG00000024835, ENSMUSG00000025006,…	Gna12, Rac1, Aif1l, Calr, Epha2, Rhoa, Itga2, Pacsin2, Sdc4, Epb41l2, Hsp90b1, Egfr, Vcl, Plec, Itgb5, Lima1, Cdh2, Lims2, Coro1b, Sorbs1, P4hb, Flnb, Usp33, Nrp1, Dst, Capn2, Mpzl1, Eng, Hspa5, Cat, Jak1, Pxn, Actb, Zyx, Tspan9, Arhgef7, Dlc1, Irf2, Hyou1, Rpl4, Prkar2a, Triobp, Lpp, Dnm2, Clasp2, Capn5, Asap3, Tns2, Fermt2, Rpl10a, Ctnna1, Lasp1, Rpl12, Nexn, Lap3, Lrp1, Pi4ka, Abcb4, Rps8, Arf…	GO_CellularComponent	Hypermethylated
GO:0005925	focal adhesion	357	74	33.96	6.34483e-10	ENSMUSG00000000149, ENSMUSG00000001847, ENSMUSG00000001864, ENSMUSG00000003814, ENSMUSG00000006445, ENSMUSG00000007815, ENSMUSG00000015533, ENSMUSG00000016664, ENSMUSG00000017009, ENSMUSG00000019978, ENSMUSG00000020048, ENSMUSG00000020122, ENSMUSG00000021823, ENSMUSG00000022565, ENSMUSG00000022817, ENSMUSG00000023022, ENSMUSG00000024304, ENSMUSG00000024395, ENSMUSG00000024835, ENSMUSG00000025006,…	Gna12, Rac1, Aif1l, Calr, Epha2, Rhoa, Itga2, Pacsin2, Sdc4, Epb41l2, Hsp90b1, Egfr, Vcl, Plec, Itgb5, Lima1, Cdh2, Lims2, Coro1b, Sorbs1, P4hb, Flnb, Usp33, Nrp1, Dst, Capn2, Mpzl1, Eng, Hspa5, Cat, Jak1, Pxn, Actb, Zyx, Tspan9, Arhgef7, Dlc1, Irf2, Hyou1, Rpl4, Prkar2a, Triobp, Lpp, Dnm2, Clasp2, Capn5, Asap3, Tns2, Fermt2, Rpl10a, Ctnna1, Lasp1, Rpl12, Nexn, Lap3, Lrp1, Pi4ka, Abcb4, Rps8, Arf…	GO_CellularComponent	Hypermethylated
GO:0044422	organelle part	6851	779	651.73	7.33333e-10	ENSMUSG00000000134, ENSMUSG00000000216, ENSMUSG00000000303, ENSMUSG00000000374, ENSMUSG00000000441, ENSMUSG00000000628, ENSMUSG00000000631, ENSMUSG00000000673, ENSMUSG00000000708, ENSMUSG00000000787, ENSMUSG00000000876, ENSMUSG00000001036, ENSMUSG00000001155, ENSMUSG00000001249, ENSMUSG00000001333, ENSMUSG00000001542, ENSMUSG00000001576, ENSMUSG00000001847, ENSMUSG00000001864, ENSMUSG00000001911,…	Tfe3, Scnn1g, Cdh1, Trappc10, Raf1, Hk2, Myo18a, Haao, Kat2b, Ddx3x, Pxmp4, Epn2, Ftcd, Hpn, Sync, Ell2, Ergic1, Rac1, Aif1l, Nfix, Kmt2a, Mybpc3, Ppard, Daxx, Snx9, Prpf6, Pex6, Ranbp2, Prodh, Insig2, Calr, Emg1, Utp20, Mcoln1, Wwox, Arid3b, Mtfp1, Dgkq, Plekha8, G6pc2, Ctr9, Nr1i3, Cs, Uqcc1, Ncoa2, Nr2c1, P2rx5, Clint1, Rbm14, Gtf2h1, Usp19, Cnp, Hspa1l, Msh5, Homer1, Zmiz1, Tle1, Mgst1, Ncaph…	GO_CellularComponent	Hypermethylated
GO:0044446	intracellular organelle part	6614	754	629.19	1.16129e-09	ENSMUSG00000000134, ENSMUSG00000000216, ENSMUSG00000000303, ENSMUSG00000000374, ENSMUSG00000000441, ENSMUSG00000000628, ENSMUSG00000000631, ENSMUSG00000000673, ENSMUSG00000000708, ENSMUSG00000000787, ENSMUSG00000000876, ENSMUSG00000001036, ENSMUSG00000001155, ENSMUSG00000001249, ENSMUSG00000001333, ENSMUSG00000001542, ENSMUSG00000001576, ENSMUSG00000001847, ENSMUSG00000001864, ENSMUSG00000001911,…	Tfe3, Scnn1g, Cdh1, Trappc10, Raf1, Hk2, Myo18a, Haao, Kat2b, Ddx3x, Pxmp4, Epn2, Ftcd, Hpn, Sync, Ell2, Ergic1, Rac1, Aif1l, Nfix, Kmt2a, Mybpc3, Ppard, Daxx, Snx9, Prpf6, Pex6, Ranbp2, Prodh, Insig2, Calr, Emg1, Utp20, Mcoln1, Wwox, Arid3b, Mtfp1, Dgkq, Plekha8, G6pc2, Ctr9, Nr1i3, Cs, Uqcc1, Ncoa2, Nr2c1, P2rx5, Clint1, Rbm14, Gtf2h1, Usp19, Cnp, Hspa1l, Msh5, Zmiz1, Tle1, Mgst1, Ncaph2, Spatc…	GO_CellularComponent	Hypermethylated
GO:0005576	extracellular region	4207	503	400.21	1.1875e-08	ENSMUSG00000000049, ENSMUSG00000000216, ENSMUSG00000000303, ENSMUSG00000000326, ENSMUSG00000000538, ENSMUSG00000000627, ENSMUSG00000000673, ENSMUSG00000000787, ENSMUSG00000000903, ENSMUSG00000001123, ENSMUSG00000001155, ENSMUSG00000001247, ENSMUSG00000001249, ENSMUSG00000001334, ENSMUSG00000001424, ENSMUSG00000001435, ENSMUSG00000001847, ENSMUSG00000001864, ENSMUSG00000001870, ENSMUSG00000002020,…	Apoh, Scnn1g, Cdh1, Comt, Tom1l2, Sema4f, Haao, Ddx3x, Vpreb3, Lgals9, Ftcd, Lsr, Hpn, Fndc5, Snd1, Col18a1, Rac1, Aif1l, Ltbp1, Ltbp2, Snx9, Abhd17a, Sec14l2, Calr, Angptl2, Ndrg2, Arhgef18, Cs, Prg4, Fbln1, Itih3, Itih1, Cnp, Sulf2, Hspa1l, Neu1, Rhoa, Carhsp1, Ncaph2, Pttg1ip, Tnpo1, Pla2g12b, Slc5a1, Dnajc7, Strip1, C8g, Abca1, Pcolce2, Mocs2, Qdpr, Sqstm1, Ctsz, Mapkapk2, Lamp2, Atxn10, Pacs…	GO_CellularComponent	Hypermethylated
GO:0031090	organelle membrane	1653	228	157.25	1.57576e-08	ENSMUSG00000000628, ENSMUSG00000000673, ENSMUSG00000000787, ENSMUSG00000000876, ENSMUSG00000001036, ENSMUSG00000001155, ENSMUSG00000001249, ENSMUSG00000001847, ENSMUSG00000002365, ENSMUSG00000002763, ENSMUSG00000003526, ENSMUSG00000004567, ENSMUSG00000004748, ENSMUSG00000004815, ENSMUSG00000005882, ENSMUSG00000005950, ENSMUSG00000006782, ENSMUSG00000008540, ENSMUSG00000009470, ENSMUSG00000009566,…	Hk2, Haao, Ddx3x, Pxmp4, Epn2, Ftcd, Hpn, Rac1, Snx9, Pex6, Prodh, Mcoln1, Mtfp1, Dgkq, Uqcc1, P2rx5, Cnp, Mgst1, Tnpo1, Fpgs, Hyal2, Tnpo3, Slc25a13, Clpx, Lamp2, Pacsin2, Slc12a4, Cyb5r3, Vmp1, Myo1b, Akap1, Derl2, Mief2, Slc25a39, Acsl1, Atp6v0a1, Snx3, Rtn4ip1, Psen1, Sirt1, Egfr, Rab1a, Ndufs7, Osbpl8, Vdac1, Lpin1, Apob, Rffl, Ern1, Acox1, Gpld1, Kif13a, Spin1, Slc35b3, Ap3b1, Scamp1, Glud1…	GO_CellularComponent	Hypermethylated
GO:0044438	microbody part	64	23	6.09	4.97143e-08	ENSMUSG00000000876, ENSMUSG00000002763, ENSMUSG00000008540, ENSMUSG00000018796, ENSMUSG00000020777, ENSMUSG00000021417, ENSMUSG00000024507, ENSMUSG00000024953, ENSMUSG00000025980, ENSMUSG00000027187, ENSMUSG00000027359, ENSMUSG00000028127, ENSMUSG00000028603, ENSMUSG00000028691, ENSMUSG00000028975, ENSMUSG00000029047, ENSMUSG00000040374, ENSMUSG00000047866, ENSMUSG00000048076, ENSMUSG00000054422,…	Pxmp4, Pex6, Mgst1, Acsl1, Acox1, Eci2, Hsd17b4, Prdx5, Hspd1, Cat, Slc27a2, Abcd3, Scp2, Prdx1, Pex14, Pex10, Pex2, Lonp2, Arf1, Fabp1, Ide, Pex26, Mlycd	GO_CellularComponent	Hypermethylated
GO:0044439	peroxisomal part	64	23	6.09	4.97143e-08	ENSMUSG00000000876, ENSMUSG00000002763, ENSMUSG00000008540, ENSMUSG00000018796, ENSMUSG00000020777, ENSMUSG00000021417, ENSMUSG00000024507, ENSMUSG00000024953, ENSMUSG00000025980, ENSMUSG00000027187, ENSMUSG00000027359, ENSMUSG00000028127, ENSMUSG00000028603, ENSMUSG00000028691, ENSMUSG00000028975, ENSMUSG00000029047, ENSMUSG00000040374, ENSMUSG00000047866, ENSMUSG00000048076, ENSMUSG00000054422,…	Pxmp4, Pex6, Mgst1, Acsl1, Acox1, Eci2, Hsd17b4, Prdx5, Hspd1, Cat, Slc27a2, Abcd3, Scp2, Prdx1, Pex14, Pex10, Pex2, Lonp2, Arf1, Fabp1, Ide, Pex26, Mlycd	GO_CellularComponent	Hypermethylated
GO:0042641	actomyosin	85	26	8.09	2.5e-07	ENSMUSG00000000631, ENSMUSG00000000708, ENSMUSG00000018830, ENSMUSG00000021279, ENSMUSG00000021823, ENSMUSG00000022836, ENSMUSG00000023022, ENSMUSG00000024835, ENSMUSG00000025006, ENSMUSG00000025278, ENSMUSG00000026131, ENSMUSG00000029528, ENSMUSG00000029580, ENSMUSG00000029860, ENSMUSG00000030583, ENSMUSG00000030739, ENSMUSG00000031523, ENSMUSG00000032735, ENSMUSG00000034201, ENSMUSG00000034574,…	Myo18a, Kat2b, Myh11, Cdc42bpb, Vcl, Mylk, Lima1, Coro1b, Sorbs1, Flnb, Dst, Pxn, Actb, Zyx, Sipa1l3, Myh14, Dlc1, Ablim3, Gas2l1, Daam1, Myl12b, Fermt2, Synpo, Palld, Sept9, Xirp1	GO_CellularComponent	Hypermethylated
GO:0042995	cell projection	2161	277	205.57	3.24324e-07	ENSMUSG00000000149, ENSMUSG00000000303, ENSMUSG00000000326, ENSMUSG00000000441, ENSMUSG00000000530, ENSMUSG00000001436, ENSMUSG00000001847, ENSMUSG00000001864, ENSMUSG00000001870, ENSMUSG00000002307, ENSMUSG00000002365, ENSMUSG00000002763, ENSMUSG00000003200, ENSMUSG00000003378, ENSMUSG00000004056, ENSMUSG00000004558, ENSMUSG00000004567, ENSMUSG00000004637, ENSMUSG00000005580, ENSMUSG00000005886,…	Gna12, Cdh1, Comt, Raf1, Acvrl1, Slc19a1, Rac1, Aif1l, Ltbp1, Daxx, Snx9, Pex6, Sh3gl1, Grik5, Akt2, Ndrg2, Mcoln1, Wwox, Adcy9, Ncoa2, Neurl1a, Epha2, Cnp, Homer1, Rhoa, Hyal2, Slc5a1, Pten, Itga2, Qdpr, Sqstm1, Rxra, Cacna1d, Ctsz, Atxn10, Pacsin2, Plcg1, Cyth3, Mapt, Myo1b, Dync1h1, Atp6v0a1, Gopc, Ptprk, Lin7a, Poc1b, Psen1, Ahi1, Cfap54, Sirt1, Ndufs7, Ddc, Cyfip2, Rack1, Sept4, Rgs9, Asic2,…	GO_CellularComponent	Hypermethylated
GO:0031984	organelle subcompartment	800	122	76.1	4.89474e-07	ENSMUSG00000000303, ENSMUSG00000000631, ENSMUSG00000001155, ENSMUSG00000001249, ENSMUSG00000001847, ENSMUSG00000002365, ENSMUSG00000003721, ENSMUSG00000003814, ENSMUSG00000005225, ENSMUSG00000005232, ENSMUSG00000006676, ENSMUSG00000010047, ENSMUSG00000010517, ENSMUSG00000014959, ENSMUSG00000016534, ENSMUSG00000018042, ENSMUSG00000018417, ENSMUSG00000018442, ENSMUSG00000020048, ENSMUSG00000020109,…	Cdh1, Myo18a, Ftcd, Hpn, Rac1, Snx9, Insig2, Calr, Plekha8, G6pc2, Usp19, Hyal2, Faf1, Gorasp2, Lamp2, Cyb5r3, Myo1b, Derl2, Hsp90b1, Dnajb12, Rab1a, Osbpl8, Xbp1, Ern1, Gga3, Sel1l, Rtn1, Fdft1, Elovl2, Kif13a, Slc35b3, Ap3b1, Scamp1, Dnajc3, Srebf2, Dopey2, Tmbim6, Slc11a2, Cd4, Slc37a1, Lpin2, Birc6, Man2a1, Sec11c, Cyb5a, Pcsk5, Syvn1, Vti1a, Cyp2e1, Sec11a, Faf2, Dst, Optn, Tor1a, Hspa5, Slc…	GO_CellularComponent	Hypermethylated
GO:0044297	cell body	737	114	70.11	6e-07	ENSMUSG00000000326, ENSMUSG00000000530, ENSMUSG00000001249, ENSMUSG00000001870, ENSMUSG00000002307, ENSMUSG00000003378, ENSMUSG00000005886, ENSMUSG00000006435, ENSMUSG00000007033, ENSMUSG00000007617, ENSMUSG00000015968, ENSMUSG00000016541, ENSMUSG00000018411, ENSMUSG00000018707, ENSMUSG00000019889, ENSMUSG00000019969, ENSMUSG00000020053, ENSMUSG00000020149, ENSMUSG00000020153, ENSMUSG00000020182,…	Comt, Acvrl1, Hpn, Ltbp1, Daxx, Grik5, Ncoa2, Neurl1a, Hspa1l, Homer1, Cacna1d, Atxn10, Mapt, Dync1h1, Ptprk, Psen1, Igf1, Rab1a, Ndufs7, Ddc, Txnrd1, Rack1, Apob, Asic2, Cygb, Esr2, Glrx5, Hsp90aa1, Srd5a1, Il6st, Btd, Cct5, Ctnnd2, Myo10, Slc38a2, Tnk2, Gsk3b, Cxadr, Pde10a, Sos1, Gnaq, Pcsk5, Vti1a, Gfra1, Cpn1, Pitx3, Flnb, Baiap2, Usp33, Rbfox3, Rptor, Nrp1, Pard3, Glul, Ush2a, Optn, Abl1, H…	GO_CellularComponent	Hypermethylated
GO:0098805	whole membrane	1093	156	103.98	6e-07	ENSMUSG00000000303, ENSMUSG00000000628, ENSMUSG00000000787, ENSMUSG00000000876, ENSMUSG00000001036, ENSMUSG00000001847, ENSMUSG00000002763, ENSMUSG00000004567, ENSMUSG00000006782, ENSMUSG00000008540, ENSMUSG00000010047, ENSMUSG00000015243, ENSMUSG00000016534, ENSMUSG00000016664, ENSMUSG00000017009, ENSMUSG00000017765, ENSMUSG00000018042, ENSMUSG00000018171, ENSMUSG00000018417, ENSMUSG00000018428,…	Cdh1, Hk2, Ddx3x, Pxmp4, Epn2, Rac1, Pex6, Mcoln1, Cnp, Mgst1, Hyal2, Abca1, Lamp2, Pacsin2, Sdc4, Slc12a4, Cyb5r3, Vmp1, Myo1b, Akap1, Mief2, Acsl1, Atp6v0a1, Snx3, Rtn4ip1, Psen1, Unc5b, Egfr, Vdac1, Lpin1, Rffl, Slc9a3r1, Acox1, Gpld1, Kif13a, Ap3b1, Scamp1, Vcl, Itm2b, Mief1, Litaf, Tomm70a, Tnk2, Gsk3b, Adcy5, Ap2m1, Cxadr, Hrg, Itsn1, Slc11a2, Cd4, Hsp90ab1, Slc3a1, Cdh2, Ppp2r2b, Hsd17b4, …	GO_CellularComponent	Hypermethylated
GO:0015629	actin cytoskeleton	443	77	42.14	6.82927e-07	ENSMUSG00000000303, ENSMUSG00000000631, ENSMUSG00000000708, ENSMUSG00000001847, ENSMUSG00000001864, ENSMUSG00000002100, ENSMUSG00000018417, ENSMUSG00000018830, ENSMUSG00000019978, ENSMUSG00000020532, ENSMUSG00000021279, ENSMUSG00000021373, ENSMUSG00000021559, ENSMUSG00000021676, ENSMUSG00000021754, ENSMUSG00000021823, ENSMUSG00000022241, ENSMUSG00000022272, ENSMUSG00000022353, ENSMUSG00000022836,…	Cdh1, Myo18a, Kat2b, Rac1, Aif1l, Mybpc3, Myo1b, Myh11, Epb41l2, Acaca, Cdc42bpb, Cap2, Dapk1, Iqgap2, Map3k1, Vcl, Tars, Myo10, Mtss1, Mylk, Lima1, Clic5, Cdh2, Coro1b, Sorbs1, Flnb, Baiap2, Pgm2, Dst, Abl1, Coro2a, Macf1, Capzb, Epb41, Prkcz, Cit, Pxn, Mad1l1, Actb, Auts2, Zyx, Sipa1l3, Myh14, Myom2, Dlc1, Myo1e, Cgnl1, Ablim3, Ppp1r9a, Gas7, Triobp, Gas2l1, Daam1, Myl12b, Fermt2, Eef1a1, Ctnna…	GO_CellularComponent	Hypermethylated
GO:0097458	neuron part	1591	212	151.35	7.61905e-07	ENSMUSG00000000303, ENSMUSG00000000326, ENSMUSG00000000530, ENSMUSG00000001249, ENSMUSG00000001847, ENSMUSG00000001870, ENSMUSG00000002307, ENSMUSG00000002763, ENSMUSG00000003279, ENSMUSG00000003378, ENSMUSG00000005580, ENSMUSG00000005886, ENSMUSG00000006435, ENSMUSG00000007617, ENSMUSG00000007815, ENSMUSG00000013663, ENSMUSG00000015533, ENSMUSG00000015806, ENSMUSG00000015837, ENSMUSG00000015846,…	Cdh1, Comt, Acvrl1, Hpn, Rac1, Ltbp1, Daxx, Pex6, Dlgap1, Grik5, Adcy9, Ncoa2, Neurl1a, Homer1, Rhoa, Pten, Itga2, Qdpr, Sqstm1, Rxra, Cacna1d, Ctsz, Atxn10, Plcg1, Mapt, Dync1h1, Atp6v0a1, Ptprk, Lin7a, Psen1, Ahi1, Igf1, Sirt1, Rab1a, Ndufs7, Ddc, Txnrd1, Cyfip2, Rack1, Vdac1, Rgs9, Apob, Asic2, Nf1, Slc9a3r1, Cygb, Ston2, Esr2, Glrx5, Hsp90aa1, Amph, Cap2, Srd5a1, Scamp1, Il6st, Camk2g, Btd, C…	GO_CellularComponent	Hypermethylated
GO:0005794	Golgi apparatus	1308	180	124.43	7.90698e-07	ENSMUSG00000000303, ENSMUSG00000000374, ENSMUSG00000000441, ENSMUSG00000000631, ENSMUSG00000001155, ENSMUSG00000001576, ENSMUSG00000001847, ENSMUSG00000002365, ENSMUSG00000003814, ENSMUSG00000003948, ENSMUSG00000004558, ENSMUSG00000004637, ENSMUSG00000005225, ENSMUSG00000005886, ENSMUSG00000006169, ENSMUSG00000006800, ENSMUSG00000010047, ENSMUSG00000014959, ENSMUSG00000015243, ENSMUSG00000016534,…	Cdh1, Trappc10, Raf1, Myo18a, Ftcd, Ergic1, Rac1, Snx9, Calr, Mmd, Ndrg2, Wwox, Plekha8, Ncoa2, Clint1, Sulf2, Hyal2, Gorasp2, Abca1, Lamp2, Cdc6, Serinc3, B4galt5, Myo1b, Atp6v0a1, Gopc, Psen1, Cand1, Egfr, Rab1a, Rab36, Glyctk, Mgat1, Sar1b, Srebf1, Fam20a, Rnf144a, Gga3, Mta1, Rgs6, Gcnt2, Kif13a, Slc35b3, Ap3b1, Scamp1, Bmp1, Itm2b, Srebf2, Litaf, Bcl6, Ahsg, Dopey2, Slc11a2, Clic5, Birc6, Ma…	GO_CellularComponent	Hypermethylated
GO:0036477	somatodendritic compartment	911	134	86.66	8.18182e-07	ENSMUSG00000000326, ENSMUSG00000000530, ENSMUSG00000001249, ENSMUSG00000001847, ENSMUSG00000001870, ENSMUSG00000003378, ENSMUSG00000005580, ENSMUSG00000005886, ENSMUSG00000006435, ENSMUSG00000007617, ENSMUSG00000007815, ENSMUSG00000013663, ENSMUSG00000015968, ENSMUSG00000016541, ENSMUSG00000018411, ENSMUSG00000018707, ENSMUSG00000019889, ENSMUSG00000019969, ENSMUSG00000020053, ENSMUSG00000020149,…	Comt, Acvrl1, Hpn, Rac1, Ltbp1, Grik5, Adcy9, Ncoa2, Neurl1a, Homer1, Rhoa, Pten, Cacna1d, Atxn10, Mapt, Dync1h1, Ptprk, Psen1, Igf1, Rab1a, Ndufs7, Ddc, Txnrd1, Rack1, Apob, Asic2, Nf1, Cygb, Esr2, Glrx5, Hsp90aa1, Srd5a1, Il6st, Btd, Clu, Ctnnd2, Myo10, Slc38a2, Srebf2, Tnk2, Gsk3b, Pde10a, Sos1, Gnaq, Pcsk5, Vti1a, Gfra1, Cpn1, Pitx3, Flnb, Baiap2, Farp1, Rbfox3, Rptor, Nrp1, Pard3, Glul, Capn…	GO_CellularComponent	Hypermethylated
GO:0001725	stress fiber	74	23	7.04	8.26087e-07	ENSMUSG00000018830, ENSMUSG00000021823, ENSMUSG00000022836, ENSMUSG00000023022, ENSMUSG00000024835, ENSMUSG00000025006, ENSMUSG00000025278, ENSMUSG00000026131, ENSMUSG00000029528, ENSMUSG00000029580, ENSMUSG00000029860, ENSMUSG00000030583, ENSMUSG00000030739, ENSMUSG00000031523, ENSMUSG00000032735, ENSMUSG00000034201, ENSMUSG00000034574, ENSMUSG00000034868, ENSMUSG00000037712, ENSMUSG00000043079,…	Myh11, Vcl, Mylk, Lima1, Coro1b, Sorbs1, Flnb, Dst, Pxn, Actb, Zyx, Sipa1l3, Myh14, Dlc1, Ablim3, Gas2l1, Daam1, Myl12b, Fermt2, Synpo, Palld, Sept9, Xirp1	GO_CellularComponent	Hypermethylated
GO:0097517	contractile actin filament bundle	74	23	7.04	8.26087e-07	ENSMUSG00000018830, ENSMUSG00000021823, ENSMUSG00000022836, ENSMUSG00000023022, ENSMUSG00000024835, ENSMUSG00000025006, ENSMUSG00000025278, ENSMUSG00000026131, ENSMUSG00000029528, ENSMUSG00000029580, ENSMUSG00000029860, ENSMUSG00000030583, ENSMUSG00000030739, ENSMUSG00000031523, ENSMUSG00000032735, ENSMUSG00000034201, ENSMUSG00000034574, ENSMUSG00000034868, ENSMUSG00000037712, ENSMUSG00000043079,…	Myh11, Vcl, Mylk, Lima1, Coro1b, Sorbs1, Flnb, Dst, Pxn, Actb, Zyx, Sipa1l3, Myh14, Dlc1, Ablim3, Gas2l1, Daam1, Myl12b, Fermt2, Synpo, Palld, Sept9, Xirp1	GO_CellularComponent	Hypermethylated
GO:0098588	bounding membrane of organelle	1014	145	96.46	1.3617e-06	ENSMUSG00000000628, ENSMUSG00000000787, ENSMUSG00000000876, ENSMUSG00000001036, ENSMUSG00000001155, ENSMUSG00000001847, ENSMUSG00000002763, ENSMUSG00000004567, ENSMUSG00000006782, ENSMUSG00000008540, ENSMUSG00000010047, ENSMUSG00000016534, ENSMUSG00000016664, ENSMUSG00000017765, ENSMUSG00000018042, ENSMUSG00000018171, ENSMUSG00000018417, ENSMUSG00000018428, ENSMUSG00000018442, ENSMUSG00000018599,…	Hk2, Ddx3x, Pxmp4, Epn2, Ftcd, Rac1, Pex6, Mcoln1, Cnp, Mgst1, Hyal2, Lamp2, Pacsin2, Slc12a4, Cyb5r3, Vmp1, Myo1b, Akap1, Derl2, Mief2, Acsl1, Atp6v0a1, Snx3, Rtn4ip1, Psen1, Egfr, Rab1a, Vdac1, Lpin1, Rffl, Acox1, Gpld1, Kif13a, Slc35b3, Ap3b1, Scamp1, Itm2b, Dnajc3, Mief1, Litaf, Tomm70a, Ap2m1, Hrg, Slc11a2, Hsp90ab1, Man2a1, Slc3a1, Ppp2r2b, Hsd17b4, Gnaq, Cpt1a, Gpam, Vti1a, Cyp2e1, Rptor, …	GO_CellularComponent	Hypermethylated
GO:0005903	brush border	130	32	12.37	1.58333e-06	ENSMUSG00000000149, ENSMUSG00000000631, ENSMUSG00000001436, ENSMUSG00000011034, ENSMUSG00000018417, ENSMUSG00000018830, ENSMUSG00000020733, ENSMUSG00000021270, ENSMUSG00000022462, ENSMUSG00000022565, ENSMUSG00000023022, ENSMUSG00000023030, ENSMUSG00000023944, ENSMUSG00000024131, ENSMUSG00000024354, ENSMUSG00000025194, ENSMUSG00000025278, ENSMUSG00000027690, ENSMUSG00000028024, ENSMUSG00000028337,…	Gna12, Myo18a, Slc19a1, Slc5a1, Myo1b, Myh11, Slc9a3r1, Hsp90aa1, Slc38a2, Plec, Lima1, Slc11a2, Hsp90ab1, Slc3a1, Slc23a1, Abcc2, Flnb, Slc2a2, Enpep, Coro2a, Dab1, Capzb, Myh14, Treh, Myo1e, Myl12b, Pdzk1, Atp8b1, Rsc1a1, Rapgef4, Prkcb, Ceacam1	GO_CellularComponent	Hypermethylated
GO:0005856	cytoskeleton	1951	249	185.6	1.83673e-06	ENSMUSG00000000303, ENSMUSG00000000631, ENSMUSG00000000708, ENSMUSG00000001155, ENSMUSG00000001333, ENSMUSG00000001847, ENSMUSG00000001864, ENSMUSG00000002100, ENSMUSG00000002307, ENSMUSG00000003226, ENSMUSG00000004568, ENSMUSG00000004815, ENSMUSG00000005677, ENSMUSG00000005886, ENSMUSG00000006782, ENSMUSG00000007815, ENSMUSG00000009115, ENSMUSG00000011831, ENSMUSG00000014195, ENSMUSG00000016528,…	Cdh1, Myo18a, Kat2b, Ftcd, Sync, Rac1, Aif1l, Mybpc3, Daxx, Ranbp2, Arhgef18, Dgkq, Nr1i3, Ncoa2, Cnp, Rhoa, Spatc1l, Evi5, Dnajc7, Mapkapk2, Pacsin2, Traf4, Cdc6, Mapt, Myo1b, Ncor1, Dync1h1, Myh11, Reep3, Cdk1, Poc1b, Psen1, Epb41l2, Ahi1, Map7, Cfap54, Sept4, Acaca, Sntg2, Cep112, Top2a, Mta1, Cdc42bpb, Amph, Cap2, Kif13a, Spin1, Dapk1, Nsun2, Iqgap2, Atxn7, Map3k1, Vcl, Pinx1, Cct5, Tars, Rai…	GO_CellularComponent	Hypermethylated
GO:0043025	neuronal cell body	660	102	62.79	2.28e-06	ENSMUSG00000000530, ENSMUSG00000001249, ENSMUSG00000001870, ENSMUSG00000003378, ENSMUSG00000005886, ENSMUSG00000006435, ENSMUSG00000007617, ENSMUSG00000015968, ENSMUSG00000016541, ENSMUSG00000018411, ENSMUSG00000018707, ENSMUSG00000019889, ENSMUSG00000019969, ENSMUSG00000020053, ENSMUSG00000020149, ENSMUSG00000020153, ENSMUSG00000020182, ENSMUSG00000020250, ENSMUSG00000020372, ENSMUSG00000020609,…	Acvrl1, Hpn, Ltbp1, Grik5, Ncoa2, Neurl1a, Homer1, Cacna1d, Atxn10, Mapt, Dync1h1, Ptprk, Psen1, Igf1, Rab1a, Ndufs7, Ddc, Txnrd1, Rack1, Apob, Asic2, Cygb, Esr2, Glrx5, Hsp90aa1, Srd5a1, Il6st, Btd, Ctnnd2, Myo10, Slc38a2, Tnk2, Gsk3b, Pde10a, Sos1, Pcsk5, Vti1a, Gfra1, Cpn1, Pitx3, Flnb, Baiap2, Rbfox3, Rptor, Nrp1, Pard3, Glul, Ush2a, Optn, Abl1, Hdc, Impa1, Txn1, Dab1, Plk3, Capzb, Prkcz, Ruf…	GO_CellularComponent	Hypermethylated
GO:0120025	plasma membrane bounded cell projection	1986	252	188.93	2.35294e-06	ENSMUSG00000000149, ENSMUSG00000000303, ENSMUSG00000000326, ENSMUSG00000000441, ENSMUSG00000000530, ENSMUSG00000001436, ENSMUSG00000001847, ENSMUSG00000001870, ENSMUSG00000002307, ENSMUSG00000002763, ENSMUSG00000003378, ENSMUSG00000004056, ENSMUSG00000004637, ENSMUSG00000005580, ENSMUSG00000005886, ENSMUSG00000006435, ENSMUSG00000006445, ENSMUSG00000006782, ENSMUSG00000007617, ENSMUSG00000007815,…	Gna12, Cdh1, Comt, Raf1, Acvrl1, Slc19a1, Rac1, Ltbp1, Daxx, Pex6, Grik5, Akt2, Wwox, Adcy9, Ncoa2, Neurl1a, Epha2, Cnp, Homer1, Rhoa, Hyal2, Slc5a1, Pten, Itga2, Qdpr, Sqstm1, Rxra, Cacna1d, Ctsz, Atxn10, Plcg1, Cyth3, Mapt, Myo1b, Dync1h1, Atp6v0a1, Ptprk, Lin7a, Poc1b, Psen1, Ahi1, Cfap54, Sirt1, Ndufs7, Ddc, Cyfip2, Rack1, Sept4, Rgs9, Asic2, Nf1, Slc9a3r1, Cygb, Ston2, Esr2, Glrx5, Hsp90aa1,…	GO_CellularComponent	Hypermethylated
GO:0043005	neuron projection	1315	177	125.1	3.61538e-06	ENSMUSG00000000303, ENSMUSG00000000326, ENSMUSG00000000530, ENSMUSG00000001847, ENSMUSG00000001870, ENSMUSG00000002307, ENSMUSG00000002763, ENSMUSG00000003378, ENSMUSG00000005580, ENSMUSG00000005886, ENSMUSG00000006435, ENSMUSG00000007617, ENSMUSG00000007815, ENSMUSG00000013663, ENSMUSG00000015533, ENSMUSG00000015806, ENSMUSG00000015846, ENSMUSG00000015968, ENSMUSG00000016256, ENSMUSG00000016541,…	Cdh1, Comt, Acvrl1, Rac1, Ltbp1, Daxx, Pex6, Grik5, Adcy9, Ncoa2, Neurl1a, Homer1, Rhoa, Pten, Itga2, Qdpr, Rxra, Cacna1d, Ctsz, Atxn10, Plcg1, Mapt, Dync1h1, Atp6v0a1, Ptprk, Lin7a, Psen1, Ahi1, Sirt1, Ndufs7, Ddc, Cyfip2, Rack1, Rgs9, Asic2, Nf1, Slc9a3r1, Cygb, Ston2, Esr2, Glrx5, Hsp90aa1, Amph, Srd5a1, Scamp1, Il6st, Camk2g, Clu, Ctnnd2, Myo10, Slc38a2, Srebf2, Tnk2, Gsk3b, Ap2m1, Cxadr, Its…	GO_CellularComponent	Hypermethylated
GO:0031966	mitochondrial membrane	572	90	54.41	4.5283e-06	ENSMUSG00000000628, ENSMUSG00000000673, ENSMUSG00000000787, ENSMUSG00000003526, ENSMUSG00000004748, ENSMUSG00000005882, ENSMUSG00000006782, ENSMUSG00000008540, ENSMUSG00000009566, ENSMUSG00000015112, ENSMUSG00000015357, ENSMUSG00000018042, ENSMUSG00000018428, ENSMUSG00000018599, ENSMUSG00000018677, ENSMUSG00000018796, ENSMUSG00000019864, ENSMUSG00000019969, ENSMUSG00000020153, ENSMUSG00000020402,…	Hk2, Haao, Ddx3x, Prodh, Mtfp1, Uqcc1, Cnp, Mgst1, Fpgs, Slc25a13, Clpx, Cyb5r3, Akap1, Mief2, Slc25a39, Acsl1, Rtn4ip1, Psen1, Ndufs7, Vdac1, Lpin1, Glud1, Ndufb9, Mief1, Cpox, Tomm70a, Atp5j, Atp5o, Tmbim6, Slc11a2, Slc3a1, Ppp2r2b, Fech, Slc25a45, Cpt1a, Gpam, Atp5b, Shmt2, Sirt3, Cox8b, Slc25a10, Hspd1, Cps1, Cyp27a1, Marc1, Slc25a25, Gpd2, Miga2, Mfn1, Mccc1, Acad9, Hmgcs2, Abcd3, Slc44a1, S…	GO_CellularComponent	Hypermethylated
GO:0005782	peroxisomal matrix	18	10	1.71	4.72727e-06	ENSMUSG00000021417, ENSMUSG00000024953, ENSMUSG00000025980, ENSMUSG00000028127, ENSMUSG00000028603, ENSMUSG00000028691, ENSMUSG00000047866, ENSMUSG00000054422, ENSMUSG00000056999, ENSMUSG00000074064	Eci2, Prdx5, Hspd1, Abcd3, Scp2, Prdx1, Lonp2, Fabp1, Ide, Mlycd	GO_CellularComponent	Hypermethylated
GO:0031907	microbody lumen	18	10	1.71	4.72727e-06	ENSMUSG00000021417, ENSMUSG00000024953, ENSMUSG00000025980, ENSMUSG00000028127, ENSMUSG00000028603, ENSMUSG00000028691, ENSMUSG00000047866, ENSMUSG00000054422, ENSMUSG00000056999, ENSMUSG00000074064	Eci2, Prdx5, Hspd1, Abcd3, Scp2, Prdx1, Lonp2, Fabp1, Ide, Mlycd	GO_CellularComponent	Hypermethylated
GO:0032432	actin filament bundle	83	23	7.9	6.42857e-06	ENSMUSG00000018830, ENSMUSG00000021823, ENSMUSG00000022836, ENSMUSG00000023022, ENSMUSG00000024835, ENSMUSG00000025006, ENSMUSG00000025278, ENSMUSG00000026131, ENSMUSG00000029528, ENSMUSG00000029580, ENSMUSG00000029860, ENSMUSG00000030583, ENSMUSG00000030739, ENSMUSG00000031523, ENSMUSG00000032735, ENSMUSG00000034201, ENSMUSG00000034574, ENSMUSG00000034868, ENSMUSG00000037712, ENSMUSG00000043079,…	Myh11, Vcl, Mylk, Lima1, Coro1b, Sorbs1, Flnb, Dst, Pxn, Actb, Zyx, Sipa1l3, Myh14, Dlc1, Ablim3, Gas2l1, Daam1, Myl12b, Fermt2, Synpo, Palld, Sept9, Xirp1	GO_CellularComponent	Hypermethylated
GO:0071944	cell periphery	4679	528	445.11	7.36842e-06	ENSMUSG00000000049, ENSMUSG00000000149, ENSMUSG00000000216, ENSMUSG00000000303, ENSMUSG00000000325, ENSMUSG00000000326, ENSMUSG00000000441, ENSMUSG00000000530, ENSMUSG00000000627, ENSMUSG00000001227, ENSMUSG00000001247, ENSMUSG00000001249, ENSMUSG00000001333, ENSMUSG00000001334, ENSMUSG00000001436, ENSMUSG00000001847, ENSMUSG00000001864, ENSMUSG00000002307, ENSMUSG00000002365, ENSMUSG00000002910,…	Apoh, Gna12, Scnn1g, Cdh1, Arvcf, Comt, Raf1, Acvrl1, Sema4f, Sema6b, Lsr, Hpn, Sync, Fndc5, Slc19a1, Rac1, Aif1l, Daxx, Snx9, Arrdc2, Dlgap1, Grik5, Calr, Akt2, Utp20, Mcoln1, Arhgef18, Wwox, Dgkq, Adcy9, P2rx5, Neurl1a, Epha2, Cnp, Sulf2, Neu1, Pcdha10, Homer1, Rhoa, Slc1a7, Pttg1ip, Slc16a12, Hyal2, Slc38a3, Slc5a1, Pten, C8g, Abca1, Itga2, Cacna1d, Ctsz, Lamp2, Atxn10, Pacsin2, Plcg1, Tmprss6…	GO_CellularComponent	Hypermethylated
GO:0005740	mitochondrial envelope	613	94	58.31	7.58621e-06	ENSMUSG00000000628, ENSMUSG00000000673, ENSMUSG00000000787, ENSMUSG00000003526, ENSMUSG00000004748, ENSMUSG00000005882, ENSMUSG00000006782, ENSMUSG00000008540, ENSMUSG00000009566, ENSMUSG00000015112, ENSMUSG00000015357, ENSMUSG00000018042, ENSMUSG00000018428, ENSMUSG00000018599, ENSMUSG00000018677, ENSMUSG00000018796, ENSMUSG00000019864, ENSMUSG00000019969, ENSMUSG00000020153, ENSMUSG00000020402,…	Hk2, Haao, Ddx3x, Prodh, Mtfp1, Uqcc1, Cnp, Mgst1, Fpgs, Slc25a13, Clpx, Cyb5r3, Akap1, Mief2, Slc25a39, Acsl1, Rtn4ip1, Psen1, Ndufs7, Vdac1, Lpin1, Adap2, Glud1, Ndufb9, Mief1, Cpox, Tomm70a, Atp5j, Atp5o, Tmbim6, Slc11a2, Slc3a1, Ppp2r2b, Fech, Ak3, Slc25a45, Cpt1a, Gpam, Atp5b, Shmt2, Sirt3, Cox8b, Slc25a10, Hspd1, Cps1, Cyp27a1, Marc1, Slc25a25, Gpd2, Miga2, Cat, Mfn1, Mccc1, Acad9, Hmgcs2, …	GO_CellularComponent	Hypermethylated
GO:0016020	membrane	9145	965	869.96	9.15254e-06	ENSMUSG00000000049, ENSMUSG00000000149, ENSMUSG00000000216, ENSMUSG00000000303, ENSMUSG00000000325, ENSMUSG00000000326, ENSMUSG00000000441, ENSMUSG00000000530, ENSMUSG00000000627, ENSMUSG00000000628, ENSMUSG00000000631, ENSMUSG00000000673, ENSMUSG00000000787, ENSMUSG00000000876, ENSMUSG00000001036, ENSMUSG00000001155, ENSMUSG00000001227, ENSMUSG00000001247, ENSMUSG00000001249, ENSMUSG00000001333,…	Apoh, Gna12, Scnn1g, Cdh1, Arvcf, Comt, Raf1, Acvrl1, Sema4f, Hk2, Myo18a, Haao, Ddx3x, Pxmp4, Epn2, Ftcd, Sema6b, Lsr, Hpn, Sync, Fndc5, Snd1, Slc19a1, Ergic1, Acap1, Rac1, Aif1l, Snx9, Prpf6, Pex6, Arrdc2, Cyp2c29, Sh3gl1, Ranbp2, Dlgap1, Abhd17a, Grik5, Prodh, Sec14l2, Insig2, Calr, Mmd, Akt2, Lpcat3, Utp20, Mcoln1, Arhgef18, Chn2, Wwox, Mtfp1, Dgkq, Plekha8, G6pc2, Prlr, Por, Adcy9, Uqcc1, P2…	GO_CellularComponent	Hypermethylated
GO:0044429	mitochondrial part	792	114	75.34	1.46667e-05	ENSMUSG00000000628, ENSMUSG00000000673, ENSMUSG00000000787, ENSMUSG00000003526, ENSMUSG00000004748, ENSMUSG00000005683, ENSMUSG00000005882, ENSMUSG00000006782, ENSMUSG00000008540, ENSMUSG00000009566, ENSMUSG00000015112, ENSMUSG00000015357, ENSMUSG00000018042, ENSMUSG00000018428, ENSMUSG00000018599, ENSMUSG00000018677, ENSMUSG00000018796, ENSMUSG00000019864, ENSMUSG00000019942, ENSMUSG00000019969,…	Hk2, Haao, Ddx3x, Prodh, Mtfp1, Cs, Uqcc1, Cnp, Mgst1, Fpgs, Slc25a13, Clpx, Cyb5r3, Akap1, Mief2, Slc25a39, Acsl1, Rtn4ip1, Cdk1, Psen1, Ndufs7, Vdac1, Elac2, Lpin1, Adap2, Glrx5, Glud1, Rida, Ndufb9, Mief1, Cpox, Tomm70a, Atp5j, Atp5o, Tmbim6, Slc11a2, Mrps18a, Lrpprc, Slc3a1, Ppp2r2b, Fech, Ak3, Slc25a45, Cpt1a, Gpam, Atp5b, Shmt2, Sirt3, Cox8b, Slc25a10, Lactb2, Hspd1, Cps1, Cyp27a1, Marc1, S…	GO_CellularComponent	Hypermethylated
GO:0019866	organelle inner membrane	452	73	43	1.57377e-05	ENSMUSG00000003526, ENSMUSG00000004748, ENSMUSG00000005882, ENSMUSG00000005950, ENSMUSG00000006782, ENSMUSG00000008540, ENSMUSG00000009566, ENSMUSG00000015112, ENSMUSG00000015357, ENSMUSG00000018042, ENSMUSG00000018428, ENSMUSG00000018677, ENSMUSG00000019969, ENSMUSG00000020063, ENSMUSG00000020153, ENSMUSG00000020402, ENSMUSG00000020715, ENSMUSG00000021794, ENSMUSG00000022354, ENSMUSG00000022742,…	Prodh, Mtfp1, Uqcc1, P2rx5, Cnp, Mgst1, Fpgs, Slc25a13, Clpx, Cyb5r3, Akap1, Slc25a39, Psen1, Sirt1, Ndufs7, Vdac1, Ern1, Glud1, Ndufb9, Cpox, Atp5j, Atp5o, Slc3a1, Fech, Slc25a45, Cpt1a, Gpam, Atp5b, Shmt2, Sirt3, Cox8b, Slc25a10, Hspd1, Cps1, Cyp27a1, Marc1, Slc25a25, Gpd2, Mfn1, Mccc1, Hmgcs2, Abcd3, Ak2, Tmem43, Itpr1, Abcb7, Slc25a15, Got2, Cyb5b, Ldhd, Abcb10, Acat1, Bckdhb, Smad3, Slc8b1, …	GO_CellularComponent	Hypermethylated
GO:0019867	outer membrane	174	36	16.55	1.96825e-05	ENSMUSG00000000628, ENSMUSG00000000787, ENSMUSG00000006782, ENSMUSG00000008540, ENSMUSG00000018042, ENSMUSG00000018428, ENSMUSG00000018599, ENSMUSG00000018796, ENSMUSG00000019864, ENSMUSG00000019969, ENSMUSG00000020402, ENSMUSG00000020593, ENSMUSG00000022412, ENSMUSG00000022752, ENSMUSG00000023030, ENSMUSG00000024500, ENSMUSG00000024900, ENSMUSG00000024978, ENSMUSG00000026621, ENSMUSG00000026858,…	Hk2, Ddx3x, Cnp, Mgst1, Cyb5r3, Akap1, Mief2, Acsl1, Rtn4ip1, Psen1, Vdac1, Lpin1, Mief1, Tomm70a, Slc11a2, Ppp2r2b, Cpt1a, Gpam, Marc1, Miga2, Mfn1, Slc44a1, Scp2, Mfn2, Cyb5b, Vps13c, Aifm1, Cisd1, Bri3bp, Dnajc11, Kmo, Agtr1a, Slc25a44, Syne2, Marc2, Ass1	GO_CellularComponent	Hypermethylated
GO:0031968	organelle outer membrane	174	36	16.55	1.96825e-05	ENSMUSG00000000628, ENSMUSG00000000787, ENSMUSG00000006782, ENSMUSG00000008540, ENSMUSG00000018042, ENSMUSG00000018428, ENSMUSG00000018599, ENSMUSG00000018796, ENSMUSG00000019864, ENSMUSG00000019969, ENSMUSG00000020402, ENSMUSG00000020593, ENSMUSG00000022412, ENSMUSG00000022752, ENSMUSG00000023030, ENSMUSG00000024500, ENSMUSG00000024900, ENSMUSG00000024978, ENSMUSG00000026621, ENSMUSG00000026858,…	Hk2, Ddx3x, Cnp, Mgst1, Cyb5r3, Akap1, Mief2, Acsl1, Rtn4ip1, Psen1, Vdac1, Lpin1, Mief1, Tomm70a, Slc11a2, Ppp2r2b, Cpt1a, Gpam, Marc1, Miga2, Mfn1, Slc44a1, Scp2, Mfn2, Cyb5b, Vps13c, Aifm1, Cisd1, Bri3bp, Dnajc11, Kmo, Agtr1a, Slc25a44, Syne2, Marc2, Ass1	GO_CellularComponent	Hypermethylated
GO:0048471	perinuclear region of cytoplasm	598	90	56.89	2.4375e-05	ENSMUSG00000000303, ENSMUSG00000001870, ENSMUSG00000003814, ENSMUSG00000006782, ENSMUSG00000010047, ENSMUSG00000010517, ENSMUSG00000015243, ENSMUSG00000015533, ENSMUSG00000016534, ENSMUSG00000016541, ENSMUSG00000018417, ENSMUSG00000018501, ENSMUSG00000019969, ENSMUSG00000020048, ENSMUSG00000020122, ENSMUSG00000020340, ENSMUSG00000020372, ENSMUSG00000020733, ENSMUSG00000021055, ENSMUSG00000021270,…	Cdh1, Ltbp1, Calr, Cnp, Hyal2, Faf1, Abca1, Itga2, Lamp2, Atxn10, Myo1b, Ncor1, Psen1, Hsp90b1, Egfr, Cyfip2, Rack1, Slc9a3r1, Esr2, Hsp90aa1, Srd5a1, Clu, Plec, Gsk3b, Slc11a2, Noct, Taf8, Lrpprc, Coro1b, Prdx5, Vti1a, Aatk, Usp33, Rab40c, Xiap, Dst, Lamc2, Capn2, Optn, Ak1, Abl1, Pkp4, Tpd52, Atp9a, Lmna, Aldob, Dab1, Pde4b, Prkcz, Dnajb6, Mapre3, Uso1, Atp2a2, Osbpl3, Itpr1, Dgat2, Ap1g1, Usp2…	GO_CellularComponent	Hypermethylated
GO:0045177	apical part of cell	389	64	37.01	3.01538e-05	ENSMUSG00000000216, ENSMUSG00000000303, ENSMUSG00000001436, ENSMUSG00000004568, ENSMUSG00000007617, ENSMUSG00000008540, ENSMUSG00000010047, ENSMUSG00000011034, ENSMUSG00000013663, ENSMUSG00000015968, ENSMUSG00000018417, ENSMUSG00000020122, ENSMUSG00000020334, ENSMUSG00000020733, ENSMUSG00000021270, ENSMUSG00000021636, ENSMUSG00000021900, ENSMUSG00000022565, ENSMUSG00000023030, ENSMUSG00000023073,…	Scnn1g, Cdh1, Slc19a1, Arhgef18, Homer1, Mgst1, Hyal2, Slc5a1, Pten, Cacna1d, Myo1b, Egfr, Slc22a4, Slc9a3r1, Hsp90aa1, Marveld2, Btd, Plec, Slc11a2, Slc10a2, Slc29a1, Hsp90ab1, Dync2li1, Abcg8, Cdh2, Slc23a1, Abcc2, Pard3, Fn1, Ush2a, Acvr1, Notch1, Slc23a2, Slc2a2, Stxbp3, Enpep, Epb41l4b, Cntfr, Prkaa2, Dab1, Prkcz, Shroom3, Sipa1l3, Ldlr, Amotl2, Trf, Myl12b, Reep6, Fxyd1, Clic4, Pdzk1, Atp8b…	GO_CellularComponent	Hypermethylated
GO:0005886	plasma membrane	4558	509	433.6	3.63636e-05	ENSMUSG00000000049, ENSMUSG00000000149, ENSMUSG00000000216, ENSMUSG00000000303, ENSMUSG00000000325, ENSMUSG00000000326, ENSMUSG00000000441, ENSMUSG00000000530, ENSMUSG00000000627, ENSMUSG00000001227, ENSMUSG00000001247, ENSMUSG00000001249, ENSMUSG00000001333, ENSMUSG00000001334, ENSMUSG00000001436, ENSMUSG00000001847, ENSMUSG00000001864, ENSMUSG00000002365, ENSMUSG00000002910, ENSMUSG00000003279,…	Apoh, Gna12, Scnn1g, Cdh1, Arvcf, Comt, Raf1, Acvrl1, Sema4f, Sema6b, Lsr, Hpn, Sync, Fndc5, Slc19a1, Rac1, Aif1l, Snx9, Arrdc2, Dlgap1, Grik5, Calr, Akt2, Utp20, Mcoln1, Arhgef18, Wwox, Dgkq, Adcy9, P2rx5, Neurl1a, Epha2, Cnp, Sulf2, Neu1, Pcdha10, Homer1, Rhoa, Slc1a7, Pttg1ip, Slc16a12, Hyal2, Slc38a3, Slc5a1, Pten, C8g, Abca1, Itga2, Cacna1d, Lamp2, Atxn10, Pacsin2, Plcg1, Tmprss6, Traf4, Cac…	GO_CellularComponent	Hypermethylated
GO:0005741	mitochondrial outer membrane	159	33	15.13	4.11765e-05	ENSMUSG00000000628, ENSMUSG00000000787, ENSMUSG00000006782, ENSMUSG00000008540, ENSMUSG00000018042, ENSMUSG00000018428, ENSMUSG00000018599, ENSMUSG00000018796, ENSMUSG00000019864, ENSMUSG00000020402, ENSMUSG00000020593, ENSMUSG00000022412, ENSMUSG00000022752, ENSMUSG00000023030, ENSMUSG00000024500, ENSMUSG00000024900, ENSMUSG00000024978, ENSMUSG00000026621, ENSMUSG00000026858, ENSMUSG00000027668,…	Hk2, Ddx3x, Cnp, Mgst1, Cyb5r3, Akap1, Mief2, Acsl1, Rtn4ip1, Vdac1, Lpin1, Mief1, Tomm70a, Slc11a2, Ppp2r2b, Cpt1a, Gpam, Marc1, Miga2, Mfn1, Slc44a1, Scp2, Mfn2, Cyb5b, Vps13c, Aifm1, Cisd1, Bri3bp, Dnajc11, Kmo, Slc25a44, Marc2, Ass1	GO_CellularComponent	Hypermethylated
GO:0005913	cell-cell adherens junction	99	24	9.42	4.11765e-05	ENSMUSG00000000303, ENSMUSG00000020170, ENSMUSG00000021823, ENSMUSG00000022865, ENSMUSG00000024304, ENSMUSG00000024421, ENSMUSG00000025006, ENSMUSG00000025372, ENSMUSG00000025812, ENSMUSG00000029860, ENSMUSG00000031788, ENSMUSG00000032012, ENSMUSG00000032076, ENSMUSG00000033955, ENSMUSG00000037815, ENSMUSG00000038859, ENSMUSG00000041598, ENSMUSG00000049134, ENSMUSG00000049521, ENSMUSG00000053559,…	Cdh1, Frs2, Vcl, Cxadr, Cdh2, Lama3, Sorbs1, Baiap2, Pard3, Zyx, Kifc3, Nectin1, Cadm1, Tnks1bp1, Ctnna1, Baiap2l1, Cdc42ep4, Nrap, Cdc42ep1, Smagp, Cnn3, Dsp, Pdlim1, Xirp1	GO_CellularComponent	Hypermethylated
GO:0005911	cell-cell junction	442	70	42.05	4.34783e-05	ENSMUSG00000000303, ENSMUSG00000001247, ENSMUSG00000001249, ENSMUSG00000007815, ENSMUSG00000011034, ENSMUSG00000016664, ENSMUSG00000016933, ENSMUSG00000017386, ENSMUSG00000018001, ENSMUSG00000019889, ENSMUSG00000019906, ENSMUSG00000019986, ENSMUSG00000020170, ENSMUSG00000021636, ENSMUSG00000021823, ENSMUSG00000022836, ENSMUSG00000022865, ENSMUSG00000024304, ENSMUSG00000024421, ENSMUSG00000025006,…	Cdh1, Lsr, Hpn, Rhoa, Slc5a1, Pacsin2, Plcg1, Traf4, Cyth3, Ptprk, Lin7a, Ahi1, Frs2, Marveld2, Vcl, Mylk, Cxadr, Cdh2, Lama3, Sorbs1, Abcc2, Baiap2, Pard3, Zap70, Dst, Frmd4a, Pkp4, Slc2a2, Epb41l4b, Capzb, Ptpru, Prkcz, Shroom3, Atp2a2, Zyx, Frmd4b, Sipa1l3, Stard10, Kifc3, Nectin1, Cadm1, Myo1e, Cgnl1, Cldn18, Amotl2, Tnks1bp1, Fxyd1, Clic4, Ctnna1, Baiap2l1, Ddx58, Pik3r1, Cdc42ep4, Abcb4, Sy…	GO_CellularComponent	Hypermethylated
GO:0030135	coated vesicle	147	31	13.98	5.14286e-05	ENSMUSG00000001036, ENSMUSG00000002365, ENSMUSG00000006169, ENSMUSG00000019804, ENSMUSG00000019861, ENSMUSG00000020961, ENSMUSG00000021687, ENSMUSG00000022791, ENSMUSG00000022841, ENSMUSG00000024983, ENSMUSG00000025980, ENSMUSG00000029407, ENSMUSG00000030327, ENSMUSG00000031731, ENSMUSG00000032096, ENSMUSG00000032220, ENSMUSG00000032554, ENSMUSG00000033335, ENSMUSG00000033540, ENSMUSG00000034940,…	Epn2, Snx9, Clint1, Snx3, Gopc, Ston2, Scamp1, Tnk2, Ap2m1, Vti1a, Hspd1, Uso1, Necap1, Ap1g1, Arcn1, Myo1e, Trf, Dnm2, Idua, Synrg, Sec31a, Dennd1a, Ldlrap1, Sec24d, Sec24c, Lrp1, Lman1, Snx18, Arf1, Ece1, Sort1	GO_CellularComponent	Hypermethylated
GO:0031967	organelle envelope	980	132	93.23	6.47887e-05	ENSMUSG00000000628, ENSMUSG00000000673, ENSMUSG00000000787, ENSMUSG00000001249, ENSMUSG00000003226, ENSMUSG00000003526, ENSMUSG00000004748, ENSMUSG00000005882, ENSMUSG00000005950, ENSMUSG00000006782, ENSMUSG00000008540, ENSMUSG00000009470, ENSMUSG00000009566, ENSMUSG00000010517, ENSMUSG00000012535, ENSMUSG00000015112, ENSMUSG00000015357, ENSMUSG00000018042, ENSMUSG00000018428, ENSMUSG00000018599,…	Hk2, Haao, Ddx3x, Hpn, Ranbp2, Prodh, Mtfp1, Uqcc1, P2rx5, Cnp, Mgst1, Tnpo1, Fpgs, Faf1, Tnpo3, Slc25a13, Clpx, Cyb5r3, Akap1, Mief2, Slc25a39, Dync1h1, Acsl1, Rtn4ip1, Psen1, Sirt1, Ndufs7, Osbpl8, Vdac1, Lpin1, Adap2, Ern1, Mta1, Spin1, Glud1, Ndufb9, Mief1, Cpox, Tomm70a, Atp5j, Atp5o, Tmbim6, Slc11a2, Slc3a1, Ppp2r2b, Fech, Ak3, Slc25a45, Cpt1a, Gpam, Atp5b, Shmt2, Sirt3, Cox8b, Slc25a10, Hs…	GO_CellularComponent	Hypermethylated
GO:0031975	envelope	981	132	93.32	6.66667e-05	ENSMUSG00000000628, ENSMUSG00000000673, ENSMUSG00000000787, ENSMUSG00000001249, ENSMUSG00000003226, ENSMUSG00000003526, ENSMUSG00000004748, ENSMUSG00000005882, ENSMUSG00000005950, ENSMUSG00000006782, ENSMUSG00000008540, ENSMUSG00000009470, ENSMUSG00000009566, ENSMUSG00000010517, ENSMUSG00000012535, ENSMUSG00000015112, ENSMUSG00000015357, ENSMUSG00000018042, ENSMUSG00000018428, ENSMUSG00000018599,…	Hk2, Haao, Ddx3x, Hpn, Ranbp2, Prodh, Mtfp1, Uqcc1, P2rx5, Cnp, Mgst1, Tnpo1, Fpgs, Faf1, Tnpo3, Slc25a13, Clpx, Cyb5r3, Akap1, Mief2, Slc25a39, Dync1h1, Acsl1, Rtn4ip1, Psen1, Sirt1, Ndufs7, Osbpl8, Vdac1, Lpin1, Adap2, Ern1, Mta1, Spin1, Glud1, Ndufb9, Mief1, Cpox, Tomm70a, Atp5j, Atp5o, Tmbim6, Slc11a2, Slc3a1, Ppp2r2b, Fech, Ak3, Slc25a45, Cpt1a, Gpam, Atp5b, Shmt2, Sirt3, Cox8b, Slc25a10, Hs…	GO_CellularComponent	Hypermethylated
GO:0098862	cluster of actin-based cell projections	178	35	16.93	7.12329e-05	ENSMUSG00000000149, ENSMUSG00000000631, ENSMUSG00000001436, ENSMUSG00000001847, ENSMUSG00000011034, ENSMUSG00000018417, ENSMUSG00000018830, ENSMUSG00000020733, ENSMUSG00000021270, ENSMUSG00000022462, ENSMUSG00000022565, ENSMUSG00000023022, ENSMUSG00000023030, ENSMUSG00000023944, ENSMUSG00000023959, ENSMUSG00000024131, ENSMUSG00000024354, ENSMUSG00000025194, ENSMUSG00000025278, ENSMUSG00000026609,…	Gna12, Myo18a, Slc19a1, Rac1, Slc5a1, Myo1b, Myh11, Slc9a3r1, Hsp90aa1, Slc38a2, Plec, Lima1, Slc11a2, Hsp90ab1, Clic5, Slc3a1, Slc23a1, Abcc2, Flnb, Ush2a, Slc2a2, Enpep, Coro2a, Dab1, Capzb, Myh14, Treh, Myo1e, Myl12b, Pdzk1, Atp8b1, Rsc1a1, Rapgef4, Prkcb, Ceacam1	GO_CellularComponent	Hypermethylated
GO:0005790	smooth endoplasmic reticulum	33	12	3.14	7.56757e-05	ENSMUSG00000001155, ENSMUSG00000003814, ENSMUSG00000019969, ENSMUSG00000020048, ENSMUSG00000020571, ENSMUSG00000021087, ENSMUSG00000022136, ENSMUSG00000024807, ENSMUSG00000026864, ENSMUSG00000028307, ENSMUSG00000032115, ENSMUSG00000039943	Ftcd, Calr, Psen1, Hsp90b1, Pdia6, Rtn1, Dnajc3, Syvn1, Hspa5, Aldob, Hyou1, Plcb4	GO_CellularComponent	Hypermethylated
GO:0005634	nucleus	6421	690	610.83	7.73333e-05	ENSMUSG00000000134, ENSMUSG00000000216, ENSMUSG00000000325, ENSMUSG00000000441, ENSMUSG00000000708, ENSMUSG00000000787, ENSMUSG00000001017, ENSMUSG00000001123, ENSMUSG00000001249, ENSMUSG00000001424, ENSMUSG00000001542, ENSMUSG00000001576, ENSMUSG00000001847, ENSMUSG00000001911, ENSMUSG00000002028, ENSMUSG00000002250, ENSMUSG00000002307, ENSMUSG00000002393, ENSMUSG00000002455, ENSMUSG00000003031,…	Tfe3, Scnn1g, Arvcf, Raf1, Kat2b, Ddx3x, Chtop, Lgals9, Hpn, Snd1, Ell2, Ergic1, Rac1, Nfix, Kmt2a, Ppard, Daxx, Nr2f6, Prpf6, Cdkn1b, Ranbp2, Sec14l2, Calr, Akt2, Emg1, Utp20, Ndrg2, Wwox, Arid3b, Dgkq, Plekha8, Mlxipl, Ctr9, Nr1i3, Cs, Ncoa2, Nr2c1, P2rx5, Clint1, Rbm14, Gtf2h1, Usp19, Gmnn, Hspa1l, Msh5, Rhoa, Zmiz1, Tle1, Mgst1, Ncaph2, Pttg1ip, Tnpo1, Cdk9, Pou6f2, Nuak2, Hyal2, Prox1, Ebf3,…	GO_CellularComponent	Hypermethylated
GO:0044431	Golgi apparatus part	477	73	45.38	8.15789e-05	ENSMUSG00000000303, ENSMUSG00000000374, ENSMUSG00000000631, ENSMUSG00000001155, ENSMUSG00000001847, ENSMUSG00000002365, ENSMUSG00000005225, ENSMUSG00000010047, ENSMUSG00000014959, ENSMUSG00000016534, ENSMUSG00000018417, ENSMUSG00000019861, ENSMUSG00000020149, ENSMUSG00000020740, ENSMUSG00000021375, ENSMUSG00000021432, ENSMUSG00000021686, ENSMUSG00000021687, ENSMUSG00000022108, ENSMUSG00000022946,…	Cdh1, Trappc10, Myo18a, Ftcd, Rac1, Snx9, Plekha8, Hyal2, Gorasp2, Lamp2, Myo1b, Gopc, Rab1a, Gga3, Kif13a, Slc35b3, Ap3b1, Scamp1, Itm2b, Dopey2, Slc11a2, Birc6, Man2a1, Pcsk5, Vti1a, Cyp2e1, Optn, Atp9a, St3gal3, Plk3, Rer1, Uso1, Hpd, Cit, Cux1, Rab30, Ap1g1, St3gal2, Mbtps1, Bace1, Arcn1, Bsn, Arap1, Dnm2, Clasp2, Nsf, Synrg, Becn1, Sec31a, Pcsk7, Ldlrap1, Ric1, Cnst, Sec24d, Sec24c, Lap3, Pi…	GO_CellularComponent	Hypermethylated
GO:0043234	protein complex	3159	362	300.51	0.000103896	ENSMUSG00000000134, ENSMUSG00000000149, ENSMUSG00000000303, ENSMUSG00000000374, ENSMUSG00000000631, ENSMUSG00000000708, ENSMUSG00000000787, ENSMUSG00000001036, ENSMUSG00000001435, ENSMUSG00000001542, ENSMUSG00000001864, ENSMUSG00000001870, ENSMUSG00000002100, ENSMUSG00000003031, ENSMUSG00000003226, ENSMUSG00000003721, ENSMUSG00000003814, ENSMUSG00000004056, ENSMUSG00000004637, ENSMUSG00000005373,…	Tfe3, Gna12, Cdh1, Trappc10, Myo18a, Kat2b, Ddx3x, Epn2, Col18a1, Ell2, Aif1l, Ltbp1, Mybpc3, Cdkn1b, Ranbp2, Insig2, Calr, Akt2, Wwox, Mlxipl, Adcy9, Ctr9, Ncoa2, Fbln1, Rbm14, Gtf2h1, Hspa1l, Tle1, Ncaph2, Cdk9, Hyal2, Faf1, C8g, Sash1, Clpx, Itga2, Mocs2, Rxra, Plcg1, Zc3h18, Hnf4a, Med13l, Mapt, Myo1b, Derl2, Ncor1, Dync1h1, Myh11, Atp6v0a1, Ddx39b, Snx3, Gopc, Lin7a, Ube2d1, Cdk1, Psen1, Epb…	GO_CellularComponent	Hypermethylated
GO:0042175	nuclear outer membrane-endoplasmic reticulum membrane network	460	70	43.76	0.000138462	ENSMUSG00000001155, ENSMUSG00000001249, ENSMUSG00000003721, ENSMUSG00000003814, ENSMUSG00000005232, ENSMUSG00000006676, ENSMUSG00000010517, ENSMUSG00000018042, ENSMUSG00000018442, ENSMUSG00000019969, ENSMUSG00000020048, ENSMUSG00000020109, ENSMUSG00000020149, ENSMUSG00000020484, ENSMUSG00000020715, ENSMUSG00000020964, ENSMUSG00000021087, ENSMUSG00000021273, ENSMUSG00000021364, ENSMUSG00000021432,…	Ftcd, Hpn, Insig2, Calr, G6pc2, Usp19, Faf1, Cyb5r3, Derl2, Psen1, Hsp90b1, Dnajb12, Rab1a, Xbp1, Ern1, Sel1l, Rtn1, Fdft1, Elovl2, Slc35b3, Dnajc3, Srebf2, Tmbim6, Cd4, Slc37a1, Lpin2, Sec11c, Cyb5a, Syvn1, Vti1a, Cyp2e1, Sec11a, Faf2, Dst, Tor1a, Hspa5, Slc27a2, Aldob, Erp44, Plpp3, Hpd, Atp2a2, Itpr1, Itpr2, Dgat2, Ebp, Gpat4, Herpud1, Sc5d, Elovl5, Reep6, Pln, Elovl3, Pigk, Nploc4, Elovl6, Pi…	GO_CellularComponent	Hypermethylated
GO:0031410	cytoplasmic vesicle	1649	203	156.87	0.000139241	ENSMUSG00000000303, ENSMUSG00000000374, ENSMUSG00000001036, ENSMUSG00000001588, ENSMUSG00000001847, ENSMUSG00000002365, ENSMUSG00000002910, ENSMUSG00000003031, ENSMUSG00000003200, ENSMUSG00000003814, ENSMUSG00000003948, ENSMUSG00000004056, ENSMUSG00000004567, ENSMUSG00000004815, ENSMUSG00000005882, ENSMUSG00000006169, ENSMUSG00000007038, ENSMUSG00000007815, ENSMUSG00000010047, ENSMUSG00000015243,…	Cdh1, Trappc10, Epn2, Acap1, Rac1, Snx9, Arrdc2, Cdkn1b, Sh3gl1, Calr, Mmd, Akt2, Mcoln1, Dgkq, Uqcc1, Clint1, Neu1, Rhoa, Hyal2, Abca1, Sqstm1, Ctsz, Lamp2, Pacsin2, Myo1b, Derl2, Atp6v0a1, Snx3, Gopc, Psen1, Igf1, Egfr, Rab1a, Ddc, Vdac1, Srebf1, Rnf144a, Rffl, Gga3, Ston2, Amph, Kif13a, Marveld2, Ap3b1, Scamp1, Nisch, Clu, Rcbtb2, Itm2b, Dct, Srebf2, Litaf, Mgrn1, Tnk2, Adcy5, Ap2m1, Cxadr, Hr…	GO_CellularComponent	Hypermethylated
GO:0005743	mitochondrial inner membrane	411	64	39.1	0.00014	ENSMUSG00000003526, ENSMUSG00000004748, ENSMUSG00000005882, ENSMUSG00000006782, ENSMUSG00000008540, ENSMUSG00000009566, ENSMUSG00000015112, ENSMUSG00000015357, ENSMUSG00000018042, ENSMUSG00000018428, ENSMUSG00000018677, ENSMUSG00000019969, ENSMUSG00000020153, ENSMUSG00000020402, ENSMUSG00000021794, ENSMUSG00000022354, ENSMUSG00000022742, ENSMUSG00000022890, ENSMUSG00000022956, ENSMUSG00000024131,…	Prodh, Mtfp1, Uqcc1, Cnp, Mgst1, Fpgs, Slc25a13, Clpx, Cyb5r3, Akap1, Slc25a39, Psen1, Ndufs7, Vdac1, Glud1, Ndufb9, Cpox, Atp5j, Atp5o, Slc3a1, Fech, Slc25a45, Cpt1a, Gpam, Atp5b, Shmt2, Sirt3, Cox8b, Slc25a10, Hspd1, Cps1, Cyp27a1, Marc1, Slc25a25, Gpd2, Mfn1, Mccc1, Hmgcs2, Abcd3, Ak2, Abcb7, Slc25a15, Got2, Cyb5b, Ldhd, Abcb10, Acat1, Bckdhb, Slc8b1, Acaa2, Aifm1, Dnajc11, Kmo, Slc25a26, Slc2…	GO_CellularComponent	Hypermethylated
GO:0097708	intracellular vesicle	1654	203	157.34	0.000161446	ENSMUSG00000000303, ENSMUSG00000000374, ENSMUSG00000001036, ENSMUSG00000001588, ENSMUSG00000001847, ENSMUSG00000002365, ENSMUSG00000002910, ENSMUSG00000003031, ENSMUSG00000003200, ENSMUSG00000003814, ENSMUSG00000003948, ENSMUSG00000004056, ENSMUSG00000004567, ENSMUSG00000004815, ENSMUSG00000005882, ENSMUSG00000006169, ENSMUSG00000007038, ENSMUSG00000007815, ENSMUSG00000010047, ENSMUSG00000015243,…	Cdh1, Trappc10, Epn2, Acap1, Rac1, Snx9, Arrdc2, Cdkn1b, Sh3gl1, Calr, Mmd, Akt2, Mcoln1, Dgkq, Uqcc1, Clint1, Neu1, Rhoa, Hyal2, Abca1, Sqstm1, Ctsz, Lamp2, Pacsin2, Myo1b, Derl2, Atp6v0a1, Snx3, Gopc, Psen1, Igf1, Egfr, Rab1a, Ddc, Vdac1, Srebf1, Rnf144a, Rffl, Gga3, Ston2, Amph, Kif13a, Marveld2, Ap3b1, Scamp1, Nisch, Clu, Rcbtb2, Itm2b, Dct, Srebf2, Litaf, Mgrn1, Tnk2, Adcy5, Ap2m1, Cxadr, Hr…	GO_CellularComponent	Hypermethylated
GO:0031974	membrane-enclosed lumen	3590	404	341.51	0.000161446	ENSMUSG00000000134, ENSMUSG00000000216, ENSMUSG00000000441, ENSMUSG00000000708, ENSMUSG00000000787, ENSMUSG00000001542, ENSMUSG00000001576, ENSMUSG00000001911, ENSMUSG00000002028, ENSMUSG00000002250, ENSMUSG00000002307, ENSMUSG00000002455, ENSMUSG00000003814, ENSMUSG00000004268, ENSMUSG00000004356, ENSMUSG00000004661, ENSMUSG00000004815, ENSMUSG00000005225, ENSMUSG00000005609, ENSMUSG00000005677,…	Tfe3, Scnn1g, Raf1, Kat2b, Ddx3x, Ell2, Ergic1, Nfix, Kmt2a, Ppard, Daxx, Prpf6, Calr, Emg1, Utp20, Arid3b, Dgkq, Plekha8, Ctr9, Nr1i3, Cs, Ncoa2, Nr2c1, Clint1, Rbm14, Gtf2h1, Msh5, Zmiz1, Tle1, Ncaph2, Pttg1ip, Tnpo1, Cdk9, Pten, Dnajc7, Camta1, Clpx, Mocs2, Srf, Sqstm1, Rxra, Mapkapk2, Lamp2, Pacsin2, Srsf6, Zc3h18, Cdc6, Hnf4a, Ddx27, Cyth3, Med13l, Vmp1, Smurf2, Mapt, Akap1, Ncor1, Pip4k2b, …	GO_CellularComponent	Hypermethylated
GO:0043233	organelle lumen	3590	404	341.51	0.000161446	ENSMUSG00000000134, ENSMUSG00000000216, ENSMUSG00000000441, ENSMUSG00000000708, ENSMUSG00000000787, ENSMUSG00000001542, ENSMUSG00000001576, ENSMUSG00000001911, ENSMUSG00000002028, ENSMUSG00000002250, ENSMUSG00000002307, ENSMUSG00000002455, ENSMUSG00000003814, ENSMUSG00000004268, ENSMUSG00000004356, ENSMUSG00000004661, ENSMUSG00000004815, ENSMUSG00000005225, ENSMUSG00000005609, ENSMUSG00000005677,…	Tfe3, Scnn1g, Raf1, Kat2b, Ddx3x, Ell2, Ergic1, Nfix, Kmt2a, Ppard, Daxx, Prpf6, Calr, Emg1, Utp20, Arid3b, Dgkq, Plekha8, Ctr9, Nr1i3, Cs, Ncoa2, Nr2c1, Clint1, Rbm14, Gtf2h1, Msh5, Zmiz1, Tle1, Ncaph2, Pttg1ip, Tnpo1, Cdk9, Pten, Dnajc7, Camta1, Clpx, Mocs2, Srf, Sqstm1, Rxra, Mapkapk2, Lamp2, Pacsin2, Srsf6, Zc3h18, Cdc6, Hnf4a, Ddx27, Cyth3, Med13l, Vmp1, Smurf2, Mapt, Akap1, Ncor1, Pip4k2b, …	GO_CellularComponent	Hypermethylated
GO:0044420	extracellular matrix component	129	27	12.27	0.000164286	ENSMUSG00000001435, ENSMUSG00000001870, ENSMUSG00000006369, ENSMUSG00000021223, ENSMUSG00000021806, ENSMUSG00000023951, ENSMUSG00000024421, ENSMUSG00000026193, ENSMUSG00000026479, ENSMUSG00000026609, ENSMUSG00000026837, ENSMUSG00000026840, ENSMUSG00000028339, ENSMUSG00000029163, ENSMUSG00000029368, ENSMUSG00000029675, ENSMUSG00000031502, ENSMUSG00000031954, ENSMUSG00000032289, ENSMUSG00000032332,…	Col18a1, Ltbp1, Fbln1, Papln, Nid2, Vegfa, Lama3, Fn1, Lamc2, Ush2a, Col5a1, Lamc3, Col15a1, Emilin1, Alb, Eln, Col4a1, Cfdp1, Thsd4, Col12a1, Loxl1, Trf, Fras1, Lad1, Egflam, Col27a1, Col28a1	GO_CellularComponent	Hypermethylated
GO:0030136	clathrin-coated vesicle	89	21	8.47	0.000167059	ENSMUSG00000001036, ENSMUSG00000002365, ENSMUSG00000006169, ENSMUSG00000019804, ENSMUSG00000019861, ENSMUSG00000020961, ENSMUSG00000021687, ENSMUSG00000022791, ENSMUSG00000022841, ENSMUSG00000024983, ENSMUSG00000030327, ENSMUSG00000031731, ENSMUSG00000032220, ENSMUSG00000033335, ENSMUSG00000034940, ENSMUSG00000035392, ENSMUSG00000037295, ENSMUSG00000040249, ENSMUSG00000042364, ENSMUSG00000057530,…	Epn2, Snx9, Clint1, Snx3, Gopc, Ston2, Scamp1, Tnk2, Ap2m1, Vti1a, Necap1, Ap1g1, Myo1e, Dnm2, Synrg, Dennd1a, Ldlrap1, Lrp1, Snx18, Ece1, Sort1	GO_CellularComponent	Hypermethylated
GO:0044432	endoplasmic reticulum part	540	79	51.37	0.000169767	ENSMUSG00000001155, ENSMUSG00000001249, ENSMUSG00000003721, ENSMUSG00000003814, ENSMUSG00000005232, ENSMUSG00000006676, ENSMUSG00000010517, ENSMUSG00000018042, ENSMUSG00000018442, ENSMUSG00000020048, ENSMUSG00000020109, ENSMUSG00000020149, ENSMUSG00000020189, ENSMUSG00000020484, ENSMUSG00000020571, ENSMUSG00000020609, ENSMUSG00000020715, ENSMUSG00000020964, ENSMUSG00000021000, ENSMUSG00000021087,…	Ftcd, Hpn, Insig2, Calr, G6pc2, Usp19, Faf1, Cyb5r3, Derl2, Hsp90b1, Dnajb12, Rab1a, Osbpl8, Xbp1, Pdia6, Apob, Ern1, Sel1l, Mia2, Rtn1, Fdft1, Elovl2, Slc35b3, Dnajc3, Srebf2, Tmbim6, Cd4, Slc37a1, Lpin2, Sec11c, Cyb5a, Syvn1, Vti1a, P4hb, Cyp2e1, Sec11a, Faf2, Dst, Capn2, Tor1a, Hspa5, Slc27a2, Aldob, Erp44, Plpp3, Hpd, Atp2a2, Osbpl3, Tmem43, Itpr1, Itpr2, Dgat2, Ebp, Gpat4, Herpud1, Sc5d, Hyo…	GO_CellularComponent	Hypermethylated
GO:0034358	plasma lipoprotein particle	36	12	3.42	0.000172727	ENSMUSG00000000049, ENSMUSG00000001247, ENSMUSG00000015243, ENSMUSG00000020609, ENSMUSG00000021340, ENSMUSG00000022037, ENSMUSG00000032079, ENSMUSG00000032080, ENSMUSG00000032193, ENSMUSG00000032207, ENSMUSG00000034088, ENSMUSG00000040017	Apoh, Lsr, Abca1, Apob, Gpld1, Clu, Apoa5, Apoa4, Ldlr, Lipc, Hdlbp, Saa4	GO_CellularComponent	Hypermethylated
GO:1990777	lipoprotein particle	36	12	3.42	0.000172727	ENSMUSG00000000049, ENSMUSG00000001247, ENSMUSG00000015243, ENSMUSG00000020609, ENSMUSG00000021340, ENSMUSG00000022037, ENSMUSG00000032079, ENSMUSG00000032080, ENSMUSG00000032193, ENSMUSG00000032207, ENSMUSG00000034088, ENSMUSG00000040017	Apoh, Lsr, Abca1, Apob, Gpld1, Clu, Apoa5, Apoa4, Ldlr, Lipc, Hdlbp, Saa4	GO_CellularComponent	Hypermethylated
GO:0005789	endoplasmic reticulum membrane	442	67	42.05	0.000195506	ENSMUSG00000001155, ENSMUSG00000001249, ENSMUSG00000003721, ENSMUSG00000003814, ENSMUSG00000005232, ENSMUSG00000006676, ENSMUSG00000010517, ENSMUSG00000018042, ENSMUSG00000018442, ENSMUSG00000020048, ENSMUSG00000020109, ENSMUSG00000020149, ENSMUSG00000020484, ENSMUSG00000020715, ENSMUSG00000020964, ENSMUSG00000021087, ENSMUSG00000021273, ENSMUSG00000021364, ENSMUSG00000021432, ENSMUSG00000022136,…	Ftcd, Hpn, Insig2, Calr, G6pc2, Usp19, Faf1, Cyb5r3, Derl2, Hsp90b1, Dnajb12, Rab1a, Xbp1, Ern1, Sel1l, Rtn1, Fdft1, Elovl2, Slc35b3, Dnajc3, Srebf2, Tmbim6, Cd4, Slc37a1, Lpin2, Sec11c, Cyb5a, Syvn1, Vti1a, Cyp2e1, Sec11a, Faf2, Dst, Tor1a, Hspa5, Slc27a2, Aldob, Erp44, Plpp3, Hpd, Atp2a2, Itpr1, Itpr2, Dgat2, Ebp, Gpat4, Herpud1, Sc5d, Elovl5, Reep6, Pln, Elovl3, Pigk, Nploc4, Elovl6, Insig1, S…	GO_CellularComponent	Hypermethylated
GO:0098827	endoplasmic reticulum subcompartment	455	68	43.28	0.00026087	ENSMUSG00000001155, ENSMUSG00000001249, ENSMUSG00000003721, ENSMUSG00000003814, ENSMUSG00000005232, ENSMUSG00000006676, ENSMUSG00000010517, ENSMUSG00000018042, ENSMUSG00000018442, ENSMUSG00000020048, ENSMUSG00000020109, ENSMUSG00000020149, ENSMUSG00000020189, ENSMUSG00000020484, ENSMUSG00000020715, ENSMUSG00000020964, ENSMUSG00000021087, ENSMUSG00000021273, ENSMUSG00000021364, ENSMUSG00000021432,…	Ftcd, Hpn, Insig2, Calr, G6pc2, Usp19, Faf1, Cyb5r3, Derl2, Hsp90b1, Dnajb12, Rab1a, Osbpl8, Xbp1, Ern1, Sel1l, Rtn1, Fdft1, Elovl2, Slc35b3, Dnajc3, Srebf2, Tmbim6, Cd4, Slc37a1, Lpin2, Sec11c, Cyb5a, Syvn1, Vti1a, Cyp2e1, Sec11a, Faf2, Dst, Tor1a, Hspa5, Slc27a2, Aldob, Erp44, Plpp3, Hpd, Atp2a2, Itpr1, Itpr2, Dgat2, Ebp, Gpat4, Herpud1, Sc5d, Elovl5, Reep6, Pln, Elovl3, Pigk, Nploc4, Elovl6, I…	GO_CellularComponent	Hypermethylated
GO:0070013	intracellular organelle lumen	3585	401	341.04	0.00026087	ENSMUSG00000000134, ENSMUSG00000000216, ENSMUSG00000000441, ENSMUSG00000000708, ENSMUSG00000000787, ENSMUSG00000001542, ENSMUSG00000001576, ENSMUSG00000001911, ENSMUSG00000002028, ENSMUSG00000002250, ENSMUSG00000002307, ENSMUSG00000002455, ENSMUSG00000003814, ENSMUSG00000004268, ENSMUSG00000004356, ENSMUSG00000004661, ENSMUSG00000004815, ENSMUSG00000005225, ENSMUSG00000005609, ENSMUSG00000005677,…	Tfe3, Scnn1g, Raf1, Kat2b, Ddx3x, Ell2, Ergic1, Nfix, Kmt2a, Ppard, Daxx, Prpf6, Calr, Emg1, Utp20, Arid3b, Dgkq, Plekha8, Ctr9, Nr1i3, Cs, Ncoa2, Nr2c1, Clint1, Rbm14, Gtf2h1, Msh5, Zmiz1, Tle1, Ncaph2, Pttg1ip, Tnpo1, Cdk9, Pten, Dnajc7, Camta1, Clpx, Mocs2, Srf, Sqstm1, Rxra, Mapkapk2, Lamp2, Pacsin2, Srsf6, Zc3h18, Cdc6, Hnf4a, Ddx27, Cyth3, Med13l, Vmp1, Smurf2, Mapt, Akap1, Ncor1, Pip4k2b, …	GO_CellularComponent	Hypermethylated
GO:0032991	macromolecular complex	4840	527	460.43	0.00026087	ENSMUSG00000000049, ENSMUSG00000000134, ENSMUSG00000000149, ENSMUSG00000000216, ENSMUSG00000000303, ENSMUSG00000000374, ENSMUSG00000000631, ENSMUSG00000000708, ENSMUSG00000000787, ENSMUSG00000001036, ENSMUSG00000001247, ENSMUSG00000001424, ENSMUSG00000001435, ENSMUSG00000001542, ENSMUSG00000001847, ENSMUSG00000001864, ENSMUSG00000001870, ENSMUSG00000002028, ENSMUSG00000002100, ENSMUSG00000002307,…	Apoh, Tfe3, Gna12, Scnn1g, Cdh1, Trappc10, Myo18a, Kat2b, Ddx3x, Epn2, Lsr, Snd1, Col18a1, Ell2, Rac1, Aif1l, Ltbp1, Kmt2a, Mybpc3, Daxx, Prpf6, Cdkn1b, Ranbp2, Grik5, Insig2, Calr, Akt2, Emg1, Utp20, Mcoln1, Wwox, Mlxipl, Adcy9, Ctr9, Ncoa2, Fbln1, Rbm14, Gtf2h1, Hspa1l, Tle1, Carhsp1, Ncaph2, Cdk9, Hyal2, Faf1, Pdhx, C8g, Abca1, Sash1, Clpx, Itga2, Mocs2, Sqstm1, Rxra, Cacna1d, Lamp2, Plcg1, Ca…	GO_CellularComponent	Hypermethylated
GO:0005778	peroxisomal membrane	49	14	4.66	0.000276596	ENSMUSG00000000876, ENSMUSG00000002763, ENSMUSG00000008540, ENSMUSG00000018796, ENSMUSG00000020777, ENSMUSG00000024507, ENSMUSG00000027187, ENSMUSG00000027359, ENSMUSG00000028127, ENSMUSG00000028975, ENSMUSG00000029047, ENSMUSG00000040374, ENSMUSG00000048076, ENSMUSG00000067825	Pxmp4, Pex6, Mgst1, Acsl1, Acox1, Hsd17b4, Cat, Slc27a2, Abcd3, Pex14, Pex10, Pex2, Arf1, Pex26	GO_CellularComponent	Hypermethylated
GO:0031903	microbody membrane	49	14	4.66	0.000276596	ENSMUSG00000000876, ENSMUSG00000002763, ENSMUSG00000008540, ENSMUSG00000018796, ENSMUSG00000020777, ENSMUSG00000024507, ENSMUSG00000027187, ENSMUSG00000027359, ENSMUSG00000028127, ENSMUSG00000028975, ENSMUSG00000029047, ENSMUSG00000040374, ENSMUSG00000048076, ENSMUSG00000067825	Pxmp4, Pex6, Mgst1, Acsl1, Acox1, Hsd17b4, Cat, Slc27a2, Abcd3, Pex14, Pex10, Pex2, Arf1, Pex26	GO_CellularComponent	Hypermethylated
GO:0032994	protein-lipid complex	38	12	3.61	0.000294737	ENSMUSG00000000049, ENSMUSG00000001247, ENSMUSG00000015243, ENSMUSG00000020609, ENSMUSG00000021340, ENSMUSG00000022037, ENSMUSG00000032079, ENSMUSG00000032080, ENSMUSG00000032193, ENSMUSG00000032207, ENSMUSG00000034088, ENSMUSG00000040017	Apoh, Lsr, Abca1, Apob, Gpld1, Clu, Apoa5, Apoa4, Ldlr, Lipc, Hdlbp, Saa4	GO_CellularComponent	Hypermethylated
GO:0043235	receptor complex	320	51	30.44	0.000354167	ENSMUSG00000003378, ENSMUSG00000004567, ENSMUSG00000015533, ENSMUSG00000015846, ENSMUSG00000020122, ENSMUSG00000020696, ENSMUSG00000021756, ENSMUSG00000022041, ENSMUSG00000022817, ENSMUSG00000023944, ENSMUSG00000024254, ENSMUSG00000025006, ENSMUSG00000025089, ENSMUSG00000025980, ENSMUSG00000026117, ENSMUSG00000026417, ENSMUSG00000026514, ENSMUSG00000026814, ENSMUSG00000026836, ENSMUSG00000026923,…	Grik5, Mcoln1, Itga2, Rxra, Egfr, Rffl, Il6st, Chrna2, Itgb5, Hsp90ab1, Abcg8, Sorbs1, Gfra1, Hspd1, Zap70, Pigr, Cnih3, Eng, Acvr1, Notch1, Notch2, Cntfr, Emilin1, Tgfbr3, Ret, Lrp6, Grin2b, Itpr2, Il4ra, Ikbkb, Nr3c2, Tradd, Grik4, Ldlr, Smad3, Tgfbr2, Trf, Hfe2, Itga9, Lrp1, Vwc2l, Il23r, Gprc5c, Lifr, Mtnr1a, Ntrk2, Ghr, Grin2a, B2m, Ceacam1, Shisa8	GO_CellularComponent	Hypermethylated
GO:0060076	excitatory synapse	39	12	3.71	0.000371134	ENSMUSG00000007617, ENSMUSG00000025372, ENSMUSG00000028525, ENSMUSG00000030806, ENSMUSG00000030849, ENSMUSG00000032589, ENSMUSG00000033295, ENSMUSG00000035864, ENSMUSG00000048988, ENSMUSG00000049044, ENSMUSG00000049939, ENSMUSG00000055254	Homer1, Baiap2, Pde4b, Stx1b, Fgfr2, Bsn, Ptprf, Syt1, Elfn1, Rapgef4, Lrrc4, Ntrk2	GO_CellularComponent	Hypermethylated
GO:0098791	Golgi subcompartment	395	60	37.58	0.000387755	ENSMUSG00000000303, ENSMUSG00000000631, ENSMUSG00000001155, ENSMUSG00000001847, ENSMUSG00000002365, ENSMUSG00000005225, ENSMUSG00000010047, ENSMUSG00000014959, ENSMUSG00000016534, ENSMUSG00000018417, ENSMUSG00000020149, ENSMUSG00000020740, ENSMUSG00000021375, ENSMUSG00000021432, ENSMUSG00000021686, ENSMUSG00000021687, ENSMUSG00000022946, ENSMUSG00000023030, ENSMUSG00000024073, ENSMUSG00000024085,…	Cdh1, Myo18a, Ftcd, Rac1, Snx9, Plekha8, Hyal2, Gorasp2, Lamp2, Myo1b, Rab1a, Gga3, Kif13a, Slc35b3, Ap3b1, Scamp1, Dopey2, Slc11a2, Birc6, Man2a1, Pcsk5, Cyp2e1, Optn, Atp9a, St3gal3, Plk3, Rer1, Uso1, Hpd, Cit, Cux1, Rab30, Ap1g1, St3gal2, Mbtps1, Bace1, Bsn, Arap1, Dnm2, Clasp2, Nsf, Becn1, Pcsk7, Ric1, Cnst, Lap3, Abcb4, Atxn2, Prkce, Whamm, Arf1, Sgms2, St6galnac3, BC004004, Rab31, Stk24, Ap…	GO_CellularComponent	Hypermethylated
GO:0098590	plasma membrane region	946	123	89.99	0.00040404	ENSMUSG00000000149, ENSMUSG00000000216, ENSMUSG00000000303, ENSMUSG00000000326, ENSMUSG00000000627, ENSMUSG00000001436, ENSMUSG00000001847, ENSMUSG00000003279, ENSMUSG00000003378, ENSMUSG00000004056, ENSMUSG00000006435, ENSMUSG00000007617, ENSMUSG00000007815, ENSMUSG00000010047, ENSMUSG00000010064, ENSMUSG00000011034, ENSMUSG00000013663, ENSMUSG00000015968, ENSMUSG00000016664, ENSMUSG00000018411,…	Gna12, Scnn1g, Cdh1, Comt, Sema4f, Slc19a1, Rac1, Dlgap1, Grik5, Akt2, Neurl1a, Homer1, Rhoa, Hyal2, Slc38a3, Slc5a1, Pten, Cacna1d, Pacsin2, Mapt, Akap1, Gopc, Lin7a, Egfr, Ndufs7, Slc22a4, Slc9a3r1, Slc10a1, Hsp90aa1, Marveld2, Spata13, Chrna2, Plec, Cxadr, Slc11a2, Slc10a2, Slc22a1, Slc29a1, Hsp90ab1, Slc3a1, Abcg8, Cdh2, Slc23a1, Gnaq, Sorbs1, Abcc2, Cpn1, Baiap2, Fn1, Cnih3, Kifap3, Ush2a, N…	GO_CellularComponent	Hypermethylated
GO:0034364	high-density lipoprotein particle	24	9	2.28	0.00044	ENSMUSG00000000049, ENSMUSG00000015243, ENSMUSG00000021340, ENSMUSG00000022037, ENSMUSG00000032079, ENSMUSG00000032080, ENSMUSG00000032207, ENSMUSG00000034088, ENSMUSG00000040017	Apoh, Abca1, Gpld1, Clu, Apoa5, Apoa4, Lipc, Hdlbp, Saa4	GO_CellularComponent	Hypermethylated
GO:0009898	cytoplasmic side of plasma membrane	175	32	16.65	0.000455446	ENSMUSG00000000149, ENSMUSG00000000303, ENSMUSG00000002365, ENSMUSG00000007815, ENSMUSG00000013663, ENSMUSG00000018001, ENSMUSG00000018411, ENSMUSG00000020599, ENSMUSG00000020716, ENSMUSG00000021219, ENSMUSG00000022500, ENSMUSG00000022791, ENSMUSG00000024639, ENSMUSG00000024697, ENSMUSG00000025555, ENSMUSG00000026117, ENSMUSG00000026131, ENSMUSG00000026842, ENSMUSG00000026991, ENSMUSG00000028530,…	Gna12, Cdh1, Snx9, Rhoa, Pten, Cyth3, Mapt, Rgs9, Nf1, Rgs6, Litaf, Tnk2, Gnaq, Gna14, Farp1, Zap70, Dst, Abl1, Pkp4, Jak1, Epb41, Errfi1, Atp2a2, Ikbkb, Jak3, Atp2c2, Ldlrap1, Fermt2, Ptpn3, Snx18, Gng7, Fgfr3	GO_CellularComponent	Hypermethylated
GO:0005768	endosome	754	101	71.73	0.000490196	ENSMUSG00000000303, ENSMUSG00000000374, ENSMUSG00000001588, ENSMUSG00000001847, ENSMUSG00000003031, ENSMUSG00000003200, ENSMUSG00000003948, ENSMUSG00000004056, ENSMUSG00000004567, ENSMUSG00000004815, ENSMUSG00000007815, ENSMUSG00000015837, ENSMUSG00000016534, ENSMUSG00000016664, ENSMUSG00000018417, ENSMUSG00000018442, ENSMUSG00000019804, ENSMUSG00000020122, ENSMUSG00000020149, ENSMUSG00000020696,…	Cdh1, Trappc10, Acap1, Rac1, Cdkn1b, Sh3gl1, Mmd, Akt2, Mcoln1, Dgkq, Rhoa, Sqstm1, Lamp2, Pacsin2, Myo1b, Derl2, Snx3, Egfr, Rab1a, Rffl, Gga3, Kif13a, Scamp1, Nisch, Itm2b, Litaf, Mgrn1, Tnk2, Adcy5, Hrg, Dopey2, Ifnar1, Slc11a2, Birc6, Nedd4l, Vti1a, Gcgr, Aatk, Tm9sf2, March8, Rab40c, Nrp1, Hspd1, Pigr, Optn, Grb14, Atp9a, Slc2a2, Astn2, Osbpl9, Prkcz, Zc3hav1, Ret, Lrp6, Lamtor1, Ap1g1, Usp1…	GO_CellularComponent	Hypermethylated
GO:0005938	cell cortex	239	40	22.74	0.000582524	ENSMUSG00000000303, ENSMUSG00000002307, ENSMUSG00000004056, ENSMUSG00000007815, ENSMUSG00000016256, ENSMUSG00000019969, ENSMUSG00000019978, ENSMUSG00000020189, ENSMUSG00000020486, ENSMUSG00000021281, ENSMUSG00000021373, ENSMUSG00000024304, ENSMUSG00000025812, ENSMUSG00000026479, ENSMUSG00000028001, ENSMUSG00000028649, ENSMUSG00000028745, ENSMUSG00000028906, ENSMUSG00000029053, ENSMUSG00000029580,…	Cdh1, Daxx, Akt2, Rhoa, Ctsz, Psen1, Epb41l2, Osbpl8, Sept4, Tnfaip2, Cap2, Cdh2, Pard3, Lamc2, Fga, Macf1, Capzb, Epb41, Prkcz, Actb, C2cd5, Itpr2, Fgfr2, Dlc1, Usp2, Myo1e, Bsn, Ppp1r9a, Clasp2, Fgb, Fgg, Eef1a1, Lasp1, Myrip, Gck, Insc, Fabp1, Sept9, Sptbn2, Fryl	GO_CellularComponent	Hypermethylated
GO:0099081	supramolecular polymer	839	110	79.81	0.000615385	ENSMUSG00000000708, ENSMUSG00000001333, ENSMUSG00000001847, ENSMUSG00000001864, ENSMUSG00000001870, ENSMUSG00000002100, ENSMUSG00000002307, ENSMUSG00000005886, ENSMUSG00000006782, ENSMUSG00000007617, ENSMUSG00000015968, ENSMUSG00000017009, ENSMUSG00000018411, ENSMUSG00000018417, ENSMUSG00000018501, ENSMUSG00000018707, ENSMUSG00000018830, ENSMUSG00000019873, ENSMUSG00000019942, ENSMUSG00000019969,…	Kat2b, Sync, Rac1, Aif1l, Ltbp1, Mybpc3, Daxx, Ncoa2, Cnp, Homer1, Cacna1d, Sdc4, Mapt, Myo1b, Ncor1, Dync1h1, Myh11, Reep3, Cdk1, Psen1, Map7, Psma6, Mta1, Kif13a, Habp4, Iqgap2, Map3k1, Vcl, Cct5, Ttll8, Plec, Gsk3b, Lrpprc, Dync2li1, Coro1b, Cdk2ap2, Baiap2, Pgm2, Nrp1, Dst, Rassf5, Kifap3, Ppp2r5a, Ak1, Col5a1, Upp2, Tbl1xr1, Serp1, Lmna, Dclk2, Pde4b, Macf1, Capzb, Prkcz, Dnajb6, Mapre3, Shr…	GO_CellularComponent	Hypermethylated
GO:0099080	supramolecular complex	840	110	79.91	0.000628571	ENSMUSG00000000708, ENSMUSG00000001333, ENSMUSG00000001847, ENSMUSG00000001864, ENSMUSG00000001870, ENSMUSG00000002100, ENSMUSG00000002307, ENSMUSG00000005886, ENSMUSG00000006782, ENSMUSG00000007617, ENSMUSG00000015968, ENSMUSG00000017009, ENSMUSG00000018411, ENSMUSG00000018417, ENSMUSG00000018501, ENSMUSG00000018707, ENSMUSG00000018830, ENSMUSG00000019873, ENSMUSG00000019942, ENSMUSG00000019969,…	Kat2b, Sync, Rac1, Aif1l, Ltbp1, Mybpc3, Daxx, Ncoa2, Cnp, Homer1, Cacna1d, Sdc4, Mapt, Myo1b, Ncor1, Dync1h1, Myh11, Reep3, Cdk1, Psen1, Map7, Psma6, Mta1, Kif13a, Habp4, Iqgap2, Map3k1, Vcl, Cct5, Ttll8, Plec, Gsk3b, Lrpprc, Dync2li1, Coro1b, Cdk2ap2, Baiap2, Pgm2, Nrp1, Dst, Rassf5, Kifap3, Ppp2r5a, Ak1, Col5a1, Upp2, Tbl1xr1, Serp1, Lmna, Dclk2, Pde4b, Macf1, Capzb, Prkcz, Dnajb6, Mapre3, Shr…	GO_CellularComponent	Hypermethylated
GO:0005802	trans-Golgi network	179	32	17.03	0.000666667	ENSMUSG00000000303, ENSMUSG00000000631, ENSMUSG00000001847, ENSMUSG00000002365, ENSMUSG00000005225, ENSMUSG00000016534, ENSMUSG00000018417, ENSMUSG00000020740, ENSMUSG00000021375, ENSMUSG00000021686, ENSMUSG00000021687, ENSMUSG00000022946, ENSMUSG00000023030, ENSMUSG00000024073, ENSMUSG00000024713, ENSMUSG00000026672, ENSMUSG00000027546, ENSMUSG00000030643, ENSMUSG00000031731, ENSMUSG00000032086,…	Cdh1, Myo18a, Rac1, Snx9, Plekha8, Lamp2, Myo1b, Gga3, Kif13a, Ap3b1, Scamp1, Dopey2, Slc11a2, Birc6, Pcsk5, Optn, Atp9a, Rab30, Ap1g1, Bace1, Bsn, Arap1, Dnm2, Clasp2, Becn1, Cnst, Lap3, Atxn2, Arf1, Rab31, Ap3s2, Arfip1	GO_CellularComponent	Hypermethylated
GO:0098796	membrane protein complex	637	87	60.6	0.000666667	ENSMUSG00000000149, ENSMUSG00000000303, ENSMUSG00000001036, ENSMUSG00000003721, ENSMUSG00000003814, ENSMUSG00000010517, ENSMUSG00000015083, ENSMUSG00000015533, ENSMUSG00000018442, ENSMUSG00000019302, ENSMUSG00000019804, ENSMUSG00000019906, ENSMUSG00000019969, ENSMUSG00000020053, ENSMUSG00000020153, ENSMUSG00000020402, ENSMUSG00000020599, ENSMUSG00000020715, ENSMUSG00000020740, ENSMUSG00000020964,…	Gna12, Cdh1, Epn2, Insig2, Calr, Faf1, C8g, Itga2, Derl2, Atp6v0a1, Snx3, Lin7a, Psen1, Igf1, Ndufs7, Vdac1, Rgs9, Ern1, Gga3, Sel1l, Rgs6, Ap3b1, Dnajc3, C9, C6, Ndufb9, Srebf2, Tnk2, Itgb5, Ap2m1, Atp5j, Atp5o, Slc11a2, Abcg8, Cdh2, Sec11c, Gnaq, Gna14, Syvn1, Vti1a, Sorbs1, Gfra1, Atp5b, Cox8b, Sec11a, Faf2, Hc, Mfn1, Emilin1, Tgfbr3, C8b, Ret, Lrp6, Necap1, Stx1b, Lamtor1, Ap1g1, Nectin1, Arc…	GO_CellularComponent	Hypermethylated
GO:0099512	supramolecular fiber	833	109	79.24	0.000666667	ENSMUSG00000000708, ENSMUSG00000001333, ENSMUSG00000001847, ENSMUSG00000001864, ENSMUSG00000001870, ENSMUSG00000002100, ENSMUSG00000002307, ENSMUSG00000005886, ENSMUSG00000006782, ENSMUSG00000007617, ENSMUSG00000015968, ENSMUSG00000017009, ENSMUSG00000018411, ENSMUSG00000018417, ENSMUSG00000018501, ENSMUSG00000018707, ENSMUSG00000018830, ENSMUSG00000019873, ENSMUSG00000019942, ENSMUSG00000019969,…	Kat2b, Sync, Rac1, Aif1l, Ltbp1, Mybpc3, Daxx, Ncoa2, Cnp, Homer1, Cacna1d, Sdc4, Mapt, Myo1b, Ncor1, Dync1h1, Myh11, Reep3, Cdk1, Psen1, Map7, Psma6, Mta1, Kif13a, Habp4, Iqgap2, Map3k1, Vcl, Cct5, Ttll8, Plec, Gsk3b, Lrpprc, Dync2li1, Coro1b, Cdk2ap2, Baiap2, Pgm2, Nrp1, Dst, Rassf5, Kifap3, Ppp2r5a, Ak1, Col5a1, Upp2, Tbl1xr1, Serp1, Lmna, Dclk2, Pde4b, Macf1, Capzb, Prkcz, Dnajb6, Mapre3, Shr…	GO_CellularComponent	Hypermethylated
GO:0043296	apical junction complex	128	25	12.18	0.000715596	ENSMUSG00000000303, ENSMUSG00000007815, ENSMUSG00000017386, ENSMUSG00000018001, ENSMUSG00000019906, ENSMUSG00000021636, ENSMUSG00000022865, ENSMUSG00000025812, ENSMUSG00000026657, ENSMUSG00000028434, ENSMUSG00000029053, ENSMUSG00000029381, ENSMUSG00000030064, ENSMUSG00000031788, ENSMUSG00000032012, ENSMUSG00000032232, ENSMUSG00000032473, ENSMUSG00000032531, ENSMUSG00000037815, ENSMUSG00000040296,…	Cdh1, Rhoa, Traf4, Cyth3, Lin7a, Marveld2, Cxadr, Pard3, Frmd4a, Epb41l4b, Prkcz, Shroom3, Frmd4b, Kifc3, Nectin1, Cgnl1, Cldn18, Amotl2, Ctnna1, Ddx58, Synpo, Cldn14, Cldn2, Ank3, Ccnd1	GO_CellularComponent	Hypermethylated
GO:0098797	plasma membrane protein complex	222	37	21.12	0.000981818	ENSMUSG00000000149, ENSMUSG00000000303, ENSMUSG00000015083, ENSMUSG00000015533, ENSMUSG00000019906, ENSMUSG00000019969, ENSMUSG00000020053, ENSMUSG00000020599, ENSMUSG00000021219, ENSMUSG00000022149, ENSMUSG00000022181, ENSMUSG00000022791, ENSMUSG00000022817, ENSMUSG00000022841, ENSMUSG00000024254, ENSMUSG00000024304, ENSMUSG00000024639, ENSMUSG00000024697, ENSMUSG00000025006, ENSMUSG00000025089,…	Gna12, Cdh1, C8g, Itga2, Lin7a, Psen1, Igf1, Rgs9, Rgs6, C9, C6, Tnk2, Itgb5, Ap2m1, Abcg8, Cdh2, Gnaq, Gna14, Sorbs1, Gfra1, Hc, Emilin1, Tgfbr3, C8b, Ret, Lrp6, Nectin1, C8a, Fzd8, Ldlrap1, Ctnna1, Hfe2, Itga9, Dmd, Gjb1, Gng7, B2m	GO_CellularComponent	Hypermethylated
GO:0044459	plasma membrane part	2384	272	226.79	0.00101786	ENSMUSG00000000149, ENSMUSG00000000216, ENSMUSG00000000303, ENSMUSG00000000326, ENSMUSG00000000530, ENSMUSG00000000627, ENSMUSG00000001227, ENSMUSG00000001249, ENSMUSG00000001436, ENSMUSG00000001847, ENSMUSG00000002365, ENSMUSG00000003279, ENSMUSG00000003378, ENSMUSG00000003814, ENSMUSG00000004056, ENSMUSG00000005580, ENSMUSG00000005950, ENSMUSG00000006435, ENSMUSG00000006445, ENSMUSG00000007440,…	Gna12, Scnn1g, Cdh1, Comt, Acvrl1, Sema4f, Sema6b, Hpn, Slc19a1, Rac1, Snx9, Dlgap1, Grik5, Calr, Akt2, Adcy9, P2rx5, Neurl1a, Epha2, Pcdha10, Homer1, Rhoa, Slc16a12, Hyal2, Slc38a3, Slc5a1, Pten, C8g, Abca1, Itga2, Cacna1d, Pacsin2, Cacnb4, Cyth3, Mapt, Akap1, Slc13a3, Slc16a10, Gopc, Ptprk, Lin7a, Psen1, Igf1, Npffr1, Egfr, Ndufs7, Slc22a4, Rack1, Sdc1, Rgs9, Slc7a15, Asic2, Nf1, Slc9a3r1, Slc1…	GO_CellularComponent	Hypermethylated
GO:0046930	pore complex	17	7	1.62	0.00101786	ENSMUSG00000015083, ENSMUSG00000020402, ENSMUSG00000022149, ENSMUSG00000022181, ENSMUSG00000026874, ENSMUSG00000029656, ENSMUSG00000035031	C8g, Vdac1, C9, C6, Hc, C8b, C8a	GO_CellularComponent	Hypermethylated
GO:0030018	Z disc	117	23	11.13	0.00104425	ENSMUSG00000001333, ENSMUSG00000002100, ENSMUSG00000007617, ENSMUSG00000015968, ENSMUSG00000019969, ENSMUSG00000021823, ENSMUSG00000025791, ENSMUSG00000026131, ENSMUSG00000026626, ENSMUSG00000028525, ENSMUSG00000028745, ENSMUSG00000029131, ENSMUSG00000030209, ENSMUSG00000030470, ENSMUSG00000030847, ENSMUSG00000031461, ENSMUSG00000034868, ENSMUSG00000039103, ENSMUSG00000039639, ENSMUSG00000043079,…	Sync, Mybpc3, Homer1, Cacna1d, Psen1, Vcl, Pgm2, Dst, Ppp2r5a, Pde4b, Capzb, Dnajb6, Grin2b, Csrp3, Bag3, Myom2, Myl12b, Nexn, Kcne1, Synpo, Dmd, Syne2, Ank3	GO_CellularComponent	Hypermethylated
GO:0005604	basement membrane	103	21	9.8	0.00107018	ENSMUSG00000001435, ENSMUSG00000006369, ENSMUSG00000021223, ENSMUSG00000021806, ENSMUSG00000023951, ENSMUSG00000024421, ENSMUSG00000026193, ENSMUSG00000026479, ENSMUSG00000026609, ENSMUSG00000026837, ENSMUSG00000026840, ENSMUSG00000028339, ENSMUSG00000029368, ENSMUSG00000031502, ENSMUSG00000031954, ENSMUSG00000032334, ENSMUSG00000032554, ENSMUSG00000034687, ENSMUSG00000041782, ENSMUSG00000042961,…	Col18a1, Fbln1, Papln, Nid2, Vegfa, Lama3, Fn1, Lamc2, Ush2a, Col5a1, Lamc3, Col15a1, Alb, Col4a1, Cfdp1, Loxl1, Trf, Fras1, Lad1, Egflam, Col28a1	GO_CellularComponent	Hypermethylated
GO:0045202	synapse	919	117	87.42	0.00111304	ENSMUSG00000000303, ENSMUSG00000000326, ENSMUSG00000000627, ENSMUSG00000001333, ENSMUSG00000001847, ENSMUSG00000003279, ENSMUSG00000003378, ENSMUSG00000004633, ENSMUSG00000005886, ENSMUSG00000006435, ENSMUSG00000007617, ENSMUSG00000007815, ENSMUSG00000013663, ENSMUSG00000015533, ENSMUSG00000017412, ENSMUSG00000018411, ENSMUSG00000018428, ENSMUSG00000019302, ENSMUSG00000019861, ENSMUSG00000019906,…	Cdh1, Comt, Sema4f, Sync, Rac1, Dlgap1, Grik5, Chn2, Ncoa2, Neurl1a, Homer1, Rhoa, Pten, Itga2, Cacnb4, Mapt, Akap1, Atp6v0a1, Gopc, Lin7a, Psen1, Egfr, Rab1a, Ndufs7, Ddc, Mdm2, Cyfip2, Vdac1, Asic2, Nf1, Cep112, Ston2, Amph, Cap2, Scamp1, Camk2g, Chrna2, Ctnnd2, Gsk3b, Ap2m1, Cxadr, Itsn1, Sos1, Cdh2, Vti1a, Got1, Dnmbp, Cpn1, Baiap2, Farp1, Rab40c, Il1r1, Dst, Glul, Cnih3, Ush2a, Abl1, Tor1a, …	GO_CellularComponent	Hypermethylated
GO:0016323	basolateral plasma membrane	217	36	20.64	0.00118966	ENSMUSG00000000303, ENSMUSG00000001436, ENSMUSG00000010064, ENSMUSG00000019906, ENSMUSG00000020122, ENSMUSG00000021135, ENSMUSG00000021270, ENSMUSG00000021636, ENSMUSG00000022565, ENSMUSG00000022865, ENSMUSG00000023829, ENSMUSG00000023942, ENSMUSG00000023944, ENSMUSG00000024304, ENSMUSG00000024354, ENSMUSG00000027340, ENSMUSG00000027690, ENSMUSG00000027882, ENSMUSG00000030236, ENSMUSG00000032076,…	Cdh1, Slc19a1, Slc38a3, Lin7a, Egfr, Slc10a1, Hsp90aa1, Marveld2, Plec, Cxadr, Slc22a1, Slc29a1, Hsp90ab1, Cdh2, Slc23a1, Slc23a2, Slc2a2, Stxbp3, Slco1b2, Cadm1, Ldlr, Aqp9, Trf, Abcc4, Ldlrap1, Hfe2, Itga9, Lrp1, Slco1a1, Rapgef4, Agtr1a, Dsp, Cnnm2, Ank3, Ceacam1, Hspa1a	GO_CellularComponent	Hypermethylated
GO:0019898	extrinsic component of membrane	266	42	25.3	0.00126496	ENSMUSG00000000149, ENSMUSG00000000303, ENSMUSG00000001847, ENSMUSG00000002365, ENSMUSG00000007815, ENSMUSG00000016664, ENSMUSG00000018001, ENSMUSG00000019804, ENSMUSG00000020599, ENSMUSG00000020936, ENSMUSG00000021219, ENSMUSG00000022791, ENSMUSG00000024304, ENSMUSG00000024639, ENSMUSG00000024697, ENSMUSG00000025089, ENSMUSG00000025173, ENSMUSG00000025555, ENSMUSG00000026117, ENSMUSG00000026842,…	Gna12, Cdh1, Rac1, Snx9, Rhoa, Pacsin2, Cyth3, Snx3, Rgs9, Nmt1, Rgs6, Tnk2, Cdh2, Gnaq, Gna14, Gfra1, Wdr45b, Farp1, Zap70, Abl1, Tor1a, Jak1, Scp2, Errfi1, Atp2a2, Jak3, Nectin1, Trf, Bsn, Mgll, Becn1, Fermt2, Ctnna1, Pik3r1, Snx18, Wdfy3, Wdr81, Gng7, Ghr, Wdr91, Plg, Rab7	GO_CellularComponent	Hypermethylated
GO:0043292	contractile fiber	218	36	20.74	0.00127119	ENSMUSG00000000708, ENSMUSG00000001333, ENSMUSG00000002100, ENSMUSG00000007617, ENSMUSG00000015968, ENSMUSG00000017009, ENSMUSG00000018830, ENSMUSG00000019969, ENSMUSG00000021024, ENSMUSG00000021476, ENSMUSG00000021823, ENSMUSG00000022565, ENSMUSG00000025791, ENSMUSG00000026131, ENSMUSG00000026626, ENSMUSG00000026817, ENSMUSG00000028525, ENSMUSG00000028745, ENSMUSG00000029131, ENSMUSG00000030209,…	Kat2b, Sync, Mybpc3, Homer1, Cacna1d, Sdc4, Myh11, Psen1, Psma6, Habp4, Vcl, Plec, Pgm2, Dst, Ppp2r5a, Ak1, Pde4b, Capzb, Dnajb6, Grin2b, Csrp3, Bag3, Myom2, Rpl4, Myl12b, Nexn, Kcne1, Lman1, Synpo, Dmd, Arf1, Nrap, Myh13, Syne2, Ank3, Sco2	GO_CellularComponent	Hypermethylated
GO:0005654	nucleoplasm	2367	269	225.17	0.00131092	ENSMUSG00000000134, ENSMUSG00000000216, ENSMUSG00000000441, ENSMUSG00000000708, ENSMUSG00000001542, ENSMUSG00000001576, ENSMUSG00000001911, ENSMUSG00000002028, ENSMUSG00000002307, ENSMUSG00000002455, ENSMUSG00000004661, ENSMUSG00000004815, ENSMUSG00000005225, ENSMUSG00000005609, ENSMUSG00000005677, ENSMUSG00000005886, ENSMUSG00000005897, ENSMUSG00000006169, ENSMUSG00000006456, ENSMUSG00000006599,…	Tfe3, Scnn1g, Raf1, Kat2b, Ell2, Ergic1, Nfix, Kmt2a, Daxx, Prpf6, Arid3b, Dgkq, Plekha8, Ctr9, Nr1i3, Ncoa2, Nr2c1, Clint1, Rbm14, Gtf2h1, Zmiz1, Tle1, Ncaph2, Pttg1ip, Cdk9, Pten, Dnajc7, Clpx, Mocs2, Sqstm1, Mapkapk2, Pacsin2, Srsf6, Zc3h18, Cdc6, Hnf4a, Cyth3, Med13l, Smurf2, Mapt, Ncor1, Pip4k2b, Nars2, Atp6v0a1, Ddx39b, Hsf2, Epb41l2, Med23, Sirt1, Cand1, Mdm2, Txnrd1, Sumo3, Rack1, Sept4, …	GO_CellularComponent	Hypermethylated
GO:0030016	myofibril	204	34	19.41	0.00146667	ENSMUSG00000000708, ENSMUSG00000001333, ENSMUSG00000002100, ENSMUSG00000007617, ENSMUSG00000015968, ENSMUSG00000017009, ENSMUSG00000019969, ENSMUSG00000021024, ENSMUSG00000021476, ENSMUSG00000021823, ENSMUSG00000025791, ENSMUSG00000026131, ENSMUSG00000026626, ENSMUSG00000026817, ENSMUSG00000028525, ENSMUSG00000028745, ENSMUSG00000029131, ENSMUSG00000030209, ENSMUSG00000030470, ENSMUSG00000030847,…	Kat2b, Sync, Mybpc3, Homer1, Cacna1d, Sdc4, Psen1, Psma6, Habp4, Vcl, Pgm2, Dst, Ppp2r5a, Ak1, Pde4b, Capzb, Dnajb6, Grin2b, Csrp3, Bag3, Myom2, Rpl4, Myl12b, Nexn, Kcne1, Lman1, Synpo, Dmd, Arf1, Nrap, Myh13, Syne2, Ank3, Sco2	GO_CellularComponent	Hypermethylated
GO:0016324	apical plasma membrane	293	45	27.87	0.00147107	ENSMUSG00000000216, ENSMUSG00000001436, ENSMUSG00000010047, ENSMUSG00000011034, ENSMUSG00000013663, ENSMUSG00000015968, ENSMUSG00000020122, ENSMUSG00000020334, ENSMUSG00000020733, ENSMUSG00000021270, ENSMUSG00000021636, ENSMUSG00000022565, ENSMUSG00000023030, ENSMUSG00000023073, ENSMUSG00000023942, ENSMUSG00000023944, ENSMUSG00000024254, ENSMUSG00000024304, ENSMUSG00000024354, ENSMUSG00000025194,…	Scnn1g, Slc19a1, Hyal2, Slc5a1, Pten, Cacna1d, Egfr, Slc22a4, Slc9a3r1, Hsp90aa1, Marveld2, Plec, Slc11a2, Slc10a2, Slc29a1, Hsp90ab1, Abcg8, Cdh2, Slc23a1, Abcc2, Fn1, Ush2a, Notch1, Slc23a2, Slc2a2, Stxbp3, Enpep, Cntfr, Prkaa2, Prkcz, Shroom3, Amotl2, Trf, Fxyd1, Pdzk1, Atp8b1, Kcne1, Myrip, Abcb4, Dsg2, Rapgef4, Sptbn2, Fat1, Ceacam1, Hspa1a	GO_CellularComponent	Hypermethylated
GO:0098562	cytoplasmic side of membrane	190	32	18.07	0.00168852	ENSMUSG00000000149, ENSMUSG00000000303, ENSMUSG00000002365, ENSMUSG00000007815, ENSMUSG00000013663, ENSMUSG00000018001, ENSMUSG00000018411, ENSMUSG00000020599, ENSMUSG00000020716, ENSMUSG00000021219, ENSMUSG00000022500, ENSMUSG00000022791, ENSMUSG00000024639, ENSMUSG00000024697, ENSMUSG00000025555, ENSMUSG00000026117, ENSMUSG00000026131, ENSMUSG00000026842, ENSMUSG00000026991, ENSMUSG00000028530,…	Gna12, Cdh1, Snx9, Rhoa, Pten, Cyth3, Mapt, Rgs9, Nf1, Rgs6, Litaf, Tnk2, Gnaq, Gna14, Farp1, Zap70, Dst, Abl1, Pkp4, Jak1, Epb41, Errfi1, Atp2a2, Ikbkb, Jak3, Atp2c2, Ldlrap1, Fermt2, Ptpn3, Snx18, Gng7, Fgfr3	GO_CellularComponent	Hypermethylated
GO:0030425	dendrite	608	81	57.84	0.00190244	ENSMUSG00000000326, ENSMUSG00000000530, ENSMUSG00000001847, ENSMUSG00000001870, ENSMUSG00000003378, ENSMUSG00000005580, ENSMUSG00000005886, ENSMUSG00000006435, ENSMUSG00000007617, ENSMUSG00000007815, ENSMUSG00000013663, ENSMUSG00000015968, ENSMUSG00000016541, ENSMUSG00000018411, ENSMUSG00000019889, ENSMUSG00000019969, ENSMUSG00000020372, ENSMUSG00000020704, ENSMUSG00000020716, ENSMUSG00000021102,…	Comt, Acvrl1, Rac1, Ltbp1, Grik5, Adcy9, Ncoa2, Neurl1a, Homer1, Rhoa, Pten, Cacna1d, Atxn10, Mapt, Ptprk, Psen1, Rack1, Asic2, Nf1, Glrx5, Il6st, Clu, Slc38a2, Srebf2, Tnk2, Gsk3b, Gnaq, Pcsk5, Baiap2, Farp1, Rptor, Capn2, Cnih3, Abl1, Hdc, Acad9, Txn1, Pde4b, Plk3, Capzb, Rufy3, Itpr1, Ret, Gabarapl1, Grin2b, Grik4, Cadm1, Nedd4, Trak1, Bsn, Ppp1r9a, Nsf, Cacna1a, Grip1, Becn1, Dennd1a, Dner, R…	GO_CellularComponent	Hypermethylated
GO:0031012	extracellular matrix	529	72	50.32	0.00195161	ENSMUSG00000000049, ENSMUSG00000001435, ENSMUSG00000001847, ENSMUSG00000001870, ENSMUSG00000002020, ENSMUSG00000003814, ENSMUSG00000006369, ENSMUSG00000018707, ENSMUSG00000020048, ENSMUSG00000020053, ENSMUSG00000021223, ENSMUSG00000021270, ENSMUSG00000021340, ENSMUSG00000021806, ENSMUSG00000022037, ENSMUSG00000022098, ENSMUSG00000022565, ENSMUSG00000022868, ENSMUSG00000022875, ENSMUSG00000022956,…	Apoh, Col18a1, Rac1, Ltbp1, Ltbp2, Calr, Fbln1, Dync1h1, Hsp90b1, Igf1, Papln, Hsp90aa1, Gpld1, Nid2, Clu, Bmp1, Plec, Ahsg, Kng1, Atp5o, Vegfa, Cdh2, Lama3, P4hb, Flnb, Atp5b, Hspd1, Fn1, Lamc2, Ush2a, Col5a1, Lamc3, Hspa5, Egfl7, F2, Lmna, Col15a1, Ambp, Podn, Prdx1, Emilin1, Tgfbr3, Alb, Eln, Pcsk6, Fgfr2, Gpc4, Col4a1, Crispld2, Cfdp1, Apoa4, Thsd4, Col12a1, Loxl1, Trf, Fras1, Eef2, Spon1, Rp…	GO_CellularComponent	Hypermethylated
GO:0031674	I band	131	24	12.46	0.00208	ENSMUSG00000000708, ENSMUSG00000001333, ENSMUSG00000002100, ENSMUSG00000007617, ENSMUSG00000015968, ENSMUSG00000019969, ENSMUSG00000021823, ENSMUSG00000025791, ENSMUSG00000026131, ENSMUSG00000026626, ENSMUSG00000028525, ENSMUSG00000028745, ENSMUSG00000029131, ENSMUSG00000030209, ENSMUSG00000030470, ENSMUSG00000030847, ENSMUSG00000031461, ENSMUSG00000034868, ENSMUSG00000039103, ENSMUSG00000039639,…	Kat2b, Sync, Mybpc3, Homer1, Cacna1d, Psen1, Vcl, Pgm2, Dst, Ppp2r5a, Pde4b, Capzb, Dnajb6, Grin2b, Csrp3, Bag3, Myom2, Myl12b, Nexn, Kcne1, Synpo, Dmd, Syne2, Ank3	GO_CellularComponent	Hypermethylated
GO:0014069	postsynaptic density	233	37	22.17	0.00212698	ENSMUSG00000003279, ENSMUSG00000003378, ENSMUSG00000005886, ENSMUSG00000006435, ENSMUSG00000007617, ENSMUSG00000018411, ENSMUSG00000020716, ENSMUSG00000021373, ENSMUSG00000021820, ENSMUSG00000022240, ENSMUSG00000022812, ENSMUSG00000024241, ENSMUSG00000024304, ENSMUSG00000025372, ENSMUSG00000026072, ENSMUSG00000026131, ENSMUSG00000026991, ENSMUSG00000028519, ENSMUSG00000028525, ENSMUSG00000028649,…	Dlgap1, Grik5, Ncoa2, Neurl1a, Homer1, Mapt, Nf1, Cap2, Camk2g, Ctnnd2, Gsk3b, Sos1, Cdh2, Baiap2, Il1r1, Dst, Pkp4, Dab1, Pde4b, Macf1, Epb41, Actb, Itpr1, Grin2b, Cadm1, Bsn, Ppp1r9a, Nsf, Grip1, Plcb4, Erc2, Sipa1l1, Cnn3, Ntrk2, Camk2b, Grin2a, Kalrn	GO_CellularComponent	Hypermethylated
GO:0044449	contractile fiber part	194	32	18.46	0.00229921	ENSMUSG00000000708, ENSMUSG00000001333, ENSMUSG00000002100, ENSMUSG00000007617, ENSMUSG00000015968, ENSMUSG00000017009, ENSMUSG00000018830, ENSMUSG00000019969, ENSMUSG00000021024, ENSMUSG00000021476, ENSMUSG00000021823, ENSMUSG00000025791, ENSMUSG00000026131, ENSMUSG00000026626, ENSMUSG00000026817, ENSMUSG00000028525, ENSMUSG00000028745, ENSMUSG00000029131, ENSMUSG00000030209, ENSMUSG00000030470,…	Kat2b, Sync, Mybpc3, Homer1, Cacna1d, Sdc4, Myh11, Psen1, Psma6, Habp4, Vcl, Pgm2, Dst, Ppp2r5a, Ak1, Pde4b, Capzb, Dnajb6, Grin2b, Csrp3, Bag3, Myom2, Rpl4, Myl12b, Nexn, Kcne1, Lman1, Synpo, Dmd, Arf1, Syne2, Ank3	GO_CellularComponent	Hypermethylated
GO:0099568	cytoplasmic region	276	42	26.26	0.0024186	ENSMUSG00000000303, ENSMUSG00000002307, ENSMUSG00000004056, ENSMUSG00000007815, ENSMUSG00000016256, ENSMUSG00000019969, ENSMUSG00000019978, ENSMUSG00000020189, ENSMUSG00000020486, ENSMUSG00000021281, ENSMUSG00000021373, ENSMUSG00000024304, ENSMUSG00000025372, ENSMUSG00000025812, ENSMUSG00000026479, ENSMUSG00000028001, ENSMUSG00000028649, ENSMUSG00000028745, ENSMUSG00000028906, ENSMUSG00000029053,…	Cdh1, Daxx, Akt2, Rhoa, Ctsz, Psen1, Epb41l2, Osbpl8, Sept4, Tnfaip2, Cap2, Cdh2, Baiap2, Pard3, Lamc2, Fga, Macf1, Capzb, Epb41, Prkcz, Actb, Gabarapl1, C2cd5, Itpr2, Fgfr2, Dlc1, Usp2, Myo1e, Bsn, Ppp1r9a, Clasp2, Fgb, Fgg, Eef1a1, Lasp1, Myrip, Gck, Insc, Fabp1, Sept9, Sptbn2, Fryl	GO_CellularComponent	Hypermethylated
GO:0099572	postsynaptic specialization	235	37	22.36	0.0024186	ENSMUSG00000003279, ENSMUSG00000003378, ENSMUSG00000005886, ENSMUSG00000006435, ENSMUSG00000007617, ENSMUSG00000018411, ENSMUSG00000020716, ENSMUSG00000021373, ENSMUSG00000021820, ENSMUSG00000022240, ENSMUSG00000022812, ENSMUSG00000024241, ENSMUSG00000024304, ENSMUSG00000025372, ENSMUSG00000026072, ENSMUSG00000026131, ENSMUSG00000026991, ENSMUSG00000028519, ENSMUSG00000028525, ENSMUSG00000028649,…	Dlgap1, Grik5, Ncoa2, Neurl1a, Homer1, Mapt, Nf1, Cap2, Camk2g, Ctnnd2, Gsk3b, Sos1, Cdh2, Baiap2, Il1r1, Dst, Pkp4, Dab1, Pde4b, Macf1, Epb41, Actb, Itpr1, Grin2b, Cadm1, Bsn, Ppp1r9a, Nsf, Grip1, Plcb4, Erc2, Sipa1l1, Cnn3, Ntrk2, Camk2b, Grin2a, Kalrn	GO_CellularComponent	Hypermethylated
GO:0030017	sarcomere	180	30	17.12	0.00263077	ENSMUSG00000000708, ENSMUSG00000001333, ENSMUSG00000002100, ENSMUSG00000007617, ENSMUSG00000015968, ENSMUSG00000019969, ENSMUSG00000021024, ENSMUSG00000021476, ENSMUSG00000021823, ENSMUSG00000025791, ENSMUSG00000026131, ENSMUSG00000026626, ENSMUSG00000026817, ENSMUSG00000028525, ENSMUSG00000028745, ENSMUSG00000029131, ENSMUSG00000030209, ENSMUSG00000030470, ENSMUSG00000030847, ENSMUSG00000031461,…	Kat2b, Sync, Mybpc3, Homer1, Cacna1d, Psen1, Psma6, Habp4, Vcl, Pgm2, Dst, Ppp2r5a, Ak1, Pde4b, Capzb, Dnajb6, Grin2b, Csrp3, Bag3, Myom2, Rpl4, Myl12b, Nexn, Kcne1, Lman1, Synpo, Dmd, Arf1, Syne2, Ank3	GO_CellularComponent	Hypermethylated
GO:0030424	axon	510	69	48.52	0.00270229	ENSMUSG00000000303, ENSMUSG00000000326, ENSMUSG00000003378, ENSMUSG00000005580, ENSMUSG00000007617, ENSMUSG00000007815, ENSMUSG00000015533, ENSMUSG00000015846, ENSMUSG00000018411, ENSMUSG00000018707, ENSMUSG00000019302, ENSMUSG00000019889, ENSMUSG00000019969, ENSMUSG00000020063, ENSMUSG00000020182, ENSMUSG00000020716, ENSMUSG00000021314, ENSMUSG00000021687, ENSMUSG00000022462, ENSMUSG00000022791,…	Cdh1, Comt, Grik5, Adcy9, Homer1, Rhoa, Itga2, Rxra, Mapt, Dync1h1, Atp6v0a1, Ptprk, Psen1, Sirt1, Ddc, Nf1, Amph, Scamp1, Slc38a2, Tnk2, Gsk3b, Ap2m1, Itsn1, Vti1a, Gfra1, Aatk, Nrp1, Pard3, Nrp2, Il1r1, Dst, Ush2a, Optn, Impa1, Txn1, Prkcz, Rufy3, Actb, Ret, Grin2b, Itpr2, Myh14, Stx1b, Nectin1, Grik4, Cadm1, Zpr1, Bace1, Ireb2, Trak1, Bsn, Mgll, Clasp2, Gc, Syt1, Ldlrap1, Smurf1, Erc2, Reln, R…	GO_CellularComponent	Hypermethylated
GO:0032279	asymmetric synapse	237	37	22.55	0.00275758	ENSMUSG00000003279, ENSMUSG00000003378, ENSMUSG00000005886, ENSMUSG00000006435, ENSMUSG00000007617, ENSMUSG00000018411, ENSMUSG00000020716, ENSMUSG00000021373, ENSMUSG00000021820, ENSMUSG00000022240, ENSMUSG00000022812, ENSMUSG00000024241, ENSMUSG00000024304, ENSMUSG00000025372, ENSMUSG00000026072, ENSMUSG00000026131, ENSMUSG00000026991, ENSMUSG00000028519, ENSMUSG00000028525, ENSMUSG00000028649,…	Dlgap1, Grik5, Ncoa2, Neurl1a, Homer1, Mapt, Nf1, Cap2, Camk2g, Ctnnd2, Gsk3b, Sos1, Cdh2, Baiap2, Il1r1, Dst, Pkp4, Dab1, Pde4b, Macf1, Epb41, Actb, Itpr1, Grin2b, Cadm1, Bsn, Ppp1r9a, Nsf, Grip1, Plcb4, Erc2, Sipa1l1, Cnn3, Ntrk2, Camk2b, Grin2a, Kalrn	GO_CellularComponent	Hypermethylated
GO:0031252	cell leading edge	347	50	33.01	0.00297744	ENSMUSG00000000303, ENSMUSG00000001847, ENSMUSG00000004056, ENSMUSG00000006445, ENSMUSG00000007815, ENSMUSG00000015968, ENSMUSG00000016933, ENSMUSG00000018001, ENSMUSG00000018411, ENSMUSG00000019889, ENSMUSG00000021270, ENSMUSG00000021314, ENSMUSG00000021676, ENSMUSG00000021990, ENSMUSG00000022272, ENSMUSG00000022799, ENSMUSG00000022817, ENSMUSG00000022836, ENSMUSG00000022957, ENSMUSG00000024304,…	Cdh1, Rac1, Akt2, Epha2, Rhoa, Cacna1d, Plcg1, Cyth3, Mapt, Ptprk, Hsp90aa1, Amph, Iqgap2, Spata13, Myo10, Arhgap31, Itgb5, Mylk, Itsn1, Cdh2, Coro1b, Ush2a, Abl1, Capzb, Prkcz, Rufy3, Cit, Pxn, Frmd4b, Gabarapl1, C2cd5, Psd3, Arhgef7, Dlc1, Ablim3, Ppp1r9a, Gas7, Dnm2, Clasp2, Ptpn13, Asap3, Eef1a1, Ctnna1, Ddx58, Arf1, Dock8, Palld, Bcas3, Syne2, Fat1	GO_CellularComponent	Hypermethylated
GO:0030427	site of polarized growth	190	31	18.07	0.0030597	ENSMUSG00000016256, ENSMUSG00000018411, ENSMUSG00000019969, ENSMUSG00000020063, ENSMUSG00000022037, ENSMUSG00000022791, ENSMUSG00000022812, ENSMUSG00000022865, ENSMUSG00000025375, ENSMUSG00000025810, ENSMUSG00000025812, ENSMUSG00000026842, ENSMUSG00000026849, ENSMUSG00000029291, ENSMUSG00000029673, ENSMUSG00000030739, ENSMUSG00000031511, ENSMUSG00000032012, ENSMUSG00000032078, ENSMUSG00000032536,…	Ctsz, Mapt, Psen1, Sirt1, Clu, Tnk2, Gsk3b, Cxadr, Aatk, Nrp1, Pard3, Abl1, Tor1a, Rufy3, Auts2, Myh14, Arhgef7, Nectin1, Zpr1, Trak1, Ppp1r9a, Ptprf, Dnm2, Clasp2, Prex1, Erc2, Snx18, Rapgef4, Ntrk2, Palld, Fryl	GO_CellularComponent	Hypermethylated
GO:0098984	neuron to neuron synapse	239	37	22.74	0.00312593	ENSMUSG00000003279, ENSMUSG00000003378, ENSMUSG00000005886, ENSMUSG00000006435, ENSMUSG00000007617, ENSMUSG00000018411, ENSMUSG00000020716, ENSMUSG00000021373, ENSMUSG00000021820, ENSMUSG00000022240, ENSMUSG00000022812, ENSMUSG00000024241, ENSMUSG00000024304, ENSMUSG00000025372, ENSMUSG00000026072, ENSMUSG00000026131, ENSMUSG00000026991, ENSMUSG00000028519, ENSMUSG00000028525, ENSMUSG00000028649,…	Dlgap1, Grik5, Ncoa2, Neurl1a, Homer1, Mapt, Nf1, Cap2, Camk2g, Ctnnd2, Gsk3b, Sos1, Cdh2, Baiap2, Il1r1, Dst, Pkp4, Dab1, Pde4b, Macf1, Epb41, Actb, Itpr1, Grin2b, Cadm1, Bsn, Ppp1r9a, Nsf, Grip1, Plcb4, Erc2, Sipa1l1, Cnn3, Ntrk2, Camk2b, Grin2a, Kalrn	GO_CellularComponent	Hypermethylated
GO:0043228	non-membrane-bounded organelle	3837	412	365.01	0.00363504	ENSMUSG00000000216, ENSMUSG00000000303, ENSMUSG00000000631, ENSMUSG00000000708, ENSMUSG00000000787, ENSMUSG00000001155, ENSMUSG00000001333, ENSMUSG00000001847, ENSMUSG00000001864, ENSMUSG00000002100, ENSMUSG00000002250, ENSMUSG00000002307, ENSMUSG00000003226, ENSMUSG00000004268, ENSMUSG00000004356, ENSMUSG00000004568, ENSMUSG00000004815, ENSMUSG00000005609, ENSMUSG00000005677, ENSMUSG00000005886,…	Scnn1g, Cdh1, Myo18a, Kat2b, Ddx3x, Ftcd, Sync, Rac1, Aif1l, Mybpc3, Ppard, Daxx, Ranbp2, Emg1, Utp20, Arhgef18, Dgkq, Ctr9, Nr1i3, Ncoa2, Cnp, Msh5, Homer1, Rhoa, Carhsp1, Ncaph2, Spatc1l, Cdk9, Evi5, Dnajc7, Camta1, Clpx, Srf, Sqstm1, Rxra, Cacna1d, Stard13, Mapkapk2, Pacsin2, Sdc4, Traf4, Cdc6, Ddx27, Vmp1, Mapt, Myo1b, Akap1, Ncor1, Dync1h1, Myh11, Ddx39b, Reep3, Cdk1, Poc1b, Psen1, Epb41l2, …	GO_CellularComponent	Hypermethylated
GO:0043232	intracellular non-membrane-bounded organelle	3837	412	365.01	0.00363504	ENSMUSG00000000216, ENSMUSG00000000303, ENSMUSG00000000631, ENSMUSG00000000708, ENSMUSG00000000787, ENSMUSG00000001155, ENSMUSG00000001333, ENSMUSG00000001847, ENSMUSG00000001864, ENSMUSG00000002100, ENSMUSG00000002250, ENSMUSG00000002307, ENSMUSG00000003226, ENSMUSG00000004268, ENSMUSG00000004356, ENSMUSG00000004568, ENSMUSG00000004815, ENSMUSG00000005609, ENSMUSG00000005677, ENSMUSG00000005886,…	Scnn1g, Cdh1, Myo18a, Kat2b, Ddx3x, Ftcd, Sync, Rac1, Aif1l, Mybpc3, Ppard, Daxx, Ranbp2, Emg1, Utp20, Arhgef18, Dgkq, Ctr9, Nr1i3, Ncoa2, Cnp, Msh5, Homer1, Rhoa, Carhsp1, Ncaph2, Spatc1l, Cdk9, Evi5, Dnajc7, Camta1, Clpx, Srf, Sqstm1, Rxra, Cacna1d, Stard13, Mapkapk2, Pacsin2, Sdc4, Traf4, Cdc6, Ddx27, Vmp1, Mapt, Myo1b, Akap1, Ncor1, Dync1h1, Myh11, Ddx39b, Reep3, Cdk1, Poc1b, Psen1, Epb41l2, …	GO_CellularComponent	Hypermethylated
GO:0009986	cell surface	835	104	79.43	0.00368116	ENSMUSG00000000049, ENSMUSG00000000216, ENSMUSG00000000303, ENSMUSG00000000530, ENSMUSG00000001249, ENSMUSG00000003814, ENSMUSG00000005268, ENSMUSG00000006445, ENSMUSG00000006800, ENSMUSG00000007038, ENSMUSG00000007815, ENSMUSG00000010047, ENSMUSG00000015243, ENSMUSG00000015533, ENSMUSG00000016256, ENSMUSG00000017009, ENSMUSG00000019889, ENSMUSG00000019969, ENSMUSG00000020122, ENSMUSG00000020592,…	Apoh, Scnn1g, Cdh1, Acvrl1, Hpn, Calr, Prlr, Epha2, Sulf2, Neu1, Rhoa, Hyal2, Abca1, Itga2, Ctsz, Sdc4, Ptprk, Psen1, Egfr, Sdc1, Hsp90aa1, Iqgap2, Il6st, Nid2, Scara5, Clu, Itgb5, Mylk, Lima1, Slc11a2, Cd4, Hsp90ab1, Vegfa, Cdh2, Gfra1, P4hb, Abcc2, Atp5b, Nrp1, Hspd1, Il1r1, Mpzl1, Eng, Hspa5, Notch1, F2, Notch2, Fga, Enpep, Erp44, Ambp, Rer1, Adgra3, Tgfbr3, Antxr2, Cit, Lag3, Clec2d, Lrp6, Gr…	GO_CellularComponent	Hypermethylated
GO:0070160	occluding junction	115	21	10.94	0.00375714	ENSMUSG00000001247, ENSMUSG00000017386, ENSMUSG00000018001, ENSMUSG00000019906, ENSMUSG00000021636, ENSMUSG00000022865, ENSMUSG00000025812, ENSMUSG00000026657, ENSMUSG00000028434, ENSMUSG00000029053, ENSMUSG00000030064, ENSMUSG00000030583, ENSMUSG00000032232, ENSMUSG00000032473, ENSMUSG00000032531, ENSMUSG00000040296, ENSMUSG00000043079, ENSMUSG00000047109, ENSMUSG00000047230, ENSMUSG00000069601,…	Lsr, Traf4, Cyth3, Lin7a, Marveld2, Cxadr, Pard3, Frmd4a, Epb41l4b, Prkcz, Frmd4b, Sipa1l3, Cgnl1, Cldn18, Amotl2, Ddx58, Synpo, Cldn14, Cldn2, Ank3, Ccnd1	GO_CellularComponent	Hypermethylated
GO:0030426	growth cone	185	30	17.6	0.00375714	ENSMUSG00000016256, ENSMUSG00000018411, ENSMUSG00000019969, ENSMUSG00000020063, ENSMUSG00000022037, ENSMUSG00000022791, ENSMUSG00000022812, ENSMUSG00000022865, ENSMUSG00000025375, ENSMUSG00000025810, ENSMUSG00000025812, ENSMUSG00000026842, ENSMUSG00000026849, ENSMUSG00000029291, ENSMUSG00000029673, ENSMUSG00000030739, ENSMUSG00000031511, ENSMUSG00000032012, ENSMUSG00000032078, ENSMUSG00000032536,…	Ctsz, Mapt, Psen1, Sirt1, Clu, Tnk2, Gsk3b, Cxadr, Aatk, Nrp1, Pard3, Abl1, Tor1a, Rufy3, Auts2, Myh14, Arhgef7, Nectin1, Zpr1, Trak1, Ppp1r9a, Ptprf, Dnm2, Clasp2, Prex1, Erc2, Snx18, Rapgef4, Ntrk2, Palld	GO_CellularComponent	Hypermethylated
GO:0031227	intrinsic component of endoplasmic reticulum membrane	131	23	12.46	0.00405674	ENSMUSG00000003721, ENSMUSG00000003814, ENSMUSG00000005232, ENSMUSG00000018442, ENSMUSG00000020109, ENSMUSG00000020484, ENSMUSG00000020715, ENSMUSG00000021364, ENSMUSG00000021432, ENSMUSG00000022463, ENSMUSG00000024036, ENSMUSG00000025479, ENSMUSG00000026864, ENSMUSG00000027359, ENSMUSG00000030747, ENSMUSG00000031545, ENSMUSG00000032349, ENSMUSG00000038754, ENSMUSG00000039047, ENSMUSG00000041220,…	Insig2, Calr, G6pc2, Derl2, Dnajb12, Xbp1, Ern1, Elovl2, Slc35b3, Srebf2, Slc37a1, Cyp2e1, Hspa5, Slc27a2, Dgat2, Gpat4, Elovl5, Elovl3, Pigk, Elovl6, Insig1, Sgms2, G6pc	GO_CellularComponent	Hypermethylated
GO:0098552	side of membrane	494	66	46.99	0.00419718	ENSMUSG00000000149, ENSMUSG00000000216, ENSMUSG00000000303, ENSMUSG00000002365, ENSMUSG00000003814, ENSMUSG00000007815, ENSMUSG00000010047, ENSMUSG00000013663, ENSMUSG00000015243, ENSMUSG00000015533, ENSMUSG00000018001, ENSMUSG00000018411, ENSMUSG00000020592, ENSMUSG00000020599, ENSMUSG00000020716, ENSMUSG00000021219, ENSMUSG00000021756, ENSMUSG00000022500, ENSMUSG00000022791, ENSMUSG00000023274,…	Gna12, Scnn1g, Cdh1, Snx9, Calr, Rhoa, Hyal2, Pten, Abca1, Itga2, Cyth3, Mapt, Sdc1, Rgs9, Nf1, Rgs6, Il6st, Litaf, Tnk2, Cd4, Gnaq, Gna14, Gfra1, P4hb, Farp1, Zap70, Dst, Eng, Abl1, Pkp4, F2, Fga, Enpep, Jak1, Epb41, Errfi1, Adgra3, Tgfbr3, Antxr2, Atp2a2, Lag3, Clec2d, Gpc4, Cd40lg, Ikbkb, Jak3, Ldlr, Tgfbr2, Trf, Fgb, Fgg, Atp2c2, Ldlrap1, Fermt2, Ptpn3, Rnpep, Snx18, Cxcr5, Gng7, Fgfr3, Gucy2…	GO_CellularComponent	Hypermethylated
GO:0005773	vacuole	558	73	53.08	0.00444755	ENSMUSG00000003948, ENSMUSG00000004567, ENSMUSG00000007038, ENSMUSG00000010047, ENSMUSG00000015837, ENSMUSG00000016256, ENSMUSG00000016534, ENSMUSG00000017765, ENSMUSG00000018171, ENSMUSG00000018547, ENSMUSG00000019302, ENSMUSG00000019969, ENSMUSG00000021340, ENSMUSG00000021686, ENSMUSG00000022500, ENSMUSG00000022848, ENSMUSG00000022877, ENSMUSG00000022967, ENSMUSG00000023030, ENSMUSG00000023944,…	Mmd, Mcoln1, Neu1, Hyal2, Sqstm1, Ctsz, Lamp2, Slc12a4, Vmp1, Pip4k2b, Atp6v0a1, Psen1, Gpld1, Ap3b1, Litaf, Dirc2, Hrg, Ifnar1, Slc11a2, Hsp90ab1, Slc3a1, Gnaq, Vti1a, Got1, Usp33, Rptor, March8, Capn2, Cat, Enpep, Manba, Dnase2b, Aldob, Cit, Zc3hav1, Gabarapl1, Lamtor1, Arhgef7, Ldlr, Wdr48, Dnajc13, Mst1, Tpcn1, Abcc10, Idua, Znrf1, Nsf, Gns, Sidt2, Becn1, Eva1a, Uvrag, Pnpla7, Scarb1, Trp53in…	GO_CellularComponent	Hypermethylated
GO:0030176	integral component of endoplasmic reticulum membrane	125	22	11.89	0.00469444	ENSMUSG00000003721, ENSMUSG00000003814, ENSMUSG00000005232, ENSMUSG00000018442, ENSMUSG00000020109, ENSMUSG00000020484, ENSMUSG00000020715, ENSMUSG00000021364, ENSMUSG00000021432, ENSMUSG00000022463, ENSMUSG00000024036, ENSMUSG00000026864, ENSMUSG00000027359, ENSMUSG00000030747, ENSMUSG00000031545, ENSMUSG00000032349, ENSMUSG00000038754, ENSMUSG00000039047, ENSMUSG00000041220, ENSMUSG00000045294,…	Insig2, Calr, G6pc2, Derl2, Dnajb12, Xbp1, Ern1, Elovl2, Slc35b3, Srebf2, Slc37a1, Hspa5, Slc27a2, Dgat2, Gpat4, Elovl5, Elovl3, Pigk, Elovl6, Insig1, Sgms2, G6pc	GO_CellularComponent	Hypermethylated
GO:0034663	endoplasmic reticulum chaperone complex	12	5	1.14	0.0047483	ENSMUSG00000020048, ENSMUSG00000020571, ENSMUSG00000025130, ENSMUSG00000026864, ENSMUSG00000032115	Hsp90b1, Pdia6, P4hb, Hspa5, Hyou1	GO_CellularComponent	Hypermethylated
GO:0042627	chylomicron	12	5	1.14	0.0047483	ENSMUSG00000000049, ENSMUSG00000001247, ENSMUSG00000020609, ENSMUSG00000032079, ENSMUSG00000032080	Apoh, Lsr, Apob, Apoa5, Apoa4	GO_CellularComponent	Hypermethylated
GO:0005759	mitochondrial matrix	246	37	23.4	0.0047483	ENSMUSG00000005683, ENSMUSG00000015357, ENSMUSG00000018428, ENSMUSG00000019942, ENSMUSG00000020402, ENSMUSG00000020549, ENSMUSG00000021102, ENSMUSG00000021794, ENSMUSG00000022323, ENSMUSG00000023967, ENSMUSG00000024120, ENSMUSG00000024782, ENSMUSG00000025393, ENSMUSG00000025403, ENSMUSG00000025486, ENSMUSG00000025937, ENSMUSG00000025980, ENSMUSG00000025991, ENSMUSG00000027709, ENSMUSG00000027875,…	Cs, Clpx, Akap1, Cdk1, Vdac1, Elac2, Glrx5, Glud1, Rida, Mrps18a, Lrpprc, Ak3, Atp5b, Shmt2, Sirt3, Lactb2, Hspd1, Cps1, Mccc1, Hmgcs2, Prdx1, Acsm2, Acsm5, Acat1, Bckdhb, Alas1, Acsm1, Mrps10, Dna2, Acaa2, Mrps6, Etfbkmt, Gls2, Mrps21, Bckdha, Acadm, Mlycd	GO_CellularComponent	Hypermethylated
GO:0098794	postsynapse	471	63	44.81	0.0047973	ENSMUSG00000000326, ENSMUSG00000000627, ENSMUSG00000001847, ENSMUSG00000003279, ENSMUSG00000003378, ENSMUSG00000005886, ENSMUSG00000006435, ENSMUSG00000007617, ENSMUSG00000007815, ENSMUSG00000013663, ENSMUSG00000018411, ENSMUSG00000018428, ENSMUSG00000019861, ENSMUSG00000019906, ENSMUSG00000020704, ENSMUSG00000020716, ENSMUSG00000021373, ENSMUSG00000021820, ENSMUSG00000022041, ENSMUSG00000022240,…	Comt, Sema4f, Rac1, Dlgap1, Grik5, Ncoa2, Neurl1a, Homer1, Rhoa, Pten, Mapt, Akap1, Gopc, Lin7a, Asic2, Nf1, Cap2, Camk2g, Chrna2, Ctnnd2, Gsk3b, Sos1, Cdh2, Baiap2, Il1r1, Dst, Cnih3, Pkp4, Dab1, Pde4b, Macf1, Capzb, Epb41, Actb, Itpr1, Grin2b, Psd3, Grik4, Cadm1, Nedd4, Bsn, Ppp1r9a, Dnm2, Nsf, Grip1, Zmynd8, Plcb4, Erc2, Grid1, Sipa1l1, Synpo, Usp48, Dmd, Dlgap2, Arf1, Rapgef4, Lrrc4, Cnn3, Nt…	GO_CellularComponent	Hypermethylated
GO:0045178	basal part of cell	60	13	5.71	0.00492617	ENSMUSG00000015533, ENSMUSG00000022565, ENSMUSG00000023030, ENSMUSG00000024354, ENSMUSG00000027340, ENSMUSG00000032554, ENSMUSG00000033392, ENSMUSG00000037295, ENSMUSG00000039115, ENSMUSG00000041798, ENSMUSG00000062372, ENSMUSG00000069601, ENSMUSG00000074272	Itga2, Plec, Slc11a2, Slc23a1, Slc23a2, Trf, Clasp2, Ldlrap1, Itga9, Gck, Otof, Ank3, Ceacam1	GO_CellularComponent	Hypermethylated
GO:0005844	polysome	54	12	5.14	0.00552	ENSMUSG00000003814, ENSMUSG00000021024, ENSMUSG00000031320, ENSMUSG00000033499, ENSMUSG00000034994, ENSMUSG00000036282, ENSMUSG00000040731, ENSMUSG00000041638, ENSMUSG00000042605, ENSMUSG00000042699, ENSMUSG00000058655, ENSMUSG00000069769	Calr, Psma6, Rps4x, Larp4b, Eef2, Naa30, Eif4h, Gcn1l1, Atxn2, Dhx9, Eif4b, Msi2	GO_CellularComponent	Hypermethylated
GO:0031981	nuclear lumen	3245	350	308.7	0.00553548	ENSMUSG00000000134, ENSMUSG00000000216, ENSMUSG00000000441, ENSMUSG00000000708, ENSMUSG00000000787, ENSMUSG00000001542, ENSMUSG00000001576, ENSMUSG00000001911, ENSMUSG00000002028, ENSMUSG00000002250, ENSMUSG00000002307, ENSMUSG00000002455, ENSMUSG00000004268, ENSMUSG00000004356, ENSMUSG00000004661, ENSMUSG00000004815, ENSMUSG00000005225, ENSMUSG00000005609, ENSMUSG00000005677, ENSMUSG00000005886,…	Tfe3, Scnn1g, Raf1, Kat2b, Ddx3x, Ell2, Ergic1, Nfix, Kmt2a, Ppard, Daxx, Prpf6, Emg1, Utp20, Arid3b, Dgkq, Plekha8, Ctr9, Nr1i3, Ncoa2, Nr2c1, Clint1, Rbm14, Gtf2h1, Msh5, Zmiz1, Tle1, Ncaph2, Pttg1ip, Tnpo1, Cdk9, Pten, Dnajc7, Camta1, Clpx, Mocs2, Srf, Sqstm1, Rxra, Mapkapk2, Pacsin2, Srsf6, Zc3h18, Cdc6, Hnf4a, Ddx27, Cyth3, Med13l, Vmp1, Smurf2, Mapt, Ncor1, Pip4k2b, Nars2, Atp6v0a1, Ddx39b,…	GO_CellularComponent	Hypermethylated
GO:0014704	intercalated disc	61	13	5.8	0.00553548	ENSMUSG00000021823, ENSMUSG00000022865, ENSMUSG00000024304, ENSMUSG00000026131, ENSMUSG00000028745, ENSMUSG00000029467, ENSMUSG00000036570, ENSMUSG00000037815, ENSMUSG00000044393, ENSMUSG00000049134, ENSMUSG00000054889, ENSMUSG00000069601, ENSMUSG00000079243	Vcl, Cxadr, Cdh2, Dst, Capzb, Atp2a2, Fxyd1, Ctnna1, Dsg2, Nrap, Dsp, Ank3, Xirp1	GO_CellularComponent	Hypermethylated
GO:0030662	coated vesicle membrane	61	13	5.8	0.00553548	ENSMUSG00000001036, ENSMUSG00000022841, ENSMUSG00000024983, ENSMUSG00000029407, ENSMUSG00000030327, ENSMUSG00000032096, ENSMUSG00000032554, ENSMUSG00000034940, ENSMUSG00000035325, ENSMUSG00000035392, ENSMUSG00000037295, ENSMUSG00000039234, ENSMUSG00000039367	Epn2, Ap2m1, Vti1a, Uso1, Necap1, Arcn1, Trf, Synrg, Sec31a, Dennd1a, Ldlrap1, Sec24d, Sec24c	GO_CellularComponent	Hypermethylated
GO:0044428	nuclear part	3656	391	347.79	0.00553548	ENSMUSG00000000134, ENSMUSG00000000216, ENSMUSG00000000441, ENSMUSG00000000708, ENSMUSG00000000787, ENSMUSG00000001249, ENSMUSG00000001542, ENSMUSG00000001576, ENSMUSG00000001911, ENSMUSG00000002028, ENSMUSG00000002250, ENSMUSG00000002307, ENSMUSG00000002455, ENSMUSG00000003226, ENSMUSG00000004268, ENSMUSG00000004356, ENSMUSG00000004637, ENSMUSG00000004661, ENSMUSG00000004815, ENSMUSG00000005225,…	Tfe3, Scnn1g, Raf1, Kat2b, Ddx3x, Hpn, Ell2, Ergic1, Nfix, Kmt2a, Ppard, Daxx, Prpf6, Ranbp2, Emg1, Utp20, Wwox, Arid3b, Dgkq, Plekha8, Ctr9, Nr1i3, Ncoa2, Nr2c1, P2rx5, Clint1, Rbm14, Gtf2h1, Hspa1l, Msh5, Zmiz1, Tle1, Ncaph2, Pttg1ip, Tnpo1, Cdk9, Hyal2, Faf1, Tnpo3, Pten, Dnajc7, Camta1, Clpx, Mocs2, Srf, Sqstm1, Rxra, Mapkapk2, Pacsin2, Srsf6, Plcg1, Zc3h18, Cdc6, Hnf4a, Ddx27, Cyth3, Med13l,…	GO_CellularComponent	Hypermethylated
GO:0031526	brush border membrane	68	14	6.47	0.00553548	ENSMUSG00000000149, ENSMUSG00000001436, ENSMUSG00000011034, ENSMUSG00000020733, ENSMUSG00000021270, ENSMUSG00000023030, ENSMUSG00000023944, ENSMUSG00000024131, ENSMUSG00000025194, ENSMUSG00000027690, ENSMUSG00000038298, ENSMUSG00000039529, ENSMUSG00000052889, ENSMUSG00000074272	Gna12, Slc19a1, Slc5a1, Slc9a3r1, Hsp90aa1, Slc11a2, Hsp90ab1, Slc3a1, Abcc2, Slc2a2, Pdzk1, Atp8b1, Prkcb, Ceacam1	GO_CellularComponent	Hypermethylated
GO:0098589	membrane region	415	56	39.48	0.00612821	ENSMUSG00000000303, ENSMUSG00000010047, ENSMUSG00000015243, ENSMUSG00000016534, ENSMUSG00000016664, ENSMUSG00000017009, ENSMUSG00000019969, ENSMUSG00000020099, ENSMUSG00000020122, ENSMUSG00000020733, ENSMUSG00000021823, ENSMUSG00000022791, ENSMUSG00000022812, ENSMUSG00000022840, ENSMUSG00000022841, ENSMUSG00000022865, ENSMUSG00000022957, ENSMUSG00000023274, ENSMUSG00000024304, ENSMUSG00000024639,…	Cdh1, Hyal2, Abca1, Lamp2, Pacsin2, Sdc4, Psen1, Unc5b, Egfr, Slc9a3r1, Vcl, Tnk2, Gsk3b, Adcy5, Ap2m1, Cxadr, Itsn1, Cd4, Cdh2, Gnaq, Sorbs1, Atp5b, Hspd1, Zap70, Capn2, Pag1, Prkcz, Actb, Itpr1, Ret, Lrp6, Necap1, Lamtor1, Dlc1, Tradd, Birc3, Ldlr, Nedd4, Tgfbr2, Trf, Prkar2a, Dnm2, Grip1, Eef2, Sh3bp4, Fxyd1, Ldlrap1, Ctnna1, Scarb1, Pdzk1, Lrp1, Usp48, Dmd, Sort1, Fnbp1, Hspa1a	GO_CellularComponent	Hypermethylated
GO:0005905	clathrin-coated pit	62	13	5.9	0.00628025	ENSMUSG00000022791, ENSMUSG00000022841, ENSMUSG00000022957, ENSMUSG00000025980, ENSMUSG00000030327, ENSMUSG00000032193, ENSMUSG00000032554, ENSMUSG00000033335, ENSMUSG00000036206, ENSMUSG00000037295, ENSMUSG00000040249, ENSMUSG00000068747, ENSMUSG00000075415	Tnk2, Ap2m1, Itsn1, Hspd1, Necap1, Ldlr, Trf, Dnm2, Sh3bp4, Ldlrap1, Lrp1, Sort1, Fnbp1	GO_CellularComponent	Hypermethylated
GO:0019897	extrinsic component of plasma membrane	161	26	15.32	0.0064875	ENSMUSG00000000149, ENSMUSG00000000303, ENSMUSG00000001847, ENSMUSG00000002365, ENSMUSG00000007815, ENSMUSG00000018001, ENSMUSG00000020599, ENSMUSG00000021219, ENSMUSG00000022791, ENSMUSG00000024304, ENSMUSG00000024639, ENSMUSG00000024697, ENSMUSG00000025555, ENSMUSG00000026117, ENSMUSG00000026842, ENSMUSG00000028530, ENSMUSG00000028967, ENSMUSG00000029467, ENSMUSG00000031805, ENSMUSG00000032012,…	Gna12, Cdh1, Rac1, Snx9, Rhoa, Cyth3, Rgs9, Rgs6, Tnk2, Cdh2, Gnaq, Gna14, Farp1, Zap70, Abl1, Jak1, Errfi1, Atp2a2, Jak3, Nectin1, Trf, Fermt2, Ctnna1, Snx18, Gng7, Plg	GO_CellularComponent	Hypermethylated
GO:0005916	fascia adherens	13	5	1.24	0.0064875	ENSMUSG00000021823, ENSMUSG00000024304, ENSMUSG00000049134, ENSMUSG00000054889, ENSMUSG00000079243	Vcl, Cdh2, Nrap, Dsp, Xirp1	GO_CellularComponent	Hypermethylated
GO:0032045	guanyl-nucleotide exchange factor complex	13	5	1.24	0.0064875	ENSMUSG00000038658, ENSMUSG00000041112, ENSMUSG00000049323, ENSMUSG00000058325, ENSMUSG00000071042	Ric1, Elmo1, Smcr8, Dock1, Rasgrp3	GO_CellularComponent	Hypermethylated
GO:0044430	cytoskeletal part	1413	162	134.42	0.0078882	ENSMUSG00000000303, ENSMUSG00000000631, ENSMUSG00000000708, ENSMUSG00000001333, ENSMUSG00000001847, ENSMUSG00000001864, ENSMUSG00000002100, ENSMUSG00000002307, ENSMUSG00000003226, ENSMUSG00000005886, ENSMUSG00000006782, ENSMUSG00000009115, ENSMUSG00000016528, ENSMUSG00000017499, ENSMUSG00000018411, ENSMUSG00000018417, ENSMUSG00000018501, ENSMUSG00000018707, ENSMUSG00000018830, ENSMUSG00000019873,…	Cdh1, Myo18a, Kat2b, Sync, Rac1, Aif1l, Mybpc3, Daxx, Ranbp2, Ncoa2, Cnp, Spatc1l, Mapkapk2, Cdc6, Mapt, Myo1b, Ncor1, Dync1h1, Myh11, Reep3, Cdk1, Poc1b, Psen1, Ahi1, Map7, Sept4, Cep112, Top2a, Mta1, Cdc42bpb, Cap2, Kif13a, Spin1, Iqgap2, Map3k1, Vcl, Pinx1, Cct5, Myo10, Ttll8, Nit2, Gsk3b, Mylk, Lima1, Rsph9, Birc6, Lrpprc, Dync2li1, Cdh2, Pcgf5, Coro1b, Cdk2ap2, Sorbs1, Flnb, Baiap2, Usp33, J…	GO_CellularComponent	Hypermethylated
GO:0044291	cell-cell contact zone	79	15	7.52	0.00862963	ENSMUSG00000021823, ENSMUSG00000022865, ENSMUSG00000024304, ENSMUSG00000026131, ENSMUSG00000026991, ENSMUSG00000028745, ENSMUSG00000029467, ENSMUSG00000032012, ENSMUSG00000036570, ENSMUSG00000037815, ENSMUSG00000044393, ENSMUSG00000049134, ENSMUSG00000054889, ENSMUSG00000069601, ENSMUSG00000079243	Vcl, Cxadr, Cdh2, Dst, Pkp4, Capzb, Atp2a2, Nectin1, Fxyd1, Ctnna1, Dsg2, Nrap, Dsp, Ank3, Xirp1	GO_CellularComponent	Hypermethylated
GO:0010494	cytoplasmic stress granule	44	10	4.19	0.00887117	ENSMUSG00000000787, ENSMUSG00000021476, ENSMUSG00000025583, ENSMUSG00000027184, ENSMUSG00000027763, ENSMUSG00000028580, ENSMUSG00000032097, ENSMUSG00000033499, ENSMUSG00000039536, ENSMUSG00000042605	Ddx3x, Habp4, Rptor, Caprin1, Mbnl1, Pum1, Ddx6, Larp4b, Stau1, Atxn2	GO_CellularComponent	Hypermethylated
GO:0031234	extrinsic component of cytoplasmic side of plasma membrane	111	19	10.56	0.0101707	ENSMUSG00000000149, ENSMUSG00000002365, ENSMUSG00000007815, ENSMUSG00000018001, ENSMUSG00000020599, ENSMUSG00000021219, ENSMUSG00000022791, ENSMUSG00000024639, ENSMUSG00000024697, ENSMUSG00000025555, ENSMUSG00000026117, ENSMUSG00000026842, ENSMUSG00000028530, ENSMUSG00000028967, ENSMUSG00000029467, ENSMUSG00000031805, ENSMUSG00000037712, ENSMUSG00000042364, ENSMUSG00000048240	Gna12, Snx9, Rhoa, Cyth3, Rgs9, Rgs6, Tnk2, Gnaq, Gna14, Farp1, Zap70, Abl1, Jak1, Errfi1, Atp2a2, Jak3, Fermt2, Snx18, Gng7	GO_CellularComponent	Hypermethylated
GO:0044448	cell cortex part	151	24	14.36	0.0102771	ENSMUSG00000000303, ENSMUSG00000016256, ENSMUSG00000019978, ENSMUSG00000020189, ENSMUSG00000020486, ENSMUSG00000021281, ENSMUSG00000021373, ENSMUSG00000024304, ENSMUSG00000028745, ENSMUSG00000028906, ENSMUSG00000029053, ENSMUSG00000029580, ENSMUSG00000031523, ENSMUSG00000032220, ENSMUSG00000032589, ENSMUSG00000032827, ENSMUSG00000033392, ENSMUSG00000037742, ENSMUSG00000038366, ENSMUSG00000041794,…	Cdh1, Ctsz, Epb41l2, Osbpl8, Sept4, Tnfaip2, Cap2, Cdh2, Capzb, Epb41, Prkcz, Actb, Dlc1, Myo1e, Bsn, Ppp1r9a, Clasp2, Eef1a1, Lasp1, Myrip, Gck, Fabp1, Sept9, Sptbn2	GO_CellularComponent	Hypermethylated
GO:0030120	vesicle coat	45	10	4.28	0.0102771	ENSMUSG00000001036, ENSMUSG00000022841, ENSMUSG00000030327, ENSMUSG00000032096, ENSMUSG00000032554, ENSMUSG00000034940, ENSMUSG00000035325, ENSMUSG00000037295, ENSMUSG00000039234, ENSMUSG00000039367	Epn2, Ap2m1, Necap1, Arcn1, Trf, Synrg, Sec31a, Ldlrap1, Sec24d, Sec24c	GO_CellularComponent	Hypermethylated
GO:0005788	endoplasmic reticulum lumen	52	11	4.95	0.0104431	ENSMUSG00000003814, ENSMUSG00000020048, ENSMUSG00000020571, ENSMUSG00000022136, ENSMUSG00000023274, ENSMUSG00000026849, ENSMUSG00000026864, ENSMUSG00000027359, ENSMUSG00000028343, ENSMUSG00000030095, ENSMUSG00000037072	Calr, Hsp90b1, Pdia6, Dnajc3, Cd4, Tor1a, Hspa5, Slc27a2, Erp44, Tmem43, Selenof	GO_CellularComponent	Hypermethylated
GO:0005923	bicellular tight junction	112	19	10.65	0.0109167	ENSMUSG00000017386, ENSMUSG00000018001, ENSMUSG00000019906, ENSMUSG00000021636, ENSMUSG00000022865, ENSMUSG00000025812, ENSMUSG00000026657, ENSMUSG00000028434, ENSMUSG00000029053, ENSMUSG00000030064, ENSMUSG00000032232, ENSMUSG00000032473, ENSMUSG00000032531, ENSMUSG00000040296, ENSMUSG00000043079, ENSMUSG00000047109, ENSMUSG00000047230, ENSMUSG00000069601, ENSMUSG00000070348	Traf4, Cyth3, Lin7a, Marveld2, Cxadr, Pard3, Frmd4a, Epb41l4b, Prkcz, Frmd4b, Cgnl1, Cldn18, Amotl2, Ddx58, Synpo, Cldn14, Cldn2, Ank3, Ccnd1	GO_CellularComponent	Hypermethylated
GO:0099738	cell cortex region	33	8	3.14	0.0124734	ENSMUSG00000016256, ENSMUSG00000019978, ENSMUSG00000028906, ENSMUSG00000029053, ENSMUSG00000032589, ENSMUSG00000033392, ENSMUSG00000041798, ENSMUSG00000054422	Ctsz, Epb41l2, Epb41, Prkcz, Bsn, Clasp2, Gck, Fabp1	GO_CellularComponent	Hypermethylated
GO:0016342	catenin complex	10	4	0.95	0.012538	ENSMUSG00000000303, ENSMUSG00000024304, ENSMUSG00000032012, ENSMUSG00000037815	Cdh1, Cdh2, Nectin1, Ctnna1	GO_CellularComponent	Hypermethylated
GO:0031983	vesicle lumen	10	4	0.95	0.012538	ENSMUSG00000020122, ENSMUSG00000020609, ENSMUSG00000028024, ENSMUSG00000049115	Egfr, Apob, Enpep, Agtr1a	GO_CellularComponent	Hypermethylated
GO:0044463	cell projection part	1118	129	106.35	0.0133295	ENSMUSG00000000149, ENSMUSG00000000303, ENSMUSG00000000326, ENSMUSG00000001436, ENSMUSG00000001847, ENSMUSG00000003378, ENSMUSG00000004056, ENSMUSG00000005886, ENSMUSG00000006435, ENSMUSG00000007617, ENSMUSG00000007815, ENSMUSG00000011034, ENSMUSG00000013663, ENSMUSG00000015533, ENSMUSG00000015837, ENSMUSG00000015968, ENSMUSG00000016256, ENSMUSG00000018411, ENSMUSG00000019302, ENSMUSG00000019889,…	Gna12, Cdh1, Comt, Slc19a1, Rac1, Grik5, Akt2, Ncoa2, Neurl1a, Homer1, Rhoa, Slc5a1, Pten, Itga2, Sqstm1, Cacna1d, Ctsz, Mapt, Atp6v0a1, Ptprk, Poc1b, Psen1, Ahi1, Sirt1, Sept4, Rgs9, Asic2, Slc9a3r1, Hsp90aa1, Amph, Scamp1, Spata13, Clu, Ttll8, Tnk2, Gsk3b, Ap2m1, Cxadr, Itsn1, Slc11a2, Hsp90ab1, Rsph9, Slc3a1, Dync2li1, Cabyr, Pcsk5, Vti1a, Got1, Abcc2, Baiap2, Aatk, Jade1, Nrp1, Pard3, Glul, C…	GO_CellularComponent	Hypermethylated
GO:0120038	plasma membrane bounded cell projection part	1118	129	106.35	0.0133295	ENSMUSG00000000149, ENSMUSG00000000303, ENSMUSG00000000326, ENSMUSG00000001436, ENSMUSG00000001847, ENSMUSG00000003378, ENSMUSG00000004056, ENSMUSG00000005886, ENSMUSG00000006435, ENSMUSG00000007617, ENSMUSG00000007815, ENSMUSG00000011034, ENSMUSG00000013663, ENSMUSG00000015533, ENSMUSG00000015837, ENSMUSG00000015968, ENSMUSG00000016256, ENSMUSG00000018411, ENSMUSG00000019302, ENSMUSG00000019889,…	Gna12, Cdh1, Comt, Slc19a1, Rac1, Grik5, Akt2, Ncoa2, Neurl1a, Homer1, Rhoa, Slc5a1, Pten, Itga2, Sqstm1, Cacna1d, Ctsz, Mapt, Atp6v0a1, Ptprk, Poc1b, Psen1, Ahi1, Sirt1, Sept4, Rgs9, Asic2, Slc9a3r1, Hsp90aa1, Amph, Scamp1, Spata13, Clu, Ttll8, Tnk2, Gsk3b, Ap2m1, Cxadr, Itsn1, Slc11a2, Hsp90ab1, Rsph9, Slc3a1, Dync2li1, Cabyr, Pcsk5, Vti1a, Got1, Abcc2, Baiap2, Aatk, Jade1, Nrp1, Pard3, Glul, C…	GO_CellularComponent	Hypermethylated
GO:0031256	leading edge membrane	131	21	12.46	0.0138621	ENSMUSG00000001847, ENSMUSG00000004056, ENSMUSG00000006445, ENSMUSG00000007815, ENSMUSG00000015968, ENSMUSG00000018411, ENSMUSG00000019889, ENSMUSG00000021270, ENSMUSG00000021314, ENSMUSG00000021990, ENSMUSG00000026609, ENSMUSG00000030161, ENSMUSG00000030279, ENSMUSG00000030465, ENSMUSG00000031523, ENSMUSG00000033335, ENSMUSG00000033392, ENSMUSG00000037742, ENSMUSG00000040296, ENSMUSG00000052085,…	Rac1, Akt2, Epha2, Rhoa, Cacna1d, Mapt, Ptprk, Hsp90aa1, Amph, Spata13, Ush2a, Gabarapl1, C2cd5, Psd3, Dlc1, Dnm2, Clasp2, Eef1a1, Ddx58, Dock8, Syne2	GO_CellularComponent	Hypermethylated
GO:0005637	nuclear inner membrane	41	9	3.9	0.0152229	ENSMUSG00000005950, ENSMUSG00000020063, ENSMUSG00000020715, ENSMUSG00000030095, ENSMUSG00000030102, ENSMUSG00000032402, ENSMUSG00000042524, ENSMUSG00000043671, ENSMUSG00000054434	P2rx5, Sirt1, Ern1, Tmem43, Itpr1, Smad3, Sun2, Dpy19l3, Tmem120b	GO_CellularComponent	Hypermethylated
GO:0030027	lamellipodium	157	24	14.94	0.0153636	ENSMUSG00000000303, ENSMUSG00000001847, ENSMUSG00000006445, ENSMUSG00000007815, ENSMUSG00000016933, ENSMUSG00000021676, ENSMUSG00000021990, ENSMUSG00000022272, ENSMUSG00000022799, ENSMUSG00000022836, ENSMUSG00000022957, ENSMUSG00000024304, ENSMUSG00000024835, ENSMUSG00000028745, ENSMUSG00000029291, ENSMUSG00000029528, ENSMUSG00000031511, ENSMUSG00000032735, ENSMUSG00000032827, ENSMUSG00000033335,…	Cdh1, Rac1, Epha2, Rhoa, Plcg1, Iqgap2, Spata13, Myo10, Arhgap31, Mylk, Itsn1, Cdh2, Coro1b, Capzb, Rufy3, Pxn, Arhgef7, Ablim3, Ppp1r9a, Dnm2, Ptpn13, Ctnna1, Syne2, Fat1	GO_CellularComponent	Hypermethylated
GO:0044456	synapse part	737	88	70.11	0.0170395	ENSMUSG00000000303, ENSMUSG00000000326, ENSMUSG00000000627, ENSMUSG00000001847, ENSMUSG00000003279, ENSMUSG00000003378, ENSMUSG00000005886, ENSMUSG00000006435, ENSMUSG00000007617, ENSMUSG00000007815, ENSMUSG00000013663, ENSMUSG00000015533, ENSMUSG00000018411, ENSMUSG00000018428, ENSMUSG00000019302, ENSMUSG00000019861, ENSMUSG00000019906, ENSMUSG00000020149, ENSMUSG00000020153, ENSMUSG00000020182,…	Cdh1, Comt, Sema4f, Rac1, Dlgap1, Grik5, Ncoa2, Neurl1a, Homer1, Rhoa, Pten, Itga2, Mapt, Akap1, Atp6v0a1, Gopc, Lin7a, Rab1a, Ndufs7, Ddc, Vdac1, Asic2, Nf1, Ston2, Amph, Cap2, Scamp1, Camk2g, Chrna2, Ctnnd2, Gsk3b, Ap2m1, Itsn1, Sos1, Cdh2, Vti1a, Got1, Cpn1, Baiap2, Rab40c, Il1r1, Dst, Glul, Cnih3, Ush2a, Tor1a, Pkp4, Dab1, Pde4b, Macf1, Capzb, Epb41, Actb, Itpr1, Grin2b, Psd3, Stx1b, Grik4, C…	GO_CellularComponent	Hypermethylated
GO:0005793	endoplasmic reticulum-Golgi intermediate compartment	57	11	5.42	0.0193371	ENSMUSG00000001155, ENSMUSG00000001576, ENSMUSG00000020571, ENSMUSG00000025130, ENSMUSG00000026193, ENSMUSG00000026864, ENSMUSG00000028343, ENSMUSG00000029048, ENSMUSG00000041891, ENSMUSG00000045795, ENSMUSG00000057103	Ftcd, Ergic1, Pdia6, P4hb, Fn1, Hspa5, Erp44, Rer1, Lman1, Whamm, Nat8f1	GO_CellularComponent	Hypermethylated
GO:0044215	other organism	23	6	2.19	0.0198785	ENSMUSG00000022149, ENSMUSG00000041720, ENSMUSG00000041891, ENSMUSG00000054072, ENSMUSG00000059481, ENSMUSG00000073418	C9, Pi4ka, Lman1, Iigp1, Plg, C4b	GO_CellularComponent	Hypermethylated
GO:0044216	other organism cell	23	6	2.19	0.0198785	ENSMUSG00000022149, ENSMUSG00000041720, ENSMUSG00000041891, ENSMUSG00000054072, ENSMUSG00000059481, ENSMUSG00000073418	C9, Pi4ka, Lman1, Iigp1, Plg, C4b	GO_CellularComponent	Hypermethylated
GO:0044217	other organism part	23	6	2.19	0.0198785	ENSMUSG00000022149, ENSMUSG00000041720, ENSMUSG00000041891, ENSMUSG00000054072, ENSMUSG00000059481, ENSMUSG00000073418	C9, Pi4ka, Lman1, Iigp1, Plg, C4b	GO_CellularComponent	Hypermethylated
GO:0012507	ER to Golgi transport vesicle membrane	17	5	1.62	0.0199011	ENSMUSG00000024983, ENSMUSG00000029407, ENSMUSG00000035325, ENSMUSG00000039234, ENSMUSG00000039367	Vti1a, Uso1, Sec31a, Sec24d, Sec24c	GO_CellularComponent	Hypermethylated
GO:0032587	ruffle membrane	65	12	6.18	0.0201749	ENSMUSG00000001847, ENSMUSG00000004056, ENSMUSG00000007815, ENSMUSG00000021270, ENSMUSG00000021990, ENSMUSG00000030279, ENSMUSG00000030465, ENSMUSG00000031523, ENSMUSG00000033335, ENSMUSG00000033392, ENSMUSG00000037742, ENSMUSG00000040296	Rac1, Akt2, Rhoa, Hsp90aa1, Spata13, C2cd5, Psd3, Dlc1, Dnm2, Clasp2, Eef1a1, Ddx58	GO_CellularComponent	Hypermethylated
GO:0001726	ruffle	137	21	13.03	0.0210435	ENSMUSG00000001847, ENSMUSG00000004056, ENSMUSG00000007815, ENSMUSG00000016933, ENSMUSG00000018001, ENSMUSG00000021270, ENSMUSG00000021990, ENSMUSG00000022272, ENSMUSG00000026842, ENSMUSG00000029516, ENSMUSG00000030064, ENSMUSG00000030279, ENSMUSG00000030465, ENSMUSG00000031523, ENSMUSG00000033066, ENSMUSG00000033335, ENSMUSG00000033392, ENSMUSG00000036995, ENSMUSG00000037742, ENSMUSG00000040296,…	Rac1, Akt2, Rhoa, Plcg1, Cyth3, Hsp90aa1, Spata13, Myo10, Abl1, Cit, Frmd4b, C2cd5, Psd3, Dlc1, Gas7, Dnm2, Clasp2, Asap3, Eef1a1, Ddx58, Palld	GO_CellularComponent	Hypermethylated
GO:0045121	membrane raft	347	45	33.01	0.0217634	ENSMUSG00000000303, ENSMUSG00000010047, ENSMUSG00000015243, ENSMUSG00000016534, ENSMUSG00000016664, ENSMUSG00000017009, ENSMUSG00000019969, ENSMUSG00000020099, ENSMUSG00000020122, ENSMUSG00000020733, ENSMUSG00000021823, ENSMUSG00000022812, ENSMUSG00000022840, ENSMUSG00000022865, ENSMUSG00000023274, ENSMUSG00000024304, ENSMUSG00000024639, ENSMUSG00000025006, ENSMUSG00000025393, ENSMUSG00000025980,…	Cdh1, Hyal2, Abca1, Lamp2, Pacsin2, Sdc4, Psen1, Unc5b, Egfr, Slc9a3r1, Vcl, Gsk3b, Adcy5, Cxadr, Cd4, Cdh2, Gnaq, Sorbs1, Atp5b, Hspd1, Zap70, Capn2, Pag1, Prkcz, Actb, Itpr1, Ret, Lrp6, Lamtor1, Dlc1, Tradd, Birc3, Ldlr, Nedd4, Tgfbr2, Prkar2a, Grip1, Eef2, Fxyd1, Ctnna1, Scarb1, Pdzk1, Usp48, Dmd, Hspa1a	GO_CellularComponent	Hypermethylated
GO:0098857	membrane microdomain	347	45	33.01	0.0217634	ENSMUSG00000000303, ENSMUSG00000010047, ENSMUSG00000015243, ENSMUSG00000016534, ENSMUSG00000016664, ENSMUSG00000017009, ENSMUSG00000019969, ENSMUSG00000020099, ENSMUSG00000020122, ENSMUSG00000020733, ENSMUSG00000021823, ENSMUSG00000022812, ENSMUSG00000022840, ENSMUSG00000022865, ENSMUSG00000023274, ENSMUSG00000024304, ENSMUSG00000024639, ENSMUSG00000025006, ENSMUSG00000025393, ENSMUSG00000025980,…	Cdh1, Hyal2, Abca1, Lamp2, Pacsin2, Sdc4, Psen1, Unc5b, Egfr, Slc9a3r1, Vcl, Gsk3b, Adcy5, Cxadr, Cd4, Cdh2, Gnaq, Sorbs1, Atp5b, Hspd1, Zap70, Capn2, Pag1, Prkcz, Actb, Itpr1, Ret, Lrp6, Lamtor1, Dlc1, Tradd, Birc3, Ldlr, Nedd4, Tgfbr2, Prkar2a, Grip1, Eef2, Fxyd1, Ctnna1, Scarb1, Pdzk1, Usp48, Dmd, Hspa1a	GO_CellularComponent	Hypermethylated
GO:0000323	lytic vacuole	476	59	45.28	0.0225319	ENSMUSG00000003948, ENSMUSG00000004567, ENSMUSG00000007038, ENSMUSG00000010047, ENSMUSG00000015837, ENSMUSG00000016256, ENSMUSG00000016534, ENSMUSG00000017765, ENSMUSG00000019969, ENSMUSG00000021340, ENSMUSG00000021686, ENSMUSG00000022500, ENSMUSG00000022848, ENSMUSG00000022877, ENSMUSG00000022967, ENSMUSG00000023030, ENSMUSG00000023944, ENSMUSG00000024639, ENSMUSG00000025190, ENSMUSG00000025583,…	Mmd, Mcoln1, Neu1, Hyal2, Sqstm1, Ctsz, Lamp2, Slc12a4, Psen1, Gpld1, Ap3b1, Litaf, Dirc2, Hrg, Ifnar1, Slc11a2, Hsp90ab1, Gnaq, Got1, Rptor, March8, Capn2, Cat, Enpep, Manba, Dnase2b, Aldob, Zc3hav1, Lamtor1, Ldlr, Wdr48, Dnajc13, Tpcn1, Abcc10, Idua, Znrf1, Nsf, Gns, Sidt2, Eva1a, Uvrag, Pnpla7, Scarb1, Lrp1, Arsb, Wdr81, Bri3, Fgfr3, Tmem150a, Sphk2, Ece1, Borcs7, Atp11c, Clec16a, Sort1, Ank3,…	GO_CellularComponent	Hypermethylated
GO:0005764	lysosome	476	59	45.28	0.0225319	ENSMUSG00000003948, ENSMUSG00000004567, ENSMUSG00000007038, ENSMUSG00000010047, ENSMUSG00000015837, ENSMUSG00000016256, ENSMUSG00000016534, ENSMUSG00000017765, ENSMUSG00000019969, ENSMUSG00000021340, ENSMUSG00000021686, ENSMUSG00000022500, ENSMUSG00000022848, ENSMUSG00000022877, ENSMUSG00000022967, ENSMUSG00000023030, ENSMUSG00000023944, ENSMUSG00000024639, ENSMUSG00000025190, ENSMUSG00000025583,…	Mmd, Mcoln1, Neu1, Hyal2, Sqstm1, Ctsz, Lamp2, Slc12a4, Psen1, Gpld1, Ap3b1, Litaf, Dirc2, Hrg, Ifnar1, Slc11a2, Hsp90ab1, Gnaq, Got1, Rptor, March8, Capn2, Cat, Enpep, Manba, Dnase2b, Aldob, Zc3hav1, Lamtor1, Ldlr, Wdr48, Dnajc13, Tpcn1, Abcc10, Idua, Znrf1, Nsf, Gns, Sidt2, Eva1a, Uvrag, Pnpla7, Scarb1, Lrp1, Arsb, Wdr81, Bri3, Fgfr3, Tmem150a, Sphk2, Ece1, Borcs7, Atp11c, Clec16a, Sort1, Ank3,…	GO_CellularComponent	Hypermethylated
GO:0099513	polymeric cytoskeletal fiber	616	74	58.6	0.0226243	ENSMUSG00000001333, ENSMUSG00000001847, ENSMUSG00000001864, ENSMUSG00000002307, ENSMUSG00000005886, ENSMUSG00000006782, ENSMUSG00000018411, ENSMUSG00000018417, ENSMUSG00000018501, ENSMUSG00000018707, ENSMUSG00000019873, ENSMUSG00000019942, ENSMUSG00000019996, ENSMUSG00000021144, ENSMUSG00000021375, ENSMUSG00000021676, ENSMUSG00000021754, ENSMUSG00000021823, ENSMUSG00000022234, ENSMUSG00000022388,…	Sync, Rac1, Aif1l, Daxx, Ncoa2, Cnp, Mapt, Myo1b, Ncor1, Dync1h1, Reep3, Cdk1, Map7, Mta1, Kif13a, Iqgap2, Map3k1, Vcl, Cct5, Ttll8, Gsk3b, Lrpprc, Dync2li1, Coro1b, Cdk2ap2, Baiap2, Nrp1, Dst, Rassf5, Kifap3, Ak1, Upp2, Tbl1xr1, Serp1, Lmna, Dclk2, Macf1, Capzb, Prkcz, Mapre3, Shroom3, Gabarapl1, Dlc1, Polb, Kifc3, Cfap20, Ddx6, Gas7, Dnm2, Clasp2, Dnah8, Gas2l1, Rmdn2, Hook3, Ldlrap1, Ranbp10, …	GO_CellularComponent	Hypermethylated
GO:0045239	tricarboxylic acid cycle enzyme complex	12	4	1.14	0.0228	ENSMUSG00000020456, ENSMUSG00000026526, ENSMUSG00000032263, ENSMUSG00000060376	Ogdh, Fh1, Bckdhb, Bckdha	GO_CellularComponent	Hypermethylated
GO:0030660	Golgi-associated vesicle membrane	52	10	4.95	0.0238763	ENSMUSG00000022108, ENSMUSG00000024983, ENSMUSG00000029407, ENSMUSG00000032096, ENSMUSG00000034940, ENSMUSG00000035325, ENSMUSG00000037295, ENSMUSG00000039234, ENSMUSG00000039367, ENSMUSG00000041720	Itm2b, Vti1a, Uso1, Arcn1, Synrg, Sec31a, Ldlrap1, Sec24d, Sec24c, Pi4ka	GO_CellularComponent	Hypermethylated
GO:0031091	platelet alpha granule	18	5	1.71	0.0238763	ENSMUSG00000020053, ENSMUSG00000027882, ENSMUSG00000028001, ENSMUSG00000033831, ENSMUSG00000033860	Igf1, Stxbp3, Fga, Fgb, Fgg	GO_CellularComponent	Hypermethylated
GO:0034361	very-low-density lipoprotein particle	18	5	1.71	0.0238763	ENSMUSG00000000049, ENSMUSG00000001247, ENSMUSG00000020609, ENSMUSG00000032079, ENSMUSG00000032080	Apoh, Lsr, Apob, Apoa5, Apoa4	GO_CellularComponent	Hypermethylated
GO:0034385	triglyceride-rich plasma lipoprotein particle	18	5	1.71	0.0238763	ENSMUSG00000000049, ENSMUSG00000001247, ENSMUSG00000020609, ENSMUSG00000032079, ENSMUSG00000032080	Apoh, Lsr, Apob, Apoa5, Apoa4	GO_CellularComponent	Hypermethylated
GO:0005769	early endosome	235	32	22.36	0.0252103	ENSMUSG00000001847, ENSMUSG00000018417, ENSMUSG00000018442, ENSMUSG00000019804, ENSMUSG00000020122, ENSMUSG00000020149, ENSMUSG00000022500, ENSMUSG00000022517, ENSMUSG00000023030, ENSMUSG00000025810, ENSMUSG00000025980, ENSMUSG00000027546, ENSMUSG00000030110, ENSMUSG00000030201, ENSMUSG00000031826, ENSMUSG00000032193, ENSMUSG00000032207, ENSMUSG00000032536, ENSMUSG00000032554, ENSMUSG00000032560,…	Rac1, Myo1b, Derl2, Snx3, Egfr, Rab1a, Litaf, Mgrn1, Slc11a2, Nrp1, Hspd1, Atp9a, Ret, Lrp6, Usp10, Ldlr, Lipc, Trak1, Trf, Dnajc13, Uvrag, Dner, Ldlrap1, Lrp1, Wdr81, Snx21, Ntrk2, Rab31, Ece1, Wdr91, Sort1, Rps6kc1	GO_CellularComponent	Hypermethylated
GO:0005776	autophagosome	68	12	6.47	0.0261939	ENSMUSG00000015837, ENSMUSG00000016534, ENSMUSG00000018171, ENSMUSG00000018547, ENSMUSG00000024983, ENSMUSG00000025437, ENSMUSG00000030161, ENSMUSG00000035086, ENSMUSG00000038375, ENSMUSG00000043940, ENSMUSG00000045374, ENSMUSG00000056692	Sqstm1, Lamp2, Vmp1, Pip4k2b, Vti1a, Usp33, Gabarapl1, Becn1, Trp53inp2, Wdfy3, Wdr81, D17Wsu92e	GO_CellularComponent	Hypermethylated
GO:0009925	basal plasma membrane	39	8	3.71	0.0285482	ENSMUSG00000022565, ENSMUSG00000024354, ENSMUSG00000027340, ENSMUSG00000032554, ENSMUSG00000037295, ENSMUSG00000039115, ENSMUSG00000069601, ENSMUSG00000074272	Plec, Slc23a1, Slc23a2, Trf, Ldlrap1, Itga9, Ank3, Ceacam1	GO_CellularComponent	Hypermethylated
GO:0036464	cytoplasmic ribonucleoprotein granule	168	24	15.98	0.0288788	ENSMUSG00000000787, ENSMUSG00000001847, ENSMUSG00000008393, ENSMUSG00000009555, ENSMUSG00000015837, ENSMUSG00000018411, ENSMUSG00000021024, ENSMUSG00000021476, ENSMUSG00000021595, ENSMUSG00000023087, ENSMUSG00000025583, ENSMUSG00000027184, ENSMUSG00000027233, ENSMUSG00000027763, ENSMUSG00000028580, ENSMUSG00000029580, ENSMUSG00000032097, ENSMUSG00000033499, ENSMUSG00000035356, ENSMUSG00000039536,…	Ddx3x, Rac1, Carhsp1, Cdk9, Sqstm1, Mapt, Psma6, Habp4, Nsun2, Noct, Rptor, Caprin1, Patl2, Mbnl1, Pum1, Actb, Ddx6, Larp4b, Nfkbiz, Stau1, Atxn2, Dhx9, Shb, Ghr	GO_CellularComponent	Hypermethylated
GO:0030125	clathrin vesicle coat	19	5	1.81	0.02903	ENSMUSG00000001036, ENSMUSG00000022841, ENSMUSG00000030327, ENSMUSG00000034940, ENSMUSG00000037295	Epn2, Ap2m1, Necap1, Synrg, Ldlrap1	GO_CellularComponent	Hypermethylated
GO:0043034	costamere	19	5	1.81	0.02903	ENSMUSG00000007617, ENSMUSG00000017009, ENSMUSG00000021823, ENSMUSG00000045103, ENSMUSG00000069601	Homer1, Sdc4, Vcl, Dmd, Ank3	GO_CellularComponent	Hypermethylated
GO:0043167	ion binding	5261	750	501.2	1e-28	ENSMUSG00000000049, ENSMUSG00000000149, ENSMUSG00000000303, ENSMUSG00000000326, ENSMUSG00000000441, ENSMUSG00000000530, ENSMUSG00000000628, ENSMUSG00000000631, ENSMUSG00000000673, ENSMUSG00000000787, ENSMUSG00000001155, ENSMUSG00000001435, ENSMUSG00000001436, ENSMUSG00000001588, ENSMUSG00000001670, ENSMUSG00000001829, ENSMUSG00000001847, ENSMUSG00000001864, ENSMUSG00000001870, ENSMUSG00000002020,…	Apoh, Gna12, Cdh1, Comt, Raf1, Acvrl1, Hk2, Myo18a, Haao, Ddx3x, Ftcd, Col18a1, Slc19a1, Acap1, Tat, Clpb, Rac1, Aif1l, Ltbp1, Ltbp2, Kmt2a, Mybpc3, Ppard, Snx9, Nr2f6, Pex6, Cyp2c29, Mpnd, Ranbp2, Prodh, Calr, Akt2, Chn2, Dgkq, Plekha8, Prlr, Por, Adcy9, Nr1i3, Nr2c1, P2rx5, Fbln1, Neurl1a, Epha2, Usp19, Sulf2, Hspa1l, Msh5, Rhoa, Zmiz1, Mgst1, Ube2g2, Cdk9, Fpgs, Pla2g12b, Nuak2, Hyal2, Ebf3, P…	GO_MolecularFunction	Hypermethylated
GO:0005488	binding	12494	1431	1190.26	1e-28	ENSMUSG00000000049, ENSMUSG00000000134, ENSMUSG00000000149, ENSMUSG00000000216, ENSMUSG00000000303, ENSMUSG00000000325, ENSMUSG00000000326, ENSMUSG00000000441, ENSMUSG00000000530, ENSMUSG00000000538, ENSMUSG00000000627, ENSMUSG00000000628, ENSMUSG00000000631, ENSMUSG00000000673, ENSMUSG00000000708, ENSMUSG00000000787, ENSMUSG00000001017, ENSMUSG00000001036, ENSMUSG00000001123, ENSMUSG00000001155,…	Apoh, Tfe3, Gna12, Scnn1g, Cdh1, Arvcf, Comt, Raf1, Acvrl1, Tom1l2, Sema4f, Hk2, Myo18a, Haao, Kat2b, Ddx3x, Chtop, Epn2, Lgals9, Ftcd, Sema6b, Lsr, Sync, Fndc5, Snd1, Col18a1, Slc19a1, Acap1, Tat, Clpb, Rac1, Aif1l, Ltbp1, Nfix, Ltbp2, Kmt2a, Mybpc3, Ppard, Daxx, Snx9, Nr2f6, Prpf6, Pex6, Cdkn1b, Cyp2c29, Tbc1d8, Mpnd, Sh3gl1, Ranbp2, Dlgap1, Grik5, Prodh, Sec14l2, Crot, Insig2, Calr, Gstm3, Akt…	GO_MolecularFunction	Hypermethylated
GO:0003824	catalytic activity	5607	754	534.16	1e-28	ENSMUSG00000000149, ENSMUSG00000000326, ENSMUSG00000000441, ENSMUSG00000000530, ENSMUSG00000000628, ENSMUSG00000000631, ENSMUSG00000000673, ENSMUSG00000000708, ENSMUSG00000000787, ENSMUSG00000001155, ENSMUSG00000001249, ENSMUSG00000001424, ENSMUSG00000001588, ENSMUSG00000001670, ENSMUSG00000001829, ENSMUSG00000001847, ENSMUSG00000002028, ENSMUSG00000002763, ENSMUSG00000003031, ENSMUSG00000003053,…	Gna12, Comt, Raf1, Acvrl1, Hk2, Myo18a, Haao, Kat2b, Ddx3x, Ftcd, Hpn, Snd1, Acap1, Tat, Clpb, Rac1, Kmt2a, Pex6, Cdkn1b, Cyp2c29, Mpnd, Ranbp2, Abhd17a, Prodh, Sec14l2, Crot, Mmd, Gstm3, Akt2, Emg1, Lpcat3, Wwox, Dgkq, G6pc2, Por, Adcy9, Cs, Neurl1a, Epha2, Gtf2h1, Usp19, Cnp, Sulf2, Msh5, Neu1, Rhoa, Mgst1, Ube2g2, Cdk9, Fpgs, Pla2g12b, Nuak2, Hyal2, Acaa1b, Pdhx, Dhdh, Pten, Abca1, Clpx, Mocs2…	GO_MolecularFunction	Hypermethylated
GO:0005515	protein binding	8466	1035	806.53	4.5e-27	ENSMUSG00000000049, ENSMUSG00000000134, ENSMUSG00000000149, ENSMUSG00000000216, ENSMUSG00000000303, ENSMUSG00000000325, ENSMUSG00000000441, ENSMUSG00000000530, ENSMUSG00000000538, ENSMUSG00000000627, ENSMUSG00000000628, ENSMUSG00000000631, ENSMUSG00000000708, ENSMUSG00000000787, ENSMUSG00000001017, ENSMUSG00000001036, ENSMUSG00000001123, ENSMUSG00000001155, ENSMUSG00000001227, ENSMUSG00000001247,…	Apoh, Tfe3, Gna12, Scnn1g, Cdh1, Arvcf, Raf1, Acvrl1, Tom1l2, Sema4f, Hk2, Myo18a, Kat2b, Ddx3x, Chtop, Epn2, Lgals9, Ftcd, Sema6b, Lsr, Sync, Fndc5, Snd1, Rac1, Aif1l, Ltbp1, Nfix, Ltbp2, Kmt2a, Mybpc3, Ppard, Daxx, Snx9, Nr2f6, Prpf6, Pex6, Cdkn1b, Tbc1d8, Sh3gl1, Ranbp2, Dlgap1, Grik5, Crot, Insig2, Calr, Gstm3, Akt2, Mcoln1, Arhgef18, Wwox, Dgkq, Prlr, Mlxipl, Por, Ctr9, Nr1i3, Ncoa2, Nr2c1, …	GO_MolecularFunction	Hypermethylated
GO:0043168	anion binding	2566	407	244.45	1.88e-26	ENSMUSG00000000049, ENSMUSG00000000149, ENSMUSG00000000441, ENSMUSG00000000530, ENSMUSG00000000628, ENSMUSG00000000631, ENSMUSG00000000787, ENSMUSG00000001155, ENSMUSG00000001436, ENSMUSG00000001670, ENSMUSG00000001829, ENSMUSG00000001847, ENSMUSG00000002020, ENSMUSG00000002250, ENSMUSG00000002365, ENSMUSG00000002763, ENSMUSG00000003526, ENSMUSG00000004056, ENSMUSG00000004815, ENSMUSG00000005225,…	Apoh, Gna12, Raf1, Acvrl1, Hk2, Myo18a, Ddx3x, Ftcd, Slc19a1, Tat, Clpb, Rac1, Ltbp2, Ppard, Snx9, Pex6, Prodh, Akt2, Dgkq, Plekha8, Por, Adcy9, P2rx5, Epha2, Hspa1l, Msh5, Rhoa, Mgst1, Ube2g2, Cdk9, Fpgs, Nuak2, Hyal2, Abca1, Pcolce2, Clpx, Qdpr, Rxra, Mapkapk2, Pacsin2, Arl5b, Cdc6, Hnf4a, Ddx27, Cyth3, Cyb5r3, Myo1b, Pip4k2b, Dync1h1, Acsl1, Myh11, Nars2, Ddx39b, Snx3, Ube2d1, Cdk1, Rhobtb1, H…	GO_MolecularFunction	Hypermethylated
GO:0036094	small molecule binding	2294	362	218.54	9.33333e-23	ENSMUSG00000000149, ENSMUSG00000000441, ENSMUSG00000000530, ENSMUSG00000000628, ENSMUSG00000000631, ENSMUSG00000000787, ENSMUSG00000001155, ENSMUSG00000001436, ENSMUSG00000001670, ENSMUSG00000001829, ENSMUSG00000001847, ENSMUSG00000002250, ENSMUSG00000002763, ENSMUSG00000003526, ENSMUSG00000004056, ENSMUSG00000004815, ENSMUSG00000005514, ENSMUSG00000005580, ENSMUSG00000005950, ENSMUSG00000006445,…	Gna12, Raf1, Acvrl1, Hk2, Myo18a, Ddx3x, Ftcd, Slc19a1, Tat, Clpb, Rac1, Ppard, Pex6, Prodh, Akt2, Dgkq, Por, Adcy9, P2rx5, Epha2, Cnp, Hspa1l, Msh5, Rhoa, Ube2g2, Cdk9, Fpgs, Nuak2, Hyal2, C8g, Abca1, Clpx, Mocs2, Qdpr, Rxra, Mapkapk2, Arl5b, Cdc6, Hnf4a, Ddx27, Cyb5r3, Myo1b, Pip4k2b, Dync1h1, Acsl1, Myh11, Nars2, Ddx39b, Ube2d1, Cdk1, Rhobtb1, Hbs1l, Cdk17, Cry1, Hsp90b1, Pah, Sirt1, Egfr, Rab…	GO_MolecularFunction	Hypermethylated
GO:0043169	cation binding	3463	492	329.91	1.4e-21	ENSMUSG00000000149, ENSMUSG00000000303, ENSMUSG00000000326, ENSMUSG00000000441, ENSMUSG00000000530, ENSMUSG00000000673, ENSMUSG00000001435, ENSMUSG00000001588, ENSMUSG00000001864, ENSMUSG00000001870, ENSMUSG00000002020, ENSMUSG00000002028, ENSMUSG00000002100, ENSMUSG00000002250, ENSMUSG00000002393, ENSMUSG00000003053, ENSMUSG00000003199, ENSMUSG00000003226, ENSMUSG00000003814, ENSMUSG00000004056,…	Gna12, Cdh1, Comt, Raf1, Acvrl1, Haao, Col18a1, Acap1, Aif1l, Ltbp1, Ltbp2, Kmt2a, Mybpc3, Ppard, Nr2f6, Cyp2c29, Mpnd, Ranbp2, Calr, Akt2, Chn2, Dgkq, Prlr, Adcy9, Nr1i3, Nr2c1, P2rx5, Fbln1, Neurl1a, Usp19, Sulf2, Zmiz1, Fpgs, Pla2g12b, Nuak2, Ebf3, Pten, Slc25a13, Clpx, Itga2, Sqstm1, Rxra, Cacna1d, Cmah, Plcg1, Traf4, Zc3h18, B4galt5, Hnf4a, Cyb5r3, Mtmr4, Ypel2, Kdm6b, Rtn4ip1, Pde7b, Nudt4,…	GO_MolecularFunction	Hypermethylated
GO:0046872	metal ion binding	3366	480	320.67	2.4e-21	ENSMUSG00000000149, ENSMUSG00000000303, ENSMUSG00000000326, ENSMUSG00000000441, ENSMUSG00000000530, ENSMUSG00000000673, ENSMUSG00000001435, ENSMUSG00000001588, ENSMUSG00000001864, ENSMUSG00000001870, ENSMUSG00000002020, ENSMUSG00000002028, ENSMUSG00000002100, ENSMUSG00000002250, ENSMUSG00000002393, ENSMUSG00000003053, ENSMUSG00000003199, ENSMUSG00000003226, ENSMUSG00000003814, ENSMUSG00000004056,…	Gna12, Cdh1, Comt, Raf1, Acvrl1, Haao, Col18a1, Acap1, Aif1l, Ltbp1, Ltbp2, Kmt2a, Mybpc3, Ppard, Nr2f6, Cyp2c29, Mpnd, Ranbp2, Calr, Akt2, Chn2, Dgkq, Prlr, Adcy9, Nr1i3, Nr2c1, P2rx5, Fbln1, Neurl1a, Usp19, Sulf2, Zmiz1, Fpgs, Pla2g12b, Nuak2, Ebf3, Pten, Slc25a13, Clpx, Itga2, Sqstm1, Rxra, Cacna1d, Cmah, Plcg1, Traf4, Zc3h18, B4galt5, Hnf4a, Mtmr4, Ypel2, Kdm6b, Rtn4ip1, Pde7b, Nudt4, Pah, Si…	GO_MolecularFunction	Hypermethylated
GO:0019899	enzyme binding	2173	341	207.01	5.11111e-21	ENSMUSG00000000303, ENSMUSG00000000441, ENSMUSG00000000530, ENSMUSG00000000538, ENSMUSG00000000708, ENSMUSG00000001123, ENSMUSG00000001847, ENSMUSG00000002307, ENSMUSG00000002365, ENSMUSG00000003031, ENSMUSG00000003134, ENSMUSG00000003200, ENSMUSG00000003226, ENSMUSG00000003814, ENSMUSG00000004056, ENSMUSG00000004568, ENSMUSG00000004637, ENSMUSG00000004815, ENSMUSG00000005268, ENSMUSG00000005373,…	Cdh1, Raf1, Acvrl1, Tom1l2, Kat2b, Lgals9, Rac1, Daxx, Snx9, Cdkn1b, Tbc1d8, Sh3gl1, Ranbp2, Calr, Akt2, Arhgef18, Wwox, Dgkq, Prlr, Mlxipl, Por, Ctr9, Ncoa2, Nr2c1, Usp19, Gmnn, Hspa1l, Ube2g2, Tnpo1, Cdk9, Hyal2, Faf1, Evi5, Pten, Abca1, Sash1, Srf, Sqstm1, Rxra, Mapkapk2, Lamp2, Atxn10, Plcg1, Sdc4, Traf4, Cacnb4, Cdc6, Slc12a4, Cyth3, Mapt, Akap1, Ncor1, Atp6v0a1, Snx3, Ptprk, Cry1, Hsp90b1, …	GO_MolecularFunction	Hypermethylated
GO:0097159	organic cyclic compound binding	5221	659	497.39	7e-17	ENSMUSG00000000134, ENSMUSG00000000149, ENSMUSG00000000441, ENSMUSG00000000530, ENSMUSG00000000628, ENSMUSG00000000631, ENSMUSG00000000708, ENSMUSG00000000787, ENSMUSG00000001017, ENSMUSG00000001155, ENSMUSG00000001424, ENSMUSG00000001436, ENSMUSG00000001670, ENSMUSG00000001829, ENSMUSG00000001847, ENSMUSG00000001911, ENSMUSG00000002028, ENSMUSG00000002250, ENSMUSG00000002393, ENSMUSG00000002455,…	Tfe3, Gna12, Raf1, Acvrl1, Hk2, Myo18a, Kat2b, Ddx3x, Chtop, Ftcd, Snd1, Slc19a1, Tat, Clpb, Rac1, Nfix, Kmt2a, Ppard, Nr2f6, Prpf6, Pex6, Cyp2c29, Ranbp2, Prodh, Calr, Akt2, Emg1, Utp20, Arid3b, Dgkq, Mlxipl, Por, Adcy9, Nr1i3, Cs, Ncoa2, Nr2c1, P2rx5, Epha2, Rbm14, Cnp, Hspa1l, Msh5, Rhoa, Carhsp1, Ube2g2, Tnpo1, Cdk9, Fpgs, Pou6f2, Nuak2, Prox1, Ebf3, Camta1, Abca1, Clpx, Mocs2, Srf, Cers2, Qd…	GO_MolecularFunction	Hypermethylated
GO:1901363	heterocyclic compound binding	5131	645	488.81	4.83333e-16	ENSMUSG00000000134, ENSMUSG00000000149, ENSMUSG00000000441, ENSMUSG00000000530, ENSMUSG00000000628, ENSMUSG00000000631, ENSMUSG00000000708, ENSMUSG00000000787, ENSMUSG00000001017, ENSMUSG00000001155, ENSMUSG00000001424, ENSMUSG00000001436, ENSMUSG00000001670, ENSMUSG00000001829, ENSMUSG00000001847, ENSMUSG00000001911, ENSMUSG00000002028, ENSMUSG00000002250, ENSMUSG00000002393, ENSMUSG00000002455,…	Tfe3, Gna12, Raf1, Acvrl1, Hk2, Myo18a, Kat2b, Ddx3x, Chtop, Ftcd, Snd1, Slc19a1, Tat, Clpb, Rac1, Nfix, Kmt2a, Ppard, Nr2f6, Prpf6, Pex6, Cyp2c29, Ranbp2, Prodh, Calr, Akt2, Emg1, Utp20, Arid3b, Dgkq, Mlxipl, Por, Adcy9, Nr1i3, Cs, Ncoa2, Nr2c1, P2rx5, Epha2, Rbm14, Cnp, Hspa1l, Msh5, Rhoa, Carhsp1, Ube2g2, Tnpo1, Cdk9, Fpgs, Pou6f2, Nuak2, Prox1, Ebf3, Camta1, Abca1, Clpx, Mocs2, Srf, Cers2, Qd…	GO_MolecularFunction	Hypermethylated
GO:0048037	cofactor binding	271	74	25.82	4.83333e-16	ENSMUSG00000001670, ENSMUSG00000003526, ENSMUSG00000005514, ENSMUSG00000015806, ENSMUSG00000017950, ENSMUSG00000018042, ENSMUSG00000020051, ENSMUSG00000020063, ENSMUSG00000020153, ENSMUSG00000020182, ENSMUSG00000020250, ENSMUSG00000020321, ENSMUSG00000020456, ENSMUSG00000020534, ENSMUSG00000020777, ENSMUSG00000020917, ENSMUSG00000021069, ENSMUSG00000021417, ENSMUSG00000021594, ENSMUSG00000021794,…	Tat, Prodh, Por, Qdpr, Hnf4a, Cyb5r3, Pah, Sirt1, Ndufs7, Ddc, Txnrd1, Mdh1, Ogdh, Shmt1, Acox1, Acly, Pygl, Eci2, Srd5a1, Glud1, Hacl1, Cryl1, Gpd1, C3, Gldc, Sirt7, Fasn, Got1, Shmt2, Sirt3, Idh1, Marc1, Phyh, Aldh9a1, Kynu, Cat, Hao1, Hdc, Ahcy, Acad9, Fmo5, Bdh2, Scp2, H6pd, Alb, Aldh2, Sds, Hibadh, Acadsb, Got2, Gpt2, Ldhd, Acat1, Gclc, Me1, Lmo2, Alas1, Dpyd, Grhpr, Aifm1, Adh4, Kyat1, Htat…	GO_MolecularFunction	Hypermethylated
GO:0000166	nucleotide binding	1960	294	186.72	3e-15	ENSMUSG00000000149, ENSMUSG00000000441, ENSMUSG00000000530, ENSMUSG00000000628, ENSMUSG00000000631, ENSMUSG00000000787, ENSMUSG00000001829, ENSMUSG00000001847, ENSMUSG00000002763, ENSMUSG00000003526, ENSMUSG00000004056, ENSMUSG00000004815, ENSMUSG00000005514, ENSMUSG00000005580, ENSMUSG00000005950, ENSMUSG00000006445, ENSMUSG00000006782, ENSMUSG00000007033, ENSMUSG00000007035, ENSMUSG00000007815,…	Gna12, Raf1, Acvrl1, Hk2, Myo18a, Ddx3x, Clpb, Rac1, Pex6, Prodh, Akt2, Dgkq, Por, Adcy9, P2rx5, Epha2, Cnp, Hspa1l, Msh5, Rhoa, Ube2g2, Cdk9, Fpgs, Nuak2, Abca1, Clpx, Mocs2, Qdpr, Mapkapk2, Arl5b, Cdc6, Ddx27, Cyb5r3, Myo1b, Pip4k2b, Dync1h1, Acsl1, Myh11, Nars2, Ddx39b, Ube2d1, Cdk1, Rhobtb1, Hbs1l, Cdk17, Cry1, Hsp90b1, Sirt1, Egfr, Rab1a, Rab36, Txnrd1, Glyctk, Mdh1, Slc22a4, Sar1b, Vdac1, A…	GO_MolecularFunction	Hypermethylated
GO:1901265	nucleoside phosphate binding	1960	294	186.72	3e-15	ENSMUSG00000000149, ENSMUSG00000000441, ENSMUSG00000000530, ENSMUSG00000000628, ENSMUSG00000000631, ENSMUSG00000000787, ENSMUSG00000001829, ENSMUSG00000001847, ENSMUSG00000002763, ENSMUSG00000003526, ENSMUSG00000004056, ENSMUSG00000004815, ENSMUSG00000005514, ENSMUSG00000005580, ENSMUSG00000005950, ENSMUSG00000006445, ENSMUSG00000006782, ENSMUSG00000007033, ENSMUSG00000007035, ENSMUSG00000007815,…	Gna12, Raf1, Acvrl1, Hk2, Myo18a, Ddx3x, Clpb, Rac1, Pex6, Prodh, Akt2, Dgkq, Por, Adcy9, P2rx5, Epha2, Cnp, Hspa1l, Msh5, Rhoa, Ube2g2, Cdk9, Fpgs, Nuak2, Abca1, Clpx, Mocs2, Qdpr, Mapkapk2, Arl5b, Cdc6, Ddx27, Cyb5r3, Myo1b, Pip4k2b, Dync1h1, Acsl1, Myh11, Nars2, Ddx39b, Ube2d1, Cdk1, Rhobtb1, Hbs1l, Cdk17, Cry1, Hsp90b1, Sirt1, Egfr, Rab1a, Rab36, Txnrd1, Glyctk, Mdh1, Slc22a4, Sar1b, Vdac1, A…	GO_MolecularFunction	Hypermethylated
GO:0016491	oxidoreductase activity	754	139	71.83	1.6e-13	ENSMUSG00000000673, ENSMUSG00000003053, ENSMUSG00000003526, ENSMUSG00000004637, ENSMUSG00000005514, ENSMUSG00000008540, ENSMUSG00000010914, ENSMUSG00000011382, ENSMUSG00000015806, ENSMUSG00000016756, ENSMUSG00000017453, ENSMUSG00000018042, ENSMUSG00000018476, ENSMUSG00000019864, ENSMUSG00000020051, ENSMUSG00000020153, ENSMUSG00000020250, ENSMUSG00000020321, ENSMUSG00000020456, ENSMUSG00000020571,…	Haao, Cyp2c29, Prodh, Wwox, Por, Mgst1, Pdhx, Dhdh, Qdpr, Cmah, Pipox, Cyb5r3, Kdm6b, Rtn4ip1, Pah, Ndufs7, Txnrd1, Mdh1, Ogdh, Pdia6, Acox1, Cygb, Mthfd1, Glrx5, Akr1c6, Fdft1, Pcbd2, Srd5a1, Glud1, Cryl1, Enox1, Dct, Cyp2d26, Cpox, Hgd, Pdia5, Gpd1, Cyp4f14, Hsd17b4, Cyb5a, Fads3, Fads2, Aldh1a7, Gldc, Prdx5, P4hb, Fasn, Ogfod3, Cyp2c23, Cyp2e1, Cox8b, Idh1, Cyp27a1, Marc1, Phyh, Aldh9a1, Gpd2,…	GO_MolecularFunction	Hypermethylated
GO:0046914	transition metal ion binding	923	157	87.93	3.125e-12	ENSMUSG00000000673, ENSMUSG00000002028, ENSMUSG00000002250, ENSMUSG00000002393, ENSMUSG00000003053, ENSMUSG00000003814, ENSMUSG00000005677, ENSMUSG00000005897, ENSMUSG00000005950, ENSMUSG00000007817, ENSMUSG00000015837, ENSMUSG00000015846, ENSMUSG00000017386, ENSMUSG00000017950, ENSMUSG00000019864, ENSMUSG00000020051, ENSMUSG00000020184, ENSMUSG00000020250, ENSMUSG00000020773, ENSMUSG00000020810,…	Haao, Kmt2a, Ppard, Nr2f6, Cyp2c29, Calr, Nr1i3, Nr2c1, P2rx5, Zmiz1, Sqstm1, Rxra, Traf4, Hnf4a, Rtn4ip1, Pah, Mdm2, Txnrd1, Trim47, Cygb, Esr2, Mta1, Papln, Esrrb, Hivep1, 2010111I01Rik, Nsd1, Map3k1, Nr1d2, Cpb2, Bmp1, Dpys, Rida, Ppara, Cyp2d26, Litaf, Nr1i2, Hrg, Slc11a2, Cd4, Ubr2, Glo1, Epas1, Cyp4f14, Esco1, Mep1b, Fech, Tll2, Xpnpep1, Ogfod3, Cutc, Cpn1, Usp33, Cyp2e1, Sirt3, March8, Fam…	GO_MolecularFunction	Hypermethylated
GO:0042802	identical protein binding	1743	256	166.05	3.64706e-12	ENSMUSG00000000049, ENSMUSG00000000303, ENSMUSG00000000441, ENSMUSG00000002028, ENSMUSG00000002100, ENSMUSG00000002307, ENSMUSG00000002365, ENSMUSG00000003200, ENSMUSG00000003378, ENSMUSG00000004038, ENSMUSG00000005897, ENSMUSG00000006369, ENSMUSG00000007617, ENSMUSG00000008305, ENSMUSG00000008540, ENSMUSG00000009293, ENSMUSG00000012535, ENSMUSG00000013663, ENSMUSG00000015536, ENSMUSG00000015605,…	Apoh, Cdh1, Raf1, Kmt2a, Mybpc3, Daxx, Snx9, Sh3gl1, Grik5, Gstm3, Nr2c1, Fbln1, Homer1, Tle1, Mgst1, Ube2g2, Tnpo3, Pten, Mocs2, Srf, Qdpr, Sqstm1, Atxn10, Pacsin2, Sdc4, Traf4, Hnf4a, Smurf2, Mapt, Pip4k2b, Ddx39b, Gopc, Hsf2, Ahi1, Pah, Sirt1, Egfr, Grb10, Mdm2, Txnrd1, Rack1, Vdac1, Sept4, Acaca, Shmt1, Sdc1, Ern1, Recql5, Acox1, Top2a, Nfkbia, Gstz1, Esr2, Pygl, Hsp90aa1, Cap2, Fbp2, Dapk1, …	GO_MolecularFunction	Hypermethylated
GO:0097367	carbohydrate derivative binding	2026	288	193.01	4.88889e-12	ENSMUSG00000000049, ENSMUSG00000000149, ENSMUSG00000000441, ENSMUSG00000000530, ENSMUSG00000000628, ENSMUSG00000000631, ENSMUSG00000000787, ENSMUSG00000001123, ENSMUSG00000001829, ENSMUSG00000001847, ENSMUSG00000002020, ENSMUSG00000002763, ENSMUSG00000004056, ENSMUSG00000004815, ENSMUSG00000005225, ENSMUSG00000005514, ENSMUSG00000005580, ENSMUSG00000005950, ENSMUSG00000006445, ENSMUSG00000007033,…	Apoh, Gna12, Raf1, Acvrl1, Hk2, Myo18a, Ddx3x, Lgals9, Clpb, Rac1, Ltbp2, Pex6, Akt2, Dgkq, Plekha8, Por, Adcy9, P2rx5, Epha2, Hspa1l, Msh5, Rhoa, Ube2g2, Cdk9, Fpgs, Nuak2, Hyal2, Abca1, Pcolce2, Clpx, Mapkapk2, Arl5b, Cdc6, Ddx27, Cyb5r3, Myo1b, Pip4k2b, Dync1h1, Acsl1, Myh11, Nars2, Ddx39b, Ube2d1, Cdk1, Rhobtb1, Hbs1l, Cdk17, Hsp90b1, Egfr, Rab1a, Rab36, Glyctk, Slc22a4, Sar1b, Adcy1, Sept4, …	GO_MolecularFunction	Hypermethylated
GO:0030554	adenyl nucleotide binding	1416	215	134.9	1.36842e-11	ENSMUSG00000000441, ENSMUSG00000000530, ENSMUSG00000000628, ENSMUSG00000000631, ENSMUSG00000000787, ENSMUSG00000001829, ENSMUSG00000002763, ENSMUSG00000004056, ENSMUSG00000004815, ENSMUSG00000005580, ENSMUSG00000005950, ENSMUSG00000006445, ENSMUSG00000007033, ENSMUSG00000007035, ENSMUSG00000009293, ENSMUSG00000009555, ENSMUSG00000009566, ENSMUSG00000009772, ENSMUSG00000015243, ENSMUSG00000015357,…	Raf1, Acvrl1, Hk2, Myo18a, Ddx3x, Clpb, Pex6, Akt2, Dgkq, Adcy9, P2rx5, Epha2, Hspa1l, Msh5, Ube2g2, Cdk9, Fpgs, Nuak2, Abca1, Clpx, Mapkapk2, Cdc6, Ddx27, Cyb5r3, Myo1b, Pip4k2b, Dync1h1, Acsl1, Myh11, Nars2, Ddx39b, Ube2d1, Cdk1, Cdk17, Hsp90b1, Egfr, Glyctk, Slc22a4, Adcy1, Acaca, Ern1, Recql5, Ube2o, Top2a, Acly, Dcakd, Map3k14, Mthfd1, Pygl, Papola, Hsp90aa1, Cdc42bpb, Kif13a, Dapk1, Acot12,…	GO_MolecularFunction	Hypermethylated
GO:0032559	adenyl ribonucleotide binding	1407	212	134.04	4e-11	ENSMUSG00000000441, ENSMUSG00000000530, ENSMUSG00000000628, ENSMUSG00000000631, ENSMUSG00000000787, ENSMUSG00000001829, ENSMUSG00000002763, ENSMUSG00000004056, ENSMUSG00000004815, ENSMUSG00000005580, ENSMUSG00000005950, ENSMUSG00000006445, ENSMUSG00000007033, ENSMUSG00000007035, ENSMUSG00000009293, ENSMUSG00000009555, ENSMUSG00000009566, ENSMUSG00000009772, ENSMUSG00000015243, ENSMUSG00000015357,…	Raf1, Acvrl1, Hk2, Myo18a, Ddx3x, Clpb, Pex6, Akt2, Dgkq, Adcy9, P2rx5, Epha2, Hspa1l, Msh5, Ube2g2, Cdk9, Fpgs, Nuak2, Abca1, Clpx, Mapkapk2, Cdc6, Ddx27, Cyb5r3, Myo1b, Pip4k2b, Dync1h1, Acsl1, Myh11, Nars2, Ddx39b, Ube2d1, Cdk1, Cdk17, Hsp90b1, Egfr, Glyctk, Slc22a4, Adcy1, Acaca, Ern1, Recql5, Ube2o, Top2a, Acly, Dcakd, Map3k14, Mthfd1, Pygl, Papola, Hsp90aa1, Cdc42bpb, Kif13a, Dapk1, Acot12,…	GO_MolecularFunction	Hypermethylated
GO:0017076	purine nucleotide binding	1733	249	165.1	7.04762e-11	ENSMUSG00000000149, ENSMUSG00000000441, ENSMUSG00000000530, ENSMUSG00000000628, ENSMUSG00000000631, ENSMUSG00000000787, ENSMUSG00000001829, ENSMUSG00000001847, ENSMUSG00000002763, ENSMUSG00000004056, ENSMUSG00000004815, ENSMUSG00000005580, ENSMUSG00000005950, ENSMUSG00000006445, ENSMUSG00000007033, ENSMUSG00000007035, ENSMUSG00000007815, ENSMUSG00000009293, ENSMUSG00000009555, ENSMUSG00000009566,…	Gna12, Raf1, Acvrl1, Hk2, Myo18a, Ddx3x, Clpb, Rac1, Pex6, Akt2, Dgkq, Adcy9, P2rx5, Epha2, Hspa1l, Msh5, Rhoa, Ube2g2, Cdk9, Fpgs, Nuak2, Abca1, Clpx, Mapkapk2, Arl5b, Cdc6, Ddx27, Cyb5r3, Myo1b, Pip4k2b, Dync1h1, Acsl1, Myh11, Nars2, Ddx39b, Ube2d1, Cdk1, Rhobtb1, Hbs1l, Cdk17, Hsp90b1, Egfr, Rab1a, Rab36, Glyctk, Slc22a4, Sar1b, Adcy1, Sept4, Acaca, Ern1, Recql5, Ube2o, Top2a, Acly, Dcakd, Map…	GO_MolecularFunction	Hypermethylated
GO:0032553	ribonucleotide binding	1737	249	165.48	8.54545e-11	ENSMUSG00000000149, ENSMUSG00000000441, ENSMUSG00000000530, ENSMUSG00000000628, ENSMUSG00000000631, ENSMUSG00000000787, ENSMUSG00000001829, ENSMUSG00000001847, ENSMUSG00000002763, ENSMUSG00000004056, ENSMUSG00000004815, ENSMUSG00000005514, ENSMUSG00000005580, ENSMUSG00000005950, ENSMUSG00000006445, ENSMUSG00000007033, ENSMUSG00000007035, ENSMUSG00000007815, ENSMUSG00000009293, ENSMUSG00000009555,…	Gna12, Raf1, Acvrl1, Hk2, Myo18a, Ddx3x, Clpb, Rac1, Pex6, Akt2, Dgkq, Por, Adcy9, P2rx5, Epha2, Hspa1l, Msh5, Rhoa, Ube2g2, Cdk9, Fpgs, Nuak2, Abca1, Clpx, Mapkapk2, Arl5b, Cdc6, Ddx27, Cyb5r3, Myo1b, Pip4k2b, Dync1h1, Acsl1, Myh11, Nars2, Ddx39b, Ube2d1, Cdk1, Rhobtb1, Hbs1l, Cdk17, Hsp90b1, Egfr, Rab1a, Rab36, Glyctk, Slc22a4, Sar1b, Adcy1, Sept4, Acaca, Ern1, Recql5, Ube2o, Top2a, Acly, Dcakd…	GO_MolecularFunction	Hypermethylated
GO:0005524	ATP binding	1368	205	130.33	1.3913e-10	ENSMUSG00000000441, ENSMUSG00000000530, ENSMUSG00000000628, ENSMUSG00000000631, ENSMUSG00000000787, ENSMUSG00000001829, ENSMUSG00000002763, ENSMUSG00000004056, ENSMUSG00000004815, ENSMUSG00000005580, ENSMUSG00000005950, ENSMUSG00000006445, ENSMUSG00000007033, ENSMUSG00000007035, ENSMUSG00000009293, ENSMUSG00000009555, ENSMUSG00000009566, ENSMUSG00000009772, ENSMUSG00000015243, ENSMUSG00000015357,…	Raf1, Acvrl1, Hk2, Myo18a, Ddx3x, Clpb, Pex6, Akt2, Dgkq, Adcy9, P2rx5, Epha2, Hspa1l, Msh5, Ube2g2, Cdk9, Fpgs, Nuak2, Abca1, Clpx, Mapkapk2, Cdc6, Ddx27, Myo1b, Pip4k2b, Dync1h1, Acsl1, Myh11, Nars2, Ddx39b, Ube2d1, Cdk1, Cdk17, Hsp90b1, Egfr, Glyctk, Slc22a4, Adcy1, Acaca, Ern1, Recql5, Ube2o, Top2a, Acly, Dcakd, Map3k14, Mthfd1, Pygl, Papola, Hsp90aa1, Cdc42bpb, Kif13a, Dapk1, Acot12, Map3k1,…	GO_MolecularFunction	Hypermethylated
GO:0032555	purine ribonucleotide binding	1722	246	164.05	1.5e-10	ENSMUSG00000000149, ENSMUSG00000000441, ENSMUSG00000000530, ENSMUSG00000000628, ENSMUSG00000000631, ENSMUSG00000000787, ENSMUSG00000001829, ENSMUSG00000001847, ENSMUSG00000002763, ENSMUSG00000004056, ENSMUSG00000004815, ENSMUSG00000005580, ENSMUSG00000005950, ENSMUSG00000006445, ENSMUSG00000007033, ENSMUSG00000007035, ENSMUSG00000007815, ENSMUSG00000009293, ENSMUSG00000009555, ENSMUSG00000009566,…	Gna12, Raf1, Acvrl1, Hk2, Myo18a, Ddx3x, Clpb, Rac1, Pex6, Akt2, Dgkq, Adcy9, P2rx5, Epha2, Hspa1l, Msh5, Rhoa, Ube2g2, Cdk9, Fpgs, Nuak2, Abca1, Clpx, Mapkapk2, Arl5b, Cdc6, Ddx27, Cyb5r3, Myo1b, Pip4k2b, Dync1h1, Acsl1, Myh11, Nars2, Ddx39b, Ube2d1, Cdk1, Rhobtb1, Hbs1l, Cdk17, Hsp90b1, Egfr, Rab1a, Rab36, Glyctk, Slc22a4, Sar1b, Adcy1, Sept4, Acaca, Ern1, Recql5, Ube2o, Top2a, Acly, Dcakd, Map…	GO_MolecularFunction	Hypermethylated
GO:0050662	coenzyme binding	193	50	18.39	2.64e-10	ENSMUSG00000003526, ENSMUSG00000005514, ENSMUSG00000015806, ENSMUSG00000017950, ENSMUSG00000018042, ENSMUSG00000020063, ENSMUSG00000020250, ENSMUSG00000020321, ENSMUSG00000020456, ENSMUSG00000020777, ENSMUSG00000021417, ENSMUSG00000021594, ENSMUSG00000021794, ENSMUSG00000021884, ENSMUSG00000021947, ENSMUSG00000023019, ENSMUSG00000025138, ENSMUSG00000025153, ENSMUSG00000025486, ENSMUSG00000025950,…	Prodh, Por, Qdpr, Hnf4a, Cyb5r3, Sirt1, Txnrd1, Mdh1, Ogdh, Acox1, Eci2, Srd5a1, Glud1, Hacl1, Cryl1, Gpd1, Sirt7, Fasn, Sirt3, Idh1, Marc1, Aldh9a1, Cat, Ahcy, Acad9, Fmo5, Bdh2, Scp2, H6pd, Aldh2, Hibadh, Acadsb, Ldhd, Acat1, Gclc, Me1, Dpyd, Grhpr, Aifm1, Adh4, Htatip2, Kmo, Adh7, Acadm, Ddo, Aox1, Aox3, Marc2, Txnrd2, Acad11	GO_MolecularFunction	Hypermethylated
GO:0035639	purine ribonucleoside triphosphate binding	1674	239	159.48	3.07692e-10	ENSMUSG00000000149, ENSMUSG00000000441, ENSMUSG00000000530, ENSMUSG00000000628, ENSMUSG00000000631, ENSMUSG00000000787, ENSMUSG00000001829, ENSMUSG00000001847, ENSMUSG00000002763, ENSMUSG00000004056, ENSMUSG00000004815, ENSMUSG00000005580, ENSMUSG00000005950, ENSMUSG00000006445, ENSMUSG00000007033, ENSMUSG00000007035, ENSMUSG00000007815, ENSMUSG00000009293, ENSMUSG00000009555, ENSMUSG00000009566,…	Gna12, Raf1, Acvrl1, Hk2, Myo18a, Ddx3x, Clpb, Rac1, Pex6, Akt2, Dgkq, Adcy9, P2rx5, Epha2, Hspa1l, Msh5, Rhoa, Ube2g2, Cdk9, Fpgs, Nuak2, Abca1, Clpx, Mapkapk2, Arl5b, Cdc6, Ddx27, Myo1b, Pip4k2b, Dync1h1, Acsl1, Myh11, Nars2, Ddx39b, Ube2d1, Cdk1, Rhobtb1, Hbs1l, Cdk17, Hsp90b1, Egfr, Rab1a, Rab36, Glyctk, Slc22a4, Sar1b, Adcy1, Sept4, Acaca, Ern1, Recql5, Ube2o, Top2a, Acly, Dcakd, Map3k14, Mt…	GO_MolecularFunction	Hypermethylated
GO:0031406	carboxylic acid binding	201	50	19.15	1.18519e-09	ENSMUSG00000001155, ENSMUSG00000001436, ENSMUSG00000001670, ENSMUSG00000002250, ENSMUSG00000003526, ENSMUSG00000010047, ENSMUSG00000015846, ENSMUSG00000017950, ENSMUSG00000020051, ENSMUSG00000020182, ENSMUSG00000020532, ENSMUSG00000020534, ENSMUSG00000020777, ENSMUSG00000021069, ENSMUSG00000021476, ENSMUSG00000021794, ENSMUSG00000022304, ENSMUSG00000022323, ENSMUSG00000023977, ENSMUSG00000024292,…	Ftcd, Slc19a1, Tat, Ppard, Prodh, Hyal2, Rxra, Hnf4a, Pah, Ddc, Acaca, Shmt1, Acox1, Pygl, Habp4, Glud1, Dpys, Rida, Ubr2, Cyp4f14, Gldc, Arhgdia, Ogfod3, Got1, Shmt2, Cps1, Glul, Phyh, Hdc, Tdo2, Adh5, Scp2, Alb, Grin2b, Got2, Aars, Egln1, Gclc, Grhpr, Rara, Hlcs, Nr1h4, Ffar4, Fabp1, Egln2, Grin2a, Fabp4, Ass1, Ugt1a10, Ugt1a9	GO_MolecularFunction	Hypermethylated
GO:0030234	enzyme regulator activity	920	147	87.65	1.28571e-09	ENSMUSG00000000049, ENSMUSG00000000708, ENSMUSG00000000787, ENSMUSG00000001123, ENSMUSG00000001588, ENSMUSG00000002250, ENSMUSG00000002307, ENSMUSG00000003031, ENSMUSG00000003134, ENSMUSG00000003226, ENSMUSG00000003585, ENSMUSG00000004633, ENSMUSG00000004815, ENSMUSG00000006369, ENSMUSG00000006522, ENSMUSG00000006529, ENSMUSG00000010047, ENSMUSG00000011831, ENSMUSG00000015354, ENSMUSG00000015357,…	Apoh, Kat2b, Ddx3x, Lgals9, Acap1, Ppard, Daxx, Cdkn1b, Tbc1d8, Ranbp2, Sec14l2, Chn2, Dgkq, Fbln1, Itih3, Itih1, Hyal2, Evi5, Pcolce2, Clpx, Stard13, Ncor1, Gopc, Igf1, Egfr, Rack1, Rgs9, Fam20a, Adap2, Nf1, Ppp2r5e, Rgs6, Papln, Hsp90aa1, Depdc1b, Itih4, Pinx1, Dnajc3, Serpind1, Arhgap31, Ahsg, Fetub, Kng1, Hrg, Itsn1, Tmbim6, Serping1, Hsp90ab1, Birc6, C3, Ppp2r2b, Gnaq, Prdx5, Arhgdia, Rptor,…	GO_MolecularFunction	Hypermethylated
GO:0016740	transferase activity	2253	301	214.64	1.31034e-09	ENSMUSG00000000326, ENSMUSG00000000441, ENSMUSG00000000530, ENSMUSG00000000628, ENSMUSG00000000708, ENSMUSG00000001155, ENSMUSG00000001670, ENSMUSG00000002028, ENSMUSG00000003031, ENSMUSG00000003226, ENSMUSG00000003585, ENSMUSG00000003623, ENSMUSG00000003948, ENSMUSG00000004038, ENSMUSG00000004056, ENSMUSG00000004268, ENSMUSG00000004270, ENSMUSG00000004815, ENSMUSG00000005683, ENSMUSG00000006435,…	Comt, Raf1, Acvrl1, Hk2, Kat2b, Ftcd, Tat, Kmt2a, Cdkn1b, Ranbp2, Sec14l2, Crot, Mmd, Gstm3, Akt2, Emg1, Lpcat3, Dgkq, Cs, Neurl1a, Epha2, Gtf2h1, Mgst1, Ube2g2, Cdk9, Nuak2, Acaa1b, Pdhx, Mocs2, Cers2, Mapkapk2, B4galt5, Smurf2, Pip4k2b, Ube2d1, Cdk1, Med23, Cdk17, Egfr, Mdm2, Glyctk, Sumo3, Mgat1, Shmt1, Rnf144a, Rffl, Ern1, Ube2o, Acly, Dcakd, Nmt1, Map3k14, Gstz1, Pygl, Papola, Hsp90aa1, Fdft…	GO_MolecularFunction	Hypermethylated
GO:0043177	organic acid binding	204	50	19.43	1.86667e-09	ENSMUSG00000001155, ENSMUSG00000001436, ENSMUSG00000001670, ENSMUSG00000002250, ENSMUSG00000003526, ENSMUSG00000010047, ENSMUSG00000015846, ENSMUSG00000017950, ENSMUSG00000020051, ENSMUSG00000020182, ENSMUSG00000020532, ENSMUSG00000020534, ENSMUSG00000020777, ENSMUSG00000021069, ENSMUSG00000021476, ENSMUSG00000021794, ENSMUSG00000022304, ENSMUSG00000022323, ENSMUSG00000023977, ENSMUSG00000024292,…	Ftcd, Slc19a1, Tat, Ppard, Prodh, Hyal2, Rxra, Hnf4a, Pah, Ddc, Acaca, Shmt1, Acox1, Pygl, Habp4, Glud1, Dpys, Rida, Ubr2, Cyp4f14, Gldc, Arhgdia, Ogfod3, Got1, Shmt2, Cps1, Glul, Phyh, Hdc, Tdo2, Adh5, Scp2, Alb, Grin2b, Got2, Aars, Egln1, Gclc, Grhpr, Rara, Hlcs, Nr1h4, Ffar4, Fabp1, Egln2, Grin2a, Fabp4, Ass1, Ugt1a10, Ugt1a9	GO_MolecularFunction	Hypermethylated
GO:0008289	lipid binding	652	112	62.11	2.77419e-09	ENSMUSG00000000049, ENSMUSG00000001036, ENSMUSG00000002250, ENSMUSG00000002365, ENSMUSG00000003200, ENSMUSG00000003585, ENSMUSG00000005225, ENSMUSG00000006169, ENSMUSG00000015083, ENSMUSG00000015846, ENSMUSG00000016128, ENSMUSG00000016664, ENSMUSG00000017950, ENSMUSG00000018001, ENSMUSG00000018417, ENSMUSG00000019368, ENSMUSG00000019804, ENSMUSG00000020053, ENSMUSG00000020189, ENSMUSG00000020609,…	Apoh, Epn2, Ppard, Snx9, Sh3gl1, Sec14l2, Plekha8, Clint1, C8g, Rxra, Stard13, Pacsin2, Hnf4a, Cyth3, Myo1b, Sec14l4, Snx3, Igf1, Osbpl8, Apob, Adap2, Nf1, Acox1, Esr2, Pygl, Esrrb, Amph, Pxdc1, Acot12, Iqgap2, Map3k1, Nisch, Rida, Ppara, Ap2m1, Atp5o, Tulp2, C3, Cyp4f14, Snx24, Mbl2, Rbp4, Arhgdia, Wdr45b, Pard3, Hspd1, Cps1, Nr5a2, Esrrg, F2, Fabp12, Adh5, Aldob, Dab1, Osbpl9, Scp2, Epb41, Alb,…	GO_MolecularFunction	Hypermethylated
GO:0032403	protein complex binding	914	143	87.07	8.75e-09	ENSMUSG00000000149, ENSMUSG00000000530, ENSMUSG00000000631, ENSMUSG00000000708, ENSMUSG00000001864, ENSMUSG00000002100, ENSMUSG00000002365, ENSMUSG00000002763, ENSMUSG00000003031, ENSMUSG00000003279, ENSMUSG00000003814, ENSMUSG00000005609, ENSMUSG00000005886, ENSMUSG00000006369, ENSMUSG00000013663, ENSMUSG00000015083, ENSMUSG00000015354, ENSMUSG00000015533, ENSMUSG00000015846, ENSMUSG00000016933,…	Gna12, Acvrl1, Myo18a, Kat2b, Aif1l, Mybpc3, Snx9, Pex6, Cdkn1b, Dlgap1, Calr, Ctr9, Ncoa2, Fbln1, Pten, C8g, Pcolce2, Itga2, Rxra, Plcg1, Mapt, Myo1b, Ddx39b, Igf1, Sirt1, Egfr, Frs2, Grb10, Vdac1, Srebf1, Rgs9, Slc9a3r1, Recql5, Nfkbia, Esrrb, Hsp90aa1, Amph, Iqgap2, Kat6b, Vcl, Nisch, Hmbox1, Clu, Nipbl, Myo10, Mtss1, Ppara, St13, Gsk3b, Itgb5, Cxadr, Atp5o, Lima1, Cd4, Tulp2, Hsp90ab1, Elp2, …	GO_MolecularFunction	Hypermethylated
GO:0019900	kinase binding	721	118	68.69	1.75758e-08	ENSMUSG00000000441, ENSMUSG00000000530, ENSMUSG00000000538, ENSMUSG00000000708, ENSMUSG00000001847, ENSMUSG00000002307, ENSMUSG00000003031, ENSMUSG00000004056, ENSMUSG00000004815, ENSMUSG00000005268, ENSMUSG00000005373, ENSMUSG00000009555, ENSMUSG00000010047, ENSMUSG00000010517, ENSMUSG00000013663, ENSMUSG00000015305, ENSMUSG00000015837, ENSMUSG00000016528, ENSMUSG00000016933, ENSMUSG00000017009,…	Raf1, Acvrl1, Tom1l2, Kat2b, Rac1, Daxx, Cdkn1b, Akt2, Dgkq, Prlr, Mlxipl, Cdk9, Hyal2, Faf1, Pten, Sash1, Sqstm1, Mapkapk2, Plcg1, Sdc4, Traf4, Cacnb4, Cdc6, Slc12a4, Mapt, Akap1, Ptprk, Cry1, Sirt1, Egfr, Frs2, Rack1, Vdac1, Xbp1, Acaca, Srebf1, Rffl, Top2a, Srsf5, Hsp90aa1, Map3k1, Dnajc3, Il1rap, Gsk3b, Cd4, Hsp90ab1, Elp2, Cdh2, Tcf7l2, Sorbs1, Arhgdia, Rptor, Pde8a, Pard3, Ppp2r5a, Nek6, Ab…	GO_MolecularFunction	Hypermethylated
GO:0019901	protein kinase binding	643	106	61.26	7.64706e-08	ENSMUSG00000000441, ENSMUSG00000000530, ENSMUSG00000000538, ENSMUSG00000000708, ENSMUSG00000001847, ENSMUSG00000002307, ENSMUSG00000003031, ENSMUSG00000004056, ENSMUSG00000005268, ENSMUSG00000005373, ENSMUSG00000009555, ENSMUSG00000010047, ENSMUSG00000010517, ENSMUSG00000013663, ENSMUSG00000015305, ENSMUSG00000015837, ENSMUSG00000016528, ENSMUSG00000016933, ENSMUSG00000017009, ENSMUSG00000017386,…	Raf1, Acvrl1, Tom1l2, Kat2b, Rac1, Daxx, Cdkn1b, Akt2, Prlr, Mlxipl, Cdk9, Hyal2, Faf1, Pten, Sash1, Sqstm1, Mapkapk2, Plcg1, Sdc4, Traf4, Cacnb4, Slc12a4, Mapt, Akap1, Ptprk, Cry1, Sirt1, Egfr, Frs2, Rack1, Vdac1, Xbp1, Srebf1, Rffl, Top2a, Srsf5, Hsp90aa1, Map3k1, Dnajc3, Il1rap, Gsk3b, Cd4, Hsp90ab1, Elp2, Cdh2, Tcf7l2, Sorbs1, Arhgdia, Rptor, Pard3, Nek6, Abl1, Grb14, Pag1, Prkag2, Errfi1, Pr…	GO_MolecularFunction	Hypermethylated
GO:0050839	cell adhesion molecule binding	447	80	42.58	1.27778e-07	ENSMUSG00000000303, ENSMUSG00000000787, ENSMUSG00000001036, ENSMUSG00000001424, ENSMUSG00000002365, ENSMUSG00000003200, ENSMUSG00000003814, ENSMUSG00000006169, ENSMUSG00000006369, ENSMUSG00000006445, ENSMUSG00000015533, ENSMUSG00000016664, ENSMUSG00000018417, ENSMUSG00000019969, ENSMUSG00000020053, ENSMUSG00000020122, ENSMUSG00000020149, ENSMUSG00000020372, ENSMUSG00000021501, ENSMUSG00000021823,…	Cdh1, Ddx3x, Epn2, Snd1, Snx9, Sh3gl1, Calr, Clint1, Fbln1, Epha2, Itga2, Pacsin2, Myo1b, Psen1, Igf1, Egfr, Rab1a, Rack1, Caml, Vcl, Nisch, Plec, Gsk3b, Itgb5, Cxadr, Lima1, Hsp90ab1, Tmem2, Coro1b, Gfra1, P4hb, Fasn, Flnb, Baiap2, Idh1, Fn1, Hspa5, Fga, Ptprd, Plpp3, Prdx1, Capzb, Emilin1, Uso1, Pxn, Zc3hav1, Grin2b, Bag3, Nectin1, Cadm1, Ddx6, Fgb, Fgg, Tnks1bp1, Hdlbp, Cobll1, Eef2, Ctnna1, L…	GO_MolecularFunction	Hypermethylated
GO:0019842	vitamin binding	128	34	12.19	1.27778e-07	ENSMUSG00000001155, ENSMUSG00000001436, ENSMUSG00000001670, ENSMUSG00000015083, ENSMUSG00000020182, ENSMUSG00000020456, ENSMUSG00000020532, ENSMUSG00000020534, ENSMUSG00000021069, ENSMUSG00000021884, ENSMUSG00000024827, ENSMUSG00000024990, ENSMUSG00000025153, ENSMUSG00000025169, ENSMUSG00000025190, ENSMUSG00000025403, ENSMUSG00000026621, ENSMUSG00000026664, ENSMUSG00000026866, ENSMUSG00000027360,…	Ftcd, Slc19a1, Tat, C8g, Ddc, Ogdh, Acaca, Shmt1, Pygl, Hacl1, Gldc, Rbp4, Fasn, Ogfod3, Got1, Shmt2, Marc1, Phyh, Kynu, Hdc, Alb, Sds, Got2, Gpt2, Egln1, Alas1, Gc, Adh4, Kyat1, Kyat3, Hlcs, Adh7, Egln2, Marc2	GO_MolecularFunction	Hypermethylated
GO:0046983	protein dimerization activity	1302	183	124.04	1.72973e-07	ENSMUSG00000000134, ENSMUSG00000000441, ENSMUSG00000002028, ENSMUSG00000002250, ENSMUSG00000002307, ENSMUSG00000002365, ENSMUSG00000004038, ENSMUSG00000005373, ENSMUSG00000005886, ENSMUSG00000005897, ENSMUSG00000007617, ENSMUSG00000008540, ENSMUSG00000015533, ENSMUSG00000015605, ENSMUSG00000015806, ENSMUSG00000015837, ENSMUSG00000015846, ENSMUSG00000017950, ENSMUSG00000018411, ENSMUSG00000018547,…	Tfe3, Raf1, Kmt2a, Ppard, Daxx, Snx9, Gstm3, Mlxipl, Ncoa2, Nr2c1, Homer1, Mgst1, Itga2, Srf, Qdpr, Sqstm1, Rxra, Hnf4a, Mapt, Pip4k2b, Gopc, Hsf2, Pah, Egfr, Txnrd1, Rack1, Xbp1, Sept4, Shmt1, Srebf1, Slc7a15, Ern1, Acox1, Top2a, Stat5b, Gstz1, Pygl, Hsp90aa1, Amph, Il6st, Camk2g, Cryl1, Ephx2, Nadk2, Rida, Ppara, St13, Srebf2, Tymp, Cpox, Adcy5, Masp1, Gpd1, Cd4, Slc22a1, Hsp90ab1, Vegfa, Taf8,…	GO_MolecularFunction	Hypermethylated
GO:0051287	NAD binding	63	22	6	1.78947e-07	ENSMUSG00000015806, ENSMUSG00000018042, ENSMUSG00000020063, ENSMUSG00000020321, ENSMUSG00000021794, ENSMUSG00000021947, ENSMUSG00000023019, ENSMUSG00000025138, ENSMUSG00000025486, ENSMUSG00000025950, ENSMUSG00000026687, ENSMUSG00000027597, ENSMUSG00000028167, ENSMUSG00000029455, ENSMUSG00000029776, ENSMUSG00000032418, ENSMUSG00000035637, ENSMUSG00000037797, ENSMUSG00000039745, ENSMUSG00000055301,…	Qdpr, Cyb5r3, Sirt1, Mdh1, Glud1, Cryl1, Gpd1, Sirt7, Sirt3, Idh1, Aldh9a1, Ahcy, Bdh2, Aldh2, Hibadh, Me1, Grhpr, Adh4, Htatip2, Adh7, Aox1, Aox3	GO_MolecularFunction	Hypermethylated
GO:0044877	macromolecular complex binding	1114	161	106.13	1.84615e-07	ENSMUSG00000000149, ENSMUSG00000000530, ENSMUSG00000000631, ENSMUSG00000000708, ENSMUSG00000000787, ENSMUSG00000001247, ENSMUSG00000001864, ENSMUSG00000002100, ENSMUSG00000002365, ENSMUSG00000002455, ENSMUSG00000002763, ENSMUSG00000003031, ENSMUSG00000003279, ENSMUSG00000003814, ENSMUSG00000005609, ENSMUSG00000005886, ENSMUSG00000006369, ENSMUSG00000013663, ENSMUSG00000015083, ENSMUSG00000015354,…	Gna12, Acvrl1, Myo18a, Kat2b, Ddx3x, Lsr, Aif1l, Mybpc3, Snx9, Prpf6, Pex6, Cdkn1b, Dlgap1, Calr, Ctr9, Ncoa2, Fbln1, Pten, C8g, Pcolce2, Itga2, Rxra, Mtif3, Plcg1, Mapt, Myo1b, Ddx39b, Igf1, Sirt1, Egfr, Frs2, Grb10, Mdm2, Rack1, Vdac1, Srebf1, Rgs9, Slc9a3r1, Recql5, Nfkbia, Esrrb, Hsp90aa1, Amph, Iqgap2, Kat6b, Vcl, Nisch, Hmbox1, Clu, Nipbl, Myo10, Mtss1, Ppara, St13, Gsk3b, Itgb5, Cxadr, Atp…	GO_MolecularFunction	Hypermethylated
GO:0005506	iron ion binding	166	39	15.81	4.25e-07	ENSMUSG00000000673, ENSMUSG00000003053, ENSMUSG00000003814, ENSMUSG00000020051, ENSMUSG00000020810, ENSMUSG00000022445, ENSMUSG00000023030, ENSMUSG00000024292, ENSMUSG00000024588, ENSMUSG00000025169, ENSMUSG00000025479, ENSMUSG00000026170, ENSMUSG00000026664, ENSMUSG00000027166, ENSMUSG00000027983, ENSMUSG00000028240, ENSMUSG00000029630, ENSMUSG00000029925, ENSMUSG00000031987, ENSMUSG00000032018,…	Haao, Cyp2c29, Calr, Pah, Cygb, Cyp2d26, Slc11a2, Cyp4f14, Fech, Ogfod3, Cyp2e1, Cyp27a1, Phyh, Dnajc24, Cyp2u1, Cyp7a1, Cyp3a25, Tbxas1, Egln1, Sc5d, Cyp1a2, Trf, Cdo1, Dpyd, Cisd1, Cyp7b1, Cyp8b1, Cyp2f2, Fto, Jmjd6, Egln2, Fxn, Cyp2a12, Aox1, Ethe1, Aox3, Cyp2d9, Cyp4v3, Cyp2d10	GO_MolecularFunction	Hypermethylated
GO:0042803	protein homodimerization activity	849	128	80.88	4.53659e-07	ENSMUSG00000002028, ENSMUSG00000002307, ENSMUSG00000002365, ENSMUSG00000004038, ENSMUSG00000005897, ENSMUSG00000008540, ENSMUSG00000015605, ENSMUSG00000015806, ENSMUSG00000015837, ENSMUSG00000017950, ENSMUSG00000018411, ENSMUSG00000018547, ENSMUSG00000019861, ENSMUSG00000019878, ENSMUSG00000020051, ENSMUSG00000020250, ENSMUSG00000020372, ENSMUSG00000020486, ENSMUSG00000020534, ENSMUSG00000020715,…	Kmt2a, Daxx, Snx9, Gstm3, Nr2c1, Mgst1, Srf, Qdpr, Sqstm1, Hnf4a, Mapt, Pip4k2b, Gopc, Hsf2, Pah, Txnrd1, Rack1, Sept4, Shmt1, Ern1, Acox1, Top2a, Gstz1, Pygl, Hsp90aa1, Camk2g, Cryl1, Ephx2, Nadk2, Rida, Tymp, Cpox, Masp1, Gpd1, Cd4, Slc22a1, Hsp90ab1, Vegfa, Hsd17b4, Gldc, Hhex, Xpnpep1, Fasn, Nudt5, Idh1, Mstn, Dst, Xcl1, Ush2a, Aldh9a1, Eng, Acvr1, Miga2, Kynu, Grb14, Cat, Tpd52, Impa1, Mfn1,…	GO_MolecularFunction	Hypermethylated
GO:0003707	steroid hormone receptor activity	58	20	5.53	8.57143e-07	ENSMUSG00000002250, ENSMUSG00000002393, ENSMUSG00000005677, ENSMUSG00000005897, ENSMUSG00000015846, ENSMUSG00000017950, ENSMUSG00000021055, ENSMUSG00000021255, ENSMUSG00000021775, ENSMUSG00000022383, ENSMUSG00000022809, ENSMUSG00000026398, ENSMUSG00000026610, ENSMUSG00000031618, ENSMUSG00000032238, ENSMUSG00000037992, ENSMUSG00000039202, ENSMUSG00000039656, ENSMUSG00000047638, ENSMUSG00000064225	Ppard, Nr2f6, Nr1i3, Nr2c1, Rxra, Hnf4a, Esr2, Esrrb, Nr1d2, Ppara, Nr1i2, Nr5a2, Esrrg, Nr3c2, Rora, Rara, Abhd2, Rxrb, Nr1h4, Paqr9	GO_MolecularFunction	Hypermethylated
GO:0030170	pyridoxal phosphate binding	50	18	4.76	1.62791e-06	ENSMUSG00000001670, ENSMUSG00000020182, ENSMUSG00000020534, ENSMUSG00000021069, ENSMUSG00000024827, ENSMUSG00000025190, ENSMUSG00000025403, ENSMUSG00000026621, ENSMUSG00000026866, ENSMUSG00000027360, ENSMUSG00000029368, ENSMUSG00000029597, ENSMUSG00000031672, ENSMUSG00000031700, ENSMUSG00000032786, ENSMUSG00000039648, ENSMUSG00000040213, ENSMUSG00000073481	Tat, Ddc, Shmt1, Pygl, Gldc, Got1, Shmt2, Marc1, Kynu, Hdc, Alb, Sds, Got2, Gpt2, Alas1, Kyat1, Kyat3, Marc2	GO_MolecularFunction	Hypermethylated
GO:0051020	GTPase binding	487	81	46.39	2.08696e-06	ENSMUSG00000000441, ENSMUSG00000001847, ENSMUSG00000003134, ENSMUSG00000003200, ENSMUSG00000003226, ENSMUSG00000004568, ENSMUSG00000009470, ENSMUSG00000011831, ENSMUSG00000015243, ENSMUSG00000018001, ENSMUSG00000020740, ENSMUSG00000021270, ENSMUSG00000021279, ENSMUSG00000021676, ENSMUSG00000021823, ENSMUSG00000021990, ENSMUSG00000022263, ENSMUSG00000022957, ENSMUSG00000024241, ENSMUSG00000025132,…	Raf1, Rac1, Tbc1d8, Sh3gl1, Ranbp2, Arhgef18, Tnpo1, Evi5, Abca1, Cyth3, Gga3, Hsp90aa1, Cdc42bpb, Iqgap2, Vcl, Spata13, Trio, Itsn1, Sos1, Arhgdia, Dnmbp, Usp33, Farp1, Rassf5, Rgl1, Optn, Bcar3, Errfi1, Mfn2, Cit, Psd3, Sergef, Lamtor1, St5, Arhgef7, Ap1g1, Dock6, Ppp1r9a, Tbc1d4, Nsf, Daam1, Exph5, Becn1, Dennd1a, Rusc2, Sh3bp4, Rab11fip3, Ranbp10, Iars, Sgsm2, Grtp1, Ranbp9, Ric1, Golga4, Ral…	GO_MolecularFunction	Hypermethylated
GO:0004879	nuclear receptor activity	46	17	4.38	2.08696e-06	ENSMUSG00000002250, ENSMUSG00000002393, ENSMUSG00000005677, ENSMUSG00000015846, ENSMUSG00000017950, ENSMUSG00000020538, ENSMUSG00000021055, ENSMUSG00000021775, ENSMUSG00000022383, ENSMUSG00000022809, ENSMUSG00000026398, ENSMUSG00000026610, ENSMUSG00000031618, ENSMUSG00000032238, ENSMUSG00000037992, ENSMUSG00000039656, ENSMUSG00000047638	Ppard, Nr2f6, Nr1i3, Rxra, Hnf4a, Srebf1, Esr2, Nr1d2, Ppara, Nr1i2, Nr5a2, Esrrg, Nr3c2, Rora, Rara, Rxrb, Nr1h4	GO_MolecularFunction	Hypermethylated
GO:0098531	transcription factor activity, direct ligand regulated sequence-specific DNA binding	46	17	4.38	2.08696e-06	ENSMUSG00000002250, ENSMUSG00000002393, ENSMUSG00000005677, ENSMUSG00000015846, ENSMUSG00000017950, ENSMUSG00000020538, ENSMUSG00000021055, ENSMUSG00000021775, ENSMUSG00000022383, ENSMUSG00000022809, ENSMUSG00000026398, ENSMUSG00000026610, ENSMUSG00000031618, ENSMUSG00000032238, ENSMUSG00000037992, ENSMUSG00000039656, ENSMUSG00000047638	Ppard, Nr2f6, Nr1i3, Rxra, Hnf4a, Srebf1, Esr2, Nr1d2, Ppara, Nr1i2, Nr5a2, Esrrg, Nr3c2, Rora, Rara, Rxrb, Nr1h4	GO_MolecularFunction	Hypermethylated
GO:0070279	vitamin B6 binding	51	18	4.86	2.12766e-06	ENSMUSG00000001670, ENSMUSG00000020182, ENSMUSG00000020534, ENSMUSG00000021069, ENSMUSG00000024827, ENSMUSG00000025190, ENSMUSG00000025403, ENSMUSG00000026621, ENSMUSG00000026866, ENSMUSG00000027360, ENSMUSG00000029368, ENSMUSG00000029597, ENSMUSG00000031672, ENSMUSG00000031700, ENSMUSG00000032786, ENSMUSG00000039648, ENSMUSG00000040213, ENSMUSG00000073481	Tat, Ddc, Shmt1, Pygl, Gldc, Got1, Shmt2, Marc1, Kynu, Hdc, Alb, Sds, Got2, Gpt2, Alas1, Kyat1, Kyat3, Marc2	GO_MolecularFunction	Hypermethylated
GO:0008047	enzyme activator activity	419	72	39.92	2.375e-06	ENSMUSG00000000049, ENSMUSG00000000787, ENSMUSG00000001123, ENSMUSG00000001588, ENSMUSG00000002250, ENSMUSG00000002307, ENSMUSG00000003134, ENSMUSG00000003226, ENSMUSG00000003585, ENSMUSG00000004633, ENSMUSG00000004815, ENSMUSG00000006369, ENSMUSG00000011831, ENSMUSG00000015354, ENSMUSG00000015357, ENSMUSG00000016128, ENSMUSG00000020053, ENSMUSG00000020372, ENSMUSG00000020599, ENSMUSG00000020614,…	Apoh, Ddx3x, Lgals9, Acap1, Ppard, Daxx, Tbc1d8, Ranbp2, Sec14l2, Chn2, Dgkq, Fbln1, Evi5, Pcolce2, Clpx, Stard13, Igf1, Rack1, Rgs9, Fam20a, Adap2, Nf1, Rgs6, Depdc1b, Arhgap31, Itsn1, Gnaq, Arhgdia, Rptor, Nrp1, Fn1, Dnajc24, Prkag2, Dnajb6, Agfg2, Sipa1l3, Dlc1, Cyb5b, Apoa5, Apoa4, Arap1, Tbc1d4, Arhgap26, Asap3, Arap2, Sgsm2, Grtp1, Usp6nl, Apobec1, Arhgef10l, Cdc42ep4, Sipa1l1, Prkce, Arf1,…	GO_MolecularFunction	Hypermethylated
GO:0016903	oxidoreductase activity, acting on the aldehyde or oxo group of donors	52	18	4.95	2.81633e-06	ENSMUSG00000010914, ENSMUSG00000020456, ENSMUSG00000021210, ENSMUSG00000024747, ENSMUSG00000026687, ENSMUSG00000028138, ENSMUSG00000029455, ENSMUSG00000030088, ENSMUSG00000032263, ENSMUSG00000037542, ENSMUSG00000037797, ENSMUSG00000039745, ENSMUSG00000053644, ENSMUSG00000055301, ENSMUSG00000057666, ENSMUSG00000060376, ENSMUSG00000063558, ENSMUSG00000064294	Pdhx, Ogdh, Akr1c6, Aldh1a7, Aldh9a1, Adh5, Aldh2, Aldh1l1, Bckdhb, Aldh8a1, Adh4, Htatip2, Aldh7a1, Adh7, Gapdh, Bckdha, Aox1, Aox3	GO_MolecularFunction	Hypermethylated
GO:0016705	oxidoreductase activity, acting on paired donors, with incorporation or reduction of molecular oxygen	187	40	17.81	3.28e-06	ENSMUSG00000003053, ENSMUSG00000005514, ENSMUSG00000016756, ENSMUSG00000020051, ENSMUSG00000021496, ENSMUSG00000022445, ENSMUSG00000024292, ENSMUSG00000024646, ENSMUSG00000024665, ENSMUSG00000025130, ENSMUSG00000025169, ENSMUSG00000025197, ENSMUSG00000025479, ENSMUSG00000026170, ENSMUSG00000026664, ENSMUSG00000027983, ENSMUSG00000028088, ENSMUSG00000028240, ENSMUSG00000029630, ENSMUSG00000029925,…	Cyp2c29, Por, Cmah, Pah, Pcbd2, Cyp2d26, Cyp4f14, Cyb5a, Fads2, P4hb, Ogfod3, Cyp2c23, Cyp2e1, Cyp27a1, Phyh, Cyp2u1, Fmo5, Cyp7a1, Cyp3a25, Tbxas1, Pdilt, Egln1, Sc5d, Cyp1a2, Kdm4a, Cyp7b1, Kmo, Kdm5b, Cyp8b1, Cyp2f2, Kdm2a, Fto, Jmjd6, Egln2, Cyp2a12, Cyp2d22, Cyp2c67, Cyp2d9, Cyp4v3, Cyp2d10	GO_MolecularFunction	Hypermethylated
GO:0033293	monocarboxylic acid binding	65	20	6.19	5.4902e-06	ENSMUSG00000002250, ENSMUSG00000015846, ENSMUSG00000017950, ENSMUSG00000020532, ENSMUSG00000020777, ENSMUSG00000021069, ENSMUSG00000022323, ENSMUSG00000024292, ENSMUSG00000025132, ENSMUSG00000028138, ENSMUSG00000028603, ENSMUSG00000029368, ENSMUSG00000037992, ENSMUSG00000040820, ENSMUSG00000047638, ENSMUSG00000054200, ENSMUSG00000054422, ENSMUSG00000062515, ENSMUSG00000090165, ENSMUSG00000090175	Ppard, Rxra, Hnf4a, Acaca, Acox1, Pygl, Rida, Cyp4f14, Arhgdia, Adh5, Scp2, Alb, Rara, Hlcs, Nr1h4, Ffar4, Fabp1, Fabp4, Ugt1a10, Ugt1a9	GO_MolecularFunction	Hypermethylated
GO:0016773	phosphotransferase activity, alcohol group as acceptor	691	104	65.83	6.15385e-06	ENSMUSG00000000441, ENSMUSG00000000530, ENSMUSG00000000628, ENSMUSG00000003031, ENSMUSG00000003948, ENSMUSG00000004056, ENSMUSG00000004815, ENSMUSG00000006445, ENSMUSG00000006599, ENSMUSG00000009555, ENSMUSG00000009772, ENSMUSG00000016528, ENSMUSG00000018547, ENSMUSG00000019942, ENSMUSG00000020015, ENSMUSG00000020122, ENSMUSG00000020258, ENSMUSG00000020715, ENSMUSG00000020935, ENSMUSG00000020941,…	Raf1, Acvrl1, Hk2, Cdkn1b, Mmd, Akt2, Dgkq, Epha2, Gtf2h1, Cdk9, Nuak2, Mapkapk2, Pip4k2b, Cdk1, Cdk17, Egfr, Glyctk, Ern1, Dcakd, Map3k14, Hsp90aa1, Cdc42bpb, Dapk1, Map3k1, Camk2g, Nadk2, Trio, Adck5, Tnk2, Gsk3b, Mylk, Prkd3, Map4k3, Ercc3, Aatk, Nrp1, Fam20c, Nrp2, Zap70, Nek6, Eng, Acvr1, Abl1, Ltk, Dclk2, Npr2, Gne, Prkaa2, Jak1, Plk3, Prkag2, Nol9, Prkcz, Nadk, Khk, Tgfbr3, Prkg2, Camkk2, …	GO_MolecularFunction	Hypermethylated
GO:0031267	small GTPase binding	393	67	37.44	7.16981e-06	ENSMUSG00000000441, ENSMUSG00000001847, ENSMUSG00000003134, ENSMUSG00000003226, ENSMUSG00000004568, ENSMUSG00000009470, ENSMUSG00000011831, ENSMUSG00000015243, ENSMUSG00000020740, ENSMUSG00000021279, ENSMUSG00000021676, ENSMUSG00000021823, ENSMUSG00000021990, ENSMUSG00000022263, ENSMUSG00000022957, ENSMUSG00000024241, ENSMUSG00000025132, ENSMUSG00000025195, ENSMUSG00000025437, ENSMUSG00000025555,…	Raf1, Rac1, Tbc1d8, Ranbp2, Arhgef18, Tnpo1, Evi5, Abca1, Gga3, Cdc42bpb, Iqgap2, Vcl, Spata13, Trio, Itsn1, Sos1, Arhgdia, Dnmbp, Usp33, Farp1, Rassf5, Rgl1, Optn, Errfi1, Mfn2, Cit, Sergef, St5, Arhgef7, Ap1g1, Tbc1d4, Nsf, Daam1, Exph5, Dennd1a, Rusc2, Sh3bp4, Rab11fip3, Ranbp10, Sgsm2, Grtp1, Ranbp9, Ric1, Ralgps1, Rabggtb, Usp6nl, Prex1, Daam2, Rabggta, Arhgef10l, Rgl2, Cdc42ep4, Myrip, Wham…	GO_MolecularFunction	Hypermethylated
GO:0016301	kinase activity	753	111	71.74	7.40741e-06	ENSMUSG00000000441, ENSMUSG00000000530, ENSMUSG00000000628, ENSMUSG00000003031, ENSMUSG00000003948, ENSMUSG00000004056, ENSMUSG00000004815, ENSMUSG00000006445, ENSMUSG00000006599, ENSMUSG00000009555, ENSMUSG00000009772, ENSMUSG00000016528, ENSMUSG00000018547, ENSMUSG00000019942, ENSMUSG00000020015, ENSMUSG00000020122, ENSMUSG00000020258, ENSMUSG00000020715, ENSMUSG00000020935, ENSMUSG00000020941,…	Raf1, Acvrl1, Hk2, Cdkn1b, Mmd, Akt2, Dgkq, Epha2, Gtf2h1, Cdk9, Nuak2, Mapkapk2, Pip4k2b, Cdk1, Cdk17, Egfr, Glyctk, Ern1, Dcakd, Map3k14, Hsp90aa1, Cdc42bpb, Dapk1, Map3k1, Camk2g, Nadk2, Trio, Adck5, Tnk2, Gsk3b, Mylk, Prkd3, Map4k3, Ercc3, Ak3, Aatk, Nrp1, Fam20c, Nrp2, Zap70, Coq8a, Uck2, Nek6, Eng, Ak1, Acvr1, Abl1, Ltk, Dclk2, Npr2, Gne, Prkaa2, Jak1, Plk3, Ak2, Prkag2, Nol9, Prkcz, Nadk, …	GO_MolecularFunction	Hypermethylated
GO:0005102	receptor binding	1549	201	147.57	8.72727e-06	ENSMUSG00000000149, ENSMUSG00000001123, ENSMUSG00000001227, ENSMUSG00000001334, ENSMUSG00000002250, ENSMUSG00000002307, ENSMUSG00000002455, ENSMUSG00000003623, ENSMUSG00000003814, ENSMUSG00000005886, ENSMUSG00000006369, ENSMUSG00000007617, ENSMUSG00000010047, ENSMUSG00000010175, ENSMUSG00000013663, ENSMUSG00000015243, ENSMUSG00000015533, ENSMUSG00000015837, ENSMUSG00000015846, ENSMUSG00000016933,…	Gna12, Lgals9, Sema6b, Fndc5, Ppard, Daxx, Prpf6, Crot, Calr, Ncoa2, Fbln1, Homer1, Hyal2, Prox1, Pten, Abca1, Itga2, Sqstm1, Rxra, Plcg1, Traf4, Pipox, Hnf4a, Smurf2, Ncor1, Gopc, Map7, Cry1, Hsp90b1, Igf1, Sirt1, Egfr, Frs2, Grb10, Mdm2, Rack1, Lpin1, Apob, Sntg2, Ern1, Slc9a3r1, Acox1, Stat5b, Esr2, Hsp90aa1, Eci2, Nsd1, Il6st, Hacl1, Nisch, Clu, Ephx2, Bmp1, Mtss1, Il1rap, Tnk2, Gsk3b, Itgb5,…	GO_MolecularFunction	Hypermethylated
GO:0017016	Ras GTPase binding	377	64	35.92	1.26316e-05	ENSMUSG00000000441, ENSMUSG00000001847, ENSMUSG00000003134, ENSMUSG00000003226, ENSMUSG00000004568, ENSMUSG00000009470, ENSMUSG00000011831, ENSMUSG00000021279, ENSMUSG00000021676, ENSMUSG00000021823, ENSMUSG00000021990, ENSMUSG00000022263, ENSMUSG00000022957, ENSMUSG00000024241, ENSMUSG00000025132, ENSMUSG00000025195, ENSMUSG00000025437, ENSMUSG00000025555, ENSMUSG00000026430, ENSMUSG00000026482,…	Raf1, Rac1, Tbc1d8, Ranbp2, Arhgef18, Tnpo1, Evi5, Cdc42bpb, Iqgap2, Vcl, Spata13, Trio, Itsn1, Sos1, Arhgdia, Dnmbp, Usp33, Farp1, Rassf5, Rgl1, Optn, Mfn2, Cit, Sergef, St5, Arhgef7, Ap1g1, Tbc1d4, Nsf, Daam1, Exph5, Dennd1a, Rusc2, Sh3bp4, Rab11fip3, Ranbp10, Sgsm2, Grtp1, Ranbp9, Ric1, Ralgps1, Rabggtb, Usp6nl, Prex1, Daam2, Rabggta, Arhgef10l, Rgl2, Cdc42ep4, Myrip, Whamm, Rapgef4, Smcr8, Cd…	GO_MolecularFunction	Hypermethylated
GO:0098772	molecular function regulator	1623	208	154.62	1.26316e-05	ENSMUSG00000000049, ENSMUSG00000000708, ENSMUSG00000000787, ENSMUSG00000001123, ENSMUSG00000001334, ENSMUSG00000001588, ENSMUSG00000002250, ENSMUSG00000002307, ENSMUSG00000003031, ENSMUSG00000003134, ENSMUSG00000003226, ENSMUSG00000003585, ENSMUSG00000004568, ENSMUSG00000004633, ENSMUSG00000004815, ENSMUSG00000005886, ENSMUSG00000006369, ENSMUSG00000006522, ENSMUSG00000006529, ENSMUSG00000010047,…	Apoh, Kat2b, Ddx3x, Lgals9, Fndc5, Acap1, Ppard, Daxx, Cdkn1b, Tbc1d8, Ranbp2, Sec14l2, Arhgef18, Chn2, Dgkq, Ncoa2, Fbln1, Itih3, Itih1, Hyal2, Evi5, Pcolce2, Clpx, Stard13, Cyth3, Ncor1, Gopc, Igf1, Egfr, Rack1, Rgs9, Fam20a, Adap2, Nf1, Slc9a3r1, Ppp2r5e, Rgs6, Papln, Hsp90aa1, Gpld1, Depdc1b, Itih4, Pinx1, Spata13, Bmp1, Dnajc3, Trio, Serpind1, Arhgap31, Ahsg, Fetub, Kng1, Hrg, Itsn1, Tmbim6,…	GO_MolecularFunction	Hypermethylated
GO:0008270	zinc ion binding	662	99	63.07	1.34483e-05	ENSMUSG00000002028, ENSMUSG00000002250, ENSMUSG00000002393, ENSMUSG00000005677, ENSMUSG00000005897, ENSMUSG00000005950, ENSMUSG00000007817, ENSMUSG00000015837, ENSMUSG00000015846, ENSMUSG00000017386, ENSMUSG00000017950, ENSMUSG00000019864, ENSMUSG00000020184, ENSMUSG00000020773, ENSMUSG00000021055, ENSMUSG00000021144, ENSMUSG00000021223, ENSMUSG00000021255, ENSMUSG00000021366, ENSMUSG00000021458,…	Kmt2a, Ppard, Nr2f6, Nr1i3, Nr2c1, P2rx5, Zmiz1, Sqstm1, Rxra, Traf4, Hnf4a, Rtn4ip1, Mdm2, Trim47, Esr2, Mta1, Papln, Esrrb, Hivep1, 2010111I01Rik, Nsd1, Map3k1, Nr1d2, Cpb2, Bmp1, Dpys, Ppara, Litaf, Nr1i2, Hrg, Slc11a2, Cd4, Ubr2, Glo1, Esco1, Mep1b, Tll2, Cpn1, Usp33, Sirt3, March8, Lactb2, Nr5a2, Esrrg, Dnajc24, Car3, Enpep, Adh5, Cda, Pex10, Alb, Dtx1, Grin2b, Prickle3, Morc4, Kat6a, Nr3c2,…	GO_MolecularFunction	Hypermethylated
GO:0016597	amino acid binding	69	20	6.57	1.38983e-05	ENSMUSG00000001670, ENSMUSG00000003526, ENSMUSG00000020051, ENSMUSG00000020182, ENSMUSG00000020534, ENSMUSG00000021794, ENSMUSG00000022304, ENSMUSG00000023977, ENSMUSG00000024827, ENSMUSG00000025403, ENSMUSG00000025991, ENSMUSG00000026473, ENSMUSG00000027360, ENSMUSG00000028011, ENSMUSG00000030209, ENSMUSG00000031672, ENSMUSG00000031960, ENSMUSG00000032350, ENSMUSG00000059003, ENSMUSG00000076441	Tat, Prodh, Pah, Ddc, Shmt1, Glud1, Dpys, Ubr2, Gldc, Shmt2, Cps1, Glul, Hdc, Tdo2, Grin2b, Got2, Aars, Gclc, Grin2a, Ass1	GO_MolecularFunction	Hypermethylated
GO:0016787	hydrolase activity	2431	294	231.59	1.54098e-05	ENSMUSG00000000149, ENSMUSG00000000631, ENSMUSG00000000787, ENSMUSG00000001249, ENSMUSG00000001424, ENSMUSG00000001588, ENSMUSG00000001829, ENSMUSG00000001847, ENSMUSG00000002763, ENSMUSG00000003199, ENSMUSG00000003346, ENSMUSG00000005232, ENSMUSG00000005514, ENSMUSG00000006599, ENSMUSG00000006676, ENSMUSG00000006782, ENSMUSG00000006800, ENSMUSG00000007035, ENSMUSG00000007038, ENSMUSG00000007815,…	Gna12, Myo18a, Ddx3x, Hpn, Snd1, Acap1, Clpb, Rac1, Pex6, Mpnd, Abhd17a, G6pc2, Por, Gtf2h1, Usp19, Cnp, Sulf2, Msh5, Neu1, Rhoa, Pla2g12b, Hyal2, Pten, Abca1, Clpx, Ctsz, Plcg1, Tmprss6, Afmid, Hnf4a, Ddx27, Mtmr4, Myo1b, Derl2, Dync1h1, Myh11, Atp6v0a1, Ddx39b, Ptprk, Rhobtb1, Psen1, Hbs1l, Pde7b, Nudt4, Sirt1, Rab1a, Rab36, Sept4, Elac2, Lpin1, Ern1, Recql5, Tsen54, Adprm, Top2a, Adam11, Psma6…	GO_MolecularFunction	Hypermethylated
GO:0140096	catalytic activity, acting on a protein	2158	265	205.59	1.54098e-05	ENSMUSG00000000441, ENSMUSG00000000530, ENSMUSG00000001249, ENSMUSG00000002028, ENSMUSG00000003031, ENSMUSG00000003199, ENSMUSG00000003226, ENSMUSG00000003948, ENSMUSG00000004056, ENSMUSG00000006435, ENSMUSG00000006445, ENSMUSG00000006599, ENSMUSG00000006676, ENSMUSG00000009293, ENSMUSG00000009555, ENSMUSG00000009772, ENSMUSG00000013663, ENSMUSG00000015357, ENSMUSG00000016256, ENSMUSG00000016528,…	Raf1, Acvrl1, Hpn, Kmt2a, Cdkn1b, Mpnd, Ranbp2, Mmd, Akt2, Neurl1a, Epha2, Gtf2h1, Usp19, Ube2g2, Cdk9, Nuak2, Pten, Clpx, Ctsz, Mapkapk2, Tmprss6, Smurf2, Mtmr4, Derl2, Kdm6b, Ptprk, Ube2d1, Cdk1, Psen1, Med23, Cdk17, Sirt1, Egfr, Mdm2, Sumo3, Mgat1, Pdia6, Rnf144a, Rffl, Ern1, Ube2o, Adam11, Map3k14, Psma6, Papln, Hsp90aa1, Cdc42bpb, 2010111I01Rik, Nsd1, Dapk1, Ptprg, Map3k1, Camk2g, Cpb2, Bmp1…	GO_MolecularFunction	Hypermethylated
GO:0045296	cadherin binding	296	53	28.2	1.64516e-05	ENSMUSG00000000303, ENSMUSG00000000787, ENSMUSG00000001036, ENSMUSG00000001424, ENSMUSG00000002365, ENSMUSG00000003200, ENSMUSG00000006169, ENSMUSG00000006445, ENSMUSG00000016664, ENSMUSG00000018417, ENSMUSG00000019969, ENSMUSG00000020122, ENSMUSG00000020149, ENSMUSG00000020372, ENSMUSG00000021823, ENSMUSG00000022565, ENSMUSG00000023022, ENSMUSG00000023944, ENSMUSG00000024754, ENSMUSG00000024835,…	Cdh1, Ddx3x, Epn2, Snd1, Snx9, Sh3gl1, Clint1, Epha2, Pacsin2, Myo1b, Psen1, Egfr, Rab1a, Rack1, Vcl, Plec, Lima1, Hsp90ab1, Tmem2, Coro1b, Fasn, Flnb, Baiap2, Idh1, Hspa5, Prdx1, Capzb, Uso1, Zc3hav1, Bag3, Ddx6, Tnks1bp1, Hdlbp, Cobll1, Eef2, Ctnna1, Lasp1, Baiap2l1, Efhd2, Eif4h, Gcn1l1, Pi4ka, Lad1, Cdc42ep1, Mb21d2, Cnn3, Pdlim1, Sept9, Stk24, Sptbn2, Ank3, Arfip1, Hspa1a	GO_MolecularFunction	Hypermethylated
GO:0005096	GTPase activator activity	235	44	22.39	3.14286e-05	ENSMUSG00000001588, ENSMUSG00000003134, ENSMUSG00000003226, ENSMUSG00000004633, ENSMUSG00000011831, ENSMUSG00000016128, ENSMUSG00000020599, ENSMUSG00000020709, ENSMUSG00000020716, ENSMUSG00000021219, ENSMUSG00000021697, ENSMUSG00000022799, ENSMUSG00000024639, ENSMUSG00000025132, ENSMUSG00000025810, ENSMUSG00000029722, ENSMUSG00000030583, ENSMUSG00000031523, ENSMUSG00000032812, ENSMUSG00000033083,…	Acap1, Tbc1d8, Ranbp2, Chn2, Evi5, Stard13, Rgs9, Adap2, Nf1, Rgs6, Depdc1b, Arhgap31, Gnaq, Arhgdia, Nrp1, Agfg2, Sipa1l3, Dlc1, Arap1, Tbc1d4, Arhgap26, Asap3, Arap2, Sgsm2, Grtp1, Usp6nl, Arhgef10l, Cdc42ep4, Sipa1l1, Cdc42ep1, Arhgap15, Arhgap23, Arhgap42, Tbc1d22a, Tbc1d30, Asap2, Arfgap3, Agap1, Chn1, Arhgap24, Dock1, Arhgef12, Rgs3, Rasgrp3	GO_MolecularFunction	Hypermethylated
GO:0030695	GTPase regulator activity	251	46	23.91	3.4375e-05	ENSMUSG00000001588, ENSMUSG00000003134, ENSMUSG00000003226, ENSMUSG00000004633, ENSMUSG00000011831, ENSMUSG00000016128, ENSMUSG00000019861, ENSMUSG00000020599, ENSMUSG00000020709, ENSMUSG00000020716, ENSMUSG00000021219, ENSMUSG00000021697, ENSMUSG00000022799, ENSMUSG00000024639, ENSMUSG00000025132, ENSMUSG00000025810, ENSMUSG00000029722, ENSMUSG00000030583, ENSMUSG00000031523, ENSMUSG00000032812,…	Acap1, Tbc1d8, Ranbp2, Chn2, Evi5, Stard13, Gopc, Rgs9, Adap2, Nf1, Rgs6, Depdc1b, Arhgap31, Gnaq, Arhgdia, Nrp1, Agfg2, Sipa1l3, Dlc1, Arap1, Tbc1d4, Sh3bp4, Arhgap26, Asap3, Arap2, Sgsm2, Grtp1, Usp6nl, Arhgef10l, Cdc42ep4, Sipa1l1, Cdc42ep1, Arhgap15, Arhgap23, Arhgap42, Tbc1d22a, Tbc1d30, Asap2, Arfgap3, Agap1, Chn1, Arhgap24, Dock1, Arhgef12, Rgs3, Rasgrp3	GO_MolecularFunction	Hypermethylated
GO:0016829	lyase activity	172	35	16.39	3.69231e-05	ENSMUSG00000001155, ENSMUSG00000005580, ENSMUSG00000020017, ENSMUSG00000020182, ENSMUSG00000020431, ENSMUSG00000020534, ENSMUSG00000021496, ENSMUSG00000021884, ENSMUSG00000022471, ENSMUSG00000022840, ENSMUSG00000024026, ENSMUSG00000024507, ENSMUSG00000024588, ENSMUSG00000024827, ENSMUSG00000025153, ENSMUSG00000025190, ENSMUSG00000025403, ENSMUSG00000026473, ENSMUSG00000026526, ENSMUSG00000027360,…	Ftcd, Adcy9, Hal, Ddc, Adcy1, Shmt1, Pcbd2, Hacl1, Xrcc6, Adcy5, Glo1, Hsd17b4, Fech, Gldc, Fasn, Got1, Shmt2, Glul, Fh1, Hdc, Car3, Aldob, Npr2, Sds, Polb, Acat1, Me1, Kyat1, Kyat3, Pm20d1, Gucy2g, Tyw1, Mocs1, Mlycd, Urad	GO_MolecularFunction	Hypermethylated
GO:0060589	nucleoside-triphosphatase regulator activity	283	50	26.96	4.1791e-05	ENSMUSG00000001588, ENSMUSG00000003134, ENSMUSG00000003226, ENSMUSG00000004633, ENSMUSG00000011831, ENSMUSG00000016128, ENSMUSG00000019861, ENSMUSG00000020599, ENSMUSG00000020709, ENSMUSG00000020716, ENSMUSG00000021219, ENSMUSG00000021697, ENSMUSG00000022799, ENSMUSG00000024639, ENSMUSG00000025132, ENSMUSG00000025810, ENSMUSG00000027166, ENSMUSG00000029131, ENSMUSG00000029722, ENSMUSG00000030583,…	Acap1, Tbc1d8, Ranbp2, Chn2, Evi5, Stard13, Gopc, Rgs9, Adap2, Nf1, Rgs6, Depdc1b, Arhgap31, Gnaq, Arhgdia, Nrp1, Dnajc24, Dnajb6, Agfg2, Sipa1l3, Bag3, Dlc1, Arap1, Tbc1d4, Sh3bp4, Arhgap26, Asap3, Arap2, Sgsm2, Grtp1, Pln, Usp6nl, Arhgef10l, Cdc42ep4, Sipa1l1, Cdc42ep1, Arhgap15, Arhgap23, Arhgap42, Tbc1d22a, Tbc1d30, Asap2, Arfgap3, Agap1, Chn1, Arhgap24, Dock1, Arhgef12, Rgs3, Rasgrp3	GO_MolecularFunction	Hypermethylated
GO:0005504	fatty acid binding	41	14	3.91	4.1791e-05	ENSMUSG00000002250, ENSMUSG00000017950, ENSMUSG00000020777, ENSMUSG00000022323, ENSMUSG00000024292, ENSMUSG00000025132, ENSMUSG00000028138, ENSMUSG00000028603, ENSMUSG00000029368, ENSMUSG00000054200, ENSMUSG00000054422, ENSMUSG00000062515, ENSMUSG00000090165, ENSMUSG00000090175	Ppard, Hnf4a, Acox1, Rida, Cyp4f14, Arhgdia, Adh5, Scp2, Alb, Ffar4, Fabp1, Fabp4, Ugt1a10, Ugt1a9	GO_MolecularFunction	Hypermethylated
GO:0005088	Ras guanyl-nucleotide exchange factor activity	120	27	11.43	5.21739e-05	ENSMUSG00000004568, ENSMUSG00000021990, ENSMUSG00000022263, ENSMUSG00000022957, ENSMUSG00000024241, ENSMUSG00000025195, ENSMUSG00000025555, ENSMUSG00000026482, ENSMUSG00000030839, ENSMUSG00000031024, ENSMUSG00000031511, ENSMUSG00000035392, ENSMUSG00000037415, ENSMUSG00000038658, ENSMUSG00000038831, ENSMUSG00000039621, ENSMUSG00000040964, ENSMUSG00000041354, ENSMUSG00000049044, ENSMUSG00000049323,…	Arhgef18, Spata13, Trio, Itsn1, Sos1, Dnmbp, Farp1, Rgl1, Sergef, St5, Arhgef7, Dennd1a, Ranbp10, Ric1, Ralgps1, Prex1, Arhgef10l, Rgl2, Rapgef4, Smcr8, Arhgef33, Arhgef12, Kalrn, Rcc1l, Rasgrp3, Arhgef10, A930011G23Rik	GO_MolecularFunction	Hypermethylated
GO:0020037	heme binding	120	27	11.43	5.21739e-05	ENSMUSG00000003053, ENSMUSG00000020810, ENSMUSG00000022445, ENSMUSG00000024292, ENSMUSG00000024588, ENSMUSG00000024646, ENSMUSG00000025479, ENSMUSG00000026170, ENSMUSG00000027187, ENSMUSG00000027983, ENSMUSG00000028011, ENSMUSG00000028240, ENSMUSG00000028356, ENSMUSG00000028691, ENSMUSG00000029630, ENSMUSG00000029925, ENSMUSG00000030895, ENSMUSG00000031549, ENSMUSG00000031924, ENSMUSG00000032310,…	Cyp2c29, Cygb, Cyp2d26, Cyp4f14, Fech, Cyb5a, Cyp2e1, Cyp27a1, Cat, Cyp2u1, Tdo2, Cyp7a1, Ambp, Prdx1, Cyp3a25, Tbxas1, Hpx, Ido2, Cyb5b, Cyp1a2, Cyp7b1, Cyp8b1, Cyp2f2, Cyp2a12, Cyp2d9, Cyp4v3, Cyp2d10	GO_MolecularFunction	Hypermethylated
GO:0016772	transferase activity, transferring phosphorus-containing groups	891	122	84.88	6.85714e-05	ENSMUSG00000000441, ENSMUSG00000000530, ENSMUSG00000000628, ENSMUSG00000003031, ENSMUSG00000003948, ENSMUSG00000004056, ENSMUSG00000004815, ENSMUSG00000006445, ENSMUSG00000006599, ENSMUSG00000009555, ENSMUSG00000009772, ENSMUSG00000016528, ENSMUSG00000018547, ENSMUSG00000019942, ENSMUSG00000020015, ENSMUSG00000020122, ENSMUSG00000020258, ENSMUSG00000020715, ENSMUSG00000020935, ENSMUSG00000020941,…	Raf1, Acvrl1, Hk2, Cdkn1b, Mmd, Akt2, Dgkq, Epha2, Gtf2h1, Cdk9, Nuak2, Mapkapk2, Pip4k2b, Cdk1, Cdk17, Egfr, Glyctk, Ern1, Dcakd, Map3k14, Papola, Hsp90aa1, Cdc42bpb, Dapk1, Map3k1, Camk2g, Hmbox1, Nadk2, Trio, Adck5, Tnk2, Gsk3b, Mylk, Prkd3, Map4k3, Ercc3, Ak3, Dntt, Pcyt2, Aatk, Nrp1, Nudt5, Fam20c, Nrp2, Rev1, Zap70, Coq8a, Uck2, Nek6, Eng, Ak1, Acvr1, Abl1, Ltk, Dclk2, Npr2, Gne, Prkaa2, Ja…	GO_MolecularFunction	Hypermethylated
GO:0008013	beta-catenin binding	84	21	8	8.16901e-05	ENSMUSG00000000303, ENSMUSG00000018476, ENSMUSG00000019889, ENSMUSG00000019969, ENSMUSG00000020733, ENSMUSG00000022240, ENSMUSG00000022812, ENSMUSG00000022865, ENSMUSG00000024304, ENSMUSG00000024985, ENSMUSG00000025217, ENSMUSG00000027630, ENSMUSG00000028909, ENSMUSG00000029528, ENSMUSG00000030209, ENSMUSG00000031665, ENSMUSG00000032238, ENSMUSG00000032402, ENSMUSG00000037815, ENSMUSG00000048756,…	Cdh1, Kdm6b, Ptprk, Psen1, Slc9a3r1, Ctnnd2, Gsk3b, Cxadr, Cdh2, Tcf7l2, Btrc, Tbl1xr1, Ptpru, Pxn, Grin2b, Sall1, Rora, Smad3, Ctnna1, Foxo3, Tcf7l1	GO_MolecularFunction	Hypermethylated
GO:0005319	lipid transporter activity	111	25	10.57	0.0001	ENSMUSG00000005225, ENSMUSG00000015243, ENSMUSG00000020189, ENSMUSG00000020609, ENSMUSG00000021135, ENSMUSG00000023073, ENSMUSG00000024254, ENSMUSG00000024990, ENSMUSG00000027359, ENSMUSG00000027546, ENSMUSG00000028127, ENSMUSG00000028603, ENSMUSG00000030236, ENSMUSG00000032079, ENSMUSG00000032080, ENSMUSG00000032849, ENSMUSG00000039529, ENSMUSG00000040430, ENSMUSG00000042476, ENSMUSG00000046811,…	Plekha8, Abca1, Osbpl8, Apob, Slc10a1, Slc10a2, Abcg8, Rbp4, Slc27a2, Atp9a, Abcd3, Scp2, Slco1b2, Apoa5, Apoa4, Abcc4, Atp8b1, Pitpnc1, Abcb4, Gltpd2, Rft1, Fabp1, Slc10a5, Atp11c, Ceacam1	GO_MolecularFunction	Hypermethylated
GO:0016408	C-acyltransferase activity	20	9	1.91	0.000109589	ENSMUSG00000010651, ENSMUSG00000028603, ENSMUSG00000030945, ENSMUSG00000030972, ENSMUSG00000032047, ENSMUSG00000033533, ENSMUSG00000036138, ENSMUSG00000036880, ENSMUSG00000062480	Acaa1b, Scp2, Acsm2, Acsm5, Acat1, Acsm1, Acaa1a, Acaa2, Acat3	GO_MolecularFunction	Hypermethylated
GO:0001067	regulatory region nucleic acid binding	893	121	85.07	0.000110811	ENSMUSG00000000134, ENSMUSG00000000708, ENSMUSG00000001911, ENSMUSG00000002028, ENSMUSG00000002393, ENSMUSG00000004661, ENSMUSG00000005373, ENSMUSG00000005677, ENSMUSG00000005886, ENSMUSG00000005897, ENSMUSG00000009555, ENSMUSG00000010175, ENSMUSG00000010476, ENSMUSG00000015605, ENSMUSG00000015846, ENSMUSG00000017950, ENSMUSG00000018501, ENSMUSG00000019878, ENSMUSG00000019947, ENSMUSG00000020038,…	Tfe3, Kat2b, Nfix, Kmt2a, Nr2f6, Arid3b, Mlxipl, Nr1i3, Ncoa2, Nr2c1, Cdk9, Prox1, Ebf3, Srf, Rxra, Hnf4a, Ncor1, Hsf2, Arid5b, Cry1, Sirt1, Xbp1, Srebf1, Stat5b, Esr2, Mta1, Esrrb, Hivep1, Nsd1, Nr1d2, Tsc22d1, Ppara, Srebf2, Xrcc6, Litaf, Bcl6, Nr1i2, Tfeb, Zeb1, Smarca2, Prdx5, Tcf7l2, Hhex, Pitx3, Rptor, Bach1, Nr5a2, Esrrg, Irf6, Notch1, Myef2, Gzf1, Tbl1xr1, Mbnl1, Nfia, Hivep3, Mtf1, Gmeb1…	GO_MolecularFunction	Hypermethylated
GO:0034185	apolipoprotein binding	16	8	1.52	0.000114667	ENSMUSG00000015243, ENSMUSG00000018411, ENSMUSG00000025980, ENSMUSG00000030201, ENSMUSG00000032207, ENSMUSG00000037936, ENSMUSG00000040249, ENSMUSG00000059481	Abca1, Mapt, Hspd1, Lrp6, Lipc, Scarb1, Lrp1, Plg	GO_MolecularFunction	Hypermethylated
GO:0005543	phospholipid binding	360	58	34.3	0.000126316	ENSMUSG00000000049, ENSMUSG00000002365, ENSMUSG00000005225, ENSMUSG00000016664, ENSMUSG00000018001, ENSMUSG00000018417, ENSMUSG00000019804, ENSMUSG00000020189, ENSMUSG00000020609, ENSMUSG00000020709, ENSMUSG00000020716, ENSMUSG00000021314, ENSMUSG00000021411, ENSMUSG00000021676, ENSMUSG00000021910, ENSMUSG00000023467, ENSMUSG00000024535, ENSMUSG00000024863, ENSMUSG00000025173, ENSMUSG00000025812,…	Apoh, Snx9, Plekha8, Pacsin2, Cyth3, Myo1b, Snx3, Osbpl8, Apob, Adap2, Nf1, Amph, Pxdc1, Iqgap2, Nisch, Tulp2, Snx24, Mbl2, Wdr45b, Pard3, Cps1, Nr5a2, Aldob, Dab1, Epb41, Itpr1, Plekha5, C2cd5, Itpr2, Got2, Apoa5, Apoa4, Myo1e, Arap1, Faah, Dennd1a, Syt1, Arhgap26, Ldlrap1, Fermt2, Mbl1, Scarb1, Arap2, Zcchc2, Atp8b1, Prex1, Fzd7, Snx18, Trim72, Wdfy3, Snx21, Sh3pxd2a, Fabp1, Agap1, Zcchc14, Snx…	GO_MolecularFunction	Hypermethylated
GO:0046906	tetrapyrrole binding	128	27	12.19	0.000158442	ENSMUSG00000003053, ENSMUSG00000020810, ENSMUSG00000022445, ENSMUSG00000024292, ENSMUSG00000024588, ENSMUSG00000024646, ENSMUSG00000025479, ENSMUSG00000026170, ENSMUSG00000027187, ENSMUSG00000027983, ENSMUSG00000028011, ENSMUSG00000028240, ENSMUSG00000028356, ENSMUSG00000028691, ENSMUSG00000029630, ENSMUSG00000029925, ENSMUSG00000030895, ENSMUSG00000031549, ENSMUSG00000031924, ENSMUSG00000032310,…	Cyp2c29, Cygb, Cyp2d26, Cyp4f14, Fech, Cyb5a, Cyp2e1, Cyp27a1, Cat, Cyp2u1, Tdo2, Cyp7a1, Ambp, Prdx1, Cyp3a25, Tbxas1, Hpx, Ido2, Cyb5b, Cyp1a2, Cyp7b1, Cyp8b1, Cyp2f2, Cyp2a12, Cyp2d9, Cyp4v3, Cyp2d10	GO_MolecularFunction	Hypermethylated
GO:0016620	oxidoreductase activity, acting on the aldehyde or oxo group of donors, NAD or NADP as acceptor	41	13	3.91	0.000179487	ENSMUSG00000010914, ENSMUSG00000020456, ENSMUSG00000021210, ENSMUSG00000024747, ENSMUSG00000026687, ENSMUSG00000028138, ENSMUSG00000029455, ENSMUSG00000030088, ENSMUSG00000037542, ENSMUSG00000037797, ENSMUSG00000039745, ENSMUSG00000053644, ENSMUSG00000057666	Pdhx, Ogdh, Akr1c6, Aldh1a7, Aldh9a1, Adh5, Aldh2, Aldh1l1, Aldh8a1, Adh4, Htatip2, Aldh7a1, Gapdh	GO_MolecularFunction	Hypermethylated
GO:0051213	dioxygenase activity	89	21	8.48	0.00018481	ENSMUSG00000000673, ENSMUSG00000005514, ENSMUSG00000018476, ENSMUSG00000022821, ENSMUSG00000025130, ENSMUSG00000025169, ENSMUSG00000026664, ENSMUSG00000028011, ENSMUSG00000029445, ENSMUSG00000030968, ENSMUSG00000031549, ENSMUSG00000031987, ENSMUSG00000033022, ENSMUSG00000033326, ENSMUSG00000037876, ENSMUSG00000042207, ENSMUSG00000054611, ENSMUSG00000055932, ENSMUSG00000056962, ENSMUSG00000058709,…	Haao, Por, Kdm6b, Hgd, P4hb, Ogfod3, Phyh, Tdo2, Hpd, Pdilt, Ido2, Egln1, Cdo1, Kdm4a, Jmjd1c, Kdm5b, Kdm2a, Fto, Jmjd6, Egln2, Ethe1	GO_MolecularFunction	Hypermethylated
GO:0005085	guanyl-nucleotide exchange factor activity	187	35	17.81	0.0001925	ENSMUSG00000004568, ENSMUSG00000018001, ENSMUSG00000021990, ENSMUSG00000022263, ENSMUSG00000022957, ENSMUSG00000024241, ENSMUSG00000025195, ENSMUSG00000025555, ENSMUSG00000026482, ENSMUSG00000028121, ENSMUSG00000030465, ENSMUSG00000030839, ENSMUSG00000030842, ENSMUSG00000031024, ENSMUSG00000031511, ENSMUSG00000032198, ENSMUSG00000035392, ENSMUSG00000037415, ENSMUSG00000038658, ENSMUSG00000038831,…	Arhgef18, Cyth3, Spata13, Trio, Itsn1, Sos1, Dnmbp, Farp1, Rgl1, Bcar3, Psd3, Sergef, Lamtor1, St5, Arhgef7, Dock6, Dennd1a, Ranbp10, Ric1, Ralgps1, Prex1, Arhgef10l, Elmo1, Rgl2, Rapgef4, Smcr8, Dock8, Arhgef33, Dock1, Arhgef12, Kalrn, Rcc1l, Rasgrp3, Arhgef10, A930011G23Rik	GO_MolecularFunction	Hypermethylated
GO:0000975	regulatory region DNA binding	889	119	84.69	0.0002	ENSMUSG00000000134, ENSMUSG00000000708, ENSMUSG00000001911, ENSMUSG00000002028, ENSMUSG00000002393, ENSMUSG00000004661, ENSMUSG00000005373, ENSMUSG00000005677, ENSMUSG00000005886, ENSMUSG00000005897, ENSMUSG00000009555, ENSMUSG00000010175, ENSMUSG00000010476, ENSMUSG00000015605, ENSMUSG00000015846, ENSMUSG00000017950, ENSMUSG00000018501, ENSMUSG00000019878, ENSMUSG00000019947, ENSMUSG00000020038,…	Tfe3, Kat2b, Nfix, Kmt2a, Nr2f6, Arid3b, Mlxipl, Nr1i3, Ncoa2, Nr2c1, Cdk9, Prox1, Ebf3, Srf, Rxra, Hnf4a, Ncor1, Hsf2, Arid5b, Cry1, Sirt1, Xbp1, Srebf1, Stat5b, Esr2, Mta1, Esrrb, Hivep1, Nsd1, Nr1d2, Tsc22d1, Ppara, Srebf2, Xrcc6, Litaf, Bcl6, Nr1i2, Tfeb, Zeb1, Smarca2, Prdx5, Tcf7l2, Hhex, Pitx3, Rptor, Bach1, Nr5a2, Esrrg, Irf6, Notch1, Myef2, Gzf1, Tbl1xr1, Nfia, Hivep3, Mtf1, Gmeb1, Zbtb4…	GO_MolecularFunction	Hypermethylated
GO:0031625	ubiquitin protein ligase binding	303	50	28.87	0.000207317	ENSMUSG00000002307, ENSMUSG00000002365, ENSMUSG00000003814, ENSMUSG00000006676, ENSMUSG00000007033, ENSMUSG00000009293, ENSMUSG00000010517, ENSMUSG00000015837, ENSMUSG00000017386, ENSMUSG00000020122, ENSMUSG00000020184, ENSMUSG00000020484, ENSMUSG00000020696, ENSMUSG00000020802, ENSMUSG00000021025, ENSMUSG00000021823, ENSMUSG00000022037, ENSMUSG00000022791, ENSMUSG00000022812, ENSMUSG00000023010,…	Daxx, Snx9, Calr, Usp19, Hspa1l, Ube2g2, Faf1, Sqstm1, Traf4, Egfr, Mdm2, Xbp1, Rffl, Ube2o, Nfkbia, Vcl, Clu, Tnk2, Gsk3b, Tmbim6, Lrpprc, Sorbs1, Faf2, Hspd1, Nek6, Hspa5, Jak1, Mfn2, Pxn, Dtx1, Gabarapl1, Usp2, Cul5, Smad3, Trib1, Prkar2a, Abtb2, Triobp, Kdm4a, Becn1, Fzd8, Pacrg, Bag4, Nploc4, Ddx58, Pik3r1, Sipa1l1, Pcbp2, Tcp1, Hspa1a	GO_MolecularFunction	Hypermethylated
GO:0019904	protein domain specific binding	779	106	74.21	0.000240964	ENSMUSG00000000216, ENSMUSG00000000303, ENSMUSG00000003279, ENSMUSG00000003378, ENSMUSG00000005609, ENSMUSG00000005886, ENSMUSG00000007815, ENSMUSG00000010175, ENSMUSG00000010517, ENSMUSG00000013663, ENSMUSG00000015837, ENSMUSG00000015846, ENSMUSG00000015968, ENSMUSG00000016534, ENSMUSG00000017386, ENSMUSG00000018411, ENSMUSG00000018428, ENSMUSG00000018501, ENSMUSG00000019906, ENSMUSG00000019969,…	Scnn1g, Cdh1, Dlgap1, Grik5, Ctr9, Ncoa2, Rhoa, Prox1, Faf1, Pten, Sqstm1, Rxra, Cacna1d, Lamp2, Traf4, Mapt, Akap1, Ncor1, Lin7a, Psen1, Epb41l2, Sirt1, Ddc, Mdm2, Slc22a4, Rack1, Sntg2, Slc9a3r1, Acox1, Srsf5, Rgs6, Hsp90aa1, Hivep1, Scamp1, Nipbl, Ppara, St13, Litaf, Tnk2, Arhgap31, Ap2m1, Cxadr, Hsp90ab1, Sos1, Cabyr, Tcf7l2, Hhex, Abcc2, Baiap2, Inpp5a, Fn1, Abl1, Hspa5, Pag1, Adgrl2, Dab1, …	GO_MolecularFunction	Hypermethylated
GO:0008092	cytoskeletal protein binding	868	116	82.69	0.000255814	ENSMUSG00000000303, ENSMUSG00000000631, ENSMUSG00000001155, ENSMUSG00000001864, ENSMUSG00000002100, ENSMUSG00000002307, ENSMUSG00000007815, ENSMUSG00000015968, ENSMUSG00000016664, ENSMUSG00000018411, ENSMUSG00000018417, ENSMUSG00000018428, ENSMUSG00000018830, ENSMUSG00000019978, ENSMUSG00000020122, ENSMUSG00000020672, ENSMUSG00000020716, ENSMUSG00000020733, ENSMUSG00000021097, ENSMUSG00000021270,…	Cdh1, Myo18a, Ftcd, Aif1l, Mybpc3, Daxx, Rhoa, Cacna1d, Pacsin2, Mapt, Myo1b, Akap1, Myh11, Epb41l2, Egfr, Sntg2, Nf1, Slc9a3r1, Clmn, Hsp90aa1, Cap2, Kif13a, Iqgap2, Map3k1, Vcl, Cct5, Myo10, Mtss1, Plec, Gsk3b, Mylk, Lima1, Lrpprc, Coro1b, Flnb, Baiap2, Farp1, Dst, Capn2, Kifap3, Ush2a, Nek6, Abl1, Tor1a, Spef1, Aldob, Coro2a, Epb41l4b, Pde4b, Macf1, Capzb, Epb41, Pex14, Mapre3, Shroom3, Pxn, A…	GO_MolecularFunction	Hypermethylated
GO:0003779	actin binding	395	61	37.63	0.000255814	ENSMUSG00000000631, ENSMUSG00000001864, ENSMUSG00000002100, ENSMUSG00000018417, ENSMUSG00000018830, ENSMUSG00000019978, ENSMUSG00000020122, ENSMUSG00000020672, ENSMUSG00000021097, ENSMUSG00000021373, ENSMUSG00000021676, ENSMUSG00000021823, ENSMUSG00000022272, ENSMUSG00000022353, ENSMUSG00000022565, ENSMUSG00000022836, ENSMUSG00000023022, ENSMUSG00000024835, ENSMUSG00000025278, ENSMUSG00000026131,…	Myo18a, Aif1l, Mybpc3, Myo1b, Myh11, Epb41l2, Egfr, Sntg2, Clmn, Cap2, Iqgap2, Vcl, Myo10, Mtss1, Plec, Mylk, Lima1, Coro1b, Flnb, Dst, Abl1, Coro2a, Macf1, Capzb, Epb41, Shroom3, Csrp3, Myh14, Myom2, Myo1e, Ablim3, Ppp1r9a, Gas7, Triobp, Clasp2, Daam1, Cobll1, Eef2, Gc, Pacrg, Ctnna1, Lasp1, Baiap2l1, Myo16, Nexn, Daam2, Myrip, Sipa1l1, Synpo, Prkce, Dmd, Whamm, Nrap, Nebl, Cnn3, Tns1, Palld, Sy…	GO_MolecularFunction	Hypermethylated
GO:0015020	glucuronosyltransferase activity	32	11	3.05	0.000255814	ENSMUSG00000035811, ENSMUSG00000035836, ENSMUSG00000054545, ENSMUSG00000054630, ENSMUSG00000070704, ENSMUSG00000072664, ENSMUSG00000089943, ENSMUSG00000090124, ENSMUSG00000090145, ENSMUSG00000090165, ENSMUSG00000090175	Ugt2b35, Ugt2b1, Ugt1a6a, Ugt2b5, Ugt2b36, Ugt3a1, Ugt1a5, Ugt1a7c, Ugt1a6b, Ugt1a10, Ugt1a9	GO_MolecularFunction	Hypermethylated
GO:0044389	ubiquitin-like protein ligase binding	318	51	30.29	0.000344828	ENSMUSG00000002307, ENSMUSG00000002365, ENSMUSG00000003814, ENSMUSG00000006676, ENSMUSG00000007033, ENSMUSG00000009293, ENSMUSG00000010517, ENSMUSG00000015837, ENSMUSG00000017386, ENSMUSG00000020122, ENSMUSG00000020184, ENSMUSG00000020484, ENSMUSG00000020696, ENSMUSG00000020802, ENSMUSG00000021025, ENSMUSG00000021823, ENSMUSG00000022037, ENSMUSG00000022791, ENSMUSG00000022812, ENSMUSG00000023010,…	Daxx, Snx9, Calr, Usp19, Hspa1l, Ube2g2, Faf1, Sqstm1, Traf4, Egfr, Mdm2, Xbp1, Rffl, Ube2o, Nfkbia, Vcl, Clu, Tnk2, Gsk3b, Tmbim6, Lrpprc, Sorbs1, Faf2, Hspd1, Nek6, Hspa5, Jak1, Mfn2, Pxn, Dtx1, Gabarapl1, Usp2, Cul5, Smad3, Trib1, Prkar2a, Abtb2, Triobp, Kdm4a, Becn1, Fzd8, Pacrg, Bag4, Nploc4, Stat2, Ddx58, Pik3r1, Sipa1l1, Pcbp2, Tcp1, Hspa1a	GO_MolecularFunction	Hypermethylated
GO:0000993	RNA polymerase II core binding	28	10	2.67	0.000363636	ENSMUSG00000005609, ENSMUSG00000020752, ENSMUSG00000021255, ENSMUSG00000024271, ENSMUSG00000024283, ENSMUSG00000026603, ENSMUSG00000027651, ENSMUSG00000037355, ENSMUSG00000042699, ENSMUSG00000055067	Ctr9, Recql5, Esrrb, Elp2, Wac, Smyd2, Rprd1b, Uvssa, Dhx9, Smyd3	GO_MolecularFunction	Hypermethylated
GO:0044212	transcription regulatory region DNA binding	887	117	84.5	0.000382022	ENSMUSG00000000134, ENSMUSG00000000708, ENSMUSG00000001911, ENSMUSG00000002028, ENSMUSG00000002393, ENSMUSG00000004661, ENSMUSG00000005373, ENSMUSG00000005677, ENSMUSG00000005886, ENSMUSG00000005897, ENSMUSG00000009555, ENSMUSG00000010175, ENSMUSG00000010476, ENSMUSG00000015605, ENSMUSG00000015846, ENSMUSG00000017950, ENSMUSG00000018501, ENSMUSG00000019878, ENSMUSG00000019947, ENSMUSG00000020038,…	Tfe3, Kat2b, Nfix, Kmt2a, Nr2f6, Arid3b, Mlxipl, Nr1i3, Ncoa2, Nr2c1, Cdk9, Prox1, Ebf3, Srf, Rxra, Hnf4a, Ncor1, Hsf2, Arid5b, Cry1, Sirt1, Xbp1, Srebf1, Stat5b, Esr2, Mta1, Esrrb, Hivep1, Nsd1, Nr1d2, Tsc22d1, Ppara, Srebf2, Xrcc6, Litaf, Bcl6, Nr1i2, Tfeb, Zeb1, Smarca2, Prdx5, Tcf7l2, Hhex, Pitx3, Rptor, Bach1, Nr5a2, Esrrg, Notch1, Myef2, Gzf1, Tbl1xr1, Nfia, Hivep3, Mtf1, Gmeb1, Zbtb48, Klf…	GO_MolecularFunction	Hypermethylated
GO:0008395	steroid hydroxylase activity	63	16	6	0.000466667	ENSMUSG00000003053, ENSMUSG00000022445, ENSMUSG00000025197, ENSMUSG00000025479, ENSMUSG00000026170, ENSMUSG00000027983, ENSMUSG00000028240, ENSMUSG00000029630, ENSMUSG00000039519, ENSMUSG00000050445, ENSMUSG00000052974, ENSMUSG00000060407, ENSMUSG00000061740, ENSMUSG00000062624, ENSMUSG00000068086, ENSMUSG00000094806	Cyp2c29, Cyp2d26, Cyp2c23, Cyp2e1, Cyp27a1, Cyp2u1, Cyp7a1, Cyp3a25, Cyp7b1, Cyp8b1, Cyp2f2, Cyp2a12, Cyp2d22, Cyp2c67, Cyp2d9, Cyp2d10	GO_MolecularFunction	Hypermethylated
GO:1990837	sequence-specific double-stranded DNA binding	777	104	74.02	0.000483516	ENSMUSG00000000134, ENSMUSG00000000708, ENSMUSG00000001911, ENSMUSG00000002028, ENSMUSG00000002393, ENSMUSG00000004661, ENSMUSG00000005373, ENSMUSG00000005677, ENSMUSG00000005886, ENSMUSG00000005897, ENSMUSG00000009555, ENSMUSG00000010175, ENSMUSG00000010476, ENSMUSG00000015605, ENSMUSG00000015846, ENSMUSG00000017950, ENSMUSG00000019878, ENSMUSG00000019947, ENSMUSG00000020038, ENSMUSG00000020063,…	Tfe3, Kat2b, Nfix, Kmt2a, Nr2f6, Arid3b, Mlxipl, Nr1i3, Ncoa2, Nr2c1, Cdk9, Prox1, Ebf3, Srf, Rxra, Hnf4a, Hsf2, Arid5b, Cry1, Sirt1, Xbp1, Srebf1, Stat5b, Esr2, Mta1, Esrrb, Hivep1, Nsd1, Nr1d2, Tsc22d1, Ppara, Srebf2, Litaf, Bcl6, Nr1i2, Tfeb, Tcf7l2, Hhex, Pitx3, Rptor, Bach1, Nr5a2, Esrrg, Mcm10, Myef2, Gzf1, Nfia, Mtf1, Gmeb1, Klf3, Actb, Cux1, Foxp1, Etv6, Irf2, Sall1, Rora, Smad3, Lmo2, Kl…	GO_MolecularFunction	Hypermethylated
GO:0016874	ligase activity	168	31	16	0.000543478	ENSMUSG00000003226, ENSMUSG00000009566, ENSMUSG00000018796, ENSMUSG00000018995, ENSMUSG00000020184, ENSMUSG00000020532, ENSMUSG00000021048, ENSMUSG00000022241, ENSMUSG00000022388, ENSMUSG00000022967, ENSMUSG00000025991, ENSMUSG00000026473, ENSMUSG00000027359, ENSMUSG00000027709, ENSMUSG00000028124, ENSMUSG00000029482, ENSMUSG00000030945, ENSMUSG00000030972, ENSMUSG00000031960, ENSMUSG00000032047,…	Ranbp2, Fpgs, Acsl1, Nars2, Mdm2, Acaca, Mthfd1, Tars, Ttll8, Ifnar1, Cps1, Glul, Slc27a2, Mccc1, Gclm, Aacs, Acsm2, Acsm5, Aars, Acat1, Gclc, Acsm1, Iars, Hlcs, Pcca, Rimkla, Cars2, Nsmce2, Ube4a, Acsf2, Ass1	GO_MolecularFunction	Hypermethylated
GO:0008134	transcription factor binding	578	81	55.06	0.000547368	ENSMUSG00000000708, ENSMUSG00000000787, ENSMUSG00000002250, ENSMUSG00000002307, ENSMUSG00000003721, ENSMUSG00000004815, ENSMUSG00000005373, ENSMUSG00000005886, ENSMUSG00000006715, ENSMUSG00000008305, ENSMUSG00000009555, ENSMUSG00000010517, ENSMUSG00000015605, ENSMUSG00000015846, ENSMUSG00000017950, ENSMUSG00000018501, ENSMUSG00000020038, ENSMUSG00000020063, ENSMUSG00000020114, ENSMUSG00000020484,…	Kat2b, Ddx3x, Ppard, Daxx, Insig2, Dgkq, Mlxipl, Ncoa2, Gmnn, Tle1, Cdk9, Faf1, Srf, Rxra, Hnf4a, Ncor1, Cry1, Sirt1, Cand1, Xbp1, Lpin1, Psma6, Nfkbia, Mta1, Esrrb, Nsd1, Ppara, Gsk3b, Epas1, Zeb1, Tcf7l2, Hhex, Sorbs1, Baiap2, Rptor, Optn, Nek6, Rbl1, Notch2, Nfia, Ncor2, Actb, Foxp1, Bhlhe40, Gabarapl1, Csrp3, Crtc3, Kat6a, Sall1, Rora, Smad3, Trib1, Bsn, Lmo2, Arid2, Rbfox2, Ppargc1b, Gas2l1,…	GO_MolecularFunction	Hypermethylated
GO:0016614	oxidoreductase activity, acting on CH-OH group of donors	139	27	13.24	0.000547368	ENSMUSG00000011382, ENSMUSG00000020321, ENSMUSG00000021210, ENSMUSG00000021947, ENSMUSG00000023019, ENSMUSG00000024507, ENSMUSG00000025153, ENSMUSG00000025950, ENSMUSG00000026827, ENSMUSG00000027261, ENSMUSG00000027406, ENSMUSG00000028138, ENSMUSG00000028167, ENSMUSG00000028980, ENSMUSG00000029776, ENSMUSG00000031844, ENSMUSG00000031958, ENSMUSG00000032418, ENSMUSG00000034308, ENSMUSG00000035637,…	Dhdh, Mdh1, Akr1c6, Cryl1, Gpd1, Hsd17b4, Fasn, Idh1, Gpd2, Hao1, Idh3b, Adh5, Bdh2, H6pd, Hibadh, Hsd17b2, Ldhd, Me1, Sdr42e1, Grhpr, Adh4, Sdr9c7, Rdh7, Hsd3b7, Adh7, Aox1, Aox3	GO_MolecularFunction	Hypermethylated
GO:1990782	protein tyrosine kinase binding	77	18	7.34	0.000547368	ENSMUSG00000010047, ENSMUSG00000013663, ENSMUSG00000016933, ENSMUSG00000020170, ENSMUSG00000020372, ENSMUSG00000021270, ENSMUSG00000022514, ENSMUSG00000023274, ENSMUSG00000026888, ENSMUSG00000027508, ENSMUSG00000032078, ENSMUSG00000032591, ENSMUSG00000033295, ENSMUSG00000033392, ENSMUSG00000041417, ENSMUSG00000051391, ENSMUSG00000055254, ENSMUSG00000074272	Hyal2, Pten, Plcg1, Frs2, Rack1, Hsp90aa1, Il1rap, Cd4, Grb14, Pag1, Zpr1, Mst1, Ptprf, Clasp2, Pik3r1, Ywhag, Ntrk2, Ceacam1	GO_MolecularFunction	Hypermethylated
GO:0003690	double-stranded DNA binding	862	113	82.12	0.000583333	ENSMUSG00000000134, ENSMUSG00000000708, ENSMUSG00000001911, ENSMUSG00000002028, ENSMUSG00000002393, ENSMUSG00000004661, ENSMUSG00000005373, ENSMUSG00000005677, ENSMUSG00000005886, ENSMUSG00000005897, ENSMUSG00000007035, ENSMUSG00000009555, ENSMUSG00000010175, ENSMUSG00000010476, ENSMUSG00000015605, ENSMUSG00000015846, ENSMUSG00000017950, ENSMUSG00000019878, ENSMUSG00000019947, ENSMUSG00000020038,…	Tfe3, Kat2b, Nfix, Kmt2a, Nr2f6, Arid3b, Mlxipl, Nr1i3, Ncoa2, Nr2c1, Msh5, Cdk9, Prox1, Ebf3, Srf, Rxra, Hnf4a, Hsf2, Arid5b, Cry1, Sirt1, Xbp1, Srebf1, Stat5b, Esr2, Mta1, Esrrb, Hivep1, Nsd1, Nr1d2, Hmbox1, Tsc22d1, Ppara, Srebf2, Xrcc6, Litaf, Bcl6, Nr1i2, Tfeb, Zeb1, Tcf7l2, Hhex, Pitx3, Rptor, Bach1, Nr5a2, Esrrg, Mcm10, Myef2, Gzf1, Nfia, Mtf1, Gmeb1, Zbtb48, Klf3, Actb, Cux1, Foxp1, Etv6,…	GO_MolecularFunction	Hypermethylated
GO:0004497	monooxygenase activity	126	25	12	0.000632653	ENSMUSG00000003053, ENSMUSG00000016756, ENSMUSG00000020051, ENSMUSG00000021496, ENSMUSG00000022445, ENSMUSG00000024292, ENSMUSG00000025197, ENSMUSG00000025479, ENSMUSG00000026170, ENSMUSG00000027983, ENSMUSG00000028088, ENSMUSG00000028240, ENSMUSG00000029630, ENSMUSG00000029925, ENSMUSG00000032310, ENSMUSG00000039519, ENSMUSG00000039783, ENSMUSG00000050445, ENSMUSG00000052974, ENSMUSG00000060407,…	Cyp2c29, Cmah, Pah, Pcbd2, Cyp2d26, Cyp4f14, Cyp2c23, Cyp2e1, Cyp27a1, Cyp2u1, Fmo5, Cyp7a1, Cyp3a25, Tbxas1, Cyp1a2, Cyp7b1, Kmo, Cyp8b1, Cyp2f2, Cyp2a12, Cyp2d22, Cyp2c67, Cyp2d9, Cyp4v3, Cyp2d10	GO_MolecularFunction	Hypermethylated
GO:0050660	flavin adenine dinucleotide binding	78	18	7.43	0.000632653	ENSMUSG00000003526, ENSMUSG00000005514, ENSMUSG00000018042, ENSMUSG00000020250, ENSMUSG00000020777, ENSMUSG00000027710, ENSMUSG00000028088, ENSMUSG00000030861, ENSMUSG00000031958, ENSMUSG00000033308, ENSMUSG00000036932, ENSMUSG00000039783, ENSMUSG00000062908, ENSMUSG00000063428, ENSMUSG00000063558, ENSMUSG00000064294, ENSMUSG00000075704, ENSMUSG00000090150	Prodh, Por, Cyb5r3, Txnrd1, Acox1, Acad9, Fmo5, Acadsb, Ldhd, Dpyd, Aifm1, Kmo, Acadm, Ddo, Aox1, Aox3, Txnrd2, Acad11	GO_MolecularFunction	Hypermethylated
GO:0016879	ligase activity, forming carbon-nitrogen bonds	53	14	5.05	0.000666667	ENSMUSG00000009566, ENSMUSG00000020532, ENSMUSG00000021048, ENSMUSG00000022388, ENSMUSG00000022967, ENSMUSG00000025991, ENSMUSG00000026473, ENSMUSG00000027709, ENSMUSG00000028124, ENSMUSG00000032350, ENSMUSG00000040820, ENSMUSG00000041650, ENSMUSG00000048899, ENSMUSG00000076441	Fpgs, Acaca, Mthfd1, Ttll8, Ifnar1, Cps1, Glul, Mccc1, Gclm, Gclc, Hlcs, Pcca, Rimkla, Ass1	GO_MolecularFunction	Hypermethylated
[truncated: 346 more rows]
