# Supplementary material for: Hepatic gene body hypermethylation is a shared epigenetic signature of murine longevity
Source: PLoS Genet. 2018 Nov 21;14(11):e1007766. doi: 10.1371/journal.pgen.1007766 (PMC6281273; doi:10.1371/journal.pgen.1007766)
Supplement: S9 Table — (XLSX) [file pgen.1007766.s022.xlsx]

## Sheet: S9 Table
S9 Table. List of genes associated with hypermethylation in DR, rapamycin-treated or Ames dwarf mice at old age.
Gene Symbol	Gene Name	Ensembl ID	Chromosome	Start	End	Strand	Total number of overlapping bins	Hypermethylated under	Numer of overlapping DR-related DMRs	Numer of overlapping dwarfism-related DMRs	Numer of overlapping Rapamycin-related DMRs
Tcf7l1	transcription factor 7 like 1 (T cell specific, HMG box) [Source:MGI Symbol;Acc:MGI:1202876]	ENSMUSG00000055799	6	72626378	72789254	-	122	Common to all	6	9	2
Ttc23	tetratricopeptide repeat domain 23 [Source:MGI Symbol;Acc:MGI:1914259]	ENSMUSG00000030555	7	67647410	67726576	+	58	Common to all	2	2	2
Fgfr2	fibroblast growth factor receptor 2 [Source:MGI Symbol;Acc:MGI:95523]	ENSMUSG00000030849	7	130162451	133123350	-	1795	Common to all	8	25	2
Galnt2	No description	ENSMUSG00000089704	8	124231391	124345724	+	119	Common to all	2	3	2
Itga9	integrin alpha 9 [Source:MGI Symbol;Acc:MGI:104756]	ENSMUSG00000039115	9	118606690	118901003	+	189	Common to all	3	5	2
Ankrd44	ankyrin repeat domain 44 [Source:MGI Symbol;Acc:MGI:3045243]	ENSMUSG00000052331	1	54645340	54926387	-	128	DR	2	NA	NA
5430407P10Rik	RIKEN cDNA 5430407P10 gene [Source:MGI Symbol;Acc:MGI:2442238]	ENSMUSG00000045319	2	6100025	6130211	-	27	DR	2	NA	NA
Rapgef1	Rap guanine nucleotide exchange factor (GEF) 1 [Source:MGI Symbol;Acc:MGI:104580]	ENSMUSG00000039844	2	29619720	29740978	+	78	DR	2	NA	NA
Garnl3	GTPase activating RANGAP domain-like 3 [Source:MGI Symbol;Acc:MGI:2139309]	ENSMUSG00000038860	2	32986366	33131654	-	81	DR	2	NA	NA
Lypd6	LY6/PLAUR domain containing 6 [Source:MGI Symbol;Acc:MGI:2443848]	ENSMUSG00000050447	2	50066429	50193569	+	73	DR	2	NA	NA
Necab3	N-terminal EF-hand calcium binding protein 3 [Source:MGI Symbol;Acc:MGI:1861721]	ENSMUSG00000027489	2	154544399	154558890	-	17	DR	2	NA	NA
1700007I08Rik	RIKEN cDNA 1700007I08 gene [Source:MGI Symbol;Acc:MGI:1917612]	ENSMUSG00000078129	2	154551776	154553276	+	6	DR	2	NA	NA
Nespas	neuroendocrine secretory protein antisense [Source:MGI Symbol;Acc:MGI:1861674]	ENSMUSG00000086537	2	174281237	174295436	-	20	DR	2	NA	NA
Gnas	GNAS (guanine nucleotide binding protein, alpha stimulating) complex locus [Source:MGI Symbol;Acc:MGI:95777]	ENSMUSG00000027523	2	174284320	174346744	+	65	DR	7	NA	NA
Gm17179	predicted gene 17179 [Source:MGI Symbol;Acc:MGI:4938006]	ENSMUSG00000091954	3	94392971	94402848	-	9	DR	2	NA	NA
Lingo4	leucine rich repeat and Ig domain containing 4 [Source:MGI Symbol;Acc:MGI:2444651]	ENSMUSG00000044505	3	94398517	94404501	+	7	DR	2	NA	NA
B4galt1	UDP-Gal:betaGlcNAc beta 1,4- galactosyltransferase, polypeptide 1 [Source:MGI Symbol;Acc:MGI:95705]	ENSMUSG00000028413	4	40804602	40854005	-	35	DR	2	NA	NA
Galt	galactose-1-phosphate uridyl transferase [Source:MGI Symbol;Acc:MGI:95638]	ENSMUSG00000036073	4	41755228	41758695	+	9	DR	2	NA	NA
Gm12446	predicted gene 12446 [Source:MGI Symbol;Acc:MGI:3651433]	ENSMUSG00000087383	4	46300007	46345515	-	33	DR	2	NA	NA
A3galt2	alpha 1,3-galactosyltransferase 2 (isoglobotriaosylceramide synthase) [Source:MGI Symbol;Acc:MGI:2685279]	ENSMUSG00000028794	4	128755364	128769298	+	12	DR	2	NA	NA
Oprd1	opioid receptor, delta 1 [Source:MGI Symbol;Acc:MGI:97438]	ENSMUSG00000050511	4	132110726	132144486	-	35	DR	2	NA	NA
Slc9a1	solute carrier family 9 (sodium/hydrogen exchanger), member 1 [Source:MGI Symbol;Acc:MGI:102462]	ENSMUSG00000028854	4	133369706	133423702	+	37	DR	2	NA	NA
Gm13201	predicted gene 13201 [Source:MGI Symbol;Acc:MGI:3649941]	ENSMUSG00000078494	4	148071392	148075420	-	5	DR	2	NA	NA
Casz1	castor homolog 1, zinc finger (Drosophila) [Source:MGI Symbol;Acc:MGI:1196251]	ENSMUSG00000028977	4	148804429	148954889	+	98	DR	2	NA	NA
Plch2	phospholipase C, eta 2 [Source:MGI Symbol;Acc:MGI:2443078]	ENSMUSG00000029055	4	154983115	155056784	-	56	DR	2	NA	NA
Morn1	MORN repeat containing 1 [Source:MGI Symbol;Acc:MGI:1924116]	ENSMUSG00000029049	4	155086577	155145505	+	56	DR	3	NA	NA
A930005I04Rik	RIKEN cDNA A930005I04 gene [Source:MGI Symbol;Acc:MGI:2684990]	ENSMUSG00000051246	5	34915915	34923839	+	10	DR	2	NA	NA
Sorcs2	sortilin-related VPS10 domain containing receptor 2 [Source:MGI Symbol;Acc:MGI:1932289]	ENSMUSG00000029093	5	36017180	36398139	-	211	DR	2	NA	NA
Ulk1	Unc-51 like kinase 1 (C. elegans) [Source:MGI Symbol;Acc:MGI:1270126]	ENSMUSG00000029512	5	110784488	110810097	-	20	DR	2	NA	NA
Coro1c	coronin, actin binding protein 1C [Source:MGI Symbol;Acc:MGI:1345964]	ENSMUSG00000004530	5	113842436	113908758	-	60	DR	2	NA	NA
Cux2	cut-like homeobox 2 [Source:MGI Symbol;Acc:MGI:107321]	ENSMUSG00000042589	5	121857963	122050102	-	205	DR	5	NA	NA
Niacr1	niacin receptor 1 [Source:MGI Symbol;Acc:MGI:1933383]	ENSMUSG00000045502	5	123863570	123865516	-	6	DR	2	NA	NA
Pdgfa	platelet derived growth factor, alpha [Source:MGI Symbol;Acc:MGI:97527]	ENSMUSG00000025856	5	138976014	138997370	-	29	DR	2	NA	NA
Mmd2	monocyte to macrophage differentiation-associated 2 [Source:MGI Symbol;Acc:MGI:1922354]	ENSMUSG00000039533	5	142562365	142608800	-	33	DR	2	NA	NA
Gimap8	GTPase, IMAP family member 8 [Source:MGI Symbol;Acc:MGI:2685303]	ENSMUSG00000064262	6	48647234	48660875	+	8	DR	2	NA	NA
Hoxa6	homeobox A6 [Source:MGI Symbol;Acc:MGI:96178]	ENSMUSG00000043219	6	52205431	52211356	-	11	DR	2	NA	NA
Crbn	cereblon [Source:MGI Symbol;Acc:MGI:1913277]	ENSMUSG00000005362	6	106778249	106800074	-	16	DR	2	NA	NA
Prrt3	proline-rich transmembrane protein 3 [Source:MGI Symbol;Acc:MGI:2444810]	ENSMUSG00000045009	6	113494095	113501818	-	13	DR	2	NA	NA
Atp2b2	ATPase, Ca++ transporting, plasma membrane 2 [Source:MGI Symbol;Acc:MGI:105368]	ENSMUSG00000030302	6	113745669	114042613	-	176	DR	2	NA	NA
Slc15a5	solute carrier family 15, member 5 [Source:MGI Symbol;Acc:MGI:3607714]	ENSMUSG00000044378	6	137983586	138079916	-	54	DR	2	NA	NA
Gltscr2	glioma tumor suppressor candidate region gene 2 [Source:MGI Symbol;Acc:MGI:2154441]	ENSMUSG00000041560	7	15937838	15946108	-	12	DR	2	NA	NA
Irgc1	immunity-related GTPase family, cinema 1 [Source:MGI Symbol;Acc:MGI:2685948]	ENSMUSG00000062028	7	24431922	24435534	-	8	DR	3	NA	NA
Cyp2a4	cytochrome P450, family 2, subfamily a, polypeptide 4 [Source:MGI Symbol;Acc:MGI:88596]	ENSMUSG00000074254	7	26307190	26315088	+	7	DR	3	NA	NA
Nlrp9c	NLR family, pyrin domain containing 9C [Source:MGI Symbol;Acc:MGI:3028627]	ENSMUSG00000040614	7	26322473	26403700	-	34	DR	2	NA	NA
Fxyd5	FXYD domain-containing ion transport regulator 5 [Source:MGI Symbol;Acc:MGI:1201785]	ENSMUSG00000009687	7	31032722	31042481	-	9	DR	3	NA	NA
Fxyd7	FXYD domain-containing ion transport regulator 7 [Source:MGI Symbol;Acc:MGI:1889006]	ENSMUSG00000036578	7	31042517	31051462	-	6	DR	2	NA	NA
Inpp5f	inositol polyphosphate-5-phosphatase F [Source:MGI Symbol;Acc:MGI:2141867]	ENSMUSG00000042105	7	128611328	128696425	+	47	DR	2	NA	NA
Tacc2	transforming, acidic coiled-coil containing protein 2 [Source:MGI Symbol;Acc:MGI:1928899]	ENSMUSG00000030852	7	130577484	130764784	+	140	DR	2	NA	NA
Cdkn1c	cyclin-dependent kinase inhibitor 1C (P57) [Source:MGI Symbol;Acc:MGI:104564]	ENSMUSG00000037664	7	143458350	143461050	-	9	DR	2	NA	NA
Osbpl5	oxysterol binding protein-like 5 [Source:MGI Symbol;Acc:MGI:1930265]	ENSMUSG00000037606	7	143688762	143756985	-	45	DR	2	NA	NA
Shank2	SH3/ankyrin domain gene 2 [Source:MGI Symbol;Acc:MGI:2671987]	ENSMUSG00000037541	7	144001928	144424494	+	234	DR	3	NA	NA
Gas6	growth arrest specific 6 [Source:MGI Symbol;Acc:MGI:95660]	ENSMUSG00000031451	8	13465374	13494535	-	30	DR	4	NA	NA
Gcsh	glycine cleavage system protein H (aminomethyl carrier) [Source:MGI Symbol;Acc:MGI:1915383]	ENSMUSG00000034424	8	116981810	116993537	-	8	DR	2	NA	NA
1300018I17Rik	RIKEN cDNA 1300018I17 gene [Source:MGI Symbol;Acc:MGI:1914143]	ENSMUSG00000001062	8	123242356	123254348	-	14	DR	4	NA	NA
Smad6	MAD homolog 6 (Drosophila) [Source:MGI Symbol;Acc:MGI:1336883]	ENSMUSG00000036867	9	63953076	64022059	-	58	DR	2	NA	NA
Dlec1	deleted in lung and esophageal cancer 1 [Source:MGI Symbol;Acc:MGI:2443671]	ENSMUSG00000038060	9	119102478	119148246	+	52	DR	2	NA	NA
Fam26f	family with sequence similarity 26, member F [Source:MGI Symbol;Acc:MGI:2443082]	ENSMUSG00000046031	10	34126069	34127972	-	6	DR	2	NA	NA
Sbno2	strawberry notch homolog 2 (Drosophila) [Source:MGI Symbol;Acc:MGI:2448490]	ENSMUSG00000035673	10	80057416	80102698	-	44	DR	2	NA	NA
Phf15	PHD finger protein 15 [Source:MGI Symbol;Acc:MGI:1924151]	ENSMUSG00000020387	11	51813455	51857653	-	45	DR	2	NA	NA
Tbkbp1	TBK1 binding protein 1 [Source:MGI Symbol;Acc:MGI:1920424]	ENSMUSG00000038517	11	97136171	97151495	-	17	DR	2	NA	NA
Aspscr1	alveolar soft part sarcoma chromosome region, candidate 1 (human) [Source:MGI Symbol;Acc:MGI:1916188]	ENSMUSG00000025142	11	120672973	120709447	+	31	DR	2	NA	NA
Gm17178	predicted gene 17178 [Source:MGI Symbol;Acc:MGI:4938005]	ENSMUSG00000090758	11	120689146	120709447	-	17	DR	2	NA	NA
Ccdc57	coiled-coil domain containing 57 [Source:MGI Symbol;Acc:MGI:1918526]	ENSMUSG00000048445	11	120826529	120932872	-	67	DR	4	NA	NA
Gm11773	predicted gene 11773 [Source:MGI Symbol;Acc:MGI:3651310]	ENSMUSG00000087638	11	120831029	120834244	+	4	DR	2	NA	NA
1200009I06Rik	RIKEN cDNA 1200009I06 gene [Source:MGI Symbol;Acc:MGI:1921363]	ENSMUSG00000021280	12	111417430	111431182	+	22	DR	2	NA	NA
Dip2c	DIP2 disco-interacting protein 2 homolog C (Drosophila) [Source:MGI Symbol;Acc:MGI:1920179]	ENSMUSG00000048264	13	9276528	9668928	+	116	DR	2	NA	NA
Fgfr4	fibroblast growth factor receptor 4 [Source:MGI Symbol;Acc:MGI:95525]	ENSMUSG00000005320	13	55152640	55168759	+	16	DR	2	NA	NA
Arhgef3	Rho guanine nucleotide exchange factor (GEF) 3 [Source:MGI Symbol;Acc:MGI:1918954]	ENSMUSG00000021895	14	27238039	27403904	+	84	DR	2	NA	NA
A1bg	alpha-1-B glycoprotein [Source:MGI Symbol;Acc:MGI:2152878]	ENSMUSG00000022347	15	60917589	60921270	-	7	DR	4	NA	NA
Mapk15	mitogen-activated protein kinase 15 [Source:MGI Symbol;Acc:MGI:2652894]	ENSMUSG00000063704	15	75993769	75999152	+	11	DR	4	NA	NA
Cacng2	calcium channel, voltage-dependent, gamma subunit 2 [Source:MGI Symbol;Acc:MGI:1316660]	ENSMUSG00000019146	15	77991748	78120028	-	83	DR	2	NA	NA
Baiap2l2	BAI1-associated protein 2-like 2 [Source:MGI Symbol;Acc:MGI:2652819]	ENSMUSG00000018126	15	79258195	79285537	-	23	DR	2	NA	NA
Nptxr	neuronal pentraxin receptor [Source:MGI Symbol;Acc:MGI:1920590]	ENSMUSG00000022421	15	79786352	79834333	-	41	DR	2	NA	NA
Npcd	neuronal pentraxin chromo domain [Source:MGI Symbol;Acc:MGI:3845555]	ENSMUSG00000089837	15	79789675	79834237	-	37	DR	2	NA	NA
Cbx6	chromobox homolog 6 [Source:MGI Symbol;Acc:MGI:3512628]	ENSMUSG00000089715	15	79823896	79834688	-	16	DR	2	NA	NA
Pnpla5	patatin-like phospholipase domain containing 5 [Source:MGI Symbol;Acc:MGI:1923022]	ENSMUSG00000018868	15	84112621	84123175	-	10	DR	4	NA	NA
Pnpla3	patatin-like phospholipase domain containing 3 [Source:MGI Symbol;Acc:MGI:2151796]	ENSMUSG00000041653	15	84167816	84189512	+	20	DR	12	NA	NA
Prr5	proline rich 5 (renal) [Source:MGI Symbol;Acc:MGI:1924714]	ENSMUSG00000036106	15	84669620	84703673	+	28	DR	2	NA	NA
Igf2bp2	insulin-like growth factor 2 mRNA binding protein 2 [Source:MGI Symbol;Acc:MGI:1890358]	ENSMUSG00000033581	16	22059009	22163299	-	80	DR	2	NA	NA
Lama1	laminin, alpha 1 [Source:MGI Symbol;Acc:MGI:99892]	ENSMUSG00000032796	17	67697265	67822645	+	101	DR	2	NA	NA
Fam179a	family with sequence similarity 179, member A [Source:MGI Symbol;Acc:MGI:2443498]	ENSMUSG00000045761	17	71673261	71729669	+	46	DR	3	NA	NA
Pcx	pyruvate carboxylase [Source:MGI Symbol;Acc:MGI:97520]	ENSMUSG00000024892	19	4510472	4621752	+	55	DR	2	NA	NA
Ehbp1l1	EH domain binding protein 1-like 1 [Source:MGI Symbol;Acc:MGI:3612340]	ENSMUSG00000024937	19	5707376	5726317	-	16	DR	2	NA	NA
Chrm1	cholinergic receptor, muscarinic 1, CNS [Source:MGI Symbol;Acc:MGI:88396]	ENSMUSG00000032773	19	8663789	8683587	+	12	DR	2	NA	NA
Scd1	stearoyl-Coenzyme A desaturase 1 [Source:MGI Symbol;Acc:MGI:98239]	ENSMUSG00000037071	19	44394451	44407709	-	15	DR	8	NA	NA
Cyp17a1	cytochrome P450, family 17, subfamily a, polypeptide 1 [Source:MGI Symbol;Acc:MGI:88586]	ENSMUSG00000003555	19	46667165	46672974	-	7	DR	2	NA	NA
As3mt	arsenic (+3 oxidation state) methyltransferase [Source:MGI Symbol;Acc:MGI:1929882]	ENSMUSG00000003559	19	46707443	46741095	+	21	DR	2	NA	NA
Mycs	myc-like oncogene, s-myc protein [Source:MGI Symbol;Acc:MGI:1332242]	ENSMUSG00000044597	X	5466904	5469265	-	7	DR	2	NA	NA
Atp6ap2	ATPase, H+ transporting, lysosomal accessory protein 2 [Source:MGI Symbol;Acc:MGI:1917745]	ENSMUSG00000031007	X	12587801	12617049	+	15	DR	2	NA	NA
Hs6st2	heparan sulfate 6-O-sulfotransferase 2 [Source:MGI Symbol;Acc:MGI:1354959]	ENSMUSG00000062184	X	51387212	51681856	-	87	DR	2	NA	NA
Cetn2	centrin 2 [Source:MGI Symbol;Acc:MGI:1347085]	ENSMUSG00000031347	X	72913532	72918411	-	6	DR	2	NA	NA
Hcfc1	host cell factor C1 [Source:MGI Symbol;Acc:MGI:105942]	ENSMUSG00000031386	X	73942792	73966357	-	16	DR	2	NA	NA
Gyk	glycerol kinase [Source:MGI Symbol;Acc:MGI:106594]	ENSMUSG00000025059	X	85701937	85776819	-	24	DR	2	NA	NA
Cited1	Cbp/p300-interacting transactivator with Glu/Asp-rich carboxy-terminal domain 1 [Source:MGI Symbol;Acc:MGI:108023]	ENSMUSG00000051159	X	102247381	102252181	-	9	DR	4	NA	NA
Esx1	extraembryonic, spermatogenesis, homeobox 1 [Source:MGI Symbol;Acc:MGI:1096388]	ENSMUSG00000023443	X	137115397	137122083	-	11	DR	2	NA	NA
Tsc22d3	TSC22 domain family, member 3 [Source:MGI Symbol;Acc:MGI:1196284]	ENSMUSG00000031431	X	140539528	140600659	-	19	DR	2	NA	NA
Irs4	insulin receptor substrate 4 [Source:MGI Symbol;Acc:MGI:1338009]	ENSMUSG00000054667	X	141710998	141725263	-	15	DR	2	NA	NA
Phf8	PHD finger protein 8 [Source:MGI Symbol;Acc:MGI:2444341]	ENSMUSG00000041229	X	151520672	151633859	+	23	DR	2	NA	NA
Nhs	Nance-Horan syndrome (human) [Source:MGI Symbol;Acc:MGI:2684894]	ENSMUSG00000059493	X	161833296	162159730	-	95	DR	3	NA	NA
Gm15202	predicted gene 15202 [Source:MGI Symbol;Acc:MGI:3705278]	ENSMUSG00000087571	X	161908223	161908777	+	3	DR	2	NA	NA
Siah1b	seven in absentia 1B [Source:MGI Symbol;Acc:MGI:108063]	ENSMUSG00000040749	X	164070705	164076493	-	8	DR	2	NA	NA
Msl3	male-specific lethal 3 homolog (Drosophila) [Source:MGI Symbol;Acc:MGI:1341851]	ENSMUSG00000031358	X	168654117	168673898	-	14	DR	2	NA	NA
Hs6st1	heparan sulfate 6-O-sulfotransferase 1 [Source:MGI Symbol;Acc:MGI:1354958]	ENSMUSG00000045216	1	36068400	36106446	+	24	DR and Dwarf	2	8	NA
Susd4	sushi domain containing 4 [Source:MGI Symbol;Acc:MGI:2138351]	ENSMUSG00000038576	1	182763860	182896598	+	105	DR and Dwarf	4	7	NA
Egfl7	EGF-like domain 7 [Source:MGI Symbol;Acc:MGI:2449923]	ENSMUSG00000026921	2	26580014	26593120	+	15	DR and Dwarf	2	4	NA
Gm20532	predicted gene 20532 [Source:MGI Symbol;Acc:MGI:5141997]	ENSMUSG00000092356	2	26586639	26635634	+	38	DR and Dwarf	2	7	NA
Fam73b	family with sequence similarity 73, member B [Source:MGI Symbol;Acc:MGI:1922035]	ENSMUSG00000026858	2	30364233	30385521	+	22	DR and Dwarf	2	2	NA
Gm13412	predicted gene 13412 [Source:MGI Symbol;Acc:MGI:3650612]	ENSMUSG00000085017	2	32525031	32527990	+	5	DR and Dwarf	2	2	NA
Rbms1	RNA binding motif, single stranded interacting protein 1 [Source:MGI Symbol;Acc:MGI:1861774]	ENSMUSG00000026970	2	60750193	60963192	-	135	DR and Dwarf	2	2	NA
Hdc	histidine decarboxylase [Source:MGI Symbol;Acc:MGI:96062]	ENSMUSG00000027360	2	126593667	126619299	-	15	DR and Dwarf	2	2	NA
Acad9	acyl-Coenzyme A dehydrogenase family, member 9 [Source:MGI Symbol;Acc:MGI:1914272]	ENSMUSG00000027710	3	36065979	36094944	+	23	DR and Dwarf	2	2	NA
Slc25a44	solute carrier family 25, member 44 [Source:MGI Symbol;Acc:MGI:2444391]	ENSMUSG00000050144	3	88410498	88425139	-	14	DR and Dwarf	3	2	NA
Elovl6	ELOVL family member 6, elongation of long chain fatty acids (yeast) [Source:MGI Symbol;Acc:MGI:2156528]	ENSMUSG00000041220	3	129532386	129638495	+	81	DR and Dwarf	15	11	NA
Il11ra1	interleukin 11 receptor, alpha chain 1 [Source:MGI Symbol;Acc:MGI:107426]	ENSMUSG00000073889	4	41699989	41769474	+	60	DR and Dwarf	2	3	NA
Col15a1	collagen, type XV, alpha 1 [Source:MGI Symbol;Acc:MGI:88449]	ENSMUSG00000028339	4	47208161	47313167	+	78	DR and Dwarf	2	3	NA
Rnf220	ring finger protein 220 [Source:MGI Symbol;Acc:MGI:1913993]	ENSMUSG00000028677	4	117271463	117497052	-	157	DR and Dwarf	2	5	NA
Kdm4a	lysine (K)-specific demethylase 4A [Source:MGI Symbol;Acc:MGI:2446210]	ENSMUSG00000033326	4	118136957	118180043	-	44	DR and Dwarf	3	4	NA
Ak2	adenylate kinase 2 [Source:MGI Symbol;Acc:MGI:87978]	ENSMUSG00000028792	4	128991958	129011529	+	22	DR and Dwarf	2	6	NA
Epha2	Eph receptor A2 [Source:MGI Symbol;Acc:MGI:95278]	ENSMUSG00000006445	4	141301240	141329384	+	34	DR and Dwarf	4	8	NA
Fhad1	forkhead-associated (FHA) phosphopeptide binding domain 1 [Source:MGI Symbol;Acc:MGI:1920323]	ENSMUSG00000051435	4	141890438	142015082	-	57	DR and Dwarf	2	4	NA
Camta1	calmodulin binding transcription activator 1 [Source:MGI Symbol;Acc:MGI:2140230]	ENSMUSG00000014592	4	150917322	151861876	-	668	DR and Dwarf	4	5	NA
Fgfr3	fibroblast growth factor receptor 3 [Source:MGI Symbol;Acc:MGI:95524]	ENSMUSG00000054252	5	33721724	33737068	+	22	DR and Dwarf	4	4	NA
Rnft2	ring finger protein, transmembrane 2 [Source:MGI Symbol;Acc:MGI:2442859]	ENSMUSG00000032850	5	118190736	118245116	-	48	DR and Dwarf	2	2	NA
Ncor2	nuclear receptor co-repressor 2 [Source:MGI Symbol;Acc:MGI:1337080]	ENSMUSG00000029478	5	125017153	125179219	-	146	DR and Dwarf	2	16	NA
Aacs	acetoacetyl-CoA synthetase [Source:MGI Symbol;Acc:MGI:1926144]	ENSMUSG00000029482	5	125475814	125517412	+	44	DR and Dwarf	3	20	NA
Gm15401	predicted gene 15401 [Source:MGI Symbol;Acc:MGI:3642201]	ENSMUSG00000072999	6	72629288	72637717	+	10	DR and Dwarf	5	7	NA
Itpr1	inositol 1,4,5-trisphosphate receptor 1 [Source:MGI Symbol;Acc:MGI:96623]	ENSMUSG00000030102	6	108213118	108551109	+	187	DR and Dwarf	2	13	NA
Itpr2	inositol 1,4,5-triphosphate receptor 2 [Source:MGI Symbol;Acc:MGI:99418]	ENSMUSG00000030287	6	146108299	146502223	-	183	DR and Dwarf	2	3	NA
Asb7	ankyrin repeat and SOCS box-containing 7 [Source:MGI Symbol;Acc:MGI:2152835]	ENSMUSG00000030509	7	66644565	66689596	-	31	DR and Dwarf	2	2	NA
Dgat2	diacylglycerol O-acyltransferase 2 [Source:MGI Symbol;Acc:MGI:1915050]	ENSMUSG00000030747	7	99153663	99182713	-	14	DR and Dwarf	2	4	NA
Bag3	BCL2-associated athanogene 3 [Source:MGI Symbol;Acc:MGI:1352493]	ENSMUSG00000030847	7	128523583	128546977	+	23	DR and Dwarf	3	6	NA
Fam53b	family with sequence similarity 53, member B [Source:MGI Symbol;Acc:MGI:1925188]	ENSMUSG00000030956	7	132712082	132813886	-	79	DR and Dwarf	4	2	NA
Inpp5a	inositol polyphosphate-5-phosphatase A [Source:MGI Symbol;Acc:MGI:2686961]	ENSMUSG00000025477	7	139389109	139579652	+	122	DR and Dwarf	2	7	NA
Ccnd1	cyclin D1 [Source:MGI Symbol;Acc:MGI:88313]	ENSMUSG00000070348	7	144929931	144939869	-	10	DR and Dwarf	2	2	NA
Arhgef10	Rho guanine nucleotide exchange factor (GEF) 10 [Source:MGI Symbol;Acc:MGI:2444453]	ENSMUSG00000071176	8	14911663	15001085	+	85	DR and Dwarf	2	2	NA
Ppp1r3b	protein phosphatase 1, regulatory (inhibitor) subunit 3B [Source:MGI Symbol;Acc:MGI:2177268]	ENSMUSG00000046794	8	35375741	35388124	+	8	DR and Dwarf	4	2	NA
Wwox	WW domain-containing oxidoreductase [Source:MGI Symbol;Acc:MGI:1931237]	ENSMUSG00000004637	8	114439655	115352708	+	706	DR and Dwarf	3	29	NA
Gm20388	predicted gene 20388 [Source:MGI Symbol;Acc:MGI:5141853]	ENSMUSG00000092329	8	119910841	124345722	+	3489	DR and Dwarf	28	99	NA
Gse1	genetic suppressor element 1 [Source:MGI Symbol;Acc:MGI:1098275]	ENSMUSG00000031822	8	120488866	120581390	+	103	DR and Dwarf	2	7	NA
Zcchc14	zinc finger, CCHC domain containing 14 [Source:MGI Symbol;Acc:MGI:2159407]	ENSMUSG00000061410	8	121598703	121652901	-	57	DR and Dwarf	2	6	NA
Zfpm1	zinc finger protein, multitype 1 [Source:MGI Symbol;Acc:MGI:1095400]	ENSMUSG00000049577	8	122282141	122337251	+	47	DR and Dwarf	3	11	NA
U6	U6 spliceosomal RNA [Source:RFAM;Acc:RF00026]	ENSMUSG00000065915	8	122982837	122982943	-	2	DR and Dwarf	2	2	NA
Zfp809	zinc finger protein 809 [Source:MGI Symbol;Acc:MGI:2143362]	ENSMUSG00000057982	9	22225714	22243197	+	14	DR and Dwarf	2	5	NA
Odf3l1	outer dense fiber of sperm tails 3-like 1 [Source:MGI Symbol;Acc:MGI:2681875]	ENSMUSG00000045620	9	56848659	56851963	-	6	DR and Dwarf	2	2	NA
Elovl5	ELOVL family member 5, elongation of long chain fatty acids (yeast) [Source:MGI Symbol;Acc:MGI:1916051]	ENSMUSG00000032349	9	77917364	77984519	+	49	DR and Dwarf	6	7	NA
Col12a1	collagen, type XII, alpha 1 [Source:MGI Symbol;Acc:MGI:88448]	ENSMUSG00000032332	9	79598991	79718831	-	53	DR and Dwarf	2	3	NA
Me1	malic enzyme 1, NADP(+)-dependent, cytosolic [Source:MGI Symbol;Acc:MGI:97043]	ENSMUSG00000032418	9	86581363	86695914	-	40	DR and Dwarf	6	2	NA
Trak1	trafficking protein, kinesin binding 1 [Source:MGI Symbol;Acc:MGI:1914345]	ENSMUSG00000032536	9	121366958	121474916	+	90	DR and Dwarf	2	15	NA
Dna2	DNA replication helicase 2 homolog (yeast) [Source:MGI Symbol;Acc:MGI:2443732]	ENSMUSG00000036875	10	62947026	62974185	+	36	DR and Dwarf	3	9	NA
Rhobtb1	Rho-related BTB domain containing 1 [Source:MGI Symbol;Acc:MGI:1916538]	ENSMUSG00000019944	10	69151434	69291791	+	92	DR and Dwarf	2	6	NA
Nfic	nuclear factor I/C [Source:MGI Symbol;Acc:MGI:109591]	ENSMUSG00000055053	10	81396186	81431005	-	34	DR and Dwarf	2	9	NA
Utp20	UTP20, small subunit (SSU) processome component, homolog (yeast) [Source:MGI Symbol;Acc:MGI:1917933]	ENSMUSG00000004356	10	88746607	88826814	-	58	DR and Dwarf	2	3	NA
Shmt2	serine hydroxymethyltransferase 2 (mitochondrial) [Source:MGI Symbol;Acc:MGI:1277989]	ENSMUSG00000025403	10	127517123	127522444	-	8	DR and Dwarf	3	3	NA
Smcr8	Smith-Magenis syndrome chromosome region, candidate 8 homolog (human) [Source:MGI Symbol;Acc:MGI:2444720]	ENSMUSG00000049323	11	60777525	60788287	+	10	DR and Dwarf	2	4	NA
Acaca	acetyl-Coenzyme A carboxylase alpha [Source:MGI Symbol;Acc:MGI:108451]	ENSMUSG00000020532	11	84129672	84401651	+	97	DR and Dwarf	4	2	NA
Acly	ATP citrate lyase [Source:MGI Symbol;Acc:MGI:103251]	ENSMUSG00000020917	11	100476353	100528000	-	46	DR and Dwarf	6	4	NA
Mapt	microtubule-associated protein tau [Source:MGI Symbol;Acc:MGI:97180]	ENSMUSG00000018411	11	104231390	104332090	+	72	DR and Dwarf	2	2	NA
Cdc42ep4	CDC42 effector protein (Rho GTPase binding) 4 [Source:MGI Symbol;Acc:MGI:1929760]	ENSMUSG00000041598	11	113726850	113751881	-	12	DR and Dwarf	2	6	NA
2009-09-01	septin 9 [Source:MGI Symbol;Acc:MGI:1858222]	ENSMUSG00000059248	11	117199661	117362325	+	145	DR and Dwarf	2	14	NA
Rbfox3	RNA binding protein, fox-1 homolog (C. elegans) 3 [Source:MGI Symbol;Acc:MGI:106368]	ENSMUSG00000025576	11	118489762	118911597	-	348	DR and Dwarf	2	5	NA
Aatk	apoptosis-associated tyrosine kinase [Source:MGI Symbol;Acc:MGI:1197518]	ENSMUSG00000025375	11	120007313	120047167	-	36	DR and Dwarf	5	5	NA
Fasn	fatty acid synthase [Source:MGI Symbol;Acc:MGI:95485]	ENSMUSG00000025153	11	120805940	120824178	-	28	DR and Dwarf	6	3	NA
Serpina12	serine (or cysteine) peptidase inhibitor, clade A (alpha-1 antiproteinase, antitrypsin), member 12 [Source:MGI Symbol;Acc:MGI:1915304]	ENSMUSG00000041567	12	104028769	104044443	-	13	DR and Dwarf	2	2	NA
9530008L14Rik	RIKEN cDNA 9530008L14 gene [Source:MGI Symbol;Acc:MGI:1924596]	ENSMUSG00000058022	13	41763148	41847684	-	50	DR and Dwarf	3	7	NA
Camk2g	calcium/calmodulin-dependent protein kinase II gamma [Source:MGI Symbol;Acc:MGI:88259]	ENSMUSG00000021820	14	20734875	20794088	-	48	DR and Dwarf	2	2	NA
Mir3075	microRNA 3075 [Source:MGI Symbol;Acc:MGI:4834248]	ENSMUSG00000093081	14	25534439	25534523	+	2	DR and Dwarf	2	2	NA
Clu	clusterin [Source:MGI Symbol;Acc:MGI:88423]	ENSMUSG00000022037	14	65968483	65981548	+	15	DR and Dwarf	3	9	NA
Itm2b	integral membrane protein 2B [Source:MGI Symbol;Acc:MGI:1309517]	ENSMUSG00000022108	14	73362231	73385271	-	22	DR and Dwarf	2	5	NA
Gpc6	glypican 6 [Source:MGI Symbol;Acc:MGI:1346322]	ENSMUSG00000058571	14	116925297	117979529	+	471	DR and Dwarf	2	6	NA
Abcc4	ATP-binding cassette, sub-family C (CFTR/MRP), member 4 [Source:MGI Symbol;Acc:MGI:2443111]	ENSMUSG00000032849	14	118482692	118706219	-	203	DR and Dwarf	2	5	NA
C9	complement component 9 [Source:MGI Symbol;Acc:MGI:1098282]	ENSMUSG00000022149	15	6445327	6498751	+	24	DR and Dwarf	2	4	NA
Tars	threonyl-tRNA synthetase [Source:MGI Symbol;Acc:MGI:106314]	ENSMUSG00000022241	15	11383663	11399658	-	21	DR and Dwarf	2	7	NA
Vps13b	vacuolar protein sorting 13B (yeast) [Source:MGI Symbol;Acc:MGI:1916380]	ENSMUSG00000037646	15	35371546	35931228	+	166	DR and Dwarf	2	5	NA
Mtss1	metastasis suppressor 1 [Source:MGI Symbol;Acc:MGI:2384818]	ENSMUSG00000022353	15	58941244	59082026	-	122	DR and Dwarf	2	59	NA
Tob2	transducer of ERBB2, 2 [Source:MGI Symbol;Acc:MGI:1888525]	ENSMUSG00000048546	15	81848270	81858326	-	13	DR and Dwarf	2	6	NA
Fam113b	family with sequence similarity 113, member B [Source:MGI Symbol;Acc:MGI:2446270]	ENSMUSG00000044250	15	97247107	97385689	+	129	DR and Dwarf	2	4	NA
Clec16a	C-type lectin domain family 16, member A [Source:MGI Symbol;Acc:MGI:1921624]	ENSMUSG00000068663	16	10545339	10744878	+	86	DR and Dwarf	2	4	NA
Prodh	proline dehydrogenase [Source:MGI Symbol;Acc:MGI:97770]	ENSMUSG00000003526	16	18060357	18090203	-	26	DR and Dwarf	2	5	NA
Nfkbiz	nuclear factor of kappa light polypeptide gene enhancer in B cells inhibitor, zeta [Source:MGI Symbol;Acc:MGI:1931595]	ENSMUSG00000035356	16	55811375	55838899	-	28	DR and Dwarf	4	6	NA
Gbe1	glucan (1,4-alpha-), branching enzyme 1 [Source:MGI Symbol;Acc:MGI:1921435]	ENSMUSG00000022707	16	70313949	70569716	+	71	DR and Dwarf	3	6	NA
Cxadr	coxsackie virus and adenovirus receptor [Source:MGI Symbol;Acc:MGI:1201679]	ENSMUSG00000022865	16	78301496	78359785	+	49	DR and Dwarf	2	13	NA
Bach1	BTB and CNC homology 1 [Source:MGI Symbol;Acc:MGI:894680]	ENSMUSG00000025612	16	87698945	87733346	+	41	DR and Dwarf	2	6	NA
Setd4	SET domain containing 4 [Source:MGI Symbol;Acc:MGI:2136890]	ENSMUSG00000022948	16	93583457	93604063	-	24	DR and Dwarf	3	7	NA
Dopey2	dopey family member 2 [Source:MGI Symbol;Acc:MGI:1917278]	ENSMUSG00000022946	16	93711907	93810585	+	96	DR and Dwarf	3	14	NA
Hlcs	holocarboxylase synthetase (biotin- [propriony-Coenzyme A-carboxylase (ATP-hydrolysing)] ligase) [Source:MGI Symbol;Acc:MGI:894646]	ENSMUSG00000040820	16	94129195	94313563	-	183	DR and Dwarf	3	2	NA
Anks1	ankyrin repeat and SAM domain containing 1 [Source:MGI Symbol;Acc:MGI:2446180]	ENSMUSG00000024219	17	27909340	28062600	+	129	DR and Dwarf	10	18	NA
Gm15598	predicted gene 15598 [Source:MGI Symbol;Acc:MGI:3783045]	ENSMUSG00000086149	17	27988028	28008432	-	16	DR and Dwarf	2	2	NA
C4b	complement component 4B (Chido blood group) [Source:MGI Symbol;Acc:MGI:88228]	ENSMUSG00000073418	17	34728380	34743882	-	11	DR and Dwarf	2	6	NA
Synpo	synaptopodin [Source:MGI Symbol;Acc:MGI:1099446]	ENSMUSG00000043079	18	60593973	60660142	-	58	DR and Dwarf	2	7	NA
Macrod1	MACRO domain containing 1 [Source:MGI Symbol;Acc:MGI:2147583]	ENSMUSG00000036278	19	7056768	7198061	+	128	DR and Dwarf	2	3	NA
Fads3	fatty acid desaturase 3 [Source:MGI Symbol;Acc:MGI:1928740]	ENSMUSG00000024664	19	10041548	10059671	+	13	DR and Dwarf	2	8	NA
Gna14	guanine nucleotide binding protein, alpha 14 [Source:MGI Symbol;Acc:MGI:95769]	ENSMUSG00000024697	19	16435667	16610818	+	89	DR and Dwarf	2	4	NA
Rcl1	RNA terminal phosphate cyclase-like 1 [Source:MGI Symbol;Acc:MGI:1913275]	ENSMUSG00000024785	19	29101375	29143843	+	39	DR and Dwarf	2	9	NA
Dntt	deoxynucleotidyltransferase, terminal [Source:MGI Symbol;Acc:MGI:98659]	ENSMUSG00000025014	19	41029275	41059523	+	22	DR and Dwarf	4	3	NA
Tll2	tolloid-like 2 [Source:MGI Symbol;Acc:MGI:1346044]	ENSMUSG00000025013	19	41083981	41206774	-	90	DR and Dwarf	2	3	NA
2010012O05Rik	RIKEN cDNA 2010012O05 gene [Source:MGI Symbol;Acc:MGI:1913689]	ENSMUSG00000062376	19	46689906	46703382	+	14	DR and Dwarf	2	2	NA
Sh3pxd2a	SH3 and PX domains 2A [Source:MGI Symbol;Acc:MGI:1298393]	ENSMUSG00000053617	19	47260174	47464411	-	139	DR and Dwarf	4	14	NA
Gpam	glycerol-3-phosphate acyltransferase, mitochondrial [Source:MGI Symbol;Acc:MGI:109162]	ENSMUSG00000024978	19	55069734	55099451	-	33	DR and Dwarf	2	4	NA
Tmtc1	transmembrane and tetratricopeptide repeat containing 1 [Source:MGI Symbol;Acc:MGI:3039590]	ENSMUSG00000030306	6	148232430	148444389	-	70	DR and Rapa	2	NA	2
Rps4y2	ribosomal protein S4, Y-linked 2 [Source:MGI Symbol;Acc:MGI:1913434]	ENSMUSG00000063171	6	148354656	148355598	+	6	DR and Rapa	2	NA	2
Pcmtd1	protein-L-isoaspartate (D-aspartate) O-methyltransferase domain containing 1 [Source:MGI Symbol;Acc:MGI:2441773]	ENSMUSG00000051285	1	7088920	7173626	+	31	Dwarf	NA	3	NA
Ncoa2	nuclear receptor coactivator 2 [Source:MGI Symbol;Acc:MGI:1276533]	ENSMUSG00000005886	1	13139105	13374083	-	119	Dwarf	NA	2	NA
Tram1	translocating chain-associating membrane protein 1 [Source:MGI Symbol;Acc:MGI:1919515]	ENSMUSG00000025935	1	13564702	13589864	-	21	Dwarf	NA	2	NA
Lactb2	lactamase, beta 2 [Source:MGI Symbol;Acc:MGI:2442551]	ENSMUSG00000025937	1	13624845	13660546	-	20	Dwarf	NA	3	NA
Tram2	translocating chain-associating membrane protein 2 [Source:MGI Symbol;Acc:MGI:1924817]	ENSMUSG00000041779	1	20996296	21079229	-	40	Dwarf	NA	2	NA
Gsta3	glutathione S-transferase, alpha 3 [Source:MGI Symbol;Acc:MGI:95856]	ENSMUSG00000025934	1	21240589	21265361	+	12	Dwarf	NA	2	NA
Dst	dystonin [Source:MGI Symbol;Acc:MGI:104627]	ENSMUSG00000026131	1	34011825	34308650	+	258	Dwarf	NA	8	NA
Zap70	zeta-chain (TCR) associated protein kinase [Source:MGI Symbol;Acc:MGI:99613]	ENSMUSG00000026117	1	36761861	36782816	+	22	Dwarf	NA	4	NA
Rev1	REV1 homolog (S. cerevisiae) [Source:MGI Symbol;Acc:MGI:1929074]	ENSMUSG00000026082	1	38052787	38129662	-	29	Dwarf	NA	2	NA
Aff3	AF4/FMR2 family, member 3 [Source:MGI Symbol;Acc:MGI:106927]	ENSMUSG00000037138	1	38177326	38664955	-	320	Dwarf	NA	5	NA
Npas2	neuronal PAS domain protein 2 [Source:MGI Symbol;Acc:MGI:109232]	ENSMUSG00000026077	1	39193731	39363234	+	112	Dwarf	NA	3	NA
Tbc1d8	TBC1 domain family, member 8 [Source:MGI Symbol;Acc:MGI:1927225]	ENSMUSG00000003134	1	39371499	39478747	-	77	Dwarf	NA	2	NA
Il1r1	interleukin 1 receptor, type I [Source:MGI Symbol;Acc:MGI:96545]	ENSMUSG00000026072	1	40225080	40316198	+	49	Dwarf	NA	7	NA
Myo1b	myosin IB [Source:MGI Symbol;Acc:MGI:107752]	ENSMUSG00000018417	1	51749765	51916071	-	92	Dwarf	NA	15	NA
Mstn	myostatin [Source:MGI Symbol;Acc:MGI:95691]	ENSMUSG00000026100	1	53061663	53068079	+	6	Dwarf	NA	2	NA
Hspd1	heat shock protein 1 (chaperonin) [Source:MGI Symbol;Acc:MGI:96242]	ENSMUSG00000025980	1	55077835	55088243	-	8	Dwarf	NA	3	NA
Aox1	aldehyde oxidase 1 [Source:MGI Symbol;Acc:MGI:88035]	ENSMUSG00000063558	1	58029931	58106413	+	45	Dwarf	NA	10	NA
Aox3	aldehyde oxidase 3 [Source:MGI Symbol;Acc:MGI:1918974]	ENSMUSG00000064294	1	58113130	58200698	+	48	Dwarf	NA	12	NA
Fzd7	frizzled homolog 7 (Drosophila) [Source:MGI Symbol;Acc:MGI:108570]	ENSMUSG00000041075	1	59482147	59486947	+	15	Dwarf	NA	4	NA
Nrp2	neuropilin 2 [Source:MGI Symbol;Acc:MGI:1100492]	ENSMUSG00000025969	1	62703285	62818695	+	83	Dwarf	NA	4	NA
Ccnyl1	cyclin Y-like 1 [Source:MGI Symbol;Acc:MGI:2138614]	ENSMUSG00000070871	1	64690455	64725644	+	19	Dwarf	NA	2	NA
Idh1	isocitrate dehydrogenase 1 (NADP+), soluble [Source:MGI Symbol;Acc:MGI:96413]	ENSMUSG00000025950	1	65158616	65186479	-	19	Dwarf	NA	2	NA
Vwc2l	von Willebrand factor C domain-containing protein 2-like [Source:MGI Symbol;Acc:MGI:2444069]	ENSMUSG00000045648	1	70725715	70885397	+	54	Dwarf	NA	2	NA
Fn1	fibronectin 1 [Source:MGI Symbol;Acc:MGI:95566]	ENSMUSG00000026193	1	71585523	71653171	-	63	Dwarf	NA	19	NA
Cxcr1	chemokine (C-X-C motif) receptor 1 [Source:MGI Symbol;Acc:MGI:2448715]	ENSMUSG00000048480	1	74191785	74194631	-	5	Dwarf	NA	2	NA
Pnkd	paroxysmal nonkinesiogenic dyskinesia [Source:MGI Symbol;Acc:MGI:1930773]	ENSMUSG00000026179	1	74284930	74353694	+	41	Dwarf	NA	2	NA
Ctdsp1	CTD (carboxy-terminal domain, RNA polymerase II, polypeptide A) small phosphatase 1 [Source:MGI Symbol;Acc:MGI:2654470]	ENSMUSG00000026176	1	74391509	74397285	+	9	Dwarf	NA	3	NA
Cyp27a1	cytochrome P450, family 27, subfamily a, polypeptide 1 [Source:MGI Symbol;Acc:MGI:88594]	ENSMUSG00000026170	1	74713574	74737890	+	18	Dwarf	NA	6	NA
Pid1	phosphotyrosine interaction domain containing 1 [Source:MGI Symbol;Acc:MGI:2138391]	ENSMUSG00000045658	1	84036296	84364180	-	100	Dwarf	NA	5	NA
Dner	delta/notch-like EGF-related receptor [Source:MGI Symbol;Acc:MGI:2152889]	ENSMUSG00000036766	1	84369841	84696221	-	128	Dwarf	NA	2	NA
Sh3bp4	SH3-domain binding protein 4 [Source:MGI Symbol;Acc:MGI:2138297]	ENSMUSG00000036206	1	89070415	89155068	+	75	Dwarf	NA	2	NA
Agap1	ArfGAP with GTPase domain, ankyrin repeat and PH domain 1 [Source:MGI Symbol;Acc:MGI:2653690]	ENSMUSG00000055013	1	89454811	89895282	+	387	Dwarf	NA	15	NA
Hes6	hairy and enhancer of split 6 (Drosophila) [Source:MGI Symbol;Acc:MGI:1859852]	ENSMUSG00000067071	1	91411483	91414038	-	6	Dwarf	NA	2	NA
Per2	period homolog 2 (Drosophila) [Source:MGI Symbol;Acc:MGI:1195265]	ENSMUSG00000055866	1	91415984	91459330	-	40	Dwarf	NA	6	NA
Ankmy1	ankyrin repeat and MYND domain containing 1 [Source:MGI Symbol;Acc:MGI:3045261]	ENSMUSG00000034212	1	92870129	92902906	-	29	Dwarf	NA	2	NA
Hdlbp	high density lipoprotein (HDL) binding protein [Source:MGI Symbol;Acc:MGI:99256]	ENSMUSG00000034088	1	93405940	93478808	-	36	Dwarf	NA	4	NA
Zcchc2	zinc finger, CCHC domain containing 2 [Source:MGI Symbol;Acc:MGI:2444114]	ENSMUSG00000038866	1	105990406	106034074	+	33	Dwarf	NA	3	NA
Phlpp1	PH domain and leucine rich repeat protein phosphatase 1 [Source:MGI Symbol;Acc:MGI:2138327]	ENSMUSG00000044340	1	106171752	106394250	+	78	Dwarf	NA	2	NA
Insig2	insulin induced gene 2 [Source:MGI Symbol;Acc:MGI:1920249]	ENSMUSG00000003721	1	121304353	121332589	-	10	Dwarf	NA	4	NA
Mgat5	mannoside acetylglucosaminyltransferase 5 [Source:MGI Symbol;Acc:MGI:894701]	ENSMUSG00000036155	1	127204986	127483704	+	154	Dwarf	NA	6	NA
Pigr	polymeric immunoglobulin receptor [Source:MGI Symbol;Acc:MGI:103080]	ENSMUSG00000026417	1	130826684	130852249	+	15	Dwarf	NA	2	NA
Mapkapk2	MAP kinase-activated protein kinase 2 [Source:MGI Symbol;Acc:MGI:109298]	ENSMUSG00000016528	1	131053704	131097543	-	34	Dwarf	NA	2	NA
Eif2d	eukaryotic translation initiation factor 2D [Source:MGI Symbol;Acc:MGI:109342]	ENSMUSG00000026427	1	131153181	131187658	+	28	Dwarf	NA	2	NA
Rassf5	Ras association (RalGDS/AF-6) domain family member 5 [Source:MGI Symbol;Acc:MGI:1926375]	ENSMUSG00000026430	1	131176410	131245258	-	57	Dwarf	NA	5	NA
Pm20d1	peptidase M20 domain containing 1 [Source:MGI Symbol;Acc:MGI:2442939]	ENSMUSG00000042251	1	131797381	131821473	+	17	Dwarf	NA	2	NA
Slc45a3	solute carrier family 45, member 3 [Source:MGI Symbol;Acc:MGI:1922082]	ENSMUSG00000026435	1	131962967	131982963	+	21	Dwarf	NA	2	NA
Nuak2	NUAK family, SNF1-like kinase, 2 [Source:MGI Symbol;Acc:MGI:1921387]	ENSMUSG00000009772	1	132316126	132333488	+	19	Dwarf	NA	3	NA
Etnk2	ethanolamine kinase 2 [Source:MGI Symbol;Acc:MGI:2443760]	ENSMUSG00000070644	1	133363572	133380336	+	18	Dwarf	NA	5	NA
Sox13	SRY-box containing gene 13 [Source:MGI Symbol;Acc:MGI:98361]	ENSMUSG00000070643	1	133382303	133424377	-	43	Dwarf	NA	2	NA
Kdm5b	lysine (K)-specific demethylase 5B [Source:MGI Symbol;Acc:MGI:1922855]	ENSMUSG00000042207	1	134560171	134632877	+	27	Dwarf	NA	2	NA
Rnpep	arginyl aminopeptidase (aminopeptidase B) [Source:MGI Symbol;Acc:MGI:2384902]	ENSMUSG00000041926	1	135262712	135284084	-	15	Dwarf	NA	2	NA
Lad1	ladinin [Source:MGI Symbol;Acc:MGI:109343]	ENSMUSG00000041782	1	135818598	135833341	+	15	Dwarf	NA	2	NA
Kif14	kinesin family member 14 [Source:MGI Symbol;Acc:MGI:1098226]	ENSMUSG00000041498	1	136467958	136531511	+	56	Dwarf	NA	2	NA
Nr5a2	nuclear receptor subfamily 5, group A, member 2 [Source:MGI Symbol;Acc:MGI:1346834]	ENSMUSG00000026398	1	136843584	136960427	-	80	Dwarf	NA	3	NA
Prg4	proteoglycan 4 (megakaryocyte stimulating factor, articular superficial zone protein) [Source:MGI Symbol;Acc:MGI:1891344]	ENSMUSG00000006014	1	150449412	150466165	-	9	Dwarf	NA	2	NA
Rgl1	ral guanine nucleotide dissociation stimulator,-like 1 [Source:MGI Symbol;Acc:MGI:107484]	ENSMUSG00000026482	1	152516759	152766351	-	172	Dwarf	NA	6	NA
Lamc2	laminin, gamma 2 [Source:MGI Symbol;Acc:MGI:99913]	ENSMUSG00000026479	1	153122756	153186447	-	50	Dwarf	NA	2	NA
Dhx9	DEAH (Asp-Glu-Ala-His) box polypeptide 9 [Source:MGI Symbol;Acc:MGI:108177]	ENSMUSG00000042699	1	153455758	153487660	-	12	Dwarf	NA	2	NA
Glul	glutamate-ammonia ligase (glutamine synthetase) [Source:MGI Symbol;Acc:MGI:95739]	ENSMUSG00000026473	1	153899944	153909723	+	14	Dwarf	NA	2	NA
A930039A15Rik	RIKEN cDNA A930039A15 gene [Source:MGI Symbol;Acc:MGI:3641728]	ENSMUSG00000078493	1	153905301	153916910	+	11	Dwarf	NA	2	NA
Zbtb37	zinc finger and BTB domain containing 37 [Source:MGI Symbol;Acc:MGI:2444467]	ENSMUSG00000043467	1	161008794	161034849	-	11	Dwarf	NA	2	NA
Kifap3	kinesin-associated protein 3 [Source:MGI Symbol;Acc:MGI:107566]	ENSMUSG00000026585	1	163779583	163917109	+	49	Dwarf	NA	2	NA
Slc19a2	solute carrier family 19 (thiamine transporter), member 2 [Source:MGI Symbol;Acc:MGI:1928761]	ENSMUSG00000040918	1	164249046	164265385	+	17	Dwarf	NA	3	NA
Xcl1	chemokine (C motif) ligand 1 [Source:MGI Symbol;Acc:MGI:104593]	ENSMUSG00000026573	1	164931644	164935527	-	4	Dwarf	NA	2	NA
Mpzl1	myelin protein zero-like 1 [Source:MGI Symbol;Acc:MGI:1915731]	ENSMUSG00000026566	1	165592181	165634541	-	36	Dwarf	NA	2	NA
5330438I03Rik	RIKEN cDNA 5330438I03 gene [Source:MGI Symbol;Acc:MGI:2685831]	ENSMUSG00000091393	1	166306741	166309585	-	7	Dwarf	NA	4	NA
Uck2	uridine-cytidine kinase 2 [Source:MGI Symbol;Acc:MGI:1931744]	ENSMUSG00000026558	1	167226090	167285127	-	64	Dwarf	NA	4	NA
Aldh9a1	aldehyde dehydrogenase 9, subfamily A1 [Source:MGI Symbol;Acc:MGI:1861622]	ENSMUSG00000026687	1	167349991	167368530	+	20	Dwarf	NA	2	NA
Nr1i3	nuclear receptor subfamily 1, group I, member 3 [Source:MGI Symbol;Acc:MGI:1346307]	ENSMUSG00000005677	1	171213970	171220701	+	7	Dwarf	NA	2	NA
Fh1	fumarate hydratase 1 [Source:MGI Symbol;Acc:MGI:95530]	ENSMUSG00000026526	1	175600374	175625635	-	22	Dwarf	NA	5	NA
Kmo	kynurenine 3-monooxygenase (kynurenine 3-hydroxylase) [Source:MGI Symbol;Acc:MGI:2138151]	ENSMUSG00000039783	1	175620381	175662116	+	16	Dwarf	NA	5	NA
Opn3	opsin 3 [Source:MGI Symbol;Acc:MGI:1338022]	ENSMUSG00000026525	1	175662421	175692776	-	18	Dwarf	NA	3	NA
Smyd3	SET and MYND domain containing 3 [Source:MGI Symbol;Acc:MGI:1916976]	ENSMUSG00000055067	1	178951960	179518041	-	382	Dwarf	NA	7	NA
Cnst	consortin, connexin sorting protein [Source:MGI Symbol;Acc:MGI:2445141]	ENSMUSG00000038949	1	179546370	179627478	+	60	Dwarf	NA	2	NA
Adck3	aarF domain containing kinase 3 [Source:MGI Symbol;Acc:MGI:1914676]	ENSMUSG00000026489	1	180165238	180199602	-	30	Dwarf	NA	4	NA
Ephx1	epoxide hydrolase 1, microsomal [Source:MGI Symbol;Acc:MGI:95405]	ENSMUSG00000038776	1	180976155	181020904	-	30	Dwarf	NA	3	NA
Cnih3	cornichon homolog 3 (Drosophila) [Source:MGI Symbol;Acc:MGI:1920228]	ENSMUSG00000026514	1	181352628	181460641	+	77	Dwarf	NA	2	NA
Capn2	calpain 2 [Source:MGI Symbol;Acc:MGI:88264]	ENSMUSG00000026509	1	182467256	182517495	-	46	Dwarf	NA	2	NA
Capn8	calpain 8 [Source:MGI Symbol;Acc:MGI:2181366]	ENSMUSG00000038599	1	182565007	182632352	+	48	Dwarf	NA	3	NA
CAAA01083517.1	melanoma inhibitory activity protein 3 precursor [Source:RefSeq peptide;Acc:NP_796363]	ENSMUSG00000056050	1	183326725	183369529	-	33	Dwarf	NA	6	NA
Mosc1	MOCO sulphurase C-terminal domain containing 1 [Source:MGI Symbol;Acc:MGI:1913362]	ENSMUSG00000026621	1	184786776	184811313	-	18	Dwarf	NA	2	NA
Mosc2	MOCO sulphurase C-terminal domain containing 2 [Source:MGI Symbol;Acc:MGI:1914497]	ENSMUSG00000073481	1	184813068	184846451	-	32	Dwarf	NA	3	NA
C130074G19Rik	RIKEN cDNA C130074G19 gene [Source:MGI Symbol;Acc:MGI:2444831]	ENSMUSG00000039349	1	184871926	184883218	-	12	Dwarf	NA	3	NA
Esrrg	estrogen-related receptor gamma [Source:MGI Symbol;Acc:MGI:1347056]	ENSMUSG00000026610	1	187608791	188214885	+	342	Dwarf	NA	2	NA
Ush2a	Usher syndrome 2A (autosomal recessive, mild) homolog (human) [Source:MGI Symbol;Acc:MGI:1341292]	ENSMUSG00000026609	1	188262023	188965041	+	330	Dwarf	NA	2	NA
Smyd2	SET and MYND domain containing 2 [Source:MGI Symbol;Acc:MGI:1915889]	ENSMUSG00000026603	1	189880492	189922363	-	45	Dwarf	NA	6	NA
Prox1	prospero-related homeobox 1 [Source:MGI Symbol;Acc:MGI:97772]	ENSMUSG00000010175	1	190118038	190170680	-	38	Dwarf	NA	5	NA
Rps6kc1	ribosomal protein S6 kinase polypeptide 1 [Source:MGI Symbol;Acc:MGI:2443419]	ENSMUSG00000089872	1	190700202	190911770	-	153	Dwarf	NA	2	NA
Ppp2r5a	protein phosphatase 2, regulatory subunit B (B56), alpha isoform [Source:MGI Symbol;Acc:MGI:2388479]	ENSMUSG00000026626	1	191351981	191397041	-	22	Dwarf	NA	2	NA
A730013G03Rik	RIKEN cDNA A730013G03 gene [Source:MGI Symbol;Acc:MGI:2445118]	ENSMUSG00000047384	1	192833169	192834719	-	5	Dwarf	NA	2	NA
Irf6	interferon regulatory factor 6 [Source:MGI Symbol;Acc:MGI:1859211]	ENSMUSG00000026638	1	193153112	193172042	+	16	Dwarf	NA	4	NA
Frmd4a	FERM domain containing 4A [Source:MGI Symbol;Acc:MGI:1919850]	ENSMUSG00000026657	2	4017717	4614043	+	325	Dwarf	NA	2	NA
1700080N15Rik	RIKEN cDNA 1700080N15 gene [Source:MGI Symbol;Acc:MGI:1920739]	ENSMUSG00000084859	2	4132063	4141141	-	6	Dwarf	NA	2	NA
Phyh	phytanoyl-CoA hydroxylase [Source:MGI Symbol;Acc:MGI:891978]	ENSMUSG00000026664	2	4919019	4938730	+	13	Dwarf	NA	6	NA
Mcm10	minichromosome maintenance deficient 10 (S. cerevisiae) [Source:MGI Symbol;Acc:MGI:1917274]	ENSMUSG00000026669	2	4989714	5012791	-	23	Dwarf	NA	10	NA
Optn	optineurin [Source:MGI Symbol;Acc:MGI:1918898]	ENSMUSG00000026672	2	5020642	5064051	-	33	Dwarf	NA	5	NA
4930551O13Rik	RIKEN cDNA 4930551O13 gene [Source:MGI Symbol;Acc:MGI:1922513]	ENSMUSG00000086430	2	5037280	5041133	+	6	Dwarf	NA	2	NA
Camk1d	calcium/calmodulin-dependent protein kinase ID [Source:MGI Symbol;Acc:MGI:2442190]	ENSMUSG00000039145	2	5293457	5714515	-	219	Dwarf	NA	3	NA
Nudt5	nudix (nucleoside diphosphate linked moiety X)-type motif 5 [Source:MGI Symbol;Acc:MGI:1858232]	ENSMUSG00000025817	2	5845019	5871895	+	22	Dwarf	NA	3	NA
Usp6nl	USP6 N-terminal like [Source:MGI Symbol;Acc:MGI:2138893]	ENSMUSG00000039046	2	6322667	6446390	+	88	Dwarf	NA	3	NA
Itih2	inter-alpha trypsin inhibitor, heavy chain 2 [Source:MGI Symbol;Acc:MGI:96619]	ENSMUSG00000037254	2	10094593	10131396	-	22	Dwarf	NA	3	NA
Il15ra	interleukin 15 receptor, alpha chain [Source:MGI Symbol;Acc:MGI:104644]	ENSMUSG00000023206	2	11705287	11733986	+	18	Dwarf	NA	2	NA
Fam188a	family with sequence similarity 188, member A [Source:MGI Symbol;Acc:MGI:1914210]	ENSMUSG00000026767	2	12347263	12419469	-	31	Dwarf	NA	2	NA
Arl5b	ADP-ribosylation factor-like 5B [Source:MGI Symbol;Acc:MGI:1923119]	ENSMUSG00000017418	2	15049395	15082456	+	20	Dwarf	NA	3	NA
Nebl	nebulette [Source:MGI Symbol;Acc:MGI:1921353]	ENSMUSG00000053702	2	17343909	17731464	-	138	Dwarf	NA	2	NA
Etl4	enhancer trap locus 4 [Source:MGI Symbol;Acc:MGI:95454]	ENSMUSG00000036617	2	19909780	20810713	+	282	Dwarf	NA	3	NA
Thnsl1	threonine synthase-like 1 (bacterial) [Source:MGI Symbol;Acc:MGI:2139347]	ENSMUSG00000048550	2	21205724	21215009	+	8	Dwarf	NA	2	NA
Pnpla7	patatin-like phospholipase domain containing 7 [Source:MGI Symbol;Acc:MGI:2385325]	ENSMUSG00000036833	2	24976033	25054057	+	46	Dwarf	NA	2	NA
C8g	complement component 8, gamma polypeptide [Source:MGI Symbol;Acc:MGI:88237]	ENSMUSG00000015083	2	25498651	25501719	-	5	Dwarf	NA	3	NA
Notch1	Notch gene homolog 1 (Drosophila) [Source:MGI Symbol;Acc:MGI:97363]	ENSMUSG00000026923	2	26457903	26516663	-	60	Dwarf	NA	2	NA
Mir126	microRNA 126 [Source:MGI Symbol;Acc:MGI:2676811]	ENSMUSG00000065540	2	26591357	26591429	+	3	Dwarf	NA	2	NA
Agpat2	1-acylglycerol-3-phosphate O-acyltransferase 2 (lysophosphatidic acid acyltransferase, beta) [Source:MGI Symbol;Acc:MGI:1914762]	ENSMUSG00000026922	2	26593057	26604417	-	10	Dwarf	NA	4	NA
5930434B04Rik	RIKEN cDNA 5930434B04 gene [Source:MGI Symbol;Acc:MGI:1924317]	ENSMUSG00000015488	2	27009926	27021089	+	11	Dwarf	NA	2	NA
Gm13421	predicted gene 13421 [Source:MGI Symbol;Acc:MGI:3649922]	ENSMUSG00000085929	2	27540426	27543362	+	6	Dwarf	NA	2	NA
Rxra	retinoid X receptor alpha [Source:MGI Symbol;Acc:MGI:98214]	ENSMUSG00000015846	2	27676440	27762957	+	63	Dwarf	NA	26	NA
Col5a1	collagen, type V, alpha 1 [Source:MGI Symbol;Acc:MGI:88457]	ENSMUSG00000026837	2	27886425	28039514	+	117	Dwarf	NA	2	NA
Ccbl1	cysteine conjugate-beta lyase 1 [Source:MGI Symbol;Acc:MGI:1917516]	ENSMUSG00000039648	2	30185124	30205847	-	15	Dwarf	NA	8	NA
Tor1a	torsin family 1, member A (torsin A) [Source:MGI Symbol;Acc:MGI:1353568]	ENSMUSG00000026849	2	30960627	30967933	-	12	Dwarf	NA	2	NA
Fnbp1	formin binding protein 1 [Source:MGI Symbol;Acc:MGI:109606]	ENSMUSG00000075415	2	31026206	31142008	-	100	Dwarf	NA	2	NA
Abl1	c-abl oncogene 1, non-receptor tyrosine kinase [Source:MGI Symbol;Acc:MGI:87859]	ENSMUSG00000026842	2	31688376	31804227	+	73	Dwarf	NA	2	NA
Fibcd1	fibrinogen C domain containing 1 [Source:MGI Symbol;Acc:MGI:2138953]	ENSMUSG00000026841	2	31813290	31846005	-	37	Dwarf	NA	2	NA
Lamc3	laminin gamma 3 [Source:MGI Symbol;Acc:MGI:1344394]	ENSMUSG00000026840	2	31887291	31946539	+	49	Dwarf	NA	2	NA
Aif1l	allograft inflammatory factor 1-like [Source:MGI Symbol;Acc:MGI:1919598]	ENSMUSG00000001864	2	31950260	31973442	+	23	Dwarf	NA	2	NA
Slc25a25	solute carrier family 25 (mitochondrial carrier, phosphate carrier), member 25 [Source:MGI Symbol;Acc:MGI:1915913]	ENSMUSG00000026819	2	32414487	32451445	-	29	Dwarf	NA	6	NA
Naif1	nuclear apoptosis inducing factor 1 [Source:MGI Symbol;Acc:MGI:1918504]	ENSMUSG00000039164	2	32450457	32456953	+	13	Dwarf	NA	2	NA
Fam102a	family with sequence similarity 102, member A [Source:MGI Symbol;Acc:MGI:2138935]	ENSMUSG00000039157	2	32535332	32569756	+	30	Dwarf	NA	2	NA
Ak1	adenylate kinase 1 [Source:MGI Symbol;Acc:MGI:87977]	ENSMUSG00000026817	2	32621758	32646805	+	20	Dwarf	NA	2	NA
Eng	endoglin [Source:MGI Symbol;Acc:MGI:95392]	ENSMUSG00000026814	2	32646595	32682669	+	33	Dwarf	NA	3	NA
Fpgs	folylpolyglutamyl synthetase [Source:MGI Symbol;Acc:MGI:95576]	ENSMUSG00000009566	2	32682609	32704137	-	25	Dwarf	NA	6	NA
Cdk9	cyclin-dependent kinase 9 (CDC2-related kinase) [Source:MGI Symbol;Acc:MGI:1328368]	ENSMUSG00000009555	2	32705784	32713076	-	12	Dwarf	NA	2	NA
Rpl12	ribosomal protein L12 [Source:MGI Symbol;Acc:MGI:98002]	ENSMUSG00000038900	2	32961559	32964496	+	8	Dwarf	NA	2	NA
Ralgps1	Ral GEF with PH domain and SH3 binding motif 1 [Source:MGI Symbol;Acc:MGI:1922008]	ENSMUSG00000038831	2	33133421	33371486	-	158	Dwarf	NA	5	NA
Gm13528	predicted gene 13528 [Source:MGI Symbol;Acc:MGI:3651630]	ENSMUSG00000085087	2	33177902	33181881	+	5	Dwarf	NA	2	NA
Angptl2	angiopoietin-like 2 [Source:MGI Symbol;Acc:MGI:1347002]	ENSMUSG00000004105	2	33216069	33247717	+	28	Dwarf	NA	2	NA
Pbx3	pre B cell leukemia homeobox 3 [Source:MGI Symbol;Acc:MGI:97496]	ENSMUSG00000038718	2	34171457	34373140	-	69	Dwarf	NA	2	NA
Hspa5	heat shock protein 5 [Source:MGI Symbol;Acc:MGI:95835]	ENSMUSG00000026864	2	34771970	34776531	+	7	Dwarf	NA	3	NA
Rabepk	Rab9 effector protein with kelch motifs [Source:MGI Symbol;Acc:MGI:2139530]	ENSMUSG00000070953	2	34777556	34799912	-	16	Dwarf	NA	2	NA
snoU13	Small nucleolar RNA U13 [Source:RFAM;Acc:RF01210]	ENSMUSG00000089232	2	34778677	34778772	-	2	Dwarf	NA	2	NA
Hc	hemolytic complement [Source:MGI Symbol;Acc:MGI:96031]	ENSMUSG00000026874	2	34983331	35061438	-	47	Dwarf	NA	5	NA
AI182371	expressed sequence AI182371 [Source:MGI Symbol;Acc:MGI:2138853]	ENSMUSG00000035875	2	35084046	35101543	-	10	Dwarf	NA	4	NA
Cep110	centrosomal protein 110 [Source:MGI Symbol;Acc:MGI:1889576]	ENSMUSG00000057110	2	35109492	35178822	+	44	Dwarf	NA	4	NA
Dennd1a	DENN/MADD domain containing 1A [Source:MGI Symbol;Acc:MGI:2442794]	ENSMUSG00000035392	2	37798991	38287390	-	143	Dwarf	NA	3	NA
Nek6	NIMA (never in mitosis gene a)-related expressed kinase 6 [Source:MGI Symbol;Acc:MGI:1891638]	ENSMUSG00000026749	2	38511643	38588041	+	52	Dwarf	NA	4	NA
Psmb7	proteasome (prosome, macropain) subunit, beta type 7 [Source:MGI Symbol;Acc:MGI:107637]	ENSMUSG00000026750	2	38588036	38644087	-	28	Dwarf	NA	2	NA
Kynu	kynureninase (L-kynurenine hydrolase) [Source:MGI Symbol;Acc:MGI:1918039]	ENSMUSG00000026866	2	43555329	43682715	+	36	Dwarf	NA	5	NA
Arhgap15	Rho GTPase activating protein 15 [Source:MGI Symbol;Acc:MGI:1923367]	ENSMUSG00000049744	2	43748824	44395953	+	213	Dwarf	NA	8	NA
Cacnb4	calcium channel, voltage-dependent, beta 4 subunit [Source:MGI Symbol;Acc:MGI:103301]	ENSMUSG00000017412	2	52428320	52676831	-	132	Dwarf	NA	2	NA
Gpd2	glycerol phosphate dehydrogenase 2, mitochondrial [Source:MGI Symbol;Acc:MGI:99778]	ENSMUSG00000026827	2	57237635	57370719	+	76	Dwarf	NA	2	NA
Acvr1	activin A receptor, type 1 [Source:MGI Symbol;Acc:MGI:87911]	ENSMUSG00000026836	2	58388644	58567157	-	86	Dwarf	NA	5	NA
Upp2	uridine phosphorylase 2 [Source:MGI Symbol;Acc:MGI:1923904]	ENSMUSG00000026839	2	58567298	58792971	+	124	Dwarf	NA	12	NA
Pkp4	plakophilin 4 [Source:MGI Symbol;Acc:MGI:109281]	ENSMUSG00000026991	2	59160850	59355208	+	135	Dwarf	NA	2	NA
Kcnh7	potassium voltage-gated channel, subfamily H (eag-related), member 7 [Source:MGI Symbol;Acc:MGI:2159566]	ENSMUSG00000059742	2	62693414	63184287	-	99	Dwarf	NA	2	NA
Grb14	growth factor receptor bound protein 14 [Source:MGI Symbol;Acc:MGI:1355324]	ENSMUSG00000026888	2	64912476	65024987	-	47	Dwarf	NA	7	NA
Cobll1	Cobl-like 1 [Source:MGI Symbol;Acc:MGI:2442894]	ENSMUSG00000034903	2	65088339	65239403	-	71	Dwarf	NA	3	NA
G6pc2	glucose-6-phosphatase, catalytic, 2 [Source:MGI Symbol;Acc:MGI:1277193]	ENSMUSG00000005232	2	69211073	69227841	+	11	Dwarf	NA	2	NA
Gorasp2	golgi reassembly stacking protein 2 [Source:MGI Symbol;Acc:MGI:2135962]	ENSMUSG00000014959	2	70661576	70712636	+	39	Dwarf	NA	3	NA
Rapgef4	Rap guanine nucleotide exchange factor (GEF) 4 [Source:MGI Symbol;Acc:MGI:1917723]	ENSMUSG00000049044	2	71981240	72257474	+	170	Dwarf	NA	16	NA
Gm13634	predicted gene 13634 [Source:MGI Symbol;Acc:MGI:3649714]	ENSMUSG00000085439	2	72097603	72148796	-	32	Dwarf	NA	2	NA
6430710C18Rik	RIKEN cDNA 6430710C18 gene [Source:MGI Symbol;Acc:MGI:1923468]	ENSMUSG00000085427	2	72745846	72813717	-	42	Dwarf	NA	2	NA
Wipf1	WAS/WASL interacting protein family, member 1 [Source:MGI Symbol;Acc:MGI:2178801]	ENSMUSG00000075284	2	73429610	73529734	-	74	Dwarf	NA	2	NA
Chn1	chimerin (chimaerin) 1 [Source:MGI Symbol;Acc:MGI:1915674]	ENSMUSG00000056486	2	73610660	73775346	-	62	Dwarf	NA	2	NA
Ccdc141	coiled-coil domain containing 141 [Source:MGI Symbol;Acc:MGI:1919735]	ENSMUSG00000044033	2	77009902	77170636	-	84	Dwarf	NA	3	NA
Serping1	serine (or cysteine) peptidase inhibitor, clade G, member 1 [Source:MGI Symbol;Acc:MGI:894696]	ENSMUSG00000023224	2	84765387	84775444	-	7	Dwarf	NA	2	NA
Tnks1bp1	tankyrase 1 binding protein 1 [Source:MGI Symbol;Acc:MGI:2446193]	ENSMUSG00000033955	2	85048022	85073048	+	22	Dwarf	NA	5	NA
Mybpc3	myosin binding protein C, cardiac [Source:MGI Symbol;Acc:MGI:102844]	ENSMUSG00000002100	2	91118144	91136516	+	17	Dwarf	NA	3	NA
F2	coagulation factor II [Source:MGI Symbol;Acc:MGI:88380]	ENSMUSG00000027249	2	91625320	91636414	-	13	Dwarf	NA	4	NA
Pdhx	pyruvate dehydrogenase complex, component X [Source:MGI Symbol;Acc:MGI:1351627]	ENSMUSG00000010914	2	103021075	103073513	-	25	Dwarf	NA	2	NA
Gm13869	predicted gene 13869 [Source:MGI Symbol;Acc:MGI:3650539]	ENSMUSG00000086957	2	103206209	103210357	-	3	Dwarf	NA	2	NA
Cat	catalase [Source:MGI Symbol;Acc:MGI:88271]	ENSMUSG00000027187	2	103453849	103485160	-	24	Dwarf	NA	12	NA
Abtb2	ankyrin repeat and BTB (POZ) domain containing 2 [Source:MGI Symbol;Acc:MGI:2139365]	ENSMUSG00000032724	2	103566310	103718423	+	84	Dwarf	NA	2	NA
Caprin1	cell cycle associated protein 1 [Source:MGI Symbol;Acc:MGI:1858234]	ENSMUSG00000027184	2	103762941	103797649	-	12	Dwarf	NA	2	NA
Lmo2	LIM domain only 2 [Source:MGI Symbol;Acc:MGI:102811]	ENSMUSG00000032698	2	103957986	103981878	+	21	Dwarf	NA	2	NA
4931422A03Rik	RIKEN cDNA 4931422A03 gene [Source:MGI Symbol;Acc:MGI:1918236]	ENSMUSG00000046085	2	103966943	104028361	-	34	Dwarf	NA	2	NA
Fbxo3	F-box protein 3 [Source:MGI Symbol;Acc:MGI:1929084]	ENSMUSG00000027180	2	104027721	104063240	+	17	Dwarf	NA	2	NA
Dnajc24	DnaJ (Hsp40) homolog, subfamily C, member 24 [Source:MGI Symbol;Acc:MGI:1919522]	ENSMUSG00000027166	2	105966709	106003549	-	8	Dwarf	NA	2	NA
Lgr4	leucine-rich repeat-containing G protein-coupled receptor 4 [Source:MGI Symbol;Acc:MGI:1891468]	ENSMUSG00000050199	2	109917647	110014257	+	29	Dwarf	NA	4	NA
Ltk	leukocyte tyrosine kinase [Source:MGI Symbol;Acc:MGI:96840]	ENSMUSG00000027297	2	119751320	119760431	-	8	Dwarf	NA	2	NA
Patl2	protein associated with topoisomerase II homolog 2 (yeast) [Source:MGI Symbol;Acc:MGI:1914828]	ENSMUSG00000027233	2	122120108	122186189	-	22	Dwarf	NA	2	NA
B2m	beta-2 microglobulin [Source:MGI Symbol;Acc:MGI:88127]	ENSMUSG00000060802	2	122147686	122153083	+	6	Dwarf	NA	2	NA
Myef2	myelin basic protein expression factor 2, repressor [Source:MGI Symbol;Acc:MGI:104592]	ENSMUSG00000027201	2	125084628	125123661	-	15	Dwarf	NA	2	NA
U6	U6 spliceosomal RNA [Source:RFAM;Acc:RF00026]	ENSMUSG00000065851	2	125105009	125105115	+	3	Dwarf	NA	2	NA
Slc27a2	solute carrier family 27 (fatty acid transporter), member 2 [Source:MGI Symbol;Acc:MGI:1347099]	ENSMUSG00000027359	2	126552407	126588243	+	15	Dwarf	NA	6	NA
Idh3b	isocitrate dehydrogenase 3 (NAD+) beta [Source:MGI Symbol;Acc:MGI:2158650]	ENSMUSG00000027406	2	130279309	130284547	-	7	Dwarf	NA	2	NA
Spef1	sperm flagellar 1 [Source:MGI Symbol;Acc:MGI:3513546]	ENSMUSG00000027329	2	131170261	131187282	-	19	Dwarf	NA	2	NA
Cenpb	centromere protein B [Source:MGI Symbol;Acc:MGI:88376]	ENSMUSG00000068267	2	131177291	131180012	-	7	Dwarf	NA	2	NA
Slc23a2	solute carrier family 23 (nucleobase transporters), member 2 [Source:MGI Symbol;Acc:MGI:1859682]	ENSMUSG00000027340	2	132052496	132145108	-	61	Dwarf	NA	4	NA
AU019990	expressed sequence AU019990 [Source:MGI Symbol;Acc:MGI:3034641]	ENSMUSG00000074783	2	132598195	132653068	+	23	Dwarf	NA	6	NA
1110034G24Rik	RIKEN cDNA 1110034G24 gene [Source:MGI Symbol;Acc:MGI:1920997]	ENSMUSG00000044991	2	132686931	132751055	+	39	Dwarf	NA	2	NA
Gm14097	predicted gene 14097 [Source:MGI Symbol;Acc:MGI:3651729]	ENSMUSG00000084839	2	132694432	132698523	-	6	Dwarf	NA	2	NA
Hao1	hydroxyacid oxidase 1, liver [Source:MGI Symbol;Acc:MGI:96011]	ENSMUSG00000027261	2	134497361	134554368	-	20	Dwarf	NA	6	NA
Plcb4	phospholipase C, beta 4 [Source:MGI Symbol;Acc:MGI:107464]	ENSMUSG00000039943	2	135659011	136014593	+	218	Dwarf	NA	5	NA
Gm14209	predicted gene 14209 [Source:MGI Symbol;Acc:MGI:3649779]	ENSMUSG00000085908	2	135669453	135670425	+	3	Dwarf	NA	2	NA
Macrod2	MACRO domain containing 2 [Source:MGI Symbol;Acc:MGI:1920149]	ENSMUSG00000068205	2	140395309	142392966	+	502	Dwarf	NA	2	NA
9030622O22Rik	RIKEN cDNA 9030622O22 gene [Source:MGI Symbol;Acc:MGI:1918820]	ENSMUSG00000086141	2	147944740	148040203	-	40	Dwarf	NA	8	NA
Foxa2	forkhead box A2 [Source:MGI Symbol;Acc:MGI:1347476]	ENSMUSG00000037025	2	148042877	148046969	-	9	Dwarf	NA	5	NA
Gzf1	GDNF-inducible zinc finger protein 1 [Source:MGI Symbol;Acc:MGI:1921783]	ENSMUSG00000027439	2	148681023	148692949	+	11	Dwarf	NA	4	NA
Pxmp4	peroxisomal membrane protein 4 [Source:MGI Symbol;Acc:MGI:1891701]	ENSMUSG00000000876	2	154585758	154603708	-	14	Dwarf	NA	5	NA
Ahcy	S-adenosylhomocysteine hydrolase [Source:MGI Symbol;Acc:MGI:87968]	ENSMUSG00000027597	2	155059310	155074497	-	10	Dwarf	NA	3	NA
Trp53inp2	transformation related protein 53 inducible nuclear protein 2 [Source:MGI Symbol;Acc:MGI:1915978]	ENSMUSG00000038375	2	155381059	155389850	+	6	Dwarf	NA	3	NA
Trpc4ap	transient receptor potential cation channel, subfamily C, member 4 associated protein [Source:MGI Symbol;Acc:MGI:1930751]	ENSMUSG00000038324	2	155634271	155692384	-	26	Dwarf	NA	4	NA
Uqcc	ubiquinol-cytochrome c reductase complex chaperone, CBP3 homolog (yeast) [Source:MGI Symbol;Acc:MGI:1929472]	ENSMUSG00000005882	2	155846894	155930310	-	34	Dwarf	NA	2	NA
Rbl1	retinoblastoma-like 1 (p107) [Source:MGI Symbol;Acc:MGI:103300]	ENSMUSG00000027641	2	157145893	157204534	-	34	Dwarf	NA	2	NA
Ctnnbl1	catenin, beta like 1 [Source:MGI Symbol;Acc:MGI:1913892]	ENSMUSG00000027649	2	157737401	157891614	+	109	Dwarf	NA	5	NA
Rprd1b	regulation of nuclear pre-mRNA domain containing 1B [Source:MGI Symbol;Acc:MGI:1917720]	ENSMUSG00000027651	2	158028497	158132297	+	66	Dwarf	NA	2	NA
Ppp1r16b	protein phosphatase 1, regulatory (inhibitor) subunit 16B [Source:MGI Symbol;Acc:MGI:2151841]	ENSMUSG00000037754	2	158665398	158766334	+	80	Dwarf	NA	3	NA
Gm826	predicted gene 826 [Source:MGI Symbol;Acc:MGI:2685672]	ENSMUSG00000074623	2	160311393	160334162	-	16	Dwarf	NA	2	NA
Mafb	v-maf musculoaponeurotic fibrosarcoma oncogene family, protein B (avian) [Source:MGI Symbol;Acc:MGI:104555]	ENSMUSG00000074622	2	160363677	160367065	-	10	Dwarf	NA	3	NA
Plcg1	phospholipase C, gamma 1 [Source:MGI Symbol;Acc:MGI:97615]	ENSMUSG00000016933	2	160731300	160775760	+	32	Dwarf	NA	6	NA
Zhx3	zinc fingers and homeoboxes 3 [Source:MGI Symbol;Acc:MGI:2444772]	ENSMUSG00000093597	2	160743927	160751912	-	8	Dwarf	NA	2	NA
Zhx3	zinc fingers and homeoboxes 3 [Source:MGI Symbol;Acc:MGI:2444772]	ENSMUSG00000035877	2	160748708	160872998	-	41	Dwarf	NA	2	NA
Srsf6	serine/arginine-rich splicing factor 6 [Source:MGI Symbol;Acc:MGI:1915246]	ENSMUSG00000016921	2	162931528	162937121	+	8	Dwarf	NA	3	NA
Tox2	TOX high mobility group box family member 2 [Source:MGI Symbol;Acc:MGI:3611233]	ENSMUSG00000074607	2	163203125	163324170	+	102	Dwarf	NA	4	NA
0610008F07Rik	RIKEN cDNA 0610008F07 gene [Source:MGI Symbol;Acc:MGI:1915564]	ENSMUSG00000046840	2	163493807	163541720	-	35	Dwarf	NA	4	NA
Hnf4a	hepatic nuclear factor 4, alpha [Source:MGI Symbol;Acc:MGI:109128]	ENSMUSG00000017950	2	163506808	163572910	+	50	Dwarf	NA	14	NA
Serinc3	serine incorporator 3 [Source:MGI Symbol;Acc:MGI:1349457]	ENSMUSG00000017707	2	163623272	163645131	-	16	Dwarf	NA	3	NA
Sdc4	syndecan 4 [Source:MGI Symbol;Acc:MGI:1349164]	ENSMUSG00000017009	2	164424247	164443887	-	21	Dwarf	NA	7	NA
Snx21	sorting nexin family member 21 [Source:MGI Symbol;Acc:MGI:1917729]	ENSMUSG00000050373	2	164785823	164793816	+	11	Dwarf	NA	3	NA
Slc13a3	solute carrier family 13 (sodium-dependent dicarboxylate transporter), member 3 [Source:MGI Symbol;Acc:MGI:2149635]	ENSMUSG00000018459	2	165405028	165473230	-	53	Dwarf	NA	5	NA
Gm14437	predicted gene 14437 [Source:MGI Symbol;Acc:MGI:3652089]	ENSMUSG00000085358	2	165442264	165450485	+	8	Dwarf	NA	2	NA
Zmynd8	zinc finger, MYND-type containing 8 [Source:MGI Symbol;Acc:MGI:1918025]	ENSMUSG00000039671	2	165784152	165899016	-	96	Dwarf	NA	2	NA
Sulf2	sulfatase 2 [Source:MGI Symbol;Acc:MGI:1919293]	ENSMUSG00000006800	2	166073089	166155663	-	82	Dwarf	NA	7	NA
Prex1	No description	ENSMUSG00000039621	2	166566342	166713832	-	141	Dwarf	NA	6	NA
Stau1	staufen (RNA binding protein) homolog 1 (Drosophila) [Source:MGI Symbol;Acc:MGI:1338864]	ENSMUSG00000039536	2	166947549	166996299	-	30	Dwarf	NA	2	NA
Ddx27	DEAD (Asp-Glu-Ala-Asp) box polypeptide 27 [Source:MGI Symbol;Acc:MGI:2385884]	ENSMUSG00000017999	2	167015193	167034947	+	20	Dwarf	NA	2	NA
Znfx1	zinc finger, NFX1-type containing 1 [Source:MGI Symbol;Acc:MGI:2138982]	ENSMUSG00000039501	2	167035793	167063015	-	25	Dwarf	NA	2	NA
B4galt5	UDP-Gal:betaGlcNAc beta 1,4-galactosyltransferase, polypeptide 5 [Source:MGI Symbol;Acc:MGI:1927169]	ENSMUSG00000017929	2	167298444	167349183	-	41	Dwarf	NA	11	NA
Gm11476	predicted gene 11476 [Source:MGI Symbol;Acc:MGI:3705135]	ENSMUSG00000085596	2	167553314	167607845	+	46	Dwarf	NA	5	NA
A530013C23Rik	RIKEN cDNA A530013C23 gene [Source:MGI Symbol;Acc:MGI:3041178]	ENSMUSG00000006462	2	167691177	167729172	+	30	Dwarf	NA	10	NA
Gm14321	predicted gene 14321 [Source:MGI Symbol;Acc:MGI:3701951]	ENSMUSG00000084797	2	167777467	167782569	+	9	Dwarf	NA	2	NA
Fam65c	family with sequence similarity 65, member C [Source:MGI Symbol;Acc:MGI:1916803]	ENSMUSG00000074577	2	167980164	168010618	-	32	Dwarf	NA	3	NA
Atp9a	ATPase, class II, type 9A [Source:MGI Symbol;Acc:MGI:1330826]	ENSMUSG00000027546	2	168634438	168742409	-	90	Dwarf	NA	4	NA
Tshz2	teashirt zinc finger family member 2 [Source:MGI Symbol;Acc:MGI:2153084]	ENSMUSG00000047907	2	169633013	170071816	+	328	Dwarf	NA	6	NA
1300015D01Rik	RIKEN cDNA 1300015D01 gene [Source:MGI Symbol;Acc:MGI:1921411]	ENSMUSG00000087382	2	173110818	173133204	+	23	Dwarf	NA	2	NA
Ctsz	cathepsin Z [Source:MGI Symbol;Acc:MGI:1891190]	ENSMUSG00000016256	2	174427493	174439039	-	12	Dwarf	NA	3	NA
BC006779	cDNA sequence BC006779 [Source:MGI Symbol;Acc:MGI:2385169]	ENSMUSG00000027580	2	181227615	181242027	-	20	Dwarf	NA	4	NA
Prpf6	PRP6 pre-mRNA splicing factor 6 homolog (yeast) [Source:MGI Symbol;Acc:MGI:1922946]	ENSMUSG00000002455	2	181591868	181655660	+	31	Dwarf	NA	2	NA
Pxmp3	peroxisomal membrane protein 3 [Source:MGI Symbol;Acc:MGI:107486]	ENSMUSG00000040374	3	5560188	5576239	-	7	Dwarf	NA	2	NA
Tpd52	tumor protein D52 [Source:MGI Symbol;Acc:MGI:107749]	ENSMUSG00000027506	3	8928626	9004723	-	58	Dwarf	NA	2	NA
Pag1	phosphoprotein associated with glycosphingolipid microdomains 1 [Source:MGI Symbol;Acc:MGI:2443160]	ENSMUSG00000027508	3	9687479	9833679	-	94	Dwarf	NA	3	NA
Fabp4	fatty acid binding protein 4, adipocyte [Source:MGI Symbol;Acc:MGI:88038]	ENSMUSG00000062515	3	10204347	10208576	-	7	Dwarf	NA	2	NA
Fabp12	fatty acid binding protein 12 [Source:MGI Symbol;Acc:MGI:1922747]	ENSMUSG00000027530	3	10244209	10301183	-	30	Dwarf	NA	3	NA
Impa1	inositol (myo)-1(or 4)-monophosphatase 1 [Source:MGI Symbol;Acc:MGI:1933158]	ENSMUSG00000027531	3	10313540	10331439	-	17	Dwarf	NA	2	NA
Slc10a5	solute carrier family 10 (sodium/bile acid cotransporter family), member 5 [Source:MGI Symbol;Acc:MGI:2685251]	ENSMUSG00000058921	3	10331734	10335656	-	5	Dwarf	NA	2	NA
Car3	carbonic anhydrase 3 [Source:MGI Symbol;Acc:MGI:88270]	ENSMUSG00000027559	3	14863538	14872351	+	5	Dwarf	NA	3	NA
Cyp7b1	cytochrome P450, family 7, subfamily b, polypeptide 1 [Source:MGI Symbol;Acc:MGI:104978]	ENSMUSG00000039519	3	18071950	18243338	-	43	Dwarf	NA	4	NA
Mtfr1	mitochondrial fission regulator 1 [Source:MGI Symbol;Acc:MGI:1914722]	ENSMUSG00000027601	3	19187327	19220817	+	16	Dwarf	NA	3	NA
Tbl1xr1	transducin (beta)-like 1X-linked receptor 1 [Source:MGI Symbol;Acc:MGI:2441730]	ENSMUSG00000027630	3	22076652	22216594	+	53	Dwarf	NA	2	NA
Nceh1	arylacetamide deacetylase-like 1 [Source:MGI Symbol;Acc:MGI:2443191]	ENSMUSG00000027698	3	27182965	27284608	+	59	Dwarf	NA	5	NA
Fndc3b	fibronectin type III domain containing 3B [Source:MGI Symbol;Acc:MGI:1919257]	ENSMUSG00000039286	3	27416162	27710439	-	193	Dwarf	NA	2	NA
Slc2a2	solute carrier family 2 (facilitated glucose transporter), member 2 [Source:MGI Symbol;Acc:MGI:1095438]	ENSMUSG00000027690	3	28697903	28728356	+	15	Dwarf	NA	2	NA
1700112D23Rik	RIKEN cDNA 1700112D23 gene [Source:MGI Symbol;Acc:MGI:1920861]	ENSMUSG00000091329	3	28702667	28781108	-	31	Dwarf	NA	2	NA
Mfn1	mitofusin 1 [Source:MGI Symbol;Acc:MGI:1914664]	ENSMUSG00000027668	3	32529465	32579239	+	23	Dwarf	NA	6	NA
Mccc1	methylcrotonoyl-Coenzyme A carboxylase 1 (alpha) [Source:MGI Symbol;Acc:MGI:1919289]	ENSMUSG00000027709	3	35959312	36000678	-	27	Dwarf	NA	2	NA
Fgf2	fibroblast growth factor 2 [Source:MGI Symbol;Acc:MGI:95516]	ENSMUSG00000037225	3	37312519	37405377	+	26	Dwarf	NA	4	NA
Larp1b	La ribonucleoprotein domain family, member 1B [Source:MGI Symbol;Acc:MGI:1914604]	ENSMUSG00000037814	3	40950631	40977793	+	10	Dwarf	NA	4	NA
Phf17	PHD finger protein 17 [Source:MGI Symbol;Acc:MGI:1925835]	ENSMUSG00000025764	3	41555734	41616862	+	57	Dwarf	NA	11	NA
Ccrn4l	CCR4 carbon catabolite repression 4-like (S. cerevisiae) [Source:MGI Symbol;Acc:MGI:109382]	ENSMUSG00000023087	3	51224447	51251644	+	12	Dwarf	NA	3	NA
Maml3	mastermind like 3 (Drosophila) [Source:MGI Symbol;Acc:MGI:2389461]	ENSMUSG00000061143	3	51687611	52104891	-	334	Dwarf	NA	3	NA
Serp1	stress-associated endoplasmic reticulum protein 1 [Source:MGI Symbol;Acc:MGI:92638]	ENSMUSG00000027808	3	58521969	58525873	-	7	Dwarf	NA	2	NA
Mbnl1	muscleblind-like 1 (Drosophila) [Source:MGI Symbol;Acc:MGI:1928482]	ENSMUSG00000027763	3	60501252	60629748	+	45	Dwarf	NA	4	NA
Arhgef26	Rho guanine nucleotide exchange factor (GEF) 26 [Source:MGI Symbol;Acc:MGI:1918053]	ENSMUSG00000036885	3	62338344	62462221	+	51	Dwarf	NA	2	NA
Rsrc1	arginine/serine-rich coiled-coil 1 [Source:MGI Symbol;Acc:MGI:1914130]	ENSMUSG00000034544	3	66981390	67358396	+	101	Dwarf	NA	2	NA
Rarres1	retinoic acid receptor responder (tazarotene induced) 1 [Source:MGI Symbol;Acc:MGI:1924461]	ENSMUSG00000049404	3	67478886	67515523	-	28	Dwarf	NA	3	NA
Ppm1l	protein phosphatase 1 (formerly 2C)-like [Source:MGI Symbol;Acc:MGI:2139740]	ENSMUSG00000027784	3	69316861	69560802	+	150	Dwarf	NA	4	NA
Gm17359	predicted gene, 17359 [Source:MGI Symbol;Acc:MGI:4936993]	ENSMUSG00000091685	3	79345376	79464129	+	63	Dwarf	NA	3	NA
Fgg	fibrinogen gamma chain [Source:MGI Symbol;Acc:MGI:95526]	ENSMUSG00000033860	3	83007859	83015053	+	7	Dwarf	NA	4	NA
Fga	fibrinogen alpha chain [Source:MGI Symbol;Acc:MGI:1316726]	ENSMUSG00000028001	3	83026153	83033615	+	9	Dwarf	NA	5	NA
Fgb	fibrinogen beta chain [Source:MGI Symbol;Acc:MGI:99501]	ENSMUSG00000033831	3	83042247	83049803	-	7	Dwarf	NA	3	NA
D930015E06Rik	RIKEN cDNA D930015E06 gene [Source:MGI Symbol;Acc:MGI:2443399]	ENSMUSG00000033767	3	83898287	84040161	-	81	Dwarf	NA	2	NA
Arfip1	ADP-ribosylation factor interacting protein 1 [Source:MGI Symbol;Acc:MGI:1277120]	ENSMUSG00000074513	3	84496093	85887516	-	573	Dwarf	NA	12	NA
Dclk2	doublecortin-like kinase 2 [Source:MGI Symbol;Acc:MGI:1918012]	ENSMUSG00000028078	3	86786150	86920884	-	72	Dwarf	NA	2	NA
Isg20l2	interferon stimulated exonuclease gene 20-like 2 [Source:MGI Symbol;Acc:MGI:2140076]	ENSMUSG00000048039	3	87930314	87940686	+	8	Dwarf	NA	2	NA
Lmna	lamin A [Source:MGI Symbol;Acc:MGI:96794]	ENSMUSG00000028063	3	88481148	88509956	-	27	Dwarf	NA	2	NA
2810403A07Rik	RIKEN cDNA 2810403A07 gene [Source:MGI Symbol;Acc:MGI:1921450]	ENSMUSG00000028060	3	88685794	88712933	+	15	Dwarf	NA	2	NA
Efna1	ephrin A1 [Source:MGI Symbol;Acc:MGI:103236]	ENSMUSG00000027954	3	89271733	89281142	-	12	Dwarf	NA	2	NA
2500003M10Rik	RIKEN cDNA 2500003M10 gene [Source:MGI Symbol;Acc:MGI:1913761]	ENSMUSG00000001017	3	90498956	90509498	-	9	Dwarf	NA	2	NA
Pogz	pogo transposable element with ZNF domain [Source:MGI Symbol;Acc:MGI:2442117]	ENSMUSG00000038902	3	94837567	94882326	+	22	Dwarf	NA	2	NA
Fam63a	family with sequence similarity 63, member A [Source:MGI Symbol;Acc:MGI:1922257]	ENSMUSG00000038712	3	95281345	95296166	+	17	Dwarf	NA	4	NA
Lass2	LAG1 homolog, ceramide synthase 2 [Source:MGI Symbol;Acc:MGI:1924143]	ENSMUSG00000015714	3	95314792	95323588	+	10	Dwarf	NA	2	NA
Mrps21	mitochondrial ribosomal protein S21 [Source:MGI Symbol;Acc:MGI:1913542]	ENSMUSG00000054312	3	95862634	95871519	-	10	Dwarf	NA	2	NA
C920021L13Rik	RIKEN cDNA C920021L13 gene [Source:MGI Symbol;Acc:MGI:1923991]	ENSMUSG00000080727	3	95871522	95889093	+	16	Dwarf	NA	3	NA
Gm129	predicted gene 129 [Source:MGI Symbol;Acc:MGI:2684975]	ENSMUSG00000038550	3	95878503	95882251	-	6	Dwarf	NA	3	NA
Hfe2	hemochromatosis type 2 (juvenile) (human homolog) [Source:MGI Symbol;Acc:MGI:1916835]	ENSMUSG00000038403	3	96525185	96529216	+	6	Dwarf	NA	4	NA
Pdzk1	PDZ domain containing 1 [Source:MGI Symbol;Acc:MGI:1928901]	ENSMUSG00000038298	3	96829284	96870926	+	25	Dwarf	NA	2	NA
4930442L01Rik	RIKEN cDNA 4930442L01 gene [Source:MGI Symbol;Acc:MGI:1914833]	ENSMUSG00000087223	3	96831338	96832096	-	3	Dwarf	NA	2	NA
Fmo5	flavin containing monooxygenase 5 [Source:MGI Symbol;Acc:MGI:1310004]	ENSMUSG00000028088	3	97628804	97655282	+	16	Dwarf	NA	9	NA
Notch2	Notch gene homolog 2 (Drosophila) [Source:MGI Symbol;Acc:MGI:97364]	ENSMUSG00000027878	3	98013538	98150367	+	109	Dwarf	NA	2	NA
Hmgcs2	3-hydroxy-3-methylglutaryl-Coenzyme A synthase 2 [Source:MGI Symbol;Acc:MGI:101939]	ENSMUSG00000027875	3	98280435	98310738	+	17	Dwarf	NA	5	NA
Prok1	prokineticin 1 [Source:MGI Symbol;Acc:MGI:2180370]	ENSMUSG00000070368	3	107235531	107239707	-	5	Dwarf	NA	3	NA
Rbm15	RNA binding motif protein 15 [Source:MGI Symbol;Acc:MGI:2443205]	ENSMUSG00000048109	3	107326110	107333289	-	13	Dwarf	NA	3	NA
Fam40a	family with sequence similarity 40, member A [Source:MGI Symbol;Acc:MGI:2443884]	ENSMUSG00000014601	3	107612532	107631710	-	21	Dwarf	NA	2	NA
Gstm6	glutathione S-transferase, mu 6 [Source:MGI Symbol;Acc:MGI:1309467]	ENSMUSG00000068762	3	107938847	107943749	-	6	Dwarf	NA	2	NA
Gstm3	glutathione S-transferase, mu 3 [Source:MGI Symbol;Acc:MGI:106026]	ENSMUSG00000004038	3	107942333	107969283	-	17	Dwarf	NA	2	NA
Sort1	sortilin 1 [Source:MGI Symbol;Acc:MGI:1338015]	ENSMUSG00000068747	3	108284091	108361511	+	57	Dwarf	NA	4	NA
Stxbp3a	syntaxin binding protein 3A [Source:MGI Symbol;Acc:MGI:107362]	ENSMUSG00000027882	3	108793176	108840526	-	29	Dwarf	NA	2	NA
Amy1	amylase 1, salivary [Source:MGI Symbol;Acc:MGI:88019]	ENSMUSG00000074264	3	113555710	113606699	-	13	Dwarf	NA	2	NA
Dpyd	dihydropyrimidine dehydrogenase [Source:MGI Symbol;Acc:MGI:2139667]	ENSMUSG00000033308	3	118562129	119432918	+	208	Dwarf	NA	2	NA
Tmem56	transmembrane protein 56 [Source:MGI Symbol;Acc:MGI:1923195]	ENSMUSG00000028132	3	121201761	121283098	-	53	Dwarf	NA	6	NA
Cnn3	calponin 3, acidic [Source:MGI Symbol;Acc:MGI:1919244]	ENSMUSG00000053931	3	121426541	121458205	+	18	Dwarf	NA	4	NA
Abcd3	ATP-binding cassette, sub-family D (ALD), member 3 [Source:MGI Symbol;Acc:MGI:1349216]	ENSMUSG00000028127	3	121758909	121815302	-	29	Dwarf	NA	9	NA
Gclm	glutamate-cysteine ligase, modifier subunit [Source:MGI Symbol;Acc:MGI:104995]	ENSMUSG00000028124	3	122245557	122269984	+	15	Dwarf	NA	2	NA
Bcar3	breast cancer anti-estrogen resistance 3 [Source:MGI Symbol;Acc:MGI:1352501]	ENSMUSG00000028121	3	122419780	122530180	+	90	Dwarf	NA	4	NA
Sec24d	Sec24 related gene family, member D (S. cerevisiae) [Source:MGI Symbol;Acc:MGI:1916858]	ENSMUSG00000039234	3	123267496	123365635	+	35	Dwarf	NA	2	NA
Tifa	TRAF-interacting protein with forkhead-associated domain [Source:MGI Symbol;Acc:MGI:2182965]	ENSMUSG00000046688	3	127789872	127832135	+	19	Dwarf	NA	2	NA
Enpep	glutamyl aminopeptidase [Source:MGI Symbol;Acc:MGI:106645]	ENSMUSG00000028024	3	129269175	129332720	-	35	Dwarf	NA	2	NA
Cfi	complement component factor i [Source:MGI Symbol;Acc:MGI:105937]	ENSMUSG00000058952	3	129836739	129875328	+	19	Dwarf	NA	2	NA
Col25a1	collagen, type XXV, alpha 1 [Source:MGI Symbol;Acc:MGI:1924268]	ENSMUSG00000058897	3	130180891	130599877	+	171	Dwarf	NA	3	NA
Cyp2u1	cytochrome P450, family 2, subfamily u, polypeptide 1 [Source:MGI Symbol;Acc:MGI:1918769]	ENSMUSG00000027983	3	131290491	131303227	-	18	Dwarf	NA	9	NA
Sgms2	sphingomyelin synthase 2 [Source:MGI Symbol;Acc:MGI:1921692]	ENSMUSG00000050931	3	131318985	131344940	-	26	Dwarf	NA	6	NA
Ppa2	pyrophosphatase (inorganic) 2 [Source:MGI Symbol;Acc:MGI:1922026]	ENSMUSG00000028013	3	133310110	133378235	+	54	Dwarf	NA	4	NA
Cenpe	centromere protein E [Source:MGI Symbol;Acc:MGI:1098230]	ENSMUSG00000045328	3	135212563	135273540	+	41	Dwarf	NA	2	NA
Bdh2	3-hydroxybutyrate dehydrogenase, type 2 [Source:MGI Symbol;Acc:MGI:1917022]	ENSMUSG00000028167	3	135281221	135304426	+	22	Dwarf	NA	2	NA
Manba	mannosidase, beta A, lysosomal [Source:MGI Symbol;Acc:MGI:88175]	ENSMUSG00000028164	3	135485611	135571404	+	59	Dwarf	NA	4	NA
Adh7	alcohol dehydrogenase 7 (class IV), mu or sigma polypeptide [Source:MGI Symbol;Acc:MGI:87926]	ENSMUSG00000055301	3	138217823	138233382	+	11	Dwarf	NA	7	NA
Adh6-ps1	alcohol dehydrogenase 6 (class V), pseudogene 1 [Source:MGI Symbol;Acc:MGI:1918999]	ENSMUSG00000090306	3	138374121	138388291	+	4	Dwarf	NA	3	NA
Adh4	alcohol dehydrogenase 4 (class II), pi polypeptide [Source:MGI Symbol;Acc:MGI:1349472]	ENSMUSG00000037797	3	138415466	138430892	+	7	Dwarf	NA	3	NA
Adh5	alcohol dehydrogenase 5 (class III), chi polypeptide [Source:MGI Symbol;Acc:MGI:87929]	ENSMUSG00000028138	3	138443093	138455499	+	15	Dwarf	NA	5	NA
Ccbl2	cysteine conjugate-beta lyase 2 [Source:MGI Symbol;Acc:MGI:2677849]	ENSMUSG00000040213	3	142701051	142744910	+	33	Dwarf	NA	6	NA
Hs2st1	heparan sulfate 2-O-sulfotransferase 1 [Source:MGI Symbol;Acc:MGI:1346049]	ENSMUSG00000040151	3	144431103	144570181	-	98	Dwarf	NA	2	NA
2015-09-01	selenoprotein [Source:MGI Symbol;Acc:MGI:1927947]	ENSMUSG00000037072	3	144570304	144597680	+	21	Dwarf	NA	2	NA
Dnase2b	deoxyribonuclease II beta [Source:MGI Symbol;Acc:MGI:1913283]	ENSMUSG00000028185	3	146580985	146596612	-	12	Dwarf	NA	2	NA
Uox	urate oxidase [Source:MGI Symbol;Acc:MGI:98907]	ENSMUSG00000028186	3	146597077	146632305	+	24	Dwarf	NA	5	NA
Lphn2	latrophilin 2 [Source:MGI Symbol;Acc:MGI:2139714]	ENSMUSG00000028184	3	148815586	148989316	-	116	Dwarf	NA	8	NA
Nexn	nexilin [Source:MGI Symbol;Acc:MGI:1916060]	ENSMUSG00000039103	3	152236986	152266320	-	19	Dwarf	NA	2	NA
Usp33	ubiquitin specific peptidase 33 [Source:MGI Symbol;Acc:MGI:2159711]	ENSMUSG00000025437	3	152346478	152393612	+	27	Dwarf	NA	2	NA
Pigk	phosphatidylinositol glycan anchor biosynthesis, class K [Source:MGI Symbol;Acc:MGI:1913863]	ENSMUSG00000039047	3	152714100	152980408	+	187	Dwarf	NA	2	NA
St6galnac3	ST6 euraminyl-2,3-beta-galactosyl-1,3)-N-acetylgalactosaminide alpha-2,6-sialyltransferase 3 [Source:MGI Symbol;Acc:MGI:1341828]	ENSMUSG00000052544	3	153205405	153725062	-	348	Dwarf	NA	2	NA
Rabggtb	RAB geranylgeranyl transferase, b subunit [Source:MGI Symbol;Acc:MGI:99537]	ENSMUSG00000038975	3	153907289	153912966	-	7	Dwarf	NA	2	NA
Snord45b	small nucleolar RNA, C/D box 45B [Source:MGI Symbol;Acc:MGI:3819535]	ENSMUSG00000064731	3	153910563	153910633	-	2	Dwarf	NA	2	NA
Acadm	acyl-Coenzyme A dehydrogenase, medium chain [Source:MGI Symbol;Acc:MGI:87867]	ENSMUSG00000062908	3	153922357	153944632	-	21	Dwarf	NA	3	NA
Cyp7a1	cytochrome P450, family 7, subfamily a, polypeptide 1 [Source:MGI Symbol;Acc:MGI:106091]	ENSMUSG00000028240	4	6265612	6275633	-	7	Dwarf	NA	2	NA
Chd7	chromodomain helicase DNA binding protein 7 [Source:MGI Symbol;Acc:MGI:2444748]	ENSMUSG00000041235	4	8690406	8867659	+	143	Dwarf	NA	15	NA
Ankrd6	ankyrin repeat domain 6 [Source:MGI Symbol;Acc:MGI:2154278]	ENSMUSG00000040183	4	32804035	32950841	-	108	Dwarf	NA	3	NA
Mob3b	MOB kinase activator 3B [Source:MGI Symbol;Acc:MGI:2664539]	ENSMUSG00000073910	4	34949074	35157484	-	99	Dwarf	NA	5	NA
Ddx58	DEAD (Asp-Glu-Ala-Asp) box polypeptide 58 [Source:MGI Symbol;Acc:MGI:2442858]	ENSMUSG00000040296	4	40203773	40239828	-	29	Dwarf	NA	5	NA
Dnaic1	dynein, axonemal, intermediate chain 1 [Source:MGI Symbol;Acc:MGI:1916172]	ENSMUSG00000061322	4	41569775	41638158	+	35	Dwarf	NA	2	NA
Enho	energy homeostasis associated [Source:MGI Symbol;Acc:MGI:1916888]	ENSMUSG00000028445	4	41638144	41640324	-	4	Dwarf	NA	2	NA
Cntfr	ciliary neurotrophic factor receptor [Source:MGI Symbol;Acc:MGI:99605]	ENSMUSG00000028444	4	41657498	41697089	-	23	Dwarf	NA	2	NA
2810432D09Rik	RIKEN cDNA 2810432D09 gene [Source:MGI Symbol;Acc:MGI:1917211]	ENSMUSG00000036114	4	41712033	41713534	-	6	Dwarf	NA	2	NA
Rusc2	RUN and SH3 domain containing 2 [Source:MGI Symbol;Acc:MGI:2140371]	ENSMUSG00000035969	4	43381979	43427088	+	32	Dwarf	NA	9	NA
Gm12473	predicted gene 12473 [Source:MGI Symbol;Acc:MGI:3652337]	ENSMUSG00000086043	4	43631539	43641533	-	11	Dwarf	NA	3	NA
Npr2	natriuretic peptide receptor 2 [Source:MGI Symbol;Acc:MGI:97372]	ENSMUSG00000028469	4	43631935	43651244	+	20	Dwarf	NA	3	NA
Gne	glucosamine (UDP-N-acetyl)-2-epimerase/N-acetylmannosamine kinase [Source:MGI Symbol;Acc:MGI:1354951]	ENSMUSG00000028479	4	44034075	44084177	-	46	Dwarf	NA	8	NA
Gm12503	predicted gene 12503 [Source:MGI Symbol;Acc:MGI:3651570]	ENSMUSG00000087326	4	44092632	44109311	+	14	Dwarf	NA	2	NA
Grhpr	glyoxylate reductase/hydroxypyruvate reductase [Source:MGI Symbol;Acc:MGI:1923488]	ENSMUSG00000035637	4	44981395	44990734	+	13	Dwarf	NA	7	NA
Zbtb5	zinc finger and BTB domain containing 5 [Source:MGI Symbol;Acc:MGI:1924601]	ENSMUSG00000049657	4	44991242	45012412	-	20	Dwarf	NA	4	NA
Shb	src homology 2 domain-containing transforming protein B [Source:MGI Symbol;Acc:MGI:98294]	ENSMUSG00000044813	4	45423278	45532470	-	77	Dwarf	NA	14	NA
Trim14	tripartite motif-containing 14 [Source:MGI Symbol;Acc:MGI:1921985]	ENSMUSG00000039853	4	46493781	46536141	-	34	Dwarf	NA	2	NA
Coro2a	coronin, actin binding protein 2A [Source:MGI Symbol;Acc:MGI:1345966]	ENSMUSG00000028337	4	46536937	46602202	-	31	Dwarf	NA	2	NA
Erp44	endoplasmic reticulum protein 44 [Source:MGI Symbol;Acc:MGI:1923549]	ENSMUSG00000028343	4	48193323	48279558	-	33	Dwarf	NA	3	NA
Acnat2	acyl-coenzyme A amino acid N-acyltransferase 2 [Source:MGI Symbol;Acc:MGI:2444345]	ENSMUSG00000060317	4	49379840	49408151	-	9	Dwarf	NA	3	NA
Aldob	aldolase B, fructose-bisphosphate [Source:MGI Symbol;Acc:MGI:87995]	ENSMUSG00000028307	4	49535995	49549546	-	8	Dwarf	NA	2	NA
Abca1	ATP-binding cassette, sub-family A (ABC1), member 1 [Source:MGI Symbol;Acc:MGI:99607]	ENSMUSG00000015243	4	53030787	53159895	-	87	Dwarf	NA	6	NA
Slc44a1	solute carrier family 44, member 1 [Source:MGI Symbol;Acc:MGI:2140592]	ENSMUSG00000028412	4	53440413	53622478	+	83	Dwarf	NA	2	NA
Epb4.1l4b	erythrocyte protein band 4.1-like 4b [Source:MGI Symbol;Acc:MGI:1859149]	ENSMUSG00000028434	4	56991972	57143437	-	87	Dwarf	NA	5	NA
Ptpn3	protein tyrosine phosphatase, non-receptor type 3 [Source:MGI Symbol;Acc:MGI:105307]	ENSMUSG00000038764	4	57190841	57301837	-	94	Dwarf	NA	3	NA
Palm2	paralemmin 2 [Source:MGI Symbol;Acc:MGI:1934601]	ENSMUSG00000090053	4	57434247	57712016	+	165	Dwarf	NA	2	NA
Txn1	thioredoxin 1 [Source:MGI Symbol;Acc:MGI:98874]	ENSMUSG00000028367	4	57943373	57956411	-	13	Dwarf	NA	2	NA
Mup7	major urinary protein 7 [Source:MGI Symbol;Acc:MGI:3709615]	ENSMUSG00000073842	4	60066469	60070475	-	2	Dwarf	NA	2	NA
Mup2	major urinary protein 2 [Source:MGI Symbol;Acc:MGI:97234]	ENSMUSG00000078688	4	60135932	60154289	-	3	Dwarf	NA	2	NA
Mup3	major urinary protein 3 [Source:MGI Symbol;Acc:MGI:97235]	ENSMUSG00000066154	4	62083476	62087342	-	3	Dwarf	NA	2	NA
Rgs3	regulator of G-protein signaling 3 [Source:MGI Symbol;Acc:MGI:1354734]	ENSMUSG00000059810	4	62559847	62703018	+	107	Dwarf	NA	5	NA
Ambp	alpha 1 microglobulin/bikunin [Source:MGI Symbol;Acc:MGI:88002]	ENSMUSG00000028356	4	63143275	63154799	-	10	Dwarf	NA	3	NA
Col27a1	collagen, type XXVII, alpha 1 [Source:MGI Symbol;Acc:MGI:2672118]	ENSMUSG00000045672	4	63214004	63334991	+	77	Dwarf	NA	2	NA
Astn2	astrotactin 2 [Source:MGI Symbol;Acc:MGI:1889277]	ENSMUSG00000028373	4	65380803	66404611	-	276	Dwarf	NA	6	NA
Tle1	transducin-like enhancer of split 1, homolog of Drosophila E(spl) [Source:MGI Symbol;Acc:MGI:104636]	ENSMUSG00000008305	4	72117142	72200919	-	37	Dwarf	NA	3	NA
Bnc2	basonuclin 2 [Source:MGI Symbol;Acc:MGI:2443805]	ENSMUSG00000028487	4	84275095	84675275	-	182	Dwarf	NA	2	NA
Adamtsl1	ADAMTS-like 1 [Source:MGI Symbol;Acc:MGI:1924989]	ENSMUSG00000066113	4	86053915	86428385	+	135	Dwarf	NA	4	NA
Plin2	perilipin 2 [Source:MGI Symbol;Acc:MGI:87920]	ENSMUSG00000028494	4	86648386	86670060	-	13	Dwarf	NA	5	NA
Nfia	nuclear factor I/A [Source:MGI Symbol;Acc:MGI:108056]	ENSMUSG00000028565	4	97772734	98118874	+	165	Dwarf	NA	6	NA
Kank4	KN motif and ankyrin repeat domains 4 [Source:MGI Symbol;Acc:MGI:3043381]	ENSMUSG00000035407	4	98754898	98817537	-	39	Dwarf	NA	2	NA
A730085A09Rik	RIKEN cDNA A730085A09 gene [Source:MGI Symbol;Acc:MGI:3026921]	ENSMUSG00000085843	4	98793768	98798900	+	4	Dwarf	NA	2	NA
Pgm2	phosphoglucomutase 2 [Source:MGI Symbol;Acc:MGI:97565]	ENSMUSG00000025791	4	99929414	99987294	+	45	Dwarf	NA	2	NA
Jak1	Janus kinase 1 [Source:MGI Symbol;Acc:MGI:96628]	ENSMUSG00000028530	4	101152367	101265282	-	54	Dwarf	NA	2	NA
Gm12796	predicted gene 12796 [Source:MGI Symbol;Acc:MGI:3649207]	ENSMUSG00000085721	4	101292414	101321745	-	20	Dwarf	NA	2	NA
Pde4b	phosphodiesterase 4B, cAMP specific [Source:MGI Symbol;Acc:MGI:99557]	ENSMUSG00000028525	4	102087543	102607259	+	180	Dwarf	NA	2	NA
Gm12718	predicted gene 12718 [Source:MGI Symbol;Acc:MGI:3651516]	ENSMUSG00000086136	4	103382500	103492040	+	49	Dwarf	NA	7	NA
Dab1	disabled homolog 1 (Drosophila) [Source:MGI Symbol;Acc:MGI:108554]	ENSMUSG00000028519	4	103619359	104744844	+	462	Dwarf	NA	2	NA
C8b	complement component 8, beta polypeptide [Source:MGI Symbol;Acc:MGI:88236]	ENSMUSG00000029656	4	104766317	104804548	+	23	Dwarf	NA	3	NA
C8a	complement component 8, alpha polypeptide [Source:MGI Symbol;Acc:MGI:2668347]	ENSMUSG00000035031	4	104815679	104876398	-	28	Dwarf	NA	6	NA
Prkaa2	protein kinase, AMP-activated, alpha 2 catalytic subunit [Source:MGI Symbol;Acc:MGI:1336173]	ENSMUSG00000028518	4	105029874	105109890	-	26	Dwarf	NA	4	NA
Ppap2b	phosphatidic acid phosphatase type 2B [Source:MGI Symbol;Acc:MGI:1915166]	ENSMUSG00000028517	4	105157347	105232764	+	48	Dwarf	NA	7	NA
Gm12724	predicted gene 12724 [Source:MGI Symbol;Acc:MGI:3649755]	ENSMUSG00000086249	4	106241216	106290026	+	16	Dwarf	NA	2	NA
Ssbp3	single-stranded DNA binding protein 3 [Source:MGI Symbol;Acc:MGI:1919725]	ENSMUSG00000061887	4	106910701	107049694	+	91	Dwarf	NA	4	NA
Dio1	deiodinase, iodothyronine, type I [Source:MGI Symbol;Acc:MGI:94896]	ENSMUSG00000034785	4	107291465	107307169	-	13	Dwarf	NA	2	NA
Slc1a7	solute carrier family 1 (glutamate transporter), member 7 [Source:MGI Symbol;Acc:MGI:2444087]	ENSMUSG00000008932	4	107968332	108013532	+	35	Dwarf	NA	3	NA
Podn	podocan [Source:MGI Symbol;Acc:MGI:2674939]	ENSMUSG00000028600	4	108014791	108096445	-	54	Dwarf	NA	22	NA
U6	U6 spliceosomal RNA [Source:RFAM;Acc:RF00026]	ENSMUSG00000089051	4	108041697	108041800	-	2	Dwarf	NA	2	NA
Scp2	sterol carrier protein 2, liver [Source:MGI Symbol;Acc:MGI:98254]	ENSMUSG00000028603	4	108043839	108144998	-	44	Dwarf	NA	26	NA
Zyg11a	zyg-11 homolog A (C. elegans) [Source:MGI Symbol;Acc:MGI:2446208]	ENSMUSG00000034645	4	108181934	108217922	-	19	Dwarf	NA	2	NA
Gpx7	glutathione peroxidase 7 [Source:MGI Symbol;Acc:MGI:1914555]	ENSMUSG00000028597	4	108400390	108406961	-	10	Dwarf	NA	4	NA
Osbpl9	oxysterol binding protein-like 9 [Source:MGI Symbol;Acc:MGI:1923784]	ENSMUSG00000028559	4	109061145	109202272	-	70	Dwarf	NA	6	NA
Ttc39a	tetratricopeptide repeat domain 39A [Source:MGI Symbol;Acc:MGI:2444350]	ENSMUSG00000028555	4	109406623	109444745	+	24	Dwarf	NA	2	NA
Gm12811	predicted gene 12811 [Source:MGI Symbol;Acc:MGI:3650795]	ENSMUSG00000087641	4	109569214	109656791	+	23	Dwarf	NA	2	NA
Faf1	Fas-associated factor 1 [Source:MGI Symbol;Acc:MGI:109419]	ENSMUSG00000010517	4	109676588	109963960	+	68	Dwarf	NA	2	NA
Faah	fatty acid amide hydrolase [Source:MGI Symbol;Acc:MGI:109609]	ENSMUSG00000034171	4	115967145	116017926	-	35	Dwarf	NA	2	NA
Prdx1	peroxiredoxin 1 [Source:MGI Symbol;Acc:MGI:99523]	ENSMUSG00000028691	4	116685544	116700822	+	9	Dwarf	NA	4	NA
Plk3	polo-like kinase 3 (Drosophila) [Source:MGI Symbol;Acc:MGI:109604]	ENSMUSG00000028680	4	117128655	117133963	-	8	Dwarf	NA	3	NA
Rps8	ribosomal protein S8 [Source:MGI Symbol;Acc:MGI:98166]	ENSMUSG00000047675	4	117153827	117156243	-	7	Dwarf	NA	2	NA
St3gal3	ST3 beta-galactoside alpha-2,3-sialyltransferase 3 [Source:MGI Symbol;Acc:MGI:1316659]	ENSMUSG00000028538	4	117932154	118134914	-	121	Dwarf	NA	15	NA
9530034E10Rik	RIKEN cDNA 9530034E10 gene [Source:MGI Symbol;Acc:MGI:1925865]	ENSMUSG00000086554	4	117975036	117993972	+	14	Dwarf	NA	6	NA
Ptprf	protein tyrosine phosphatase, receptor type, F [Source:MGI Symbol;Acc:MGI:102695]	ENSMUSG00000033295	4	118208213	118291405	-	77	Dwarf	NA	11	NA
Rimkla	ribosomal modification protein rimK-like family member A [Source:MGI Symbol;Acc:MGI:3040686]	ENSMUSG00000048899	4	119465283	119492628	-	17	Dwarf	NA	2	NA
Hivep3	human immunodeficiency virus type I enhancer binding protein 3 [Source:MGI Symbol;Acc:MGI:106589]	ENSMUSG00000028634	4	119733784	120138045	+	198	Dwarf	NA	8	NA
Trit1	tRNA isopentenyltransferase 1 [Source:MGI Symbol;Acc:MGI:1914216]	ENSMUSG00000028653	4	123016597	123054949	+	23	Dwarf	NA	2	NA
Macf1	microtubule-actin crosslinking factor 1 [Source:MGI Symbol;Acc:MGI:108559]	ENSMUSG00000028649	4	123349633	123684360	-	143	Dwarf	NA	5	NA
Mtf1	metal response element binding transcription factor 1 [Source:MGI Symbol;Acc:MGI:101786]	ENSMUSG00000028890	4	124802104	124849800	+	40	Dwarf	NA	2	NA
Lsm10	U7 snRNP-specific Sm-like protein LSM10 [Source:MGI Symbol;Acc:MGI:2151045]	ENSMUSG00000050188	4	126096623	126098584	+	5	Dwarf	NA	2	NA
Fndc5	fibronectin type III domain containing 5 [Source:MGI Symbol;Acc:MGI:1917614]	ENSMUSG00000001334	4	129136999	129144593	+	8	Dwarf	NA	2	NA
C77080	expressed sequence C77080 [Source:MGI Symbol;Acc:MGI:2140651]	ENSMUSG00000050390	4	129219578	129261404	-	37	Dwarf	NA	3	NA
Sync	syncoilin [Source:MGI Symbol;Acc:MGI:1916078]	ENSMUSG00000001333	4	129287617	129308559	+	18	Dwarf	NA	3	NA
Rbbp4	retinoblastoma binding protein 4 [Source:MGI Symbol;Acc:MGI:1194912]	ENSMUSG00000057236	4	129307100	129335370	-	14	Dwarf	NA	6	NA
Zbtb8a	zinc finger and BTB domain containing 8a [Source:MGI Symbol;Acc:MGI:1920930]	ENSMUSG00000028807	4	129353628	129378116	-	27	Dwarf	NA	2	NA
E330017L17Rik	RIKEN cDNA E330017L17 gene [Source:MGI Symbol;Acc:MGI:2442924]	ENSMUSG00000086369	4	129906216	129919787	+	6	Dwarf	NA	2	NA
Nkain1	Na+/K+ transporting ATPase interacting 1 [Source:MGI Symbol;Acc:MGI:1914399]	ENSMUSG00000078532	4	130530131	130574036	-	41	Dwarf	NA	2	NA
Pum1	pumilio 1 (Drosophila) [Source:MGI Symbol;Acc:MGI:1931749]	ENSMUSG00000028580	4	130663321	130781564	+	52	Dwarf	NA	2	NA
Ptpru	protein tyrosine phosphatase, receptor type, U [Source:MGI Symbol;Acc:MGI:1321151]	ENSMUSG00000028909	4	131768457	131838288	-	64	Dwarf	NA	2	NA
Srsf4	serine/arginine-rich splicing factor 4 [Source:MGI Symbol;Acc:MGI:1890577]	ENSMUSG00000028911	4	131873617	131901706	+	21	Dwarf	NA	2	NA
Epb4.1	erythrocyte protein band 4.1 [Source:MGI Symbol;Acc:MGI:95401]	ENSMUSG00000028906	4	131923413	132075321	-	86	Dwarf	NA	4	NA
Gmeb1	glucocorticoid modulatory element binding protein 1 [Source:MGI Symbol;Acc:MGI:2135604]	ENSMUSG00000028901	4	132221025	132261602	-	27	Dwarf	NA	2	NA
Ahdc1	AT hook, DNA binding motif, containing 1 [Source:MGI Symbol;Acc:MGI:2444218]	ENSMUSG00000037692	4	133011260	133078110	+	49	Dwarf	NA	2	NA
Ldlrap1	low density lipoprotein receptor adaptor protein 1 [Source:MGI Symbol;Acc:MGI:2140175]	ENSMUSG00000037295	4	134744735	134768024	-	27	Dwarf	NA	2	NA
Tmem50a	transmembrane protein 50A [Source:MGI Symbol;Acc:MGI:1919067]	ENSMUSG00000028822	4	134897849	134915024	-	15	Dwarf	NA	2	NA
Clic4	chloride intracellular channel 4 (mitochondrial) [Source:MGI Symbol;Acc:MGI:1352754]	ENSMUSG00000037242	4	135213969	135272814	-	37	Dwarf	NA	9	NA
Rcan3	regulator of calcineurin 3 [Source:MGI Symbol;Acc:MGI:1858220]	ENSMUSG00000059713	4	135412308	135433853	-	18	Dwarf	NA	2	NA
4930555I21Rik	RIKEN cDNA 4930555I21 gene [Source:MGI Symbol;Acc:MGI:1926056]	ENSMUSG00000028801	4	135494790	135537803	+	47	Dwarf	NA	7	NA
U6	U6 spliceosomal RNA [Source:RFAM;Acc:RF00026]	ENSMUSG00000088614	4	136137496	136137598	+	2	Dwarf	NA	2	NA
Asap3	ArfGAP with SH3 domain, ankyrin repeat and PH domain 3 [Source:MGI Symbol;Acc:MGI:2684986]	ENSMUSG00000036995	4	136206365	136245216	+	35	Dwarf	NA	2	NA
Zfp46	zinc finger protein 46 [Source:MGI Symbol;Acc:MGI:99192]	ENSMUSG00000051351	4	136284683	136293942	+	14	Dwarf	NA	2	NA
Usp48	ubiquitin specific peptidase 48 [Source:MGI Symbol;Acc:MGI:2158502]	ENSMUSG00000043411	4	137593755	137658537	+	25	Dwarf	NA	2	NA
Ece1	endothelin converting enzyme 1 [Source:MGI Symbol;Acc:MGI:1101357]	ENSMUSG00000057530	4	137862237	137965229	+	41	Dwarf	NA	2	NA
Eif4g3	eukaryotic translation initiation factor 4 gamma, 3 [Source:MGI Symbol;Acc:MGI:1923935]	ENSMUSG00000028760	4	137993022	138208508	+	83	Dwarf	NA	3	NA
Cda	cytidine deaminase [Source:MGI Symbol;Acc:MGI:1919519]	ENSMUSG00000028755	4	138338424	138367992	-	11	Dwarf	NA	2	NA
Capzb	capping protein (actin filament) muscle Z-line, beta [Source:MGI Symbol;Acc:MGI:104652]	ENSMUSG00000028745	4	139192899	139291818	+	58	Dwarf	NA	4	NA
Iffo2	intermediate filament family orphan 2 [Source:MGI Symbol;Acc:MGI:2140675]	ENSMUSG00000041025	4	139530548	139620382	+	40	Dwarf	NA	3	NA
Klhdc7a	kelch domain containing 7A [Source:MGI Symbol;Acc:MGI:2444612]	ENSMUSG00000078234	4	139962173	139968026	-	7	Dwarf	NA	4	NA
Igsf21	immunoglobin superfamily, member 21 [Source:MGI Symbol;Acc:MGI:2681842]	ENSMUSG00000040972	4	140026846	140246784	-	147	Dwarf	NA	2	NA
Arhgef10l	Rho guanine nucleotide exchange factor (GEF) 10-like [Source:MGI Symbol;Acc:MGI:1920004]	ENSMUSG00000040964	4	140514485	140666012	-	122	Dwarf	NA	2	NA
Spata21	spermatogenesis associated 21 [Source:MGI Symbol;Acc:MGI:3607787]	ENSMUSG00000045004	4	141088333	141112760	+	21	Dwarf	NA	2	NA
Spen	SPEN homolog, transcriptional regulator (Drosophila) [Source:MGI Symbol;Acc:MGI:1891706]	ENSMUSG00000040761	4	141467890	141538597	-	51	Dwarf	NA	5	NA
Ddi2	DNA-damage inducible protein 2 [Source:MGI Symbol;Acc:MGI:1917244]	ENSMUSG00000078515	4	141677549	141723419	-	19	Dwarf	NA	6	NA
Rsc1a1	regulatory solute carrier protein, family 1, member 1 [Source:MGI Symbol;Acc:MGI:3526447]	ENSMUSG00000040715	4	141683563	141723419	-	16	Dwarf	NA	5	NA
Efhd2	EF hand domain containing 2 [Source:MGI Symbol;Acc:MGI:106504]	ENSMUSG00000040659	4	141858142	141874920	-	10	Dwarf	NA	4	NA
Prdm2	PR domain containing 2, with ZNF domain [Source:MGI Symbol;Acc:MGI:107628]	ENSMUSG00000057637	4	143107391	143212995	-	66	Dwarf	NA	3	NA
Vps13d	vacuolar protein sorting 13 D (yeast) [Source:MGI Symbol;Acc:MGI:2448530]	ENSMUSG00000020220	4	144972626	145194995	-	75	Dwarf	NA	2	NA
Mfn2	mitofusin 2 [Source:MGI Symbol;Acc:MGI:2442230]	ENSMUSG00000029020	4	147873599	147904704	-	15	Dwarf	NA	3	NA
Tardbp	TAR DNA binding protein [Source:MGI Symbol;Acc:MGI:2387629]	ENSMUSG00000041459	4	148612382	148627019	-	11	Dwarf	NA	3	NA
Pex14	peroxisomal biogenesis factor 14 [Source:MGI Symbol;Acc:MGI:1927868]	ENSMUSG00000028975	4	148960535	149099876	-	89	Dwarf	NA	4	NA
Ube4b	ubiquitination factor E4B, UFD2 homolog (S. cerevisiae) [Source:MGI Symbol;Acc:MGI:1927086]	ENSMUSG00000028960	4	149328416	149426749	-	66	Dwarf	NA	6	NA
Spsb1	splA/ryanodine receptor domain and SOCS box containing 1 [Source:MGI Symbol;Acc:MGI:1921896]	ENSMUSG00000039911	4	149896283	149955043	-	60	Dwarf	NA	2	NA
H6pd	hexose-6-phosphate dehydrogenase (glucose 1-dehydrogenase) [Source:MGI Symbol;Acc:MGI:2140356]	ENSMUSG00000028980	4	149979475	150009023	-	29	Dwarf	NA	9	NA
Errfi1	ERBB receptor feedback inhibitor 1 [Source:MGI Symbol;Acc:MGI:1921405]	ENSMUSG00000028967	4	150853919	150868892	+	11	Dwarf	NA	5	NA
Dnajc11	DnaJ (Hsp40) homolog, subfamily C, member 11 [Source:MGI Symbol;Acc:MGI:2443386]	ENSMUSG00000039768	4	151933691	151982137	+	55	Dwarf	NA	3	NA
Klhl21	kelch-like 21 (Drosophila) [Source:MGI Symbol;Acc:MGI:1919288]	ENSMUSG00000073700	4	152008803	152017680	+	18	Dwarf	NA	4	NA
Zbtb48	zinc finger and BTB domain containing 48 [Source:MGI Symbol;Acc:MGI:2140248]	ENSMUSG00000028952	4	152019774	152027671	-	13	Dwarf	NA	3	NA
Nol9	nucleolar protein 9 [Source:MGI Symbol;Acc:MGI:1921285]	ENSMUSG00000028948	4	152039321	152061494	+	25	Dwarf	NA	2	NA
Pex10	peroxisomal biogenesis factor 10 [Source:MGI Symbol;Acc:MGI:2684988]	ENSMUSG00000029047	4	155067016	155072433	+	11	Dwarf	NA	2	NA
Rer1	RER1 retention in endoplasmic reticulum 1 homolog (S. cerevisiae) [Source:MGI Symbol;Acc:MGI:1915080]	ENSMUSG00000029048	4	155074110	155086382	-	12	Dwarf	NA	3	NA
Prkcz	protein kinase C, zeta [Source:MGI Symbol;Acc:MGI:97602]	ENSMUSG00000029053	4	155260129	155361361	-	97	Dwarf	NA	3	NA
Nadk	NAD kinase [Source:MGI Symbol;Acc:MGI:2183149]	ENSMUSG00000029063	4	155562378	155591001	+	27	Dwarf	NA	2	NA
Abcb4	ATP-binding cassette, sub-family B (MDR/TAP), member 4 [Source:MGI Symbol;Acc:MGI:97569]	ENSMUSG00000042476	5	8893721	8959225	+	35	Dwarf	NA	5	NA
Crot	carnitine O-octanoyltransferase [Source:MGI Symbol;Acc:MGI:1921364]	ENSMUSG00000003623	5	8966033	8997324	-	16	Dwarf	NA	5	NA
4930420K17Rik	RIKEN cDNA 4930420K17 gene [Source:MGI Symbol;Acc:MGI:3606159]	ENSMUSG00000079659	5	9100737	9118983	+	17	Dwarf	NA	2	NA
Dmtf1	cyclin D binding myb-like transcription factor 1 [Source:MGI Symbol;Acc:MGI:1344415]	ENSMUSG00000042508	5	9118801	9161749	-	21	Dwarf	NA	2	NA
Reln	reelin [Source:MGI Symbol;Acc:MGI:103022]	ENSMUSG00000042453	5	21884454	22344702	-	201	Dwarf	NA	3	NA
Prkag2	protein kinase, AMP-activated, gamma 2 non-catalytic subunit [Source:MGI Symbol;Acc:MGI:1336153]	ENSMUSG00000028944	5	24862744	25100642	-	143	Dwarf	NA	2	NA
Insig1	insulin induced gene 1 [Source:MGI Symbol;Acc:MGI:1916289]	ENSMUSG00000045294	5	28071363	28078662	+	9	Dwarf	NA	2	NA
Dnajb6	DnaJ (Hsp40) homolog, subfamily B, member 6 [Source:MGI Symbol;Acc:MGI:1344381]	ENSMUSG00000029131	5	29735688	29786478	+	26	Dwarf	NA	3	NA
Ept1	ethanolaminephosphotransferase 1 (CDP-ethanolamine-specific) [Source:MGI Symbol;Acc:MGI:107898]	ENSMUSG00000075703	5	30232581	30272012	+	29	Dwarf	NA	4	NA
Otof	otoferlin [Source:MGI Symbol;Acc:MGI:1891247]	ENSMUSG00000062372	5	30367066	30461932	-	72	Dwarf	NA	2	NA
1700001C02Rik	RIKEN cDNA 1700001C02 gene [Source:MGI Symbol;Acc:MGI:1922684]	ENSMUSG00000029182	5	30466047	30484088	+	18	Dwarf	NA	2	NA
Mapre3	microtubule-associated protein, RP/EB family, member 3 [Source:MGI Symbol;Acc:MGI:2140967]	ENSMUSG00000029166	5	30814641	30866106	+	34	Dwarf	NA	2	NA
Emilin1	elastin microfibril interfacer 1 [Source:MGI Symbol;Acc:MGI:1926189]	ENSMUSG00000029163	5	30913402	30921278	+	12	Dwarf	NA	2	NA
Khk	ketohexokinase [Source:MGI Symbol;Acc:MGI:1096353]	ENSMUSG00000029162	5	30921556	30931246	+	10	Dwarf	NA	3	NA
Slc5a1	solute carrier family 5 (sodium/glucose cotransporter), member 1 [Source:MGI Symbol;Acc:MGI:107678]	ENSMUSG00000011034	5	33104219	33162872	+	32	Dwarf	NA	2	NA
4933407H18Rik	RIKEN cDNA 4933407H18 gene [Source:MGI Symbol;Acc:MGI:1918351]	ENSMUSG00000037355	5	33378551	33419754	+	29	Dwarf	NA	2	NA
D5Ertd579e	DNA segment, Chr 5, ERATO Doi 579, expressed [Source:MGI Symbol;Acc:MGI:1261849]	ENSMUSG00000029190	5	36584788	36696024	-	38	Dwarf	NA	3	NA
Tapt1	transmembrane anterior posterior transformation 1 [Source:MGI Symbol;Acc:MGI:2683537]	ENSMUSG00000046985	5	44175164	44226606	-	30	Dwarf	NA	2	NA
Qdpr	quinoid dihydropteridine reductase [Source:MGI Symbol;Acc:MGI:97836]	ENSMUSG00000015806	5	45434032	45450235	-	13	Dwarf	NA	2	NA
Lap3	leucine aminopeptidase 3 [Source:MGI Symbol;Acc:MGI:1914238]	ENSMUSG00000039682	5	45493374	45512674	+	20	Dwarf	NA	7	NA
Gpr125	G protein-coupled receptor 125 [Source:MGI Symbol;Acc:MGI:1917943]	ENSMUSG00000029090	5	49959951	50058996	-	63	Dwarf	NA	5	NA
Sel1l3	sel-1 suppressor of lin-12-like 3 (C. elegans) [Source:MGI Symbol;Acc:MGI:1916941]	ENSMUSG00000029189	5	53107084	53213452	-	83	Dwarf	NA	6	NA
Arap2	ArfGAP with RhoGAP domain, ankyrin repeat and PH domain 2 [Source:MGI Symbol;Acc:MGI:2684416]	ENSMUSG00000037999	5	62602445	62766198	-	57	Dwarf	NA	2	NA
3110047P20Rik	RIKEN cDNA 3110047P20 gene [Source:MGI Symbol;Acc:MGI:1920464]	ENSMUSG00000090061	5	63649103	63810546	+	69	Dwarf	NA	2	NA
Rell1	RELT-like 1 [Source:MGI Symbol;Acc:MGI:2140767]	ENSMUSG00000047881	5	63908896	63968905	-	51	Dwarf	NA	3	NA
Klf3	Kruppel-like factor 3 (basic) [Source:MGI Symbol;Acc:MGI:1342773]	ENSMUSG00000029178	5	64803523	64830129	+	30	Dwarf	NA	4	NA
Rbm47	RNA binding motif protein 47 [Source:MGI Symbol;Acc:MGI:2384294]	ENSMUSG00000070780	5	66016549	66173117	-	94	Dwarf	NA	21	NA
Nsun7	NOL1/NOP2/Sun domain family, member 7 [Source:MGI Symbol;Acc:MGI:1918168]	ENSMUSG00000029206	5	66259912	66298016	+	24	Dwarf	NA	2	NA
Fryl	furry homolog-like (Drosophila) [Source:MGI Symbol;Acc:MGI:1919563]	ENSMUSG00000070733	5	73020322	73256618	-	175	Dwarf	NA	6	NA
Srp72	signal recognition particle 72 [Source:MGI Symbol;Acc:MGI:1333795]	ENSMUSG00000036323	5	76974683	76999937	+	18	Dwarf	NA	3	NA
1700023E05Rik	RIKEN cDNA 1700023E05 gene [Source:MGI Symbol;Acc:MGI:1919118]	ENSMUSG00000029248	5	77016023	77061529	+	30	Dwarf	NA	3	NA
Hopx	HOP homeobox [Source:MGI Symbol;Acc:MGI:1916782]	ENSMUSG00000059325	5	77086443	77115161	-	24	Dwarf	NA	5	NA
Gm15830	predicted gene 15830 [Source:MGI Symbol;Acc:MGI:3801917]	ENSMUSG00000087541	5	77094532	77102303	+	11	Dwarf	NA	2	NA
Ugt2b1	UDP glucuronosyltransferase 2 family, polypeptide B1 [Source:MGI Symbol;Acc:MGI:1919023]	ENSMUSG00000035836	5	86916638	86926530	-	4	Dwarf	NA	2	NA
Ugt2b35	UDP glucuronosyltransferase 2 family, polypeptide B35 [Source:MGI Symbol;Acc:MGI:3576100]	ENSMUSG00000035811	5	87000860	87011674	+	4	Dwarf	NA	2	NA
Ugt2b36	UDP glucuronosyltransferase 2 family, polypeptide B36 [Source:MGI Symbol;Acc:MGI:3576103]	ENSMUSG00000070704	5	87065927	87092555	-	7	Dwarf	NA	2	NA
Ugt2b5	UDP glucuronosyltransferase 2 family, polypeptide B5 [Source:MGI Symbol;Acc:MGI:98900]	ENSMUSG00000054630	5	87124956	87140340	-	4	Dwarf	NA	2	NA
Rufy3	RUN and FYVE domain containing 3 [Source:MGI Symbol;Acc:MGI:106484]	ENSMUSG00000029291	5	88583574	88642671	+	28	Dwarf	NA	3	NA
Gc	group specific component [Source:MGI Symbol;Acc:MGI:95669]	ENSMUSG00000035540	5	89417511	89457898	-	12	Dwarf	NA	4	NA
Alb	albumin [Source:MGI Symbol;Acc:MGI:87991]	ENSMUSG00000029368	5	90460889	90476603	+	8	Dwarf	NA	2	NA
Uso1	USO1 homolog, vesicle docking protein (yeast) [Source:MGI Symbol;Acc:MGI:1929095]	ENSMUSG00000029407	5	92137938	92202794	+	42	Dwarf	NA	4	NA
Art3	ADP-ribosyltransferase 3 [Source:MGI Symbol;Acc:MGI:1202729]	ENSMUSG00000034842	5	92331827	92414628	+	54	Dwarf	NA	2	NA
Cxcl11	chemokine (C-X-C motif) ligand 11 [Source:MGI Symbol;Acc:MGI:1860203]	ENSMUSG00000060183	5	92359544	92365485	-	6	Dwarf	NA	2	NA
Nup54	nucleoporin 54 [Source:MGI Symbol;Acc:MGI:1920460]	ENSMUSG00000034826	5	92415540	92435219	-	15	Dwarf	NA	2	NA
Shroom3	shroom family member 3 [Source:MGI Symbol;Acc:MGI:1351655]	ENSMUSG00000029381	5	92683435	92965318	+	145	Dwarf	NA	4	NA
Sowahb	sosondowah ankyrin repeat domain family member B [Source:MGI Symbol;Acc:MGI:1925338]	ENSMUSG00000045314	5	93041123	93045022	-	8	Dwarf	NA	2	NA
Fras1	Fraser syndrome 1 homolog (human) [Source:MGI Symbol;Acc:MGI:2385368]	ENSMUSG00000034687	5	96373955	96784728	+	189	Dwarf	NA	2	NA
Bmp2k	BMP2 inducible kinase [Source:MGI Symbol;Acc:MGI:2155456]	ENSMUSG00000034663	5	96997689	97091867	+	62	Dwarf	NA	2	NA
Prkg2	protein kinase, cGMP-dependent, type II [Source:MGI Symbol;Acc:MGI:108173]	ENSMUSG00000029334	5	98929773	99037351	-	62	Dwarf	NA	2	NA
Sec31a	Sec31 homolog A (S. cerevisiae) [Source:MGI Symbol;Acc:MGI:1916412]	ENSMUSG00000035325	5	100361650	100416234	-	42	Dwarf	NA	2	NA
Wdfy3	WD repeat and FYVE domain containing 3 [Source:MGI Symbol;Acc:MGI:1096875]	ENSMUSG00000043940	5	101832956	102069921	-	214	Dwarf	NA	5	NA
Arhgap24	Rho GTPase activating protein 24 [Source:MGI Symbol;Acc:MGI:1922647]	ENSMUSG00000057315	5	102481391	102897936	+	179	Dwarf	NA	4	NA
Ptpn13	protein tyrosine phosphatase, non-receptor type 13 [Source:MGI Symbol;Acc:MGI:103293]	ENSMUSG00000034573	5	103425192	103598359	+	118	Dwarf	NA	2	NA
Aff1	AF4/FMR2 family, member 1 [Source:MGI Symbol;Acc:MGI:1100819]	ENSMUSG00000029313	5	103692374	103855322	+	100	Dwarf	NA	5	NA
Lrrc8d	leucine rich repeat containing 8D [Source:MGI Symbol;Acc:MGI:1922368]	ENSMUSG00000046079	5	105699969	105832436	+	82	Dwarf	NA	11	NA
Gm15817	predicted gene 15817 [Source:MGI Symbol;Acc:MGI:3802116]	ENSMUSG00000084878	5	105814773	105818988	-	4	Dwarf	NA	2	NA
Tgfbr3	transforming growth factor, beta receptor III [Source:MGI Symbol;Acc:MGI:104637]	ENSMUSG00000029287	5	107106570	107289629	-	109	Dwarf	NA	5	NA
Evi5	ecotropic viral integration site 5 [Source:MGI Symbol;Acc:MGI:104736]	ENSMUSG00000011831	5	107744795	107875107	-	53	Dwarf	NA	3	NA
Dgkq	diacylglycerol kinase, theta [Source:MGI Symbol;Acc:MGI:102918]	ENSMUSG00000004815	5	108646693	108669672	-	16	Dwarf	NA	2	NA
Idua	iduronidase, alpha-L- [Source:MGI Symbol;Acc:MGI:96418]	ENSMUSG00000033540	5	108660331	108684557	+	18	Dwarf	NA	5	NA
Slc26a1	solute carrier family 26 (sulfate transporter), member 1 [Source:MGI Symbol;Acc:MGI:2385894]	ENSMUSG00000046959	5	108669878	108675569	-	6	Dwarf	NA	5	NA
Fbrsl1	fibrosin-like 1 [Source:MGI Symbol;Acc:MGI:1920907]	ENSMUSG00000043323	5	110361754	110448503	-	56	Dwarf	NA	6	NA
Ttc28	tetratricopeptide repeat domain 28 [Source:MGI Symbol;Acc:MGI:2140873]	ENSMUSG00000033209	5	110879803	111289780	+	247	Dwarf	NA	2	NA
Tpst2	protein-tyrosine sulfotransferase 2 [Source:MGI Symbol;Acc:MGI:1309516]	ENSMUSG00000029344	5	112276691	112315361	+	33	Dwarf	NA	8	NA
Crybb3	crystallin, beta B3 [Source:MGI Symbol;Acc:MGI:102717]	ENSMUSG00000029352	5	113075839	113081584	-	10	Dwarf	NA	2	NA
2900026A02Rik	RIKEN cDNA 2900026A02 gene [Source:MGI Symbol;Acc:MGI:1920194]	ENSMUSG00000051339	5	113086323	113163351	-	66	Dwarf	NA	9	NA
Ube3b	ubiquitin protein ligase E3B [Source:MGI Symbol;Acc:MGI:1891295]	ENSMUSG00000029577	5	114380628	114421168	+	61	Dwarf	NA	3	NA
Gm13790	predicted gene 13790 [Source:MGI Symbol;Acc:MGI:3650747]	ENSMUSG00000086302	5	114551289	114554016	+	4	Dwarf	NA	2	NA
Oasl1	2'-5' oligoadenylate synthetase-like 1 [Source:MGI Symbol;Acc:MGI:2180849]	ENSMUSG00000041827	5	114923240	114937915	+	13	Dwarf	NA	2	NA
Gm13824	predicted gene 13824 [Source:MGI Symbol;Acc:MGI:3652225]	ENSMUSG00000086054	5	114968784	114998046	+	25	Dwarf	NA	2	NA
Gm13825	predicted gene 13825 [Source:MGI Symbol;Acc:MGI:3652220]	ENSMUSG00000086140	5	114968823	114971400	+	5	Dwarf	NA	2	NA
Pxn	paxillin [Source:MGI Symbol;Acc:MGI:108295]	ENSMUSG00000029528	5	115506676	115555987	+	58	Dwarf	NA	2	NA
Gcn1l1	GCN1 general control of amino-acid synthesis 1-like 1 (yeast) [Source:MGI Symbol;Acc:MGI:2444248]	ENSMUSG00000041638	5	115565254	115622656	+	71	Dwarf	NA	3	NA
Cit	citron [Source:MGI Symbol;Acc:MGI:105313]	ENSMUSG00000029516	5	115845278	116008947	+	201	Dwarf	NA	4	NA
Hspb8	heat shock protein 8 [Source:MGI Symbol;Acc:MGI:2135756]	ENSMUSG00000041548	5	116408491	116422864	-	14	Dwarf	NA	2	NA
Suds3	suppressor of defective silencing 3 homolog (S. cerevisiae) [Source:MGI Symbol;Acc:MGI:1919204]	ENSMUSG00000066900	5	117091682	117115993	-	36	Dwarf	NA	6	NA
Wsb2	WD repeat and SOCS box-containing 2 [Source:MGI Symbol;Acc:MGI:2144041]	ENSMUSG00000029364	5	117357304	117378601	+	22	Dwarf	NA	8	NA
Rfc5	replication factor C (activator 1) 5 [Source:MGI Symbol;Acc:MGI:1919401]	ENSMUSG00000029363	5	117378103	117389047	-	14	Dwarf	NA	2	NA
Fbxo21	F-box protein 21 [Source:MGI Symbol;Acc:MGI:1924223]	ENSMUSG00000032898	5	117976770	118010191	+	31	Dwarf	NA	2	NA
2410131K14Rik	RIKEN cDNA 2410131K14 gene [Source:MGI Symbol;Acc:MGI:1924042]	ENSMUSG00000032840	5	118245227	118266093	+	17	Dwarf	NA	2	NA
Med13l	mediator complex subunit 13-like [Source:MGI Symbol;Acc:MGI:2670178]	ENSMUSG00000018076	5	118560719	118765435	+	135	Dwarf	NA	4	NA
Sds	serine dehydratase [Source:MGI Symbol;Acc:MGI:98270]	ENSMUSG00000029597	5	120476531	120483932	+	10	Dwarf	NA	2	NA
Slc24a6	solute carrier family 24 (sodium/potassium/calcium exchanger), member 6 [Source:MGI Symbol;Acc:MGI:2180781]	ENSMUSG00000032754	5	120511168	120534024	+	25	Dwarf	NA	3	NA
Tpcn1	two pore channel 1 [Source:MGI Symbol;Acc:MGI:2182472]	ENSMUSG00000032741	5	120534160	120588613	-	60	Dwarf	NA	13	NA
Dtx1	deltex 1 homolog (Drosophila) [Source:MGI Symbol;Acc:MGI:1352744]	ENSMUSG00000029603	5	120680202	120711927	-	34	Dwarf	NA	2	NA
Aldh2	aldehyde dehydrogenase 2, mitochondrial [Source:MGI Symbol;Acc:MGI:99600]	ENSMUSG00000029455	5	121566027	121593824	-	34	Dwarf	NA	8	NA
Atxn2	ataxin 2 [Source:MGI Symbol;Acc:MGI:1277223]	ENSMUSG00000042605	5	121711337	121816493	+	50	Dwarf	NA	4	NA
Pptc7	PTC7 protein phosphatase homolog (S. cerevisiae) [Source:MGI Symbol;Acc:MGI:2444593]	ENSMUSG00000038582	5	122284365	122324281	+	38	Dwarf	NA	4	NA
Rad9b	RAD9 homolog B (S. cerevisiae) [Source:MGI Symbol;Acc:MGI:2385231]	ENSMUSG00000038569	5	122323223	122354233	-	25	Dwarf	NA	2	NA
Atp2a2	ATPase, Ca++ transporting, cardiac muscle, slow twitch 2 [Source:MGI Symbol;Acc:MGI:88110]	ENSMUSG00000029467	5	122442702	122502225	-	41	Dwarf	NA	5	NA
Camkk2	calcium/calmodulin-dependent protein kinase kinase 2, beta [Source:MGI Symbol;Acc:MGI:2444812]	ENSMUSG00000029471	5	122731173	122779410	-	49	Dwarf	NA	2	NA
Tmem120b	transmembrane protein 120B [Source:MGI Symbol;Acc:MGI:3603158]	ENSMUSG00000054434	5	123068415	123117749	+	41	Dwarf	NA	6	NA
AI480526	expressed sequence AI480526 [Source:MGI Symbol;Acc:MGI:2140910]	ENSMUSG00000090086	5	123133723	123141666	-	14	Dwarf	NA	2	NA
Hpd	4-hydroxyphenylpyruvic acid dioxygenase [Source:MGI Symbol;Acc:MGI:96213]	ENSMUSG00000029445	5	123171807	123182725	-	11	Dwarf	NA	8	NA
Setd8	SET domain containing (lysine methyltransferase) 8 [Source:MGI Symbol;Acc:MGI:1915206]	ENSMUSG00000049327	5	124439930	124462308	+	21	Dwarf	NA	3	NA
Dnahc10	dynein, axonemal, heavy chain 10 [Source:MGI Symbol;Acc:MGI:1860299]	ENSMUSG00000038011	5	124725085	124834308	+	94	Dwarf	NA	2	NA
Zfp664	zinc finger protein 664 [Source:MGI Symbol;Acc:MGI:2442505]	ENSMUSG00000079215	5	124862691	124902693	+	26	Dwarf	NA	3	NA
Scarb1	scavenger receptor class B, member 1 [Source:MGI Symbol;Acc:MGI:893578]	ENSMUSG00000037936	5	125277087	125341094	-	58	Dwarf	NA	6	NA
Dhx37	DEAH (Asp-Glu-Ala-His) box polypeptide 37 [Source:MGI Symbol;Acc:MGI:3028576]	ENSMUSG00000029480	5	125414406	125434048	-	20	Dwarf	NA	2	NA
Bri3bp	Bri3 binding protein [Source:MGI Symbol;Acc:MGI:1924059]	ENSMUSG00000037905	5	125441568	125460872	+	21	Dwarf	NA	2	NA
Slc15a4	solute carrier family 15, member 4 [Source:MGI Symbol;Acc:MGI:2140796]	ENSMUSG00000029416	5	127595664	127632897	-	21	Dwarf	NA	2	NA
Tmem132d	transmembrane protein 132D [Source:MGI Symbol;Acc:MGI:3044963]	ENSMUSG00000034310	5	127783491	128433077	-	312	Dwarf	NA	2	NA
0610007L01Rik	RIKEN cDNA 0610007L01 gene [Source:MGI Symbol;Acc:MGI:1918917]	ENSMUSG00000053094	5	130219744	130243765	+	19	Dwarf	NA	2	NA
Tyw1	tRNA-yW synthesizing protein 1 homolog (S. cerevisiae) [Source:MGI Symbol;Acc:MGI:2141161]	ENSMUSG00000056310	5	130255619	130341563	+	74	Dwarf	NA	2	NA
Auts2	autism susceptibility candidate 2 [Source:MGI Symbol;Acc:MGI:1919847]	ENSMUSG00000029673	5	131437335	132543344	-	572	Dwarf	NA	2	NA
Wbscr16	Williams-Beuren syndrome chromosome region 16 homolog (human) [Source:MGI Symbol;Acc:MGI:2137600]	ENSMUSG00000061979	5	134148054	134176774	-	30	Dwarf	NA	3	NA
Gtf2i	general transcription factor II I [Source:MGI Symbol;Acc:MGI:1202722]	ENSMUSG00000060261	5	134237834	134314760	-	87	Dwarf	NA	6	NA
Gtf2ird1	general transcription factor II I repeat domain-containing 1 [Source:MGI Symbol;Acc:MGI:1861942]	ENSMUSG00000023079	5	134357669	134456716	-	82	Dwarf	NA	6	NA
Eif4h	eukaryotic translation initiation factor 4H [Source:MGI Symbol;Acc:MGI:1341822]	ENSMUSG00000040731	5	134619880	134639348	-	16	Dwarf	NA	2	NA
Eln	elastin [Source:MGI Symbol;Acc:MGI:95317]	ENSMUSG00000029675	5	134703781	134747241	-	27	Dwarf	NA	2	NA
Wbscr25	Williams Beuren syndrome chromosome region 25 (human) [Source:MGI Symbol;Acc:MGI:1918554]	ENSMUSG00000054909	5	134987433	135001350	-	11	Dwarf	NA	2	NA
Mlxipl	MLX interacting protein-like [Source:MGI Symbol;Acc:MGI:1927999]	ENSMUSG00000005373	5	135106891	135138382	+	28	Dwarf	NA	5	NA
Por	P450 (cytochrome) oxidoreductase [Source:MGI Symbol;Acc:MGI:97744]	ENSMUSG00000005514	5	135670033	135735326	+	53	Dwarf	NA	4	NA
Ywhag	tyrosine 3-monooxygenase/tryptophan 5-monooxygenase activation protein, gamma polypeptide [Source:MGI Symbol;Acc:MGI:108109]	ENSMUSG00000051391	5	135908409	135934616	-	23	Dwarf	NA	3	NA
Cux1	cut-like homeobox 1 [Source:MGI Symbol;Acc:MGI:88568]	ENSMUSG00000029705	5	136248135	136567490	-	148	Dwarf	NA	4	NA
Gm16599	predicted gene, 16599 [Source:MGI Symbol;Acc:MGI:4439523]	ENSMUSG00000086220	5	136274996	136417894	+	70	Dwarf	NA	2	NA
Agfg2	ArfGAP with FG repeats 2 [Source:MGI Symbol;Acc:MGI:2443267]	ENSMUSG00000029722	5	137650483	137684726	-	29	Dwarf	NA	4	NA
Fam20c	family with sequence similarity 20, member C [Source:MGI Symbol;Acc:MGI:2136853]	ENSMUSG00000025854	5	138754514	138810077	+	48	Dwarf	NA	3	NA
Cox19	COX19 cytochrome c oxidase assembly homolog (S. cerevisiae) [Source:MGI Symbol;Acc:MGI:1915283]	ENSMUSG00000045438	5	139336189	139345233	-	13	Dwarf	NA	3	NA
3110082I17Rik	RIKEN cDNA 3110082I17 gene [Source:MGI Symbol;Acc:MGI:1920462]	ENSMUSG00000053553	5	139359739	139460502	-	91	Dwarf	NA	12	NA
Gpr146	G protein-coupled receptor 146 [Source:MGI Symbol;Acc:MGI:1933113]	ENSMUSG00000044197	5	139377742	139396415	+	22	Dwarf	NA	7	NA
Zfand2a	zinc finger, AN1-type domain 2A [Source:MGI Symbol;Acc:MGI:2140729]	ENSMUSG00000053581	5	139471211	139484549	-	14	Dwarf	NA	3	NA
Elfn1	leucine rich repeat and fibronectin type III, extracellular 1 [Source:MGI Symbol;Acc:MGI:2442479]	ENSMUSG00000048988	5	139907943	139974711	+	50	Dwarf	NA	2	NA
Mad1l1	MAD1 mitotic arrest deficient 1-like 1 [Source:MGI Symbol;Acc:MGI:1341857]	ENSMUSG00000029554	5	140008689	140321552	-	186	Dwarf	NA	5	NA
Gna12	guanine nucleotide binding protein, alpha 12 [Source:MGI Symbol;Acc:MGI:95767]	ENSMUSG00000000149	5	140758408	140830431	-	47	Dwarf	NA	4	NA
Foxk1	forkhead box K1 [Source:MGI Symbol;Acc:MGI:1347488]	ENSMUSG00000056493	5	142401497	142462014	+	62	Dwarf	NA	3	NA
Actb	actin, beta [Source:MGI Symbol;Acc:MGI:87904]	ENSMUSG00000029580	5	142903115	142906754	-	8	Dwarf	NA	2	NA
Gm20635	predicted gene 20635 [Source:MGI Symbol;Acc:MGI:5313082]	ENSMUSG00000093720	5	143390730	143403748	-	12	Dwarf	NA	2	NA
Kdelr2	KDEL (Lys-Asp-Glu-Leu) endoplasmic reticulum protein retention receptor 2 [Source:MGI Symbol;Acc:MGI:1914163]	ENSMUSG00000079111	5	143403820	143421900	+	18	Dwarf	NA	3	NA
Rac1	RAS-related C3 botulinum substrate 1 [Source:MGI Symbol;Acc:MGI:97845]	ENSMUSG00000001847	5	143505478	143528036	-	21	Dwarf	NA	2	NA
Cyth3	cytohesin 3 [Source:MGI Symbol;Acc:MGI:1335107]	ENSMUSG00000018001	5	143622447	143710250	+	61	Dwarf	NA	3	NA
Bri3	brain protein I3 [Source:MGI Symbol;Acc:MGI:1933174]	ENSMUSG00000047843	5	144244437	144446757	+	124	Dwarf	NA	5	NA
Baiap2l1	BAI1-associated protein 2-like 1 [Source:MGI Symbol;Acc:MGI:1914148]	ENSMUSG00000038859	5	144264526	144358112	-	62	Dwarf	NA	2	NA
Smurf1	SMAD specific E3 ubiquitin protein ligase 1 [Source:MGI Symbol;Acc:MGI:1923038]	ENSMUSG00000038780	5	144876495	144965847	-	71	Dwarf	NA	5	NA
Cyp3a25	cytochrome P450, family 3, subfamily a, polypeptide 25 [Source:MGI Symbol;Acc:MGI:1930638]	ENSMUSG00000029630	5	145977194	146009618	-	8	Dwarf	NA	6	NA
Mtif3	mitochondrial translational initiation factor 3 [Source:MGI Symbol;Acc:MGI:1923616]	ENSMUSG00000016510	5	146951573	146963800	-	16	Dwarf	NA	2	NA
Prhoxnb	parahox cluster neighbor [Source:MGI Symbol;Acc:MGI:3647519]	ENSMUSG00000075543	5	147314986	147322440	-	10	Dwarf	NA	3	NA
Slc46a3	solute carrier family 46, member 3 [Source:MGI Symbol;Acc:MGI:1918956]	ENSMUSG00000029650	5	147878437	147894815	-	19	Dwarf	NA	2	NA
Katnal1	katanin p60 subunit A-like 1 [Source:MGI Symbol;Acc:MGI:2387638]	ENSMUSG00000041298	5	148874332	148995223	-	92	Dwarf	NA	4	NA
Gm15406	predicted gene 15406 [Source:MGI Symbol;Acc:MGI:3705112]	ENSMUSG00000085237	5	148948897	148996566	-	36	Dwarf	NA	2	NA
1810059H22Rik	RIKEN cDNA 1810059H22 gene [Source:MGI Symbol;Acc:MGI:1917070]	ENSMUSG00000085455	5	148953748	148970122	-	14	Dwarf	NA	2	NA
N4bp2l1	NEDD4 binding protein 2-like 1 [Source:MGI Symbol;Acc:MGI:2140872]	ENSMUSG00000041132	5	150571643	150594525	-	19	Dwarf	NA	2	NA
Stard13	StAR-related lipid transfer (START) domain containing 13 [Source:MGI Symbol;Acc:MGI:2385331]	ENSMUSG00000016128	5	151037628	151233836	-	106	Dwarf	NA	4	NA
Ppp1r9a	protein phosphatase 1, regulatory (inhibitor) subunit 9A [Source:MGI Symbol;Acc:MGI:2442401]	ENSMUSG00000032827	6	4902917	5165661	+	163	Dwarf	NA	4	NA
Slc25a13	solute carrier family 25 (mitochondrial carrier, adenine nucleotide translocator), member 13 [Source:MGI Symbol;Acc:MGI:1354721]	ENSMUSG00000015112	6	6041218	6217118	-	119	Dwarf	NA	7	NA
Gm20619	predicted gene 20619 [Source:MGI Symbol;Acc:MGI:5313066]	ENSMUSG00000093482	6	6248687	6378675	+	59	Dwarf	NA	3	NA
Col28a1	collagen, type XXVIII, alpha 1 [Source:MGI Symbol;Acc:MGI:2685312]	ENSMUSG00000068794	6	7997808	8192617	-	55	Dwarf	NA	2	NA
Gm16039	predicted gene 16039 [Source:MGI Symbol;Acc:MGI:3840148]	ENSMUSG00000089862	6	8259288	8597480	+	133	Dwarf	NA	3	NA
St7	suppression of tumorigenicity 7 [Source:MGI Symbol;Acc:MGI:1927450]	ENSMUSG00000029534	6	17692933	17943025	+	103	Dwarf	NA	2	NA
A430107O13Rik	RIKEN cDNA A430107O13 gene [Source:MGI Symbol;Acc:MGI:2444814]	ENSMUSG00000062980	6	21985916	22256404	+	139	Dwarf	NA	7	NA
Aass	aminoadipate-semialdehyde synthase [Source:MGI Symbol;Acc:MGI:1353573]	ENSMUSG00000029695	6	23072173	23132986	-	21	Dwarf	NA	4	NA
Snd1	staphylococcal nuclease and tudor domain containing 1 [Source:MGI Symbol;Acc:MGI:1929266]	ENSMUSG00000001424	6	28475139	28935162	+	214	Dwarf	NA	4	NA
Lrrc4	leucine rich repeat containing 4 [Source:MGI Symbol;Acc:MGI:2182081]	ENSMUSG00000049939	6	28661831	28831747	-	79	Dwarf	NA	2	NA
Irf5	interferon regulatory factor 5 [Source:MGI Symbol;Acc:MGI:1350924]	ENSMUSG00000029771	6	29526625	29541869	+	15	Dwarf	NA	3	NA
Tnpo3	transportin 3 [Source:MGI Symbol;Acc:MGI:1196412]	ENSMUSG00000012535	6	29540827	29609887	-	25	Dwarf	NA	2	NA
Ahcyl2	S-adenosylhomocysteine hydrolase-like 2 [Source:MGI Symbol;Acc:MGI:1921590]	ENSMUSG00000029772	6	29768011	29912310	+	57	Dwarf	NA	2	NA
Cpa2	carboxypeptidase A2, pancreatic [Source:MGI Symbol;Acc:MGI:3617840]	ENSMUSG00000071553	6	30541582	30564476	+	18	Dwarf	NA	3	NA
AB041803	cDNA sequence AB041803 [Source:MGI Symbol;Acc:MGI:2673128]	ENSMUSG00000044471	6	31165523	31218433	-	41	Dwarf	NA	6	NA
2210408F21Rik	RIKEN cDNA 2210408F21 gene [Source:MGI Symbol;Acc:MGI:1920902]	ENSMUSG00000087380	6	31220351	31337404	+	75	Dwarf	NA	3	NA
Wdr91	WD repeat domain 91 [Source:MGI Symbol;Acc:MGI:2141558]	ENSMUSG00000058486	6	34880426	34910876	-	28	Dwarf	NA	3	NA
Slc13a4	solute carrier family 13 (sodium/sulfate symporters), member 4 [Source:MGI Symbol;Acc:MGI:2442367]	ENSMUSG00000029843	6	35267957	35308131	-	29	Dwarf	NA	2	NA
Akr1d1	aldo-keto reductase family 1, member D1 [Source:MGI Symbol;Acc:MGI:2384785]	ENSMUSG00000038641	6	37530173	37568815	+	15	Dwarf	NA	2	NA
Zc3hav1	zinc finger CCCH type, antiviral 1 [Source:MGI Symbol;Acc:MGI:1926031]	ENSMUSG00000029826	6	38305286	38354603	-	35	Dwarf	NA	2	NA
Hipk2	homeodomain interacting protein kinase 2 [Source:MGI Symbol;Acc:MGI:1314872]	ENSMUSG00000061436	6	38694390	38876165	-	77	Dwarf	NA	2	NA
Tbxas1	thromboxane A synthase 1, platelet [Source:MGI Symbol;Acc:MGI:98497]	ENSMUSG00000029925	6	38875404	39084585	+	136	Dwarf	NA	2	NA
Gm5567	predicted gene 5567 [Source:MGI Symbol;Acc:MGI:3647581]	ENSMUSG00000057716	6	40110253	40248353	+	66	Dwarf	NA	2	NA
Zyx	zyxin [Source:MGI Symbol;Acc:MGI:103072]	ENSMUSG00000029860	6	42349828	42360146	+	11	Dwarf	NA	2	NA
Epha1	Eph receptor A1 [Source:MGI Symbol;Acc:MGI:107381]	ENSMUSG00000029859	6	42358487	42373268	-	13	Dwarf	NA	3	NA
Sspo	SCO-spondin [Source:MGI Symbol;Acc:MGI:2674311]	ENSMUSG00000029797	6	48448229	48501250	+	33	Dwarf	NA	2	NA
Repin1	replication initiator 1 [Source:MGI Symbol;Acc:MGI:1889817]	ENSMUSG00000052751	6	48593883	48599082	+	8	Dwarf	NA	4	NA
Igf2bp3	insulin-like growth factor 2 mRNA binding protein 3 [Source:MGI Symbol;Acc:MGI:1890359]	ENSMUSG00000029814	6	49085221	49214954	-	67	Dwarf	NA	2	NA
Mpp6	membrane protein, palmitoylated 6 (MAGUK p55 subfamily member 6) [Source:MGI Symbol;Acc:MGI:1927340]	ENSMUSG00000038388	6	50110241	50198598	+	31	Dwarf	NA	2	NA
Osbpl3	oxysterol binding protein-like 3 [Source:MGI Symbol;Acc:MGI:1918970]	ENSMUSG00000029822	6	50293330	50456201	-	115	Dwarf	NA	5	NA
Skap2	src family associated phosphoprotein 2 [Source:MGI Symbol;Acc:MGI:1889206]	ENSMUSG00000059182	6	51859166	52012549	-	60	Dwarf	NA	2	NA
Hibadh	3-hydroxyisobutyrate dehydrogenase [Source:MGI Symbol;Acc:MGI:1889802]	ENSMUSG00000029776	6	52546228	52640389	-	40	Dwarf	NA	3	NA
Chn2	chimerin (chimaerin) 2 [Source:MGI Symbol;Acc:MGI:1917243]	ENSMUSG00000004633	6	54039554	54301810	+	128	Dwarf	NA	3	NA
Gm15527	predicted gene 15527 [Source:MGI Symbol;Acc:MGI:3782974]	ENSMUSG00000086946	6	54245742	54279076	-	18	Dwarf	NA	2	NA
Fkbp14	FK506 binding protein 14 [Source:MGI Symbol;Acc:MGI:2387639]	ENSMUSG00000038074	6	54577604	54597344	-	17	Dwarf	NA	2	NA
Plekha8	pleckstrin homology domain containing, family A (phosphoinositide binding specific) member 8 [Source:MGI Symbol;Acc:MGI:2681164]	ENSMUSG00000005225	6	54595111	54645839	+	28	Dwarf	NA	2	NA
Kbtbd2	kelch repeat and BTB (POZ) domain containing 2 [Source:MGI Symbol;Acc:MGI:2384811]	ENSMUSG00000059486	6	56777524	56797813	-	12	Dwarf	NA	2	NA
Il23r	interleukin 23 receptor [Source:MGI Symbol;Acc:MGI:2181693]	ENSMUSG00000049093	6	67422932	67491855	-	21	Dwarf	NA	2	NA
Fabp1	fatty acid binding protein 1, liver [Source:MGI Symbol;Acc:MGI:95479]	ENSMUSG00000054422	6	71199827	71205023	+	5	Dwarf	NA	5	NA
Smyd1	SET and MYND domain containing 1 [Source:MGI Symbol;Acc:MGI:104790]	ENSMUSG00000055027	6	71213940	71322233	-	45	Dwarf	NA	4	NA
Tmem150a	transmembrane protein 150A [Source:MGI Symbol;Acc:MGI:2385244]	ENSMUSG00000055912	6	72355447	72359762	+	5	Dwarf	NA	2	NA
Rnf181	ring finger protein 181 [Source:MGI Symbol;Acc:MGI:1913760]	ENSMUSG00000055850	6	72359714	72362721	-	6	Dwarf	NA	2	NA
Fam176a	family with sequence similarity 176, member A [Source:MGI Symbol;Acc:MGI:2385247]	ENSMUSG00000035104	6	82041043	82093099	+	34	Dwarf	NA	3	NA
Hk2	hexokinase 2 [Source:MGI Symbol;Acc:MGI:1315197]	ENSMUSG00000000628	6	82725025	82774454	-	49	Dwarf	NA	3	NA
Sema4f	sema domain, immunoglobulin domain (Ig), TM domain, and short cytoplasmic domain [Source:MGI Symbol;Acc:MGI:1340055]	ENSMUSG00000000627	6	82911885	82939769	-	23	Dwarf	NA	2	NA
Gm11128	predicted gene 11128 [Source:MGI Symbol;Acc:MGI:3779382]	ENSMUSG00000079495	6	85808024	85820954	-	5	Dwarf	NA	2	NA
Cml5	camello-like 5 [Source:MGI Symbol;Acc:MGI:1916299]	ENSMUSG00000079494	6	85817221	85820972	-	3	Dwarf	NA	2	NA
Cml1	camello-like 1 [Source:MGI Symbol;Acc:MGI:1913366]	ENSMUSG00000057103	6	85910154	85915687	-	6	Dwarf	NA	2	NA
Tprkb	Tp53rk binding protein [Source:MGI Symbol;Acc:MGI:1917036]	ENSMUSG00000054226	6	85915738	85930284	+	7	Dwarf	NA	2	NA
Rab7	RAB7, member RAS oncogene family [Source:MGI Symbol;Acc:MGI:105068]	ENSMUSG00000079477	6	87999106	88045270	-	27	Dwarf	NA	5	NA
Mgll	monoglyceride lipase [Source:MGI Symbol;Acc:MGI:1346042]	ENSMUSG00000033174	6	88724412	88828360	+	92	Dwarf	NA	19	NA
Klf15	Kruppel-like factor 15 [Source:MGI Symbol;Acc:MGI:1929988]	ENSMUSG00000030087	6	90462576	90475238	+	15	Dwarf	NA	3	NA
Aldh1l1	aldehyde dehydrogenase 1 family, member L1 [Source:MGI Symbol;Acc:MGI:1340024]	ENSMUSG00000030088	6	90486427	90600203	+	59	Dwarf	NA	15	NA
Slc41a3	solute carrier family 41, member 3 [Source:MGI Symbol;Acc:MGI:1918949]	ENSMUSG00000030089	6	90604725	90646412	+	36	Dwarf	NA	2	NA
Tmem43	transmembrane protein 43 [Source:MGI Symbol;Acc:MGI:1921372]	ENSMUSG00000030095	6	91473703	91488459	+	17	Dwarf	NA	2	NA
Slc6a6	solute carrier family 6 (neurotransmitter transporter, taurine), member 6 [Source:MGI Symbol;Acc:MGI:98488]	ENSMUSG00000030096	6	91684067	91759063	+	53	Dwarf	NA	3	NA
Slc25a26	solute carrier family 25 (mitochondrial carrier, phosphate carrier), member 26 [Source:MGI Symbol;Acc:MGI:1914832]	ENSMUSG00000045100	6	94500314	94604648	+	36	Dwarf	NA	2	NA
Lrig1	leucine-rich repeats and immunoglobulin-like domains 1 [Source:MGI Symbol;Acc:MGI:107935]	ENSMUSG00000030029	6	94604529	94700158	-	47	Dwarf	NA	3	NA
Fam19a1	family with sequence similarity 19, member A1 [Source:MGI Symbol;Acc:MGI:2443695]	ENSMUSG00000059187	6	96113154	96657198	+	168	Dwarf	NA	2	NA
Frmd4b	FERM domain containing 4B [Source:MGI Symbol;Acc:MGI:2141794]	ENSMUSG00000030064	6	97286867	97617541	-	187	Dwarf	NA	8	NA
Foxp1	forkhead box P1 [Source:MGI Symbol;Acc:MGI:1914004]	ENSMUSG00000030067	6	98925338	99522721	-	402	Dwarf	NA	7	NA
Gm20696	predicted gene 20696 [Source:MGI Symbol;Acc:MGI:5313143]	ENSMUSG00000030068	6	99257484	99666797	-	264	Dwarf	NA	6	NA
Shq1	SHQ1 homolog (S. cerevisiae) [Source:MGI Symbol;Acc:MGI:1919421]	ENSMUSG00000035378	6	100573081	100671157	-	60	Dwarf	NA	2	NA
Bhlhe40	basic helix-loop-helix family, member e40 [Source:MGI Symbol;Acc:MGI:1097714]	ENSMUSG00000030103	6	108660629	108666925	+	7	Dwarf	NA	3	NA
Cidec	cell death-inducing DFFA-like effector c [Source:MGI Symbol;Acc:MGI:95585]	ENSMUSG00000030278	6	113424634	113435760	-	9	Dwarf	NA	2	NA
Il17rc	interleukin 17 receptor C [Source:MGI Symbol;Acc:MGI:2159336]	ENSMUSG00000030281	6	113471427	113483140	+	15	Dwarf	NA	5	NA
Irak2	interleukin-1 receptor-associated kinase 2 [Source:MGI Symbol;Acc:MGI:2429603]	ENSMUSG00000060477	6	113638467	113695009	+	42	Dwarf	NA	12	NA
Hrh1	histamine receptor H1 [Source:MGI Symbol;Acc:MGI:107619]	ENSMUSG00000053004	6	114397936	114483296	+	41	Dwarf	NA	2	NA
Vgll4	vestigial like 4 (Drosophila) [Source:MGI Symbol;Acc:MGI:2652840]	ENSMUSG00000030315	6	114860628	114969994	-	47	Dwarf	NA	8	NA
Raf1	v-raf-leukemia viral oncogene 1 [Source:MGI Symbol;Acc:MGI:97847]	ENSMUSG00000000441	6	115618067	115676635	-	24	Dwarf	NA	2	NA
Anubl1	AN1, ubiquitin-like, homolog (Xenopus laevis) [Source:MGI Symbol;Acc:MGI:1914742]	ENSMUSG00000042213	6	116264222	116330298	+	19	Dwarf	NA	2	NA
2008-03-01	membrane-associated ring finger (C3HC4) 8 [Source:MGI Symbol;Acc:MGI:1919029]	ENSMUSG00000025702	6	116338024	116409540	+	14	Dwarf	NA	2	NA
Ret	ret proto-oncogene [Source:MGI Symbol;Acc:MGI:97902]	ENSMUSG00000030110	6	118151748	118197744	-	45	Dwarf	NA	2	NA
Bms1	BMS1 homolog, ribosome assembly protein (yeast) [Source:MGI Symbol;Acc:MGI:2446132]	ENSMUSG00000030138	6	118383383	118419417	-	24	Dwarf	NA	2	NA
Cacna2d4	calcium channel, voltage-dependent, alpha 2/delta subunit 4 [Source:MGI Symbol;Acc:MGI:2442632]	ENSMUSG00000041460	6	119236526	119352407	+	83	Dwarf	NA	2	NA
Adipor2	adiponectin receptor 2 [Source:MGI Symbol;Acc:MGI:93830]	ENSMUSG00000030168	6	119353150	119417483	-	35	Dwarf	NA	16	NA
Mical3	microtubule associated monoxygenase, calponin and LIM domain containing 3 [Source:MGI Symbol;Acc:MGI:2442733]	ENSMUSG00000003178	6	121007241	121081609	-	58	Dwarf	NA	4	NA
Pex26	peroxisomal biogenesis factor 26 [Source:MGI Symbol;Acc:MGI:1921293]	ENSMUSG00000067825	6	121183667	121198837	+	18	Dwarf	NA	3	NA
Usp18	ubiquitin specific peptidase 18 [Source:MGI Symbol;Acc:MGI:1344364]	ENSMUSG00000030107	6	121245906	121270916	+	17	Dwarf	NA	2	NA
Mug1	murinoglobulin 1 [Source:MGI Symbol;Acc:MGI:99837]	ENSMUSG00000059908	6	121838541	121889057	+	15	Dwarf	NA	9	NA
Apobec1	apolipoprotein B mRNA editing enzyme, catalytic polypeptide 1 [Source:MGI Symbol;Acc:MGI:103298]	ENSMUSG00000040613	6	122577792	122602444	-	12	Dwarf	NA	2	NA
Necap1	NECAP endocytosis associated 1 [Source:MGI Symbol;Acc:MGI:1914852]	ENSMUSG00000030327	6	122874557	122888934	+	11	Dwarf	NA	2	NA
C1rl	complement component 1, r subcomponent-like [Source:MGI Symbol;Acc:MGI:2660692]	ENSMUSG00000038527	6	124493113	124510643	+	13	Dwarf	NA	2	NA
Lpcat3	lysophosphatidylcholine acyltransferase 3 [Source:MGI Symbol;Acc:MGI:1315211]	ENSMUSG00000004270	6	124663027	124704418	+	35	Dwarf	NA	6	NA
Emg1	EMG1 nucleolar protein homolog (S. cerevisiae) [Source:MGI Symbol;Acc:MGI:1315195]	ENSMUSG00000004268	6	124704381	124712178	-	9	Dwarf	NA	3	NA
Cd4	CD4 antigen [Source:MGI Symbol;Acc:MGI:88335]	ENSMUSG00000023274	6	124864692	124888221	-	16	Dwarf	NA	3	NA
Lag3	lymphocyte-activation gene 3 [Source:MGI Symbol;Acc:MGI:106588]	ENSMUSG00000030124	6	124904361	124911705	-	8	Dwarf	NA	3	NA
Ptms	parathymosin [Source:MGI Symbol;Acc:MGI:1916452]	ENSMUSG00000030122	6	124913681	124917946	-	6	Dwarf	NA	2	NA
Iffo1	intermediate filament family orphan 1 [Source:MGI Symbol;Acc:MGI:2444516]	ENSMUSG00000038271	6	125145241	125161782	+	18	Dwarf	NA	2	NA
Gapdh	glyceraldehyde-3-phosphate dehydrogenase [Source:MGI Symbol;Acc:MGI:95640]	ENSMUSG00000057666	6	125161853	125166467	-	6	Dwarf	NA	2	NA
Tspan11	tetraspanin 11 [Source:MGI Symbol;Acc:MGI:1915748]	ENSMUSG00000030351	6	127887589	127953031	+	37	Dwarf	NA	2	NA
Tspan9	tetraspanin 9 [Source:MGI Symbol;Acc:MGI:1924558]	ENSMUSG00000030352	6	127961396	128143594	-	129	Dwarf	NA	5	NA
Pzp	pregnancy zone protein [Source:MGI Symbol;Acc:MGI:87854]	ENSMUSG00000030359	6	128483567	128526720	-	19	Dwarf	NA	10	NA
Clec2d	C-type lectin domain family 2, member d [Source:MGI Symbol;Acc:MGI:2135589]	ENSMUSG00000030157	6	129180615	129186534	+	4	Dwarf	NA	2	NA
Gabarapl1	gamma-aminobutyric acid (GABA) A receptor-associated protein-like 1 [Source:MGI Symbol;Acc:MGI:1914980]	ENSMUSG00000030161	6	129533200	129542331	+	9	Dwarf	NA	2	NA
Etv6	ets variant gene 6 (TEL oncogene) [Source:MGI Symbol;Acc:MGI:109336]	ENSMUSG00000030199	6	134035700	134270158	+	156	Dwarf	NA	11	NA
Bcl2l14	BCL2-like 14 (apoptosis facilitator) [Source:MGI Symbol;Acc:MGI:1914063]	ENSMUSG00000030200	6	134396318	134438736	+	16	Dwarf	NA	2	NA
Lrp6	low density lipoprotein receptor-related protein 6 [Source:MGI Symbol;Acc:MGI:1298218]	ENSMUSG00000030201	6	134446476	134566965	-	30	Dwarf	NA	2	NA
Cdkn1b	cyclin-dependent kinase inhibitor 1B [Source:MGI Symbol;Acc:MGI:104565]	ENSMUSG00000003031	6	134920401	134925513	+	6	Dwarf	NA	2	NA
Grin2b	glutamate receptor, ionotropic, NMDA2B (epsilon 2) [Source:MGI Symbol;Acc:MGI:95821]	ENSMUSG00000030209	6	135729826	136173511	-	133	Dwarf	NA	3	NA
Mgst1	microsomal glutathione S-transferase 1 [Source:MGI Symbol;Acc:MGI:1913850]	ENSMUSG00000008540	6	138140316	138156755	+	12	Dwarf	NA	7	NA
Plekha5	pleckstrin homology domain containing, family A member 5 [Source:MGI Symbol;Acc:MGI:1923802]	ENSMUSG00000030231	6	140424099	140594906	+	115	Dwarf	NA	4	NA
Slco1b2	solute carrier organic anion transporter family, member 1b2 [Source:MGI Symbol;Acc:MGI:1351899]	ENSMUSG00000030236	6	141629518	141686646	+	14	Dwarf	NA	5	NA
Slco1a1	solute carrier organic anion transporter family, member 1a1 [Source:MGI Symbol;Acc:MGI:1351891]	ENSMUSG00000041698	6	141907282	141946962	-	9	Dwarf	NA	2	NA
5730419I09Rik	RIKEN cDNA 5730419I09 gene [Source:MGI Symbol;Acc:MGI:1921991]	ENSMUSG00000030279	6	143010920	143100107	-	62	Dwarf	NA	3	NA
Sox5	SRY-box containing gene 5 [Source:MGI Symbol;Acc:MGI:98367]	ENSMUSG00000041540	6	143828425	144781977	-	365	Dwarf	NA	5	NA
Rassf8	Ras association (RalGDS/AF-6) domain family (N-terminal) member 8 [Source:MGI Symbol;Acc:MGI:1918573]	ENSMUSG00000030259	6	145746748	145821079	+	23	Dwarf	NA	5	NA
4833442J19Rik	RIKEN cDNA 4833442J19 gene [Source:MGI Symbol;Acc:MGI:2443575]	ENSMUSG00000039958	6	149139849	149151171	+	7	Dwarf	NA	5	NA
Zfp444	zinc finger protein 444 [Source:MGI Symbol;Acc:MGI:1923365]	ENSMUSG00000044876	7	6172226	6191349	+	15	Dwarf	NA	2	NA
Zbtb45	zinc finger and BTB domain containing 45 [Source:MGI Symbol;Acc:MGI:2685003]	ENSMUSG00000049600	7	13004936	13009822	-	8	Dwarf	NA	3	NA
2810007J24Rik	RIKEN cDNA 2810007J24 gene [Source:MGI Symbol;Acc:MGI:1924221]	ENSMUSG00000030378	7	14410686	14446769	-	8	Dwarf	NA	3	NA
Vmn1r90	vomeronasal 1 receptor 90 [Source:MGI Symbol;Acc:MGI:3612342]	ENSMUSG00000041596	7	14530654	14623066	-	26	Dwarf	NA	3	NA
Irf2bp1	interferon regulatory factor 2 binding protein 1 [Source:MGI Symbol;Acc:MGI:2442159]	ENSMUSG00000044030	7	19004065	19006761	+	7	Dwarf	NA	3	NA
Foxa3	forkhead box A3 [Source:MGI Symbol;Acc:MGI:1347477]	ENSMUSG00000040891	7	19013282	19023538	-	7	Dwarf	NA	3	NA
Irgq	immunity-related GTPase family, Q [Source:MGI Symbol;Acc:MGI:2667176]	ENSMUSG00000041037	7	24530648	24538599	+	12	Dwarf	NA	2	NA
Ethe1	ethylmalonic encephalopathy 1 [Source:MGI Symbol;Acc:MGI:1913321]	ENSMUSG00000064254	7	24587543	24608925	+	18	Dwarf	NA	2	NA
Grik5	glutamate receptor, ionotropic, kainate 5 (gamma 2) [Source:MGI Symbol;Acc:MGI:95818]	ENSMUSG00000003378	7	25009853	25072369	-	53	Dwarf	NA	2	NA
Dedd2	death effector domain-containing DNA binding protein 2 [Source:MGI Symbol;Acc:MGI:1914629]	ENSMUSG00000054499	7	25202840	25219859	-	18	Dwarf	NA	2	NA
Ceacam1	carcinoembryonic antigen-related cell adhesion molecule 1 [Source:MGI Symbol;Acc:MGI:1347245]	ENSMUSG00000074272	7	25461702	25477625	-	8	Dwarf	NA	3	NA
Atp5sl	ATP5S-like [Source:MGI Symbol;Acc:MGI:1913599]	ENSMUSG00000057229	7	25619414	25625551	+	9	Dwarf	NA	4	NA
Bckdha	branched chain ketoacid dehydrogenase E1, alpha polypeptide [Source:MGI Symbol;Acc:MGI:107701]	ENSMUSG00000060376	7	25629852	25658761	-	28	Dwarf	NA	2	NA
Cyp2a12	cytochrome P450, family 2, subfamily a, polypeptide 12 [Source:MGI Symbol;Acc:MGI:105055]	ENSMUSG00000060407	7	27029090	27036807	+	4	Dwarf	NA	2	NA
Cyp2f2	cytochrome P450, family 2, subfamily f, polypeptide 2 [Source:MGI Symbol;Acc:MGI:88608]	ENSMUSG00000052974	7	27119909	27133660	+	11	Dwarf	NA	5	NA
Gm15883	predicted gene 15883 [Source:MGI Symbol;Acc:MGI:3801875]	ENSMUSG00000086868	7	27124481	27130674	-	6	Dwarf	NA	2	NA
Egln2	EGL nine homolog 2 (C. elegans) [Source:MGI Symbol;Acc:MGI:1932287]	ENSMUSG00000058709	7	27158658	27166802	-	10	Dwarf	NA	3	NA
Akt2	thymoma viral proto-oncogene 2 [Source:MGI Symbol;Acc:MGI:104874]	ENSMUSG00000004056	7	27591552	27640826	+	35	Dwarf	NA	5	NA
Ppp1r14a	protein phosphatase 1, regulatory (inhibitor) subunit 14A [Source:MGI Symbol;Acc:MGI:1931139]	ENSMUSG00000037166	7	29289320	29293390	+	6	Dwarf	NA	4	NA
Sipa1l3	signal-induced proliferation-associated 1 like 3 [Source:MGI Symbol;Acc:MGI:1921456]	ENSMUSG00000030583	7	29320378	29505460	-	153	Dwarf	NA	2	NA
Zfp82	zinc finger protein 82 [Source:MGI Symbol;Acc:MGI:1890753]	ENSMUSG00000058447	7	30056038	30072823	-	13	Dwarf	NA	3	NA
Usf2	upstream transcription factor 2 [Source:MGI Symbol;Acc:MGI:99961]	ENSMUSG00000058239	7	30945252	30956803	-	11	Dwarf	NA	4	NA
Gm17077	predicted gene 17077 [Source:MGI Symbol;Acc:MGI:4937904]	ENSMUSG00000090357	7	30955825	30958004	+	5	Dwarf	NA	2	NA
Lsr	lipolysis stimulated lipoprotein receptor [Source:MGI Symbol;Acc:MGI:1927471]	ENSMUSG00000001247	7	30957409	30983169	-	26	Dwarf	NA	8	NA
Fxyd1	FXYD domain-containing ion transport regulator 1 [Source:MGI Symbol;Acc:MGI:1889273]	ENSMUSG00000036570	7	31051681	31055656	-	8	Dwarf	NA	2	NA
Hpn	hepsin [Source:MGI Symbol;Acc:MGI:1196620]	ENSMUSG00000001249	7	31098725	31115290	-	16	Dwarf	NA	4	NA
Dpy19l3	dpy-19-like 3 (C. elegans) [Source:MGI Symbol;Acc:MGI:2443952]	ENSMUSG00000043671	7	35685165	35754454	-	64	Dwarf	NA	6	NA
Zfp507	zinc finger protein 507 [Source:MGI Symbol;Acc:MGI:1916378]	ENSMUSG00000044452	7	35772346	35802989	-	26	Dwarf	NA	3	NA
Zfp141	zinc finger protein 141 [Source:MGI Symbol;Acc:MGI:3584269]	ENSMUSG00000092416	7	42473386	42505726	-	13	Dwarf	NA	2	NA
Myh14	myosin, heavy polypeptide 14 [Source:MGI Symbol;Acc:MGI:1919210]	ENSMUSG00000030739	7	44605803	44670843	-	58	Dwarf	NA	3	NA
Dhdh	dihydrodiol dehydrogenase (dimeric) [Source:MGI Symbol;Acc:MGI:1919005]	ENSMUSG00000011382	7	45472956	45488805	-	12	Dwarf	NA	5	NA
Tulp2	tubby-like protein 2 [Source:MGI Symbol;Acc:MGI:1861600]	ENSMUSG00000023467	7	45486262	45523632	+	35	Dwarf	NA	3	NA
Dbp	D site albumin promoter binding protein [Source:MGI Symbol;Acc:MGI:94866]	ENSMUSG00000059824	7	45705088	45710155	+	8	Dwarf	NA	2	NA
Sphk2	sphingosine kinase 2 [Source:MGI Symbol;Acc:MGI:1861380]	ENSMUSG00000057342	7	45709467	45718002	-	10	Dwarf	NA	4	NA
Sergef	secretion regulating guanine nucleotide exchange factor [Source:MGI Symbol;Acc:MGI:1351630]	ENSMUSG00000030839	7	46443168	46639807	-	147	Dwarf	NA	3	NA
Saa4	serum amyloid A 4 [Source:MGI Symbol;Acc:MGI:98224]	ENSMUSG00000040017	7	46728017	46732543	-	7	Dwarf	NA	2	NA
Gtf2h1	general transcription factor II H, polypeptide 1 [Source:MGI Symbol;Acc:MGI:1277216]	ENSMUSG00000006599	7	46796103	46823800	+	12	Dwarf	NA	2	NA
Spty2d1	SPT2, Suppressor of Ty, domain containing 1 (S. cerevisiae) [Source:MGI Symbol;Acc:MGI:2142062]	ENSMUSG00000049516	7	46990396	47008411	-	16	Dwarf	NA	3	NA
Mrgpra1	MAS-related GPR, member A1 [Source:MGI Symbol;Acc:MGI:3033095]	ENSMUSG00000050650	7	47334875	47354240	-	7	Dwarf	NA	2	NA
Mrgpra3	MAS-related GPR, member A3 [Source:MGI Symbol;Acc:MGI:2684085]	ENSMUSG00000078698	7	47588950	47601372	-	3	Dwarf	NA	2	NA
Mrgprb4	MAS-related GPR, member B4 [Source:MGI Symbol;Acc:MGI:3033119]	ENSMUSG00000070550	7	48198213	48199178	-	2	Dwarf	NA	2	NA
Csrp3	cysteine and glycine-rich protein 3 [Source:MGI Symbol;Acc:MGI:1330824]	ENSMUSG00000030470	7	48830398	48848051	-	12	Dwarf	NA	3	NA
E2f8	E2F transcription factor 8 [Source:MGI Symbol;Acc:MGI:1922038]	ENSMUSG00000046179	7	48866429	48881596	-	21	Dwarf	NA	2	NA
Gm2788	predicted gene 2788 [Source:MGI Symbol;Acc:MGI:3780956]	ENSMUSG00000085995	7	48877958	48886608	+	12	Dwarf	NA	3	NA
Nav2	neuron navigator 2 [Source:MGI Symbol;Acc:MGI:2183691]	ENSMUSG00000052512	7	49246189	49610087	+	216	Dwarf	NA	11	NA
Htatip2	HIV-1 tat interactive protein 2, homolog (human) [Source:MGI Symbol;Acc:MGI:1859271]	ENSMUSG00000039745	7	49759106	49773999	+	14	Dwarf	NA	2	NA
Klf13	Kruppel-like factor 13 [Source:MGI Symbol;Acc:MGI:1354948]	ENSMUSG00000052040	7	63886351	63938915	-	37	Dwarf	NA	6	NA
AC148977.1	uncharacterized protein LOC381994 [Source:RefSeq peptide;Acc:NP_001243240]	ENSMUSG00000095061	7	63916857	63920539	+	4	Dwarf	NA	3	NA
Pcsk6	proprotein convertase subtilisin/kexin type 6 [Source:MGI Symbol;Acc:MGI:102897]	ENSMUSG00000030513	7	65861734	66050340	+	121	Dwarf	NA	3	NA
Lass3	LAG1 homolog, ceramide synthase 3 [Source:MGI Symbol;Acc:MGI:2681008]	ENSMUSG00000030510	7	66743504	66823693	+	41	Dwarf	NA	2	NA
Adamts17	a disintegrin-like and metallopeptidase (reprolysin type) with thrombospondin type 1 motif, 17 [Source:MGI Symbol;Acc:MGI:3588195]	ENSMUSG00000058145	7	66839735	67152625	+	174	Dwarf	NA	5	NA
Fam169b	family with sequence similarity 169, member B [Source:MGI Symbol;Acc:MGI:3644026]	ENSMUSG00000074071	7	68273839	68363089	+	72	Dwarf	NA	4	NA
Abhd2	abhydrolase domain containing 2 [Source:MGI Symbol;Acc:MGI:1914344]	ENSMUSG00000039202	7	79273201	79365508	+	72	Dwarf	NA	7	NA
Ap3s2	adaptor-related protein complex 3, sigma 2 subunit [Source:MGI Symbol;Acc:MGI:1337060]	ENSMUSG00000063801	7	79875332	79920640	-	28	Dwarf	NA	3	NA
Zfp710	zinc finger protein 710 [Source:MGI Symbol;Acc:MGI:1921747]	ENSMUSG00000048897	7	80024814	80092751	+	46	Dwarf	NA	5	NA
Crtc3	CREB regulated transcription coactivator 3 [Source:MGI Symbol;Acc:MGI:1917711]	ENSMUSG00000030527	7	80586627	80688877	-	60	Dwarf	NA	3	NA
Sec11a	SEC11 homolog A (S. cerevisiae) [Source:MGI Symbol;Acc:MGI:1929464]	ENSMUSG00000025724	7	80904889	80947780	-	30	Dwarf	NA	2	NA
Pde8a	phosphodiesterase 8A [Source:MGI Symbol;Acc:MGI:1277116]	ENSMUSG00000025584	7	81213596	81334533	+	66	Dwarf	NA	2	NA
Whamm	WAS protein homolog associated with actin, golgi membranes and microtubules [Source:MGI Symbol;Acc:MGI:2142282]	ENSMUSG00000045795	7	81571292	81596836	+	20	Dwarf	NA	7	NA
Fam108c	family with sequence similarity 108, member C [Source:MGI Symbol;Acc:MGI:1917428]	ENSMUSG00000038459	7	84109356	84151893	-	25	Dwarf	NA	5	NA
Fah	fumarylacetoacetate hydrolase [Source:MGI Symbol;Acc:MGI:95482]	ENSMUSG00000030630	7	84585159	84606722	-	12	Dwarf	NA	3	NA
Rab30	RAB30, member RAS oncogene family [Source:MGI Symbol;Acc:MGI:1923235]	ENSMUSG00000030643	7	92741603	92837117	+	37	Dwarf	NA	4	NA
Nars2	asparaginyl-tRNA synthetase 2 (mitochondrial)(putative) [Source:MGI Symbol;Acc:MGI:2142075]	ENSMUSG00000018995	7	96951505	97064761	+	26	Dwarf	NA	2	NA
Capn5	calpain 5 [Source:MGI Symbol;Acc:MGI:1100859]	ENSMUSG00000035547	7	98121559	98178274	-	29	Dwarf	NA	2	NA
Omp	olfactory marker protein [Source:MGI Symbol;Acc:MGI:97436]	ENSMUSG00000074006	7	98143360	98145502	-	6	Dwarf	NA	2	NA
Tsku	tsukushi [Source:MGI Symbol;Acc:MGI:2443855]	ENSMUSG00000049580	7	98350668	98361328	-	8	Dwarf	NA	3	NA
Uvrag	UV radiation resistance associated gene [Source:MGI Symbol;Acc:MGI:1925860]	ENSMUSG00000035354	7	98886743	99141144	-	89	Dwarf	NA	3	NA
Stard10	START domain containing 10 [Source:MGI Symbol;Acc:MGI:1860093]	ENSMUSG00000030688	7	101317086	101346626	+	14	Dwarf	NA	5	NA
Arap1	ArfGAP with RhoGAP domain, ankyrin repeat and PH domain 1 [Source:MGI Symbol;Acc:MGI:1916960]	ENSMUSG00000032812	7	101348067	101412586	+	31	Dwarf	NA	2	NA
Clpb	ClpB caseinolytic peptidase B homolog (E. coli) [Source:MGI Symbol;Acc:MGI:1100517]	ENSMUSG00000001829	7	101663633	101790168	+	51	Dwarf	NA	2	NA
2400001E08Rik	RIKEN cDNA 2400001E08 gene [Source:MGI Symbol;Acc:MGI:1913758]	ENSMUSG00000030842	7	101905837	101911901	+	7	Dwarf	NA	2	NA
Hpx	hemopexin [Source:MGI Symbol;Acc:MGI:105112]	ENSMUSG00000030895	7	105591613	105600116	-	7	Dwarf	NA	3	NA
Trim3	tripartite motif-containing 3 [Source:MGI Symbol;Acc:MGI:1860040]	ENSMUSG00000036989	7	105604463	105633571	-	15	Dwarf	NA	2	NA
St5	suppression of tumorigenicity 5 [Source:MGI Symbol;Acc:MGI:108517]	ENSMUSG00000031024	7	109523911	109617147	-	47	Dwarf	NA	2	NA
Ctr9	Ctr9, Paf1/RNA polymerase II complex component, homolog (S. cerevisiae) [Source:MGI Symbol;Acc:MGI:109345]	ENSMUSG00000005609	7	111028951	111056377	+	22	Dwarf	NA	2	NA
2310014F06Rik	RIKEN cDNA 2310014F06 gene [Source:MGI Symbol;Acc:MGI:1916875]	ENSMUSG00000085945	7	112613468	112680058	-	32	Dwarf	NA	2	NA
Spon1	spondin 1, (f-spondin) extracellular matrix protein [Source:MGI Symbol;Acc:MGI:2385287]	ENSMUSG00000038156	7	113765998	114043370	+	81	Dwarf	NA	3	NA
Insc	inscuteable homolog (Drosophila) [Source:MGI Symbol;Acc:MGI:1917942]	ENSMUSG00000048782	7	114743694	114850380	+	51	Dwarf	NA	4	NA
Pdilt	protein disulfide isomerase-like, testis expressed [Source:MGI Symbol;Acc:MGI:1919080]	ENSMUSG00000030968	7	119486587	119523482	-	15	Dwarf	NA	3	NA
Acsm5	acyl-CoA synthetase medium-chain family member 5 [Source:MGI Symbol;Acc:MGI:2444086]	ENSMUSG00000030972	7	119526304	119543793	+	9	Dwarf	NA	3	NA
Acsm2	acyl-CoA synthetase medium-chain family member 2 [Source:MGI Symbol;Acc:MGI:2385289]	ENSMUSG00000030945	7	119554469	119600694	+	19	Dwarf	NA	3	NA
Acsm1	acyl-CoA synthetase medium-chain family member 1 [Source:MGI Symbol;Acc:MGI:2152200]	ENSMUSG00000033533	7	119607026	119662515	+	16	Dwarf	NA	4	NA
Scnn1g	sodium channel, nonvoltage-gated 1 gamma [Source:MGI Symbol;Acc:MGI:104695]	ENSMUSG00000000216	7	121734479	121768475	+	25	Dwarf	NA	2	NA
Prkcb	protein kinase C, beta [Source:MGI Symbol;Acc:MGI:97596]	ENSMUSG00000052889	7	122288751	122634402	+	217	Dwarf	NA	2	NA
Il4ra	interleukin 4 receptor, alpha [Source:MGI Symbol;Acc:MGI:105367]	ENSMUSG00000030748	7	125552282	125579472	+	25	Dwarf	NA	2	NA
Tmem219	transmembrane protein 219 [Source:MGI Symbol;Acc:MGI:1915992]	ENSMUSG00000060538	7	126886171	126922917	-	22	Dwarf	NA	2	NA
Srcap	Snf2-related CREBBP activator protein [Source:MGI Symbol;Acc:MGI:2444036]	ENSMUSG00000053877	7	127512027	127536376	+	13	Dwarf	NA	2	NA
Bcl7c	B cell CLL/lymphoma 7C [Source:MGI Symbol;Acc:MGI:1332237]	ENSMUSG00000030814	7	127663353	127708933	-	34	Dwarf	NA	4	NA
Hsd3b7	hydroxy-delta-5-steroid dehydrogenase, 3 beta- and steroid delta-isomerase 7 [Source:MGI Symbol;Acc:MGI:2141879]	ENSMUSG00000042289	7	127785608	127803802	+	16	Dwarf	NA	3	NA
Stx1b	syntaxin 1B [Source:MGI Symbol;Acc:MGI:1930705]	ENSMUSG00000030806	7	127803900	127824549	-	18	Dwarf	NA	6	NA
Trim72	tripartite motif-containing 72 [Source:MGI Symbol;Acc:MGI:3612190]	ENSMUSG00000042828	7	128003989	128011393	+	11	Dwarf	NA	2	NA
Acadsb	acyl-Coenzyme A dehydrogenase, short/branched chain [Source:MGI Symbol;Acc:MGI:1914135]	ENSMUSG00000030861	7	131410601	131446211	+	17	Dwarf	NA	2	NA
Zranb1	zinc finger, RAN-binding domain containing 1 [Source:MGI Symbol;Acc:MGI:106441]	ENSMUSG00000030967	7	132931142	132986391	+	16	Dwarf	NA	2	NA
2700050L05Rik	RIKEN cDNA 2700050L05 gene [Source:MGI Symbol;Acc:MGI:1919831]	ENSMUSG00000039990	7	133637543	133672971	+	25	Dwarf	NA	2	NA
Bccip	BRCA2 and CDKN1A interacting protein [Source:MGI Symbol;Acc:MGI:1913415]	ENSMUSG00000030983	7	133709333	133721145	+	11	Dwarf	NA	5	NA
Dock1	dedicator of cytokinesis 1 [Source:MGI Symbol;Acc:MGI:2429765]	ENSMUSG00000058325	7	134670687	135173639	+	302	Dwarf	NA	8	NA
Mgmt	O-6-methylguanine-DNA methyltransferase [Source:MGI Symbol;Acc:MGI:96977]	ENSMUSG00000054612	7	136894611	137128187	+	164	Dwarf	NA	3	NA
Ebf3	early B cell factor 3 [Source:MGI Symbol;Acc:MGI:894289]	ENSMUSG00000010476	7	137193673	137314445	-	121	Dwarf	NA	2	NA
1190003J15Rik	RIKEN cDNA 1190003J15 gene [Source:MGI Symbol;Acc:MGI:1916142]	ENSMUSG00000025481	7	140835018	140837966	+	5	Dwarf	NA	3	NA
Sirt3	sirtuin 3 (silent mating type information regulation 2, homolog) 3 (S. cerevisiae) [Source:MGI Symbol;Acc:MGI:1927665]	ENSMUSG00000025486	7	140863670	140882309	-	17	Dwarf	NA	2	NA
Cox8b	cytochrome c oxidase, subunit VIIIb [Source:MGI Symbol;Acc:MGI:105958]	ENSMUSG00000025488	7	140898943	140900446	-	5	Dwarf	NA	2	NA
Deaf1	deformed epidermal autoregulatory factor 1 (Drosophila) [Source:MGI Symbol;Acc:MGI:1858496]	ENSMUSG00000058886	7	141297176	141327725	-	25	Dwarf	NA	4	NA
Arhgef18	rho/rac guanine nucleotide exchange factor (GEF) 18 [Source:MGI Symbol;Acc:MGI:2142567]	ENSMUSG00000004568	8	3393006	3456601	+	48	Dwarf	NA	4	NA
Mcoln1	mucolipin 1 [Source:MGI Symbol;Acc:MGI:1890498]	ENSMUSG00000004567	8	3500457	3515232	+	13	Dwarf	NA	2	NA
Slc10a2	solute carrier family 10, member 2 [Source:MGI Symbol;Acc:MGI:1201406]	ENSMUSG00000023073	8	5085623	5105232	-	5	Dwarf	NA	2	NA
Myo16	myosin XVI [Source:MGI Symbol;Acc:MGI:2685951]	ENSMUSG00000039057	8	10272572	10634741	+	207	Dwarf	NA	3	NA
Col4a1	collagen, type IV, alpha 1 [Source:MGI Symbol;Acc:MGI:88454]	ENSMUSG00000031502	8	11198423	11312826	-	95	Dwarf	NA	2	NA
Cars2	cysteinyl-tRNA synthetase 2 (mitochondrial)(putative) [Source:MGI Symbol;Acc:MGI:1919191]	ENSMUSG00000056228	8	11514021	11550771	-	37	Dwarf	NA	4	NA
Arhgef7	Rho guanine nucleotide exchange factor (GEF7) [Source:MGI Symbol;Acc:MGI:1860493]	ENSMUSG00000031511	8	11728105	11835219	+	94	Dwarf	NA	4	NA
Proz	protein Z, vitamin K-dependent plasma glycoprotein [Source:MGI Symbol;Acc:MGI:1860488]	ENSMUSG00000031445	8	13060908	13075006	+	13	Dwarf	NA	5	NA
Grtp1	GH regulated TBC protein 1 [Source:MGI Symbol;Acc:MGI:1914040]	ENSMUSG00000038515	8	13176869	13200624	-	22	Dwarf	NA	3	NA
Dlgap2	discs, large (Drosophila) homolog-associated protein 2 [Source:MGI Symbol;Acc:MGI:2443181]	ENSMUSG00000047495	8	14095865	14847680	+	397	Dwarf	NA	2	NA
Kbtbd11	kelch repeat and BTB (POZ) domain containing 11 [Source:MGI Symbol;Acc:MGI:1922151]	ENSMUSG00000055675	8	15011025	15033330	+	27	Dwarf	NA	2	NA
Myom2	myomesin 2 [Source:MGI Symbol;Acc:MGI:1328358]	ENSMUSG00000031461	8	15057653	15133541	+	48	Dwarf	NA	2	NA
Mcph1	microcephaly, primary autosomal recessive 1 [Source:MGI Symbol;Acc:MGI:2443308]	ENSMUSG00000039842	8	18595131	18803189	+	132	Dwarf	NA	3	NA
Slc25a15	solute carrier family 25 (mitochondrial carrier ornithine transporter), member 15 [Source:MGI Symbol;Acc:MGI:1342274]	ENSMUSG00000031482	8	22375554	22398621	-	23	Dwarf	NA	8	NA
AI316807	expressed sequence AI316807 [Source:MGI Symbol;Acc:MGI:2142501]	ENSMUSG00000031534	8	22462615	22476879	-	12	Dwarf	NA	2	NA
Dkk4	dickkopf homolog 4 (Xenopus laevis) [Source:MGI Symbol;Acc:MGI:2385299]	ENSMUSG00000031535	8	22624043	22627536	+	7	Dwarf	NA	5	NA
Polb	polymerase (DNA directed), beta [Source:MGI Symbol;Acc:MGI:97740]	ENSMUSG00000031536	8	22628119	22653437	-	18	Dwarf	NA	6	NA
Ikbkb	inhibitor of kappaB kinase beta [Source:MGI Symbol;Acc:MGI:1338071]	ENSMUSG00000031537	8	22659212	22706589	-	51	Dwarf	NA	3	NA
Gm15346	predicted gene 15346 [Source:MGI Symbol;Acc:MGI:3705174]	ENSMUSG00000085199	8	22686265	22695646	+	13	Dwarf	NA	3	NA
Myst3	MYST histone acetyltransferase (monocytic leukemia) 3 [Source:MGI Symbol;Acc:MGI:2442415]	ENSMUSG00000031540	8	22859535	22943259	+	44	Dwarf	NA	3	NA
Agpat6	1-acylglycerol-3-phosphate O-acyltransferase 6 (lysophosphatidic acid acyltransferase, zeta) [Source:MGI Symbol;Acc:MGI:2142716]	ENSMUSG00000031545	8	23172946	23208453	-	22	Dwarf	NA	7	NA
Whsc1l1	Wolf-Hirschhorn syndrome candidate 1-like 1 (human) [Source:MGI Symbol;Acc:MGI:2142581]	ENSMUSG00000054823	8	25601601	25719667	+	74	Dwarf	NA	3	NA
Gm17484	predicted gene, 17484 [Source:MGI Symbol;Acc:MGI:4937118]	ENSMUSG00000091514	8	25754509	25769704	+	10	Dwarf	NA	2	NA
Bag4	BCL2-associated athanogene 4 [Source:MGI Symbol;Acc:MGI:1914634]	ENSMUSG00000037316	8	25764538	25785209	-	13	Dwarf	NA	2	NA
Hook3	hook homolog 3 (Drosophila) [Source:MGI Symbol;Acc:MGI:2443554]	ENSMUSG00000037234	8	26021421	26119224	-	33	Dwarf	NA	2	NA
1700047A11Rik	RIKEN cDNA 1700047A11 gene [Source:MGI Symbol;Acc:MGI:1923854]	ENSMUSG00000085437	8	26082609	26102694	+	9	Dwarf	NA	2	NA
Mfhas1	malignant fibrous histiocytoma amplified sequence 1 [Source:MGI Symbol;Acc:MGI:1098644]	ENSMUSG00000070056	8	35587798	35679449	+	32	Dwarf	NA	3	NA
Dlc1	deleted in liver cancer 1 [Source:MGI Symbol;Acc:MGI:1354949]	ENSMUSG00000031523	8	36567751	36953143	-	93	Dwarf	NA	3	NA
Slc7a2	solute carrier family 7 (cationic amino acid transporter, y+ system), member 2 [Source:MGI Symbol;Acc:MGI:99828]	ENSMUSG00000031596	8	40862396	40922308	+	24	Dwarf	NA	8	NA
Mtus1	mitochondrial tumor suppressor 1 [Source:MGI Symbol;Acc:MGI:2142572]	ENSMUSG00000045636	8	40990914	41133726	-	44	Dwarf	NA	5	NA
Gm16193	predicted gene 16193 [Source:MGI Symbol;Acc:MGI:3802025]	ENSMUSG00000085672	8	41053110	41064706	+	6	Dwarf	NA	2	NA
Fat1	FAT tumor suppressor homolog 1 (Drosophila) [Source:MGI Symbol;Acc:MGI:109168]	ENSMUSG00000070047	8	44950208	45052257	+	125	Dwarf	NA	2	NA
Mtnr1a	melatonin receptor 1A [Source:MGI Symbol;Acc:MGI:102967]	ENSMUSG00000054764	8	45069137	45088356	+	14	Dwarf	NA	2	NA
F11	coagulation factor XI [Source:MGI Symbol;Acc:MGI:99481]	ENSMUSG00000031645	8	45241170	45262031	-	16	Dwarf	NA	3	NA
Klkb1	kallikrein B, plasma 1 [Source:MGI Symbol;Acc:MGI:102849]	ENSMUSG00000031640	8	45269442	45294859	-	15	Dwarf	NA	9	NA
Cyp4v3	cytochrome P450, family 4, subfamily v, polypeptide 3 [Source:MGI Symbol;Acc:MGI:2142763]	ENSMUSG00000079057	8	45269671	45333216	-	32	Dwarf	NA	11	NA
Acsl1	acyl-CoA synthetase long-chain family member 1 [Source:MGI Symbol;Acc:MGI:102797]	ENSMUSG00000018796	8	46471041	46536051	+	54	Dwarf	NA	17	NA
Irf2	interferon regulatory factor 2 [Source:MGI Symbol;Acc:MGI:96591]	ENSMUSG00000031627	8	46739745	46847458	+	69	Dwarf	NA	7	NA
4930555F03Rik	RIKEN cDNA 4930555F03 gene [Source:MGI Symbol;Acc:MGI:1922609]	ENSMUSG00000031559	8	49370886	49521095	+	52	Dwarf	NA	2	NA
Sh3rf1	SH3 domain containing ring finger 1 [Source:MGI Symbol;Acc:MGI:1913066]	ENSMUSG00000031642	8	61224171	61396072	+	99	Dwarf	NA	3	NA
Palld	palladin, cytoskeletal associated protein [Source:MGI Symbol;Acc:MGI:1919583]	ENSMUSG00000058056	8	61513246	61902690	-	178	Dwarf	NA	2	NA
Psd3	pleckstrin and Sec7 domain containing 3 [Source:MGI Symbol;Acc:MGI:1918215]	ENSMUSG00000030465	8	67689082	68062286	-	117	Dwarf	NA	2	NA
Armc6	armadillo repeat containing 6 [Source:MGI Symbol;Acc:MGI:1924063]	ENSMUSG00000002343	8	70220172	70234466	-	12	Dwarf	NA	2	NA
Pgpep1	pyroglutamyl-peptidase I [Source:MGI Symbol;Acc:MGI:1913772]	ENSMUSG00000056204	8	70646436	70659738	-	11	Dwarf	NA	2	NA
AC162446.1	uncharacterized protein LOC100502950 precursor [Source:RefSeq peptide;Acc:NP_001182182]	ENSMUSG00000095026	8	70718543	70722635	+	4	Dwarf	NA	3	NA
Pde4c	phosphodiesterase 4C, cAMP specific [Source:MGI Symbol;Acc:MGI:99556]	ENSMUSG00000031842	8	70723720	70751186	+	18	Dwarf	NA	3	NA
Arrdc2	arrestin domain containing 2 [Source:MGI Symbol;Acc:MGI:1918057]	ENSMUSG00000002910	8	70835155	70839720	-	10	Dwarf	NA	2	NA
Rpl18a	ribosomal protein L18A [Source:MGI Symbol;Acc:MGI:1924058]	ENSMUSG00000045128	8	70894722	70897443	-	6	Dwarf	NA	2	NA
Snora68	small nucleolar RNA, H/ACA box 68 [Source:MGI Symbol;Acc:MGI:2148181]	ENSMUSG00000077563	8	70895759	70895889	-	2	Dwarf	NA	2	NA
Ocel1	occludin/ELL domain containing 1 [Source:MGI Symbol;Acc:MGI:1924340]	ENSMUSG00000002396	8	71371298	71379361	+	9	Dwarf	NA	3	NA
Nr2f6	nuclear receptor subfamily 2, group F, member 6 [Source:MGI Symbol;Acc:MGI:1352453]	ENSMUSG00000002393	8	71374123	71381960	-	13	Dwarf	NA	3	NA
Nr3c2	nuclear receptor subfamily 3, group C, member 2 [Source:MGI Symbol;Acc:MGI:99459]	ENSMUSG00000031618	8	76899442	77245012	+	136	Dwarf	NA	4	NA
Zfp827	zinc finger protein 827 [Source:MGI Symbol;Acc:MGI:2444807]	ENSMUSG00000071064	8	79028437	79193766	+	130	Dwarf	NA	3	NA
Cacna1a	calcium channel, voltage-dependent, P/Q type, alpha 1A subunit [Source:MGI Symbol;Acc:MGI:109482]	ENSMUSG00000034656	8	84388440	84640246	+	94	Dwarf	NA	2	NA
Nfix	nuclear factor I/X [Source:MGI Symbol;Acc:MGI:97311]	ENSMUSG00000001911	8	84699876	84800344	-	63	Dwarf	NA	16	NA
G430095P16Rik	RIKEN cDNA G430095P16 gene [Source:MGI Symbol;Acc:MGI:3588227]	ENSMUSG00000074203	8	84723007	84726844	+	4	Dwarf	NA	2	NA
Calr	calreticulin [Source:MGI Symbol;Acc:MGI:88252]	ENSMUSG00000003814	8	84841850	84846934	-	6	Dwarf	NA	2	NA
Gpt2	glutamic pyruvate transaminase (alanine aminotransferase) 2 [Source:MGI Symbol;Acc:MGI:1915391]	ENSMUSG00000031700	8	85492576	85527560	+	24	Dwarf	NA	5	NA
Lonp2	lon peptidase 2, peroxisomal [Source:MGI Symbol;Acc:MGI:1914137]	ENSMUSG00000047866	8	86624043	86723873	+	42	Dwarf	NA	11	NA
Sall1	sal-like 1 (Drosophila) [Source:MGI Symbol;Acc:MGI:1889585]	ENSMUSG00000031665	8	89027248	89044162	-	23	Dwarf	NA	2	NA
Chd9	chromodomain helicase DNA binding protein 9 [Source:MGI Symbol;Acc:MGI:1924001]	ENSMUSG00000056608	8	90828835	91054508	+	98	Dwarf	NA	2	NA
Fto	fat mass and obesity associated [Source:MGI Symbol;Acc:MGI:1347093]	ENSMUSG00000055932	8	91313532	91668439	+	251	Dwarf	NA	14	NA
Gm15889	predicted gene 15889 [Source:MGI Symbol;Acc:MGI:3802159]	ENSMUSG00000089712	8	94377921	94379622	+	4	Dwarf	NA	2	NA
Herpud1	homocysteine-inducible, endoplasmic reticulum stress-inducible, ubiquitin-like domain member 1 [Source:MGI Symbol;Acc:MGI:1927406]	ENSMUSG00000031770	8	94386438	94395377	+	11	Dwarf	NA	4	NA
Ciapin1	cytokine induced apoptosis inhibitor 1 [Source:MGI Symbol;Acc:MGI:1922083]	ENSMUSG00000031781	8	94819818	94838358	-	10	Dwarf	NA	2	NA
Kifc3	kinesin family member C3 [Source:MGI Symbol;Acc:MGI:109202]	ENSMUSG00000031788	8	95099832	95142540	-	30	Dwarf	NA	3	NA
Gtl3	gene trap locus 3 [Source:MGI Symbol;Acc:MGI:107428]	ENSMUSG00000031796	8	95420252	95434869	-	14	Dwarf	NA	2	NA
Got2	glutamate oxaloacetate transaminase 2, mitochondrial [Source:MGI Symbol;Acc:MGI:95792]	ENSMUSG00000031672	8	95864134	95888547	-	22	Dwarf	NA	3	NA
Cmtm4	CKLF-like MARVEL transmembrane domain containing 4 [Source:MGI Symbol;Acc:MGI:2142888]	ENSMUSG00000096188	8	104348191	104395807	-	39	Dwarf	NA	2	NA
Pdp2	pyruvate dehyrogenase phosphatase catalytic subunit 2 [Source:MGI Symbol;Acc:MGI:1918878]	ENSMUSG00000048371	8	104591468	104596836	+	12	Dwarf	NA	3	NA
Ces2h	carboxylesterase 2H [Source:MGI Symbol;Acc:MGI:3648740]	ENSMUSG00000091813	8	105000853	105020410	+	9	Dwarf	NA	2	NA
Ces3a	carboxylesterase 3A [Source:MGI Symbol;Acc:MGI:102773]	ENSMUSG00000069922	8	105048599	105058414	+	6	Dwarf	NA	6	NA
Ces3b	carboxylesterase 3B [Source:MGI Symbol;Acc:MGI:3644960]	ENSMUSG00000062181	8	105083753	105093929	+	7	Dwarf	NA	4	NA
Ranbp10	RAN binding protein 10 [Source:MGI Symbol;Acc:MGI:1921584]	ENSMUSG00000037415	8	105768308	105827350	-	34	Dwarf	NA	15	NA
Thap11	THAP domain containing 11 [Source:MGI Symbol;Acc:MGI:1930964]	ENSMUSG00000036442	8	105855103	105856950	+	7	Dwarf	NA	2	NA
Slc12a4	solute carrier family 12, member 4 [Source:MGI Symbol;Acc:MGI:1309465]	ENSMUSG00000017765	8	105943590	105966115	-	27	Dwarf	NA	2	NA
Esrp2	epithelial splicing regulatory protein 2 [Source:MGI Symbol;Acc:MGI:1924661]	ENSMUSG00000084128	8	106130319	106136974	-	11	Dwarf	NA	3	NA
Cdh1	cadherin 1 [Source:MGI Symbol;Acc:MGI:88354]	ENSMUSG00000000303	8	106603351	106670246	+	49	Dwarf	NA	3	NA
Has3	hyaluronan synthase 3 [Source:MGI Symbol;Acc:MGI:109599]	ENSMUSG00000031910	8	106870242	106884566	+	16	Dwarf	NA	2	NA
Cyb5b	cytochrome b5 type B [Source:MGI Symbol;Acc:MGI:1913677]	ENSMUSG00000031924	8	107150661	107187470	+	22	Dwarf	NA	2	NA
Zfhx3	zinc finger homeobox 3 [Source:MGI Symbol;Acc:MGI:99948]	ENSMUSG00000038872	8	108714644	108961636	+	222	Dwarf	NA	13	NA
Ap1g1	adaptor protein complex AP-1, gamma 1 subunit [Source:MGI Symbol;Acc:MGI:101919]	ENSMUSG00000031731	8	109778554	109861358	+	32	Dwarf	NA	2	NA
St3gal2	ST3 beta-galactoside alpha-2,3-sialyltransferase 2 [Source:MGI Symbol;Acc:MGI:99427]	ENSMUSG00000031749	8	110919922	110972480	+	47	Dwarf	NA	2	NA
Aars	alanyl-tRNA synthetase [Source:MGI Symbol;Acc:MGI:2384560]	ENSMUSG00000031960	8	111033144	111057664	+	31	Dwarf	NA	7	NA
Znrf1	zinc and ring finger 1 [Source:MGI Symbol;Acc:MGI:2177308]	ENSMUSG00000033545	8	111536097	111626030	+	53	Dwarf	NA	3	NA
Ldhd	lactate dehydrogenase D [Source:MGI Symbol;Acc:MGI:106428]	ENSMUSG00000031958	8	111623785	111630374	-	10	Dwarf	NA	2	NA
Cfdp1	craniofacial development protein 1 [Source:MGI Symbol;Acc:MGI:1344403]	ENSMUSG00000031954	8	111768473	111854310	-	55	Dwarf	NA	5	NA
Nudt7	nudix (nucleoside diphosphate linked moiety X)-type motif 7 [Source:MGI Symbol;Acc:MGI:1914778]	ENSMUSG00000031767	8	114133557	114152312	+	9	Dwarf	NA	8	NA
Cdyl2	chromodomain protein, Y chromosome-like 2 [Source:MGI Symbol;Acc:MGI:1923046]	ENSMUSG00000031758	8	116568724	116732991	-	113	Dwarf	NA	2	NA
4933407C03Rik	RIKEN cDNA 4933407C03 gene [Source:MGI Symbol;Acc:MGI:1921690]	ENSMUSG00000034390	8	117257019	117461503	+	200	Dwarf	NA	2	NA
Plcg2	phospholipase C, gamma 2 [Source:MGI Symbol;Acc:MGI:97616]	ENSMUSG00000034330	8	117498291	117635140	+	110	Dwarf	NA	3	NA
Sdr42e1	short chain dehydrogenase/reductase family 42E, member 1 [Source:MGI Symbol;Acc:MGI:1921282]	ENSMUSG00000034308	8	117661399	117673689	-	14	Dwarf	NA	5	NA
Hsd17b2	hydroxysteroid (17-beta) dehydrogenase 2 [Source:MGI Symbol;Acc:MGI:1096386]	ENSMUSG00000031844	8	117701946	117759029	+	38	Dwarf	NA	6	NA
Mlycd	malonyl-CoA decarboxylase [Source:MGI Symbol;Acc:MGI:1928485]	ENSMUSG00000074064	8	119394878	119411102	+	19	Dwarf	NA	3	NA
Osgin1	oxidative stress induced growth inhibitor 1 [Source:MGI Symbol;Acc:MGI:1919089]	ENSMUSG00000074063	8	119434124	119446256	+	16	Dwarf	NA	12	NA
Necab2	N-terminal EF-hand calcium binding protein 2 [Source:MGI Symbol;Acc:MGI:2152211]	ENSMUSG00000031837	8	119446719	119472640	+	29	Dwarf	NA	3	NA
Mbtps1	membrane-bound transcription factor peptidase, site 1 [Source:MGI Symbol;Acc:MGI:1927235]	ENSMUSG00000031835	8	119508156	119558761	-	45	Dwarf	NA	4	NA
Atp2c2	ATPase, Ca++ transporting, type 2C, member 2 [Source:MGI Symbol;Acc:MGI:1916297]	ENSMUSG00000034112	8	119700009	119757718	+	59	Dwarf	NA	2	NA
Usp10	ubiquitin specific peptidase 10 [Source:MGI Symbol;Acc:MGI:894652]	ENSMUSG00000031826	8	119910360	119957560	+	49	Dwarf	NA	3	NA
Crispld2	cysteine-rich secretory protein LCCL domain containing 2 [Source:MGI Symbol;Acc:MGI:1926142]	ENSMUSG00000031825	8	119992438	120052793	+	62	Dwarf	NA	2	NA
Gm15684	predicted gene 15684 [Source:MGI Symbol;Acc:MGI:3783126]	ENSMUSG00000089776	8	120036194	120045287	-	13	Dwarf	NA	2	NA
Zc3h18	zinc finger CCCH-type containing 18 [Source:MGI Symbol;Acc:MGI:1923264]	ENSMUSG00000017478	8	122376609	122417360	+	37	Dwarf	NA	2	NA
Il17c	interleukin 17C [Source:MGI Symbol;Acc:MGI:2446486]	ENSMUSG00000046108	8	122422020	122423639	+	4	Dwarf	NA	2	NA
Ankrd11	ankyrin repeat domain 11 [Source:MGI Symbol;Acc:MGI:1924337]	ENSMUSG00000035569	8	122883337	122974793	-	59	Dwarf	NA	2	NA
Cdk10	cyclin-dependent kinase 10 [Source:MGI Symbol;Acc:MGI:2448549]	ENSMUSG00000033862	8	123224841	123232250	+	11	Dwarf	NA	2	NA
Spata2l	spermatogenesis associated 2-like [Source:MGI Symbol;Acc:MGI:1926029]	ENSMUSG00000033594	8	123232255	123236209	-	9	Dwarf	NA	4	NA
Fanca	Fanconi anemia, complementation group A [Source:MGI Symbol;Acc:MGI:1341823]	ENSMUSG00000032815	8	123268300	123318576	-	32	Dwarf	NA	2	NA
Abcb10	ATP-binding cassette, sub-family B (MDR/TAP), member 10 [Source:MGI Symbol;Acc:MGI:1860508]	ENSMUSG00000031974	8	123952459	123983122	-	27	Dwarf	NA	4	NA
2310022B05Rik	RIKEN cDNA 2310022B05 gene [Source:MGI Symbol;Acc:MGI:1916801]	ENSMUSG00000031983	8	124635766	124663369	-	18	Dwarf	NA	2	NA
Egln1	EGL nine homolog 1 (C. elegans) [Source:MGI Symbol;Acc:MGI:1932286]	ENSMUSG00000031987	8	124908596	124949254	-	41	Dwarf	NA	3	NA
Gm17296	predicted gene, 17296 [Source:MGI Symbol;Acc:MGI:4936930]	ENSMUSG00000090290	8	126426652	126475065	-	28	Dwarf	NA	2	NA
AC127300.3	No description	ENSMUSG00000095039	8	126878841	126893739	-	10	Dwarf	NA	3	NA
Pard3	par-3 (partitioning defective 3) homolog (C. elegans) [Source:MGI Symbol;Acc:MGI:2135608]	ENSMUSG00000025812	8	127063893	127612286	+	254	Dwarf	NA	10	NA
Nrp1	neuropilin 1 [Source:MGI Symbol;Acc:MGI:106206]	ENSMUSG00000025810	8	128359073	128505462	+	47	Dwarf	NA	5	NA
Birc3	baculoviral IAP repeat-containing 3 [Source:MGI Symbol;Acc:MGI:1197007]	ENSMUSG00000032000	9	7848699	7873186	-	15	Dwarf	NA	2	NA
Arhgap42	Rho GTPase activating protein 42 [Source:MGI Symbol;Acc:MGI:1918794]	ENSMUSG00000050730	9	8994953	9239013	-	79	Dwarf	NA	3	NA
A230050P20Rik	RIKEN cDNA A230050P20 gene [Source:MGI Symbol;Acc:MGI:2441788]	ENSMUSG00000038884	9	20868642	20874307	+	8	Dwarf	NA	6	NA
Kri1	KRI1 homolog (S. cerevisiae) [Source:MGI Symbol;Acc:MGI:2384899]	ENSMUSG00000035047	9	21273458	21287971	-	14	Dwarf	NA	2	NA
Dnm2	dynamin 2 [Source:MGI Symbol;Acc:MGI:109547]	ENSMUSG00000033335	9	21424908	21507759	+	62	Dwarf	NA	3	NA
Ldlr	low density lipoprotein receptor [Source:MGI Symbol;Acc:MGI:96765]	ENSMUSG00000032193	9	21723576	21749916	+	30	Dwarf	NA	10	NA
Dock6	dedicator of cytokinesis 6 [Source:MGI Symbol;Acc:MGI:1914789]	ENSMUSG00000032198	9	21800184	21852635	-	51	Dwarf	NA	5	NA
Gm6484	predicted gene 6484 [Source:MGI Symbol;Acc:MGI:3643534]	ENSMUSG00000047822	9	21835510	21837346	+	4	Dwarf	NA	3	NA
Ccdc151	coiled-coil domain containing 151 [Source:MGI Symbol;Acc:MGI:1924859]	ENSMUSG00000039632	9	21989871	22002634	-	14	Dwarf	NA	3	NA
Tmem45b	transmembrane protein 45b [Source:MGI Symbol;Acc:MGI:2384574]	ENSMUSG00000041737	9	31426199	31464238	-	26	Dwarf	NA	3	NA
4930581F22Rik	RIKEN cDNA 4930581F22 gene [Source:MGI Symbol;Acc:MGI:1926184]	ENSMUSG00000070315	9	35116728	35130922	+	12	Dwarf	NA	3	NA
Sc5d	sterol-C5-desaturase (fungal ERG3, delta-5-desaturase) homolog (S. cerevisae) [Source:MGI Symbol;Acc:MGI:1353611]	ENSMUSG00000032018	9	42254177	42264300	-	7	Dwarf	NA	2	NA
Tbcel	tubulin folding cofactor E-like [Source:MGI Symbol;Acc:MGI:1925543]	ENSMUSG00000037287	9	42412316	42507809	-	69	Dwarf	NA	8	NA
Gm16322	predicted gene 16322 [Source:MGI Symbol;Acc:MGI:3826609]	ENSMUSG00000087456	9	42474555	42505662	+	18	Dwarf	NA	2	NA
Grik4	glutamate receptor, ionotropic, kainate 4 [Source:MGI Symbol;Acc:MGI:95817]	ENSMUSG00000032017	9	42518135	42944493	-	289	Dwarf	NA	2	NA
Arhgef12	Rho guanine nucleotide exchange factor (GEF) 12 [Source:MGI Symbol;Acc:MGI:1916882]	ENSMUSG00000059495	9	42963842	43105718	-	62	Dwarf	NA	2	NA
Oaf	OAF homolog (Drosophila) [Source:MGI Symbol;Acc:MGI:94852]	ENSMUSG00000032014	9	43221278	43239816	-	14	Dwarf	NA	4	NA
AC167973.1	uncharacterized protein LOC235302 [Source:RefSeq peptide;Acc:NP_001230190]	ENSMUSG00000095385	9	43259879	43280075	+	10	Dwarf	NA	2	NA
Pvrl1	poliovirus receptor-related 1 [Source:MGI Symbol;Acc:MGI:1926483]	ENSMUSG00000032012	9	43744576	43807454	+	55	Dwarf	NA	3	NA
Rnf26	ring finger protein 26 [Source:MGI Symbol;Acc:MGI:2388131]	ENSMUSG00000053128	9	44066327	44113517	-	51	Dwarf	NA	4	NA
Usp2	ubiquitin specific peptidase 2 [Source:MGI Symbol;Acc:MGI:1858178]	ENSMUSG00000032010	9	44067021	44095627	+	31	Dwarf	NA	4	NA
Hyou1	hypoxia up-regulated 1 [Source:MGI Symbol;Acc:MGI:108030]	ENSMUSG00000032115	9	44379490	44392369	+	14	Dwarf	NA	3	NA
Cxcr5	chemokine (C-X-C motif) receptor 5 [Source:MGI Symbol;Acc:MGI:103567]	ENSMUSG00000047880	9	44511788	44556391	-	27	Dwarf	NA	2	NA
Ddx6	DEAD (Asp-Glu-Ala-Asp) box polypeptide 6 [Source:MGI Symbol;Acc:MGI:104976]	ENSMUSG00000032097	9	44604892	44640731	+	17	Dwarf	NA	2	NA
Treh	trehalase (brush-border membrane glycoprotein) [Source:MGI Symbol;Acc:MGI:1926230]	ENSMUSG00000032098	9	44673233	44686305	+	10	Dwarf	NA	2	NA
Arcn1	archain 1 [Source:MGI Symbol;Acc:MGI:2387591]	ENSMUSG00000032096	9	44741564	44767845	-	14	Dwarf	NA	3	NA
Mll1	myeloid/lymphoid or mixed-lineage leukemia 1 [Source:MGI Symbol;Acc:MGI:96995]	ENSMUSG00000002028	9	44803355	44881296	-	65	Dwarf	NA	3	NA
Ube4a	ubiquitination factor E4A, UFD2 homolog (S. cerevisiae) [Source:MGI Symbol;Acc:MGI:2154580]	ENSMUSG00000059890	9	44923131	44965600	-	24	Dwarf	NA	2	NA
Tmprss4	transmembrane protease, serine 4 [Source:MGI Symbol;Acc:MGI:2384877]	ENSMUSG00000032091	9	45172726	45204092	-	17	Dwarf	NA	4	NA
BC049352	cDNA sequence BC049352 [Source:MGI Symbol;Acc:MGI:3040681]	ENSMUSG00000091996	9	45182007	45250020	+	34	Dwarf	NA	4	NA
Bace1	beta-site APP cleaving enzyme 1 [Source:MGI Symbol;Acc:MGI:1346542]	ENSMUSG00000032086	9	45838580	45864399	+	21	Dwarf	NA	2	NA
Pcsk7	proprotein convertase subtilisin/kexin type 7 [Source:MGI Symbol;Acc:MGI:107421]	ENSMUSG00000035382	9	45906569	45929692	+	14	Dwarf	NA	2	NA
Sidt2	SID1 transmembrane family, member 2 [Source:MGI Symbol;Acc:MGI:2446134]	ENSMUSG00000034908	9	45937857	45955247	-	22	Dwarf	NA	4	NA
Sik3	SIK family kinase 3 [Source:MGI Symbol;Acc:MGI:2446296]	ENSMUSG00000034135	9	46012820	46224194	+	134	Dwarf	NA	8	NA
Apoa4	apolipoprotein A-IV [Source:MGI Symbol;Acc:MGI:88051]	ENSMUSG00000032080	9	46240696	46243459	+	5	Dwarf	NA	2	NA
Apoa5	apolipoprotein A-V [Source:MGI Symbol;Acc:MGI:1913363]	ENSMUSG00000032079	9	46268633	46271919	+	6	Dwarf	NA	2	NA
Zfp259	zinc finger protein 259 [Source:MGI Symbol;Acc:MGI:1330262]	ENSMUSG00000032078	9	46273064	46282643	+	11	Dwarf	NA	2	NA
Cadm1	cell adhesion molecule 1 [Source:MGI Symbol;Acc:MGI:1889272]	ENSMUSG00000032076	9	47530173	47857637	+	156	Dwarf	NA	3	NA
Exph5	exophilin 5 [Source:MGI Symbol;Acc:MGI:2443248]	ENSMUSG00000034584	9	53301670	53377514	+	41	Dwarf	NA	5	NA
Acat1	acetyl-Coenzyme A acetyltransferase 1 [Source:MGI Symbol;Acc:MGI:87870]	ENSMUSG00000032047	9	53580522	53610382	-	18	Dwarf	NA	2	NA
Cul5	cullin 5 [Source:MGI Symbol;Acc:MGI:1922967]	ENSMUSG00000032030	9	53614582	53670014	-	26	Dwarf	NA	3	NA
1700104A03Rik	RIKEN cDNA 1700104A03 gene [Source:MGI Symbol;Acc:MGI:1920817]	ENSMUSG00000074343	9	54268578	54301570	-	21	Dwarf	NA	2	NA
Gldn	gliomedin [Source:MGI Symbol;Acc:MGI:2388361]	ENSMUSG00000046167	9	54286486	54341786	+	35	Dwarf	NA	2	NA
Ireb2	iron responsive element binding protein 2 [Source:MGI Symbol;Acc:MGI:1928268]	ENSMUSG00000032293	9	54863755	54912534	+	17	Dwarf	NA	3	NA
Agphd1	aminoglycoside phosphotransferase domain containing 1 [Source:MGI Symbol;Acc:MGI:2443139]	ENSMUSG00000035878	9	54917283	54949924	+	14	Dwarf	NA	2	NA
Nrg4	neuregulin 4 [Source:MGI Symbol;Acc:MGI:1933833]	ENSMUSG00000032311	9	55220222	55326844	-	61	Dwarf	NA	2	NA
Ptpn9	protein tyrosine phosphatase, non-receptor type 9 [Source:MGI Symbol;Acc:MGI:1928376]	ENSMUSG00000032290	9	56994968	57062805	+	24	Dwarf	NA	2	NA
Gm10658	predicted gene 10658 [Source:MGI Symbol;Acc:MGI:3642856]	ENSMUSG00000074284	9	57056630	57071966	-	7	Dwarf	NA	2	NA
Gm17231	predicted gene 17231 [Source:MGI Symbol;Acc:MGI:4938058]	ENSMUSG00000091908	9	57777865	57834295	+	36	Dwarf	NA	5	NA
Arid3b	AT rich interactive domain 3B (BRIGHT-like) [Source:MGI Symbol;Acc:MGI:1930768]	ENSMUSG00000004661	9	57790353	57836793	-	32	Dwarf	NA	3	NA
Ccdc33	coiled-coil domain containing 33 [Source:MGI Symbol;Acc:MGI:1922464]	ENSMUSG00000037716	9	58028677	58118823	-	50	Dwarf	NA	2	NA
Stra6	stimulated by retinoic acid gene 6 [Source:MGI Symbol;Acc:MGI:107742]	ENSMUSG00000032327	9	58063788	58153996	+	47	Dwarf	NA	2	NA
Loxl1	lysyl oxidase-like 1 [Source:MGI Symbol;Acc:MGI:106096]	ENSMUSG00000032334	9	58287723	58313212	-	24	Dwarf	NA	2	NA
Thsd4	thrombospondin, type I, domain containing 4 [Source:MGI Symbol;Acc:MGI:2672033]	ENSMUSG00000032289	9	59966931	60522046	-	277	Dwarf	NA	2	NA
Tle3	transducin-like enhancer of split 3, homolog of Drosophila E(spl) [Source:MGI Symbol;Acc:MGI:104634]	ENSMUSG00000032280	9	61372366	61418497	+	46	Dwarf	NA	3	NA
Map2k5	mitogen-activated protein kinase kinase 5 [Source:MGI Symbol;Acc:MGI:1346345]	ENSMUSG00000058444	9	63163769	63377902	-	131	Dwarf	NA	8	NA
Gm16759	predicted gene, 16759 [Source:MGI Symbol;Acc:MGI:4439683]	ENSMUSG00000086539	9	63399381	63568691	+	71	Dwarf	NA	3	NA
Iqch	IQ motif containing H [Source:MGI Symbol;Acc:MGI:1925500]	ENSMUSG00000037801	9	63421455	63602493	-	80	Dwarf	NA	3	NA
Smad3	MAD homolog 3 (Drosophila) [Source:MGI Symbol;Acc:MGI:1201674]	ENSMUSG00000032402	9	63646767	63757994	-	84	Dwarf	NA	2	NA
Rpl4	ribosomal protein L4 [Source:MGI Symbol;Acc:MGI:1915141]	ENSMUSG00000032399	9	64173387	64178562	+	7	Dwarf	NA	2	NA
SNORD18	Small nucleolar RNA SNORD18 [Source:RFAM;Acc:RF00093]	ENSMUSG00000065752	9	64175048	64175115	+	2	Dwarf	NA	2	NA
SNORD16	Small nucleolar RNA SNORD16 [Source:RFAM;Acc:RF00138]	ENSMUSG00000094411	9	64175423	64175521	+	3	Dwarf	NA	2	NA
Megf11	multiple EGF-like-domains 11 [Source:MGI Symbol;Acc:MGI:1920951]	ENSMUSG00000036466	9	64385626	64709205	+	181	Dwarf	NA	2	NA
Clpx	caseinolytic peptidase X (E.coli) [Source:MGI Symbol;Acc:MGI:1346017]	ENSMUSG00000015357	9	65294260	65330658	+	16	Dwarf	NA	3	NA
Kbtbd13	kelch repeat and BTB (POZ) domain containing 13 [Source:MGI Symbol;Acc:MGI:1921742]	ENSMUSG00000054978	9	65388684	65391652	-	8	Dwarf	NA	3	NA
Vps13c	vacuolar protein sorting 13C (yeast) [Source:MGI Symbol;Acc:MGI:2444207]	ENSMUSG00000035284	9	67840396	67995634	+	82	Dwarf	NA	2	NA
Myo1e	myosin IE [Source:MGI Symbol;Acc:MGI:106621]	ENSMUSG00000032220	9	70207350	70400067	+	111	Dwarf	NA	7	NA
Lipc	lipase, hepatic [Source:MGI Symbol;Acc:MGI:96216]	ENSMUSG00000032207	9	70798129	70934808	-	69	Dwarf	NA	4	NA
Aqp9	aquaporin 9 [Source:MGI Symbol;Acc:MGI:1891066]	ENSMUSG00000032204	9	71110659	71168682	-	30	Dwarf	NA	11	NA
Cgnl1	cingulin-like 1 [Source:MGI Symbol;Acc:MGI:1915428]	ENSMUSG00000032232	9	71626509	71771602	-	82	Dwarf	NA	3	NA
Zfp280d	zinc finger protein 280D [Source:MGI Symbol;Acc:MGI:2384583]	ENSMUSG00000038535	9	72274899	72363770	+	20	Dwarf	NA	2	NA
Nedd4	neural precursor cell expressed, developmentally down-regulated 4 [Source:MGI Symbol;Acc:MGI:97297]	ENSMUSG00000032216	9	72662557	72749842	+	51	Dwarf	NA	3	NA
Onecut1	one cut domain, family member 1 [Source:MGI Symbol;Acc:MGI:1196423]	ENSMUSG00000043013	9	74861921	74891475	+	24	Dwarf	NA	10	NA
AC100600.1	No description	ENSMUSG00000077821	9	74870749	74870842	+	2	Dwarf	NA	2	NA
BC031353	cDNA sequence BC031353 [Source:MGI Symbol;Acc:MGI:2387648]	ENSMUSG00000034858	9	74953053	75032468	+	40	Dwarf	NA	17	NA
Gclc	glutamate-cysteine ligase, catalytic subunit [Source:MGI Symbol;Acc:MGI:104990]	ENSMUSG00000032350	9	77754535	77794485	+	28	Dwarf	NA	13	NA
Gsta2	glutathione S-transferase, alpha 2 (Yc2) [Source:MGI Symbol;Acc:MGI:95863]	ENSMUSG00000057933	9	78331018	78355788	-	11	Dwarf	NA	2	NA
Eef1a1	eukaryotic translation elongation factor 1 alpha 1 [Source:MGI Symbol;Acc:MGI:1096881]	ENSMUSG00000037742	9	78478449	78489151	-	12	Dwarf	NA	3	NA
mmu-mir-703	mmu-mir-703 [Source:miRBase;Acc:MI0004687]	ENSMUSG00000076138	9	78478528	78478635	-	2	Dwarf	NA	2	NA
Bckdhb	branched chain ketoacid dehydrogenase E1, beta polypeptide [Source:MGI Symbol;Acc:MGI:88137]	ENSMUSG00000032263	9	83925150	84124239	+	98	Dwarf	NA	3	NA
Morf4l1	mortality factor 4 like 1 [Source:MGI Symbol;Acc:MGI:1096551]	ENSMUSG00000062270	9	90091671	90114820	-	12	Dwarf	NA	3	NA
Paqr9	progestin and adipoQ receptor family member IX [Source:MGI Symbol;Acc:MGI:1922802]	ENSMUSG00000064225	9	95559817	95562121	+	6	Dwarf	NA	3	NA
Pcolce2	procollagen C-endopeptidase enhancer 2 [Source:MGI Symbol;Acc:MGI:1923727]	ENSMUSG00000015354	9	95637601	95698096	+	46	Dwarf	NA	2	NA
Spsb4	splA/ryanodine receptor domain and SOCS box containing 4 [Source:MGI Symbol;Acc:MGI:2183445]	ENSMUSG00000046997	9	96943482	97018843	-	69	Dwarf	NA	7	NA
Cldn18	claudin 18 [Source:MGI Symbol;Acc:MGI:1929209]	ENSMUSG00000032473	9	99689461	99717267	-	22	Dwarf	NA	4	NA
Stag1	stromal antigen 1 [Source:MGI Symbol;Acc:MGI:1098658]	ENSMUSG00000037286	9	100597798	100958545	+	82	Dwarf	NA	4	NA
Amotl2	angiomotin-like 2 [Source:MGI Symbol;Acc:MGI:1929286]	ENSMUSG00000032531	9	102716672	102733418	+	19	Dwarf	NA	5	NA
Rab6b	RAB6B, member RAS oncogene family [Source:MGI Symbol;Acc:MGI:107283]	ENSMUSG00000032549	9	103112074	103185270	+	54	Dwarf	NA	2	NA
Gm20425	predicted gene 20425 [Source:MGI Symbol;Acc:MGI:5141890]	ENSMUSG00000090639	9	103190208	103230307	-	32	Dwarf	NA	8	NA
Trf	transferrin [Source:MGI Symbol;Acc:MGI:98821]	ENSMUSG00000032554	9	103204001	103230444	-	21	Dwarf	NA	8	NA
1300017J02Rik	RIKEN cDNA 1300017J02 gene [Source:MGI Symbol;Acc:MGI:1919025]	ENSMUSG00000033688	9	103250522	103305082	-	31	Dwarf	NA	3	NA
Acad11	acyl-Coenzyme A dehydrogenase family, member 11 [Source:MGI Symbol;Acc:MGI:2143169]	ENSMUSG00000090150	9	104040662	104127463	+	57	Dwarf	NA	4	NA
Ccrl1	chemokine (C-C motif) receptor-like 1 [Source:MGI Symbol;Acc:MGI:2181676]	ENSMUSG00000079355	9	104098138	104126643	-	22	Dwarf	NA	2	NA
Dnajc13	DnaJ (Hsp40) homolog, subfamily C, member 13 [Source:MGI Symbol;Acc:MGI:2676368]	ENSMUSG00000032560	9	104151597	104262930	-	65	Dwarf	NA	5	NA
Col6a6	collagen, type VI, alpha 6 [Source:MGI Symbol;Acc:MGI:2444259]	ENSMUSG00000043719	9	105689417	105828085	-	47	Dwarf	NA	4	NA
D030055H07Rik	RIKEN cDNA D030055H07 gene [Source:MGI Symbol;Acc:MGI:3605036]	ENSMUSG00000086296	9	106148687	106160201	+	9	Dwarf	NA	5	NA
Glyctk	glycerate kinase [Source:MGI Symbol;Acc:MGI:2444085]	ENSMUSG00000020258	9	106152857	106158138	-	6	Dwarf	NA	5	NA
Mir135a-1	microRNA 135a-1 [Source:MGI Symbol;Acc:MGI:2676820]	ENSMUSG00000065407	9	106154124	106154213	+	2	Dwarf	NA	2	NA
Alas1	aminolevulinic acid synthase 1 [Source:MGI Symbol;Acc:MGI:87989]	ENSMUSG00000032786	9	106233455	106248126	-	12	Dwarf	NA	10	NA
Manf	mesencephalic astrocyte-derived neurotrophic factor [Source:MGI Symbol;Acc:MGI:1922090]	ENSMUSG00000032575	9	106838312	106891979	-	27	Dwarf	NA	3	NA
Cish	cytokine inducible SH2-containing protein [Source:MGI Symbol;Acc:MGI:103159]	ENSMUSG00000032578	9	107296026	107302784	+	8	Dwarf	NA	2	NA
Gm17041	predicted gene 17041 [Source:MGI Symbol;Acc:MGI:4937868]	ENSMUSG00000090570	9	107300380	107301838	-	4	Dwarf	NA	2	NA
Hyal2	hyaluronoglucosaminidase 2 [Source:MGI Symbol;Acc:MGI:1196334]	ENSMUSG00000010047	9	107569117	107572776	+	7	Dwarf	NA	2	NA
Slc38a3	solute carrier family 38, member 3 [Source:MGI Symbol;Acc:MGI:1923507]	ENSMUSG00000010064	9	107650639	107668968	-	13	Dwarf	NA	2	NA
Rnf123	ring finger protein 123 [Source:MGI Symbol;Acc:MGI:2148796]	ENSMUSG00000041528	9	108051534	108083346	-	36	Dwarf	NA	13	NA
Gm20529	predicted gene 20529 [Source:MGI Symbol;Acc:MGI:5141994]	ENSMUSG00000092218	9	108051675	108058592	+	12	Dwarf	NA	6	NA
Amigo3	adhesion molecule with Ig like domain 3 [Source:MGI Symbol;Acc:MGI:2444854]	ENSMUSG00000032593	9	108053159	108055701	+	6	Dwarf	NA	4	NA
Mst1	macrophage stimulating 1 (hepatocyte growth factor-like) [Source:MGI Symbol;Acc:MGI:96080]	ENSMUSG00000032591	9	108080436	108085027	+	10	Dwarf	NA	3	NA
Apeh	acylpeptide hydrolase [Source:MGI Symbol;Acc:MGI:88041]	ENSMUSG00000032590	9	108085417	108094480	-	13	Dwarf	NA	3	NA
Bsn	bassoon [Source:MGI Symbol;Acc:MGI:1277955]	ENSMUSG00000032589	9	108096023	108190384	-	86	Dwarf	NA	2	NA
Rhoa	ras homolog gene family, member A [Source:MGI Symbol;Acc:MGI:1096342]	ENSMUSG00000007815	9	108306205	108337939	+	16	Dwarf	NA	2	NA
Usp4	ubiquitin specific peptidase 4 (proto-oncogene) [Source:MGI Symbol;Acc:MGI:98905]	ENSMUSG00000032612	9	108347831	108392529	+	34	Dwarf	NA	3	NA
1700102P08Rik	RIKEN cDNA 1700102P08 gene [Source:MGI Symbol;Acc:MGI:2148248]	ENSMUSG00000032611	9	108392834	108397763	+	7	Dwarf	NA	2	NA
Usp19	ubiquitin specific peptidase 19 [Source:MGI Symbol;Acc:MGI:1918722]	ENSMUSG00000006676	9	108490676	108502333	+	21	Dwarf	NA	2	NA
Prkar2a	protein kinase, cAMP dependent regulatory, type II alpha [Source:MGI Symbol;Acc:MGI:108025]	ENSMUSG00000032601	9	108692143	108749512	+	31	Dwarf	NA	2	NA
Rtp3	receptor transporter protein 3 [Source:MGI Symbol;Acc:MGI:2446841]	ENSMUSG00000066319	9	110985871	110989611	-	3	Dwarf	NA	2	NA
Arpp21	cyclic AMP-regulated phosphoprotein, 21 [Source:MGI Symbol;Acc:MGI:107562]	ENSMUSG00000032503	9	112065091	112235938	-	87	Dwarf	NA	2	NA
Clasp2	CLIP associating protein 2 [Source:MGI Symbol;Acc:MGI:1923749]	ENSMUSG00000033392	9	113812586	113919697	+	51	Dwarf	NA	2	NA
Tgfbr2	transforming growth factor, beta receptor II [Source:MGI Symbol;Acc:MGI:98729]	ENSMUSG00000032440	9	116087698	116175363	-	51	Dwarf	NA	3	NA
Golga4	golgi autoantigen, golgin subfamily a, 4 [Source:MGI Symbol;Acc:MGI:1859646]	ENSMUSG00000038708	9	118506318	118582522	+	59	Dwarf	NA	4	NA
Acaa1b	acetyl-Coenzyme A acyltransferase 1B [Source:MGI Symbol;Acc:MGI:3605455]	ENSMUSG00000010651	9	119148023	119157093	-	15	Dwarf	NA	2	NA
Slc22a14	solute carrier family 22 (organic cation transporter), member 14 [Source:MGI Symbol;Acc:MGI:2685974]	ENSMUSG00000070280	9	119169455	119365553	-	107	Dwarf	NA	9	NA
Acaa1a	acetyl-Coenzyme A acyltransferase 1A [Source:MGI Symbol;Acc:MGI:2148491]	ENSMUSG00000036138	9	119339676	119350299	+	13	Dwarf	NA	2	NA
Xylb	xylulokinase homolog (H. influenzae) [Source:MGI Symbol;Acc:MGI:2142985]	ENSMUSG00000035769	9	119357381	119393797	+	27	Dwarf	NA	3	NA
Wdr48	WD repeat domain 48 [Source:MGI Symbol;Acc:MGI:1914811]	ENSMUSG00000032512	9	119894895	119926579	+	26	Dwarf	NA	2	NA
Cx3cr1	chemokine (C-X3-C) receptor 1 [Source:MGI Symbol;Acc:MGI:1333815]	ENSMUSG00000052336	9	119901616	120068283	-	132	Dwarf	NA	14	NA
Gorasp1	golgi reassembly stacking protein 1 [Source:MGI Symbol;Acc:MGI:1921748]	ENSMUSG00000032513	9	119925673	119937558	-	14	Dwarf	NA	3	NA
Ttc21a	tetratricopeptide repeat domain 21A [Source:MGI Symbol;Acc:MGI:1921302]	ENSMUSG00000032514	9	119937606	119967793	+	32	Dwarf	NA	2	NA
Csrnp1	cysteine-serine-rich nuclear protein 1 [Source:MGI Symbol;Acc:MGI:2387989]	ENSMUSG00000032515	9	119971166	119977250	-	9	Dwarf	NA	2	NA
Xirp1	xin actin-binding repeat containing 1 [Source:MGI Symbol;Acc:MGI:1333878]	ENSMUSG00000079243	9	120013755	120023598	-	12	Dwarf	NA	4	NA
Myrip	myosin VIIA and Rab interacting protein [Source:MGI Symbol;Acc:MGI:2384407]	ENSMUSG00000041794	9	120303936	120474841	+	112	Dwarf	NA	2	NA
Ulk4	unc-51-like kinase 4 (C. elegans) [Source:MGI Symbol;Acc:MGI:1921622]	ENSMUSG00000040936	9	120960268	121277197	-	160	Dwarf	NA	4	NA
Sec22c	SEC22 vesicle trafficking protein homolog C (S. cerevisiae) [Source:MGI Symbol;Acc:MGI:2447871]	ENSMUSG00000061536	9	121680047	121705490	-	25	Dwarf	NA	2	NA
Ccdc13	coiled-coil domain containing 13 [Source:MGI Symbol;Acc:MGI:1920144]	ENSMUSG00000079235	9	121797627	121839461	-	28	Dwarf	NA	2	NA
Cyp8b1	cytochrome P450, family 8, subfamily b, polypeptide 1 [Source:MGI Symbol;Acc:MGI:1338044]	ENSMUSG00000050445	9	121914356	121916305	-	5	Dwarf	NA	2	NA
Zfp445	zinc finger protein 445 [Source:MGI Symbol;Acc:MGI:2143340]	ENSMUSG00000047036	9	122851914	122862128	-	8	Dwarf	NA	6	NA
Gm221	predicted gene 221 [Source:MGI Symbol;Acc:MGI:2685067]	ENSMUSG00000019767	10	4482502	4562231	+	40	Dwarf	NA	2	NA
BC013529	cDNA sequence BC013529 [Source:MGI Symbol;Acc:MGI:2384905]	ENSMUSG00000040006	10	7767947	7792800	-	11	Dwarf	NA	2	NA
Sash1	SAM and SH3 domain containing 1 [Source:MGI Symbol;Acc:MGI:1917347]	ENSMUSG00000015305	10	8722219	8886070	-	129	Dwarf	NA	3	NA
Nhsl1	NHS-like 1 [Source:MGI Symbol;Acc:MGI:106390]	ENSMUSG00000039835	10	18390322	18533892	+	92	Dwarf	NA	3	NA
Map3k5	mitogen-activated protein kinase kinase kinase 5 [Source:MGI Symbol;Acc:MGI:1346876]	ENSMUSG00000071369	10	19934472	20142753	+	122	Dwarf	NA	2	NA
Pde7b	phosphodiesterase 7B [Source:MGI Symbol;Acc:MGI:1352752]	ENSMUSG00000019990	10	20398004	20725078	-	173	Dwarf	NA	13	NA
4930403O15Rik	RIKEN cDNA 4930403O15 gene [Source:MGI Symbol;Acc:MGI:1921064]	ENSMUSG00000068638	10	20515327	20518164	-	4	Dwarf	NA	3	NA
Ahi1	Abelson helper integration site 1 [Source:MGI Symbol;Acc:MGI:87971]	ENSMUSG00000019986	10	20952547	21080428	+	79	Dwarf	NA	2	NA
Hbs1l	Hbs1-like (S. cerevisiae) [Source:MGI Symbol;Acc:MGI:1891704]	ENSMUSG00000019977	10	21295979	21368889	+	47	Dwarf	NA	3	NA
Aldh8a1	aldehyde dehydrogenase 8 family, member A1 [Source:MGI Symbol;Acc:MGI:2653900]	ENSMUSG00000037542	10	21377291	21396585	+	15	Dwarf	NA	9	NA
Taar1	trace amine-associated receptor 1 [Source:MGI Symbol;Acc:MGI:2148258]	ENSMUSG00000056379	10	23920356	23921469	+	3	Dwarf	NA	2	NA
Med23	mediator complex subunit 23 [Source:MGI Symbol;Acc:MGI:1917458]	ENSMUSG00000019984	10	24869986	24913681	+	27	Dwarf	NA	3	NA
Epb4.1l2	erythrocyte protein band 4.1-like 2 [Source:MGI Symbol;Acc:MGI:103009]	ENSMUSG00000019978	10	25359798	25523519	+	88	Dwarf	NA	4	NA
Ptprk	protein tyrosine phosphatase, receptor type, K [Source:MGI Symbol;Acc:MGI:103310]	ENSMUSG00000019889	10	28074820	28597397	+	154	Dwarf	NA	3	NA
Rnf217	ring finger protein 217 [Source:MGI Symbol;Acc:MGI:3610311]	ENSMUSG00000063760	10	31502313	31609184	-	37	Dwarf	NA	2	NA
Slc16a10	solute carrier family 16 (monocarboxylic acid transporters), member 10 [Source:MGI Symbol;Acc:MGI:1919722]	ENSMUSG00000019838	10	40033535	40142254	-	57	Dwarf	NA	3	NA
Ddo	D-aspartate oxidase [Source:MGI Symbol;Acc:MGI:1925528]	ENSMUSG00000063428	10	40630011	40649931	+	20	Dwarf	NA	3	NA
Ccdc162	coiled-coil domain containing 162 [Source:MGI Symbol;Acc:MGI:1923223]	ENSMUSG00000075225	10	41538846	41709300	-	104	Dwarf	NA	2	NA
Gm17196	predicted gene 17196 [Source:MGI Symbol;Acc:MGI:4938023]	ENSMUSG00000090708	10	41553762	41556552	+	4	Dwarf	NA	2	NA
Snx3	sorting nexin 3 [Source:MGI Symbol;Acc:MGI:1860188]	ENSMUSG00000019804	10	42502030	42535381	+	22	Dwarf	NA	2	NA
Pdss2	prenyl (solanesyl) diphosphate synthase, subunit 2 [Source:MGI Symbol;Acc:MGI:1918615]	ENSMUSG00000038240	10	43221486	43464882	+	127	Dwarf	NA	6	NA
Bend3	BEN domain containing 3 [Source:MGI Symbol;Acc:MGI:2677212]	ENSMUSG00000038214	10	43479140	43515396	+	39	Dwarf	NA	2	NA
Rtn4ip1	reticulon 4 interacting protein 1 [Source:MGI Symbol;Acc:MGI:2178759]	ENSMUSG00000019864	10	43901807	43947862	+	32	Dwarf	NA	3	NA
Gopc	golgi associated PDZ and coiled-coil motif containing [Source:MGI Symbol;Acc:MGI:2149946]	ENSMUSG00000019861	10	52337024	52382124	-	21	Dwarf	NA	2	NA
Gm9766	predicted gene 9766 [Source:MGI Symbol;Acc:MGI:3642684]	ENSMUSG00000038594	10	53278081	53379851	-	33	Dwarf	NA	9	NA
Pln	phospholamban [Source:MGI Symbol;Acc:MGI:97622]	ENSMUSG00000038583	10	53337686	53345999	+	5	Dwarf	NA	4	NA
Hsf2	heat shock factor 2 [Source:MGI Symbol;Acc:MGI:96239]	ENSMUSG00000019878	10	57486385	57513133	+	15	Dwarf	NA	2	NA
Ranbp2	RAN binding protein 2 [Source:MGI Symbol;Acc:MGI:894323]	ENSMUSG00000003226	10	58446852	58494155	+	18	Dwarf	NA	2	NA
Pla2g12b	phospholipase A2, group XIIB [Source:MGI Symbol;Acc:MGI:1917086]	ENSMUSG00000009646	10	59403660	59421976	+	15	Dwarf	NA	2	NA
Dnajb12	DnaJ (Hsp40) homolog, subfamily B, member 12 [Source:MGI Symbol;Acc:MGI:1931881]	ENSMUSG00000020109	10	59879556	59899302	+	22	Dwarf	NA	2	NA
Unc5b	unc-5 homolog B (C. elegans) [Source:MGI Symbol;Acc:MGI:894703]	ENSMUSG00000020099	10	60762610	60831581	-	71	Dwarf	NA	3	NA
Eif4ebp2	eukaryotic translation initiation factor 4E binding protein 2 [Source:MGI Symbol;Acc:MGI:109198]	ENSMUSG00000020091	10	61432497	61452669	-	14	Dwarf	NA	5	NA
Lrrc20	leucine rich repeat containing 20 [Source:MGI Symbol;Acc:MGI:2387182]	ENSMUSG00000037151	10	61475833	61582226	+	82	Dwarf	NA	2	NA
Npffr1	neuropeptide FF receptor 1 [Source:MGI Symbol;Acc:MGI:2685082]	ENSMUSG00000020090	10	61595484	61626385	+	28	Dwarf	NA	3	NA
Sirt1	sirtuin 1 (silent mating type information regulation 2, homolog) 1 (S. cerevisiae) [Source:MGI Symbol;Acc:MGI:2135607]	ENSMUSG00000020063	10	63319005	63381704	-	31	Dwarf	NA	3	NA
Reep3	receptor accessory protein 3 [Source:MGI Symbol;Acc:MGI:88930]	ENSMUSG00000019873	10	67009189	67096988	-	68	Dwarf	NA	4	NA
Jmjd1c	jumonji domain containing 1C [Source:MGI Symbol;Acc:MGI:1918614]	ENSMUSG00000037876	10	67096125	67256326	+	78	Dwarf	NA	10	NA
Arid5b	AT rich interactive domain 5B (MRF1-like) [Source:MGI Symbol;Acc:MGI:2175912]	ENSMUSG00000019947	10	68095593	68278726	-	80	Dwarf	NA	11	NA
1700040L02Rik	RIKEN cDNA 1700040L02 gene [Source:MGI Symbol;Acc:MGI:1920537]	ENSMUSG00000019945	10	68430953	68541896	-	65	Dwarf	NA	6	NA
Cdk1	cyclin-dependent kinase 1 [Source:MGI Symbol;Acc:MGI:88351]	ENSMUSG00000019942	10	69336635	69352938	-	18	Dwarf	NA	2	NA
Ank3	ankyrin 3, epithelial [Source:MGI Symbol;Acc:MGI:88026]	ENSMUSG00000069601	10	69534222	70027436	+	325	Dwarf	NA	5	NA
Ccdc6	coiled-coil domain containing 6 [Source:MGI Symbol;Acc:MGI:1923801]	ENSMUSG00000048701	10	70097121	70193200	+	80	Dwarf	NA	4	NA
Ube2d1	ubiquitin-conjugating enzyme E2D 1, UBC4/5 homolog (yeast) [Source:MGI Symbol;Acc:MGI:2384911]	ENSMUSG00000019927	10	71254980	71285262	-	28	Dwarf	NA	2	NA
Cisd1	CDGSH iron sulfur domain 1 [Source:MGI Symbol;Acc:MGI:1261855]	ENSMUSG00000037710	10	71330480	71344954	-	17	Dwarf	NA	6	NA
Ipmk	inositol polyphosphate multikinase [Source:MGI Symbol;Acc:MGI:1916968]	ENSMUSG00000060733	10	71347763	71433327	+	73	Dwarf	NA	13	NA
Rab36	RAB36, member RAS oncogene family [Source:MGI Symbol;Acc:MGI:1924127]	ENSMUSG00000020175	10	75037058	75054748	+	21	Dwarf	NA	2	NA
1110038D17Rik	RIKEN cDNA 1110038D17 gene [Source:MGI Symbol;Acc:MGI:1916028]	ENSMUSG00000033416	10	75351111	75517972	-	108	Dwarf	NA	6	NA
Vpreb3	pre-B lymphocyte gene 3 [Source:MGI Symbol;Acc:MGI:98938]	ENSMUSG00000000903	10	75943057	75949657	+	8	Dwarf	NA	2	NA
1700027D21Rik	RIKEN cDNA 1700027D21 gene [Source:MGI Symbol;Acc:MGI:1923823]	ENSMUSG00000009115	10	76562272	76570201	+	11	Dwarf	NA	5	NA
Gm15343	predicted gene 15343 [Source:MGI Symbol;Acc:MGI:3705126]	ENSMUSG00000085468	10	76564765	76570532	-	8	Dwarf	NA	5	NA
Ftcd	formiminotransferase cyclodeaminase [Source:MGI Symbol;Acc:MGI:1339962]	ENSMUSG00000001155	10	76575648	76590338	+	13	Dwarf	NA	5	NA
Slc19a1	solute carrier family 19 (folate transporter), member 1 [Source:MGI Symbol;Acc:MGI:103182]	ENSMUSG00000001436	10	77032241	77061002	+	33	Dwarf	NA	3	NA
Col18a1	collagen, type XVIII, alpha 1 [Source:MGI Symbol;Acc:MGI:88451]	ENSMUSG00000001435	10	77052178	77166548	-	90	Dwarf	NA	13	NA
1810008A18Rik	RIKEN cDNA 1810008A18 gene [Source:MGI Symbol;Acc:MGI:1916334]	ENSMUSG00000032977	10	77486656	77515813	-	31	Dwarf	NA	2	NA
Pttg1ip	pituitary tumor-transforming 1 interacting protein [Source:MGI Symbol;Acc:MGI:2652132]	ENSMUSG00000009291	10	77581720	77598732	+	17	Dwarf	NA	5	NA
Sumo3	SMT3 suppressor of mif two 3 homolog 3 (yeast) [Source:MGI Symbol;Acc:MGI:1336201]	ENSMUSG00000020265	10	77606097	77641543	+	32	Dwarf	NA	6	NA
Ube2g2	ubiquitin-conjugating enzyme E2G 2 [Source:MGI Symbol;Acc:MGI:1343188]	ENSMUSG00000009293	10	77622275	77645993	+	23	Dwarf	NA	4	NA
D10Jhu81e	DNA segment, Chr 10, Johns Hopkins University 81 expressed [Source:MGI Symbol;Acc:MGI:1351861]	ENSMUSG00000053329	10	78162067	78169768	-	12	Dwarf	NA	2	NA
Trappc10	trafficking protein particle complex 10 [Source:MGI Symbol;Acc:MGI:1336209]	ENSMUSG00000000374	10	78186725	78244642	-	40	Dwarf	NA	2	NA
Rnf126	ring finger protein 126 [Source:MGI Symbol;Acc:MGI:1917544]	ENSMUSG00000035890	10	79758515	79766952	-	14	Dwarf	NA	2	NA
BC005764	cDNA sequence BC005764 [Source:MGI Symbol;Acc:MGI:2388640]	ENSMUSG00000035835	10	79860475	79874634	-	19	Dwarf	NA	3	NA
Ndufs7	NADH dehydrogenase (ubiquinone) Fe-S protein 7 [Source:MGI Symbol;Acc:MGI:1922656]	ENSMUSG00000020153	10	80249121	80256794	+	11	Dwarf	NA	4	NA
Dazap1	DAZ associated protein 1 [Source:MGI Symbol;Acc:MGI:1917498]	ENSMUSG00000069565	10	80261486	80288408	+	28	Dwarf	NA	4	NA
2310011J03Rik	RIKEN cDNA 2310011J03 gene [Source:MGI Symbol;Acc:MGI:1913624]	ENSMUSG00000020133	10	80318254	80320537	-	6	Dwarf	NA	2	NA
Reep6	receptor accessory protein 6 [Source:MGI Symbol;Acc:MGI:1917585]	ENSMUSG00000035504	10	80329953	80336441	+	11	Dwarf	NA	2	NA
Fam108a	family with sequence similarity 108, member A [Source:MGI Symbol;Acc:MGI:106388]	ENSMUSG00000003346	10	80583649	80590341	-	10	Dwarf	NA	2	NA
Gng7	guanine nucleotide binding protein (G protein), gamma 7 [Source:MGI Symbol;Acc:MGI:95787]	ENSMUSG00000048240	10	80948624	81014945	-	62	Dwarf	NA	4	NA
Eef2	eukaryotic translation elongation factor 2 [Source:MGI Symbol;Acc:MGI:95288]	ENSMUSG00000034994	10	81176631	81182507	+	15	Dwarf	NA	4	NA
Txnrd1	thioredoxin reductase 1 [Source:MGI Symbol;Acc:MGI:1354175]	ENSMUSG00000020250	10	82859206	82897724	+	34	Dwarf	NA	4	NA
Slc41a2	solute carrier family 41, member 2 [Source:MGI Symbol;Acc:MGI:2442940]	ENSMUSG00000034591	10	83230848	83337882	-	75	Dwarf	NA	7	NA
Cry1	cryptochrome 1 (photolyase-like) [Source:MGI Symbol;Acc:MGI:1270841]	ENSMUSG00000020038	10	85131702	85185054	-	30	Dwarf	NA	2	NA
Hsp90b1	heat shock protein 90, beta (Grp94), member 1 [Source:MGI Symbol;Acc:MGI:98817]	ENSMUSG00000020048	10	86690209	86705509	-	14	Dwarf	NA	3	NA
Gm16176	predicted gene 16176 [Source:MGI Symbol;Acc:MGI:3841250]	ENSMUSG00000058934	10	87826377	87863381	-	20	Dwarf	NA	5	NA
Igf1	insulin-like growth factor 1 [Source:MGI Symbol;Acc:MGI:96432]	ENSMUSG00000020053	10	87858265	87937042	+	32	Dwarf	NA	15	NA
Chpt1	choline phosphotransferase 1 [Source:MGI Symbol;Acc:MGI:2384841]	ENSMUSG00000060002	10	88452745	88504073	-	26	Dwarf	NA	2	NA
Nr1h4	nuclear receptor subfamily 1, group H, member 4 [Source:MGI Symbol;Acc:MGI:1352464]	ENSMUSG00000047638	10	89454234	89533585	-	34	Dwarf	NA	17	NA
Gm872	predicted gene 872 [Source:MGI Symbol;Acc:MGI:2685718]	ENSMUSG00000020014	10	92775619	93081618	-	104	Dwarf	NA	2	NA
Cdk17	cyclin-dependent kinase 17 [Source:MGI Symbol;Acc:MGI:97517]	ENSMUSG00000020015	10	93160876	93241342	+	24	Dwarf	NA	3	NA
Hal	histidine ammonia lyase [Source:MGI Symbol;Acc:MGI:96010]	ENSMUSG00000020017	10	93488768	93519304	+	12	Dwarf	NA	2	NA
Nr2c1	nuclear receptor subfamily 2, group C, member 1 [Source:MGI Symbol;Acc:MGI:1352465]	ENSMUSG00000005897	10	94148023	94197211	+	22	Dwarf	NA	3	NA
Tmcc3	transmembrane and coiled coil domains 3 [Source:MGI Symbol;Acc:MGI:2442900]	ENSMUSG00000020023	10	94311949	94590956	+	196	Dwarf	NA	2	NA
Cradd	CASP2 and RIPK1 domain containing adaptor with death domain [Source:MGI Symbol;Acc:MGI:1336168]	ENSMUSG00000045867	10	95174746	95324097	-	128	Dwarf	NA	15	NA
Nudt4	nudix (nucleoside diphosphate linked moiety X)-type motif 4 [Source:MGI Symbol;Acc:MGI:1918457]	ENSMUSG00000020029	10	95547007	95564167	-	17	Dwarf	NA	3	NA
Poc1b	POC1 centriolar protein homolog B (Chlamydomonas) [Source:MGI Symbol;Acc:MGI:1918511]	ENSMUSG00000019952	10	99107036	99198074	+	76	Dwarf	NA	6	NA
Lin7a	lin-7 homolog A (C. elegans) [Source:MGI Symbol;Acc:MGI:2135609]	ENSMUSG00000019906	10	107271843	107425143	+	52	Dwarf	NA	7	NA
Syt1	synaptotagmin I [Source:MGI Symbol;Acc:MGI:99667]	ENSMUSG00000035864	10	108497650	109010982	-	198	Dwarf	NA	4	NA
Osbpl8	oxysterol binding protein-like 8 [Source:MGI Symbol;Acc:MGI:2443807]	ENSMUSG00000020189	10	111164802	111297247	+	62	Dwarf	NA	7	NA
Trhde	TRH-degrading enzyme [Source:MGI Symbol;Acc:MGI:2384311]	ENSMUSG00000050663	10	114398823	114802307	-	108	Dwarf	NA	2	NA
Tmem19	transmembrane protein 19 [Source:MGI Symbol;Acc:MGI:1914476]	ENSMUSG00000069520	10	115340739	115362262	-	18	Dwarf	NA	11	NA
Zfc3h1	zinc finger, C3H1-type containing [Source:MGI Symbol;Acc:MGI:2446143]	ENSMUSG00000034163	10	115384959	115432772	+	23	Dwarf	NA	2	NA
Best3	bestrophin 3 [Source:MGI Symbol;Acc:MGI:3580298]	ENSMUSG00000020169	10	116986314	117025040	+	45	Dwarf	NA	6	NA
Frs2	fibroblast growth factor receptor substrate 2 [Source:MGI Symbol;Acc:MGI:1100860]	ENSMUSG00000020170	10	117070129	117148474	-	47	Dwarf	NA	2	NA
Mdm2	transformed mouse 3T3 cell double minute 2 [Source:MGI Symbol;Acc:MGI:96952]	ENSMUSG00000020184	10	117688888	117710758	-	16	Dwarf	NA	2	NA
Slc35e3	solute carrier family 35, member E3 [Source:MGI Symbol;Acc:MGI:2448489]	ENSMUSG00000060181	10	117733679	117746358	-	17	Dwarf	NA	3	NA
Cand1	cullin associated and neddylation disassociated 1 [Source:MGI Symbol;Acc:MGI:1261820]	ENSMUSG00000020114	10	119199255	119240055	-	30	Dwarf	NA	2	NA
Tbc1d30	TBC1 domain family, member 30 [Source:MGI Symbol;Acc:MGI:1921944]	ENSMUSG00000052302	10	121263824	121311189	-	50	Dwarf	NA	2	NA
Gns	glucosamine (N-acetyl)-6-sulfatase [Source:MGI Symbol;Acc:MGI:1922862]	ENSMUSG00000034707	10	121365090	121397245	+	47	Dwarf	NA	2	NA
Lrp1	low density lipoprotein receptor-related protein 1 [Source:MGI Symbol;Acc:MGI:96828]	ENSMUSG00000040249	10	127538161	127621148	-	78	Dwarf	NA	8	NA
Zbtb39	zinc finger and BTB domain containing 39 [Source:MGI Symbol;Acc:MGI:2443316]	ENSMUSG00000044617	10	127739538	127747335	+	14	Dwarf	NA	3	NA
Gpr182	G protein-coupled receptor 182 [Source:MGI Symbol;Acc:MGI:109545]	ENSMUSG00000058396	10	127747276	127751732	-	6	Dwarf	NA	2	NA
Rdh7	retinol dehydrogenase 7 [Source:MGI Symbol;Acc:MGI:1860517]	ENSMUSG00000040134	10	127884028	127888817	-	4	Dwarf	NA	3	NA
Sdr9c7	4short chain dehydrogenase/reductase family 9C, member 7 [Source:MGI Symbol;Acc:MGI:1917311]	ENSMUSG00000040127	10	127898518	127911761	+	8	Dwarf	NA	4	NA
Atp5b	ATP synthase, H+ transporting mitochondrial F1 complex, beta subunit [Source:MGI Symbol;Acc:MGI:107801]	ENSMUSG00000025393	10	128083273	128090391	+	10	Dwarf	NA	2	NA
Spryd4	SPRY domain containing 4 [Source:MGI Symbol;Acc:MGI:1913951]	ENSMUSG00000051346	10	128209908	128211794	-	5	Dwarf	NA	2	NA
Stat2	signal transducer and activator of transcription 2 [Source:MGI Symbol;Acc:MGI:103039]	ENSMUSG00000040033	10	128270576	128292849	+	19	Dwarf	NA	2	NA
Cs	citrate synthase [Source:MGI Symbol;Acc:MGI:88529]	ENSMUSG00000005683	10	128337832	128362479	+	15	Dwarf	NA	2	NA
U8	U8 small nucleolar RNA [Source:RFAM;Acc:RF00096]	ENSMUSG00000089313	10	128349242	128349375	+	2	Dwarf	NA	2	NA
Sec14l4	SEC14-like 4 (S. cerevisiae) [Source:MGI Symbol;Acc:MGI:2144095]	ENSMUSG00000019368	11	4031462	4048024	+	12	Dwarf	NA	2	NA
Mtfp1	mitochondrial fission process 1 [Source:MGI Symbol;Acc:MGI:1916686]	ENSMUSG00000004748	11	4091480	4095445	-	7	Dwarf	NA	2	NA
Sec14l2	SEC14-like 2 (S. cerevisiae) [Source:MGI Symbol;Acc:MGI:1915065]	ENSMUSG00000003585	11	4097039	4123415	-	24	Dwarf	NA	12	NA
Gas2l1	growth arrest-specific 2 like 1 [Source:MGI Symbol;Acc:MGI:1926176]	ENSMUSG00000034201	11	5054132	5065327	-	22	Dwarf	NA	2	NA
Urgcp	upregulator of cell proliferation [Source:MGI Symbol;Acc:MGI:1919296]	ENSMUSG00000049680	11	5713417	5762376	-	33	Dwarf	NA	2	NA
Gck	glucokinase [Source:MGI Symbol;Acc:MGI:1270854]	ENSMUSG00000041798	11	5900820	5950081	-	35	Dwarf	NA	5	NA
Camk2b	calcium/calmodulin-dependent protein kinase II, beta [Source:MGI Symbol;Acc:MGI:88257]	ENSMUSG00000057897	11	5969644	6066362	-	65	Dwarf	NA	2	NA
Ogdh	oxoglutarate dehydrogenase (lipoamide) [Source:MGI Symbol;Acc:MGI:1098267]	ENSMUSG00000020456	11	6291633	6356642	+	33	Dwarf	NA	2	NA
Adcy1	adenylate cyclase 1 [Source:MGI Symbol;Acc:MGI:99677]	ENSMUSG00000020431	11	7063489	7178506	+	69	Dwarf	NA	5	NA
Ddc	dopa decarboxylase [Source:MGI Symbol;Acc:MGI:94876]	ENSMUSG00000020182	11	11814101	11898144	-	50	Dwarf	NA	3	NA
Grb10	growth factor receptor bound protein 10 [Source:MGI Symbol;Acc:MGI:103232]	ENSMUSG00000020176	11	11930508	12038683	-	58	Dwarf	NA	11	NA
Egfr	epidermal growth factor receptor [Source:MGI Symbol;Acc:MGI:95294]	ENSMUSG00000020122	11	16752203	16918158	+	65	Dwarf	NA	50	NA
E230015J15Rik	RIKEN cDNA E230015J15 gene [Source:MGI Symbol;Acc:MGI:2443051]	ENSMUSG00000085091	11	16815431	16830702	-	9	Dwarf	NA	9	NA
Spred2	sprouty-related, EVH1 domain containing 2 [Source:MGI Symbol;Acc:MGI:2150019]	ENSMUSG00000045671	11	19924375	20024026	+	77	Dwarf	NA	2	NA
Rab1	RAB1, member RAS oncogene family [Source:MGI Symbol;Acc:MGI:97842]	ENSMUSG00000020149	11	20201432	20226856	+	10	Dwarf	NA	2	NA
Mdh1	malate dehydrogenase 1, NAD (soluble) [Source:MGI Symbol;Acc:MGI:97051]	ENSMUSG00000020321	11	21556787	21572367	-	14	Dwarf	NA	2	NA
Gm12051	predicted gene 12051 [Source:MGI Symbol;Acc:MGI:3652078]	ENSMUSG00000085021	11	22483608	22491363	+	4	Dwarf	NA	2	NA
Gm12160	predicted gene 12160 [Source:MGI Symbol;Acc:MGI:3649485]	ENSMUSG00000087089	11	45160943	45213656	+	19	Dwarf	NA	2	NA
Clint1	clathrin interactor 1 [Source:MGI Symbol;Acc:MGI:2144243]	ENSMUSG00000006169	11	45852051	45910625	+	36	Dwarf	NA	2	NA
Cyfip2	cytoplasmic FMR1 interacting protein 2 [Source:MGI Symbol;Acc:MGI:1924134]	ENSMUSG00000020340	11	46193850	46312859	-	103	Dwarf	NA	2	NA
Gnb2l1	guanine nucleotide binding protein (G protein), beta polypeptide 2 like 1 [Source:MGI Symbol;Acc:MGI:101849]	ENSMUSG00000020372	11	48800332	48806434	+	8	Dwarf	NA	2	NA
Olfr56	olfactory receptor 56 [Source:MGI Symbol;Acc:MGI:1333785]	ENSMUSG00000040328	11	48978889	49135387	+	35	Dwarf	NA	2	NA
Ifi47	interferon gamma inducible protein 47 [Source:MGI Symbol;Acc:MGI:99448]	ENSMUSG00000078920	11	49076587	49096974	+	10	Dwarf	NA	2	NA
Mgat1	mannoside acetylglucosaminyltransferase 1 [Source:MGI Symbol;Acc:MGI:96973]	ENSMUSG00000020346	11	49244191	49263030	+	15	Dwarf	NA	2	NA
Sqstm1	sequestosome 1 [Source:MGI Symbol;Acc:MGI:107931]	ENSMUSG00000015837	11	50199366	50210827	-	11	Dwarf	NA	4	NA
4933414I15Rik	RIKEN cDNA 4933414I15 gene [Source:MGI Symbol;Acc:MGI:1918374]	ENSMUSG00000072983	11	50940711	50943765	-	5	Dwarf	NA	3	NA
Sar1b	SAR1 gene homolog B (S. cerevisiae) [Source:MGI Symbol;Acc:MGI:1913647]	ENSMUSG00000020386	11	51763687	51791925	+	17	Dwarf	NA	2	NA
Vdac1	voltage-dependent anion channel 1 [Source:MGI Symbol;Acc:MGI:106919]	ENSMUSG00000020402	11	52360860	52389397	+	23	Dwarf	NA	5	NA
Aff4	AF4/FMR2 family, member 4 [Source:MGI Symbol;Acc:MGI:2136171]	ENSMUSG00000049470	11	53350833	53421830	+	25	Dwarf	NA	3	NA
Slc22a4	solute carrier family 22 (organic cation transporter), member 4 [Source:MGI Symbol;Acc:MGI:1353479]	ENSMUSG00000020334	11	53983123	54028090	-	28	Dwarf	NA	2	NA
Arf1	ADP-ribosylation factor 1 [Source:MGI Symbol;Acc:MGI:99431]	ENSMUSG00000048076	11	59211412	59228270	-	9	Dwarf	NA	5	NA
Srebf1	sterol regulatory element binding transcription factor 1 [Source:MGI Symbol;Acc:MGI:107606]	ENSMUSG00000020538	11	60199089	60222581	-	19	Dwarf	NA	8	NA
Tom1l2	target of myb1-like 2 (chicken) [Source:MGI Symbol;Acc:MGI:2443306]	ENSMUSG00000000538	11	60226714	60352905	-	42	Dwarf	NA	2	NA
Smcr7	Smith-Magenis syndrome chromosome region, candidate 7 homolog (human) [Source:MGI Symbol;Acc:MGI:2144199]	ENSMUSG00000018599	11	60728398	60732951	+	7	Dwarf	NA	2	NA
Shmt1	serine hydroxymethyltransferase 1 (soluble) [Source:MGI Symbol;Acc:MGI:98299]	ENSMUSG00000020534	11	60788104	60811718	-	13	Dwarf	NA	4	NA
Epn2	epsin 2 [Source:MGI Symbol;Acc:MGI:1333766]	ENSMUSG00000001036	11	61517249	61579687	-	28	Dwarf	NA	2	NA
Ncor1	nuclear receptor co-repressor 1 [Source:MGI Symbol;Acc:MGI:1349717]	ENSMUSG00000018501	11	62316426	62458541	-	53	Dwarf	NA	2	NA
BC046404	cDNA sequence BC046404 [Source:MGI Symbol;Acc:MGI:2682293]	ENSMUSG00000046417	11	62604884	62648523	-	30	Dwarf	NA	2	NA
Hs3st3b1	heparan sulfate (glucosamine) 3-O-sulfotransferase 3B1 [Source:MGI Symbol;Acc:MGI:1333853]	ENSMUSG00000070407	11	63885792	63922290	-	36	Dwarf	NA	4	NA
Cox10	COX10 homolog, cytochrome c oxidase assembly protein, heme A: farnesyltransferase (yeast) [Source:MGI Symbol;Acc:MGI:1917633]	ENSMUSG00000042148	11	63962627	64079468	-	79	Dwarf	NA	2	NA
Gm12290	predicted gene 12290 [Source:MGI Symbol;Acc:MGI:3650700]	ENSMUSG00000087622	11	64164573	64182171	+	10	Dwarf	NA	2	NA
Elac2	elaC homolog 2 (E. coli) [Source:MGI Symbol;Acc:MGI:1890496]	ENSMUSG00000020549	11	64979038	65002069	+	20	Dwarf	NA	2	NA
2310004I24Rik	RIKEN cDNA 2310004I24 gene [Source:MGI Symbol;Acc:MGI:1913608]	ENSMUSG00000020910	11	67037905	67052594	-	13	Dwarf	NA	2	NA
Myh13	myosin, heavy polypeptide 13, skeletal muscle [Source:MGI Symbol;Acc:MGI:1339967]	ENSMUSG00000060180	11	67321658	67371586	+	34	Dwarf	NA	2	NA
Gas7	growth arrest specific 7 [Source:MGI Symbol;Acc:MGI:1202388]	ENSMUSG00000033066	11	67455437	67688990	+	124	Dwarf	NA	3	NA
Kdm6b	KDM1 lysine (K)-specific demethylase 6B [Source:MGI Symbol;Acc:MGI:2448492]	ENSMUSG00000018476	11	69398508	69413675	-	23	Dwarf	NA	2	NA
Acap1	ArfGAP with coiled-coil, ankyrin repeat and PH domains 1 [Source:MGI Symbol;Acc:MGI:2388270]	ENSMUSG00000001588	11	69881567	69895539	-	13	Dwarf	NA	2	NA
Gltpd2	glycolipid transfer protein domain containing 2 [Source:MGI Symbol;Acc:MGI:2444527]	ENSMUSG00000046811	11	70519196	70520736	+	7	Dwarf	NA	2	NA
Derl2	Der1-like domain family, member 2 [Source:MGI Symbol;Acc:MGI:2151483]	ENSMUSG00000018442	11	71007164	71019841	-	12	Dwarf	NA	2	NA
P2rx5	purinergic receptor P2X, ligand-gated ion channel, 5 [Source:MGI Symbol;Acc:MGI:2137026]	ENSMUSG00000005950	11	73160421	73172685	+	13	Dwarf	NA	3	NA
Sgsm2	small G protein signaling modulator 2 [Source:MGI Symbol;Acc:MGI:2144695]	ENSMUSG00000038351	11	74849261	74897060	-	32	Dwarf	NA	4	NA
Ovca2	candidate tumor suppressor in ovarian cancer 2 [Source:MGI Symbol;Acc:MGI:2179725]	ENSMUSG00000038268	11	75175942	75178835	-	4	Dwarf	NA	2	NA
Dph1	DPH1 homolog (S. cerevisiae) [Source:MGI Symbol;Acc:MGI:2151233]	ENSMUSG00000078789	11	75177643	75191241	-	13	Dwarf	NA	3	NA
Serpinf2	serine (or cysteine) peptidase inhibitor, clade F, member 2 [Source:MGI Symbol;Acc:MGI:107173]	ENSMUSG00000038224	11	75431732	75439591	-	8	Dwarf	NA	3	NA
Wdr81	WD repeat domain 81 [Source:MGI Symbol;Acc:MGI:2681828]	ENSMUSG00000045374	11	75440944	75454717	-	21	Dwarf	NA	3	NA
Tlcd2	TLC domain containing 2 [Source:MGI Symbol;Acc:MGI:1917141]	ENSMUSG00000038217	11	75461715	75470899	+	8	Dwarf	NA	2	NA
Myo18a	myosin XVIIIA [Source:MGI Symbol;Acc:MGI:2667185]	ENSMUSG00000000631	11	77763246	77865980	+	91	Dwarf	NA	11	NA
Pipox	pipecolic acid oxidase [Source:MGI Symbol;Acc:MGI:1197006]	ENSMUSG00000017453	11	77880615	77894096	-	13	Dwarf	NA	2	NA
BC017647	cDNA sequence BC017647 [Source:MGI Symbol;Acc:MGI:2384939]	ENSMUSG00000037750	11	78094660	78156700	+	39	Dwarf	NA	8	NA
Traf4	TNF receptor associated factor 4 [Source:MGI Symbol;Acc:MGI:1202880]	ENSMUSG00000017386	11	78158499	78165589	-	12	Dwarf	NA	2	NA
1810012P15Rik	RIKEN cDNA 1810012P15 gene [Source:MGI Symbol;Acc:MGI:1913524]	ENSMUSG00000072640	11	78826584	78846870	+	19	Dwarf	NA	3	NA
Lgals9	lectin, galactose binding, soluble 9 [Source:MGI Symbol;Acc:MGI:109496]	ENSMUSG00000001123	11	78962974	78984946	-	16	Dwarf	NA	3	NA
Nf1	neurofibromatosis 1 [Source:MGI Symbol;Acc:MGI:97306]	ENSMUSG00000020716	11	79339693	79581612	+	83	Dwarf	NA	2	NA
Adap2	ArfGAP with dual PH domains 2 [Source:MGI Symbol;Acc:MGI:2663075]	ENSMUSG00000020709	11	80154105	80178958	+	18	Dwarf	NA	2	NA
Accn1	amiloride-sensitive cation channel 1, neuronal (degenerin) [Source:MGI Symbol;Acc:MGI:1100867]	ENSMUSG00000020704	11	80880169	81968457	-	509	Dwarf	NA	6	NA
Rffl	ring finger and FYVE like domain containing protein [Source:MGI Symbol;Acc:MGI:1914588]	ENSMUSG00000020696	11	82802449	82871210	-	51	Dwarf	NA	9	NA
1100001G20Rik	RIKEN cDNA 1100001G20 gene [Source:MGI Symbol;Acc:MGI:1913357]	ENSMUSG00000051748	11	83746940	83752642	+	3	Dwarf	NA	2	NA
Synrg	synergin, gamma [Source:MGI Symbol;Acc:MGI:1354742]	ENSMUSG00000034940	11	83964428	84044578	+	48	Dwarf	NA	3	NA
Bcas3	breast carcinoma amplified sequence 3 [Source:MGI Symbol;Acc:MGI:2385848]	ENSMUSG00000059439	11	85353167	85826058	+	245	Dwarf	NA	3	NA
9530048J24Rik	RIKEN cDNA 9530048J24 gene [Source:MGI Symbol;Acc:MGI:1925670]	ENSMUSG00000085514	11	85766831	85775680	-	7	Dwarf	NA	2	NA
Vmp1	vacuole membrane protein 1 [Source:MGI Symbol;Acc:MGI:1923159]	ENSMUSG00000018171	11	86583865	86683836	-	37	Dwarf	NA	3	NA
Ypel2	yippee-like 2 (Drosophila) [Source:MGI Symbol;Acc:MGI:1925114]	ENSMUSG00000018427	11	86936425	86993707	-	39	Dwarf	NA	3	NA
1200011M11Rik	RIKEN cDNA 1200011M11 gene [Source:MGI Symbol;Acc:MGI:1921383]	ENSMUSG00000020495	11	87077732	87086774	-	9	Dwarf	NA	2	NA
2004-09-01	septin 4 [Source:MGI Symbol;Acc:MGI:1270156]	ENSMUSG00000020486	11	87568903	87590539	+	20	Dwarf	NA	2	NA
Mtmr4	myotubularin related protein 4 [Source:MGI Symbol;Acc:MGI:2180699]	ENSMUSG00000018401	11	87592162	87616302	+	21	Dwarf	NA	2	NA
Rnf43	ring finger protein 43 [Source:MGI Symbol;Acc:MGI:2442609]	ENSMUSG00000034177	11	87662722	87735539	+	56	Dwarf	NA	2	NA
Msi2	Musashi homolog 2 (Drosophila) [Source:MGI Symbol;Acc:MGI:1923876]	ENSMUSG00000069769	11	88339382	88718513	-	171	Dwarf	NA	2	NA
Akap1	A kinase (PRKA) anchor protein 1 [Source:MGI Symbol;Acc:MGI:104729]	ENSMUSG00000018428	11	88830792	88864586	-	24	Dwarf	NA	7	NA
Mmd	monocyte to macrophage differentiation-associated [Source:MGI Symbol;Acc:MGI:1914718]	ENSMUSG00000003948	11	90187684	90278589	+	51	Dwarf	NA	5	NA
Acsf2	acyl-CoA synthetase family member 2 [Source:MGI Symbol;Acc:MGI:2388287]	ENSMUSG00000076435	11	94557102	94601871	-	21	Dwarf	NA	2	NA
Samd14	sterile alpha motif domain containing 14 [Source:MGI Symbol;Acc:MGI:2384945]	ENSMUSG00000047181	11	95009879	95026087	+	11	Dwarf	NA	2	NA
D030028A08Rik	RIKEN cDNA D030028A08 gene [Source:MGI Symbol;Acc:MGI:2441931]	ENSMUSG00000078700	11	96916270	96965060	+	45	Dwarf	NA	3	NA
Prr15l	proline rich 15-like [Source:MGI Symbol;Acc:MGI:2387599]	ENSMUSG00000047040	11	96928104	96937830	+	10	Dwarf	NA	2	NA
Gpr179	G protein-coupled receptor 179 [Source:MGI Symbol;Acc:MGI:2443409]	ENSMUSG00000070337	11	97332109	97352077	-	21	Dwarf	NA	3	NA
Arhgap23	Rho GTPase activating protein 23 [Source:MGI Symbol;Acc:MGI:3697726]	ENSMUSG00000049807	11	97415533	97502402	+	67	Dwarf	NA	2	NA
Pip4k2b	phosphatidylinositol-5-phosphate 4-kinase, type II, beta [Source:MGI Symbol;Acc:MGI:1934234]	ENSMUSG00000018547	11	97715157	97744704	-	31	Dwarf	NA	2	NA
Lasp1	LIM and SH3 protein 1 [Source:MGI Symbol;Acc:MGI:109656]	ENSMUSG00000038366	11	97799000	97838764	+	36	Dwarf	NA	2	NA
Cdc6	cell division cycle 6 homolog (S. cerevisiae) [Source:MGI Symbol;Acc:MGI:1345150]	ENSMUSG00000017499	11	98907801	98923940	+	22	Dwarf	NA	3	NA
Rara	retinoic acid receptor, alpha [Source:MGI Symbol;Acc:MGI:97856]	ENSMUSG00000037992	11	98927818	98974942	+	43	Dwarf	NA	3	NA
Top2a	topoisomerase (DNA) II alpha [Source:MGI Symbol;Acc:MGI:98790]	ENSMUSG00000020914	11	98992943	99024189	-	18	Dwarf	NA	2	NA
Igfbp4	insulin-like growth factor binding protein 4 [Source:MGI Symbol;Acc:MGI:96439]	ENSMUSG00000017493	11	99041244	99054392	+	11	Dwarf	NA	5	NA
Cnp	2',3'-cyclic nucleotide 3' phosphodiesterase [Source:MGI Symbol;Acc:MGI:88437]	ENSMUSG00000006782	11	100574904	100591729	+	19	Dwarf	NA	4	NA
Dnajc7	DnaJ (Hsp40) homolog, subfamily C, member 7 [Source:MGI Symbol;Acc:MGI:1928373]	ENSMUSG00000014195	11	100582818	100620168	-	28	Dwarf	NA	6	NA
Stat5b	signal transducer and activator of transcription 5B [Source:MGI Symbol;Acc:MGI:103035]	ENSMUSG00000020919	11	100780731	100850724	-	60	Dwarf	NA	7	NA
Atp6v0a1	ATPase, H+ transporting, lysosomal V0 subunit A1 [Source:MGI Symbol;Acc:MGI:103286]	ENSMUSG00000019302	11	101009452	101063719	+	46	Dwarf	NA	3	NA
Cntd1	cyclin N-terminal domain containing 1 [Source:MGI Symbol;Acc:MGI:1923965]	ENSMUSG00000078653	11	101279012	101296317	+	12	Dwarf	NA	2	NA
Becn1	beclin 1, autophagy related [Source:MGI Symbol;Acc:MGI:1891828]	ENSMUSG00000035086	11	101285952	101302286	-	15	Dwarf	NA	2	NA
G6pc	glucose-6-phosphatase, catalytic [Source:MGI Symbol;Acc:MGI:95607]	ENSMUSG00000078650	11	101367561	101377903	+	7	Dwarf	NA	3	NA
Tmem106a	transmembrane protein 106A [Source:MGI Symbol;Acc:MGI:1922056]	ENSMUSG00000034947	11	101582242	101591788	+	11	Dwarf	NA	2	NA
Tmem101	transmembrane protein 101 [Source:MGI Symbol;Acc:MGI:1923797]	ENSMUSG00000020921	11	102152546	102156404	-	9	Dwarf	NA	2	NA
Slc25a39	solute carrier family 25, member 39 [Source:MGI Symbol;Acc:MGI:1196386]	ENSMUSG00000018677	11	102402985	102407946	-	10	Dwarf	NA	2	NA
Adam11	a disintegrin and metallopeptidase domain 11 [Source:MGI Symbol;Acc:MGI:1098667]	ENSMUSG00000020926	11	102761439	102780262	+	20	Dwarf	NA	4	NA
Dcakd	dephospho-CoA kinase domain containing [Source:MGI Symbol;Acc:MGI:1915337]	ENSMUSG00000020935	11	102994047	103028333	-	31	Dwarf	NA	2	NA
Nmt1	N-myristoyltransferase 1 [Source:MGI Symbol;Acc:MGI:102579]	ENSMUSG00000020936	11	103028190	103068912	+	38	Dwarf	NA	3	NA
Acbd4	acyl-Coenzyme A binding domain containing 4 [Source:MGI Symbol;Acc:MGI:1914381]	ENSMUSG00000056938	11	103101682	103112200	+	15	Dwarf	NA	2	NA
Map3k14	mitogen-activated protein kinase kinase kinase 14 [Source:MGI Symbol;Acc:MGI:1858204]	ENSMUSG00000020941	11	103219762	103267472	-	45	Dwarf	NA	3	NA
1700028N14Rik	RIKEN cDNA 1700028N14 gene [Source:MGI Symbol;Acc:MGI:1920530]	ENSMUSG00000078635	11	103264860	103267745	-	6	Dwarf	NA	2	NA
Nsf	N-ethylmaleimide sensitive fusion protein [Source:MGI Symbol;Acc:MGI:104560]	ENSMUSG00000034187	11	103821782	103954056	-	110	Dwarf	NA	4	NA
Ern1	endoplasmic reticulum (ER) to nucleus signalling 1 [Source:MGI Symbol;Acc:MGI:1930134]	ENSMUSG00000020715	11	106394650	106487852	-	42	Dwarf	NA	3	NA
Tex2	testis expressed gene 2 [Source:MGI Symbol;Acc:MGI:102465]	ENSMUSG00000040548	11	106502147	106613423	-	93	Dwarf	NA	4	NA
Smurf2	SMAD specific E3 ubiquitin protein ligase 2 [Source:MGI Symbol;Acc:MGI:1913563]	ENSMUSG00000018363	11	106820066	106920715	-	35	Dwarf	NA	2	NA
Pitpnc1	phosphatidylinositol transfer protein, cytoplasmic 1 [Source:MGI Symbol;Acc:MGI:1919045]	ENSMUSG00000040430	11	107207892	107470699	-	207	Dwarf	NA	13	NA
Apoh	apolipoprotein H [Source:MGI Symbol;Acc:MGI:88058]	ENSMUSG00000000049	11	108343354	108414396	+	34	Dwarf	NA	5	NA
Ccdc46	coiled-coil domain containing 46 [Source:MGI Symbol;Acc:MGI:1923673]	ENSMUSG00000020728	11	108425192	108860615	+	130	Dwarf	NA	2	NA
Rgs9	regulator of G-protein signaling 9 [Source:MGI Symbol;Acc:MGI:1338824]	ENSMUSG00000020599	11	109225355	109298129	-	52	Dwarf	NA	2	NA
Fam20a	family with sequence similarity 20, member A [Source:MGI Symbol;Acc:MGI:2388266]	ENSMUSG00000020614	11	109669749	109722279	-	42	Dwarf	NA	2	NA
BC006965	cDNA sequence BC006965 [Source:MGI Symbol;Acc:MGI:2384955]	ENSMUSG00000041674	11	112663927	112781976	-	44	Dwarf	NA	2	NA
2610035D17Rik	RIKEN cDNA 2610035D17 gene [Source:MGI Symbol;Acc:MGI:1919636]	ENSMUSG00000087259	11	113043895	113201838	-	65	Dwarf	NA	2	NA
Slc39a11	solute carrier family 39 (metal ion transporter), member 11 [Source:MGI Symbol;Acc:MGI:1917056]	ENSMUSG00000041654	11	113244853	113650079	-	180	Dwarf	NA	2	NA
Rpl38	ribosomal protein L38 [Source:MGI Symbol;Acc:MGI:1914921]	ENSMUSG00000057322	11	114668524	114672331	+	5	Dwarf	NA	2	NA
Gprc5c	G protein-coupled receptor, family C, group 5, member C [Source:MGI Symbol;Acc:MGI:1917605]	ENSMUSG00000051043	11	114851152	114872617	+	17	Dwarf	NA	4	NA
Slc9a3r1	solute carrier family 9 (sodium/hydrogen exchanger), member 3 regulator 1 [Source:MGI Symbol;Acc:MGI:1349482]	ENSMUSG00000020733	11	115163341	115181181	+	18	Dwarf	NA	2	NA
Fads6	fatty acid desaturase domain family, member 6 [Source:MGI Symbol;Acc:MGI:3039592]	ENSMUSG00000044788	11	115279622	115297663	-	19	Dwarf	NA	2	NA
Gga3	golgi associated, gamma adaptin ear containing, ARF binding protein 3 [Source:MGI Symbol;Acc:MGI:2384159]	ENSMUSG00000020740	11	115584255	115604051	-	21	Dwarf	NA	2	NA
Tsen54	tRNA splicing endonuclease 54 homolog (S. cerevisiae) [Source:MGI Symbol;Acc:MGI:1923515]	ENSMUSG00000020781	11	115814724	115823094	+	10	Dwarf	NA	2	NA
Recql5	RecQ protein-like 5 [Source:MGI Symbol;Acc:MGI:2156841]	ENSMUSG00000020752	11	115892595	115933477	-	27	Dwarf	NA	2	NA
2210020M01Rik	RIKEN cDNA 2210020M01 gene [Source:MGI Symbol;Acc:MGI:1913778]	ENSMUSG00000048442	11	115899966	115906269	+	6	Dwarf	NA	2	NA
Trim47	tripartite motif-containing 47 [Source:MGI Symbol;Acc:MGI:1917374]	ENSMUSG00000020773	11	116105752	116127210	-	23	Dwarf	NA	2	NA
Trim65	tripartite motif-containing 65 [Source:MGI Symbol;Acc:MGI:2442815]	ENSMUSG00000054517	11	116121846	116131128	-	13	Dwarf	NA	2	NA
Acox1	acyl-Coenzyme A oxidase 1, palmitoyl [Source:MGI Symbol;Acc:MGI:1330812]	ENSMUSG00000020777	11	116171888	116199045	-	23	Dwarf	NA	14	NA
Ube2o	ubiquitin-conjugating enzyme E2O [Source:MGI Symbol;Acc:MGI:2444266]	ENSMUSG00000020802	11	116537740	116581447	-	40	Dwarf	NA	2	NA
Cygb	cytoglobin [Source:MGI Symbol;Acc:MGI:2149481]	ENSMUSG00000020810	11	116645595	116654313	-	11	Dwarf	NA	2	NA
Jmjd6	jumonji domain containing 6 [Source:MGI Symbol;Acc:MGI:1858910]	ENSMUSG00000056962	11	116837432	116843449	-	10	Dwarf	NA	3	NA
Gm20708	predicted gene 20708 [Source:MGI Symbol;Acc:MGI:5313155]	ENSMUSG00000093485	11	117809668	117839904	+	33	Dwarf	NA	2	NA
Afmid	arylformamidase [Source:MGI Symbol;Acc:MGI:2448704]	ENSMUSG00000017718	11	117825924	117839908	+	16	Dwarf	NA	2	NA
Socs3	suppressor of cytokine signaling 3 [Source:MGI Symbol;Acc:MGI:1201791]	ENSMUSG00000053113	11	117966079	117970047	-	11	Dwarf	NA	5	NA
Gm11755	predicted gene 11755 [Source:MGI Symbol;Acc:MGI:3651696]	ENSMUSG00000086547	11	119123011	119138421	-	18	Dwarf	NA	2	NA
Rptor	regulatory associated protein of MTOR, complex 1 [Source:MGI Symbol;Acc:MGI:1921620]	ENSMUSG00000025583	11	119602905	119899576	+	191	Dwarf	NA	3	NA
Baiap2	brain-specific angiogenesis inhibitor 1-associated protein 2 [Source:MGI Symbol;Acc:MGI:2137336]	ENSMUSG00000025372	11	119942763	120006782	+	53	Dwarf	NA	4	NA
Bahcc1	BAH domain and coiled-coil containing 1 [Source:MGI Symbol;Acc:MGI:2679272]	ENSMUSG00000039741	11	120232947	120292296	+	68	Dwarf	NA	4	NA
Nploc4	nuclear protein localization 4 homolog (S. cerevisiae) [Source:MGI Symbol;Acc:MGI:2679787]	ENSMUSG00000039703	11	120380370	120437708	-	34	Dwarf	NA	5	NA
Slc25a10	solute carrier family 25 (mitochondrial carrier, dicarboxylate transporter), member 10 [Source:MGI Symbol;Acc:MGI:1353497]	ENSMUSG00000025792	11	120491840	120499187	+	14	Dwarf	NA	2	NA
Gm11789	predicted gene 11789 [Source:MGI Symbol;Acc:MGI:3650495]	ENSMUSG00000084983	11	120526855	120531784	-	7	Dwarf	NA	2	NA
Gcgr	glucagon receptor [Source:MGI Symbol;Acc:MGI:99572]	ENSMUSG00000025127	11	120530699	120538986	+	11	Dwarf	NA	3	NA
P4hb	prolyl 4-hydroxylase, beta polypeptide [Source:MGI Symbol;Acc:MGI:97464]	ENSMUSG00000025130	11	120560298	120573253	-	10	Dwarf	NA	2	NA
Arhgdia	Rho GDP dissociation inhibitor (GDI) alpha [Source:MGI Symbol;Acc:MGI:2178103]	ENSMUSG00000025132	11	120578104	120581624	-	7	Dwarf	NA	2	NA
Pcyt2	phosphate cytidylyltransferase 2, ethanolamine [Source:MGI Symbol;Acc:MGI:1915921]	ENSMUSG00000025137	11	120610087	120617936	-	11	Dwarf	NA	6	NA
Sirt7	sirtuin 7 (silent mating type information regulation 2, homolog) 7 (S. cerevisiae) [Source:MGI Symbol;Acc:MGI:2385849]	ENSMUSG00000025138	11	120618372	120625240	-	14	Dwarf	NA	3	NA
Mafg	v-maf musculoaponeurotic fibrosarcoma oncogene family, protein G (avian) [Source:MGI Symbol;Acc:MGI:96911]	ENSMUSG00000051510	11	120625117	120633600	-	12	Dwarf	NA	3	NA
1110031I02Rik	RIKEN cDNA 1110031I02 gene [Source:MGI Symbol;Acc:MGI:1913429]	ENSMUSG00000025169	11	121177591	121204711	-	22	Dwarf	NA	2	NA
Wdr45l	Wdr45 like [Source:MGI Symbol;Acc:MGI:1914090]	ENSMUSG00000025173	11	121327224	121354445	-	19	Dwarf	NA	4	NA
Dtnb	dystrobrevin, beta [Source:MGI Symbol;Acc:MGI:1203728]	ENSMUSG00000071454	12	3572381	3781796	+	97	Dwarf	NA	4	NA
Mfsd2b	major facilitator superfamily domain containing 2B [Source:MGI Symbol;Acc:MGI:3583946]	ENSMUSG00000037336	12	4862440	4874359	-	9	Dwarf	NA	2	NA
Apob	apolipoprotein B [Source:MGI Symbol;Acc:MGI:88052]	ENSMUSG00000020609	12	7977648	8016835	+	20	Dwarf	NA	10	NA
Slc7a15	solute carrier family 7 (cationic amino acid transporter, y+ system), member 15 [Source:MGI Symbol;Acc:MGI:3045351]	ENSMUSG00000020600	12	8528483	8599066	-	43	Dwarf	NA	2	NA
Sdc1	syndecan 1 [Source:MGI Symbol;Acc:MGI:1349162]	ENSMUSG00000020592	12	8771323	8793715	+	27	Dwarf	NA	6	NA
Gm17337	predicted gene, 17337 [Source:MGI Symbol;Acc:MGI:4936971]	ENSMUSG00000091430	12	12787985	12794285	+	6	Dwarf	NA	3	NA
Lpin1	lipin 1 [Source:MGI Symbol;Acc:MGI:1891340]	ENSMUSG00000020593	12	16535669	16589770	-	28	Dwarf	NA	4	NA
Pdia6	protein disulfide isomerase associated 6 [Source:MGI Symbol;Acc:MGI:1919103]	ENSMUSG00000020571	12	17266545	17284770	+	10	Dwarf	NA	2	NA
Gm20533	predicted gene 20533 [Source:MGI Symbol;Acc:MGI:5141998]	ENSMUSG00000090370	12	20990459	21200919	+	84	Dwarf	NA	2	NA
Asap2	ArfGAP with SH3 domain, ankyrin repeat and PH domain 2 [Source:MGI Symbol;Acc:MGI:2685438]	ENSMUSG00000052632	12	21111748	21270171	+	67	Dwarf	NA	2	NA
Rnf144a	ring finger protein 144A [Source:MGI Symbol;Acc:MGI:1344401]	ENSMUSG00000020642	12	26306797	26415256	-	33	Dwarf	NA	2	NA
Sntg2	syntrophin, gamma 2 [Source:MGI Symbol;Acc:MGI:1919541]	ENSMUSG00000020672	12	30174482	30373375	-	43	Dwarf	NA	5	NA
Atxn7l1	ataxin 7-like 1 [Source:MGI Symbol;Acc:MGI:3584458]	ENSMUSG00000020564	12	33147693	33375659	+	148	Dwarf	NA	7	NA
Hectd1	HECT domain containing 1 [Source:MGI Symbol;Acc:MGI:2384768]	ENSMUSG00000035247	12	51743722	51829536	-	41	Dwarf	NA	2	NA
Psma6	proteasome (prosome, macropain) subunit, alpha type 6 [Source:MGI Symbol;Acc:MGI:1347006]	ENSMUSG00000021024	12	55384222	55418454	+	26	Dwarf	NA	3	NA
Nfkbia	nuclear factor of kappa light polypeptide gene enhancer in B cells inhibitor, alpha [Source:MGI Symbol;Acc:MGI:104741]	ENSMUSG00000021025	12	55489411	55492647	-	6	Dwarf	NA	2	NA
4921506M07Rik	RIKEN cDNA 4921506M07 gene [Source:MGI Symbol;Acc:MGI:1918096]	ENSMUSG00000046782	12	57564113	57737928	+	55	Dwarf	NA	3	NA
Ctage5	CTAGE family, member 5 [Source:MGI Symbol;Acc:MGI:1346056]	ENSMUSG00000021000	12	59129720	59191583	+	36	Dwarf	NA	5	NA
SNORA26	Small nucleolar RNA SNORA26 [Source:RFAM;Acc:RF00568]	ENSMUSG00000077505	12	59134072	59134193	+	2	Dwarf	NA	2	NA
Pygl	liver glycogen phosphorylase [Source:MGI Symbol;Acc:MGI:97829]	ENSMUSG00000021069	12	70190811	70231488	-	26	Dwarf	NA	4	NA
Psma3	proteasome (prosome, macropain) subunit, alpha type 3 [Source:MGI Symbol;Acc:MGI:104883]	ENSMUSG00000060073	12	70974621	70996347	+	15	Dwarf	NA	2	NA
3110056K07Rik	RIKEN cDNA 3110056K07 gene [Source:MGI Symbol;Acc:MGI:1920454]	ENSMUSG00000085622	12	70991615	71015832	-	12	Dwarf	NA	2	NA
Daam1	dishevelled associated activator of morphogenesis 1 [Source:MGI Symbol;Acc:MGI:1914596]	ENSMUSG00000034574	12	71831078	71992367	+	96	Dwarf	NA	4	NA
Rtn1	reticulon 1 [Source:MGI Symbol;Acc:MGI:1933947]	ENSMUSG00000021087	12	72211752	72409054	-	126	Dwarf	NA	2	NA
Ppp2r5e	protein phosphatase 2, regulatory subunit B (B56), epsilon isoform [Source:MGI Symbol;Acc:MGI:1349473]	ENSMUSG00000021051	12	75450883	75596200	-	58	Dwarf	NA	4	NA
Sgpp1	sphingosine-1-phosphate phosphatase 1 [Source:MGI Symbol;Acc:MGI:2135760]	ENSMUSG00000021054	12	75714248	75735729	-	15	Dwarf	NA	2	NA
Syne2	synaptic nuclear envelope 2 [Source:MGI Symbol;Acc:MGI:2449316]	ENSMUSG00000063450	12	75818134	76110926	+	236	Dwarf	NA	4	NA
Esr2	estrogen receptor 2 (beta) [Source:MGI Symbol;Acc:MGI:109392]	ENSMUSG00000021055	12	76120419	76177259	-	38	Dwarf	NA	2	NA
Mthfd1	methylenetetrahydrofolate dehydrogenase (NADP+ dependent), methenyltetrahydrofolate cyclohydrolase, formyltetrahydrofolate synthase [Source:MGI Symbol;Acc:MGI:1342005]	ENSMUSG00000021048	12	76255232	76319820	+	53	Dwarf	NA	4	NA
Srsf5	serine/arginine-rich splicing factor 5 [Source:MGI Symbol;Acc:MGI:98287]	ENSMUSG00000021134	12	80945504	80950507	+	10	Dwarf	NA	5	NA
Slc10a1	solute carrier family 10 (sodium/bile acid cotransporter family), member 1 [Source:MGI Symbol;Acc:MGI:97379]	ENSMUSG00000021135	12	80953185	80968079	-	10	Dwarf	NA	7	NA
Sipa1l1	signal-induced proliferation-associated 1 like 1 [Source:MGI Symbol;Acc:MGI:2443679]	ENSMUSG00000042700	12	82170016	82451782	+	144	Dwarf	NA	2	NA
Rgs6	regulator of G-protein signaling 6 [Source:MGI Symbol;Acc:MGI:1354730]	ENSMUSG00000021219	12	82616925	83133744	+	243	Dwarf	NA	7	NA
Psen1	presenilin 1 [Source:MGI Symbol;Acc:MGI:1202717]	ENSMUSG00000019969	12	83688203	83735199	+	38	Dwarf	NA	2	NA
Papln	papilin, proteoglycan-like sulfated glycoprotein [Source:MGI Symbol;Acc:MGI:2386139]	ENSMUSG00000021223	12	83763634	83792382	+	31	Dwarf	NA	4	NA
Ltbp2	latent transforming growth factor beta binding protein 2 [Source:MGI Symbol;Acc:MGI:99502]	ENSMUSG00000002020	12	84783212	84876532	-	78	Dwarf	NA	2	NA
Fam164c	family with sequence similarity 164, member C [Source:MGI Symbol;Acc:MGI:1919600]	ENSMUSG00000045064	12	85288591	85299358	+	12	Dwarf	NA	6	NA
Nek9	NIMA (never in mitosis gene a)-related expressed kinase 9 [Source:MGI Symbol;Acc:MGI:2387995]	ENSMUSG00000034290	12	85299514	85339362	-	24	Dwarf	NA	2	NA
Esrrb	estrogen related receptor, beta [Source:MGI Symbol;Acc:MGI:1346832]	ENSMUSG00000021255	12	86361117	86521628	+	128	Dwarf	NA	3	NA
6430527G18Rik	RIKEN cDNA 6430527G18 gene [Source:MGI Symbol;Acc:MGI:2442463]	ENSMUSG00000034168	12	86880703	86884814	-	11	Dwarf	NA	2	NA
2310044G17Rik	RIKEN cDNA 2310044G17 gene [Source:MGI Symbol;Acc:MGI:1919185]	ENSMUSG00000034157	12	86947343	86965362	+	17	Dwarf	NA	5	NA
Gstz1	glutathione transferase zeta 1 (maleylacetoacetate isomerase) [Source:MGI Symbol;Acc:MGI:1341859]	ENSMUSG00000021033	12	87147707	87164721	+	16	Dwarf	NA	3	NA
Ston2	stonin 2 [Source:MGI Symbol;Acc:MGI:1918272]	ENSMUSG00000020961	12	91638542	91788387	-	115	Dwarf	NA	3	NA
Sel1l	sel-1 suppressor of lin-12-like (C. elegans) [Source:MGI Symbol;Acc:MGI:1329016]	ENSMUSG00000020964	12	91806043	91849157	-	27	Dwarf	NA	2	NA
Foxn3	forkhead box N3 [Source:MGI Symbol;Acc:MGI:1918625]	ENSMUSG00000033713	12	99194980	99450111	-	208	Dwarf	NA	14	NA
Ttc7b	tetratricopeptide repeat domain 7B [Source:MGI Symbol;Acc:MGI:2144724]	ENSMUSG00000033530	12	100300771	100520822	-	137	Dwarf	NA	7	NA
Smek1	SMEK homolog 1, suppressor of mek1 (Dictyostelium) [Source:MGI Symbol;Acc:MGI:1915984]	ENSMUSG00000041846	12	101039409	101083702	-	19	Dwarf	NA	3	NA
Ddx24	DEAD (Asp-Glu-Ala-Asp) box polypeptide 24 [Source:MGI Symbol;Acc:MGI:1351337]	ENSMUSG00000041645	12	103407976	103425867	-	17	Dwarf	NA	2	NA
Serpina1b	serine (or cysteine) preptidase inhibitor, clade A, member 1B [Source:MGI Symbol;Acc:MGI:891970]	ENSMUSG00000071178	12	103728156	103830373	-	19	Dwarf	NA	3	NA
Serpina1a	serine (or cysteine) peptidase inhibitor, clade A, member 1A [Source:MGI Symbol;Acc:MGI:891971]	ENSMUSG00000066366	12	103853589	103863562	-	5	Dwarf	NA	2	NA
Serpina1c	serine (or cysteine) peptidase inhibitor, clade A, member 1C [Source:MGI Symbol;Acc:MGI:891969]	ENSMUSG00000079015	12	103894926	103904887	-	5	Dwarf	NA	4	NA
B430119L08Rik	RIKEN cDNA B430119L08 gene [Source:MGI Symbol;Acc:MGI:2441857]	ENSMUSG00000086432	12	103895897	103898784	+	3	Dwarf	NA	3	NA
Serpina11	serine (or cysteine) peptidase inhibitor, clade A (alpha-1 antiproteinase, antitrypsin), member 11 [Source:MGI Symbol;Acc:MGI:2685741]	ENSMUSG00000063232	12	103980243	103989957	-	8	Dwarf	NA	3	NA
Serpina11	serine (or cysteine) peptidase inhibitor, clade A (alpha-1 antiproteinase, antitrypsin), member 11 [Source:MGI Symbol;Acc:MGI:2685741]	ENSMUSG00000093753	12	103984792	103996579	-	9	Dwarf	NA	5	NA
Serpina3m	serine (or cysteine) peptidase inhibitor, clade A, member 3M [Source:MGI Symbol;Acc:MGI:98378]	ENSMUSG00000079012	12	104338486	104394257	+	15	Dwarf	NA	5	NA
Serpina3k	serine (or cysteine) peptidase inhibitor, clade A, member 3K [Source:MGI Symbol;Acc:MGI:98377]	ENSMUSG00000058207	12	104338486	104345741	+	4	Dwarf	NA	3	NA
Clmn	calmin [Source:MGI Symbol;Acc:MGI:2136957]	ENSMUSG00000021097	12	104763114	104865076	-	88	Dwarf	NA	7	NA
Glrx5	glutaredoxin 5 homolog (S. cerevisiae) [Source:MGI Symbol;Acc:MGI:1920296]	ENSMUSG00000021102	12	105032689	105040910	+	15	Dwarf	NA	3	NA
Ak7	adenylate kinase 7 [Source:MGI Symbol;Acc:MGI:1926051]	ENSMUSG00000041323	12	105705982	105782447	+	59	Dwarf	NA	2	NA
Papola	poly (A) polymerase alpha [Source:MGI Symbol;Acc:MGI:109301]	ENSMUSG00000021111	12	105784694	105838944	+	27	Dwarf	NA	3	NA
Hhipl1	hedgehog interacting protein-like 1 [Source:MGI Symbol;Acc:MGI:1919265]	ENSMUSG00000021260	12	108306270	108328300	+	15	Dwarf	NA	2	NA
Slc25a47	solute carrier family 25, member 47 [Source:MGI Symbol;Acc:MGI:2144766]	ENSMUSG00000048856	12	108851129	108856814	+	5	Dwarf	NA	4	NA
Dync1h1	dynein cytoplasmic 1 heavy chain 1 [Source:MGI Symbol;Acc:MGI:103147]	ENSMUSG00000018707	12	110601452	110666945	+	71	Dwarf	NA	2	NA
Hsp90aa1	heat shock protein 90, alpha (cytosolic), class A member 1 [Source:MGI Symbol;Acc:MGI:96250]	ENSMUSG00000021270	12	110690605	110702728	-	15	Dwarf	NA	2	NA
Rcor1	REST corepressor 1 [Source:MGI Symbol;Acc:MGI:106340]	ENSMUSG00000037896	12	111039351	111115901	+	41	Dwarf	NA	5	NA
Cdc42bpb	CDC42 binding protein kinase beta [Source:MGI Symbol;Acc:MGI:2136459]	ENSMUSG00000021279	12	111292972	111377718	-	97	Dwarf	NA	6	NA
Tnfaip2	tumor necrosis factor, alpha-induced protein 2 [Source:MGI Symbol;Acc:MGI:104960]	ENSMUSG00000021281	12	111442469	111455018	+	15	Dwarf	NA	2	NA
Mta1	metastasis associated 1 [Source:MGI Symbol;Acc:MGI:2150037]	ENSMUSG00000021144	12	113098278	113137206	+	25	Dwarf	NA	2	NA
Akr1c6	aldo-keto reductase family 1, member C6 [Source:MGI Symbol;Acc:MGI:1933427]	ENSMUSG00000021210	13	4434306	4457530	+	7	Dwarf	NA	2	NA
Adarb2	adenosine deaminase, RNA-specific, B2 [Source:MGI Symbol;Acc:MGI:2151118]	ENSMUSG00000052551	13	8202866	8768747	+	209	Dwarf	NA	8	NA
Larp4b	La ribonucleoprotein domain family, member 4B [Source:MGI Symbol;Acc:MGI:106330]	ENSMUSG00000033499	13	9093905	9173086	+	42	Dwarf	NA	2	NA
7SK	7SK RNA [Source:RFAM;Acc:RF00100]	ENSMUSG00000088442	13	9109305	9109599	+	2	Dwarf	NA	2	NA
Lgals8	lectin, galactose binding, soluble 8 [Source:MGI Symbol;Acc:MGI:1928481]	ENSMUSG00000057554	13	12439415	12464944	-	23	Dwarf	NA	4	NA
Ero1lb	ERO1-like beta (S. cerevisiae) [Source:MGI Symbol;Acc:MGI:1914725]	ENSMUSG00000057069	13	12565883	12609526	+	24	Dwarf	NA	2	NA
B3galnt2	UDP-GalNAc:betaGlcNAc beta 1,3-galactosaminyltransferase, polypeptide 2 [Source:MGI Symbol;Acc:MGI:2145517]	ENSMUSG00000039242	13	13954674	13999068	+	27	Dwarf	NA	2	NA
Tbce	tubulin-specific chaperone E [Source:MGI Symbol;Acc:MGI:1917680]	ENSMUSG00000039233	13	13997949	14039638	-	20	Dwarf	NA	2	NA
Pou6f2	POU domain, class 6, transcription factor 2 [Source:MGI Symbol;Acc:MGI:2443631]	ENSMUSG00000009734	13	18121101	18382041	-	89	Dwarf	NA	2	NA
Amph	amphiphysin [Source:MGI Symbol;Acc:MGI:103574]	ENSMUSG00000021314	13	18948371	19150913	+	78	Dwarf	NA	2	NA
Elmo1	engulfment and cell motility 1, ced-12 homolog (C. elegans) [Source:MGI Symbol;Acc:MGI:2153044]	ENSMUSG00000041112	13	20090507	20608353	+	206	Dwarf	NA	4	NA
SNORA17	Small nucleolar RNA SNORA17 [Source:RFAM;Acc:RF00560]	ENSMUSG00000089580	13	24316730	24316852	-	2	Dwarf	NA	2	NA
Cmah	cytidine monophospho-N-acetylneuraminic acid hydroxylase [Source:MGI Symbol;Acc:MGI:103227]	ENSMUSG00000016756	13	24327420	24477285	+	69	Dwarf	NA	19	NA
Gm11342	predicted gene 11342 [Source:MGI Symbol;Acc:MGI:3652098]	ENSMUSG00000084788	13	24336270	24337343	-	3	Dwarf	NA	3	NA
Gm11345	predicted gene 11345 [Source:MGI Symbol;Acc:MGI:3649367]	ENSMUSG00000086344	13	24366776	24375950	-	5	Dwarf	NA	2	NA
Gmnn	geminin [Source:MGI Symbol;Acc:MGI:1927344]	ENSMUSG00000006715	13	24751845	24761923	-	11	Dwarf	NA	2	NA
Gpld1	glycosylphosphatidylinositol specific phospholipase D1 [Source:MGI Symbol;Acc:MGI:106604]	ENSMUSG00000021340	13	24943152	24990753	+	34	Dwarf	NA	3	NA
2610307P16Rik	RIKEN cDNA 2610307P16 gene [Source:MGI Symbol;Acc:MGI:1919768]	ENSMUSG00000085936	13	28460034	28885620	-	192	Dwarf	NA	4	NA
Agtr1a	angiotensin II receptor, type 1a [Source:MGI Symbol;Acc:MGI:87964]	ENSMUSG00000049115	13	30336441	30382867	+	28	Dwarf	NA	3	NA
Bphl	biphenyl hydrolase-like (serine hydrolase, breast epithelial mucin-associated antigen) [Source:MGI Symbol;Acc:MGI:1915271]	ENSMUSG00000038286	13	34037641	34074074	+	21	Dwarf	NA	3	NA
1300014I06Rik	RIKEN cDNA 1300014I06 gene [Source:MGI Symbol;Acc:MGI:1914145]	ENSMUSG00000021411	13	34627840	34652681	-	27	Dwarf	NA	6	NA
Eci2	enoyl-Coenzyme A delta isomerase 2 [Source:MGI Symbol;Acc:MGI:1346064]	ENSMUSG00000021417	13	34977748	35027094	-	26	Dwarf	NA	2	NA
Rreb1	ras responsive element binding protein 1 [Source:MGI Symbol;Acc:MGI:2443664]	ENSMUSG00000039087	13	37778400	37952002	+	113	Dwarf	NA	4	NA
Dsp	desmoplakin [Source:MGI Symbol;Acc:MGI:109611]	ENSMUSG00000054889	13	38151328	38198577	+	44	Dwarf	NA	2	NA
Slc35b3	solute carrier family 35, member B3 [Source:MGI Symbol;Acc:MGI:1913978]	ENSMUSG00000021432	13	38932140	38960875	-	23	Dwarf	NA	2	NA
Gcnt2	glucosaminyl (N-acetyl) transferase 2, I-branching enzyme [Source:MGI Symbol;Acc:MGI:1100870]	ENSMUSG00000021360	13	40859768	40960891	+	73	Dwarf	NA	2	NA
Elovl2	elongation of very long chain fatty acids (FEN1/Elo2, SUR4/Elo3, yeast)-like 2 [Source:MGI Symbol;Acc:MGI:1858960]	ENSMUSG00000021364	13	41182495	41220405	-	33	Dwarf	NA	10	NA
Hivep1	human immunodeficiency virus type I enhancer binding protein 1 [Source:MGI Symbol;Acc:MGI:96100]	ENSMUSG00000021366	13	42052021	42185026	+	77	Dwarf	NA	4	NA
Ranbp9	RAN binding protein 9 [Source:MGI Symbol;Acc:MGI:1928741]	ENSMUSG00000038546	13	43402673	43480973	-	29	Dwarf	NA	2	NA
Jarid2	jumonji, AT rich interactive domain 2 [Source:MGI Symbol;Acc:MGI:104813]	ENSMUSG00000038518	13	44729474	44921643	+	84	Dwarf	NA	2	NA
Atxn1	ataxin 1 [Source:MGI Symbol;Acc:MGI:104783]	ENSMUSG00000046876	13	45549758	45964991	-	258	Dwarf	NA	5	NA
Cap2	CAP, adenylate cyclase-associated protein, 2 (yeast) [Source:MGI Symbol;Acc:MGI:1914502]	ENSMUSG00000021373	13	46501848	46649642	+	83	Dwarf	NA	4	NA
Kif13a	kinesin family member 13A [Source:MGI Symbol;Acc:MGI:1098264]	ENSMUSG00000021375	13	46749087	46929718	-	126	Dwarf	NA	4	NA
Rnf144b	ring finger protein 144B [Source:MGI Symbol;Acc:MGI:2384986]	ENSMUSG00000038068	13	47122720	47247991	+	97	Dwarf	NA	13	NA
Ninj1	ninjurin 1 [Source:MGI Symbol;Acc:MGI:1196617]	ENSMUSG00000037966	13	49187485	49196244	+	12	Dwarf	NA	2	NA
Iars	isoleucine-tRNA synthetase [Source:MGI Symbol;Acc:MGI:2145219]	ENSMUSG00000037851	13	49682100	49734267	+	46	Dwarf	NA	2	NA
Spin1	spindlin 1 [Source:MGI Symbol;Acc:MGI:109242]	ENSMUSG00000021395	13	51100880	51152546	+	30	Dwarf	NA	8	NA
Nfil3	nuclear factor, interleukin 3, regulated [Source:MGI Symbol;Acc:MGI:109495]	ENSMUSG00000056749	13	52967209	52981073	-	18	Dwarf	NA	2	NA
Faf2	Fas associated factor family member 2 [Source:MGI Symbol;Acc:MGI:1923827]	ENSMUSG00000025873	13	54621784	54664068	+	26	Dwarf	NA	3	NA
Nsd1	nuclear receptor-binding SET-domain protein 1 [Source:MGI Symbol;Acc:MGI:1276545]	ENSMUSG00000021488	13	55209782	55318325	+	44	Dwarf	NA	2	NA
Caml	calcium modulating ligand [Source:MGI Symbol;Acc:MGI:104728]	ENSMUSG00000021501	13	55623005	55632411	+	11	Dwarf	NA	2	NA
Pcbd2	pterin 4 alpha carbinolamine dehydratase/dimerization cofactor of hepatocyte nuclear factor 1 alpha (TCF1) 2 [Source:MGI Symbol;Acc:MGI:1919812]	ENSMUSG00000021496	13	55727368	55776830	+	46	Dwarf	NA	2	NA
Ntrk2	neurotrophic tyrosine kinase, receptor, type 2 [Source:MGI Symbol;Acc:MGI:97384]	ENSMUSG00000055254	13	58806596	59133970	+	245	Dwarf	NA	11	NA
Dapk1	death associated protein kinase 1 [Source:MGI Symbol;Acc:MGI:1916885]	ENSMUSG00000021559	13	60601947	60763185	+	129	Dwarf	NA	10	NA
Fbp2	fructose bisphosphatase 2 [Source:MGI Symbol;Acc:MGI:95491]	ENSMUSG00000021456	13	62836884	62858400	-	16	Dwarf	NA	4	NA
Fbp1	fructose bisphosphatase 1 [Source:MGI Symbol;Acc:MGI:95492]	ENSMUSG00000069805	13	62864753	62888282	-	17	Dwarf	NA	4	NA
2010111I01Rik	RIKEN cDNA 2010111I01 gene [Source:MGI Symbol;Acc:MGI:1919311]	ENSMUSG00000021458	13	63014934	63326096	+	146	Dwarf	NA	10	NA
Slc35d2	solute carrier family 35, member D2 [Source:MGI Symbol;Acc:MGI:1917734]	ENSMUSG00000033114	13	64096310	64129330	-	10	Dwarf	NA	2	NA
Habp4	hyaluronic acid binding protein 4 [Source:MGI Symbol;Acc:MGI:1891713]	ENSMUSG00000021476	13	64161866	64186536	+	12	Dwarf	NA	2	NA
Papd7	PAP associated domain containing 7 [Source:MGI Symbol;Acc:MGI:2682295]	ENSMUSG00000034575	13	69497959	69533839	-	19	Dwarf	NA	2	NA
Nsun2	NOL1/NOP2/Sun domain family member 2 [Source:MGI Symbol;Acc:MGI:107252]	ENSMUSG00000021595	13	69533746	69635780	+	48	Dwarf	NA	7	NA
Srd5a1	steroid 5 alpha-reductase 1 [Source:MGI Symbol;Acc:MGI:98400]	ENSMUSG00000021594	13	69573449	69611442	-	16	Dwarf	NA	4	NA
Ell2	elongation factor RNA polymerase II 2 [Source:MGI Symbol;Acc:MGI:2183438]	ENSMUSG00000001542	13	75707484	75772356	+	24	Dwarf	NA	3	NA
Acot12	acyl-CoA thioesterase 12 [Source:MGI Symbol;Acc:MGI:1921406]	ENSMUSG00000021620	13	91741512	91786148	+	22	Dwarf	NA	2	NA
7SK	7SK RNA [Source:RFAM;Acc:RF00100]	ENSMUSG00000084452	13	91744705	91745004	-	2	Dwarf	NA	2	NA
Homer1	homer homolog 1 (Drosophila) [Source:MGI Symbol;Acc:MGI:1347345]	ENSMUSG00000007617	13	93303757	93404129	+	35	Dwarf	NA	2	NA
Bhmt	betaine-homocysteine methyltransferase [Source:MGI Symbol;Acc:MGI:1339972]	ENSMUSG00000074768	13	93616891	93637961	-	14	Dwarf	NA	2	NA
Arsb	arylsulfatase B [Source:MGI Symbol;Acc:MGI:88075]	ENSMUSG00000042082	13	93771679	93943016	+	71	Dwarf	NA	2	NA
Scamp1	secretory carrier membrane protein 1 [Source:MGI Symbol;Acc:MGI:1349480]	ENSMUSG00000021687	13	94201310	94285857	-	53	Dwarf	NA	2	NA
Ap3b1	adaptor-related protein complex 3, beta 1 subunit [Source:MGI Symbol;Acc:MGI:1333879]	ENSMUSG00000021686	13	94358960	94566316	+	135	Dwarf	NA	10	NA
Iqgap2	IQ motif containing GTPase activating protein 2 [Source:MGI Symbol;Acc:MGI:2449975]	ENSMUSG00000021676	13	95627177	95891922	-	79	Dwarf	NA	3	NA
Tnpo1	transportin 1 [Source:MGI Symbol;Acc:MGI:2681523]	ENSMUSG00000009470	13	98839019	98926384	-	52	Dwarf	NA	8	NA
Gm5453	predicted gene 5453 [Source:MGI Symbol;Acc:MGI:3648523]	ENSMUSG00000062461	13	98904224	98904670	+	3	Dwarf	NA	3	NA
Marveld2	MARVEL (membrane-associating) domain containing 2 [Source:MGI Symbol;Acc:MGI:2446166]	ENSMUSG00000021636	13	100595957	100616971	-	21	Dwarf	NA	2	NA
Pik3r1	phosphatidylinositol 3-kinase, regulatory subunit, polypeptide 1 (p85 alpha) [Source:MGI Symbol;Acc:MGI:97583]	ENSMUSG00000041417	13	101680761	101768217	-	66	Dwarf	NA	23	NA
Mast4	microtubule associated serine/threonine kinase family member 4 [Source:MGI Symbol;Acc:MGI:1918885]	ENSMUSG00000034751	13	102732486	103334497	-	346	Dwarf	NA	2	NA
Adamts6	a disintegrin-like and metallopeptidase (reprolysin type) with thrombospondin type 1 motif, 6 [Source:MGI Symbol;Acc:MGI:1347348]	ENSMUSG00000046169	13	104287873	104494763	+	29	Dwarf	NA	2	NA
Zswim6	zinc finger, SWIM domain containing 6 [Source:MGI Symbol;Acc:MGI:1914513]	ENSMUSG00000032846	13	107724618	107890064	-	107	Dwarf	NA	4	NA
Depdc1b	DEP domain containing 1B [Source:MGI Symbol;Acc:MGI:2145425]	ENSMUSG00000021697	13	108316332	108407782	+	47	Dwarf	NA	2	NA
Mier3	mesoderm induction early response 1, family member 3 [Source:MGI Symbol;Acc:MGI:2442317]	ENSMUSG00000032727	13	111686178	111718596	+	21	Dwarf	NA	2	NA
Map3k1	mitogen-activated protein kinase kinase kinase 1 [Source:MGI Symbol;Acc:MGI:1346872]	ENSMUSG00000021754	13	111746428	111808993	-	55	Dwarf	NA	5	NA
Ankrd55	ankyrin repeat domain 55 [Source:MGI Symbol;Acc:MGI:1924568]	ENSMUSG00000049985	13	112288451	112384002	+	43	Dwarf	NA	2	NA
Il6st	interleukin 6 signal transducer [Source:MGI Symbol;Acc:MGI:96560]	ENSMUSG00000021756	13	112475008	112506860	+	26	Dwarf	NA	4	NA
Snx18	sorting nexin 18 [Source:MGI Symbol;Acc:MGI:2137642]	ENSMUSG00000042364	13	113592180	113618564	-	35	Dwarf	NA	8	NA
Arl15	ADP-ribosylation factor-like 15 [Source:MGI Symbol;Acc:MGI:2442308]	ENSMUSG00000042348	13	113794505	114157461	+	286	Dwarf	NA	10	NA
Mocs2	molybdenum cofactor synthesis 2 [Source:MGI Symbol;Acc:MGI:1336894]	ENSMUSG00000015536	13	114818244	114829006	+	12	Dwarf	NA	4	NA
Itga2	integrin alpha 2 [Source:MGI Symbol;Acc:MGI:96600]	ENSMUSG00000015533	13	114835916	114932041	-	53	Dwarf	NA	5	NA
Flnb	filamin, beta [Source:MGI Symbol;Acc:MGI:2446089]	ENSMUSG00000025278	14	7817957	7951588	+	103	Dwarf	NA	7	NA
Ptprg	protein tyrosine phosphatase, receptor type, G [Source:MGI Symbol;Acc:MGI:97814]	ENSMUSG00000021745	14	11553532	12242041	+	188	Dwarf	NA	2	NA
Atxn7	ataxin 7 [Source:MGI Symbol;Acc:MGI:2179277]	ENSMUSG00000021738	14	14012491	14107296	+	37	Dwarf	NA	2	NA
Nr1d2	nuclear receptor subfamily 1, group D, member 2 [Source:MGI Symbol;Acc:MGI:2449205]	ENSMUSG00000021775	14	18204054	18239127	-	15	Dwarf	NA	2	NA
Nid2	nidogen 2 [Source:MGI Symbol;Acc:MGI:1298229]	ENSMUSG00000021806	14	19751257	19811787	+	54	Dwarf	NA	4	NA
Kcnk5	potassium channel, subfamily K, member 5 [Source:MGI Symbol;Acc:MGI:1336175]	ENSMUSG00000023243	14	20140058	20181782	-	38	Dwarf	NA	12	NA
Sec24c	Sec24 related gene family, member C (S. cerevisiae) [Source:MGI Symbol;Acc:MGI:1919746]	ENSMUSG00000039367	14	20674321	20694850	+	15	Dwarf	NA	2	NA
Vcl	vinculin [Source:MGI Symbol;Acc:MGI:98927]	ENSMUSG00000021823	14	20929433	21033673	+	43	Dwarf	NA	2	NA
Myst4	MYST histone acetyltransferase monocytic leukemia 4 [Source:MGI Symbol;Acc:MGI:1858746]	ENSMUSG00000021767	14	21499785	21672478	+	104	Dwarf	NA	8	NA
1700112E06Rik	RIKEN cDNA 1700112E06 gene [Source:MGI Symbol;Acc:MGI:1923883]	ENSMUSG00000063458	14	22019712	23056085	+	403	Dwarf	NA	3	NA
Zmiz1	zinc finger, MIZ-type containing 1 [Source:MGI Symbol;Acc:MGI:3040693]	ENSMUSG00000007817	14	25459185	25666743	+	149	Dwarf	NA	18	NA
Zcchc24	zinc finger, CCHC domain containing 24 [Source:MGI Symbol;Acc:MGI:1919168]	ENSMUSG00000055538	14	25711640	25768856	-	43	Dwarf	NA	2	NA
Erc2	ELKS/RAB6-interacting/CAST family member 2 [Source:MGI Symbol;Acc:MGI:1098749]	ENSMUSG00000040640	14	27622442	28478537	+	301	Dwarf	NA	2	NA
Cacna2d3	calcium channel, voltage-dependent, alpha2/delta subunit 3 [Source:MGI Symbol;Acc:MGI:1338890]	ENSMUSG00000021991	14	28904947	29721864	-	291	Dwarf	NA	2	NA
Cacna1d	calcium channel, voltage-dependent, L type, alpha 1D subunit [Source:MGI Symbol;Acc:MGI:88293]	ENSMUSG00000015968	14	30039949	30491156	-	271	Dwarf	NA	2	NA
Rft1	RFT1 homolog (S. cerevisiae) [Source:MGI Symbol;Acc:MGI:3607791]	ENSMUSG00000052395	14	30654360	30691317	+	23	Dwarf	NA	2	NA
Tmem110	transmembrane protein 110 [Source:MGI Symbol;Acc:MGI:1921500]	ENSMUSG00000006526	14	30825590	30876986	+	37	Dwarf	NA	2	NA
Itih4	inter alpha-trypsin inhibitor, heavy chain 4 [Source:MGI Symbol;Acc:MGI:109536]	ENSMUSG00000021922	14	30886476	30901981	+	13	Dwarf	NA	2	NA
Itih3	inter-alpha trypsin inhibitor, heavy chain 3 [Source:MGI Symbol;Acc:MGI:96620]	ENSMUSG00000006522	14	30908573	30923760	-	11	Dwarf	NA	4	NA
Itih1	inter-alpha trypsin inhibitor, heavy chain 1 [Source:MGI Symbol;Acc:MGI:96618]	ENSMUSG00000006529	14	30929180	30943289	-	13	Dwarf	NA	4	NA
Nisch	nischarin [Source:MGI Symbol;Acc:MGI:1928323]	ENSMUSG00000021910	14	31170930	31216946	-	42	Dwarf	NA	4	NA
Hacl1	2-hydroxyacyl-CoA lyase 1 [Source:MGI Symbol;Acc:MGI:1929657]	ENSMUSG00000021884	14	31552905	31641286	-	61	Dwarf	NA	2	NA
Btd	biotinidase [Source:MGI Symbol;Acc:MGI:1347001]	ENSMUSG00000021900	14	31641028	31668579	+	30	Dwarf	NA	2	NA
Glud1	glutamate dehydrogenase 1 [Source:MGI Symbol;Acc:MGI:95753]	ENSMUSG00000021794	14	34310727	34345144	+	18	Dwarf	NA	5	NA
Grid1	glutamate receptor, ionotropic, delta 1 [Source:MGI Symbol;Acc:MGI:95812]	ENSMUSG00000041078	14	34819825	35583379	+	292	Dwarf	NA	2	NA
Gcap14	granule cell antiserum positive 14 [Source:MGI Symbol;Acc:MGI:101859]	ENSMUSG00000058690	14	36874936	36968764	-	45	Dwarf	NA	2	NA
Mbl1	mannose-binding lectin (protein A) 1 [Source:MGI Symbol;Acc:MGI:96923]	ENSMUSG00000037780	14	41151456	41158959	+	5	Dwarf	NA	4	NA
Fermt2	fermitin family homolog 2 (Drosophila) [Source:MGI Symbol;Acc:MGI:2385001]	ENSMUSG00000037712	14	45458792	45530118	-	47	Dwarf	NA	11	NA
Gm15218	predicted gene 15218 [Source:MGI Symbol;Acc:MGI:3705128]	ENSMUSG00000085866	14	45754689	45993170	+	59	Dwarf	NA	2	NA
Naa30	N(alpha)-acetyltransferase 30, NatC catalytic subunit [Source:MGI Symbol;Acc:MGI:1922259]	ENSMUSG00000036282	14	49172226	49191031	+	8	Dwarf	NA	2	NA
Ndrg2	N-myc downstream regulated gene 2 [Source:MGI Symbol;Acc:MGI:1352498]	ENSMUSG00000004558	14	51905271	51913488	-	7	Dwarf	NA	5	NA
Zfhx2	zinc finger homeobox 2 [Source:MGI Symbol;Acc:MGI:2686934]	ENSMUSG00000040721	14	55060262	55092324	-	27	Dwarf	NA	5	NA
Dcaf11	DDB1 and CUL4 associated factor 11 [Source:MGI Symbol;Acc:MGI:90168]	ENSMUSG00000022214	14	55560006	55570065	+	14	Dwarf	NA	3	NA
Rabggta	Rab geranylgeranyl transferase, a subunit [Source:MGI Symbol;Acc:MGI:1860443]	ENSMUSG00000040472	14	55715873	55722257	-	10	Dwarf	NA	2	NA
Cryl1	crystallin, lambda 1 [Source:MGI Symbol;Acc:MGI:1915881]	ENSMUSG00000021947	14	57275034	57398483	-	82	Dwarf	NA	3	NA
Spata13	spermatogenesis associated 13 [Source:MGI Symbol;Acc:MGI:104838]	ENSMUSG00000021990	14	60634001	60764556	+	105	Dwarf	NA	7	NA
Fdft1	farnesyl diphosphate farnesyl transferase 1 [Source:MGI Symbol;Acc:MGI:102706]	ENSMUSG00000021273	14	63145153	63177793	-	27	Dwarf	NA	2	NA
Pinx1	PIN2/TERF1 interacting, telomerase inhibitor 1 [Source:MGI Symbol;Acc:MGI:1919650]	ENSMUSG00000021958	14	63860312	63919859	+	33	Dwarf	NA	3	NA
Hmbox1	homeobox containing 1 [Source:MGI Symbol;Acc:MGI:2445066]	ENSMUSG00000021972	14	64811601	64949870	-	66	Dwarf	NA	2	NA
Zfp395	zinc finger protein 395 [Source:MGI Symbol;Acc:MGI:2682318]	ENSMUSG00000034522	14	65358676	65398930	+	26	Dwarf	NA	3	NA
Gm600	predicted gene 600 [Source:MGI Symbol;Acc:MGI:2685446]	ENSMUSG00000061356	14	65598546	65648531	+	21	Dwarf	NA	2	NA
Scara5	scavenger receptor class A, member 5 (putative) [Source:MGI Symbol;Acc:MGI:1918395]	ENSMUSG00000022032	14	65666403	65764826	+	49	Dwarf	NA	11	NA
Ccdc25	coiled-coil domain containing 25 [Source:MGI Symbol;Acc:MGI:1914429]	ENSMUSG00000022035	14	65837302	65866604	+	22	Dwarf	NA	2	NA
Ephx2	epoxide hydrolase 2, cytoplasmic [Source:MGI Symbol;Acc:MGI:99500]	ENSMUSG00000022040	14	66084377	66124500	-	26	Dwarf	NA	2	NA
Chrna2	cholinergic receptor, nicotinic, alpha polypeptide 2 (neuronal) [Source:MGI Symbol;Acc:MGI:87886]	ENSMUSG00000022041	14	66140960	66152948	+	11	Dwarf	NA	2	NA
Chmp7	charged multivesicular body protein 7 [Source:MGI Symbol;Acc:MGI:1913922]	ENSMUSG00000034190	14	69716979	69732570	-	15	Dwarf	NA	4	NA
Slc39a14	solute carrier family 39 (zinc transporter), member 14 [Source:MGI Symbol;Acc:MGI:2384851]	ENSMUSG00000022094	14	70303469	70351425	-	36	Dwarf	NA	16	NA
Bmp1	bone morphogenetic protein 1 [Source:MGI Symbol;Acc:MGI:88176]	ENSMUSG00000022098	14	70474557	70520260	-	36	Dwarf	NA	4	NA
Rcbtb2	regulator of chromosome condensation (RCC1) and BTB (POZ) domain containing protein 2 [Source:MGI Symbol;Acc:MGI:1917200]	ENSMUSG00000022106	14	73123037	73207843	+	36	Dwarf	NA	3	NA
Lrch1	leucine-rich repeats and calponin homology (CH) domain containing 1 [Source:MGI Symbol;Acc:MGI:2443390]	ENSMUSG00000068015	14	74754674	74947877	-	110	Dwarf	NA	3	NA
Cpb2	carboxypeptidase B2 (plasma) [Source:MGI Symbol;Acc:MGI:1891837]	ENSMUSG00000021999	14	75242287	75283551	+	25	Dwarf	NA	3	NA
Tsc22d1	TSC22 domain family, member 1 [Source:MGI Symbol;Acc:MGI:109127]	ENSMUSG00000022010	14	76414961	76507765	+	74	Dwarf	NA	3	NA
Enox1	ecto-NOX disulfide-thiol exchanger 1 [Source:MGI Symbol;Acc:MGI:2444896]	ENSMUSG00000022012	14	77156763	77721760	+	318	Dwarf	NA	3	NA
Dgkh	diacylglycerol kinase, eta [Source:MGI Symbol;Acc:MGI:2444188]	ENSMUSG00000034731	14	78569609	78725089	-	100	Dwarf	NA	2	NA
1300010F03Rik	RIKEN cDNA 1300010F03 gene [Source:MGI Symbol;Acc:MGI:1919008]	ENSMUSG00000058997	14	78849178	79202310	+	152	Dwarf	NA	3	NA
Elf1	E74-like factor 1 [Source:MGI Symbol;Acc:MGI:107180]	ENSMUSG00000036461	14	79481194	79582476	+	55	Dwarf	NA	2	NA
Tbc1d4	TBC1 domain family, member 4 [Source:MGI Symbol;Acc:MGI:2429660]	ENSMUSG00000033083	14	101442360	101609191	-	94	Dwarf	NA	7	NA
Rbm26	RNA binding motif protein 26 [Source:MGI Symbol;Acc:MGI:1921463]	ENSMUSG00000022119	14	105106751	105177327	-	25	Dwarf	NA	2	NA
Dct	dopachrome tautomerase [Source:MGI Symbol;Acc:MGI:102563]	ENSMUSG00000022129	14	118012792	118052246	-	30	Dwarf	NA	2	NA
Gpr180	G protein-coupled receptor 180 [Source:MGI Symbol;Acc:MGI:1930949]	ENSMUSG00000022131	14	118137127	118164232	+	33	Dwarf	NA	3	NA
Dzip1	DAZ interacting protein 1 [Source:MGI Symbol;Acc:MGI:1914311]	ENSMUSG00000042156	14	118875520	118925314	-	54	Dwarf	NA	2	NA
Dnajc3	DnaJ (Hsp40) homolog, subfamily C, member 3 [Source:MGI Symbol;Acc:MGI:107373]	ENSMUSG00000022136	14	118937932	118981702	+	24	Dwarf	NA	5	NA
Hs6st3	heparan sulfate 6-O-sulfotransferase 3 [Source:MGI Symbol;Acc:MGI:1354960]	ENSMUSG00000053465	14	119138415	119869594	+	320	Dwarf	NA	7	NA
Mbnl2	muscleblind-like 2 [Source:MGI Symbol;Acc:MGI:2145597]	ENSMUSG00000022139	14	120275669	120431697	+	118	Dwarf	NA	34	NA
Farp1	FERM, RhoGEF (Arhgef) and pleckstrin domain protein 1 (chondrocyte-derived) [Source:MGI Symbol;Acc:MGI:2446173]	ENSMUSG00000025555	14	121035200	121283744	+	169	Dwarf	NA	5	NA
Stk24	serine/threonine kinase 24 (STE20 homolog, yeast) [Source:MGI Symbol;Acc:MGI:2385007]	ENSMUSG00000063410	14	121286343	121379334	-	66	Dwarf	NA	2	NA
Ubac2	ubiquitin associated domain containing 2 [Source:MGI Symbol;Acc:MGI:1916139]	ENSMUSG00000041765	14	121878606	122021034	+	91	Dwarf	NA	6	NA
Tm9sf2	transmembrane 9 superfamily member 2 [Source:MGI Symbol;Acc:MGI:1915309]	ENSMUSG00000025544	14	122107038	122159604	+	29	Dwarf	NA	2	NA
Pcca	propionyl-Coenzyme A carboxylase, alpha polypeptide [Source:MGI Symbol;Acc:MGI:97499]	ENSMUSG00000041650	14	122534324	122891100	+	114	Dwarf	NA	2	NA
C6	complement component 6 [Source:MGI Symbol;Acc:MGI:88233]	ENSMUSG00000022181	15	4727175	4815456	+	25	Dwarf	NA	2	NA
Egflam	EGF-like, fibronectin type III and laminin G domains [Source:MGI Symbol;Acc:MGI:2146149]	ENSMUSG00000042961	15	7206120	7398395	-	97	Dwarf	NA	3	NA
2410089E03Rik	RIKEN cDNA 2410089E03 gene [Source:MGI Symbol;Acc:MGI:1920942]	ENSMUSG00000039801	15	8169106	8271158	+	60	Dwarf	NA	12	NA
Nipbl	Nipped-B homolog (Drosophila) [Source:MGI Symbol;Acc:MGI:1913976]	ENSMUSG00000022141	15	8291225	8444463	-	50	Dwarf	NA	5	NA
1110020G09Rik	RIKEN cDNA 1110020G09 gene [Source:MGI Symbol;Acc:MGI:1915896]	ENSMUSG00000022253	15	9071260	9110487	+	31	Dwarf	NA	2	NA
Ugt3a1	UDP glycosyltransferases 3 family, polypeptide A1 [Source:MGI Symbol;Acc:MGI:2146055]	ENSMUSG00000072664	15	9273319	9315032	+	14	Dwarf	NA	4	NA
Prlr	prolactin receptor [Source:MGI Symbol;Acc:MGI:97763]	ENSMUSG00000005268	15	10177238	10349180	+	61	Dwarf	NA	2	NA
Rai14	retinoic acid induced 14 [Source:MGI Symbol;Acc:MGI:1922896]	ENSMUSG00000022246	15	10568979	10714631	-	111	Dwarf	NA	4	NA
Slc45a2	solute carrier family 45, member 2 [Source:MGI Symbol;Acc:MGI:2153040]	ENSMUSG00000022243	15	11000721	11029233	+	21	Dwarf	NA	2	NA
Ank	progressive ankylosis [Source:MGI Symbol;Acc:MGI:3045421]	ENSMUSG00000022265	15	27466677	27594909	+	114	Dwarf	NA	8	NA
Fam105b	family with sequence similarity 105, member B [Source:MGI Symbol;Acc:MGI:3577015]	ENSMUSG00000046034	15	27605919	27630693	-	20	Dwarf	NA	10	NA
Trio	triple functional domain (PTPRF interacting) [Source:MGI Symbol;Acc:MGI:1927230]	ENSMUSG00000022263	15	27730652	28025848	-	295	Dwarf	NA	5	NA
Ctnnd2	catenin (cadherin associated protein), delta 2 [Source:MGI Symbol;Acc:MGI:1195966]	ENSMUSG00000022240	15	30172593	31029311	+	378	Dwarf	NA	2	NA
Dap	death-associated protein [Source:MGI Symbol;Acc:MGI:1918190]	ENSMUSG00000039168	15	31224385	31274338	+	56	Dwarf	NA	15	NA
Ankrd33b	ankyrin repeat domain 33B [Source:MGI Symbol;Acc:MGI:1917904]	ENSMUSG00000022237	15	31291479	31367759	-	63	Dwarf	NA	12	NA
Cct5	chaperonin containing Tcp1, subunit 5 (epsilon) [Source:MGI Symbol;Acc:MGI:107185]	ENSMUSG00000022234	15	31590800	31601847	-	12	Dwarf	NA	2	NA
Hrsp12	heat-responsive protein 12 [Source:MGI Symbol;Acc:MGI:1095401]	ENSMUSG00000022323	15	34484021	34495255	-	7	Dwarf	NA	2	NA
Nipal2	NIPA-like domain containing 2 [Source:MGI Symbol;Acc:MGI:1924488]	ENSMUSG00000038879	15	34572799	34678706	-	32	Dwarf	NA	2	NA
Ankrd46	ankyrin repeat domain 46 [Source:MGI Symbol;Acc:MGI:1916089]	ENSMUSG00000048307	15	36477668	36496791	-	24	Dwarf	NA	7	NA
Dpys	dihydropyrimidinase [Source:MGI Symbol;Acc:MGI:1928679]	ENSMUSG00000022304	15	39768485	39857470	-	47	Dwarf	NA	2	NA
Deptor	DEP domain containing MTOR-interacting protein [Source:MGI Symbol;Acc:MGI:2146322]	ENSMUSG00000022419	15	55112317	55259271	+	94	Dwarf	NA	16	NA
Zhx2	zinc fingers and homeoboxes 2 [Source:MGI Symbol;Acc:MGI:2683087]	ENSMUSG00000071757	15	57694665	57839833	+	107	Dwarf	NA	4	NA
Gm16006	predicted gene 16006 [Source:MGI Symbol;Acc:MGI:3801853]	ENSMUSG00000090002	15	57708114	57708927	-	4	Dwarf	NA	2	NA
Fam83a	family with sequence similarity 83, member A [Source:MGI Symbol;Acc:MGI:2447773]	ENSMUSG00000051225	15	57985419	58011009	+	21	Dwarf	NA	2	NA
Ndufb9	NADH dehydrogenase (ubiquinone) 1 beta subcomplex, 9 [Source:MGI Symbol;Acc:MGI:1913468]	ENSMUSG00000022354	15	58933810	58939489	+	7	Dwarf	NA	3	NA
Nsmce2	non-SMC element 2 homolog (MMS21, S. cerevisiae) [Source:MGI Symbol;Acc:MGI:1915751]	ENSMUSG00000059586	15	59374198	59601683	+	112	Dwarf	NA	4	NA
Trib1	tribbles homolog 1 (Drosophila) [Source:MGI Symbol;Acc:MGI:2443397]	ENSMUSG00000032501	15	59648350	59656550	+	16	Dwarf	NA	3	NA
Gm17189	predicted gene 17189 [Source:MGI Symbol;Acc:MGI:4938016]	ENSMUSG00000091709	15	74784065	74800640	+	13	Dwarf	NA	2	NA
BC025446	cDNA sequence BC025446 [Source:MGI Symbol;Acc:MGI:2385015]	ENSMUSG00000047728	15	75216592	75222659	+	3	Dwarf	NA	2	NA
Zfp707	zinc finger protein 707 [Source:MGI Symbol;Acc:MGI:1916270]	ENSMUSG00000034429	15	75969123	75975868	+	12	Dwarf	NA	5	NA
Plec	plectin [Source:MGI Symbol;Acc:MGI:1277961]	ENSMUSG00000022565	15	76170974	76232574	-	73	Dwarf	NA	2	NA
Parp10	poly (ADP-ribose) polymerase family, member 10 [Source:MGI Symbol;Acc:MGI:3712326]	ENSMUSG00000063268	15	76231174	76243441	-	16	Dwarf	NA	2	NA
Adck5	aarF domain containing kinase 5 [Source:MGI Symbol;Acc:MGI:2679274]	ENSMUSG00000022550	15	76576358	76595816	+	21	Dwarf	NA	3	NA
Rbfox2	RNA binding protein, fox-1 homolog (C. elegans) 2 [Source:MGI Symbol;Acc:MGI:1933973]	ENSMUSG00000033565	15	77078990	77307053	-	104	Dwarf	NA	2	NA
Mpst	mercaptopyruvate sulfurtransferase [Source:MGI Symbol;Acc:MGI:2179733]	ENSMUSG00000071711	15	78406712	78414002	+	9	Dwarf	NA	2	NA
Tmprss6	transmembrane serine protease 6 [Source:MGI Symbol;Acc:MGI:1919003]	ENSMUSG00000016942	15	78439668	78468634	-	27	Dwarf	NA	4	NA
Cdc42ep1	CDC42 effector protein (Rho GTPase binding) 1 [Source:MGI Symbol;Acc:MGI:1929763]	ENSMUSG00000049521	15	78842647	78850902	+	11	Dwarf	NA	2	NA
Lgals2	lectin, galactose-binding, soluble 2 [Source:MGI Symbol;Acc:MGI:895068]	ENSMUSG00000043501	15	78850862	78855529	-	4	Dwarf	NA	2	NA
Triobp	TRIO and F-actin binding protein [Source:MGI Symbol;Acc:MGI:1349410]	ENSMUSG00000033088	15	78947724	79005867	+	58	Dwarf	NA	2	NA
Sun2	Sad1 and UNC84 domain containing 2 [Source:MGI Symbol;Acc:MGI:2443011]	ENSMUSG00000042524	15	79724070	79742536	-	20	Dwarf	NA	2	NA
Smcr7l	Smith-Magenis syndrome chromosome region, candidate 7-like (human) [Source:MGI Symbol;Acc:MGI:2146020]	ENSMUSG00000022412	15	80234080	80253366	+	10	Dwarf	NA	2	NA
St13	suppression of tumorigenicity 13 [Source:MGI Symbol;Acc:MGI:1917606]	ENSMUSG00000022403	15	81363669	81400077	-	18	Dwarf	NA	2	NA
Xrcc6	X-ray repair complementing defective repair in Chinese hamster cells 6 [Source:MGI Symbol;Acc:MGI:95606]	ENSMUSG00000022471	15	81987835	82040085	+	34	Dwarf	NA	3	NA
Pppde2	PPPDE peptidase domain containing 2 [Source:MGI Symbol;Acc:MGI:106313]	ENSMUSG00000022472	15	81992523	82033862	-	28	Dwarf	NA	2	NA
Srebf2	sterol regulatory element binding factor 2 [Source:MGI Symbol;Acc:MGI:107585]	ENSMUSG00000022463	15	82147266	82205376	+	61	Dwarf	NA	6	NA
AC105358.1	No description	ENSMUSG00000096883	15	82206952	82212815	-	14	Dwarf	NA	2	NA
Cyp2d22	cytochrome P450, family 2, subfamily d, polypeptide 22 [Source:MGI Symbol;Acc:MGI:1929474]	ENSMUSG00000061740	15	82370528	82380260	-	11	Dwarf	NA	4	NA
Cyp2d10	cytochrome P450, family 2, subfamily d, polypeptide 10 [Source:MGI Symbol;Acc:MGI:88602]	ENSMUSG00000094806	15	82402846	82407194	-	5	Dwarf	NA	4	NA
Cyp2d9	cytochrome P450, family 2, subfamily d, polypeptide 9 [Source:MGI Symbol;Acc:MGI:88606]	ENSMUSG00000068086	15	82452377	82456827	+	5	Dwarf	NA	3	NA
Cyp2d26	cytochrome P450, family 2, subfamily d, polypeptide 26 [Source:MGI Symbol;Acc:MGI:1923529]	ENSMUSG00000022445	15	82790107	82794245	-	6	Dwarf	NA	2	NA
Cyb5r3	cytochrome b5 reductase 3 [Source:MGI Symbol;Acc:MGI:94893]	ENSMUSG00000018042	15	83153494	83172592	-	18	Dwarf	NA	5	NA
Arfgap3	ADP-ribosylation factor GTPase activating protein 3 [Source:MGI Symbol;Acc:MGI:1913501]	ENSMUSG00000054277	15	83299740	83350247	-	38	Dwarf	NA	2	NA
Pacsin2	protein kinase C and casein kinase substrate in neurons 2 [Source:MGI Symbol;Acc:MGI:1345153]	ENSMUSG00000016664	15	83375607	83464606	-	55	Dwarf	NA	4	NA
Fbln1	fibulin 1 [Source:MGI Symbol;Acc:MGI:95487]	ENSMUSG00000006369	15	85205949	85286535	+	64	Dwarf	NA	2	NA
Atxn10	ataxin 10 [Source:MGI Symbol;Acc:MGI:1859293]	ENSMUSG00000016541	15	85336381	85463836	+	73	Dwarf	NA	2	NA
Ppara	peroxisome proliferator activated receptor alpha [Source:MGI Symbol;Acc:MGI:104740]	ENSMUSG00000022383	15	85734983	85802819	+	38	Dwarf	NA	8	NA
Cerk	ceramide kinase [Source:MGI Symbol;Acc:MGI:2386052]	ENSMUSG00000035891	15	86139128	86186141	-	32	Dwarf	NA	2	NA
Tbc1d22a	TBC1 domain family, member 22a [Source:MGI Symbol;Acc:MGI:1289265]	ENSMUSG00000051864	15	86214459	86498503	+	140	Dwarf	NA	4	NA
Pim3	proviral integration site 3 [Source:MGI Symbol;Acc:MGI:1355297]	ENSMUSG00000035828	15	88862186	88865718	+	11	Dwarf	NA	2	NA
Ttll8	tubulin tyrosine ligase-like family, member 8 [Source:MGI Symbol;Acc:MGI:1922902]	ENSMUSG00000022388	15	88890633	88954418	-	51	Dwarf	NA	2	NA
Trabd	TraB domain containing [Source:MGI Symbol;Acc:MGI:1915226]	ENSMUSG00000015363	15	89075124	89087077	+	15	Dwarf	NA	3	NA
Plxnb2	plexin B2 [Source:MGI Symbol;Acc:MGI:2154239]	ENSMUSG00000036606	15	89155549	89171120	-	27	Dwarf	NA	3	NA
Ncaph2	non-SMC condensin II complex, subunit H2 [Source:MGI Symbol;Acc:MGI:1289164]	ENSMUSG00000008690	15	89355719	89372826	+	20	Dwarf	NA	2	NA
Sco2	SCO cytochrome oxidase deficient homolog 2 (yeast) [Source:MGI Symbol;Acc:MGI:3818630]	ENSMUSG00000091780	15	89371639	89373818	-	8	Dwarf	NA	2	NA
Tymp	thymidine phosphorylase [Source:MGI Symbol;Acc:MGI:1920212]	ENSMUSG00000022615	15	89371931	89377039	-	12	Dwarf	NA	5	NA
Arid2	AT rich interactive domain 2 (ARID, RFX-like) [Source:MGI Symbol;Acc:MGI:1924294]	ENSMUSG00000033237	15	96287518	96404992	+	69	Dwarf	NA	3	NA
Slc38a2	solute carrier family 38, member 2 [Source:MGI Symbol;Acc:MGI:1915010]	ENSMUSG00000022462	15	96687394	96699698	-	17	Dwarf	NA	3	NA
Slc38a4	solute carrier family 38, member 4 [Source:MGI Symbol;Acc:MGI:1916604]	ENSMUSG00000022464	15	96994823	97055956	-	56	Dwarf	NA	16	NA
Dnajc22	DnaJ (Hsp40) homolog, subfamily C, member 22 [Source:MGI Symbol;Acc:MGI:1920028]	ENSMUSG00000038009	15	99093170	99104737	+	16	Dwarf	NA	2	NA
Tmbim6	transmembrane BAX inhibitor motif containing 6 [Source:MGI Symbol;Acc:MGI:99682]	ENSMUSG00000023010	15	99392882	99410049	+	18	Dwarf	NA	3	NA
Gm16537	predicted gene 16537 [Source:MGI Symbol;Acc:MGI:4414957]	ENSMUSG00000089671	15	99715543	99724474	-	12	Dwarf	NA	3	NA
Gpd1	glycerol-3-phosphate dehydrogenase 1 (soluble) [Source:MGI Symbol;Acc:MGI:95679]	ENSMUSG00000023019	15	99717515	99725005	+	9	Dwarf	NA	2	NA
Lima1	LIM domain and actin binding 1 [Source:MGI Symbol;Acc:MGI:1920992]	ENSMUSG00000023022	15	99778470	99875428	-	65	Dwarf	NA	6	NA
Slc11a2	solute carrier family 11 (proton-coupled divalent metal ion transporters), member 2 [Source:MGI Symbol;Acc:MGI:1345279]	ENSMUSG00000023030	15	100387898	100425072	-	41	Dwarf	NA	2	NA
Smagp	small cell adhesion glycoprotein [Source:MGI Symbol;Acc:MGI:2448476]	ENSMUSG00000053559	15	100621342	100636865	-	15	Dwarf	NA	3	NA
Cela1	chymotrypsin-like elastase family, member 1 [Source:MGI Symbol;Acc:MGI:95314]	ENSMUSG00000023031	15	100674425	100687920	-	14	Dwarf	NA	2	NA
Acvrl1	activin A receptor, type II-like 1 [Source:MGI Symbol;Acc:MGI:1338946]	ENSMUSG00000000530	15	101128522	101145336	+	13	Dwarf	NA	3	NA
Krt4	keratin 4 [Source:MGI Symbol;Acc:MGI:96701]	ENSMUSG00000059668	15	101918536	101924735	-	8	Dwarf	NA	2	NA
Eif4b	eukaryotic translation initiation factor 4B [Source:MGI Symbol;Acc:MGI:95304]	ENSMUSG00000058655	15	102073773	102097172	+	15	Dwarf	NA	2	NA
Tenc1	tensin like C1 domain-containing phosphatase [Source:MGI Symbol;Acc:MGI:2387586]	ENSMUSG00000037003	15	102102988	102116401	+	15	Dwarf	NA	3	NA
Pcbp2	poly(rC) binding protein 2 [Source:MGI Symbol;Acc:MGI:108202]	ENSMUSG00000056851	15	102470632	102500059	+	10	Dwarf	NA	2	NA
Adcy9	adenylate cyclase 9 [Source:MGI Symbol;Acc:MGI:108450]	ENSMUSG00000005580	16	4287529	4420498	-	67	Dwarf	NA	3	NA
Mgrn1	mahogunin, ring finger 1 [Source:MGI Symbol;Acc:MGI:2447670]	ENSMUSG00000022517	16	4886100	4938296	+	37	Dwarf	NA	3	NA
Carhsp1	calcium regulated heat stable protein 1 [Source:MGI Symbol;Acc:MGI:1196368]	ENSMUSG00000008393	16	8658587	8672153	-	13	Dwarf	NA	3	NA
Grin2a	glutamate receptor, ionotropic, NMDA2A (epsilon 1) [Source:MGI Symbol;Acc:MGI:95820]	ENSMUSG00000059003	16	9577710	9994921	-	171	Dwarf	NA	3	NA
Dexi	dexamethasone-induced transcript [Source:MGI Symbol;Acc:MGI:1926236]	ENSMUSG00000038055	16	10530207	10543054	-	12	Dwarf	NA	5	NA
Litaf	LPS-induced TN factor [Source:MGI Symbol;Acc:MGI:1929512]	ENSMUSG00000022500	16	10959275	11066157	-	68	Dwarf	NA	3	NA
Zc3h7a	zinc finger CCCH type containing 7 A [Source:MGI Symbol;Acc:MGI:2445044]	ENSMUSG00000037965	16	11136592	11176393	-	16	Dwarf	NA	2	NA
Gspt1	G1 to S phase transition 1 [Source:MGI Symbol;Acc:MGI:1316728]	ENSMUSG00000062203	16	11219292	11254270	-	15	Dwarf	NA	2	NA
Snx29	sorting nexin 29 [Source:MGI Symbol;Acc:MGI:1921728]	ENSMUSG00000071669	16	11405648	11755472	+	170	Dwarf	NA	7	NA
Cpped1	calcineurin-like phosphoesterase domain containing 1 [Source:MGI Symbol;Acc:MGI:2443300]	ENSMUSG00000065979	16	11803721	11909445	-	54	Dwarf	NA	2	NA
Gm9961	predicted gene 9961 [Source:MGI Symbol;Acc:MGI:3642444]	ENSMUSG00000055015	16	11901363	11930600	+	15	Dwarf	NA	2	NA
4921513D23Rik	RIKEN cDNA 4921513D23 gene [Source:MGI Symbol;Acc:MGI:2444505]	ENSMUSG00000060657	16	14109166	14159274	-	23	Dwarf	NA	2	NA
Myh11	myosin, heavy polypeptide 11, smooth muscle [Source:MGI Symbol;Acc:MGI:102643]	ENSMUSG00000018830	16	14194527	14291408	-	37	Dwarf	NA	2	NA
Pi4ka	phosphatidylinositol 4-kinase, catalytic, alpha polypeptide [Source:MGI Symbol;Acc:MGI:2448506]	ENSMUSG00000041720	16	17280351	17406314	-	57	Dwarf	NA	5	NA
Serpind1	serine (or cysteine) peptidase inhibitor, clade D, member 1 [Source:MGI Symbol;Acc:MGI:96051]	ENSMUSG00000022766	16	17331371	17343575	+	7	Dwarf	NA	5	NA
U6	U6 spliceosomal RNA [Source:RFAM;Acc:RF00026]	ENSMUSG00000065331	16	17341906	17342012	-	2	Dwarf	NA	2	NA
Trmt2a	TRM2 tRNA methyltransferase 2 homolog A (S. cerevisiae) [Source:MGI Symbol;Acc:MGI:96270]	ENSMUSG00000022721	16	18248679	18254772	+	11	Dwarf	NA	2	NA
Arvcf	armadillo repeat gene deleted in velo-cardio-facial syndrome [Source:MGI Symbol;Acc:MGI:109620]	ENSMUSG00000000325	16	18348182	18407076	+	45	Dwarf	NA	3	NA
Comt	catechol-O-methyltransferase [Source:MGI Symbol;Acc:MGI:88470]	ENSMUSG00000000326	16	18406886	18426852	-	16	Dwarf	NA	12	NA
Gm15764	predicted gene 15764 [Source:MGI Symbol;Acc:MGI:3783206]	ENSMUSG00000087556	16	18416682	18421997	+	4	Dwarf	NA	3	NA
Txnrd2	thioredoxin reductase 2 [Source:MGI Symbol;Acc:MGI:1347023]	ENSMUSG00000075704	16	18426417	18479073	+	38	Dwarf	NA	3	NA
Ap2m1	adaptor protein complex AP-2, mu1 [Source:MGI Symbol;Acc:MGI:1298405]	ENSMUSG00000022841	16	20535478	20544909	+	9	Dwarf	NA	2	NA
Ahsg	alpha-2-HS-glycoprotein [Source:MGI Symbol;Acc:MGI:107189]	ENSMUSG00000022868	16	22892042	22899438	+	9	Dwarf	NA	3	NA
Fetub	fetuin beta [Source:MGI Symbol;Acc:MGI:1890221]	ENSMUSG00000022871	16	22918382	22939766	+	12	Dwarf	NA	4	NA
Hrg	histidine-rich glycoprotein [Source:MGI Symbol;Acc:MGI:2146636]	ENSMUSG00000022877	16	22951072	22961656	+	8	Dwarf	NA	4	NA
Kng2	kininogen 2 [Source:MGI Symbol;Acc:MGI:3027157]	ENSMUSG00000060459	16	22985854	23029101	-	20	Dwarf	NA	2	NA
Kng1	kininogen 1 [Source:MGI Symbol;Acc:MGI:1097705]	ENSMUSG00000022875	16	23057865	23082068	+	11	Dwarf	NA	3	NA
B630019A10Rik	RIKEN cDNA B630019A10 gene [Source:MGI Symbol;Acc:MGI:2443371]	ENSMUSG00000068463	16	23175288	23224446	+	25	Dwarf	NA	2	NA
Masp1	mannan-binding lectin serine peptidase 1 [Source:MGI Symbol;Acc:MGI:88492]	ENSMUSG00000022887	16	23451785	23520590	-	40	Dwarf	NA	3	NA
Rtp2	receptor transporter protein 2 [Source:MGI Symbol;Acc:MGI:2685451]	ENSMUSG00000047531	16	23925548	23930787	-	6	Dwarf	NA	2	NA
Bcl6	B cell leukemia/lymphoma 6 [Source:MGI Symbol;Acc:MGI:107187]	ENSMUSG00000022508	16	23965052	23988852	-	28	Dwarf	NA	3	NA
Lpp	LIM domain containing preferred translocation partner in lipoma [Source:MGI Symbol;Acc:MGI:2441849]	ENSMUSG00000033306	16	24393350	24992576	+	267	Dwarf	NA	7	NA
U7	U7 small nuclear RNA [Source:RFAM;Acc:RF00066]	ENSMUSG00000087861	16	24406355	24406417	-	2	Dwarf	NA	2	NA
Il1rap	interleukin 1 receptor accessory protein [Source:MGI Symbol;Acc:MGI:104975]	ENSMUSG00000022514	16	26581704	26730117	+	51	Dwarf	NA	4	NA
1600021P15Rik	RIKEN cDNA 1600021P15 gene [Source:MGI Symbol;Acc:MGI:1917028]	ENSMUSG00000051065	16	28826176	28929698	-	103	Dwarf	NA	12	NA
Cpn2	carboxypeptidase N, polypeptide 2 [Source:MGI Symbol;Acc:MGI:1919006]	ENSMUSG00000023176	16	30256378	30267532	-	12	Dwarf	NA	7	NA
Atp13a3	ATPase type 13A3 [Source:MGI Symbol;Acc:MGI:2685387]	ENSMUSG00000022533	16	30312423	30388837	-	24	Dwarf	NA	2	NA
Tmem44	transmembrane protein 44 [Source:MGI Symbol;Acc:MGI:1924489]	ENSMUSG00000022537	16	30511855	30550842	-	39	Dwarf	NA	2	NA
Tnk2	tyrosine kinase, non-receptor, 2 [Source:MGI Symbol;Acc:MGI:1858308]	ENSMUSG00000022791	16	32643874	32683493	+	32	Dwarf	NA	3	NA
Itgb5	integrin beta 5 [Source:MGI Symbol;Acc:MGI:96614]	ENSMUSG00000022817	16	33829665	33949153	+	84	Dwarf	NA	3	NA
Kalrn	kalirin, RhoGEF kinase [Source:MGI Symbol;Acc:MGI:2685385]	ENSMUSG00000061751	16	33974258	34573532	-	308	Dwarf	NA	5	NA
Mylk	myosin, light polypeptide kinase [Source:MGI Symbol;Acc:MGI:894806]	ENSMUSG00000022836	16	34745210	35002420	+	159	Dwarf	NA	7	NA
Adcy5	adenylate cyclase 5 [Source:MGI Symbol;Acc:MGI:99673]	ENSMUSG00000022840	16	35154877	35305737	+	117	Dwarf	NA	2	NA
Pdia5	protein disulfide isomerase associated 5 [Source:MGI Symbol;Acc:MGI:1919849]	ENSMUSG00000022844	16	35397313	35490873	-	80	Dwarf	NA	6	NA
Dirc2	disrupted in renal carcinoma 2 (human) [Source:MGI Symbol;Acc:MGI:2387188]	ENSMUSG00000022848	16	35694062	35769356	-	50	Dwarf	NA	4	NA
Hgd	homogentisate 1, 2-dioxygenase [Source:MGI Symbol;Acc:MGI:96078]	ENSMUSG00000022821	16	37580153	37632020	+	30	Dwarf	NA	2	NA
Lrrc58	leucine rich repeat containing 58 [Source:MGI Symbol;Acc:MGI:2443542]	ENSMUSG00000034158	16	37868389	37888858	+	16	Dwarf	NA	2	NA
Gsk3b	glycogen synthase kinase 3 beta [Source:MGI Symbol;Acc:MGI:1861437]	ENSMUSG00000022812	16	38089001	38246084	+	66	Dwarf	NA	8	NA
Nr1i2	nuclear receptor subfamily 1, group I, member 2 [Source:MGI Symbol;Acc:MGI:1337040]	ENSMUSG00000022809	16	38248323	38294824	-	29	Dwarf	NA	3	NA
Arhgap31	Rho GTPase activating protein 31 [Source:MGI Symbol;Acc:MGI:1333857]	ENSMUSG00000022799	16	38598340	38713274	-	88	Dwarf	NA	2	NA
Igsf11	immunoglobulin superfamily, member 11 [Source:MGI Symbol;Acc:MGI:2388477]	ENSMUSG00000022790	16	38901471	39027159	+	38	Dwarf	NA	2	NA
Zbtb20	zinc finger and BTB domain containing 20 [Source:MGI Symbol;Acc:MGI:1929213]	ENSMUSG00000022708	16	42875881	43642602	+	251	Dwarf	NA	31	NA
Gm9968	predicted gene 9968 [Source:MGI Symbol;Acc:MGI:3642146]	ENSMUSG00000055370	16	43345887	43363666	-	9	Dwarf	NA	3	NA
Plcxd2	phosphatidylinositol-specific phospholipase C, X domain containing 2 [Source:MGI Symbol;Acc:MGI:3647874]	ENSMUSG00000087141	16	45959263	46010218	-	19	Dwarf	NA	7	NA
Tomm70a	translocase of outer mitochondrial membrane 70 homolog A (yeast) [Source:MGI Symbol;Acc:MGI:106295]	ENSMUSG00000022752	16	57121714	57154530	+	14	Dwarf	NA	2	NA
Nit2	nitrilase family, member 2 [Source:MGI Symbol;Acc:MGI:1261838]	ENSMUSG00000022751	16	57156671	57167332	-	10	Dwarf	NA	5	NA
Dcbld2	discoidin, CUB and LCCL domain containing 2 [Source:MGI Symbol;Acc:MGI:1920629]	ENSMUSG00000035107	16	58408443	58469727	+	37	Dwarf	NA	2	NA
Cpox	coproporphyrinogen oxidase [Source:MGI Symbol;Acc:MGI:104841]	ENSMUSG00000022742	16	58670208	58680391	+	12	Dwarf	NA	4	NA
Gm9581	predicted gene 9581 [Source:MGI Symbol;Acc:MGI:3779989]	ENSMUSG00000091562	16	59558013	59600886	-	33	Dwarf	NA	10	NA
2810055G20Rik	RIKEN cDNA 2810055G20 gene [Source:MGI Symbol;Acc:MGI:1919929]	ENSMUSG00000090386	16	77329259	77598444	+	85	Dwarf	NA	4	NA
D16Ertd472e	DNA segment, Chr 16, ERATO Doi 472, expressed [Source:MGI Symbol;Acc:MGI:1196400]	ENSMUSG00000022864	16	78544012	78576657	-	25	Dwarf	NA	7	NA
Atp5j	ATP synthase, H+ transporting, mitochondrial F0 complex, subunit F [Source:MGI Symbol;Acc:MGI:107777]	ENSMUSG00000022890	16	84827866	84835625	-	12	Dwarf	NA	2	NA
4931406G06Rik	RIKEN cDNA 4931406G06 gene [Source:MGI Symbol;Acc:MGI:1918228]	ENSMUSG00000085398	16	91044656	91056677	+	12	Dwarf	NA	2	NA
Ifnar1	interferon (alpha and beta) receptor 1 [Source:MGI Symbol;Acc:MGI:107658]	ENSMUSG00000022967	16	91485238	91507441	+	21	Dwarf	NA	3	NA
Tmem50b	transmembrane protein 50B [Source:MGI Symbol;Acc:MGI:1925225]	ENSMUSG00000022964	16	91574503	91597800	-	24	Dwarf	NA	2	NA
Atp5o	ATP synthase, H+ transporting, mitochondrial F1 complex, O subunit [Source:MGI Symbol;Acc:MGI:106341]	ENSMUSG00000022956	16	91684398	91931687	-	211	Dwarf	NA	10	NA
Itsn1	intersectin 1 (SH3 domain protein 1A) [Source:MGI Symbol;Acc:MGI:1338069]	ENSMUSG00000022957	16	91729281	91920597	+	157	Dwarf	NA	10	NA
Mrps6	mitochondrial ribosomal protein S6 [Source:MGI Symbol;Acc:MGI:2153111]	ENSMUSG00000039680	16	92058270	92112227	+	39	Dwarf	NA	2	NA
Slc5a3	solute carrier family 5 (inositol transporters), member 3 [Source:MGI Symbol;Acc:MGI:1858226]	ENSMUSG00000089774	16	92058322	92087473	+	21	Dwarf	NA	2	NA
Kcne1	potassium voltage-gated channel, Isk-related subfamily, member 1 [Source:MGI Symbol;Acc:MGI:96673]	ENSMUSG00000039639	16	92346001	92359468	-	16	Dwarf	NA	6	NA
Cldn14	claudin 14 [Source:MGI Symbol;Acc:MGI:1860425]	ENSMUSG00000047109	16	93919031	94008837	-	65	Dwarf	NA	2	NA
Zdhhc14	zinc finger, DHHC domain containing 14 [Source:MGI Symbol;Acc:MGI:2653229]	ENSMUSG00000034265	17	5492600	5753891	+	167	Dwarf	NA	3	NA
Snx9	sorting nexin 9 [Source:MGI Symbol;Acc:MGI:1913866]	ENSMUSG00000002365	17	5841328	5931033	+	72	Dwarf	NA	2	NA
4930506C21Rik	RIKEN cDNA 4930506C21 gene [Source:MGI Symbol;Acc:MGI:1922310]	ENSMUSG00000087478	17	8293366	8311080	-	9	Dwarf	NA	2	NA
Sft2d1	SFT2 domain containing 1 [Source:MGI Symbol;Acc:MGI:1918689]	ENSMUSG00000073468	17	8311102	8396852	+	43	Dwarf	NA	4	NA
Pde10a	phosphodiesterase 10A [Source:MGI Symbol;Acc:MGI:1345143]	ENSMUSG00000023868	17	8525372	8986648	+	291	Dwarf	NA	4	NA
Pacrg	PARK2 co-regulated [Source:MGI Symbol;Acc:MGI:1916560]	ENSMUSG00000037196	17	10403012	10840311	-	203	Dwarf	NA	2	NA
Plg	plasminogen [Source:MGI Symbol;Acc:MGI:97620]	ENSMUSG00000059481	17	12378609	12419384	+	22	Dwarf	NA	9	NA
Slc22a3	solute carrier family 22 (organic cation transporter), member 3 [Source:MGI Symbol;Acc:MGI:1333817]	ENSMUSG00000023828	17	12419972	12507704	-	56	Dwarf	NA	2	NA
Slc22a1	solute carrier family 22 (organic cation transporter), member 1 [Source:MGI Symbol;Acc:MGI:108111]	ENSMUSG00000023829	17	12648874	12675838	-	20	Dwarf	NA	3	NA
Tcp1	t-complex protein 1 [Source:MGI Symbol;Acc:MGI:98535]	ENSMUSG00000068039	17	12915701	12925067	+	10	Dwarf	NA	3	NA
Acat3	acetyl-Coenzyme A acetyltransferase 3 [Source:MGI Symbol;Acc:MGI:109182]	ENSMUSG00000062480	17	12923833	12940402	-	8	Dwarf	NA	4	NA
Fam120b	family with sequence similarity 120, member B [Source:MGI Symbol;Acc:MGI:1914794]	ENSMUSG00000014763	17	15396246	15433580	+	32	Dwarf	NA	3	NA
Srrm2	serine/arginine repetitive matrix 2 [Source:MGI Symbol;Acc:MGI:1923206]	ENSMUSG00000039218	17	23803187	23824739	+	18	Dwarf	NA	2	NA
BC028777	cDNA sequence BC028777 [Source:MGI Symbol;Acc:MGI:3642753]	ENSMUSG00000085185	17	24208861	24221730	+	9	Dwarf	NA	3	NA
1600002H07Rik	RIKEN cDNA 1600002H07 gene [Source:MGI Symbol;Acc:MGI:1919266]	ENSMUSG00000024118	17	24215054	24220851	-	6	Dwarf	NA	3	NA
Igfals	insulin-like growth factor binding protein, acid labile subunit [Source:MGI Symbol;Acc:MGI:107973]	ENSMUSG00000046070	17	24878770	24882008	+	7	Dwarf	NA	6	NA
Nubp2	nucleotide binding protein 2 [Source:MGI Symbol;Acc:MGI:1347072]	ENSMUSG00000039183	17	24882611	24886350	-	6	Dwarf	NA	2	NA
Gm20683	predicted gene 20683 [Source:MGI Symbol;Acc:MGI:5313130]	ENSMUSG00000093593	17	25834465	25841763	-	11	Dwarf	NA	3	NA
Rhbdl1	rhomboid, veinlet-like 1 (Drosophila) [Source:MGI Symbol;Acc:MGI:2384891]	ENSMUSG00000025735	17	25834469	25837157	-	6	Dwarf	NA	3	NA
0610011F06Rik	RIKEN cDNA 0610011F06 gene [Source:MGI Symbol;Acc:MGI:1915597]	ENSMUSG00000025731	17	25875464	25886007	+	15	Dwarf	NA	3	NA
Rab40c	Rab40c, member RAS oncogene family [Source:MGI Symbol;Acc:MGI:2183454]	ENSMUSG00000025730	17	25882114	25919727	-	29	Dwarf	NA	3	NA
Ergic1	endoplasmic reticulum-golgi intermediate compartment (ERGIC) 1 [Source:MGI Symbol;Acc:MGI:1914708]	ENSMUSG00000001576	17	26561489	26656931	+	77	Dwarf	NA	5	NA
Gm15458	predicted gene 15458 [Source:MGI Symbol;Acc:MGI:3705291]	ENSMUSG00000086485	17	27735220	27741492	+	7	Dwarf	NA	2	NA
D17Wsu92e	DNA segment, Chr 17, Wayne State University 92, expressed [Source:MGI Symbol;Acc:MGI:106281]	ENSMUSG00000056692	17	27751232	27820558	-	46	Dwarf	NA	4	NA
Ppard	peroxisome proliferator activator receptor delta [Source:MGI Symbol;Acc:MGI:101884]	ENSMUSG00000002250	17	28232754	28301469	+	68	Dwarf	NA	7	NA
Rpl10a	ribosomal protein L10A [Source:MGI Symbol;Acc:MGI:1343877]	ENSMUSG00000037805	17	28328471	28331032	+	9	Dwarf	NA	2	NA
Fkbp5	FK506 binding protein 5 [Source:MGI Symbol;Acc:MGI:104670]	ENSMUSG00000024222	17	28399095	28517524	-	78	Dwarf	NA	6	NA
Brpf3	bromodomain and PHD finger containing, 3 [Source:MGI Symbol;Acc:MGI:2146836]	ENSMUSG00000063952	17	28801090	28838546	+	40	Dwarf	NA	2	NA
Gm16197	predicted gene 16197 [Source:MGI Symbol;Acc:MGI:3801771]	ENSMUSG00000085912	17	29057474	29078961	-	19	Dwarf	NA	2	NA
BC004004	cDNA sequence BC004004 [Source:MGI Symbol;Acc:MGI:2136782]	ENSMUSG00000052712	17	29268788	29302881	+	27	Dwarf	NA	2	NA
Zfand3	zinc finger, AN1-type domain 3 [Source:MGI Symbol;Acc:MGI:1096572]	ENSMUSG00000044477	17	30005087	30210019	+	96	Dwarf	NA	6	NA
Glo1	glyoxalase 1 [Source:MGI Symbol;Acc:MGI:95742]	ENSMUSG00000024026	17	30592866	30612659	-	26	Dwarf	NA	8	NA
Dnahc8	dynein, axonemal, heavy chain 8 [Source:MGI Symbol;Acc:MGI:107714]	ENSMUSG00000033826	17	30624354	30875264	+	228	Dwarf	NA	4	NA
Gm15318	predicted gene 15318 [Source:MGI Symbol;Acc:MGI:3705106]	ENSMUSG00000086010	17	31152752	31163052	+	9	Dwarf	NA	3	NA
Slc37a1	solute carrier family 37 (glycerol-3-phosphate transporter), member 1 [Source:MGI Symbol;Acc:MGI:2446181]	ENSMUSG00000024036	17	31295483	31350696	+	43	Dwarf	NA	5	NA
Pde9a	phosphodiesterase 9A [Source:MGI Symbol;Acc:MGI:1277179]	ENSMUSG00000041119	17	31386234	31476310	+	60	Dwarf	NA	4	NA
Cyp4f14	cytochrome P450, family 4, subfamily f, polypeptide 14 [Source:MGI Symbol;Acc:MGI:1927669]	ENSMUSG00000024292	17	32905071	32917342	-	9	Dwarf	NA	2	NA
Cyp4f13	cytochrome P450, family 4, subfamily f, polypeptide 13 [Source:MGI Symbol;Acc:MGI:2158641]	ENSMUSG00000024055	17	32924688	32947402	-	10	Dwarf	NA	4	NA
Daxx	Fas death domain-associated protein [Source:MGI Symbol;Acc:MGI:1197015]	ENSMUSG00000002307	17	33909414	33915589	+	10	Dwarf	NA	2	NA
Rgl2	ral guanine nucleotide dissociation stimulator-like 2 [Source:MGI Symbol;Acc:MGI:107483]	ENSMUSG00000041354	17	33929543	33937687	+	9	Dwarf	NA	2	NA
Rxrb	retinoid X receptor beta [Source:MGI Symbol;Acc:MGI:98215]	ENSMUSG00000039656	17	34031812	34038393	+	8	Dwarf	NA	2	NA
C4a	complement component 4A (Rodgers blood group) [Source:MGI Symbol;Acc:MGI:98320]	ENSMUSG00000015451	17	34809092	34823464	-	8	Dwarf	NA	3	NA
Stk19	serine/threonine kinase 19 [Source:MGI Symbol;Acc:MGI:1860085]	ENSMUSG00000061207	17	34823993	34836945	-	10	Dwarf	NA	3	NA
Rdbp	RD RNA-binding protein [Source:MGI Symbol;Acc:MGI:102744]	ENSMUSG00000024369	17	34850391	34856372	+	7	Dwarf	NA	4	NA
Cfb	complement factor B [Source:MGI Symbol;Acc:MGI:105975]	ENSMUSG00000090231	17	34856374	34862518	-	7	Dwarf	NA	4	NA
C2	complement component 2 (within H-2S) [Source:MGI Symbol;Acc:MGI:88226]	ENSMUSG00000024371	17	34856412	34898265	-	31	Dwarf	NA	5	NA
Gm20547	predicted gene 20547 [Source:MGI Symbol;Acc:MGI:5142012]	ENSMUSG00000092511	17	34856412	34882042	-	19	Dwarf	NA	5	NA
Hspa1a	heat shock protein 1A [Source:MGI Symbol;Acc:MGI:96244]	ENSMUSG00000091971	17	34969199	34972154	-	4	Dwarf	NA	2	NA
Gm20481	predicted gene 20481 [Source:MGI Symbol;Acc:MGI:5141946]	ENSMUSG00000092609	17	34969912	34972136	+	3	Dwarf	NA	2	NA
Hspa1l	heat shock protein 1-like [Source:MGI Symbol;Acc:MGI:96231]	ENSMUSG00000007033	17	34972703	34979284	+	10	Dwarf	NA	3	NA
Gm10501	predicted gene 10501 [Source:MGI Symbol;Acc:MGI:3704476]	ENSMUSG00000073415	17	34976899	34981788	-	9	Dwarf	NA	3	NA
Msh5	mutS homolog 5 (E. coli) [Source:MGI Symbol;Acc:MGI:1329021]	ENSMUSG00000007035	17	35028605	35046745	-	13	Dwarf	NA	2	NA
Ddx39b	DEAD (Asp-Glu-Ala-Asp) box polypeptide 39B [Source:MGI Symbol;Acc:MGI:99240]	ENSMUSG00000019432	17	35241746	35253707	+	14	Dwarf	NA	2	NA
A930015D03Rik	RIKEN cDNA A930015D03 gene [Source:MGI Symbol;Acc:MGI:1925060]	ENSMUSG00000092368	17	35994453	36038435	+	29	Dwarf	NA	2	NA
A930015D03Rik	RIKEN cDNA A930015D03 gene [Source:MGI Symbol;Acc:MGI:1925060]	ENSMUSG00000092254	17	35994504	36038441	+	29	Dwarf	NA	2	NA
Gpr110	G protein-coupled receptor 110 [Source:MGI Symbol;Acc:MGI:1924846]	ENSMUSG00000041293	17	43270329	43324737	+	22	Dwarf	NA	2	NA
Clic5	chloride intracellular channel 5 [Source:MGI Symbol;Acc:MGI:1917912]	ENSMUSG00000023959	17	44188572	44280168	+	47	Dwarf	NA	2	NA
Hsp90ab1	heat shock protein 90 alpha (cytosolic), class B member 1 [Source:MGI Symbol;Acc:MGI:96247]	ENSMUSG00000023944	17	45567775	45573271	-	7	Dwarf	NA	2	NA
Slc29a1	solute carrier family 29 (nucleoside transporters), member 1 [Source:MGI Symbol;Acc:MGI:1927073]	ENSMUSG00000023942	17	45585200	45599606	-	16	Dwarf	NA	4	NA
Vegfa	vascular endothelial growth factor A [Source:MGI Symbol;Acc:MGI:103178]	ENSMUSG00000023951	17	46016993	46032377	-	17	Dwarf	NA	6	NA
Mrps18a	mitochondrial ribosomal protein S18A [Source:MGI Symbol;Acc:MGI:1915815]	ENSMUSG00000023967	17	46110986	46128910	+	17	Dwarf	NA	3	NA
Rsph9	radial spoke head 9 homolog (Chlamydomonas) [Source:MGI Symbol;Acc:MGI:1922814]	ENSMUSG00000023966	17	46122035	46144216	-	21	Dwarf	NA	4	NA
Abcc10	ATP-binding cassette, sub-family C (CFTR/MRP), member 10 [Source:MGI Symbol;Acc:MGI:2386976]	ENSMUSG00000032842	17	46303221	46328352	-	28	Dwarf	NA	2	NA
Slc22a7	solute carrier family 22 (organic anion transporter), member 7 [Source:MGI Symbol;Acc:MGI:1859559]	ENSMUSG00000067144	17	46432185	46438477	-	8	Dwarf	NA	3	NA
Gm5093	predicted gene 5093 [Source:MGI Symbol;Acc:MGI:3644404]	ENSMUSG00000091742	17	46439578	46440099	-	3	Dwarf	NA	2	NA
Srf	serum response factor [Source:MGI Symbol;Acc:MGI:106658]	ENSMUSG00000015605	17	46546839	46556162	-	15	Dwarf	NA	2	NA
Ubr2	ubiquitin protein ligase E3 component n-recognin 2 [Source:MGI Symbol;Acc:MGI:1861099]	ENSMUSG00000023977	17	46928292	47010532	-	77	Dwarf	NA	4	NA
7SK	7SK RNA [Source:RFAM;Acc:RF00100]	ENSMUSG00000084572	17	46992623	46992916	-	3	Dwarf	NA	2	NA
Trerf1	transcriptional regulating factor 1 [Source:MGI Symbol;Acc:MGI:2442086]	ENSMUSG00000064043	17	47140942	47359458	+	192	Dwarf	NA	6	NA
5S_rRNA	5S ribosomal RNA [Source:RFAM;Acc:RF00001]	ENSMUSG00000089208	17	47290956	47291028	+	3	Dwarf	NA	2	NA
Mrps10	mitochondrial ribosomal protein S10 [Source:MGI Symbol;Acc:MGI:1928139]	ENSMUSG00000034729	17	47368887	47381417	+	17	Dwarf	NA	3	NA
1700001C19Rik	RIKEN cDNA 1700001C19 gene [Source:MGI Symbol;Acc:MGI:1922712]	ENSMUSG00000047150	17	47412734	47437376	-	16	Dwarf	NA	2	NA
AI661453	expressed sequence AI661453 [Source:MGI Symbol;Acc:MGI:2146908]	ENSMUSG00000034382	17	47436615	47470638	+	27	Dwarf	NA	6	NA
Taf8	TAF8 RNA polymerase II, TATA box binding protein (TBP)-associated factorq [Source:MGI Symbol;Acc:MGI:1926879]	ENSMUSG00000023980	17	47488050	47502287	-	16	Dwarf	NA	2	NA
Tfeb	transcription factor EB [Source:MGI Symbol;Acc:MGI:103270]	ENSMUSG00000023990	17	47737030	47792419	+	44	Dwarf	NA	3	NA
Mocs1	molybdenum cofactor synthesis 1 [Source:MGI Symbol;Acc:MGI:1928904]	ENSMUSG00000064120	17	49428362	49455435	+	17	Dwarf	NA	5	NA
Daam2	dishevelled associated activator of morphogenesis 2 [Source:MGI Symbol;Acc:MGI:1923691]	ENSMUSG00000040260	17	49456022	49564337	-	55	Dwarf	NA	2	NA
Kat2b	K(lysine) acetyltransferase 2B [Source:MGI Symbol;Acc:MGI:1343094]	ENSMUSG00000000708	17	53566861	53672720	+	47	Dwarf	NA	2	NA
Ccdc94	coiled-coil domain containing 94 [Source:MGI Symbol;Acc:MGI:1920136]	ENSMUSG00000003208	17	55959187	55967949	+	11	Dwarf	NA	2	NA
Mpnd	MPN domain containing [Source:MGI Symbol;Acc:MGI:1915297]	ENSMUSG00000003199	17	56005711	56016790	+	14	Dwarf	NA	2	NA
Sh3gl1	SH3-domain GRB2-like 1 [Source:MGI Symbol;Acc:MGI:700010]	ENSMUSG00000003200	17	56016753	56036637	-	16	Dwarf	NA	2	NA
Sema6b	sema domain, transmembrane domain (TM), and cytoplasmic domain, (semaphorin) 6B [Source:MGI Symbol;Acc:MGI:1202889]	ENSMUSG00000001227	17	56123085	56140343	-	25	Dwarf	NA	2	NA
Tnfaip8l1	tumor necrosis factor, alpha-induced protein 8-like 1 [Source:MGI Symbol;Acc:MGI:1913693]	ENSMUSG00000044469	17	56162477	56173955	+	14	Dwarf	NA	8	NA
C3	complement component 3 [Source:MGI Symbol;Acc:MGI:88227]	ENSMUSG00000024164	17	57203970	57228136	-	19	Dwarf	NA	12	NA
Fbxl17	F-box and leucine-rich repeat protein 17 [Source:MGI Symbol;Acc:MGI:1354704]	ENSMUSG00000023965	17	63057452	63500017	-	216	Dwarf	NA	10	NA
Man2a1	mannosidase 2, alpha 1 [Source:MGI Symbol;Acc:MGI:104669]	ENSMUSG00000024085	17	64600736	64755110	+	92	Dwarf	NA	5	NA
Rab31	RAB31, member RAS oncogene family [Source:MGI Symbol;Acc:MGI:1914603]	ENSMUSG00000056515	17	65651726	65772752	-	94	Dwarf	NA	4	NA
Dlgap1	discs, large (Drosophila) homolog-associated protein 1 [Source:MGI Symbol;Acc:MGI:1346065]	ENSMUSG00000003279	17	69969073	70821413	+	318	Dwarf	NA	3	NA
Myl12b	myosin, light chain 12B, regulatory [Source:MGI Symbol;Acc:MGI:107494]	ENSMUSG00000034868	17	70973920	70990787	-	19	Dwarf	NA	2	NA
Lpin2	lipin 2 [Source:MGI Symbol;Acc:MGI:1891341]	ENSMUSG00000024052	17	71182560	71249817	+	39	Dwarf	NA	5	NA
AC126942.1	No description	ENSMUSG00000093154	17	71240262	71240319	+	2	Dwarf	NA	2	NA
Birc6	baculoviral IAP repeat-containing 6 [Source:MGI Symbol;Acc:MGI:1276108]	ENSMUSG00000024073	17	74528295	74703773	+	68	Dwarf	NA	2	NA
Rasgrp3	RAS, guanyl releasing protein 3 [Source:MGI Symbol;Acc:MGI:3028579]	ENSMUSG00000071042	17	75435905	75529043	+	42	Dwarf	NA	2	NA
Prkd3	protein kinase D3 [Source:MGI Symbol;Acc:MGI:1922542]	ENSMUSG00000024070	17	78949405	79020816	-	25	Dwarf	NA	5	NA
Fam82a1	family with sequence similarity 82, member A1 [Source:MGI Symbol;Acc:MGI:2147043]	ENSMUSG00000036368	17	79614900	79682152	+	34	Dwarf	NA	6	NA
Atl2	atlastin GTPase 2 [Source:MGI Symbol;Acc:MGI:1929492]	ENSMUSG00000059811	17	79848392	79896123	-	23	Dwarf	NA	6	NA
Hnrpll	heterogeneous nuclear ribonucleoprotein L-like [Source:MGI Symbol;Acc:MGI:1919942]	ENSMUSG00000024095	17	80029487	80062334	-	19	Dwarf	NA	2	NA
Galm	galactose mutarotase [Source:MGI Symbol;Acc:MGI:2442420]	ENSMUSG00000035473	17	80127471	80185101	+	43	Dwarf	NA	2	NA
Arhgef33	Rho guanine nucleotide exchange factor (GEF) 33 [Source:MGI Symbol;Acc:MGI:2685787]	ENSMUSG00000054901	17	80307407	80388688	+	59	Dwarf	NA	2	NA
Sos1	son of sevenless homolog 1 (Drosophila) [Source:MGI Symbol;Acc:MGI:98354]	ENSMUSG00000024241	17	80393752	80480453	-	50	Dwarf	NA	4	NA
Map4k3	mitogen-activated protein kinase kinase kinase kinase 3 [Source:MGI Symbol;Acc:MGI:2154405]	ENSMUSG00000024242	17	80580512	80728093	-	94	Dwarf	NA	3	NA
Mta3	metastasis associated 3 [Source:MGI Symbol;Acc:MGI:2151172]	ENSMUSG00000055817	17	83706163	83821516	+	90	Dwarf	NA	2	NA
Haao	3-hydroxyanthranilate 3,4-dioxygenase [Source:MGI Symbol;Acc:MGI:1349444]	ENSMUSG00000000673	17	83831356	83846790	-	10	Dwarf	NA	3	NA
Thada	thyroid adenoma associated [Source:MGI Symbol;Acc:MGI:3039623]	ENSMUSG00000024251	17	84190056	84466196	-	137	Dwarf	NA	7	NA
Dync2li1	dynein cytoplasmic 2 light intermediate chain 1 [Source:MGI Symbol;Acc:MGI:1913996]	ENSMUSG00000024253	17	84626496	84655558	+	26	Dwarf	NA	2	NA
Abcg8	ATP-binding cassette, sub-family G (WHITE), member 8 [Source:MGI Symbol;Acc:MGI:1914720]	ENSMUSG00000024254	17	84676302	84700333	+	24	Dwarf	NA	2	NA
Lrpprc	leucine-rich PPR-motif containing [Source:MGI Symbol;Acc:MGI:1919666]	ENSMUSG00000024120	17	84705247	84790789	-	71	Dwarf	NA	5	NA
Ppm1b	protein phosphatase 1B, magnesium dependent, beta isoform [Source:MGI Symbol;Acc:MGI:101841]	ENSMUSG00000061130	17	84956741	85023991	+	37	Dwarf	NA	7	NA
Prkce	protein kinase C, epsilon [Source:MGI Symbol;Acc:MGI:97599]	ENSMUSG00000045038	17	86167785	86657919	+	310	Dwarf	NA	4	NA
Epas1	endothelial PAS domain protein 1 [Source:MGI Symbol;Acc:MGI:109169]	ENSMUSG00000024140	17	86753907	86833410	+	62	Dwarf	NA	2	NA
Ttc7	tetratricopeptide repeat domain 7 [Source:MGI Symbol;Acc:MGI:1920999]	ENSMUSG00000036918	17	87282886	87381769	+	103	Dwarf	NA	3	NA
[truncated: 278 more rows]
