# Supplementary material for: Hepatic gene body hypermethylation is a shared epigenetic signature of murine longevity
Source: PLoS Genet. 2018 Nov 21;14(11):e1007766. doi: 10.1371/journal.pgen.1007766 (PMC6281273; doi:10.1371/journal.pgen.1007766)
Supplement: S10 Table — (XLSX) [file pgen.1007766.s023.xlsx]

## Sheet: S10 Table
S10 Table. Functional enrichment of genes associated with hypermethylation under DR feeding and in Ames dwarf mice
GO.ID	GOTerm	Annotated genes	Significant genes	Enrichment	PValue	Ensembl ID	Gene Symbol	Ontology.Source
GO:0070307	lens fiber cell development	13	3	0.06	2.8e-05	ENSMUSG00000006445, ENSMUSG00000030849, ENSMUSG00000054252	Epha2, Fgfr2, Fgfr3	GO_BiologicalProcess
GO:0006084	acetyl-CoA metabolic process	29	3	0.14	0.00033	ENSMUSG00000020532, ENSMUSG00000020917, ENSMUSG00000025153	Acaca, Acly, Fasn	GO_BiologicalProcess
GO:0006956	complement activation	42	3	0.2	0.00101	ENSMUSG00000022149, ENSMUSG00000038576, ENSMUSG00000073418	C9, Susd4, C4b	GO_BiologicalProcess
GO:0050679	positive regulation of epithelial cell proliferation	166	5	0.78	0.00112	ENSMUSG00000022865, ENSMUSG00000026921, ENSMUSG00000030849, ENSMUSG00000054252, ENSMUSG00000070348	Cxadr, Egfl7, Fgfr2, Fgfr3, Ccnd1	GO_BiologicalProcess
GO:0048640	negative regulation of developmental growth	98	4	0.46	0.00117	ENSMUSG00000022865, ENSMUSG00000025013, ENSMUSG00000025375, ENSMUSG00000054252	Cxadr, Tll2, Aatk, Fgfr3	GO_BiologicalProcess
GO:0042761	very long-chain fatty acid biosynthetic process	12	2	0.06	0.00139	ENSMUSG00000032349, ENSMUSG00000041220	Elovl5, Elovl6	GO_BiologicalProcess
GO:0019752	carboxylic acid metabolic process	746	15	3.5	0.00156	ENSMUSG00000003526, ENSMUSG00000020532, ENSMUSG00000020917, ENSMUSG00000022241, ENSMUSG00000024664, ENSMUSG00000024978, ENSMUSG00000025153, ENSMUSG00000025403, ENSMUSG00000027360, ENSMUSG00000027710, ENSMUSG00000029482, ENSMUSG00000030747, ENSMUSG00000032349, ENSMUSG00000032418, ENSMUSG00000041220	Prodh, Acaca, Acly, Tars, Fads3, Gpam, Fasn, Shmt2, Hdc, Acad9, Aacs, Dgat2, Elovl5, Me1, Elovl6	GO_BiologicalProcess
GO:0032233	positive regulation of actin filament bundle assembly	49	3	0.23	0.00158	ENSMUSG00000022353, ENSMUSG00000043079, ENSMUSG00000071176	Mtss1, Synpo, Arhgef10	GO_BiologicalProcess
GO:0060428	lung epithelium development	49	3	0.23	0.00158	ENSMUSG00000029478, ENSMUSG00000030849, ENSMUSG00000054252	Ncor2, Fgfr2, Fgfr3	GO_BiologicalProcess
GO:0055089	fatty acid homeostasis	13	2	0.06	0.00164	ENSMUSG00000024978, ENSMUSG00000030747	Gpam, Dgat2	GO_BiologicalProcess
GO:0030497	fatty acid elongation	13	2	0.06	0.00164	ENSMUSG00000032349, ENSMUSG00000041220	Elovl5, Elovl6	GO_BiologicalProcess
GO:0007584	response to nutrient	53	3	0.25	0.00198	ENSMUSG00000018411, ENSMUSG00000029482, ENSMUSG00000040820	Mapt, Aacs, Hlcs	GO_BiologicalProcess
GO:0022010	central nervous system myelination	15	2	0.07	0.0022	ENSMUSG00000022037, ENSMUSG00000054252	Clu, Fgfr3	GO_BiologicalProcess
GO:0006633	fatty acid biosynthetic process	132	6	0.62	0.00222	ENSMUSG00000020532, ENSMUSG00000020917, ENSMUSG00000024664, ENSMUSG00000025153, ENSMUSG00000032349, ENSMUSG00000041220	Acaca, Acly, Fads3, Fasn, Elovl5, Elovl6	GO_BiologicalProcess
GO:0048286	lung alveolus development	57	3	0.27	0.00244	ENSMUSG00000030849, ENSMUSG00000045216, ENSMUSG00000054252	Fgfr2, Hs6st1, Fgfr3	GO_BiologicalProcess
GO:0010867	positive regulation of triglyceride biosynthetic process	17	2	0.08	0.00283	ENSMUSG00000024978, ENSMUSG00000030747	Gpam, Dgat2	GO_BiologicalProcess
GO:0048712	negative regulation of astrocyte differentiation	17	2	0.08	0.00283	ENSMUSG00000033326, ENSMUSG00000054252	Kdm4a, Fgfr3	GO_BiologicalProcess
GO:0055114	oxidation-reduction process	888	11	4.17	0.00294	ENSMUSG00000003526, ENSMUSG00000004637, ENSMUSG00000022707, ENSMUSG00000024664, ENSMUSG00000025153, ENSMUSG00000027710, ENSMUSG00000030747, ENSMUSG00000032418, ENSMUSG00000033326, ENSMUSG00000046794, ENSMUSG00000053617	Prodh, Wwox, Gbe1, Fads3, Fasn, Acad9, Dgat2, Me1, Kdm4a, Ppp1r3b, Sh3pxd2a	GO_BiologicalProcess
GO:0070633	transepithelial transport	19	2	0.09	0.00354	ENSMUSG00000022865, ENSMUSG00000030102	Cxadr, Itpr1	GO_BiologicalProcess
GO:0090263	positive regulation of canonical Wnt signaling pathway	67	3	0.31	0.00386	ENSMUSG00000028677, ENSMUSG00000030849, ENSMUSG00000054252	Rnf220, Fgfr2, Fgfr3	GO_BiologicalProcess
GO:0097192	extrinsic apoptotic signaling pathway in absence of ligand	75	3	0.35	0.00529	ENSMUSG00000004637, ENSMUSG00000022108, ENSMUSG00000030847	Wwox, Itm2b, Bag3	GO_BiologicalProcess
GO:0044262	cellular carbohydrate metabolic process	240	5	1.13	0.00548	ENSMUSG00000022707, ENSMUSG00000025477, ENSMUSG00000030747, ENSMUSG00000041567, ENSMUSG00000046794	Gbe1, Inpp5a, Dgat2, Serpina12, Ppp1r3b	GO_BiologicalProcess
GO:0036342	post-anal tail morphogenesis	24	2	0.11	0.00562	ENSMUSG00000006445, ENSMUSG00000054252	Epha2, Fgfr3	GO_BiologicalProcess
GO:0090181	regulation of cholesterol metabolic process	24	2	0.11	0.00562	ENSMUSG00000030747, ENSMUSG00000041567	Dgat2, Serpina12	GO_BiologicalProcess
GO:2000058	regulation of protein ubiquitination involved in ubiquitin-dependent protein catabolic process	25	2	0.12	0.00609	ENSMUSG00000022037, ENSMUSG00000024219	Clu, Anks1	GO_BiologicalProcess
GO:0002089	lens morphogenesis in camera-type eye	25	2	0.12	0.00609	ENSMUSG00000006445, ENSMUSG00000054252	Epha2, Fgfr3	GO_BiologicalProcess
GO:0010033	response to organic substance	2307	21	10.83	0.00702	ENSMUSG00000004637, ENSMUSG00000006445, ENSMUSG00000018411, ENSMUSG00000020532, ENSMUSG00000022037, ENSMUSG00000024978, ENSMUSG00000025014, ENSMUSG00000025153, ENSMUSG00000025403, ENSMUSG00000029478, ENSMUSG00000029482, ENSMUSG00000030102, ENSMUSG00000030287, ENSMUSG00000030747, ENSMUSG00000030849, ENSMUSG00000032418, ENSMUSG00000040820, ENSMUSG00000041567, ENSMUSG00000054252, ENSMUSG00000070348,…	Wwox, Epha2, Mapt, Acaca, Clu, Gpam, Dntt, Fasn, Shmt2, Ncor2, Aacs, Itpr1, Itpr2, Dgat2, Fgfr2, Me1, Hlcs, Serpina12, Fgfr3, Ccnd1, Il11ra1	GO_BiologicalProcess
GO:0001503	ossification	365	6	1.71	0.00746	ENSMUSG00000004637, ENSMUSG00000006445, ENSMUSG00000022353, ENSMUSG00000025153, ENSMUSG00000030849, ENSMUSG00000054252	Wwox, Epha2, Mtss1, Fasn, Fgfr2, Fgfr3	GO_BiologicalProcess
GO:0001570	vasculogenesis	87	3	0.41	0.00798	ENSMUSG00000006445, ENSMUSG00000026921, ENSMUSG00000030849	Epha2, Egfl7, Fgfr2	GO_BiologicalProcess
GO:0042982	amyloid precursor protein metabolic process	30	2	0.14	0.0087	ENSMUSG00000022037, ENSMUSG00000022108	Clu, Itm2b	GO_BiologicalProcess
GO:0097193	intrinsic apoptotic signaling pathway	271	5	1.27	0.00902	ENSMUSG00000004637, ENSMUSG00000006445, ENSMUSG00000018411, ENSMUSG00000022037, ENSMUSG00000030102	Wwox, Epha2, Mapt, Clu, Itpr1	GO_BiologicalProcess
GO:0030316	osteoclast differentiation	91	3	0.43	0.00903	ENSMUSG00000006445, ENSMUSG00000053617, ENSMUSG00000054252	Epha2, Sh3pxd2a, Fgfr3	GO_BiologicalProcess
GO:0043255	regulation of carbohydrate biosynthetic process	91	3	0.43	0.00903	ENSMUSG00000030747, ENSMUSG00000041567, ENSMUSG00000046794	Dgat2, Serpina12, Ppp1r3b	GO_BiologicalProcess
GO:0071320	cellular response to cAMP	31	2	0.15	0.00927	ENSMUSG00000030102, ENSMUSG00000030287	Itpr1, Itpr2	GO_BiologicalProcess
GO:0033598	mammary gland epithelial cell proliferation	31	2	0.15	0.00927	ENSMUSG00000006445, ENSMUSG00000070348	Epha2, Ccnd1	GO_BiologicalProcess
GO:0060348	bone development	180	4	0.84	0.01027	ENSMUSG00000026858, ENSMUSG00000030849, ENSMUSG00000049577, ENSMUSG00000054252	Miga2, Fgfr2, Zfpm1, Fgfr3	GO_BiologicalProcess
GO:0001666	response to hypoxia	181	4	0.85	0.01047	ENSMUSG00000021820, ENSMUSG00000025612, ENSMUSG00000030102, ENSMUSG00000030287	Camk2g, Bach1, Itpr1, Itpr2	GO_BiologicalProcess
GO:0021846	cell proliferation in forebrain	33	2	0.15	0.01047	ENSMUSG00000029478, ENSMUSG00000030849	Ncor2, Fgfr2	GO_BiologicalProcess
GO:0030282	bone mineralization	97	3	0.46	0.01074	ENSMUSG00000022353, ENSMUSG00000030849, ENSMUSG00000054252	Mtss1, Fgfr2, Fgfr3	GO_BiologicalProcess
GO:0006520	cellular amino acid metabolic process	185	4	0.87	0.01127	ENSMUSG00000003526, ENSMUSG00000022241, ENSMUSG00000025403, ENSMUSG00000027360	Prodh, Tars, Shmt2, Hdc	GO_BiologicalProcess
GO:0036293	response to decreased oxygen levels	185	4	0.87	0.01127	ENSMUSG00000021820, ENSMUSG00000025612, ENSMUSG00000030102, ENSMUSG00000030287	Camk2g, Bach1, Itpr1, Itpr2	GO_BiologicalProcess
GO:0000462	maturation of SSU-rRNA from tricistronic rRNA transcript (SSU-rRNA, 5.8S rRNA, LSU-rRNA)	35	2	0.16	0.01172	ENSMUSG00000004356, ENSMUSG00000024785	Utp20, Rcl1	GO_BiologicalProcess
GO:0048013	ephrin receptor signaling pathway	36	2	0.17	0.01237	ENSMUSG00000006445, ENSMUSG00000024219	Epha2, Anks1	GO_BiologicalProcess
GO:0060412	ventricular septum morphogenesis	36	2	0.17	0.01237	ENSMUSG00000030849, ENSMUSG00000049577	Fgfr2, Zfpm1	GO_BiologicalProcess
GO:0070482	response to oxygen levels	192	4	0.9	0.01277	ENSMUSG00000021820, ENSMUSG00000025612, ENSMUSG00000030102, ENSMUSG00000030287	Camk2g, Bach1, Itpr1, Itpr2	GO_BiologicalProcess
GO:0060043	regulation of cardiac muscle cell proliferation	37	2	0.17	0.01304	ENSMUSG00000022865, ENSMUSG00000030849	Cxadr, Fgfr2	GO_BiologicalProcess
GO:0018023	peptidyl-lysine trimethylation	37	2	0.17	0.01304	ENSMUSG00000022948, ENSMUSG00000033326	Setd4, Kdm4a	GO_BiologicalProcess
GO:0001935	endothelial cell proliferation	105	3	0.49	0.01329	ENSMUSG00000006445, ENSMUSG00000026921, ENSMUSG00000054252	Epha2, Egfl7, Fgfr3	GO_BiologicalProcess
GO:1903051	negative regulation of proteolysis involved in cellular protein catabolic process	38	2	0.18	0.01373	ENSMUSG00000024219, ENSMUSG00000068663	Anks1, Clec16a	GO_BiologicalProcess
GO:0010518	positive regulation of phospholipase activity	38	2	0.18	0.01373	ENSMUSG00000030849, ENSMUSG00000054252	Fgfr2, Fgfr3	GO_BiologicalProcess
GO:1903047	mitotic cell cycle process	674	8	3.16	0.0139	ENSMUSG00000021820, ENSMUSG00000025612, ENSMUSG00000030849, ENSMUSG00000036875, ENSMUSG00000054252, ENSMUSG00000055799, ENSMUSG00000070348, ENSMUSG00000071176	Camk2g, Bach1, Fgfr2, Dna2, Fgfr3, Tcf7l1, Ccnd1, Arhgef10	GO_BiologicalProcess
GO:0070887	cellular response to chemical stimulus	2124	19	9.97	0.01407	ENSMUSG00000004637, ENSMUSG00000006445, ENSMUSG00000018411, ENSMUSG00000020532, ENSMUSG00000022865, ENSMUSG00000024978, ENSMUSG00000025153, ENSMUSG00000025612, ENSMUSG00000029478, ENSMUSG00000029482, ENSMUSG00000030102, ENSMUSG00000030287, ENSMUSG00000030747, ENSMUSG00000030849, ENSMUSG00000039115, ENSMUSG00000041567, ENSMUSG00000054252, ENSMUSG00000070348, ENSMUSG00000073889	Wwox, Epha2, Mapt, Acaca, Cxadr, Gpam, Fasn, Bach1, Ncor2, Aacs, Itpr1, Itpr2, Dgat2, Fgfr2, Itga9, Serpina12, Fgfr3, Ccnd1, Il11ra1	GO_BiologicalProcess
GO:0006637	acyl-CoA metabolic process	69	5	0.32	0.01427	ENSMUSG00000020532, ENSMUSG00000020917, ENSMUSG00000024978, ENSMUSG00000025153, ENSMUSG00000030747	Acaca, Acly, Gpam, Fasn, Dgat2	GO_BiologicalProcess
GO:0035383	thioester metabolic process	69	5	0.32	0.01427	ENSMUSG00000020532, ENSMUSG00000020917, ENSMUSG00000024978, ENSMUSG00000025153, ENSMUSG00000030747	Acaca, Acly, Gpam, Fasn, Dgat2	GO_BiologicalProcess
GO:0010906	regulation of glucose metabolic process	108	3	0.51	0.01433	ENSMUSG00000030747, ENSMUSG00000041567, ENSMUSG00000046794	Dgat2, Serpina12, Ppp1r3b	GO_BiologicalProcess
GO:0009250	glucan biosynthetic process	39	2	0.18	0.01442	ENSMUSG00000022707, ENSMUSG00000046794	Gbe1, Ppp1r3b	GO_BiologicalProcess
GO:0005978	glycogen biosynthetic process	39	2	0.18	0.01442	ENSMUSG00000022707, ENSMUSG00000046794	Gbe1, Ppp1r3b	GO_BiologicalProcess
GO:0060603	mammary gland duct morphogenesis	40	2	0.19	0.01514	ENSMUSG00000006445, ENSMUSG00000030849	Epha2, Fgfr2	GO_BiologicalProcess
GO:0009719	response to endogenous stimulus	1181	13	5.54	0.01634	ENSMUSG00000004637, ENSMUSG00000020532, ENSMUSG00000024978, ENSMUSG00000025014, ENSMUSG00000029482, ENSMUSG00000030102, ENSMUSG00000030287, ENSMUSG00000030849, ENSMUSG00000032418, ENSMUSG00000040820, ENSMUSG00000041567, ENSMUSG00000054252, ENSMUSG00000070348	Wwox, Acaca, Gpam, Dntt, Aacs, Itpr1, Itpr2, Fgfr2, Me1, Hlcs, Serpina12, Fgfr3, Ccnd1	GO_BiologicalProcess
GO:0045839	negative regulation of mitotic nuclear division	42	2	0.2	0.01661	ENSMUSG00000030849, ENSMUSG00000054252	Fgfr2, Fgfr3	GO_BiologicalProcess
GO:0006111	regulation of gluconeogenesis	42	2	0.2	0.01661	ENSMUSG00000030747, ENSMUSG00000041567	Dgat2, Serpina12	GO_BiologicalProcess
GO:0045843	negative regulation of striated muscle tissue development	45	2	0.21	0.01892	ENSMUSG00000022865, ENSMUSG00000025013	Cxadr, Tll2	GO_BiologicalProcess
GO:0006631	fatty acid metabolic process	362	10	1.7	0.01906	ENSMUSG00000020532, ENSMUSG00000020917, ENSMUSG00000024664, ENSMUSG00000024978, ENSMUSG00000025153, ENSMUSG00000027710, ENSMUSG00000029482, ENSMUSG00000030747, ENSMUSG00000032349, ENSMUSG00000041220	Acaca, Acly, Fads3, Gpam, Fasn, Acad9, Aacs, Dgat2, Elovl5, Elovl6	GO_BiologicalProcess
GO:0006493	protein O-linked glycosylation	46	2	0.22	0.01972	ENSMUSG00000089704, ENSMUSG00000092329	Galnt2, Galnt2	GO_BiologicalProcess
GO:1903363	negative regulation of cellular protein catabolic process	46	2	0.22	0.01972	ENSMUSG00000024219, ENSMUSG00000068663	Anks1, Clec16a	GO_BiologicalProcess
GO:0030901	midbrain development	47	2	0.22	0.02054	ENSMUSG00000030849, ENSMUSG00000054252	Fgfr2, Fgfr3	GO_BiologicalProcess
GO:0048635	negative regulation of muscle organ development	47	2	0.22	0.02054	ENSMUSG00000022865, ENSMUSG00000025013	Cxadr, Tll2	GO_BiologicalProcess
GO:0030490	maturation of SSU-rRNA	47	2	0.22	0.02054	ENSMUSG00000004356, ENSMUSG00000024785	Utp20, Rcl1	GO_BiologicalProcess
GO:0010517	regulation of phospholipase activity	47	2	0.22	0.02054	ENSMUSG00000030849, ENSMUSG00000054252	Fgfr2, Fgfr3	GO_BiologicalProcess
GO:0050680	negative regulation of epithelial cell proliferation	125	3	0.59	0.02107	ENSMUSG00000022353, ENSMUSG00000030849, ENSMUSG00000054252	Mtss1, Fgfr2, Fgfr3	GO_BiologicalProcess
GO:0031214	biomineral tissue development	125	3	0.59	0.02107	ENSMUSG00000022353, ENSMUSG00000030849, ENSMUSG00000054252	Mtss1, Fgfr2, Fgfr3	GO_BiologicalProcess
GO:0070271	protein complex biogenesis	1173	11	5.5	0.02135	ENSMUSG00000018411, ENSMUSG00000020532, ENSMUSG00000021820, ENSMUSG00000022037, ENSMUSG00000022353, ENSMUSG00000025403, ENSMUSG00000027710, ENSMUSG00000032418, ENSMUSG00000041598, ENSMUSG00000053617, ENSMUSG00000059248	Mapt, Acaca, Camk2g, Clu, Mtss1, Shmt2, Acad9, Me1, Cdc42ep4, Sh3pxd2a, Sept9	GO_BiologicalProcess
GO:0006461	protein complex assembly	1173	11	5.5	0.02135	ENSMUSG00000018411, ENSMUSG00000020532, ENSMUSG00000021820, ENSMUSG00000022037, ENSMUSG00000022353, ENSMUSG00000025403, ENSMUSG00000027710, ENSMUSG00000032418, ENSMUSG00000041598, ENSMUSG00000053617, ENSMUSG00000059248	Mapt, Acaca, Camk2g, Clu, Mtss1, Shmt2, Acad9, Me1, Cdc42ep4, Sh3pxd2a, Sept9	GO_BiologicalProcess
GO:0045599	negative regulation of fat cell differentiation	48	2	0.23	0.02137	ENSMUSG00000029478, ENSMUSG00000049577	Ncor2, Zfpm1	GO_BiologicalProcess
GO:1901862	negative regulation of muscle tissue development	48	2	0.23	0.02137	ENSMUSG00000022865, ENSMUSG00000025013	Cxadr, Tll2	GO_BiologicalProcess
GO:0001501	skeletal system development	462	6	2.17	0.02163	ENSMUSG00000004637, ENSMUSG00000006445, ENSMUSG00000026858, ENSMUSG00000030849, ENSMUSG00000049577, ENSMUSG00000054252	Wwox, Epha2, Miga2, Fgfr2, Zfpm1, Fgfr3	GO_BiologicalProcess
GO:0060038	cardiac muscle cell proliferation	49	2	0.23	0.02221	ENSMUSG00000022865, ENSMUSG00000030849	Cxadr, Fgfr2	GO_BiologicalProcess
GO:0033692	cellular polysaccharide biosynthetic process	50	2	0.23	0.02307	ENSMUSG00000022707, ENSMUSG00000046794	Gbe1, Ppp1r3b	GO_BiologicalProcess
GO:0046777	protein autophosphorylation	230	4	1.08	0.02314	ENSMUSG00000021820, ENSMUSG00000025375, ENSMUSG00000030849, ENSMUSG00000054252	Camk2g, Aatk, Fgfr2, Fgfr3	GO_BiologicalProcess
GO:0016202	regulation of striated muscle tissue development	130	3	0.61	0.02334	ENSMUSG00000022865, ENSMUSG00000025013, ENSMUSG00000030849	Cxadr, Tll2, Fgfr2	GO_BiologicalProcess
GO:0060193	positive regulation of lipase activity	51	2	0.24	0.02393	ENSMUSG00000030849, ENSMUSG00000054252	Fgfr2, Fgfr3	GO_BiologicalProcess
GO:0048634	regulation of muscle organ development	132	3	0.62	0.02428	ENSMUSG00000022865, ENSMUSG00000025013, ENSMUSG00000030849	Cxadr, Tll2, Fgfr2	GO_BiologicalProcess
GO:1901861	regulation of muscle tissue development	133	3	0.62	0.02475	ENSMUSG00000022865, ENSMUSG00000025013, ENSMUSG00000030849	Cxadr, Tll2, Fgfr2	GO_BiologicalProcess
GO:0048546	digestive tract morphogenesis	52	2	0.24	0.02482	ENSMUSG00000030849, ENSMUSG00000054252	Fgfr2, Fgfr3	GO_BiologicalProcess
GO:0010507	negative regulation of autophagy	52	2	0.24	0.02482	ENSMUSG00000033326, ENSMUSG00000068663	Kdm4a, Clec16a	GO_BiologicalProcess
GO:1901698	response to nitrogen compound	655	9	3.07	0.02493	ENSMUSG00000024978, ENSMUSG00000025014, ENSMUSG00000029478, ENSMUSG00000029482, ENSMUSG00000030102, ENSMUSG00000030287, ENSMUSG00000040820, ENSMUSG00000041567, ENSMUSG00000070348	Gpam, Dntt, Ncor2, Aacs, Itpr1, Itpr2, Hlcs, Serpina12, Ccnd1	GO_BiologicalProcess
GO:0006732	coenzyme metabolic process	274	7	1.29	0.02564	ENSMUSG00000020532, ENSMUSG00000020917, ENSMUSG00000024978, ENSMUSG00000025153, ENSMUSG00000025403, ENSMUSG00000030747, ENSMUSG00000032418	Acaca, Acly, Gpam, Fasn, Shmt2, Dgat2, Me1	GO_BiologicalProcess
GO:0051259	protein oligomerization	482	6	2.26	0.02595	ENSMUSG00000020532, ENSMUSG00000021820, ENSMUSG00000022037, ENSMUSG00000025403, ENSMUSG00000032418, ENSMUSG00000059248	Acaca, Camk2g, Clu, Shmt2, Me1, Sept9	GO_BiologicalProcess
GO:0000278	mitotic cell cycle	758	8	3.56	0.02603	ENSMUSG00000021820, ENSMUSG00000025612, ENSMUSG00000030849, ENSMUSG00000036875, ENSMUSG00000054252, ENSMUSG00000055799, ENSMUSG00000070348, ENSMUSG00000071176	Camk2g, Bach1, Fgfr2, Dna2, Fgfr3, Tcf7l1, Ccnd1, Arhgef10	GO_BiologicalProcess
GO:0010675	regulation of cellular carbohydrate metabolic process	136	3	0.64	0.02622	ENSMUSG00000030747, ENSMUSG00000041567, ENSMUSG00000046794	Dgat2, Serpina12, Ppp1r3b	GO_BiologicalProcess
GO:0055021	regulation of cardiac muscle tissue growth	54	2	0.25	0.02662	ENSMUSG00000022865, ENSMUSG00000030849	Cxadr, Fgfr2	GO_BiologicalProcess
GO:0035019	somatic stem cell population maintenance	54	2	0.25	0.02662	ENSMUSG00000054252, ENSMUSG00000055799	Fgfr3, Tcf7l1	GO_BiologicalProcess
GO:0051784	negative regulation of nuclear division	54	2	0.25	0.02662	ENSMUSG00000030849, ENSMUSG00000054252	Fgfr2, Fgfr3	GO_BiologicalProcess
GO:0007517	muscle organ development	358	5	1.68	0.02674	ENSMUSG00000022353, ENSMUSG00000022865, ENSMUSG00000025013, ENSMUSG00000030849, ENSMUSG00000049577	Mtss1, Cxadr, Tll2, Fgfr2, Zfpm1	GO_BiologicalProcess
GO:0009063	cellular amino acid catabolic process	55	2	0.26	0.02754	ENSMUSG00000003526, ENSMUSG00000027360	Prodh, Hdc	GO_BiologicalProcess
GO:0060711	labyrinthine layer development	56	2	0.26	0.02848	ENSMUSG00000030849, ENSMUSG00000045216	Fgfr2, Hs6st1	GO_BiologicalProcess
GO:0044282	small molecule catabolic process	246	4	1.15	0.02868	ENSMUSG00000003526, ENSMUSG00000025477, ENSMUSG00000027360, ENSMUSG00000027710	Prodh, Inpp5a, Hdc, Acad9	GO_BiologicalProcess
GO:0051262	protein tetramerization	142	3	0.67	0.02928	ENSMUSG00000020532, ENSMUSG00000025403, ENSMUSG00000032418	Acaca, Shmt2, Me1	GO_BiologicalProcess
GO:0060491	regulation of cell projection assembly	142	3	0.67	0.02928	ENSMUSG00000006445, ENSMUSG00000041598, ENSMUSG00000059248	Epha2, Cdc42ep4, Sept9	GO_BiologicalProcess
GO:0045471	response to ethanol	57	2	0.27	0.02942	ENSMUSG00000029482, ENSMUSG00000030287	Aacs, Itpr2	GO_BiologicalProcess
GO:0060443	mammary gland morphogenesis	58	2	0.27	0.03038	ENSMUSG00000006445, ENSMUSG00000030849	Epha2, Fgfr2	GO_BiologicalProcess
GO:0010243	response to organonitrogen compound	546	8	2.56	0.03151	ENSMUSG00000024978, ENSMUSG00000025014, ENSMUSG00000029482, ENSMUSG00000030102, ENSMUSG00000030287, ENSMUSG00000040820, ENSMUSG00000041567, ENSMUSG00000070348	Gpam, Dntt, Aacs, Itpr1, Itpr2, Hlcs, Serpina12, Ccnd1	GO_BiologicalProcess
GO:0034637	cellular carbohydrate biosynthetic process	60	2	0.28	0.03234	ENSMUSG00000022707, ENSMUSG00000046794	Gbe1, Ppp1r3b	GO_BiologicalProcess
GO:0000271	polysaccharide biosynthetic process	60	2	0.28	0.03234	ENSMUSG00000022707, ENSMUSG00000046794	Gbe1, Ppp1r3b	GO_BiologicalProcess
GO:0014855	striated muscle cell proliferation	60	2	0.28	0.03234	ENSMUSG00000022865, ENSMUSG00000030849	Cxadr, Fgfr2	GO_BiologicalProcess
GO:0060420	regulation of heart growth	60	2	0.28	0.03234	ENSMUSG00000022865, ENSMUSG00000030849	Cxadr, Fgfr2	GO_BiologicalProcess
GO:0009880	embryonic pattern specification	61	2	0.29	0.03333	ENSMUSG00000030849, ENSMUSG00000055799	Fgfr2, Tcf7l1	GO_BiologicalProcess
GO:0000082	G1/S transition of mitotic cell cycle	150	3	0.7	0.03365	ENSMUSG00000021820, ENSMUSG00000025612, ENSMUSG00000070348	Camk2g, Bach1, Ccnd1	GO_BiologicalProcess
GO:0060411	cardiac septum morphogenesis	62	2	0.29	0.03434	ENSMUSG00000030849, ENSMUSG00000049577	Fgfr2, Zfpm1	GO_BiologicalProcess
GO:0001938	positive regulation of endothelial cell proliferation	64	2	0.3	0.03639	ENSMUSG00000026921, ENSMUSG00000054252	Egfl7, Fgfr3	GO_BiologicalProcess
GO:0051253	negative regulation of RNA metabolic process	1117	10	5.24	0.03649	ENSMUSG00000025612, ENSMUSG00000029478, ENSMUSG00000030849, ENSMUSG00000033326, ENSMUSG00000049577, ENSMUSG00000054252, ENSMUSG00000055053, ENSMUSG00000055799, ENSMUSG00000057982, ENSMUSG00000070348	Bach1, Ncor2, Fgfr2, Kdm4a, Zfpm1, Fgfr3, Nfic, Tcf7l1, Zfp809, Ccnd1	GO_BiologicalProcess
GO:0009101	glycoprotein biosynthetic process	267	4	1.25	0.03707	ENSMUSG00000022108, ENSMUSG00000045216, ENSMUSG00000089704, ENSMUSG00000092329	Itm2b, Hs6st1, Galnt2, Galnt2	GO_BiologicalProcess
GO:0031324	negative regulation of cellular metabolic process	2123	16	9.96	0.03782	ENSMUSG00000022037, ENSMUSG00000022108, ENSMUSG00000024219, ENSMUSG00000025612, ENSMUSG00000029478, ENSMUSG00000030747, ENSMUSG00000030849, ENSMUSG00000033326, ENSMUSG00000041567, ENSMUSG00000049577, ENSMUSG00000054252, ENSMUSG00000055053, ENSMUSG00000055799, ENSMUSG00000057982, ENSMUSG00000068663, ENSMUSG00000070348	Clu, Itm2b, Anks1, Bach1, Ncor2, Dgat2, Fgfr2, Kdm4a, Serpina12, Zfpm1, Fgfr3, Nfic, Tcf7l1, Zfp809, Clec16a, Ccnd1	GO_BiologicalProcess
GO:0001890	placenta development	158	3	0.74	0.03834	ENSMUSG00000030849, ENSMUSG00000045216, ENSMUSG00000073889	Fgfr2, Hs6st1, Il11ra1	GO_BiologicalProcess
GO:0006094	gluconeogenesis	66	2	0.31	0.03849	ENSMUSG00000030747, ENSMUSG00000041567	Dgat2, Serpina12	GO_BiologicalProcess
GO:0048332	mesoderm morphogenesis	66	2	0.31	0.03849	ENSMUSG00000006445, ENSMUSG00000055799	Epha2, Tcf7l1	GO_BiologicalProcess
GO:0042274	ribosomal small subunit biogenesis	66	2	0.31	0.03849	ENSMUSG00000004356, ENSMUSG00000024785	Utp20, Rcl1	GO_BiologicalProcess
GO:0060191	regulation of lipase activity	66	2	0.31	0.03849	ENSMUSG00000030849, ENSMUSG00000054252	Fgfr2, Fgfr3	GO_BiologicalProcess
GO:0044843	cell cycle G1/S phase transition	159	3	0.75	0.03895	ENSMUSG00000021820, ENSMUSG00000025612, ENSMUSG00000070348	Camk2g, Bach1, Ccnd1	GO_BiologicalProcess
GO:0055008	cardiac muscle tissue morphogenesis	67	2	0.31	0.03956	ENSMUSG00000030849, ENSMUSG00000049577	Fgfr2, Zfpm1	GO_BiologicalProcess
GO:0046395	carboxylic acid catabolic process	161	3	0.76	0.04018	ENSMUSG00000003526, ENSMUSG00000027360, ENSMUSG00000027710	Prodh, Hdc, Acad9	GO_BiologicalProcess
GO:0000902	cell morphogenesis	1141	10	5.35	0.04123	ENSMUSG00000006445, ENSMUSG00000018411, ENSMUSG00000022037, ENSMUSG00000025375, ENSMUSG00000030849, ENSMUSG00000032849, ENSMUSG00000041598, ENSMUSG00000049577, ENSMUSG00000054252, ENSMUSG00000059248	Epha2, Mapt, Clu, Aatk, Fgfr2, Abcc4, Cdc42ep4, Zfpm1, Fgfr3, Sept9	GO_BiologicalProcess
GO:0019319	hexose biosynthetic process	69	2	0.32	0.04172	ENSMUSG00000030747, ENSMUSG00000041567	Dgat2, Serpina12	GO_BiologicalProcess
GO:0008543	fibroblast growth factor receptor signaling pathway	69	2	0.32	0.04172	ENSMUSG00000030849, ENSMUSG00000054252	Fgfr2, Fgfr3	GO_BiologicalProcess
GO:0003151	outflow tract morphogenesis	69	2	0.32	0.04172	ENSMUSG00000030849, ENSMUSG00000049577	Fgfr2, Zfpm1	GO_BiologicalProcess
GO:0071822	protein complex subunit organization	1305	11	6.12	0.04183	ENSMUSG00000018411, ENSMUSG00000020532, ENSMUSG00000021820, ENSMUSG00000022037, ENSMUSG00000022353, ENSMUSG00000025403, ENSMUSG00000027710, ENSMUSG00000032418, ENSMUSG00000041598, ENSMUSG00000053617, ENSMUSG00000059248	Mapt, Acaca, Camk2g, Clu, Mtss1, Shmt2, Acad9, Me1, Cdc42ep4, Sh3pxd2a, Sept9	GO_BiologicalProcess
GO:0090630	activation of GTPase activity	70	2	0.33	0.04282	ENSMUSG00000006445, ENSMUSG00000071176	Epha2, Arhgef10	GO_BiologicalProcess
GO:0051289	protein homotetramerization	71	2	0.33	0.04393	ENSMUSG00000020532, ENSMUSG00000025403	Acaca, Shmt2	GO_BiologicalProcess
GO:0046364	monosaccharide biosynthetic process	71	2	0.33	0.04393	ENSMUSG00000030747, ENSMUSG00000041567	Dgat2, Serpina12	GO_BiologicalProcess
GO:0003281	ventricular septum development	71	2	0.33	0.04393	ENSMUSG00000030849, ENSMUSG00000049577	Fgfr2, Zfpm1	GO_BiologicalProcess
GO:0044042	glucan metabolic process	72	2	0.34	0.04505	ENSMUSG00000022707, ENSMUSG00000046794	Gbe1, Ppp1r3b	GO_BiologicalProcess
GO:0008589	regulation of smoothened signaling pathway	72	2	0.34	0.04505	ENSMUSG00000030849, ENSMUSG00000054252	Fgfr2, Fgfr3	GO_BiologicalProcess
GO:0006073	cellular glucan metabolic process	72	2	0.34	0.04505	ENSMUSG00000022707, ENSMUSG00000046794	Gbe1, Ppp1r3b	GO_BiologicalProcess
GO:0005977	glycogen metabolic process	72	2	0.34	0.04505	ENSMUSG00000022707, ENSMUSG00000046794	Gbe1, Ppp1r3b	GO_BiologicalProcess
GO:0045930	negative regulation of mitotic cell cycle	169	3	0.79	0.0453	ENSMUSG00000030849, ENSMUSG00000054252, ENSMUSG00000070348	Fgfr2, Fgfr3, Ccnd1	GO_BiologicalProcess
GO:0060965	negative regulation of gene silencing by miRNA	10	1	0.05	0.04596	ENSMUSG00000029478	Ncor2	GO_BiologicalProcess
GO:0060215	primitive hemopoiesis	10	1	0.05	0.04596	ENSMUSG00000049577	Zfpm1	GO_BiologicalProcess
GO:0006957	complement activation, alternative pathway	10	1	0.05	0.04596	ENSMUSG00000022149	C9	GO_BiologicalProcess
GO:2000059	negative regulation of protein ubiquitination involved in ubiquitin-dependent protein catabolic process	10	1	0.05	0.04596	ENSMUSG00000024219	Anks1	GO_BiologicalProcess
GO:0048630	skeletal muscle tissue growth	10	1	0.05	0.04596	ENSMUSG00000025013	Tll2	GO_BiologicalProcess
GO:1903798	regulation of production of miRNAs involved in gene silencing by miRNA	10	1	0.05	0.04596	ENSMUSG00000029478	Ncor2	GO_BiologicalProcess
GO:0097421	liver regeneration	10	1	0.05	0.04596	ENSMUSG00000070348	Ccnd1	GO_BiologicalProcess
GO:0006560	proline metabolic process	10	1	0.05	0.04596	ENSMUSG00000003526	Prodh	GO_BiologicalProcess
GO:0046322	negative regulation of fatty acid oxidation	10	1	0.05	0.04596	ENSMUSG00000030747	Dgat2	GO_BiologicalProcess
GO:1900452	regulation of long term synaptic depression	10	1	0.05	0.04596	ENSMUSG00000018411	Mapt	GO_BiologicalProcess
GO:0071600	otic vesicle morphogenesis	10	1	0.05	0.04596	ENSMUSG00000030849	Fgfr2	GO_BiologicalProcess
GO:0031274	positive regulation of pseudopodium assembly	10	1	0.05	0.04596	ENSMUSG00000041598	Cdc42ep4	GO_BiologicalProcess
GO:0032460	negative regulation of protein oligomerization	10	1	0.05	0.04596	ENSMUSG00000022037	Clu	GO_BiologicalProcess
GO:0060484	lung-associated mesenchyme development	10	1	0.05	0.04596	ENSMUSG00000030849	Fgfr2	GO_BiologicalProcess
GO:0060174	limb bud formation	10	1	0.05	0.04596	ENSMUSG00000030849	Fgfr2	GO_BiologicalProcess
GO:0055024	regulation of cardiac muscle tissue development	73	2	0.34	0.04618	ENSMUSG00000022865, ENSMUSG00000030849	Cxadr, Fgfr2	GO_BiologicalProcess
GO:0032642	regulation of chemokine production	74	2	0.35	0.04732	ENSMUSG00000006445, ENSMUSG00000049577	Epha2, Zfpm1	GO_BiologicalProcess
GO:0010948	negative regulation of cell cycle process	174	3	0.82	0.04866	ENSMUSG00000030849, ENSMUSG00000054252, ENSMUSG00000070348	Fgfr2, Fgfr3, Ccnd1	GO_BiologicalProcess
GO:0044249	cellular biosynthetic process	4961	36	23.28	0.04943	ENSMUSG00000004637, ENSMUSG00000014592, ENSMUSG00000020532, ENSMUSG00000020917, ENSMUSG00000022037, ENSMUSG00000022108, ENSMUSG00000022241, ENSMUSG00000022707, ENSMUSG00000024664, ENSMUSG00000024978, ENSMUSG00000025153, ENSMUSG00000025403, ENSMUSG00000025612, ENSMUSG00000026970, ENSMUSG00000027360, ENSMUSG00000028792, ENSMUSG00000029478, ENSMUSG00000030747, ENSMUSG00000030849, ENSMUSG00000032349,…	Wwox, Camta1, Acaca, Acly, Clu, Itm2b, Tars, Gbe1, Fads3, Gpam, Fasn, Shmt2, Bach1, Rbms1, Hdc, Ak2, Ncor2, Dgat2, Fgfr2, Elovl5, Kdm4a, Nfkbiz, Dna2, Elovl6, Serpina12, Hs6st1, Ppp1r3b, Zfpm1, Slc25a44, Fgfr3, Nfic, Tcf7l1, Zfp809, Ccnd1, Galnt2, Galnt2	GO_BiologicalProcess
GO:0031327	negative regulation of cellular biosynthetic process	1342	11	6.3	0.04944	ENSMUSG00000022108, ENSMUSG00000025612, ENSMUSG00000029478, ENSMUSG00000030849, ENSMUSG00000033326, ENSMUSG00000041567, ENSMUSG00000049577, ENSMUSG00000054252, ENSMUSG00000055053, ENSMUSG00000055799, ENSMUSG00000070348	Itm2b, Bach1, Ncor2, Fgfr2, Kdm4a, Serpina12, Zfpm1, Fgfr3, Nfic, Tcf7l1, Ccnd1	GO_BiologicalProcess
GO:0043648	dicarboxylic acid metabolic process	76	2	0.36	0.04963	ENSMUSG00000020917, ENSMUSG00000032418	Acly, Me1	GO_BiologicalProcess
GO:0032602	chemokine production	76	2	0.36	0.04963	ENSMUSG00000006445, ENSMUSG00000049577	Epha2, Zfpm1	GO_BiologicalProcess
GO:0005739	mitochondrion	1702	18	7.9	0.00075	ENSMUSG00000003526, ENSMUSG00000004637, ENSMUSG00000020532, ENSMUSG00000020917, ENSMUSG00000022037, ENSMUSG00000024978, ENSMUSG00000025153, ENSMUSG00000025403, ENSMUSG00000026858, ENSMUSG00000027710, ENSMUSG00000028792, ENSMUSG00000030747, ENSMUSG00000032418, ENSMUSG00000032536, ENSMUSG00000036278, ENSMUSG00000036875, ENSMUSG00000040820, ENSMUSG00000050144	Prodh, Wwox, Acaca, Acly, Clu, Gpam, Fasn, Shmt2, Miga2, Acad9, Ak2, Dgat2, Me1, Trak1, Macrod1, Dna2, Hlcs, Slc25a44	GO_CellularComponent
GO:0016529	sarcoplasmic reticulum	62	3	0.29	0.003	ENSMUSG00000021820, ENSMUSG00000030102, ENSMUSG00000030287	Camk2g, Itpr1, Itpr2	GO_CellularComponent
GO:0030667	secretory granule membrane	69	3	0.32	0.00406	ENSMUSG00000030102, ENSMUSG00000030287, ENSMUSG00000032849	Itpr1, Itpr2, Abcc4	GO_CellularComponent
GO:0015629	actin cytoskeleton	435	7	2.02	0.00413	ENSMUSG00000020532, ENSMUSG00000022241, ENSMUSG00000022353, ENSMUSG00000041598, ENSMUSG00000043079, ENSMUSG00000053617, ENSMUSG00000059248	Acaca, Tars, Mtss1, Cdc42ep4, Synpo, Sh3pxd2a, Sept9	GO_CellularComponent
GO:0048471	perinuclear region of cytoplasm	559	8	2.59	0.00445	ENSMUSG00000022037, ENSMUSG00000025375, ENSMUSG00000030102, ENSMUSG00000030747, ENSMUSG00000054252, ENSMUSG00000059248, ENSMUSG00000089704, ENSMUSG00000092329	Clu, Aatk, Itpr1, Dgat2, Fgfr3, Sept9, Galnt2, Galnt2	GO_CellularComponent
GO:0016363	nuclear matrix	77	3	0.36	0.00552	ENSMUSG00000025014, ENSMUSG00000029478, ENSMUSG00000040820	Dntt, Ncor2, Hlcs	GO_CellularComponent
GO:0044295	axonal growth cone	27	2	0.13	0.00693	ENSMUSG00000018411, ENSMUSG00000025375	Mapt, Aatk	GO_CellularComponent
GO:0017053	transcriptional repressor complex	85	3	0.39	0.00726	ENSMUSG00000029478, ENSMUSG00000049577, ENSMUSG00000070348	Ncor2, Zfpm1, Ccnd1	GO_CellularComponent
GO:0005911	cell-cell junction	643	8	2.98	0.01003	ENSMUSG00000006445, ENSMUSG00000022865, ENSMUSG00000025153, ENSMUSG00000030847, ENSMUSG00000041598, ENSMUSG00000043079, ENSMUSG00000059248, ENSMUSG00000070348	Epha2, Cxadr, Fasn, Bag3, Cdc42ep4, Synpo, Sept9, Ccnd1	GO_CellularComponent
GO:0005923	bicellular tight junction	106	3	0.49	0.01322	ENSMUSG00000022865, ENSMUSG00000043079, ENSMUSG00000070348	Cxadr, Synpo, Ccnd1	GO_CellularComponent
GO:0072562	blood microparticle	106	3	0.49	0.01322	ENSMUSG00000022037, ENSMUSG00000022149, ENSMUSG00000073418	Clu, C9, C4b	GO_CellularComponent
GO:0097458	neuron part	1473	15	6.83	0.01359	ENSMUSG00000018411, ENSMUSG00000021820, ENSMUSG00000022037, ENSMUSG00000022865, ENSMUSG00000024219, ENSMUSG00000025375, ENSMUSG00000025576, ENSMUSG00000027360, ENSMUSG00000027710, ENSMUSG00000030102, ENSMUSG00000030287, ENSMUSG00000030847, ENSMUSG00000032349, ENSMUSG00000043079, ENSMUSG00000073418	Mapt, Camk2g, Clu, Cxadr, Anks1, Aatk, Rbfox3, Hdc, Acad9, Itpr1, Itpr2, Bag3, Elovl5, Synpo, C4b	GO_CellularComponent
GO:0070160	occluding junction	109	3	0.51	0.01425	ENSMUSG00000022865, ENSMUSG00000043079, ENSMUSG00000070348	Cxadr, Synpo, Ccnd1	GO_CellularComponent
GO:1903293	phosphatase complex	42	2	0.19	0.01625	ENSMUSG00000030102, ENSMUSG00000046794	Itpr1, Ppp1r3b	GO_CellularComponent
GO:0008287	protein serine/threonine phosphatase complex	42	2	0.19	0.01625	ENSMUSG00000030102, ENSMUSG00000046794	Itpr1, Ppp1r3b	GO_CellularComponent
GO:0030176	integral component of endoplasmic reticulum membrane	115	3	0.53	0.01643	ENSMUSG00000030747, ENSMUSG00000032349, ENSMUSG00000041220	Dgat2, Elovl5, Elovl6	GO_CellularComponent
GO:0030425	dendrite	569	7	2.64	0.01664	ENSMUSG00000018411, ENSMUSG00000022037, ENSMUSG00000027360, ENSMUSG00000027710, ENSMUSG00000030102, ENSMUSG00000043079, ENSMUSG00000073418	Mapt, Clu, Hdc, Acad9, Itpr1, Synpo, C4b	GO_CellularComponent
GO:0019866	organelle inner membrane	441	6	2.05	0.01678	ENSMUSG00000003526, ENSMUSG00000024978, ENSMUSG00000025403, ENSMUSG00000028792, ENSMUSG00000030102, ENSMUSG00000050144	Prodh, Gpam, Shmt2, Ak2, Itpr1, Slc25a44	GO_CellularComponent
GO:0036477	somatodendritic compartment	852	9	3.95	0.01734	ENSMUSG00000018411, ENSMUSG00000022037, ENSMUSG00000025576, ENSMUSG00000027360, ENSMUSG00000027710, ENSMUSG00000030102, ENSMUSG00000032349, ENSMUSG00000043079, ENSMUSG00000073418	Mapt, Clu, Rbfox3, Hdc, Acad9, Itpr1, Elovl5, Synpo, C4b	GO_CellularComponent
GO:0042995	cell projection	2034	18	9.44	0.01827	ENSMUSG00000004637, ENSMUSG00000006445, ENSMUSG00000018411, ENSMUSG00000022037, ENSMUSG00000022865, ENSMUSG00000024219, ENSMUSG00000025375, ENSMUSG00000027360, ENSMUSG00000027710, ENSMUSG00000028792, ENSMUSG00000030102, ENSMUSG00000030287, ENSMUSG00000030847, ENSMUSG00000032349, ENSMUSG00000043079, ENSMUSG00000053617, ENSMUSG00000059248, ENSMUSG00000073418	Wwox, Epha2, Mapt, Clu, Cxadr, Anks1, Aatk, Hdc, Acad9, Ak2, Itpr1, Itpr2, Bag3, Elovl5, Synpo, Sh3pxd2a, Sept9, C4b	GO_CellularComponent
GO:0031227	intrinsic component of endoplasmic reticulum membrane	120	3	0.56	0.01838	ENSMUSG00000030747, ENSMUSG00000032349, ENSMUSG00000041220	Dgat2, Elovl5, Elovl6	GO_CellularComponent
GO:0043296	apical junction complex	121	3	0.56	0.01878	ENSMUSG00000022865, ENSMUSG00000043079, ENSMUSG00000070348	Cxadr, Synpo, Ccnd1	GO_CellularComponent
GO:0009295	nucleoid	46	2	0.21	0.0193	ENSMUSG00000025403, ENSMUSG00000036875	Shmt2, Dna2	GO_CellularComponent
GO:0042645	mitochondrial nucleoid	46	2	0.21	0.0193	ENSMUSG00000025403, ENSMUSG00000036875	Shmt2, Dna2	GO_CellularComponent
GO:0060076	excitatory synapse	228	4	1.06	0.02168	ENSMUSG00000018411, ENSMUSG00000021820, ENSMUSG00000030102, ENSMUSG00000030849	Mapt, Camk2g, Itpr1, Fgfr2	GO_CellularComponent
GO:0031012	extracellular matrix	492	6	2.28	0.02697	ENSMUSG00000022037, ENSMUSG00000026921, ENSMUSG00000028339, ENSMUSG00000030849, ENSMUSG00000032332, ENSMUSG00000058571	Clu, Egfl7, Col15a1, Fgfr2, Col12a1, Gpc6	GO_CellularComponent
GO:0043005	neuron projection	1149	12	5.33	0.03104	ENSMUSG00000018411, ENSMUSG00000022037, ENSMUSG00000022865, ENSMUSG00000024219, ENSMUSG00000025375, ENSMUSG00000027360, ENSMUSG00000027710, ENSMUSG00000030102, ENSMUSG00000030287, ENSMUSG00000030847, ENSMUSG00000043079, ENSMUSG00000073418	Mapt, Clu, Cxadr, Anks1, Aatk, Hdc, Acad9, Itpr1, Itpr2, Bag3, Synpo, C4b	GO_CellularComponent
GO:0005795	Golgi stack	64	2	0.3	0.03564	ENSMUSG00000089704, ENSMUSG00000092329	Galnt2, Galnt2	GO_CellularComponent
GO:0005758	mitochondrial intermembrane space	66	2	0.31	0.0377	ENSMUSG00000025403, ENSMUSG00000028792	Shmt2, Ak2	GO_CellularComponent
GO:0005743	mitochondrial inner membrane	400	5	1.86	0.03854	ENSMUSG00000003526, ENSMUSG00000024978, ENSMUSG00000025403, ENSMUSG00000028792, ENSMUSG00000050144	Prodh, Gpam, Shmt2, Ak2, Slc25a44	GO_CellularComponent
GO:0044297	cell body	686	7	3.18	0.04029	ENSMUSG00000018411, ENSMUSG00000022865, ENSMUSG00000025576, ENSMUSG00000027360, ENSMUSG00000030102, ENSMUSG00000032349, ENSMUSG00000073418	Mapt, Cxadr, Rbfox3, Hdc, Itpr1, Elovl5, C4b	GO_CellularComponent
GO:0031966	mitochondrial membrane	543	6	2.52	0.04063	ENSMUSG00000003526, ENSMUSG00000024978, ENSMUSG00000025403, ENSMUSG00000026858, ENSMUSG00000028792, ENSMUSG00000050144	Prodh, Gpam, Shmt2, Miga2, Ak2, Slc25a44	GO_CellularComponent
GO:0005730	nucleolus	698	7	3.24	0.04355	ENSMUSG00000004356, ENSMUSG00000020532, ENSMUSG00000022948, ENSMUSG00000024785, ENSMUSG00000030102, ENSMUSG00000033326, ENSMUSG00000055053	Utp20, Acaca, Setd4, Rcl1, Itpr1, Kdm4a, Nfic	GO_CellularComponent
GO:0005789	endoplasmic reticulum membrane	418	5	1.94	0.04511	ENSMUSG00000030102, ENSMUSG00000030287, ENSMUSG00000030747, ENSMUSG00000032349, ENSMUSG00000041220	Itpr1, Itpr2, Dgat2, Elovl5, Elovl6	GO_CellularComponent
GO:0000164	protein phosphatase type 1 complex	10	1	0.05	0.04544	ENSMUSG00000046794	Ppp1r3b	GO_CellularComponent
GO:0030312	external encapsulating structure	10	1	0.05	0.04544	ENSMUSG00000026858	Miga2	GO_CellularComponent
GO:0070062	extracellular exosome	2559	18	11.87	0.04563	ENSMUSG00000020532, ENSMUSG00000020917, ENSMUSG00000022037, ENSMUSG00000022108, ENSMUSG00000022149, ENSMUSG00000022241, ENSMUSG00000022707, ENSMUSG00000022946, ENSMUSG00000024697, ENSMUSG00000025153, ENSMUSG00000025403, ENSMUSG00000025477, ENSMUSG00000028339, ENSMUSG00000028792, ENSMUSG00000032332, ENSMUSG00000073418, ENSMUSG00000089704, ENSMUSG00000092329	Acaca, Acly, Clu, Itm2b, C9, Tars, Gbe1, Dopey2, Gna14, Fasn, Shmt2, Inpp5a, Col15a1, Ak2, Col12a1, C4b, Galnt2, Galnt2	GO_CellularComponent
GO:1903561	extracellular vesicle	2573	18	11.94	0.04773	ENSMUSG00000020532, ENSMUSG00000020917, ENSMUSG00000022037, ENSMUSG00000022108, ENSMUSG00000022149, ENSMUSG00000022241, ENSMUSG00000022707, ENSMUSG00000022946, ENSMUSG00000024697, ENSMUSG00000025153, ENSMUSG00000025403, ENSMUSG00000025477, ENSMUSG00000028339, ENSMUSG00000028792, ENSMUSG00000032332, ENSMUSG00000073418, ENSMUSG00000089704, ENSMUSG00000092329	Acaca, Acly, Clu, Itm2b, C9, Tars, Gbe1, Dopey2, Gna14, Fasn, Shmt2, Inpp5a, Col15a1, Ak2, Col12a1, C4b, Galnt2, Galnt2	GO_CellularComponent
GO:0043230	extracellular organelle	2579	18	11.96	0.04865	ENSMUSG00000020532, ENSMUSG00000020917, ENSMUSG00000022037, ENSMUSG00000022108, ENSMUSG00000022149, ENSMUSG00000022241, ENSMUSG00000022707, ENSMUSG00000022946, ENSMUSG00000024697, ENSMUSG00000025153, ENSMUSG00000025403, ENSMUSG00000025477, ENSMUSG00000028339, ENSMUSG00000028792, ENSMUSG00000032332, ENSMUSG00000073418, ENSMUSG00000089704, ENSMUSG00000092329	Acaca, Acly, Clu, Itm2b, C9, Tars, Gbe1, Dopey2, Gna14, Fasn, Shmt2, Inpp5a, Col15a1, Ak2, Col12a1, C4b, Galnt2, Galnt2	GO_CellularComponent
GO:0004312	fatty acid synthase activity	11	3	0.05	1.5e-05	ENSMUSG00000025153, ENSMUSG00000032349, ENSMUSG00000041220	Fasn, Elovl5, Elovl6	GO_MolecularFunction
GO:0048037	cofactor binding	266	7	1.21	0.00022	ENSMUSG00000003526, ENSMUSG00000020917, ENSMUSG00000025153, ENSMUSG00000025403, ENSMUSG00000027360, ENSMUSG00000027710, ENSMUSG00000032418	Prodh, Acly, Fasn, Shmt2, Hdc, Acad9, Me1	GO_MolecularFunction
GO:0030145	manganese ion binding	44	3	0.2	0.00106	ENSMUSG00000032418, ENSMUSG00000089704, ENSMUSG00000092329	Me1, Galnt2, Galnt2	GO_MolecularFunction
GO:0070679	inositol 1,4,5 trisphosphate binding	11	2	0.05	0.0011	ENSMUSG00000030102, ENSMUSG00000030287	Itpr1, Itpr2	GO_MolecularFunction
GO:0000166	nucleotide binding	2145	23	9.78	0.00168	ENSMUSG00000003526, ENSMUSG00000006445, ENSMUSG00000019944, ENSMUSG00000020532, ENSMUSG00000020917, ENSMUSG00000021820, ENSMUSG00000022108, ENSMUSG00000022241, ENSMUSG00000024697, ENSMUSG00000025153, ENSMUSG00000025375, ENSMUSG00000025576, ENSMUSG00000026970, ENSMUSG00000027710, ENSMUSG00000028792, ENSMUSG00000029482, ENSMUSG00000030847, ENSMUSG00000030849, ENSMUSG00000032418, ENSMUSG00000036875,…	Prodh, Epha2, Rhobtb1, Acaca, Acly, Camk2g, Itm2b, Tars, Gna14, Fasn, Aatk, Rbfox3, Rbms1, Acad9, Ak2, Aacs, Bag3, Fgfr2, Me1, Dna2, Hlcs, Fgfr3, Sept9	GO_MolecularFunction
GO:0015278	calcium-release channel activity	15	2	0.07	0.00208	ENSMUSG00000030102, ENSMUSG00000030287	Itpr1, Itpr2	GO_MolecularFunction
GO:0004714	transmembrane receptor protein tyrosine kinase activity	60	3	0.27	0.0026	ENSMUSG00000006445, ENSMUSG00000030849, ENSMUSG00000054252	Epha2, Fgfr2, Fgfr3	GO_MolecularFunction
GO:0004653	polypeptide N-acetylgalactosaminyltransferase activity	17	2	0.08	0.00268	ENSMUSG00000089704, ENSMUSG00000092329	Galnt2, Galnt2	GO_MolecularFunction
GO:0016597	amino acid binding	61	3	0.28	0.00273	ENSMUSG00000003526, ENSMUSG00000025403, ENSMUSG00000027360	Prodh, Shmt2, Hdc	GO_MolecularFunction
GO:0005112	Notch binding	20	2	0.09	0.00371	ENSMUSG00000026921, ENSMUSG00000029478	Egfl7, Ncor2	GO_MolecularFunction
GO:0019842	vitamin binding	78	3	0.36	0.00546	ENSMUSG00000020532, ENSMUSG00000025153, ENSMUSG00000040820	Acaca, Fasn, Hlcs	GO_MolecularFunction
GO:0017134	fibroblast growth factor binding	26	2	0.12	0.00623	ENSMUSG00000030849, ENSMUSG00000054252	Fgfr2, Fgfr3	GO_MolecularFunction
GO:0005524	ATP binding	1354	13	6.18	0.0083	ENSMUSG00000006445, ENSMUSG00000020532, ENSMUSG00000020917, ENSMUSG00000021820, ENSMUSG00000022108, ENSMUSG00000022241, ENSMUSG00000025375, ENSMUSG00000028792, ENSMUSG00000029482, ENSMUSG00000030849, ENSMUSG00000036875, ENSMUSG00000040820, ENSMUSG00000054252	Epha2, Acaca, Acly, Camk2g, Itm2b, Tars, Aatk, Ak2, Aacs, Fgfr2, Dna2, Hlcs, Fgfr3	GO_MolecularFunction
GO:0098632	protein binding involved in cell-cell adhesion	278	5	1.27	0.0089	ENSMUSG00000006445, ENSMUSG00000022865, ENSMUSG00000025153, ENSMUSG00000030847, ENSMUSG00000059248	Epha2, Cxadr, Fasn, Bag3, Sept9	GO_MolecularFunction
GO:0016831	carboxy-lyase activity	33	2	0.15	0.00991	ENSMUSG00000027360, ENSMUSG00000032418	Hdc, Me1	GO_MolecularFunction
GO:0050662	coenzyme binding	187	4	0.85	0.01061	ENSMUSG00000003526, ENSMUSG00000025153, ENSMUSG00000027710, ENSMUSG00000032418	Prodh, Fasn, Acad9, Me1	GO_MolecularFunction
GO:0050661	NADP binding	39	2	0.18	0.01366	ENSMUSG00000025153, ENSMUSG00000032418	Fasn, Me1	GO_MolecularFunction
GO:0035091	phosphatidylinositol binding	202	4	0.92	0.01375	ENSMUSG00000030102, ENSMUSG00000030287, ENSMUSG00000053617, ENSMUSG00000061410	Itpr1, Itpr2, Sh3pxd2a, Zcchc14	GO_MolecularFunction
GO:0016627	oxidoreductase activity, acting on the CH-CH group of donors	113	3	0.52	0.01498	ENSMUSG00000004637, ENSMUSG00000025153, ENSMUSG00000027710	Wwox, Fasn, Acad9	GO_MolecularFunction
GO:0032403	protein complex binding	859	9	3.92	0.0164	ENSMUSG00000018411, ENSMUSG00000022353, ENSMUSG00000022865, ENSMUSG00000024697, ENSMUSG00000029478, ENSMUSG00000030102, ENSMUSG00000030847, ENSMUSG00000039115, ENSMUSG00000070348	Mapt, Mtss1, Cxadr, Gna14, Ncor2, Itpr1, Bag3, Itga9, Ccnd1	GO_MolecularFunction
GO:0016616	oxidoreductase activity, acting on the CH-OH group of donors, NAD or NADP as acceptor	125	3	0.57	0.01956	ENSMUSG00000004637, ENSMUSG00000025153, ENSMUSG00000032418	Wwox, Fasn, Me1	GO_MolecularFunction
GO:0016798	hydrolase activity, acting on glycosyl bonds	228	4	1.04	0.0205	ENSMUSG00000022707, ENSMUSG00000036278, ENSMUSG00000089704, ENSMUSG00000092329	Gbe1, Macrod1, Galnt2, Galnt2	GO_MolecularFunction
GO:0030170	pyridoxal phosphate binding	53	2	0.24	0.02439	ENSMUSG00000025403, ENSMUSG00000027360	Shmt2, Hdc	GO_MolecularFunction
GO:0030246	carbohydrate binding	242	4	1.1	0.02485	ENSMUSG00000022707, ENSMUSG00000073418, ENSMUSG00000089704, ENSMUSG00000092329	Gbe1, C4b, Galnt2, Galnt2	GO_MolecularFunction
GO:0033293	monocarboxylic acid binding	57	2	0.26	0.02792	ENSMUSG00000020532, ENSMUSG00000040820	Acaca, Hlcs	GO_MolecularFunction
GO:0016829	lyase activity	183	5	0.83	0.0297	ENSMUSG00000025153, ENSMUSG00000025403, ENSMUSG00000027360, ENSMUSG00000032418, ENSMUSG00000036278	Fasn, Shmt2, Hdc, Me1, Macrod1	GO_MolecularFunction
GO:0003824	catalytic activity	5470	40	24.95	0.03021	ENSMUSG00000003526, ENSMUSG00000004637, ENSMUSG00000006445, ENSMUSG00000020532, ENSMUSG00000020917, ENSMUSG00000021820, ENSMUSG00000022241, ENSMUSG00000022707, ENSMUSG00000022948, ENSMUSG00000024664, ENSMUSG00000024697, ENSMUSG00000024785, ENSMUSG00000024978, ENSMUSG00000025013, ENSMUSG00000025014, ENSMUSG00000025153, ENSMUSG00000025375, ENSMUSG00000025403, ENSMUSG00000025477, ENSMUSG00000025612,…	Prodh, Wwox, Epha2, Acaca, Acly, Camk2g, Tars, Gbe1, Setd4, Fads3, Gna14, Rcl1, Gpam, Tll2, Dntt, Fasn, Aatk, Shmt2, Inpp5a, Bach1, Hdc, Acad9, Rnf220, Ak2, Aacs, Dgat2, Fgfr2, Elovl5, Me1, Kdm4a, Macrod1, Dna2, Hlcs, Elovl6, Hs6st1, Ppp1r3b, Fgfr3, Ccnd1, Galnt2, Galnt2	GO_MolecularFunction
GO:0016614	oxidoreductase activity, acting on CH-OH group of donors	149	3	0.68	0.03077	ENSMUSG00000004637, ENSMUSG00000025153, ENSMUSG00000032418	Wwox, Fasn, Me1	GO_MolecularFunction
GO:0016874	ligase activity	386	5	1.76	0.03178	ENSMUSG00000020532, ENSMUSG00000022241, ENSMUSG00000028677, ENSMUSG00000029482, ENSMUSG00000040820	Acaca, Tars, Rnf220, Aacs, Hlcs	GO_MolecularFunction
GO:0008921	lipopolysaccharide-1,6-galactosyltransferase activity	63	2	0.29	0.03357	ENSMUSG00000089704, ENSMUSG00000092329	Galnt2, Galnt2	GO_MolecularFunction
GO:0000009	alpha-1,6-mannosyltransferase activity	63	2	0.29	0.03357	ENSMUSG00000089704, ENSMUSG00000092329	Galnt2, Galnt2	GO_MolecularFunction
GO:0033931	endogalactosaminidase activity	63	2	0.29	0.03357	ENSMUSG00000089704, ENSMUSG00000092329	Galnt2, Galnt2	GO_MolecularFunction
GO:0052824	dolichyl-pyrophosphate Man7GlcNAc2 alpha-1,6-mannosyltransferase activity	63	2	0.29	0.03357	ENSMUSG00000089704, ENSMUSG00000092329	Galnt2, Galnt2	GO_MolecularFunction
GO:0035496	lipopolysaccharide-1,5-galactosyltransferase activity	63	2	0.29	0.03357	ENSMUSG00000089704, ENSMUSG00000092329	Galnt2, Galnt2	GO_MolecularFunction
GO:0045140	inositol phosphoceramide synthase activity	63	2	0.29	0.03357	ENSMUSG00000089704, ENSMUSG00000092329	Galnt2, Galnt2	GO_MolecularFunction
GO:0042283	dolichyl pyrophosphate Glc1Man9GlcNAc2 alpha-1,3-glucosyltransferase activity	63	2	0.29	0.03357	ENSMUSG00000089704, ENSMUSG00000092329	Galnt2, Galnt2	GO_MolecularFunction
GO:0052640	salicylic acid glucosyltransferase (glucoside-forming) activity	63	2	0.29	0.03357	ENSMUSG00000089704, ENSMUSG00000092329	Galnt2, Galnt2	GO_MolecularFunction
GO:0052641	benzoic acid glucosyltransferase activity	63	2	0.29	0.03357	ENSMUSG00000089704, ENSMUSG00000092329	Galnt2, Galnt2	GO_MolecularFunction
GO:0019112	phenanthrol glycosyltransferase activity	63	2	0.29	0.03357	ENSMUSG00000089704, ENSMUSG00000092329	Galnt2, Galnt2	GO_MolecularFunction
GO:0052638	indole-3-butyrate beta-glucosyltransferase activity	63	2	0.29	0.03357	ENSMUSG00000089704, ENSMUSG00000092329	Galnt2, Galnt2	GO_MolecularFunction
GO:0052639	salicylic acid glucosyltransferase (ester-forming) activity	63	2	0.29	0.03357	ENSMUSG00000089704, ENSMUSG00000092329	Galnt2, Galnt2	GO_MolecularFunction
GO:0080062	cytokinin 9-beta-glucosyltransferase activity	63	2	0.29	0.03357	ENSMUSG00000089704, ENSMUSG00000092329	Galnt2, Galnt2	GO_MolecularFunction
GO:0052757	chondroitin hydrolase activity	63	2	0.29	0.03357	ENSMUSG00000089704, ENSMUSG00000092329	Galnt2, Galnt2	GO_MolecularFunction
GO:0018715	9-phenanthrol UDP-glucuronosyltransferase activity	63	2	0.29	0.03357	ENSMUSG00000089704, ENSMUSG00000092329	Galnt2, Galnt2	GO_MolecularFunction
GO:0018716	1-phenanthrol glycosyltransferase activity	63	2	0.29	0.03357	ENSMUSG00000089704, ENSMUSG00000092329	Galnt2, Galnt2	GO_MolecularFunction
GO:0018717	9-phenanthrol glycosyltransferase activity	63	2	0.29	0.03357	ENSMUSG00000089704, ENSMUSG00000092329	Galnt2, Galnt2	GO_MolecularFunction
GO:0018718	1,2-dihydroxy-phenanthrene glycosyltransferase activity	63	2	0.29	0.03357	ENSMUSG00000089704, ENSMUSG00000092329	Galnt2, Galnt2	GO_MolecularFunction
GO:0046920	alpha-(1->3)-fucosyltransferase activity	63	2	0.29	0.03357	ENSMUSG00000089704, ENSMUSG00000092329	Galnt2, Galnt2	GO_MolecularFunction
GO:0031278	alpha-1,2-galactosyltransferase activity	63	2	0.29	0.03357	ENSMUSG00000089704, ENSMUSG00000092329	Galnt2, Galnt2	GO_MolecularFunction
GO:0016759	cellulose synthase activity	63	2	0.29	0.03357	ENSMUSG00000089704, ENSMUSG00000092329	Galnt2, Galnt2	GO_MolecularFunction
GO:0008755	O antigen polymerase activity	63	2	0.29	0.03357	ENSMUSG00000089704, ENSMUSG00000092329	Galnt2, Galnt2	GO_MolecularFunction
GO:0033556	dolichyl pyrophosphate Man7GlcNAc2 alpha-1,3-glucosyltransferase activity	63	2	0.29	0.03357	ENSMUSG00000089704, ENSMUSG00000092329	Galnt2, Galnt2	GO_MolecularFunction
GO:0003980	UDP-glucose:glycoprotein glucosyltransferase activity	64	2	0.29	0.03455	ENSMUSG00000089704, ENSMUSG00000092329	Galnt2, Galnt2	GO_MolecularFunction
GO:0019187	beta-1,4-mannosyltransferase activity	64	2	0.29	0.03455	ENSMUSG00000089704, ENSMUSG00000092329	Galnt2, Galnt2	GO_MolecularFunction
GO:0004583	dolichyl-phosphate-glucose-glycolipid alpha-glucosyltransferase activity	64	2	0.29	0.03455	ENSMUSG00000089704, ENSMUSG00000092329	Galnt2, Galnt2	GO_MolecularFunction
GO:0046921	alpha-(1->6)-fucosyltransferase activity	64	2	0.29	0.03455	ENSMUSG00000089704, ENSMUSG00000092329	Galnt2, Galnt2	GO_MolecularFunction
GO:0000026	alpha-1,2-mannosyltransferase activity	64	2	0.29	0.03455	ENSMUSG00000089704, ENSMUSG00000092329	Galnt2, Galnt2	GO_MolecularFunction
GO:0098641	cadherin binding involved in cell-cell adhesion	271	4	1.24	0.03551	ENSMUSG00000006445, ENSMUSG00000025153, ENSMUSG00000030847, ENSMUSG00000059248	Epha2, Fasn, Bag3, Sept9	GO_MolecularFunction
GO:0004376	glycolipid mannosyltransferase activity	65	2	0.3	0.03554	ENSMUSG00000089704, ENSMUSG00000092329	Galnt2, Galnt2	GO_MolecularFunction
GO:0042281	dolichyl pyrophosphate Man9GlcNAc2 alpha-1,3-glucosyltransferase activity	65	2	0.3	0.03554	ENSMUSG00000089704, ENSMUSG00000092329	Galnt2, Galnt2	GO_MolecularFunction
GO:0001962	alpha-1,3-galactosyltransferase activity	65	2	0.3	0.03554	ENSMUSG00000089704, ENSMUSG00000092329	Galnt2, Galnt2	GO_MolecularFunction
GO:0016836	hydro-lyase activity	65	2	0.3	0.03554	ENSMUSG00000025153, ENSMUSG00000036278	Fasn, Macrod1	GO_MolecularFunction
GO:0000033	alpha-1,3-mannosyltransferase activity	66	2	0.3	0.03655	ENSMUSG00000089704, ENSMUSG00000092329	Galnt2, Galnt2	GO_MolecularFunction
GO:0008374	O-acyltransferase activity	68	2	0.31	0.03859	ENSMUSG00000024978, ENSMUSG00000030747	Gpam, Dgat2	GO_MolecularFunction
GO:0003714	transcription corepressor activity	164	3	0.75	0.03918	ENSMUSG00000029478, ENSMUSG00000049577, ENSMUSG00000070348	Ncor2, Zfpm1, Ccnd1	GO_MolecularFunction
GO:0003712	transcription cofactor activity	409	5	1.87	0.03923	ENSMUSG00000004637, ENSMUSG00000029478, ENSMUSG00000035356, ENSMUSG00000049577, ENSMUSG00000070348	Wwox, Ncor2, Nfkbiz, Zfpm1, Ccnd1	GO_MolecularFunction
GO:0008417	fucosyltransferase activity	69	2	0.31	0.03963	ENSMUSG00000089704, ENSMUSG00000092329	Galnt2, Galnt2	GO_MolecularFunction
GO:0035251	UDP-glucosyltransferase activity	70	2	0.32	0.04067	ENSMUSG00000089704, ENSMUSG00000092329	Galnt2, Galnt2	GO_MolecularFunction
GO:0004576	oligosaccharyl transferase activity	71	2	0.32	0.04173	ENSMUSG00000089704, ENSMUSG00000092329	Galnt2, Galnt2	GO_MolecularFunction
GO:0045296	cadherin binding	292	4	1.33	0.04466	ENSMUSG00000006445, ENSMUSG00000025153, ENSMUSG00000030847, ENSMUSG00000059248	Epha2, Fasn, Bag3, Sept9	GO_MolecularFunction
GO:0016888	endodeoxyribonuclease activity, producing 5'-phosphomonoesters	10	1	0.05	0.04469	ENSMUSG00000036875	Dna2	GO_MolecularFunction
GO:0016717	oxidoreductase activity, acting on paired donors, with oxidation of a pair of donors resulting in the reduction of molecular oxygen to two molecules of water	10	1	0.05	0.04469	ENSMUSG00000024664	Fads3	GO_MolecularFunction
GO:0046527	glucosyltransferase activity	76	2	0.35	0.04717	ENSMUSG00000089704, ENSMUSG00000092329	Galnt2, Galnt2	GO_MolecularFunction
GO:0000030	mannosyltransferase activity	77	2	0.35	0.04829	ENSMUSG00000089704, ENSMUSG00000092329	Galnt2, Galnt2	GO_MolecularFunction
GO:0035250	UDP-galactosyltransferase activity	77	2	0.35	0.04829	ENSMUSG00000089704, ENSMUSG00000092329	Galnt2, Galnt2	GO_MolecularFunction
GO:0050839	cell adhesion molecule binding	435	5	1.98	0.04885	ENSMUSG00000006445, ENSMUSG00000022865, ENSMUSG00000025153, ENSMUSG00000030847, ENSMUSG00000059248	Epha2, Cxadr, Fasn, Bag3, Sept9	GO_MolecularFunction
GO:0015245	fatty acid transporter activity	11	1	0.05	0.04905	ENSMUSG00000032849	Abcc4	GO_MolecularFunction
GO:0070694	deoxyribonucleoside 5'-monophosphate N-glycosidase activity	11	1	0.05	0.04905	ENSMUSG00000036278	Macrod1	GO_MolecularFunction
GO:0017065	single-strand selective uracil DNA N-glycosylase activity	11	1	0.05	0.04905	ENSMUSG00000036278	Macrod1	GO_MolecularFunction
GO:0016832	aldehyde-lyase activity	11	1	0.05	0.04905	ENSMUSG00000025403	Shmt2	GO_MolecularFunction
GO:0070635	nicotinamide riboside hydrolase activity	11	1	0.05	0.04905	ENSMUSG00000036278	Macrod1	GO_MolecularFunction
GO:0070636	nicotinic acid riboside hydrolase activity	11	1	0.05	0.04905	ENSMUSG00000036278	Macrod1	GO_MolecularFunction
GO:0001846	opsonin binding	11	1	0.05	0.04905	ENSMUSG00000073418	C4b	GO_MolecularFunction
