# Supplementary material for: Hepatic gene body hypermethylation is a shared epigenetic signature of murine longevity
Source: PLoS Genet. 2018 Nov 21;14(11):e1007766. doi: 10.1371/journal.pgen.1007766 (PMC6281273; doi:10.1371/journal.pgen.1007766)
Supplement: S11 Table — (XLSX) [file pgen.1007766.s024.xlsx]

## Sheet: S11 Table
S11 Table. Functional enrichment of genes associated with hypermethylation under rapamycin-treated and in Ames dwarf mice
GO.ID	GOTerm	Annotated genes	Significant genes	Enrichment	PValue	Ensembl ID	Gene Symbol	Ontology.Source
GO:0009074	aromatic amino acid family catabolic process	12	3	0.03	4.2e-06	ENSMUSG00000001670, ENSMUSG00000028011, ENSMUSG00000031549	Tat, Tdo2, Ido2	GO_BiologicalProcess
GO:1901606	alpha-amino acid catabolic process	51	4	0.14	1.2e-05	ENSMUSG00000001670, ENSMUSG00000028011, ENSMUSG00000031549, ENSMUSG00000044005	Tat, Tdo2, Ido2, Gls2	GO_BiologicalProcess
GO:0009084	glutamine family amino acid biosynthetic process	18	3	0.05	1.6e-05	ENSMUSG00000025991, ENSMUSG00000044005, ENSMUSG00000076441	Cps1, Gls2, Ass1	GO_BiologicalProcess
GO:0006570	tyrosine metabolic process	10	2	0.03	0.00033	ENSMUSG00000001670, ENSMUSG00000020051	Tat, Pah	GO_BiologicalProcess
GO:0000050	urea cycle	10	2	0.03	0.00033	ENSMUSG00000025991, ENSMUSG00000076441	Cps1, Ass1	GO_BiologicalProcess
GO:0009063	cellular amino acid catabolic process	55	3	0.15	0.00046	ENSMUSG00000001670, ENSMUSG00000020051, ENSMUSG00000044005	Tat, Pah, Gls2	GO_BiologicalProcess
GO:0006568	tryptophan metabolic process	12	2	0.03	0.00048	ENSMUSG00000028011, ENSMUSG00000031549	Tdo2, Ido2	GO_BiologicalProcess
GO:0042402	cellular biogenic amine catabolic process	14	2	0.04	0.00066	ENSMUSG00000028011, ENSMUSG00000031549	Tdo2, Ido2	GO_BiologicalProcess
GO:0051240	positive regulation of multicellular organismal process	1512	12	4.15	0.00068	ENSMUSG00000001870, ENSMUSG00000007038, ENSMUSG00000020484, ENSMUSG00000024985, ENSMUSG00000025991, ENSMUSG00000028399, ENSMUSG00000030849, ENSMUSG00000031887, ENSMUSG00000032238, ENSMUSG00000039197, ENSMUSG00000048756, ENSMUSG00000055737	Ltbp1, Neu1, Xbp1, Tcf7l2, Cps1, Ptprd, Fgfr2, Tradd, Rora, Adk, Foxo3, Ghr	GO_BiologicalProcess
GO:0046209	nitric oxide metabolic process	67	3	0.18	0.00083	ENSMUSG00000025991, ENSMUSG00000032238, ENSMUSG00000076441	Cps1, Rora, Ass1	GO_BiologicalProcess
GO:0006525	arginine metabolic process	17	2	0.05	0.00098	ENSMUSG00000025991, ENSMUSG00000076441	Cps1, Ass1	GO_BiologicalProcess
GO:0006103	2-oxoglutarate metabolic process	17	2	0.05	0.00098	ENSMUSG00000001670, ENSMUSG00000055737	Tat, Ghr	GO_BiologicalProcess
GO:0042537	benzene-containing compound metabolic process	18	2	0.05	0.0011	ENSMUSG00000028011, ENSMUSG00000031549	Tdo2, Ido2	GO_BiologicalProcess
GO:0048557	embryonic digestive tract morphogenesis	20	2	0.05	0.00136	ENSMUSG00000024985, ENSMUSG00000030849	Tcf7l2, Fgfr2	GO_BiologicalProcess
GO:0017144	drug metabolic process	23	2	0.06	0.0018	ENSMUSG00000025479, ENSMUSG00000032310	Cyp2e1, Cyp1a2	GO_BiologicalProcess
GO:0006541	glutamine metabolic process	24	2	0.07	0.00197	ENSMUSG00000025991, ENSMUSG00000044005	Cps1, Gls2	GO_BiologicalProcess
GO:0006536	glutamate metabolic process	24	2	0.07	0.00197	ENSMUSG00000001670, ENSMUSG00000044005	Tat, Gls2	GO_BiologicalProcess
GO:0006641	triglyceride metabolic process	91	3	0.25	0.00201	ENSMUSG00000024985, ENSMUSG00000025479, ENSMUSG00000025991	Tcf7l2, Cyp2e1, Cps1	GO_BiologicalProcess
GO:0071353	cellular response to interleukin-4	25	2	0.07	0.00213	ENSMUSG00000020484, ENSMUSG00000031805	Xbp1, Jak3	GO_BiologicalProcess
GO:0022409	positive regulation of cell-cell adhesion	205	4	0.56	0.00242	ENSMUSG00000020484, ENSMUSG00000022272, ENSMUSG00000031805, ENSMUSG00000039197	Xbp1, Myo10, Jak3, Adk	GO_BiologicalProcess
GO:0042593	glucose homeostasis	210	4	0.58	0.00264	ENSMUSG00000020484, ENSMUSG00000024985, ENSMUSG00000048756, ENSMUSG00000068184	Xbp1, Tcf7l2, Foxo3, Ndufaf2	GO_BiologicalProcess
GO:0040036	regulation of fibroblast growth factor receptor signaling pathway	29	2	0.08	0.00287	ENSMUSG00000024985, ENSMUSG00000030849	Tcf7l2, Fgfr2	GO_BiologicalProcess
GO:0015980	energy derivation by oxidation of organic compounds	220	4	0.6	0.00312	ENSMUSG00000024985, ENSMUSG00000025991, ENSMUSG00000032310, ENSMUSG00000068184	Tcf7l2, Cps1, Cyp1a2, Ndufaf2	GO_BiologicalProcess
GO:0070328	triglyceride homeostasis	31	2	0.09	0.00327	ENSMUSG00000020484, ENSMUSG00000032238	Xbp1, Rora	GO_BiologicalProcess
GO:0097191	extrinsic apoptotic signaling pathway	224	4	0.62	0.00332	ENSMUSG00000024985, ENSMUSG00000031805, ENSMUSG00000031887, ENSMUSG00000048756	Tcf7l2, Jak3, Tradd, Foxo3	GO_BiologicalProcess
GO:0060070	canonical Wnt signaling pathway	230	4	0.63	0.00365	ENSMUSG00000024985, ENSMUSG00000030849, ENSMUSG00000048756, ENSMUSG00000055799	Tcf7l2, Fgfr2, Foxo3, Tcf7l1	GO_BiologicalProcess
GO:1903409	reactive oxygen species biosynthetic process	86	4	0.24	0.00411	ENSMUSG00000032238, ENSMUSG00000032310, ENSMUSG00000048756, ENSMUSG00000076441	Rora, Cyp1a2, Foxo3, Ass1	GO_BiologicalProcess
GO:0009791	post-embryonic development	123	3	0.34	0.0047	ENSMUSG00000024985, ENSMUSG00000030849, ENSMUSG00000032310	Tcf7l2, Fgfr2, Cyp1a2	GO_BiologicalProcess
GO:0007431	salivary gland development	40	2	0.11	0.0054	ENSMUSG00000020484, ENSMUSG00000030849	Xbp1, Fgfr2	GO_BiologicalProcess
GO:0006790	sulfur compound metabolic process	262	4	0.72	0.00578	ENSMUSG00000024985, ENSMUSG00000025991, ENSMUSG00000028011, ENSMUSG00000055737	Tcf7l2, Cps1, Tdo2, Ghr	GO_BiologicalProcess
GO:0010559	regulation of glycoprotein biosynthetic process	42	2	0.12	0.00594	ENSMUSG00000024985, ENSMUSG00000031805	Tcf7l2, Jak3	GO_BiologicalProcess
GO:0045944	positive regulation of transcription from RNA polymerase II promoter	1009	8	2.77	0.00598	ENSMUSG00000020484, ENSMUSG00000024921, ENSMUSG00000024985, ENSMUSG00000030849, ENSMUSG00000031805, ENSMUSG00000032238, ENSMUSG00000048756, ENSMUSG00000055799	Xbp1, Smarca2, Tcf7l2, Fgfr2, Jak3, Rora, Foxo3, Tcf7l1	GO_BiologicalProcess
GO:0043588	skin development	266	4	0.73	0.0061	ENSMUSG00000024985, ENSMUSG00000030849, ENSMUSG00000031887, ENSMUSG00000055799	Tcf7l2, Fgfr2, Tradd, Tcf7l1	GO_BiologicalProcess
GO:0023061	signal release	430	5	1.18	0.00642	ENSMUSG00000020484, ENSMUSG00000024985, ENSMUSG00000037098, ENSMUSG00000040612, ENSMUSG00000068184	Xbp1, Tcf7l2, Rab11fip3, Ildr2, Ndufaf2	GO_BiologicalProcess
GO:0006687	glycosphingolipid metabolic process	44	2	0.12	0.0065	ENSMUSG00000007038, ENSMUSG00000019996	Neu1, Map7	GO_BiologicalProcess
GO:0009749	response to glucose	140	3	0.38	0.00672	ENSMUSG00000024985, ENSMUSG00000040612, ENSMUSG00000068184	Tcf7l2, Ildr2, Ndufaf2	GO_BiologicalProcess
GO:0033993	response to lipid	621	6	1.71	0.00693	ENSMUSG00000001670, ENSMUSG00000019996, ENSMUSG00000020484, ENSMUSG00000025991, ENSMUSG00000032238, ENSMUSG00000076441	Tat, Map7, Xbp1, Cps1, Rora, Ass1	GO_BiologicalProcess
GO:0048872	homeostasis of number of cells	277	4	0.76	0.00702	ENSMUSG00000019996, ENSMUSG00000031805, ENSMUSG00000040612, ENSMUSG00000048756	Map7, Jak3, Ildr2, Foxo3	GO_BiologicalProcess
GO:1903037	regulation of leukocyte cell-cell adhesion	278	4	0.76	0.00711	ENSMUSG00000020484, ENSMUSG00000031805, ENSMUSG00000039197, ENSMUSG00000076441	Xbp1, Jak3, Adk, Ass1	GO_BiologicalProcess
GO:0008652	cellular amino acid biosynthetic process	47	2	0.13	0.00739	ENSMUSG00000025991, ENSMUSG00000076441	Cps1, Ass1	GO_BiologicalProcess
GO:0042093	T-helper cell differentiation	47	2	0.13	0.00739	ENSMUSG00000031805, ENSMUSG00000032238	Jak3, Rora	GO_BiologicalProcess
GO:0045599	negative regulation of fat cell differentiation	48	2	0.13	0.0077	ENSMUSG00000024985, ENSMUSG00000032238	Tcf7l2, Rora	GO_BiologicalProcess
GO:0001944	vasculature development	636	6	1.75	0.00775	ENSMUSG00000001870, ENSMUSG00000020484, ENSMUSG00000024921, ENSMUSG00000024985, ENSMUSG00000030849, ENSMUSG00000032238	Ltbp1, Xbp1, Smarca2, Tcf7l2, Fgfr2, Rora	GO_BiologicalProcess
GO:0010817	regulation of hormone levels	458	5	1.26	0.00832	ENSMUSG00000024985, ENSMUSG00000037098, ENSMUSG00000040612, ENSMUSG00000068184, ENSMUSG00000090124	Tcf7l2, Rab11fip3, Ildr2, Ndufaf2, Ugt1a6a	GO_BiologicalProcess
GO:1903428	positive regulation of reactive oxygen species biosynthetic process	50	2	0.14	0.00833	ENSMUSG00000048756, ENSMUSG00000076441	Foxo3, Ass1	GO_BiologicalProcess
GO:0006721	terpenoid metabolic process	51	2	0.14	0.00866	ENSMUSG00000025479, ENSMUSG00000032310	Cyp2e1, Cyp1a2	GO_BiologicalProcess
GO:0008283	cell proliferation	1796	11	4.93	0.00872	ENSMUSG00000007038, ENSMUSG00000019996, ENSMUSG00000020484, ENSMUSG00000024921, ENSMUSG00000024985, ENSMUSG00000030849, ENSMUSG00000031805, ENSMUSG00000032238, ENSMUSG00000039197, ENSMUSG00000048756, ENSMUSG00000054263	Neu1, Map7, Xbp1, Smarca2, Tcf7l2, Fgfr2, Jak3, Rora, Adk, Foxo3, Lifr	GO_BiologicalProcess
GO:0048589	developmental growth	654	6	1.8	0.00883	ENSMUSG00000019996, ENSMUSG00000024985, ENSMUSG00000030849, ENSMUSG00000048756, ENSMUSG00000052133, ENSMUSG00000055737	Map7, Tcf7l2, Fgfr2, Foxo3, Sema5b, Ghr	GO_BiologicalProcess
GO:0043124	negative regulation of I-kappaB kinase/NF-kappaB signaling	52	2	0.14	0.00899	ENSMUSG00000032238, ENSMUSG00000038745	Rora, Nlrp6	GO_BiologicalProcess
GO:0019748	secondary metabolic process	52	2	0.14	0.00899	ENSMUSG00000032310, ENSMUSG00000090124	Cyp1a2, Ugt1a6a	GO_BiologicalProcess
GO:0035019	somatic stem cell population maintenance	54	2	0.15	0.00967	ENSMUSG00000024985, ENSMUSG00000055799	Tcf7l2, Tcf7l1	GO_BiologicalProcess
GO:0031175	neuron projection development	879	7	2.41	0.00992	ENSMUSG00000007038, ENSMUSG00000028399, ENSMUSG00000030849, ENSMUSG00000034813, ENSMUSG00000052133, ENSMUSG00000054263, ENSMUSG00000069729	Neu1, Ptprd, Fgfr2, Grip1, Sema5b, Lifr, Arid1b	GO_BiologicalProcess
GO:0002440	production of molecular mediator of immune response	162	3	0.44	0.01002	ENSMUSG00000020484, ENSMUSG00000031805, ENSMUSG00000089704	Xbp1, Jak3, Galnt2	GO_BiologicalProcess
GO:0050870	positive regulation of T cell activation	165	3	0.45	0.01053	ENSMUSG00000020484, ENSMUSG00000031805, ENSMUSG00000039197	Xbp1, Jak3, Adk	GO_BiologicalProcess
GO:0061351	neural precursor cell proliferation	165	3	0.45	0.01053	ENSMUSG00000030849, ENSMUSG00000032238, ENSMUSG00000048756	Fgfr2, Rora, Foxo3	GO_BiologicalProcess
GO:0050679	positive regulation of epithelial cell proliferation	166	3	0.46	0.0107	ENSMUSG00000020484, ENSMUSG00000024985, ENSMUSG00000030849	Xbp1, Tcf7l2, Fgfr2	GO_BiologicalProcess
GO:0035265	organ growth	168	3	0.46	0.01105	ENSMUSG00000019996, ENSMUSG00000024985, ENSMUSG00000030849	Map7, Tcf7l2, Fgfr2	GO_BiologicalProcess
GO:0051145	smooth muscle cell differentiation	59	2	0.16	0.01146	ENSMUSG00000024921, ENSMUSG00000030849	Smarca2, Fgfr2	GO_BiologicalProcess
GO:0046879	hormone secretion	321	4	0.88	0.01163	ENSMUSG00000024985, ENSMUSG00000037098, ENSMUSG00000040612, ENSMUSG00000068184	Tcf7l2, Rab11fip3, Ildr2, Ndufaf2	GO_BiologicalProcess
GO:0060828	regulation of canonical Wnt signaling pathway	172	3	0.47	0.01177	ENSMUSG00000024985, ENSMUSG00000030849, ENSMUSG00000048756	Tcf7l2, Fgfr2, Foxo3	GO_BiologicalProcess
GO:0007259	JAK-STAT cascade	173	3	0.48	0.01196	ENSMUSG00000028399, ENSMUSG00000031805, ENSMUSG00000055737	Ptprd, Jak3, Ghr	GO_BiologicalProcess
GO:0097696	STAT cascade	173	3	0.48	0.01196	ENSMUSG00000028399, ENSMUSG00000031805, ENSMUSG00000055737	Ptprd, Jak3, Ghr	GO_BiologicalProcess
GO:0005975	carbohydrate metabolic process	503	5	1.38	0.01215	ENSMUSG00000007038, ENSMUSG00000024131, ENSMUSG00000024985, ENSMUSG00000025991, ENSMUSG00000032238	Neu1, Slc3a1, Tcf7l2, Cps1, Rora	GO_BiologicalProcess
GO:0009880	embryonic pattern specification	61	2	0.17	0.01221	ENSMUSG00000030849, ENSMUSG00000055799	Fgfr2, Tcf7l1	GO_BiologicalProcess
GO:1903039	positive regulation of leukocyte cell-cell adhesion	175	3	0.48	0.01233	ENSMUSG00000020484, ENSMUSG00000031805, ENSMUSG00000039197	Xbp1, Jak3, Adk	GO_BiologicalProcess
GO:0061178	regulation of insulin secretion involved in cellular response to glucose stimulus	62	2	0.17	0.0126	ENSMUSG00000024985, ENSMUSG00000068184	Tcf7l2, Ndufaf2	GO_BiologicalProcess
GO:0009914	hormone transport	329	4	0.9	0.01263	ENSMUSG00000024985, ENSMUSG00000037098, ENSMUSG00000040612, ENSMUSG00000068184	Tcf7l2, Rab11fip3, Ildr2, Ndufaf2	GO_BiologicalProcess
GO:0006809	nitric oxide biosynthetic process	63	2	0.17	0.01299	ENSMUSG00000032238, ENSMUSG00000076441	Rora, Ass1	GO_BiologicalProcess
GO:0048638	regulation of developmental growth	335	4	0.92	0.01342	ENSMUSG00000024985, ENSMUSG00000030849, ENSMUSG00000052133, ENSMUSG00000055737	Tcf7l2, Fgfr2, Sema5b, Ghr	GO_BiologicalProcess
GO:0048863	stem cell differentiation	184	3	0.51	0.0141	ENSMUSG00000030849, ENSMUSG00000052133, ENSMUSG00000055799	Fgfr2, Sema5b, Tcf7l1	GO_BiologicalProcess
GO:0035264	multicellular organism growth	187	3	0.51	0.01472	ENSMUSG00000024985, ENSMUSG00000030849, ENSMUSG00000055737	Tcf7l2, Fgfr2, Ghr	GO_BiologicalProcess
GO:0048762	mesenchymal cell differentiation	189	3	0.52	0.01514	ENSMUSG00000024985, ENSMUSG00000030849, ENSMUSG00000052133	Tcf7l2, Fgfr2, Sema5b	GO_BiologicalProcess
GO:0060976	coronary vasculature development	69	2	0.19	0.01544	ENSMUSG00000001870, ENSMUSG00000030849	Ltbp1, Fgfr2	GO_BiologicalProcess
GO:0010035	response to inorganic substance	351	4	0.96	0.01568	ENSMUSG00000001670, ENSMUSG00000032310, ENSMUSG00000048756, ENSMUSG00000076441	Tat, Cyp1a2, Foxo3, Ass1	GO_BiologicalProcess
GO:0051384	response to glucocorticoid	70	2	0.19	0.01587	ENSMUSG00000001670, ENSMUSG00000076441	Tat, Ass1	GO_BiologicalProcess
GO:0035773	insulin secretion involved in cellular response to glucose stimulus	70	2	0.19	0.01587	ENSMUSG00000024985, ENSMUSG00000068184	Tcf7l2, Ndufaf2	GO_BiologicalProcess
GO:0055092	sterol homeostasis	70	2	0.19	0.01587	ENSMUSG00000020484, ENSMUSG00000032238	Xbp1, Rora	GO_BiologicalProcess
GO:0042632	cholesterol homeostasis	70	2	0.19	0.01587	ENSMUSG00000020484, ENSMUSG00000032238	Xbp1, Rora	GO_BiologicalProcess
GO:0003281	ventricular septum development	71	2	0.19	0.0163	ENSMUSG00000001870, ENSMUSG00000030849	Ltbp1, Fgfr2	GO_BiologicalProcess
GO:0005977	glycogen metabolic process	72	2	0.2	0.01673	ENSMUSG00000024985, ENSMUSG00000025991	Tcf7l2, Cps1	GO_BiologicalProcess
GO:0044042	glucan metabolic process	72	2	0.2	0.01673	ENSMUSG00000024985, ENSMUSG00000025991	Tcf7l2, Cps1	GO_BiologicalProcess
GO:0006073	cellular glucan metabolic process	72	2	0.2	0.01673	ENSMUSG00000024985, ENSMUSG00000025991	Tcf7l2, Cps1	GO_BiologicalProcess
GO:0008589	regulation of smoothened signaling pathway	72	2	0.2	0.01673	ENSMUSG00000030849, ENSMUSG00000032238	Fgfr2, Rora	GO_BiologicalProcess
GO:0010941	regulation of cell death	1455	9	4	0.01681	ENSMUSG00000020484, ENSMUSG00000024985, ENSMUSG00000030849, ENSMUSG00000031805, ENSMUSG00000031887, ENSMUSG00000044005, ENSMUSG00000048756, ENSMUSG00000054263, ENSMUSG00000055737	Xbp1, Tcf7l2, Fgfr2, Jak3, Tradd, Gls2, Foxo3, Lifr, Ghr	GO_BiologicalProcess
GO:1904035	regulation of epithelial cell apoptotic process	73	2	0.2	0.01718	ENSMUSG00000024985, ENSMUSG00000048756	Tcf7l2, Foxo3	GO_BiologicalProcess
GO:0031960	response to corticosteroid	73	2	0.2	0.01718	ENSMUSG00000001670, ENSMUSG00000076441	Tat, Ass1	GO_BiologicalProcess
GO:0030073	insulin secretion	199	3	0.55	0.01736	ENSMUSG00000024985, ENSMUSG00000040612, ENSMUSG00000068184	Tcf7l2, Ildr2, Ndufaf2	GO_BiologicalProcess
GO:1901701	cellular response to oxygen-containing compound	760	6	2.09	0.01749	ENSMUSG00000020484, ENSMUSG00000024985, ENSMUSG00000032238, ENSMUSG00000048756, ENSMUSG00000055737, ENSMUSG00000068184	Xbp1, Tcf7l2, Rora, Foxo3, Ghr, Ndufaf2	GO_BiologicalProcess
GO:0042127	regulation of cell proliferation	1465	9	4.02	0.0175	ENSMUSG00000007038, ENSMUSG00000020484, ENSMUSG00000024921, ENSMUSG00000024985, ENSMUSG00000030849, ENSMUSG00000031805, ENSMUSG00000039197, ENSMUSG00000048756, ENSMUSG00000054263	Neu1, Xbp1, Smarca2, Tcf7l2, Fgfr2, Jak3, Adk, Foxo3, Lifr	GO_BiologicalProcess
GO:0097192	extrinsic apoptotic signaling pathway in absence of ligand	75	2	0.21	0.01807	ENSMUSG00000031805, ENSMUSG00000048756	Jak3, Foxo3	GO_BiologicalProcess
GO:0038034	signal transduction in absence of ligand	75	2	0.21	0.01807	ENSMUSG00000031805, ENSMUSG00000048756	Jak3, Foxo3	GO_BiologicalProcess
GO:0010038	response to metal ion	205	3	0.56	0.01877	ENSMUSG00000001670, ENSMUSG00000032310, ENSMUSG00000076441	Tat, Cyp1a2, Ass1	GO_BiologicalProcess
GO:0050673	epithelial cell proliferation	371	4	1.02	0.01882	ENSMUSG00000020484, ENSMUSG00000024985, ENSMUSG00000030849, ENSMUSG00000039197	Xbp1, Tcf7l2, Fgfr2, Adk	GO_BiologicalProcess
GO:0032941	secretion by tissue	77	2	0.21	0.01899	ENSMUSG00000020484, ENSMUSG00000038745	Xbp1, Nlrp6	GO_BiologicalProcess
GO:0031016	pancreas development	79	2	0.22	0.01993	ENSMUSG00000020484, ENSMUSG00000040612	Xbp1, Ildr2	GO_BiologicalProcess
GO:0042692	muscle cell differentiation	380	4	1.04	0.02035	ENSMUSG00000024921, ENSMUSG00000024985, ENSMUSG00000030849, ENSMUSG00000032238	Smarca2, Tcf7l2, Fgfr2, Rora	GO_BiologicalProcess
GO:1990267	response to transition metal nanoparticle	80	2	0.22	0.0204	ENSMUSG00000001670, ENSMUSG00000076441	Tat, Ass1	GO_BiologicalProcess
GO:0007589	body fluid secretion	81	2	0.22	0.02088	ENSMUSG00000020484, ENSMUSG00000038745	Xbp1, Nlrp6	GO_BiologicalProcess
GO:0002064	epithelial cell development	215	3	0.59	0.02125	ENSMUSG00000019996, ENSMUSG00000020484, ENSMUSG00000030849	Map7, Xbp1, Fgfr2	GO_BiologicalProcess
GO:0006112	energy reserve metabolic process	82	2	0.23	0.02137	ENSMUSG00000024985, ENSMUSG00000025991	Tcf7l2, Cps1	GO_BiologicalProcess
GO:0009725	response to hormone	582	5	1.6	0.02148	ENSMUSG00000001670, ENSMUSG00000020484, ENSMUSG00000032238, ENSMUSG00000055737, ENSMUSG00000076441	Tat, Xbp1, Rora, Ghr, Ass1	GO_BiologicalProcess
GO:0040014	regulation of multicellular organism growth	83	2	0.23	0.02186	ENSMUSG00000030849, ENSMUSG00000055737	Fgfr2, Ghr	GO_BiologicalProcess
GO:0044264	cellular polysaccharide metabolic process	84	2	0.23	0.02235	ENSMUSG00000024985, ENSMUSG00000025991	Tcf7l2, Cps1	GO_BiologicalProcess
GO:0051094	positive regulation of developmental process	1276	8	3.5	0.02239	ENSMUSG00000007038, ENSMUSG00000020484, ENSMUSG00000024985, ENSMUSG00000028399, ENSMUSG00000030849, ENSMUSG00000031887, ENSMUSG00000048756, ENSMUSG00000055737	Neu1, Xbp1, Tcf7l2, Ptprd, Fgfr2, Tradd, Foxo3, Ghr	GO_BiologicalProcess
GO:0061061	muscle structure development	599	5	1.64	0.02396	ENSMUSG00000020484, ENSMUSG00000024921, ENSMUSG00000024985, ENSMUSG00000030849, ENSMUSG00000032238	Xbp1, Smarca2, Tcf7l2, Fgfr2, Rora	GO_BiologicalProcess
GO:0051251	positive regulation of lymphocyte activation	226	3	0.62	0.02419	ENSMUSG00000020484, ENSMUSG00000031805, ENSMUSG00000039197	Xbp1, Jak3, Adk	GO_BiologicalProcess
GO:0046888	negative regulation of hormone secretion	88	2	0.24	0.02437	ENSMUSG00000037098, ENSMUSG00000068184	Rab11fip3, Ndufaf2	GO_BiologicalProcess
GO:0008284	positive regulation of cell proliferation	826	6	2.27	0.02517	ENSMUSG00000020484, ENSMUSG00000024985, ENSMUSG00000030849, ENSMUSG00000031805, ENSMUSG00000039197, ENSMUSG00000054263	Xbp1, Tcf7l2, Fgfr2, Jak3, Adk, Lifr	GO_BiologicalProcess
GO:0001568	blood vessel development	611	5	1.68	0.02583	ENSMUSG00000001870, ENSMUSG00000020484, ENSMUSG00000024985, ENSMUSG00000030849, ENSMUSG00000032238	Ltbp1, Xbp1, Tcf7l2, Fgfr2, Rora	GO_BiologicalProcess
GO:0030111	regulation of Wnt signaling pathway	235	3	0.65	0.02675	ENSMUSG00000024985, ENSMUSG00000030849, ENSMUSG00000048756	Tcf7l2, Fgfr2, Foxo3	GO_BiologicalProcess
GO:0044723	single-organism carbohydrate metabolic process	414	4	1.14	0.02682	ENSMUSG00000007038, ENSMUSG00000024985, ENSMUSG00000025991, ENSMUSG00000032238	Neu1, Tcf7l2, Cps1, Rora	GO_BiologicalProcess
GO:0042102	positive regulation of T cell proliferation	93	2	0.26	0.027	ENSMUSG00000031805, ENSMUSG00000039197	Jak3, Adk	GO_BiologicalProcess
GO:0042981	regulation of apoptotic process	1323	8	3.63	0.0271	ENSMUSG00000020484, ENSMUSG00000024985, ENSMUSG00000030849, ENSMUSG00000031805, ENSMUSG00000031887, ENSMUSG00000044005, ENSMUSG00000048756, ENSMUSG00000054263	Xbp1, Tcf7l2, Fgfr2, Jak3, Tradd, Gls2, Foxo3, Lifr	GO_BiologicalProcess
GO:0050665	hydrogen peroxide biosynthetic process	10	1	0.03	0.02713	ENSMUSG00000032310	Cyp1a2	GO_BiologicalProcess
GO:0071600	otic vesicle morphogenesis	10	1	0.03	0.02713	ENSMUSG00000030849	Fgfr2	GO_BiologicalProcess
GO:0097090	presynaptic membrane organization	10	1	0.03	0.02713	ENSMUSG00000028399	Ptprd	GO_BiologicalProcess
GO:0031017	exocrine pancreas development	10	1	0.03	0.02713	ENSMUSG00000020484	Xbp1	GO_BiologicalProcess
GO:0006105	succinate metabolic process	10	1	0.03	0.02713	ENSMUSG00000055737	Ghr	GO_BiologicalProcess
GO:0043101	purine-containing compound salvage	10	1	0.03	0.02713	ENSMUSG00000039197	Adk	GO_BiologicalProcess
GO:0046085	adenosine metabolic process	10	1	0.03	0.02713	ENSMUSG00000039197	Adk	GO_BiologicalProcess
GO:0060484	lung-associated mesenchyme development	10	1	0.03	0.02713	ENSMUSG00000030849	Fgfr2	GO_BiologicalProcess
GO:1901142	insulin metabolic process	10	1	0.03	0.02713	ENSMUSG00000024985	Tcf7l2	GO_BiologicalProcess
GO:0051798	positive regulation of hair follicle development	10	1	0.03	0.02713	ENSMUSG00000031887	Tradd	GO_BiologicalProcess
GO:0060174	limb bud formation	10	1	0.03	0.02713	ENSMUSG00000030849	Fgfr2	GO_BiologicalProcess
GO:0060485	mesenchyme development	237	3	0.65	0.02733	ENSMUSG00000024985, ENSMUSG00000030849, ENSMUSG00000052133	Tcf7l2, Fgfr2, Sema5b	GO_BiologicalProcess
GO:0046620	regulation of organ growth	94	2	0.26	0.02754	ENSMUSG00000024985, ENSMUSG00000030849	Tcf7l2, Fgfr2	GO_BiologicalProcess
GO:0044236	multicellular organism metabolic process	94	2	0.26	0.02754	ENSMUSG00000001870, ENSMUSG00000055737	Ltbp1, Ghr	GO_BiologicalProcess
GO:0048608	reproductive structure development	419	4	1.15	0.02787	ENSMUSG00000019996, ENSMUSG00000024985, ENSMUSG00000030849, ENSMUSG00000048756	Map7, Tcf7l2, Fgfr2, Foxo3	GO_BiologicalProcess
GO:0016358	dendrite development	239	3	0.66	0.02793	ENSMUSG00000028399, ENSMUSG00000034813, ENSMUSG00000069729	Ptprd, Grip1, Arid1b	GO_BiologicalProcess
GO:1904019	epithelial cell apoptotic process	95	2	0.26	0.02809	ENSMUSG00000024985, ENSMUSG00000048756	Tcf7l2, Foxo3	GO_BiologicalProcess
GO:0044262	cellular carbohydrate metabolic process	240	3	0.66	0.02823	ENSMUSG00000024985, ENSMUSG00000025991, ENSMUSG00000032238	Tcf7l2, Cps1, Rora	GO_BiologicalProcess
GO:0048545	response to steroid hormone	241	3	0.66	0.02853	ENSMUSG00000001670, ENSMUSG00000032238, ENSMUSG00000076441	Tat, Rora, Ass1	GO_BiologicalProcess
GO:0061458	reproductive system development	423	4	1.16	0.02872	ENSMUSG00000019996, ENSMUSG00000024985, ENSMUSG00000030849, ENSMUSG00000048756	Map7, Tcf7l2, Fgfr2, Foxo3	GO_BiologicalProcess
GO:0002694	regulation of leukocyte activation	423	4	1.16	0.02872	ENSMUSG00000020484, ENSMUSG00000031805, ENSMUSG00000032238, ENSMUSG00000039197	Xbp1, Jak3, Rora, Adk	GO_BiologicalProcess
GO:0043067	regulation of programmed cell death	1339	8	3.68	0.02885	ENSMUSG00000020484, ENSMUSG00000024985, ENSMUSG00000030849, ENSMUSG00000031805, ENSMUSG00000031887, ENSMUSG00000044005, ENSMUSG00000048756, ENSMUSG00000054263	Xbp1, Tcf7l2, Fgfr2, Jak3, Tradd, Gls2, Foxo3, Lifr	GO_BiologicalProcess
GO:0045926	negative regulation of growth	243	3	0.67	0.02914	ENSMUSG00000024921, ENSMUSG00000024985, ENSMUSG00000052133	Smarca2, Tcf7l2, Sema5b	GO_BiologicalProcess
GO:0030282	bone mineralization	97	2	0.27	0.02919	ENSMUSG00000024985, ENSMUSG00000030849	Tcf7l2, Fgfr2	GO_BiologicalProcess
GO:0005976	polysaccharide metabolic process	97	2	0.27	0.02919	ENSMUSG00000024985, ENSMUSG00000025991	Tcf7l2, Cps1	GO_BiologicalProcess
GO:0048640	negative regulation of developmental growth	98	2	0.27	0.02974	ENSMUSG00000024985, ENSMUSG00000052133	Tcf7l2, Sema5b	GO_BiologicalProcess
GO:0006334	nucleosome assembly	98	2	0.27	0.02974	ENSMUSG00000024921, ENSMUSG00000039485	Smarca2, Tspyl4	GO_BiologicalProcess
GO:0002377	immunoglobulin production	98	2	0.27	0.02974	ENSMUSG00000020484, ENSMUSG00000089704	Xbp1, Galnt2	GO_BiologicalProcess
GO:0021860	pyramidal neuron development	11	1	0.03	0.0298	ENSMUSG00000030849	Fgfr2	GO_BiologicalProcess
GO:0061179	negative regulation of insulin secretion involved in cellular response to glucose stimulus	11	1	0.03	0.0298	ENSMUSG00000068184	Ndufaf2	GO_BiologicalProcess
GO:0009404	toxin metabolic process	11	1	0.03	0.0298	ENSMUSG00000032310	Cyp1a2	GO_BiologicalProcess
GO:0046689	response to mercury ion	11	1	0.03	0.0298	ENSMUSG00000001670	Tat	GO_BiologicalProcess
GO:0033327	Leydig cell differentiation	11	1	0.03	0.0298	ENSMUSG00000019996	Map7	GO_BiologicalProcess
GO:0036315	cellular response to sterol	11	1	0.03	0.0298	ENSMUSG00000032238	Rora	GO_BiologicalProcess
GO:0042635	positive regulation of hair cycle	11	1	0.03	0.0298	ENSMUSG00000031887	Tradd	GO_BiologicalProcess
GO:0008595	anterior/posterior axis specification, embryo	11	1	0.03	0.0298	ENSMUSG00000055799	Tcf7l1	GO_BiologicalProcess
GO:0007351	tripartite regional subdivision	11	1	0.03	0.0298	ENSMUSG00000055799	Tcf7l1	GO_BiologicalProcess
GO:0022404	molting cycle process	99	2	0.27	0.0303	ENSMUSG00000030849, ENSMUSG00000031887	Fgfr2, Tradd	GO_BiologicalProcess
GO:0022405	hair cycle process	99	2	0.27	0.0303	ENSMUSG00000030849, ENSMUSG00000031887	Fgfr2, Tradd	GO_BiologicalProcess
GO:0090090	negative regulation of canonical Wnt signaling pathway	99	2	0.27	0.0303	ENSMUSG00000024985, ENSMUSG00000048756	Tcf7l2, Foxo3	GO_BiologicalProcess
GO:0001942	hair follicle development	99	2	0.27	0.0303	ENSMUSG00000030849, ENSMUSG00000031887	Fgfr2, Tradd	GO_BiologicalProcess
GO:0030072	peptide hormone secretion	248	3	0.68	0.03069	ENSMUSG00000024985, ENSMUSG00000040612, ENSMUSG00000068184	Tcf7l2, Ildr2, Ndufaf2	GO_BiologicalProcess
GO:0071333	cellular response to glucose stimulus	100	2	0.27	0.03087	ENSMUSG00000024985, ENSMUSG00000068184	Tcf7l2, Ndufaf2	GO_BiologicalProcess
GO:0040008	regulation of growth	643	5	1.77	0.03125	ENSMUSG00000024921, ENSMUSG00000024985, ENSMUSG00000030849, ENSMUSG00000052133, ENSMUSG00000055737	Smarca2, Tcf7l2, Fgfr2, Sema5b, Ghr	GO_BiologicalProcess
GO:0098773	skin epidermis development	101	2	0.28	0.03144	ENSMUSG00000030849, ENSMUSG00000031887	Fgfr2, Tradd	GO_BiologicalProcess
GO:1903038	negative regulation of leukocyte cell-cell adhesion	101	2	0.28	0.03144	ENSMUSG00000031805, ENSMUSG00000076441	Jak3, Ass1	GO_BiologicalProcess
GO:0007548	sex differentiation	251	3	0.69	0.03164	ENSMUSG00000019996, ENSMUSG00000024985, ENSMUSG00000048756	Map7, Tcf7l2, Foxo3	GO_BiologicalProcess
GO:0050793	regulation of developmental process	2299	13	6.31	0.03186	ENSMUSG00000007038, ENSMUSG00000020484, ENSMUSG00000022272, ENSMUSG00000024985, ENSMUSG00000028399, ENSMUSG00000030849, ENSMUSG00000031805, ENSMUSG00000031887, ENSMUSG00000032238, ENSMUSG00000048756, ENSMUSG00000052133, ENSMUSG00000055737, ENSMUSG00000055799	Neu1, Xbp1, Myo10, Tcf7l2, Ptprd, Fgfr2, Jak3, Tradd, Rora, Foxo3, Sema5b, Ghr, Tcf7l1	GO_BiologicalProcess
GO:0071326	cellular response to monosaccharide stimulus	102	2	0.28	0.03201	ENSMUSG00000024985, ENSMUSG00000068184	Tcf7l2, Ndufaf2	GO_BiologicalProcess
GO:0071331	cellular response to hexose stimulus	102	2	0.28	0.03201	ENSMUSG00000024985, ENSMUSG00000068184	Tcf7l2, Ndufaf2	GO_BiologicalProcess
GO:0008202	steroid metabolic process	253	3	0.69	0.03228	ENSMUSG00000025479, ENSMUSG00000032238, ENSMUSG00000032310	Cyp2e1, Rora, Cyp1a2	GO_BiologicalProcess
GO:0021859	pyramidal neuron differentiation	12	1	0.03	0.03246	ENSMUSG00000030849	Fgfr2	GO_BiologicalProcess
GO:0016558	protein import into peroxisome matrix	12	1	0.03	0.03246	ENSMUSG00000002763	Pex6	GO_BiologicalProcess
GO:0042762	regulation of sulfur metabolic process	12	1	0.03	0.03246	ENSMUSG00000024985	Tcf7l2	GO_BiologicalProcess
GO:0042976	activation of Janus kinase activity	12	1	0.03	0.03246	ENSMUSG00000055737	Ghr	GO_BiologicalProcess
GO:0006531	aspartate metabolic process	12	1	0.03	0.03246	ENSMUSG00000076441	Ass1	GO_BiologicalProcess
GO:0046479	glycosphingolipid catabolic process	12	1	0.03	0.03246	ENSMUSG00000007038	Neu1	GO_BiologicalProcess
GO:0045346	regulation of MHC class II biosynthetic process	12	1	0.03	0.03246	ENSMUSG00000020484	Xbp1	GO_BiologicalProcess
GO:0060396	growth hormone receptor signaling pathway	12	1	0.03	0.03246	ENSMUSG00000055737	Ghr	GO_BiologicalProcess
GO:0048755	branching morphogenesis of a nerve	12	1	0.03	0.03246	ENSMUSG00000030849	Fgfr2	GO_BiologicalProcess
GO:2000188	regulation of cholesterol homeostasis	12	1	0.03	0.03246	ENSMUSG00000032238	Rora	GO_BiologicalProcess
GO:0060525	prostate glandular acinus development	12	1	0.03	0.03246	ENSMUSG00000030849	Fgfr2	GO_BiologicalProcess
GO:2000291	regulation of myoblast proliferation	12	1	0.03	0.03246	ENSMUSG00000007038	Neu1	GO_BiologicalProcess
GO:0001542	ovulation from ovarian follicle	12	1	0.03	0.03246	ENSMUSG00000048756	Foxo3	GO_BiologicalProcess
GO:0009081	branched-chain amino acid metabolic process	12	1	0.03	0.03246	ENSMUSG00000055737	Ghr	GO_BiologicalProcess
GO:0060502	epithelial cell proliferation involved in lung morphogenesis	12	1	0.03	0.03246	ENSMUSG00000030849	Fgfr2	GO_BiologicalProcess
GO:0045625	regulation of T-helper 1 cell differentiation	12	1	0.03	0.03246	ENSMUSG00000031805	Jak3	GO_BiologicalProcess
GO:0009263	deoxyribonucleotide biosynthetic process	12	1	0.03	0.03246	ENSMUSG00000039197	Adk	GO_BiologicalProcess
GO:0071378	cellular response to growth hormone stimulus	12	1	0.03	0.03246	ENSMUSG00000055737	Ghr	GO_BiologicalProcess
GO:0009215	purine deoxyribonucleoside triphosphate metabolic process	12	1	0.03	0.03246	ENSMUSG00000039197	Adk	GO_BiologicalProcess
GO:0070255	regulation of mucus secretion	12	1	0.03	0.03246	ENSMUSG00000038745	Nlrp6	GO_BiologicalProcess
GO:1901298	regulation of hydrogen peroxide-mediated programmed cell death	12	1	0.03	0.03246	ENSMUSG00000048756	Foxo3	GO_BiologicalProcess
GO:0044724	single-organism carbohydrate catabolic process	103	2	0.28	0.03259	ENSMUSG00000007038, ENSMUSG00000025991	Neu1, Cps1	GO_BiologicalProcess
GO:0071705	nitrogen compound transport	652	5	1.79	0.0329	ENSMUSG00000020484, ENSMUSG00000024131, ENSMUSG00000024985, ENSMUSG00000040612, ENSMUSG00000068184	Xbp1, Slc3a1, Tcf7l2, Ildr2, Ndufaf2	GO_BiologicalProcess
GO:0042476	odontogenesis	104	2	0.29	0.03317	ENSMUSG00000024985, ENSMUSG00000030849	Tcf7l2, Fgfr2	GO_BiologicalProcess
GO:0002790	peptide secretion	256	3	0.7	0.03326	ENSMUSG00000024985, ENSMUSG00000040612, ENSMUSG00000068184	Tcf7l2, Ildr2, Ndufaf2	GO_BiologicalProcess
GO:0046700	heterocycle catabolic process	256	3	0.7	0.03326	ENSMUSG00000028011, ENSMUSG00000031549, ENSMUSG00000090124	Tdo2, Ido2, Ugt1a6a	GO_BiologicalProcess
GO:0002696	positive regulation of leukocyte activation	256	3	0.7	0.03326	ENSMUSG00000020484, ENSMUSG00000031805, ENSMUSG00000039197	Xbp1, Jak3, Adk	GO_BiologicalProcess
GO:0003279	cardiac septum development	105	2	0.29	0.03376	ENSMUSG00000001870, ENSMUSG00000030849	Ltbp1, Fgfr2	GO_BiologicalProcess
GO:0045165	cell fate commitment	259	3	0.71	0.03425	ENSMUSG00000024985, ENSMUSG00000030849, ENSMUSG00000032238	Tcf7l2, Fgfr2, Rora	GO_BiologicalProcess
GO:0002682	regulation of immune system process	1131	7	3.11	0.03427	ENSMUSG00000020484, ENSMUSG00000028399, ENSMUSG00000031805, ENSMUSG00000032238, ENSMUSG00000038745, ENSMUSG00000039197, ENSMUSG00000048756	Xbp1, Ptprd, Jak3, Rora, Nlrp6, Adk, Foxo3	GO_BiologicalProcess
GO:0010561	negative regulation of glycoprotein biosynthetic process	13	1	0.04	0.03512	ENSMUSG00000031805	Jak3	GO_BiologicalProcess
GO:0043371	negative regulation of CD4-positive, alpha-beta T cell differentiation	13	1	0.04	0.03512	ENSMUSG00000031805	Jak3	GO_BiologicalProcess
GO:0070307	lens fiber cell development	13	1	0.04	0.03512	ENSMUSG00000030849	Fgfr2	GO_BiologicalProcess
GO:0005783	endoplasmic reticulum	1481	13	3.95	0.00011	ENSMUSG00000020484, ENSMUSG00000025479, ENSMUSG00000026623, ENSMUSG00000032310, ENSMUSG00000034813, ENSMUSG00000040612, ENSMUSG00000054545, ENSMUSG00000076441, ENSMUSG00000089943, ENSMUSG00000090124, ENSMUSG00000090145, ENSMUSG00000090165, ENSMUSG00000090175	Xbp1, Cyp2e1, Lpgat1, Cyp1a2, Grip1, Ildr2, Ugt1a6a, Ass1, Ugt1a5, Ugt1a6a, Ugt1a6b, Ugt1a10, Ugt1a9	GO_CellularComponent
GO:0016514	SWI/SNF complex	13	2	0.03	0.00053	ENSMUSG00000024921, ENSMUSG00000069729	Smarca2, Arid1b	GO_CellularComponent
GO:0071565	nBAF complex	14	2	0.04	0.00062	ENSMUSG00000024921, ENSMUSG00000069729	Smarca2, Arid1b	GO_CellularComponent
GO:0005739	mitochondrion	1702	12	4.54	0.00146	ENSMUSG00000001670, ENSMUSG00000001870, ENSMUSG00000024131, ENSMUSG00000025479, ENSMUSG00000025991, ENSMUSG00000044005, ENSMUSG00000048756, ENSMUSG00000054545, ENSMUSG00000055737, ENSMUSG00000068184, ENSMUSG00000076441, ENSMUSG00000090124	Tat, Ltbp1, Slc3a1, Cyp2e1, Cps1, Gls2, Foxo3, Ugt1a6a, Ghr, Ndufaf2, Ass1, Ugt1a6a	GO_CellularComponent
GO:0043235	receptor complex	319	4	0.85	0.01028	ENSMUSG00000031887, ENSMUSG00000039115, ENSMUSG00000054263, ENSMUSG00000055737	Tradd, Itga9, Lifr, Ghr	GO_CellularComponent
GO:0044429	mitochondrial part	737	6	1.96	0.0133	ENSMUSG00000024131, ENSMUSG00000025991, ENSMUSG00000044005, ENSMUSG00000054545, ENSMUSG00000076441, ENSMUSG00000090124	Slc3a1, Cps1, Gls2, Ugt1a6a, Ass1, Ugt1a6a	GO_CellularComponent
GO:0031966	mitochondrial membrane	543	5	1.45	0.01459	ENSMUSG00000024131, ENSMUSG00000025991, ENSMUSG00000054545, ENSMUSG00000076441, ENSMUSG00000090124	Slc3a1, Cps1, Ugt1a6a, Ass1, Ugt1a6a	GO_CellularComponent
GO:0005740	mitochondrial envelope	585	5	1.56	0.0195	ENSMUSG00000024131, ENSMUSG00000025991, ENSMUSG00000054545, ENSMUSG00000076441, ENSMUSG00000090124	Slc3a1, Cps1, Ugt1a6a, Ass1, Ugt1a6a	GO_CellularComponent
GO:0016020	membrane	8990	32	23.96	0.01959	ENSMUSG00000002763, ENSMUSG00000007038, ENSMUSG00000019996, ENSMUSG00000020484, ENSMUSG00000022272, ENSMUSG00000024131, ENSMUSG00000025479, ENSMUSG00000025991, ENSMUSG00000026623, ENSMUSG00000028399, ENSMUSG00000029338, ENSMUSG00000030849, ENSMUSG00000031805, ENSMUSG00000031887, ENSMUSG00000032310, ENSMUSG00000034813, ENSMUSG00000037098, ENSMUSG00000038745, ENSMUSG00000039115, ENSMUSG00000040612,…	Pex6, Neu1, Map7, Xbp1, Myo10, Slc3a1, Cyp2e1, Cps1, Lpgat1, Ptprd, Antxr2, Fgfr2, Jak3, Tradd, Cyp1a2, Grip1, Rab11fip3, Nlrp6, Itga9, Ildr2, Ldlrad3, Foxo3, Sema5b, Lifr, Ugt1a6a, Ghr, Ndufaf2, Ass1, Galnt2, Ugt1a6a, Ugt1a10, Ugt1a9	GO_CellularComponent
GO:0005743	mitochondrial inner membrane	400	4	1.07	0.0218	ENSMUSG00000024131, ENSMUSG00000025991, ENSMUSG00000054545, ENSMUSG00000090124	Slc3a1, Cps1, Ugt1a6a, Ugt1a6a	GO_CellularComponent
GO:0043025	neuronal cell body	610	5	1.63	0.02289	ENSMUSG00000001870, ENSMUSG00000022272, ENSMUSG00000034813, ENSMUSG00000055737, ENSMUSG00000076441	Ltbp1, Myo10, Grip1, Ghr, Ass1	GO_CellularComponent
GO:0001527	microfibril	11	1	0.03	0.02893	ENSMUSG00000001870	Ltbp1	GO_CellularComponent
GO:0070852	cell body fiber	11	1	0.03	0.02893	ENSMUSG00000076441	Ass1	GO_CellularComponent
GO:0019866	organelle inner membrane	441	4	1.18	0.02979	ENSMUSG00000024131, ENSMUSG00000025991, ENSMUSG00000054545, ENSMUSG00000090124	Slc3a1, Cps1, Ugt1a6a, Ugt1a6a	GO_CellularComponent
GO:0071564	npBAF complex	12	1	0.03	0.03152	ENSMUSG00000024921	Smarca2	GO_CellularComponent
GO:0061702	inflammasome complex	13	1	0.03	0.03411	ENSMUSG00000038745	Nlrp6	GO_CellularComponent
GO:0055037	recycling endosome	110	2	0.29	0.0348	ENSMUSG00000034813, ENSMUSG00000037098	Grip1, Rab11fip3	GO_CellularComponent
GO:0044297	cell body	686	5	1.83	0.03548	ENSMUSG00000001870, ENSMUSG00000022272, ENSMUSG00000034813, ENSMUSG00000055737, ENSMUSG00000076441	Ltbp1, Myo10, Grip1, Ghr, Ass1	GO_CellularComponent
GO:0043205	fibril	15	1	0.04	0.03925	ENSMUSG00000001870	Ltbp1	GO_CellularComponent
GO:0044421	extracellular region part	3638	15	9.7	0.04948	ENSMUSG00000001870, ENSMUSG00000007038, ENSMUSG00000020051, ENSMUSG00000024131, ENSMUSG00000030849, ENSMUSG00000037098, ENSMUSG00000054263, ENSMUSG00000054545, ENSMUSG00000055737, ENSMUSG00000076441, ENSMUSG00000089704, ENSMUSG00000090124, ENSMUSG00000090145, ENSMUSG00000090165, ENSMUSG00000090175	Ltbp1, Neu1, Pah, Slc3a1, Fgfr2, Rab11fip3, Lifr, Ugt1a6a, Ghr, Ass1, Galnt2, Ugt1a6a, Ugt1a6b, Ugt1a10, Ugt1a9	GO_CellularComponent
GO:0015020	glucuronosyltransferase activity	92	7	0.25	5.2e-09	ENSMUSG00000054545, ENSMUSG00000089704, ENSMUSG00000089943, ENSMUSG00000090124, ENSMUSG00000090145, ENSMUSG00000090165, ENSMUSG00000090175	Ugt1a6a, Galnt2, Ugt1a5, Ugt1a6a, Ugt1a6b, Ugt1a10, Ugt1a9	GO_MolecularFunction
GO:0046982	protein heterodimerization activity	497	9	1.35	6.7e-06	ENSMUSG00000020484, ENSMUSG00000024131, ENSMUSG00000054263, ENSMUSG00000054545, ENSMUSG00000089943, ENSMUSG00000090124, ENSMUSG00000090145, ENSMUSG00000090165, ENSMUSG00000090175	Xbp1, Slc3a1, Lifr, Ugt1a6a, Ugt1a5, Ugt1a6a, Ugt1a6b, Ugt1a10, Ugt1a9	GO_MolecularFunction
GO:0016597	amino acid binding	61	4	0.17	2.2e-05	ENSMUSG00000001670, ENSMUSG00000020051, ENSMUSG00000028011, ENSMUSG00000076441	Tat, Pah, Tdo2, Ass1	GO_MolecularFunction
GO:0042803	protein homodimerization activity	766	10	2.07	3.4e-05	ENSMUSG00000020051, ENSMUSG00000030849, ENSMUSG00000037098, ENSMUSG00000054545, ENSMUSG00000055737, ENSMUSG00000089943, ENSMUSG00000090124, ENSMUSG00000090145, ENSMUSG00000090165, ENSMUSG00000090175	Pah, Fgfr2, Rab11fip3, Ugt1a6a, Ghr, Ugt1a5, Ugt1a6a, Ugt1a6b, Ugt1a10, Ugt1a9	GO_MolecularFunction
GO:0008013	beta-catenin binding	84	4	0.23	7.9e-05	ENSMUSG00000024985, ENSMUSG00000032238, ENSMUSG00000048756, ENSMUSG00000055799	Tcf7l2, Rora, Foxo3, Tcf7l1	GO_MolecularFunction
GO:0020037	heme binding	119	4	0.32	0.0003	ENSMUSG00000025479, ENSMUSG00000028011, ENSMUSG00000031549, ENSMUSG00000032310	Cyp2e1, Tdo2, Ido2, Cyp1a2	GO_MolecularFunction
GO:0001047	core promoter binding	171	4	0.46	0.0012	ENSMUSG00000020484, ENSMUSG00000024985, ENSMUSG00000032238, ENSMUSG00000048756	Xbp1, Tcf7l2, Rora, Foxo3	GO_MolecularFunction
GO:0032403	protein complex binding	859	8	2.32	0.0021	ENSMUSG00000002763, ENSMUSG00000022272, ENSMUSG00000025991, ENSMUSG00000031887, ENSMUSG00000039115, ENSMUSG00000054545, ENSMUSG00000090124, ENSMUSG00000090145	Pex6, Myo10, Cps1, Tradd, Itga9, Ugt1a6a, Ugt1a6a, Ugt1a6b	GO_MolecularFunction
GO:0005496	steroid binding	94	3	0.25	0.0021	ENSMUSG00000032238, ENSMUSG00000090165, ENSMUSG00000090175	Rora, Ugt1a10, Ugt1a9	GO_MolecularFunction
GO:0016702	oxidoreductase activity, acting on single donors with incorporation of molecular oxygen, incorporation of two atoms of oxygen	27	2	0.07	0.0024	ENSMUSG00000028011, ENSMUSG00000031549	Tdo2, Ido2	GO_MolecularFunction
GO:0001221	transcription cofactor binding	32	2	0.09	0.0034	ENSMUSG00000032238, ENSMUSG00000048756	Rora, Foxo3	GO_MolecularFunction
GO:0016712	oxidoreductase activity, acting on paired donors, with incorporation or reduction of molecular oxygen, reduced flavin or flavoprotein as one donor, and incorporation of one atom of oxygen	35	2	0.09	0.004	ENSMUSG00000025479, ENSMUSG00000032310	Cyp2e1, Cyp1a2	GO_MolecularFunction
GO:0005504	fatty acid binding	36	2	0.1	0.0043	ENSMUSG00000090165, ENSMUSG00000090175	Ugt1a10, Ugt1a9	GO_MolecularFunction
GO:0019838	growth factor binding	133	3	0.36	0.0056	ENSMUSG00000001870, ENSMUSG00000030849, ENSMUSG00000054263	Ltbp1, Fgfr2, Lifr	GO_MolecularFunction
GO:0019900	kinase binding	653	6	1.77	0.0082	ENSMUSG00000024985, ENSMUSG00000031887, ENSMUSG00000048756, ENSMUSG00000055737, ENSMUSG00000090165, ENSMUSG00000090175	Tcf7l2, Tradd, Foxo3, Ghr, Ugt1a10, Ugt1a9	GO_MolecularFunction
GO:0005524	ATP binding	1354	9	3.66	0.0099	ENSMUSG00000002763, ENSMUSG00000022272, ENSMUSG00000024921, ENSMUSG00000025991, ENSMUSG00000030849, ENSMUSG00000031805, ENSMUSG00000038745, ENSMUSG00000039197, ENSMUSG00000076441	Pex6, Myo10, Smarca2, Cps1, Fgfr2, Jak3, Nlrp6, Adk, Ass1	GO_MolecularFunction
GO:0005080	protein kinase C binding	56	2	0.15	0.0101	ENSMUSG00000090165, ENSMUSG00000090175	Ugt1a10, Ugt1a9	GO_MolecularFunction
GO:0005506	iron ion binding	168	3	0.45	0.0106	ENSMUSG00000020051, ENSMUSG00000025479, ENSMUSG00000032310	Pah, Cyp2e1, Cyp1a2	GO_MolecularFunction
GO:0019901	protein kinase binding	591	5	1.6	0.0215	ENSMUSG00000024985, ENSMUSG00000048756, ENSMUSG00000055737, ENSMUSG00000090165, ENSMUSG00000090175	Tcf7l2, Foxo3, Ghr, Ugt1a10, Ugt1a9	GO_MolecularFunction
GO:0004896	cytokine receptor activity	85	2	0.23	0.0222	ENSMUSG00000054263, ENSMUSG00000055737	Lifr, Ghr	GO_MolecularFunction
GO:0003824	catalytic activity	5470	29	14.8	0.0235	ENSMUSG00000001670, ENSMUSG00000002763, ENSMUSG00000007038, ENSMUSG00000020051, ENSMUSG00000022272, ENSMUSG00000024131, ENSMUSG00000024921, ENSMUSG00000025479, ENSMUSG00000025991, ENSMUSG00000026623, ENSMUSG00000028011, ENSMUSG00000028399, ENSMUSG00000030849, ENSMUSG00000031549, ENSMUSG00000031805, ENSMUSG00000032310, ENSMUSG00000039197, ENSMUSG00000039480, ENSMUSG00000044005, ENSMUSG00000054545,…	Tat, Pex6, Neu1, Pah, Myo10, Slc3a1, Smarca2, Cyp2e1, Cps1, Lpgat1, Tdo2, Ptprd, Fgfr2, Ido2, Jak3, Cyp1a2, Adk, Nt5dc1, Gls2, Ugt1a6a, Ndufaf2, Camkmt, Ass1, Galnt2, Ugt1a5, Ugt1a6a, Ugt1a6b, Ugt1a10, Ugt1a9	GO_MolecularFunction
GO:0018636	phenanthrene 9,10-monooxygenase activity	10	1	0.03	0.0267	ENSMUSG00000025479	Cyp2e1	GO_MolecularFunction
GO:0019955	cytokine binding	95	2	0.26	0.0273	ENSMUSG00000001870, ENSMUSG00000054263	Ltbp1, Lifr	GO_MolecularFunction
GO:0046872	metal ion binding	3334	15	9.02	0.0282	ENSMUSG00000001870, ENSMUSG00000020051, ENSMUSG00000025479, ENSMUSG00000025991, ENSMUSG00000028011, ENSMUSG00000029338, ENSMUSG00000031549, ENSMUSG00000032238, ENSMUSG00000032310, ENSMUSG00000037098, ENSMUSG00000039115, ENSMUSG00000039197, ENSMUSG00000039480, ENSMUSG00000055991, ENSMUSG00000089704	Ltbp1, Pah, Cyp2e1, Cps1, Tdo2, Antxr2, Ido2, Rora, Cyp1a2, Rab11fip3, Itga9, Adk, Nt5dc1, Zkscan5, Galnt2	GO_MolecularFunction
GO:0016884	carbon-nitrogen ligase activity, with glutamine as amido-N-donor	11	1	0.03	0.0294	ENSMUSG00000025991	Cps1	GO_MolecularFunction
GO:0043169	cation binding	3371	15	9.12	0.0308	ENSMUSG00000001870, ENSMUSG00000020051, ENSMUSG00000025479, ENSMUSG00000025991, ENSMUSG00000028011, ENSMUSG00000029338, ENSMUSG00000031549, ENSMUSG00000032238, ENSMUSG00000032310, ENSMUSG00000037098, ENSMUSG00000039115, ENSMUSG00000039197, ENSMUSG00000039480, ENSMUSG00000055991, ENSMUSG00000089704	Ltbp1, Pah, Cyp2e1, Cps1, Tdo2, Antxr2, Ido2, Rora, Cyp1a2, Rab11fip3, Itga9, Adk, Nt5dc1, Zkscan5, Galnt2	GO_MolecularFunction
GO:0015643	toxic substance binding	12	1	0.03	0.032	ENSMUSG00000076441	Ass1	GO_MolecularFunction
GO:0030159	receptor signaling complex scaffold activity	12	1	0.03	0.032	ENSMUSG00000034813	Grip1	GO_MolecularFunction
GO:0008253	5'-nucleotidase activity	12	1	0.03	0.032	ENSMUSG00000039480	Nt5dc1	GO_MolecularFunction
GO:0001223	transcription coactivator binding	12	1	0.03	0.032	ENSMUSG00000032238	Rora	GO_MolecularFunction
GO:0042277	peptide binding	257	3	0.7	0.0324	ENSMUSG00000038745, ENSMUSG00000048058, ENSMUSG00000055737	Nlrp6, Ldlrad3, Ghr	GO_MolecularFunction
GO:0016595	glutamate binding	13	1	0.04	0.0346	ENSMUSG00000025991	Cps1	GO_MolecularFunction
GO:0070016	armadillo repeat domain binding	13	1	0.04	0.0346	ENSMUSG00000024985	Tcf7l2	GO_MolecularFunction
GO:0001222	transcription corepressor binding	13	1	0.04	0.0346	ENSMUSG00000032238	Rora	GO_MolecularFunction
GO:0045295	gamma-catenin binding	13	1	0.04	0.0346	ENSMUSG00000024985	Tcf7l2	GO_MolecularFunction
GO:0008252	nucleotidase activity	14	1	0.04	0.0372	ENSMUSG00000039480	Nt5dc1	GO_MolecularFunction
GO:0001046	core promoter sequence-specific DNA binding	113	2	0.31	0.0376	ENSMUSG00000024985, ENSMUSG00000032238	Tcf7l2, Rora	GO_MolecularFunction
GO:0033218	amide binding	279	3	0.76	0.0398	ENSMUSG00000038745, ENSMUSG00000048058, ENSMUSG00000055737	Nlrp6, Ldlrad3, Ghr	GO_MolecularFunction
GO:0016725	oxidoreductase activity, acting on CH or CH2 groups	15	1	0.04	0.0399	ENSMUSG00000032310	Cyp1a2	GO_MolecularFunction
GO:0001085	RNA polymerase II transcription factor binding	118	2	0.32	0.0407	ENSMUSG00000020484, ENSMUSG00000024985	Xbp1, Tcf7l2	GO_MolecularFunction
GO:0005102	receptor binding	1466	8	3.97	0.0424	ENSMUSG00000019996, ENSMUSG00000024985, ENSMUSG00000028399, ENSMUSG00000031805, ENSMUSG00000031887, ENSMUSG00000034813, ENSMUSG00000052133, ENSMUSG00000054263	Map7, Tcf7l2, Ptprd, Jak3, Tradd, Grip1, Sema5b, Lifr	GO_MolecularFunction
GO:0050431	transforming growth factor beta binding	16	1	0.04	0.0425	ENSMUSG00000001870	Ltbp1	GO_MolecularFunction
GO:0035257	nuclear hormone receptor binding	122	2	0.33	0.0432	ENSMUSG00000024985, ENSMUSG00000034813	Tcf7l2, Grip1	GO_MolecularFunction
GO:0004653	polypeptide N-acetylgalactosaminyltransferase activity	17	1	0.05	0.045	ENSMUSG00000089704	Galnt2	GO_MolecularFunction
GO:0044877	macromolecular complex binding	1422	12	3.85	0.0461	ENSMUSG00000002763, ENSMUSG00000022272, ENSMUSG00000024921, ENSMUSG00000024985, ENSMUSG00000025991, ENSMUSG00000031887, ENSMUSG00000039115, ENSMUSG00000048756, ENSMUSG00000054545, ENSMUSG00000055799, ENSMUSG00000090124, ENSMUSG00000090145	Pex6, Myo10, Smarca2, Tcf7l2, Cps1, Tradd, Itga9, Foxo3, Ugt1a6a, Tcf7l1, Ugt1a6a, Ugt1a6b	GO_MolecularFunction
GO:0035259	glucocorticoid receptor binding	18	1	0.05	0.0476	ENSMUSG00000034813	Grip1	GO_MolecularFunction
GO:0004713	protein tyrosine kinase activity	130	2	0.35	0.0484	ENSMUSG00000030849, ENSMUSG00000031805	Fgfr2, Jak3	GO_MolecularFunction
GO:0016810	hydrolase activity, acting on carbon-nitrogen (but not peptide) bonds	130	2	0.35	0.0484	ENSMUSG00000025991, ENSMUSG00000044005	Cps1, Gls2	GO_MolecularFunction
