# Supplementary material for: Hepatic gene body hypermethylation is a shared epigenetic signature of murine longevity
Source: PLoS Genet. 2018 Nov 21;14(11):e1007766. doi: 10.1371/journal.pgen.1007766 (PMC6281273; doi:10.1371/journal.pgen.1007766)
Supplement: S12 Table — (XLSX) [file pgen.1007766.s025.xlsx]

## Sheet: S12 Table
S12 Table. List of age-related DMRs in three mouse strains.
DMR	Chromosome	Start	End	Closest overlapping Gene	Ensembl.ID	Average methylation under Young_C3HB6F1	Average methylation under Old_C3HB6F1	Average methylation under Young_UM-HET3	Average methylation under Old_UM-HET3	Average methylation under Young_Prop1	Average methylation under Old_Prop1	Significant
Chr1:9644456-9649376	1	9644456	9649376	null		69.0516	57.514	70.269	62.6484	72.0982	60.5652	UM-HET3
Chr1:9648591-9651302	1	9648591	9651302	null		76.5377	62.9306	72.9299	59.5338	74.9867	63.9909	C3HB6F1 and UM-HET3
Chr1:12701408-12704078	1	12701408	12704078	Sulf1	ENSMUSG00000016918	89.2894	87.473	89.8859	85.8453	90.5	80.3878	UM-HET3
Chr1:13099100-13103576	1	13099100	13103576	null		68.1027	80.3362	77.0535	75.5548	76.2151	80.9747	UM-HET3
Chr1:13240326-13244775	1	13240326	13244775	Ncoa2	ENSMUSG00000005886	56.9238	60.0902	64.8892	53.6969	55.168	52.8564	UM-HET3
Chr1:13312749-13316306	1	13312749	13316306	Ncoa2	ENSMUSG00000005886	63.2916	63.5343	58.1441	64.0355	68.1475	56.8699	UM-HET3
Chr1:13529876-13531150	1	13529876	13531150	null		79.7377	74.9587	78.5099	68.3106	85.4166	75.1293	UM-HET3
Chr1:13574650-13576951	1	13574650	13576951	Tram1	ENSMUSG00000025935	32.5277	29.9497	39.5514	37.4086	41.9749	30.0626	UM-HET3
Chr1:13638010-13644877	1	13638010	13644877	Lactb2	ENSMUSG00000025937	76.813	74.211	80.5538	81.0933	82.3932	68.3748	UM-HET3
Chr1:14161727-14166197	1	14161727	14166197	null		63.2411	75.213	71.9447	71.7002	68.772	68.6554	UM-HET3
Chr1:15605314-15615795	1	15605314	15615795	Kcnb2	ENSMUSG00000092083	52.2078	46.9126	57.2657	46.9524	62.3345	45.6106	UM-HET3 and Prop1
Chr1:16292471-16295310	1	16292471	16295310	Stau2	ENSMUSG00000025920	62.9282	67.3888	64.0879	74.2563	59.1761	62.3757	UM-HET3
Chr1:16294540-16300633	1	16294540	16300633	Stau2	ENSMUSG00000025920	70.4575	77.5316	72.0785	82.6157	71.3968	73.3017	UM-HET3
Chr1:19784154-19795751	1	19784154	19795751	null		69.1602	80.1422	76.2907	78.3782	76.4977	78.7506	UM-HET3
Chr1:21070848-21074112	1	21070848	21074112	Tram2	ENSMUSG00000041779	77.8356	77.5518	72.0917	73.1249	69.6366	58.4	UM-HET3
Chr1:21073161-21075334	1	21073161	21075334	Tram2	ENSMUSG00000041779	79.3521	84.872	75.5675	80.4809	76.9921	63.5056	UM-HET3
Chr1:21123641-21125696	1	21123641	21125696	null		47.3924	52.0151	43.5536	50.478	56.7453	42.0821	UM-HET3
Chr1:21247567-21251176	1	21247567	21251176	Gsta3	ENSMUSG00000025934	43.2276	44.1009	47.5169	38.6314	46.5495	36.1387	UM-HET3
Chr1:21249699-21253158	1	21249699	21253158	Gsta3	ENSMUSG00000025934	51.6769	50.6004	53.6062	46.7851	51.2638	40.9638	UM-HET3
Chr1:21254749-21260214	1	21254749	21260214	Gsta3	ENSMUSG00000025934	66.0525	63.2552	64.9159	62.9042	68.0889	53.4046	UM-HET3
Chr1:21257154-21261430	1	21257154	21261430	Gsta3	ENSMUSG00000025934	66.1893	65.7317	69.5116	64.8128	71.3463	52.7025	UM-HET3
Chr1:21260215-21263560	1	21260215	21263560	Gsta3	ENSMUSG00000025934	65.7194	65.6323	68.1882	64.4162	68.1887	53.8253	UM-HET3
Chr1:21261435-21265694	1	21261435	21265694	Gsta3	ENSMUSG00000025934	66.2094	63.6675	65.6278	64.1208	62.2751	51.9163	UM-HET3
Chr1:21265695-21270322	1	21265695	21270322	Gsta3	ENSMUSG00000025934	45.9643	31.1498	39.6854	32.6903	38.8623	33.5329	UM-HET3
Chr1:21301032-21327054	1	21301032	21327054	null		75.0902	76.8639	79.9626	80.0419	74.3964	63.9094	UM-HET3
Chr1:24513391-24525316	1	24513391	24525316	Col19a1	ENSMUSG00000026141	69.2778	79.3069	74.3754	79.9495	73.4631	73.7423	UM-HET3
Chr1:24703410-24706959	1	24703410	24706959	Lmbrd1	ENSMUSG00000073725	70.4128	77.737	69.1159	79.8029	72.4626	76.1055	UM-HET3
Chr1:25177784-25180419	1	25177784	25180419	Bai3	ENSMUSG00000033569	55.5321	65.2479	63.0737	77.5899	69.4475	72.5138	UM-HET3
Chr1:25603645-25614208	1	25603645	25614208	Bai3	ENSMUSG00000033569	66.7252	68.7309	67.8491	80.0848	69.5794	73.8519	UM-HET3
Chr1:30344146-30357033	1	30344146	30357033	null		72.4672	71.0552	66.9709	80.1106	69.9845	73.0166	UM-HET3
Chr1:31014479-31018652	1	31014479	31018652	null		48.263	48.0797	47.5949	45.494	52.0813	39.377	UM-HET3
Chr1:33753773-33755130	1	33753773	33755130	Bag2	ENSMUSG00000042215	58.0533	45.3716	57.8858	51.3999	61.6966	54.5098	UM-HET3
Chr1:33754578-33755999	1	33754578	33755999	Bag2	ENSMUSG00000042215	45.0843	33.7406	46.6272	31.0532	47.7801	48.0574	C3HB6F1 and UM-HET3
Chr1:34236668-34237767	1	34236668	34237767	Dst	ENSMUSG00000026131	13.0825	13.394	26.1557	12.1699	8.16666	11.1685	UM-HET3
Chr1:34238451-34240240	1	34238451	34240240	Dst	ENSMUSG00000026131	50.6134	52.0077	50.4252	45.4698	61.972	37.8731	UM-HET3
Chr1:34239491-34241085	1	34239491	34241085	Dst	ENSMUSG00000026131	69.1648	65.9534	64.5764	59.8116	73.0662	54.4435	UM-HET3
Chr1:34297808-34298976	1	34297808	34298976	Dst	ENSMUSG00000026131	74.31	71.1927	71.4904	69.5681	82.3582	71.2075	UM-HET3
Chr1:34298662-34299751	1	34298662	34299751	Dst	ENSMUSG00000026131	76.4778	69.9126	72.4543	67.3255	82.7443	70.6679	UM-HET3
Chr1:34304262-34306627	1	34304262	34306627	Dst	ENSMUSG00000026131	81.0559	76.2766	79.7151	71.2439	88.6353	72.9076	UM-HET3
Chr1:34305650-34307414	1	34305650	34307414	Dst	ENSMUSG00000026131	72.7564	52.9718	69.6943	48.1941	81.9984	55.5245	Common to all strains
Chr1:34306636-34308141	1	34306636	34308141	Dst	ENSMUSG00000026131	84.4975	63.4907	80.0794	56.939	85.4762	65.8953	Common to all strains
Chr1:36030981-36038972	1	36030981	36038972	null		85.3673	77.6983	89.7219	85.7923	76.1723	55.442	UM-HET3
Chr1:36038394-36040602	1	36038394	36040602	null		83.6566	73.5659	89.6615	83.3437	82.5728	60.6004	UM-HET3
Chr1:36098900-36102462	1	36098900	36102462	Hs6st1	ENSMUSG00000045216	68.7381	72.9912	72.2539	73.8366	74.3551	60.8876	UM-HET3
Chr1:36269046-36269655	1	36269046	36269655	Neurl3	ENSMUSG00000047180	37.1278	38.6067	42.3127	39.5536	48.1708	35.189	UM-HET3
Chr1:36766377-36768771	1	36766377	36768771	Zap70	ENSMUSG00000026117	58.3777	61.2217	56.5876	66.7008	58.5431	60.5872	UM-HET3
Chr1:36779230-36781545	1	36779230	36781545	Zap70	ENSMUSG00000026117	60.1571	54.8516	63.377	56.5803	71.2782	52.9473	UM-HET3
Chr1:36780661-36782078	1	36780661	36782078	Zap70	ENSMUSG00000026117	49.434	28.9767	57.4638	31.1217	66.1185	32.75	Common to all strains
Chr1:36781586-36784271	1	36781586	36784271	Zap70	ENSMUSG00000026117	56.7499	42.7273	62.0715	42.5612	69.2193	43.1978	Common to all strains
Chr1:38449531-38451713	1	38449531	38451713	Aff3	ENSMUSG00000037138	73.3679	80.8462	79.3166	74.868	79.4951	67.4337	UM-HET3
Chr1:39042071-39047924	1	39042071	39047924	null		78.791	90.8903	85.7181	87.258	75.0377	81.7337	UM-HET3
Chr1:39085746-39087610	1	39085746	39087610	null		73.3846	73.7908	79.7682	69.9599	80.6196	70.2498	UM-HET3
Chr1:39099503-39103794	1	39099503	39103794	null		67.0173	65.2322	70.8322	57.0599	71.0426	59.905	UM-HET3 and Prop1
Chr1:39102838-39105510	1	39102838	39105510	null		63.3428	58.0246	69.0528	54.9426	73.0225	58.6208	UM-HET3 and Prop1
Chr1:39104003-39106651	1	39104003	39106651	null		60.2216	50.8497	56.6615	55.3398	65.0147	52.1104	UM-HET3
Chr1:39282903-39284941	1	39282903	39284941	Npas2	ENSMUSG00000026077	71.683	73.6359	74.9654	72.2766	85.3054	71.1992	UM-HET3
Chr1:39284269-39285650	1	39284269	39285650	Npas2	ENSMUSG00000026077	50.9684	40.1537	49.888	41.0803	75.8598	39.2398	C3HB6F1 and Prop1
Chr1:39284942-39287190	1	39284942	39287190	Npas2	ENSMUSG00000026077	66.3411	57.8596	64.5957	59.4597	82.4561	57.5457	UM-HET3
Chr1:39324112-39326346	1	39324112	39326346	Npas2	ENSMUSG00000026077	68.9794	61.7798	71.5126	63.5201	74.8154	59.7683	UM-HET3
Chr1:39324984-39327607	1	39324984	39327607	Npas2	ENSMUSG00000026077	65.6914	64.1188	72.5918	66.7616	73.6632	62.5553	UM-HET3
Chr1:39432318-39435588	1	39432318	39435588	Tbc1d8	ENSMUSG00000003134	43.9477	44.1565	43.3701	51.4482	51.0164	39.3784	UM-HET3
Chr1:39607052-39610926	1	39607052	39610926	null		58.2163	59.9666	71.2943	68.5793	64.4607	53.8903	UM-HET3
Chr1:40160314-40162492	1	40160314	40162492	null		65.3359	62.1939	68.2305	62.128	73.8931	60.0691	UM-HET3
Chr1:40225388-40228536	1	40225388	40228536	Il1r1	ENSMUSG00000026072	48.0132	54.9286	46.0672	53.0321	43.9989	30.0398	UM-HET3
Chr1:40233542-40238763	1	40233542	40238763	Il1r1	ENSMUSG00000026072	66.1171	76.411	65.8498	76.0342	65.6146	63.6145	UM-HET3
Chr1:40266081-40268737	1	40266081	40268737	Il1r1	ENSMUSG00000026072	49.5395	63.2328	53.1792	58.6772	48.7995	58.9602	UM-HET3
Chr1:40815031-40819375	1	40815031	40819375	Tmem182	ENSMUSG00000079588	69.8087	81.5222	76.9605	79.4544	74.9916	77.1487	UM-HET3
Chr1:42538102-42539643	1	42538102	42539643	null		80.0681	75.5521	77.048	82.2932	73.5675	85.4782	UM-HET3
Chr1:42539147-42540248	1	42539147	42540248	null		83.432	76.6662	77.4688	83.9446	73.5837	84.8659	UM-HET3
Chr1:43754964-43759609	1	43754964	43759609	Uxs1	ENSMUSG00000057363	79.3494	90.9279	83.3702	84.5106	85.7221	85.5974	UM-HET3
Chr1:49835562-49849237	1	49835562	49849237	null		77.5395	78.4674	73.8703	85.0522	77.657	80.5685	UM-HET3
Chr1:51509954-51512260	1	51509954	51512260	null		79.5557	80.3049	84.6178	82.758	84.5166	72.7997	UM-HET3
Chr1:51510822-51513997	1	51510822	51513997	null		57.8064	56.6148	65.2948	57.3115	65.129	52.0232	UM-HET3
Chr1:51740403-51743347	1	51740403	51743347	null		64.3466	56.5136	60.5294	56.0214	62.9215	45.2757	UM-HET3
Chr1:51819448-51821859	1	51819448	51821859	Myo1b	ENSMUSG00000018417	70.6571	63.6544	73.5004	64.3852	70.7401	60.2848	UM-HET3
Chr1:51820638-51822879	1	51820638	51822879	Myo1b	ENSMUSG00000018417	51.3356	55.4384	59.8922	47.625	58.5098	44.8491	UM-HET3
Chr1:51877177-51879860	1	51877177	51879860	Myo1b	ENSMUSG00000018417	59.8649	58.1267	64.1383	57.5079	61.7141	41.324	UM-HET3
Chr1:51878886-51881750	1	51878886	51881750	Myo1b	ENSMUSG00000018417	49.3035	43.3808	49.6406	45.2317	50.0337	31.0065	UM-HET3
Chr1:51879874-51883024	1	51879874	51883024	Myo1b	ENSMUSG00000018417	44.9121	38.0365	43.0398	39.9916	48.0616	31.2705	UM-HET3
Chr1:51882041-51885223	1	51882041	51885223	Myo1b	ENSMUSG00000018417	58.3824	48.5525	58.638	54.4158	62.3828	45.3792	UM-HET3
Chr1:51883100-51887092	1	51883100	51887092	Myo1b	ENSMUSG00000018417	81.2449	75.1698	82.5204	80.2196	83.7493	70.4173	UM-HET3
Chr1:51885482-51888368	1	51885482	51888368	Myo1b	ENSMUSG00000018417	81.1139	80.7208	81.6504	78.0363	80.4304	69.3606	UM-HET3
Chr1:51887093-51890377	1	51887093	51890377	Myo1b	ENSMUSG00000018417	68.329	69.7455	73.4683	73.3045	68.6517	55.1487	UM-HET3
Chr1:51888404-51891465	1	51888404	51891465	Myo1b	ENSMUSG00000018417	70.1808	64.5856	71.5533	68.1825	67.2811	55.642	UM-HET3
Chr1:51890390-51892710	1	51890390	51892710	Myo1b	ENSMUSG00000018417	61.1531	51.8311	56.4131	55.8092	62.7862	48.8858	UM-HET3
Chr1:51891596-51893956	1	51891596	51893956	Myo1b	ENSMUSG00000018417	35.7	38.5744	35.7967	38.9604	45.5854	28.7921	UM-HET3
Chr1:52845555-52849072	1	52845555	52849072	Hibch	ENSMUSG00000041426	58.0643	58.3566	60.8166	50.3823	66.6033	55.8274	UM-HET3 and Prop1
Chr1:54541791-54548052	1	54541791	54548052	Pgap1	ENSMUSG00000073678	71.5383	59.5348	66.0387	65.4783	70.0371	57.5894	UM-HET3
Chr1:55169883-55172280	1	55169883	55172280	Rftn2	ENSMUSG00000025978	43.8226	35.0418	46.079	42.7438	50.1828	36.4351	UM-HET3
Chr1:55171457-55173292	1	55171457	55173292	Rftn2	ENSMUSG00000025978	49.2107	32.9518	49.7072	44.2237	55.1731	32.6477	C3HB6F1 and Prop1
Chr1:55172297-55176025	1	55172297	55176025	Rftn2	ENSMUSG00000025978	54.1907	47.9456	56.4788	51.1646	63.4409	44.5623	UM-HET3
Chr1:56925772-56929357	1	56925772	56929357	Satb2	ENSMUSG00000038331	79.688	83.1221	75.1648	87.098	78.18	82.9617	UM-HET3
Chr1:57365820-57369739	1	57365820	57369739	null		55.5424	57.9361	62.3048	56.8179	61.0082	49.0722	UM-HET3
Chr1:57369740-57374468	1	57369740	57374468	null		85.3259	84.9456	86.6132	87.3083	81.2648	67.1057	UM-HET3
Chr1:58030646-58033597	1	58030646	58033597	Aox1	ENSMUSG00000063558	56.9025	52.5229	63.8443	60.0637	57.6038	43.4017	UM-HET3
Chr1:58032065-58035436	1	58032065	58035436	Aox1	ENSMUSG00000063558	79.6621	75.4819	80.9114	79.9576	76.0546	57.8929	UM-HET3
Chr1:58033598-58037566	1	58033598	58037566	Aox1	ENSMUSG00000063558	81.7586	75.1798	80.7825	78.2868	77.6675	61.198	UM-HET3
Chr1:58035585-58041523	1	58035585	58041523	Aox1	ENSMUSG00000063558	88.9155	87.405	87.531	88.0263	88.1918	72.3959	UM-HET3
Chr1:58071084-58073567	1	58071084	58073567	Aox1	ENSMUSG00000063558	65.9536	70.4182	71.6567	74.9562	63.8201	53.06	UM-HET3
Chr1:58114041-58117655	1	58114041	58117655	Aox3	ENSMUSG00000064294	56.8146	55.6712	62.529	57.6653	55.2636	35.445	UM-HET3
Chr1:58116129-58119839	1	58116129	58119839	Aox3	ENSMUSG00000064294	80.8383	78.8381	82.8879	81.2291	74.805	54.2747	UM-HET3
Chr1:58345506-58347782	1	58345506	58347782	Aox3l1	ENSMUSG00000079554	66.9096	64.4913	69.3896	56.7641	72.4442	61.2288	UM-HET3
Chr1:58419426-58422668	1	58419426	58422668	Clk1	ENSMUSG00000026034	28.5433	27.5712	33.1687	27.2617	39.2967	25.7384	UM-HET3
Chr1:58715176-58719147	1	58715176	58719147	Cflar	ENSMUSG00000026031	47.6749	51.5484	52.6705	54.3431	54.4703	44.0897	UM-HET3
Chr1:59110075-59112763	1	59110075	59112763	Tmem237	ENSMUSG00000038079	69.9861	72.3464	76.5	64.237	78.6663	68.5915	UM-HET3 and Prop1
Chr1:59175651-59179573	1	59175651	59179573	Als2	ENSMUSG00000026024	80.4601	78.0825	84.2938	72.5279	86.911	79.268	UM-HET3
Chr1:59270005-59272212	1	59270005	59272212	Cdk15	ENSMUSG00000026023	83.9822	86.7244	75.456	87.1607	82.4967	80.9763	UM-HET3
Chr1:59339174-59342516	1	59339174	59342516	Cdk15	ENSMUSG00000026023	75.139	89.204	77.0763	81.7504	74.6923	80.7731	UM-HET3
Chr1:59363362-59365139	1	59363362	59365139	null		74.8187	85.8853	80.8947	80.7254	78.3659	81.5044	UM-HET3
Chr1:59380726-59383118	1	59380726	59383118	null		57.8491	51.0018	59.6255	52.0536	63.8858	50.9411	UM-HET3
Chr1:59381531-59384597	1	59381531	59384597	null		59.1196	51.9132	60.219	54.2169	64.9326	52.9508	UM-HET3
Chr1:59383119-59387491	1	59383119	59387491	null		53.0229	52.0634	58.3441	55.8146	66.2096	51.6427	UM-HET3
Chr1:59385022-59389437	1	59385022	59389437	null		36.7107	34.7701	53.8704	41.6908	60.8751	37.4841	UM-HET3 and Prop1
Chr1:59387790-59391338	1	59387790	59391338	null		49.3534	45.8668	65.1191	51.7297	70.5537	49.8958	UM-HET3 and Prop1
Chr1:59389438-59393001	1	59389438	59393001	null		68.6992	68.9987	75.0553	69.4307	78.2395	66.8651	UM-HET3
Chr1:59435807-59437406	1	59435807	59437406	null		53.1535	50.9817	50.1076	47.2311	65.9282	45.6753	UM-HET3
Chr1:59436938-59439776	1	59436938	59439776	null		49.0134	48.8763	52.1167	47.3243	57.8085	45.0329	UM-HET3
Chr1:60668464-60671729	1	60668464	60671729	null		45.1243	42.6986	49.645	36.6968	40.4061	40.8532	UM-HET3
Chr1:60822973-60827523	1	60822973	60827523	null		63.8134	65.7143	59.9694	66.4679	55.5465	44.882	UM-HET3
Chr1:60824650-60829980	1	60824650	60829980	null		61.3238	63.2572	56.0713	63.4952	54.4355	44.0914	UM-HET3
Chr1:61417560-61419817	1	61417560	61419817	null		60.7125	71.2057	63.1329	75.8236	64.8776	63.8369	C3HB6F1 and UM-HET3
Chr1:62464828-62468351	1	62464828	62468351	Pard3b	ENSMUSG00000052062	44.4807	42.7507	50.5986	35.9817	48.441	38.9522	UM-HET3
Chr1:62728766-62732278	1	62728766	62732278	Nrp2	ENSMUSG00000025969	67.9916	71.2872	75.3593	63.9793	75.1975	62.4596	UM-HET3
Chr1:62730033-62733860	1	62730033	62733860	Nrp2	ENSMUSG00000025969	75.5603	75.3845	82.737	68.6503	80.6081	74.6102	UM-HET3
Chr1:62747266-62749801	1	62747266	62749801	Nrp2	ENSMUSG00000025969	51.029	53.9668	55.1466	49.2522	59.6731	43.7917	UM-HET3
Chr1:62765347-62767435	1	62765347	62767435	Nrp2	ENSMUSG00000025969	74.3174	89.3492	77.2158	88.6552	74.5793	78.7516	C3HB6F1 and UM-HET3
Chr1:62766530-62767895	1	62766530	62767895	Nrp2	ENSMUSG00000025969	65.2915	88.1006	64.6288	86.9566	64.4435	70.3409	C3HB6F1 and UM-HET3
Chr1:62767436-62769164	1	62767436	62769164	Nrp2	ENSMUSG00000025969	83.9304	95.6906	80.5393	91.5787	83.1246	84.5027	C3HB6F1 and UM-HET3
Chr1:62776421-62778966	1	62776421	62778966	Nrp2	ENSMUSG00000025969	45.9915	38.8334	51.4899	45.1003	55.7375	42.2469	UM-HET3
Chr1:62792794-62795756	1	62792794	62795756	Nrp2	ENSMUSG00000025969	56.2848	74.227	56.8152	71.518	54.2187	58.5351	C3HB6F1 and UM-HET3
Chr1:62794556-62796282	1	62794556	62796282	Nrp2	ENSMUSG00000025969	32.4236	67.6351	32.1559	53.0241	27.338	33.3713	C3HB6F1 and UM-HET3
Chr1:62795786-62798790	1	62795786	62798790	Nrp2	ENSMUSG00000025969	58.8818	83.5456	57.3785	71.0412	54.2507	59.4664	C3HB6F1 and UM-HET3
Chr1:62874067-62876176	1	62874067	62876176	null		82.5113	88.88	80.7001	91.3965	81.6041	82.2462	UM-HET3
Chr1:63135996-63139734	1	63135996	63139734	Gm11602	ENSMUSG00000084799	77.1595	81.2285	78.964	74.2976	73.9505	63.7114	UM-HET3
Chr1:63191439-63195190	1	63191439	63195190	Gpr1	ENSMUSG00000046856	67.5067	64.4982	70.8205	68.558	76.1051	65.6068	UM-HET3
Chr1:63264748-63266898	1	63264748	63266898	Gm11608	ENSMUSG00000087561	43.8463	45.0656	48.4176	37.9864	50.4006	44.773	UM-HET3
Chr1:63267670-63269714	1	63267670	63269714	Gm11608	ENSMUSG00000087561	33.6271	31.3942	28.1217	42.9124	35.6707	35.5186	UM-HET3
Chr1:63308694-63312270	1	63308694	63312270	Zdbf2	ENSMUSG00000027520	58.3239	58.8369	69.1762	57.4282	56.7586	56.6241	UM-HET3
Chr1:64077283-64080725	1	64077283	64080725	Klf7	ENSMUSG00000025959	80.8904	93.5756	90.0005	89.7429	77.6034	81.7327	UM-HET3
Chr1:64714685-64719705	1	64714685	64719705	Ccnyl1	ENSMUSG00000070871	81.205	81.7618	85.1474	82.0878	81.6574	68.5055	UM-HET3
Chr1:64732986-64735281	1	64732986	64735281	Fzd5	ENSMUSG00000045005	87.2454	94.2325	81.5169	89.7609	77.4989	88.646	UM-HET3
Chr1:64735399-64736127	1	64735399	64736127	Fzd5	ENSMUSG00000045005	66.6143	81.7438	75.1656	76.2934	74.848	81.7283	UM-HET3
Chr1:64735795-64736655	1	64735795	64736655	Fzd5	ENSMUSG00000045005	22.7667	43.8894	29.8158	30.9661	29.0801	36.1424	UM-HET3
Chr1:67141101-67151936	1	67141101	67151936	Cps1	ENSMUSG00000025991	50.4992	57.042	54.9686	54.5261	55.8654	44.7563	UM-HET3
Chr1:68788156-68817648	1	68788156	68817648	Erbb4	ENSMUSG00000062209	74.1989	84.7211	79.4416	85.2405	81.0151	82.1781	UM-HET3
Chr1:69095004-69104917	1	69095004	69104917	Erbb4	ENSMUSG00000062209	71.7873	81.9638	79.5994	81.2641	75.6406	81.4873	UM-HET3
Chr1:69108922-69118884	1	69108922	69118884	Erbb4	ENSMUSG00000062209	70.8899	66.0869	70.9998	71.5903	71.7632	60.5404	UM-HET3
Chr1:70808585-70814338	1	70808585	70814338	Vwc2l	ENSMUSG00000045648	81.1594	82.8881	80.9225	79.8958	79.2826	68.7487	UM-HET3
Chr1:71573616-71576710	1	71573616	71576710	Atic	ENSMUSG00000026192	68.9651	62.3848	75.284	63.7586	73.3322	59.6169	UM-HET3 and Prop1
Chr1:71597347-71599250	1	71597347	71599250	Fn1	ENSMUSG00000026193	79.4545	79.5779	80.8261	80.7202	84.7444	70.3551	UM-HET3
Chr1:71613936-71616766	1	71613936	71616766	Fn1	ENSMUSG00000026193	82.0759	75.4774	80.8439	77.3805	82.709	71.5592	UM-HET3
Chr1:71623541-71625381	1	71623541	71625381	Fn1	ENSMUSG00000026193	70.3187	68.8555	75.8821	75.5515	77.0817	65.3705	UM-HET3
Chr1:71643108-71645408	1	71643108	71645408	Fn1	ENSMUSG00000026193	81.6595	81.0666	77.7883	83.7506	83.732	71.0592	UM-HET3
Chr1:71837131-71838390	1	71837131	71838390	null		25.9717	29.5448	25.4361	25.7472	33.8975	21.7962	UM-HET3
Chr1:71886984-71889583	1	71886984	71889583	null		44.2341	33.0857	40.3915	38.1626	41.8511	33.704	UM-HET3
Chr1:72177683-72179932	1	72177683	72179932	Mreg	ENSMUSG00000039395	70.2781	72.8928	69.3917	70.3169	79.7947	67.1734	UM-HET3
Chr1:72178531-72181377	1	72178531	72181377	Mreg	ENSMUSG00000039395	65.8127	67.0491	64.5231	70.1763	76.2901	65.9816	UM-HET3
Chr1:72623710-72628116	1	72623710	72628116	Smarcal1	ENSMUSG00000039354	79.1995	78.5182	87.7433	79.047	90.8905	79.2279	UM-HET3
Chr1:72626465-72629813	1	72626465	72629813	Smarcal1	ENSMUSG00000039354	79.694	79.0905	86.8657	80.2985	91.0254	80.3368	UM-HET3
Chr1:72640678-72641219	1	72640678	72641219	Ankar	ENSMUSG00000039342	37.9934	44.1266	40.25	54.821	55.5089	49.0312	UM-HET3
Chr1:72640926-72641886	1	72640926	72641886	Ankar	ENSMUSG00000039342	31.2817	37.9645	27.9345	42.62	42.6701	45.1832	UM-HET3
Chr1:72711699-72714225	1	72711699	72714225	Rpl37a	ENSMUSG00000046330	20.5294	23.7744	20.0014	32.3641	20.6235	24.8424	UM-HET3
Chr1:72747001-72752090	1	72747001	72752090	null		70.767	68.9928	78.4347	66.7816	81.6976	71.6779	UM-HET3 and Prop1
Chr1:73911989-73913825	1	73911989	73913825	Tns1	ENSMUSG00000055322	79.4151	89.8915	81.8203	82.7222	85.1459	82.6606	UM-HET3
Chr1:73934461-73938163	1	73934461	73938163	Tns1	ENSMUSG00000055322	59.9043	62.3323	57.5786	58.587	59.83	47.8217	UM-HET3
Chr1:73955913-73958666	1	73955913	73958666	Tns1	ENSMUSG00000055322	61.8669	68.6781	64.792	58.4977	71.8931	58.4591	UM-HET3
Chr1:73957372-73959901	1	73957372	73959901	Tns1	ENSMUSG00000055322	72.8552	76.3792	73.71	70.1215	80.2669	64.5468	UM-HET3
Chr1:74027203-74029299	1	74027203	74029299	Tns1	ENSMUSG00000055322	36.2976	37.1226	34.3251	29.8093	41.5481	23.1644	UM-HET3
Chr1:74028000-74031846	1	74028000	74031846	Tns1	ENSMUSG00000055322	57.1553	59.4767	58.2868	51.218	59.4572	41.0652	UM-HET3
Chr1:74037652-74040473	1	74037652	74040473	Tns1	ENSMUSG00000055322	82.0291	83.014	80.1729	80.7463	82.5961	72.1792	UM-HET3
Chr1:74056805-74060520	1	74056805	74060520	Tns1	ENSMUSG00000055322	56.0366	60.1624	61.2645	52.5346	62.3957	48.4209	UM-HET3
Chr1:74081673-74083779	1	74081673	74083779	Tns1	ENSMUSG00000055322	19.9276	17.1827	22.6444	17.4933	27.0519	16.5819	UM-HET3
Chr1:74192416-74195090	1	74192416	74195090	Cxcr1	ENSMUSG00000048480	77.5652	79.971	82.6627	74.2713	76.9052	66.4577	UM-HET3
Chr1:74237376-74241122	1	74237376	74241122	Arpc2	ENSMUSG00000006304	39.7362	45.9841	35.3021	48.0195	34.2086	42.5261	UM-HET3
Chr1:74333518-74338445	1	74333518	74338445	Pnkd	ENSMUSG00000026179	58.6577	55.5569	59.7626	57.2057	64.5529	50.1406	UM-HET3
Chr1:74389381-74390575	1	74389381	74390575	Ctdsp1	ENSMUSG00000026176	46.165	59.4638	45.7376	59.2786	37.318	44.7649	C3HB6F1 and UM-HET3
Chr1:74390100-74391480	1	74390100	74391480	Ctdsp1	ENSMUSG00000026176	22.7896	28.6723	19.0131	29.8488	12.662	15.9423	UM-HET3
Chr1:74713638-74716571	1	74713638	74716571	Cyp27a1	ENSMUSG00000026170	23.8681	18.4911	24.4454	22.2216	25.4431	15.1153	UM-HET3
Chr1:74714140-74718688	1	74714140	74718688	Cyp27a1	ENSMUSG00000026170	43.2632	33.8022	51.1774	45.4024	51.8776	32.5255	UM-HET3
Chr1:74716572-74721980	1	74716572	74721980	Cyp27a1	ENSMUSG00000026170	31.7468	28.6063	41.8243	36.0742	41.808	29.6094	UM-HET3
Chr1:74738777-74743220	1	74738777	74743220	Prkag3	ENSMUSG00000006542	77.5808	78.5578	70.5516	73.4934	80.7769	70.4282	UM-HET3
Chr1:75152036-75158409	1	75152036	75158409	null		73.6667	88.1058	83.0409	85.4209	79.7047	80.1723	UM-HET3
Chr1:75214938-75216952	1	75214938	75216952	Stk16	ENSMUSG00000026201	47.3286	36.3644	36.0893	32.1396	37.1105	30.3683	UM-HET3
Chr1:75268285-75275096	1	75268285	75275096	Resp18	ENSMUSG00000033061	62.359	74.4012	67.3086	69.9827	65.8893	65.8961	UM-HET3
Chr1:82287440-82288777	1	82287440	82288777	Irs1	ENSMUSG00000055980	53.204	49.4416	61.6777	47.5189	56.695	44.3459	UM-HET3 and Prop1
Chr1:83075031-83077636	1	83075031	83077636	null		45.1107	55.1267	52.6965	51.2835	51.6876	51.4713	UM-HET3
Chr1:83278700-83280764	1	83278700	83280764	Sphkap	ENSMUSG00000026163	71.1619	83.6357	81.387	80.784	76.7317	82.5568	UM-HET3
Chr1:84357584-84363083	1	84357584	84363083	Pid1	ENSMUSG00000045658	68.6997	72.674	71.9911	69.8198	69.7919	55.6756	UM-HET3
Chr1:84708849-84710414	1	84708849	84710414	null		39.4073	49.4111	29.1882	29.6767	24.8003	31.0522	UM-HET3
Chr1:85896820-85900702	1	85896820	85900702	Itm2c	ENSMUSG00000026223	73.5187	71.7769	62.1302	78.4818	65.8227	70.3973	UM-HET3
Chr1:87509452-87511027	1	87509452	87511027	Ngef	ENSMUSG00000026259	61.9905	73.5095	51.4761	56.9551	32.2849	62.1401	C3HB6F1 and Prop1
Chr1:87509780-87513235	1	87509780	87513235	Ngef	ENSMUSG00000026259	67.3249	81.2996	64.4213	72.0444	56.2064	64.9184	UM-HET3
Chr1:87921621-87925410	1	87921621	87925410	Dgkd	ENSMUSG00000070738	68.96	63.0812	70.6724	64.2937	74.46	59.111	UM-HET3
Chr1:87922812-87926246	1	87922812	87926246	Dgkd	ENSMUSG00000070738	70.0377	68.0424	74.2168	69.9414	76.7267	66.4306	UM-HET3
Chr1:88112894-88118590	1	88112894	88118590	Ugt1a10	ENSMUSG00000090165	79.6821	78.8952	76.4507	72.4651	70.1644	55.9597	UM-HET3
Chr1:88114639-88119367	1	88114639	88119367	Ugt1a10	ENSMUSG00000090165	81.876	82.3354	81.3535	79.185	75.5399	51.8356	UM-HET3
Chr1:88118608-88125074	1	88118608	88125074	Ugt1a10	ENSMUSG00000090165	75.9095	77.9534	79.2294	75.2481	76.1963	57.1089	UM-HET3
Chr1:88136989-88145455	1	88136989	88145455	Ugt1a10	ENSMUSG00000090165	58.742	56.9332	63.4889	55.1366	58.6745	46.0104	UM-HET3
Chr1:88140125-88150665	1	88140125	88150665	Ugt1a10	ENSMUSG00000090165	57.2167	55.9921	62.1729	51.6952	59.696	50.2317	UM-HET3
Chr1:88168745-88172162	1	88168745	88172162	Ugt1a10	ENSMUSG00000090165	66.2313	64.6221	73.9087	65.0093	75.3139	55.4723	UM-HET3
Chr1:88171660-88176571	1	88171660	88176571	Ugt1a10	ENSMUSG00000090165	63.1763	65.8419	57.9961	57.5126	61.9611	45.9151	UM-HET3
Chr1:88197785-88202595	1	88197785	88202595	Ugt1a10	ENSMUSG00000090165	72.6464	68.2423	75.9464	64.557	78.7226	68.9075	UM-HET3
Chr1:88326375-88328656	1	88326375	88328656	Trpm8	ENSMUSG00000036251	81.6783	92.6111	82.713	84.9607	88.8157	91.7357	UM-HET3
Chr1:88490814-88493781	1	88490814	88493781	null		45.7254	55.7182	58.6739	48.2787	57.0793	51.5812	UM-HET3
Chr1:88665138-88668860	1	88665138	88668860	null		71.9852	58.6336	68.4153	63.6632	63.9528	64.2657	UM-HET3
Chr1:88757982-88760719	1	88757982	88760719	null		79.0423	83.9944	81.4517	83.248	74.188	62.8765	UM-HET3
Chr1:88759862-88761260	1	88759862	88761260	null		84.2722	88.083	85.3637	84.1989	73.839	63.7668	UM-HET3
Chr1:88958046-88960933	1	88958046	88960933	null		71.1289	73.409	73.0803	71.4746	76.6473	60.3588	UM-HET3
Chr1:89465828-89466823	1	89465828	89466823	Agap1	ENSMUSG00000055013	63.7889	87.3297	71.185	81.3825	56.8394	74.3167	C3HB6F1 and Prop1
Chr1:89466437-89468893	1	89466437	89468893	Agap1	ENSMUSG00000055013	61.4462	80.8329	65.3594	78.8885	53.7073	69.7794	C3HB6F1 and Prop1
Chr1:89615030-89617294	1	89615030	89617294	Agap1	ENSMUSG00000055013	84.3605	85.9567	84.0166	81.999	90.1394	79.0978	UM-HET3
Chr1:89616671-89618372	1	89616671	89618372	Agap1	ENSMUSG00000055013	69.453	67.837	63.95	62.7565	82.4946	59.1243	UM-HET3
Chr1:89617301-89619137	1	89617301	89619137	Agap1	ENSMUSG00000055013	70.5472	73.0333	70.8214	73.1915	80.2788	69.0106	UM-HET3
Chr1:89619870-89622781	1	89619870	89622781	Agap1	ENSMUSG00000055013	67.8377	62.8548	67.9932	62.6803	73.509	57.4398	UM-HET3
Chr1:89667393-89669286	1	89667393	89669286	Agap1	ENSMUSG00000055013	87.6201	87.6152	86.0868	80.9772	88.851	70.2561	UM-HET3
Chr1:89668759-89669985	1	89668759	89669985	Agap1	ENSMUSG00000055013	70.6246	65.621	60.1096	59.0026	71.9046	50.7486	UM-HET3
Chr1:89669986-89670919	1	89669986	89670919	Agap1	ENSMUSG00000055013	38.5597	39.0505	47.0328	29.4909	47.7322	32.4772	UM-HET3 and Prop1
Chr1:89670530-89671549	1	89670530	89671549	Agap1	ENSMUSG00000055013	73.061	73.7541	76.9573	65.2131	77.8101	64.1441	UM-HET3
Chr1:89707892-89710244	1	89707892	89710244	Agap1	ENSMUSG00000055013	79.1823	74.647	78.092	72.0748	76.9238	65.3303	UM-HET3
Chr1:89709128-89711277	1	89709128	89711277	Agap1	ENSMUSG00000055013	69.5861	64.8051	69.5506	64.6412	71.5196	58.0995	UM-HET3
Chr1:89712985-89715036	1	89712985	89715036	Agap1	ENSMUSG00000055013	50.6114	57.4497	66.8179	49.2999	61.7387	50.5837	UM-HET3 and Prop1
Chr1:89714034-89716731	1	89714034	89716731	Agap1	ENSMUSG00000055013	45.9543	50.3053	58.1109	44.8196	54.532	44.8839	UM-HET3
Chr1:89821157-89823595	1	89821157	89823595	Agap1	ENSMUSG00000055013	67.1157	63.6701	73.9758	63.1788	77.5697	69.1271	UM-HET3
Chr1:89822327-89824814	1	89822327	89824814	Agap1	ENSMUSG00000055013	72.9252	70.6177	74.5308	71.6656	81.4321	70.8979	UM-HET3
Chr1:89936489-89939643	1	89936489	89939643	null		34.4492	44.6473	36.8035	44.7176	35.8305	39.8583	UM-HET3
Chr1:89939085-89939959	1	89939085	89939959	null		32.4076	45.4206	31.6174	44.6372	37.6125	40.0846	C3HB6F1 and UM-HET3
Chr1:90208594-90210974	1	90208594	90210974	Cxcr7	ENSMUSG00000044337	75.9788	65.0121	71.2509	72.873	69.065	70.1874	UM-HET3
Chr1:90227627-90229209	1	90227627	90229209	null		55.1476	65.8499	61.2013	63.1495	61.4048	61.1377	UM-HET3
Chr1:90229237-90232199	1	90229237	90232199	null		75.6804	75.6326	78.5424	77.3587	79.744	66.773	UM-HET3
Chr1:90230834-90233404	1	90230834	90233404	null		70.2292	84.2261	74.2093	79.389	78.9282	60.9501	UM-HET3
Chr1:91322071-91323613	1	91322071	91323613	Espnl	ENSMUSG00000049515	61.3198	59.7974	70.487	60.5343	72.9018	61.8399	UM-HET3
Chr1:91428328-91430886	1	91428328	91430886	Per2	ENSMUSG00000055866	79.9198	77.2021	84.82	82.7115	81.645	69.3421	UM-HET3
Chr1:91439097-91442976	1	91439097	91442976	Per2	ENSMUSG00000055866	46.6976	50.2735	54.0386	50.6156	56.8377	45.0937	UM-HET3
Chr1:91440839-91444376	1	91440839	91444376	Per2	ENSMUSG00000055866	56.7403	56.0478	60.8964	65.2887	60.1025	42.9954	UM-HET3
Chr1:91443063-91445401	1	91443063	91445401	Per2	ENSMUSG00000055866	65.9905	60.9952	66.2383	72.1587	64.0888	39.8598	UM-HET3
Chr1:91444377-91446021	1	91444377	91446021	Per2	ENSMUSG00000055866	58.1854	54.5942	59.8125	62.1519	62.8607	36.3331	UM-HET3
Chr1:91445416-91446827	1	91445416	91446827	Per2	ENSMUSG00000055866	38.2823	33.8258	44.8394	43.801	44.8224	31.3664	UM-HET3
Chr1:91463469-91466277	1	91463469	91466277	null		45.2541	50.2838	51.3542	53.3848	55.4694	43.2719	UM-HET3
Chr1:91821592-91824272	1	91821592	91824272	Twist2	ENSMUSG00000007805	43.9613	49.8593	49.4731	46.0357	51.6869	40.5346	UM-HET3
Chr1:91893163-91895630	1	91893163	91895630	null		80.0909	74.1132	77.7221	74.2007	77.2904	64.7365	UM-HET3
Chr1:92791056-92794142	1	92791056	92794142	null		56.2402	66.7931	62.8153	61.8015	57.4499	65.4086	UM-HET3
Chr1:93132911-93137736	1	93132911	93137736	Agxt	ENSMUSG00000026272	36.9938	26.7766	38.2552	30.5873	43.2899	37.7986	UM-HET3
Chr1:93425214-93429747	1	93425214	93429747	Hdlbp	ENSMUSG00000034088	80.8017	84.3702	82.7168	83.0503	85.7264	74.2188	UM-HET3
Chr1:93427385-93431164	1	93427385	93431164	Hdlbp	ENSMUSG00000034088	84.7553	87.6643	83.4819	85.2362	86.9626	75.191	UM-HET3
Chr1:94079330-94080771	1	94079330	94080771	null		48.4416	36.8672	51.6977	51.7971	50.0903	50.1139	UM-HET3
Chr1:95340376-95353491	1	95340376	95353491	null		79.1385	85.8544	79.9474	90.5024	83.4459	84.1518	UM-HET3
Chr1:96513133-96523349	1	96513133	96523349	null		71.9386	69.4328	74.5445	70.1544	72.5399	62.4697	UM-HET3
Chr1:104991705-104994256	1	104991705	104994256	Cdh20	ENSMUSG00000050840	49.0903	55.7545	35.6875	52.1789	65.9474	74.2662	UM-HET3
Chr1:104993956-104995135	1	104993956	104995135	Cdh20	ENSMUSG00000050840	40.15	35.4902	24.2078	43.2264	58.4352	70.6536	UM-HET3 and Prop1
Chr1:104994283-105001849	1	104994283	105001849	Cdh20	ENSMUSG00000050840	68.867	58.5007	59.0843	66.597	75.9273	80.8024	UM-HET3
Chr1:105111505-105119590	1	105111505	105119590	null		54.5971	56.5163	56.5221	54.5379	65.8183	54.5123	UM-HET3
Chr1:105349442-105355258	1	105349442	105355258	Rnf152	ENSMUSG00000047496	63.4383	74.512	68.7854	75.8015	68.2058	72.1449	UM-HET3
Chr1:105996498-105999148	1	105996498	105999148	Zcchc2	ENSMUSG00000038866	56.8491	46.8844	53.4203	54.4778	63.0487	42.7452	UM-HET3
Chr1:105998426-106000607	1	105998426	106000607	Zcchc2	ENSMUSG00000038866	73.5148	64.8344	70.5618	69.7357	76.7216	64.3374	UM-HET3
Chr1:106069700-106072714	1	106069700	106072714	null		43.2017	53.4843	44.1034	46.3287	47.4212	45.0888	UM-HET3
Chr1:106275141-106280729	1	106275141	106280729	Phlpp1	ENSMUSG00000044340	72.4134	74.09	76.8659	72.9122	80.1462	66.5395	UM-HET3
Chr1:111483314-111509996	1	111483314	111509996	null		63.429	68.9631	64.403	78.474	68.8256	71.819	UM-HET3
Chr1:114988351-115010364	1	114988351	115010364	null		57.7564	68.8774	66.4525	70.3946	65.5358	70.3636	UM-HET3
Chr1:116889145-116918011	1	116889145	116918011	null		66.9925	64.4884	75.5314	63.2162	50.2197	50.2523	UM-HET3
Chr1:116905504-116925207	1	116905504	116925207	null		66.106	67.273	72.1594	62.0806	42.9417	44.2633	UM-HET3
Chr1:119300242-119302618	1	119300242	119302618	null		58.5944	52.1681	59.8609	52.9694	65.5095	54.4902	UM-HET3
Chr1:119639877-119645976	1	119639877	119645976	Epb4.1l5	ENSMUSG00000026383	51.7912	46.1213	48.9737	50.685	55.2961	43.6115	UM-HET3
Chr1:120057891-120062639	1	120057891	120062639	Sctr	ENSMUSG00000026387	60.9799	57.335	61.282	57.1335	69.1017	54.5699	UM-HET3
Chr1:120061567-120064450	1	120061567	120064450	Sctr	ENSMUSG00000026387	50.2627	54.4801	50.8674	47.3199	60.2615	48.5294	UM-HET3
Chr1:120110052-120112988	1	120110052	120112988	Dbi	ENSMUSG00000026385	79.0357	78.208	81.3762	78.217	82.8113	69.08	UM-HET3
Chr1:120114984-120118312	1	120114984	120118312	Dbi	ENSMUSG00000026385	44.113	57.3233	51.549	50.4651	56.5971	59.2596	UM-HET3
Chr1:120266083-120273858	1	120266083	120273858	Steap3	ENSMUSG00000026389	54.8449	62.7571	54.521	67.4749	56.5623	54.4137	UM-HET3
Chr1:121269132-121270873	1	121269132	121270873	null		88.2867	89.7716	90.1377	90.0632	89.7965	77.0922	UM-HET3
Chr1:121270153-121274390	1	121270153	121274390	null		86.3479	88.4942	92.552	88.3877	87.3841	75.327	UM-HET3
Chr1:121314699-121320025	1	121314699	121320025	Insig2	ENSMUSG00000003721	83.1321	85.9054	84.7458	81.6603	86.2737	72.9121	UM-HET3
Chr1:121319092-121322222	1	121319092	121322222	Insig2	ENSMUSG00000003721	71.2288	75.3881	73.6262	72.8955	77.1856	64.8692	UM-HET3
Chr1:122383079-122395117	1	122383079	122395117	null		67.5009	78.0537	75.022	76.3824	74.7376	76.5473	UM-HET3
Chr1:123754157-123761497	1	123754157	123761497	Dpp10	ENSMUSG00000036815	74.2606	72.4795	81.1931	64.4906	70.5214	73.378	UM-HET3
Chr1:125604921-125614814	1	125604921	125614814	null		61.6468	81.6552	57.8572	68.7053	58.0873	61.1761	UM-HET3
Chr1:127214609-127220760	1	127214609	127220760	Mgat5	ENSMUSG00000036155	79.7597	75.9652	81.2413	80.3104	82.359	67.3244	UM-HET3
Chr1:127218958-127223008	1	127218958	127223008	Mgat5	ENSMUSG00000036155	76.5645	69.2009	84.4312	81.319	81.5752	61.5384	UM-HET3
Chr1:127351087-127354750	1	127351087	127354750	Mgat5	ENSMUSG00000036155	83.745	83.9595	88.1628	83.8658	86.4732	73.2987	UM-HET3
Chr1:127352218-127355944	1	127352218	127355944	Mgat5	ENSMUSG00000036155	59.3544	61.011	62.8997	59.9109	71.6092	47.002	UM-HET3
Chr1:127354751-127358098	1	127354751	127358098	Mgat5	ENSMUSG00000036155	65.5134	62.9235	64.6347	60.6315	74.9977	48.4855	UM-HET3
Chr1:127361829-127364147	1	127361829	127364147	Mgat5	ENSMUSG00000036155	85.6442	75.5768	83.7895	74.7053	84.4073	71.1413	UM-HET3
Chr1:127363417-127365311	1	127363417	127365311	Mgat5	ENSMUSG00000036155	86.487	75.889	82.5901	74.1261	85.0954	72.0853	UM-HET3
Chr1:127513812-127525168	1	127513812	127525168	Tmem163	ENSMUSG00000026347	72.1343	84.3105	80.8197	83.7957	79.4763	81.6945	UM-HET3
Chr1:127726865-127732247	1	127726865	127732247	Acmsd	ENSMUSG00000026348	49.4268	53.4997	56.2565	48.1407	58.9568	44.9954	UM-HET3
Chr1:127729052-127733663	1	127729052	127733663	Acmsd	ENSMUSG00000026348	36.4208	34.9914	39.3263	37.9001	42.1462	31.1148	UM-HET3
Chr1:127748937-127750852	1	127748937	127750852	Acmsd	ENSMUSG00000026348	57.7913	59.4874	62.5993	56.9571	57.81	46.8681	UM-HET3
Chr1:128359776-128364260	1	128359776	128364260	Dars	ENSMUSG00000026356	73.6542	73.1082	71.5029	61.3991	53.556	54.9422	UM-HET3
Chr1:128831936-128833558	1	128831936	128833558	null		23.6168	18.3385	26.4916	15.6892	21.4277	16.6358	UM-HET3
Chr1:130657540-130663333	1	130657540	130663333	C4bp	ENSMUSG00000026405	50.3109	47.7901	50.4594	47.0212	52.8205	39.871	UM-HET3
Chr1:130661950-130665047	1	130661950	130665047	C4bp	ENSMUSG00000026405	59.6876	56.6294	65.3778	52.4004	63.8073	49.959	UM-HET3 and Prop1
Chr1:130732931-130734788	1	130732931	130734788	AA986860	ENSMUSG00000042510	35.5608	39.8146	38.476	29.5635	44.4324	30.6162	UM-HET3
Chr1:130759990-130764241	1	130759990	130764241	null		51.9593	40.5226	57.2833	45.8175	51.4327	32.5817	C3HB6F1 and Prop1
Chr1:130762771-130766888	1	130762771	130766888	null		53.8184	46.0921	56.8417	52.2612	52.8805	42.6693	UM-HET3
Chr1:130825241-130828296	1	130825241	130828296	Pigr	ENSMUSG00000026417	57.4639	40.8338	54.9786	44.7548	70.9873	43.1539	C3HB6F1 and Prop1
Chr1:130826924-130830971	1	130826924	130830971	Pigr	ENSMUSG00000026417	44.136	28.1853	41.3997	28.5303	63.8442	30.4738	Common to all strains
Chr1:130828624-130834217	1	130828624	130834217	Pigr	ENSMUSG00000026417	49.4206	43.4156	45.5594	37.5008	58.8601	44.8923	UM-HET3
Chr1:130841569-130845142	1	130841569	130845142	Pigr	ENSMUSG00000026417	59.6417	58.8541	63.1758	58.2682	62.1976	51.5734	UM-HET3
Chr1:131014694-131018678	1	131014694	131018678	Il10	ENSMUSG00000016529	80.877	69.8902	76.946	80.4525	76.843	72.0703	UM-HET3
Chr1:131059114-131061883	1	131059114	131061883	Mapkapk2	ENSMUSG00000016528	64.5183	65.7247	68.1025	63.7858	68.0826	57.6311	UM-HET3
Chr1:131060728-131063813	1	131060728	131063813	Mapkapk2	ENSMUSG00000016528	59.8005	56.1721	63.221	59.2895	61.8675	47.6585	UM-HET3
Chr1:131061884-131064919	1	131061884	131064919	Mapkapk2	ENSMUSG00000016528	72.8753	76.7938	80.0045	77.7531	74.6923	63.0275	UM-HET3
Chr1:131063816-131065572	1	131063816	131065572	Mapkapk2	ENSMUSG00000016528	84.2108	86.699	86.8869	87.579	82.8927	70.1415	UM-HET3
Chr1:131064920-131067501	1	131064920	131067501	Mapkapk2	ENSMUSG00000016528	90.4865	87.9816	90.1614	84.7995	86.5089	75.558	UM-HET3
Chr1:131088547-131091210	1	131088547	131091210	Mapkapk2	ENSMUSG00000016528	42.3462	38.5414	42.4135	44.6523	47.641	35.0547	UM-HET3
Chr1:131091339-131094626	1	131091339	131094626	Mapkapk2	ENSMUSG00000016528	40.6362	47.0805	49.2154	37.625	45.2075	33.5863	UM-HET3
Chr1:131199901-131201290	1	131199901	131201290	Rassf5	ENSMUSG00000026430	78.1341	81.4304	78.0091	76.4081	80.7095	67.6447	UM-HET3
Chr1:131200198-131202106	1	131200198	131202106	Rassf5	ENSMUSG00000026430	81.5776	78.4288	77.2235	75.7485	73.2936	63.2593	UM-HET3
Chr1:131233517-131235207	1	131233517	131235207	Rassf5	ENSMUSG00000026430	75.4676	78.5259	73.4962	68.2112	77.0702	64.6646	UM-HET3
Chr1:131237766-131240101	1	131237766	131240101	Rassf5	ENSMUSG00000026430	69.2097	66.2985	68.0815	65.2804	72.2243	55.817	UM-HET3
Chr1:131963497-131964957	1	131963497	131964957	Slc45a3	ENSMUSG00000026435	26.9524	26.305	30.2049	24.6039	29.2583	17.3118	UM-HET3
Chr1:131969216-131971877	1	131969216	131971877	Slc45a3	ENSMUSG00000026435	27.8568	30.4595	28.9076	28.8909	34.9036	21.9615	UM-HET3
Chr1:131970528-131973420	1	131970528	131973420	Slc45a3	ENSMUSG00000026435	19.296	24.278	27.6606	20.3591	27.2329	15.9591	UM-HET3
Chr1:131971977-131975599	1	131971977	131975599	Slc45a3	ENSMUSG00000026435	26.8166	26.8159	39.5031	26.8532	38.0944	29.3238	UM-HET3
Chr1:131978125-131981332	1	131978125	131981332	Slc45a3	ENSMUSG00000026435	68.8262	63.4332	74.5632	61.1613	74.2901	55.9274	UM-HET3
Chr1:131979060-131982803	1	131979060	131982803	Slc45a3	ENSMUSG00000026435	51.5802	51.4363	59.7963	46.6744	55.946	41.292	UM-HET3 and Prop1
Chr1:132116384-132117696	1	132116384	132117696	Cdk18	ENSMUSG00000026437	67.7667	77.9159	67.5235	73.2402	67.1819	70.9134	UM-HET3
Chr1:132128100-132130156	1	132128100	132130156	Cdk18	ENSMUSG00000026437	79.2761	77.7977	72.321	70.7998	79.0184	64.8718	UM-HET3
Chr1:132136712-132139107	1	132136712	132139107	Cdk18	ENSMUSG00000026437	18.9024	29.3484	27.494	22.451	22.1036	22.5986	UM-HET3
Chr1:132193774-132197451	1	132193774	132197451	Lemd1	ENSMUSG00000079330	65.4012	75.8514	71.8446	75.4165	68.3041	72.8268	UM-HET3
Chr1:132326797-132327876	1	132326797	132327876	Nuak2	ENSMUSG00000009772	55.944	59.5157	55.4174	52.6112	62.3859	45.3777	UM-HET3
Chr1:132327555-132328747	1	132327555	132328747	Nuak2	ENSMUSG00000009772	64.6631	70.6283	67.1389	65.5176	73.5301	51.9012	UM-HET3
Chr1:132328748-132330724	1	132328748	132330724	Nuak2	ENSMUSG00000009772	80.4088	67.9325	69.4349	70.823	72.3195	64.8538	UM-HET3
Chr1:132956529-132959774	1	132956529	132959774	null		69.6814	75.4491	70.8264	83.0395	75.921	72.4624	UM-HET3
Chr1:132958379-132960736	1	132958379	132960736	null		81.7283	84.1206	79.442	91.8319	81.8804	82.4777	UM-HET3
Chr1:133118538-133122465	1	133118538	133122465	null		51.3776	43.5166	56.6697	48.1678	52.4493	40.5204	UM-HET3
Chr1:133256607-133259902	1	133256607	133259902	Plekha6	ENSMUSG00000041757	57.6242	54.6176	57.9849	55.8691	61.07	44.2192	UM-HET3
Chr1:133258254-133260885	1	133258254	133260885	Plekha6	ENSMUSG00000041757	76.8681	75.4675	79.1028	78.5165	79.6447	67.9142	UM-HET3
Chr1:133277808-133279948	1	133277808	133279948	Plekha6	ENSMUSG00000041757	72.3509	67.4559	64.5576	65.3061	71.9702	58.1541	UM-HET3
Chr1:133279291-133281654	1	133279291	133281654	Plekha6	ENSMUSG00000041757	76.2829	68.9378	73.6148	67.645	76.7493	62.0571	UM-HET3
Chr1:133360124-133362547	1	133360124	133362547	Ren1	ENSMUSG00000070645	50.2613	51.1227	54.4126	65.0935	57.8662	45.1089	UM-HET3
Chr1:133365670-133368518	1	133365670	133368518	Etnk2	ENSMUSG00000070644	27.4605	24.9124	38.1277	38.1618	34.9008	23.9097	UM-HET3
Chr1:133366639-133371291	1	133366639	133371291	Etnk2	ENSMUSG00000070644	46.3017	45.2194	45.8244	48.5011	49.4821	36.2105	UM-HET3
Chr1:133372341-133374733	1	133372341	133374733	Etnk2	ENSMUSG00000070644	51.2452	60.0006	53.805	55.7365	51.5711	39.7149	UM-HET3
Chr1:133376255-133378611	1	133376255	133378611	Etnk2	ENSMUSG00000070644	60.9221	61.7986	59.5758	68.7338	61.7021	51.1404	UM-HET3
Chr1:133381863-133384027	1	133381863	133384027	Sox13	ENSMUSG00000070643	45.4516	47.4497	43.2022	46.1472	45.1679	26.5475	UM-HET3
Chr1:133382768-133384634	1	133382768	133384634	Sox13	ENSMUSG00000070643	78.9214	82.6537	75.6103	80.2607	76.0141	51.2201	UM-HET3
Chr1:133421224-133422889	1	133421224	133422889	Sox13	ENSMUSG00000070643	57.492	70.5912	62.9389	72.0736	51.9688	57.3499	UM-HET3
Chr1:133422380-133424294	1	133422380	133424294	Sox13	ENSMUSG00000070643	18.31	34.4262	23.0555	29.6476	14.0233	22.2451	UM-HET3
Chr1:133654931-133658715	1	133654931	133658715	Zc3h11a	ENSMUSG00000026464	49.6943	61.5698	53.8385	57.6766	57.8246	54.5161	UM-HET3
Chr1:133915009-133918139	1	133915009	133918139	Prelp	ENSMUSG00000041577	55.3412	52.5575	52.8889	52.8586	54.9077	44.3673	UM-HET3
Chr1:133933520-133935265	1	133933520	133935265	null		39.7659	31.5286	38.301	34.4493	38.0703	25.2439	UM-HET3
Chr1:133934494-133937801	1	133934494	133937801	null		70.3003	68.8208	75.3427	73.0375	74.6429	62.2343	UM-HET3
Chr1:134061931-134064009	1	134061931	134064009	null		32.6423	40.4703	43.5847	54.9738	29.6869	33.2099	UM-HET3
Chr1:134068408-134070738	1	134068408	134070738	null		82.0414	90.0055	72.2271	84.0289	75.8638	79.8708	UM-HET3
Chr1:134085674-134087364	1	134085674	134087364	null		70.0292	86.0245	76.3368	80.4041	72.1647	76.8121	UM-HET3
Chr1:135084989-135090569	1	135084989	135090569	Lgr6	ENSMUSG00000042793	52.133	62.8635	63.383	55.887	59.078	61.1946	UM-HET3
Chr1:135129342-135135973	1	135129342	135135973	Ptpn7	ENSMUSG00000031506	63.0797	63.9038	69.0424	67.1417	59.035	70.076	UM-HET3
Chr1:135255564-135258428	1	135255564	135258428	Elf3	ENSMUSG00000003051	68.5175	81.6389	74.5351	73.4853	76.6595	77.5894	UM-HET3
Chr1:135256927-135258995	1	135256927	135258995	Elf3	ENSMUSG00000003051	30.9778	41.6294	39.3066	40.5504	39.9595	44.6059	UM-HET3
Chr1:135278666-135281915	1	135278666	135281915	Rnpep	ENSMUSG00000041926	64.5185	62.158	69.6309	60.7144	69.6939	58.0284	UM-HET3
Chr1:135280674-135283349	1	135280674	135283349	Rnpep	ENSMUSG00000041926	21.6462	22.3474	33.2479	25.6541	33.8482	22.379	UM-HET3
Chr1:135819382-135822415	1	135819382	135822415	Lad1	ENSMUSG00000041782	51.3773	53.4913	57.5316	51.2327	63.2538	48.9963	UM-HET3
Chr1:135821173-135823989	1	135821173	135823989	Lad1	ENSMUSG00000041782	53.1289	53.8291	61.5034	55.6951	62.4002	48.3756	UM-HET3
Chr1:136051526-136053847	1	136051526	136053847	Cacna1s	ENSMUSG00000026407	55.8058	67.6491	65.7983	67.3403	63.1277	64.6767	UM-HET3
Chr1:136531133-136533929	1	136531133	136533929	Kif14	ENSMUSG00000041498	73.7058	73.8528	77.2387	73.8272	77.5597	66.8744	UM-HET3
Chr1:136540187-136541973	1	136540187	136541973	null		30.4815	28.4921	39.8931	32.7217	38.6387	24.8751	UM-HET3
Chr1:136714030-136715730	1	136714030	136715730	null		57.1656	65.6927	60.4029	53.0027	71.1015	59.4681	UM-HET3
Chr1:136781592-136782560	1	136781592	136782560	null		25.0688	44.0875	29.1129	29.7339	29.3128	34.7112	UM-HET3
Chr1:136781937-136784398	1	136781937	136784398	null		51.7866	68.3258	60.1915	60.3757	55.4068	58.9623	UM-HET3
Chr1:136865811-136869309	1	136865811	136869309	Nr5a2	ENSMUSG00000026398	68.3973	65.2865	66.8382	59.2209	69.5389	58.0384	UM-HET3
Chr1:136927577-136930298	1	136927577	136930298	Nr5a2	ENSMUSG00000026398	31.9414	32.0755	40.7037	37.4644	45.0416	32.4836	UM-HET3
Chr1:136929494-136931581	1	136929494	136931581	Nr5a2	ENSMUSG00000026398	38.3114	31.9281	41.8436	40.0521	45.0181	28.4934	UM-HET3
Chr1:136999813-137004531	1	136999813	137004531	null		75.4567	80.0696	82.2632	79.7935	86.2832	75.9948	UM-HET3
Chr1:137032192-137035951	1	137032192	137035951	null		66.1062	61.2319	70.3933	60.3061	66.0493	60.7718	UM-HET3
Chr1:138227496-138230353	1	138227496	138230353	null		86.7341	80.4123	93.0411	85.1543	88.7264	76.9427	UM-HET3
Chr1:143770911-143774501	1	143770911	143774501	Trove2	ENSMUSG00000018199	71.4805	82.1166	78.9185	78.1703	74.767	78.0682	UM-HET3
Chr1:146648571-146661445	1	146648571	146661445	Fam5c	ENSMUSG00000035131	68.2738	78.7734	75.5189	76.9658	73.7164	78.0146	UM-HET3
Chr1:146822586-146831660	1	146822586	146831660	Fam5c	ENSMUSG00000035131	69.4848	80.3752	75.8792	76.846	77.4584	80.4899	UM-HET3
Chr1:146875719-146892159	1	146875719	146892159	Fam5c	ENSMUSG00000035131	73.1551	73.3679	66.9385	79.3458	72.2389	76.2731	UM-HET3
Chr1:150163665-150167823	1	150163665	150167823	null		60.0979	63.2948	64.9922	67.8548	49.9872	62.6781	UM-HET3
Chr1:150403325-150410109	1	150403325	150410109	Tpr	ENSMUSG00000006005	71.3691	68.421	74.4674	71.7384	71.7001	60.2878	UM-HET3
Chr1:150462076-150465911	1	150462076	150465911	Prg4	ENSMUSG00000006014	69.9163	61.7667	71.6565	60.2106	75.3107	66.0433	UM-HET3
Chr1:150464341-150468307	1	150464341	150468307	Prg4	ENSMUSG00000006014	66.9199	55.8923	63.5296	55.9819	68.44	57.4846	C3HB6F1 and Prop1
Chr1:151031827-151035631	1	151031827	151035631	null		72.8583	62.6919	69.075	63.3886	69.6587	63.4277	UM-HET3
Chr1:151130156-151136553	1	151130156	151136553	null		49.9406	44.7869	50.6459	41.8331	57.7372	40.3061	UM-HET3
Chr1:151133444-151140610	1	151133444	151140610	null		84.921	82.6066	84.189	76.4397	83.2082	72.0755	UM-HET3
Chr1:151243576-151246523	1	151243576	151246523	null		69.8568	64.4601	72.7814	69.8815	66.447	52.8097	UM-HET3
Chr1:151329679-151334871	1	151329679	151334871	null		82.6028	86.9842	83.8164	87.2794	84.7498	73.0129	UM-HET3
Chr1:151332632-151337572	1	151332632	151337572	null		85.5475	86.6129	86.6919	87.6671	89.4446	79.114	UM-HET3
Chr1:151945016-151946836	1	151945016	151946836	1700025G04Rik	ENSMUSG00000032666	58.9163	71.9898	59.6254	64.612	65.3114	63.0889	UM-HET3
Chr1:152516859-152519667	1	152516859	152519667	Rgl1	ENSMUSG00000026482	75.3696	66.4675	82.907	65.7236	72.4435	58.9851	UM-HET3 and Prop1
Chr1:152518952-152521368	1	152518952	152521368	Rgl1	ENSMUSG00000026482	76.0188	69.8732	83.111	70.7454	76.9837	66.0732	UM-HET3 and Prop1
Chr1:152578182-152579459	1	152578182	152579459	Rgl1	ENSMUSG00000026482	60.0824	56.582	64.9997	60.9704	64.7185	54.4906	UM-HET3
Chr1:152749420-152751763	1	152749420	152751763	Rgl1	ENSMUSG00000026482	66.2334	76.6178	76.1237	71.8374	73.0617	72.7634	UM-HET3
Chr1:153060320-153063692	1	153060320	153063692	Nmnat2	ENSMUSG00000042751	76.4561	63.9971	72.7126	70.2679	69.3974	69.8013	UM-HET3
Chr1:153062838-153065809	1	153062838	153065809	Nmnat2	ENSMUSG00000042751	60.5193	40.5986	61.0551	51.1591	63.1732	55.3307	UM-HET3
Chr1:153068999-153071733	1	153068999	153071733	Nmnat2	ENSMUSG00000042751	70.7807	80.866	77.7687	76.6654	72.1126	68.5641	UM-HET3
Chr1:153070823-153072641	1	153070823	153072641	Nmnat2	ENSMUSG00000042751	51.7561	69.2928	57.3561	66.4215	42.9106	45.133	UM-HET3
Chr1:153084602-153088850	1	153084602	153088850	Nmnat2	ENSMUSG00000042751	78.4854	89.6031	83.9697	88.2191	81.4114	86.5315	UM-HET3
Chr1:153086903-153091312	1	153086903	153091312	Nmnat2	ENSMUSG00000042751	78.6634	89.5061	80.0317	85.5772	71.7464	75.5298	UM-HET3
Chr1:153153942-153154856	1	153153942	153154856	Lamc2	ENSMUSG00000026479	45.8755	28.4359	54.8177	40.9006	48.1843	30.5647	Common to all strains
Chr1:153154553-153156846	1	153154553	153156846	Lamc2	ENSMUSG00000026479	57.6547	50.1047	66.1632	55.599	63.3738	49.9533	UM-HET3 and Prop1
Chr1:153264815-153267394	1	153264815	153267394	Lamc1	ENSMUSG00000026478	67.2287	81.1106	73.8501	77.6792	58.0961	66.4524	UM-HET3
Chr1:153265829-153268619	1	153265829	153268619	Lamc1	ENSMUSG00000026478	55.7066	70.9125	56.8058	65.9407	53.6518	65.8268	C3HB6F1 and Prop1
Chr1:153305735-153308007	1	153305735	153308007	Lamc1	ENSMUSG00000026478	69.3513	68.2135	58.1908	70.6401	61.8657	60.5739	UM-HET3
Chr1:153307265-153309095	1	153307265	153309095	Lamc1	ENSMUSG00000026478	33.6102	42.1472	25.0636	42.6285	34.6983	33.8455	UM-HET3
Chr1:153690942-153694088	1	153690942	153694088	Rgs8	ENSMUSG00000042671	56.2734	60.672	59.245	54.0577	55.4262	44.3115	UM-HET3
Chr1:153719331-153723065	1	153719331	153723065	null		66.1033	64.1456	72.1999	61.3902	62.3058	51.0505	UM-HET3 and Prop1
Chr1:153721595-153723561	1	153721595	153723561	null		72.3099	66.1703	78.5859	67.2131	73.2594	63.4474	UM-HET3
Chr1:153895705-153898404	1	153895705	153898404	5830403L16Rik	ENSMUSG00000045968	65.8889	78.2657	65.6723	64.3063	59.0453	62.2708	UM-HET3
Chr1:153897412-153899615	1	153897412	153899615	5830403L16Rik	ENSMUSG00000045968	52.6491	65.5295	52.0627	52.0754	47.2041	48.4489	UM-HET3
Chr1:154253352-154258131	1	154253352	154258131	null		82.4998	82.6471	85.3831	74.2672	74.4689	63.531	UM-HET3
Chr1:155121551-155125207	1	155121551	155125207	null		69.0118	67.3709	71.2104	58.8363	79.2597	65.4354	UM-HET3
Chr1:155200140-155203138	1	155200140	155203138	Stx6	ENSMUSG00000026470	64.3822	49.7745	61.3125	45.1271	72.2565	60.1273	Common to all strains
Chr1:155201990-155203952	1	155201990	155203952	Stx6	ENSMUSG00000026470	69.6043	56.7711	62.776	54.2288	76.3987	67.7931	UM-HET3
Chr1:155203150-155204496	1	155203150	155204496	Stx6	ENSMUSG00000026470	79.3571	76.3506	77.3911	71.6864	86.8022	76.5346	UM-HET3
Chr1:155203984-155205258	1	155203984	155205258	Stx6	ENSMUSG00000026470	62.7743	58.2572	64.0643	54.291	73.153	58.9653	UM-HET3
Chr1:155379531-155388910	1	155379531	155388910	Xpr1	ENSMUSG00000026469	81.6344	83.7739	87.3481	75.2563	86.0393	82.6964	UM-HET3
Chr1:155481287-155483556	1	155481287	155483556	null		58.4923	69.0811	64.1932	72.3883	59.5805	64.2905	UM-HET3
Chr1:155527536-155529832	1	155527536	155529832	Gm5532	ENSMUSG00000073535	63.2794	71.7163	64.6026	77.1003	63.242	66.3794	UM-HET3
Chr1:155528937-155530852	1	155528937	155530852	Gm5532	ENSMUSG00000073535	83.5502	87.3381	82.0871	87.7691	72.3603	59.9771	UM-HET3
Chr1:155529889-155531952	1	155529889	155531952	null		88.5338	88.641	85.0082	85.7401	79.7885	66.1505	UM-HET3
Chr1:155750255-155754240	1	155750255	155754240	null		53.0579	64.5716	58.6604	59.8165	51.1131	57.0979	UM-HET3
Chr1:156107196-156112800	1	156107196	156112800	Fam163a	ENSMUSG00000015484	62.0657	72.8346	66.1079	62.3706	66.049	62.8893	UM-HET3
Chr1:159909097-159913975	1	159909097	159913975	Tnr	ENSMUSG00000015829	63.1686	74.6013	65.6842	61.9389	66.475	71.0944	UM-HET3
Chr1:160984519-160989466	1	160984519	160989466	Serpinc1	ENSMUSG00000026715	37.3304	24.4493	41.0281	28.9421	31.0922	23.4692	UM-HET3
Chr1:160987401-160995114	1	160987401	160995114	Serpinc1	ENSMUSG00000026715	50.7222	37.6363	45.464	42.4127	43.9413	38.1247	UM-HET3
Chr1:161004971-161010418	1	161004971	161010418	Zbtb37	ENSMUSG00000043467	77.8285	75.7204	75.6247	76.8747	77.4558	65.7208	UM-HET3
Chr1:161244976-161248874	1	161244976	161248874	Prdx6	ENSMUSG00000026701	39.4723	34.5951	39.3753	30.8039	40.9807	26.9462	UM-HET3
Chr1:161766087-161772740	1	161766087	161772740	null		62.2827	59.974	55.0145	65.2484	59.7705	63.007	UM-HET3
Chr1:162299760-162301785	1	162299760	162301785	Dnm3	ENSMUSG00000040265	77.9167	75.2718	83.2225	71.747	83.3271	83.7089	UM-HET3
Chr1:164253023-164256803	1	164253023	164256803	Slc19a2	ENSMUSG00000040918	60.4054	50.8283	56.3122	60.2582	56.1041	46.052	UM-HET3
Chr1:164257349-164260865	1	164257349	164260865	Slc19a2	ENSMUSG00000040918	59.7077	61.3092	60.2866	70.6802	53.694	51.1925	UM-HET3
Chr1:164266397-164268603	1	164266397	164268603	Slc19a2	ENSMUSG00000040918	82.3939	76.617	80.8519	78.362	85.3253	72.8149	UM-HET3
Chr1:164444831-164447565	1	164444831	164447565	Atp1b1	ENSMUSG00000026576	61.107	73.0825	64.2933	73.582	62.8379	61.4802	UM-HET3
Chr1:164891125-164896972	1	164891125	164896972	null		81.4387	79.0935	80.4072	75.1766	67.5185	55.9357	UM-HET3
Chr1:164894759-164898815	1	164894759	164898815	null		62.8127	62.5443	61.4191	55.7815	50.7272	32.0547	UM-HET3
Chr1:164930966-164933988	1	164930966	164933988	Xcl1	ENSMUSG00000026573	76.8807	78.9418	80.0493	74.9516	75.5829	65.1942	UM-HET3
Chr1:165120781-165122799	1	165120781	165122799	null		45.0837	28.1838	50.8361	28.8416	40.0689	21.471	Common to all strains
Chr1:165121248-165124338	1	165121248	165124338	null		72.0336	56.7287	72.8182	59.8333	62.0514	45.7613	Common to all strains
Chr1:165171519-165177009	1	165171519	165177009	Sft2d2	ENSMUSG00000040848	77.6567	88.4299	84.3146	81.9437	70.8188	74.8926	UM-HET3
Chr1:165319870-165321739	1	165319870	165321739	Gpr161	ENSMUSG00000040836	65.14	56.3452	65.9994	60.4325	70.0338	56.287	UM-HET3
Chr1:165321174-165322932	1	165321174	165322932	Gpr161	ENSMUSG00000040836	76.297	59.5946	73.6642	60.7704	75.0148	57.5839	Common to all strains
Chr1:165327274-165331850	1	165327274	165331850	Dcaf6	ENSMUSG00000026571	68.9895	61.0893	80.4272	67.4095	81.3055	65.8401	UM-HET3 and Prop1
Chr1:165614126-165617038	1	165614126	165617038	Mpzl1	ENSMUSG00000026566	44.9648	49.2359	49.1202	46.2444	48.2145	34.5525	UM-HET3
Chr1:165628775-165631506	1	165628775	165631506	Mpzl1	ENSMUSG00000026566	56.8469	67.9363	52.0557	61.1985	53.4128	56.5784	UM-HET3
Chr1:165630257-165631996	1	165630257	165631996	Mpzl1	ENSMUSG00000026566	70.4593	84.8926	59.0901	71.6928	63.8974	76.3284	Common to all strains
Chr1:165764726-165766197	1	165764726	165766197	Creg1	ENSMUSG00000040713	29.5862	21.3808	39.7517	20.8714	34.0543	22.0738	UM-HET3
Chr1:165765559-165769207	1	165765559	165769207	Creg1	ENSMUSG00000040713	38.558	25.6848	51.4965	28.5794	44.6074	25.7841	Common to all strains
Chr1:165766222-165770666	1	165766222	165770666	Creg1	ENSMUSG00000040713	37.8407	38.6878	47.7649	35.4444	45.3175	29.8974	UM-HET3 and Prop1
Chr1:165775032-165776370	1	165775032	165776370	Creg1	ENSMUSG00000040713	56.0717	51.6532	52.6423	47.754	55.3928	42.4535	UM-HET3
Chr1:166130391-166133263	1	166130391	166133263	Gpa33	ENSMUSG00000000544	66.8789	79.183	75.4595	75.7388	72.2519	75.1327	UM-HET3
Chr1:166282275-166283583	1	166282275	166283583	Ildr2	ENSMUSG00000040612	63.6397	74.6611	50.5725	56.9444	45.7925	58.5997	UM-HET3
Chr1:166304608-166308802	1	166304608	166308802	Ildr2	ENSMUSG00000040612	80.282	78.2437	69.3246	83.2281	74.174	80.426	UM-HET3
Chr1:166307405-166309232	1	166307405	166309232	Ildr2	ENSMUSG00000040612	41.8622	69.7419	37.6341	58.8191	37.8257	50.0052	Common to all strains
Chr1:166308803-166309933	1	166308803	166309933	Ildr2	ENSMUSG00000040612	31.4427	61.7745	23.9439	51.0354	19.6269	36.5825	Common to all strains
Chr1:167021527-167023919	1	167021527	167023919	Fam78b	ENSMUSG00000060568	70.3293	81.8606	76.2439	70.4651	77.563	77.888	UM-HET3
Chr1:167070240-167072970	1	167070240	167072970	Fam78b	ENSMUSG00000060568	66.0141	76.6735	75.1407	73.7832	68.0907	74.5554	UM-HET3
Chr1:167246733-167248620	1	167246733	167248620	Uck2	ENSMUSG00000026558	53.0367	52.2036	61.8068	50.1048	58.9448	53.5247	UM-HET3
Chr1:167261235-167263035	1	167261235	167263035	Uck2	ENSMUSG00000026558	57.875	61.389	64.7505	53.1044	78.5131	66.2216	UM-HET3 and Prop1
Chr1:167262017-167263714	1	167262017	167263714	Uck2	ENSMUSG00000026558	63.4499	61.2239	64.2224	45.6962	78.2939	63.51	UM-HET3 and Prop1
Chr1:167350506-167353959	1	167350506	167353959	Aldh9a1	ENSMUSG00000026687	43.2204	40.3276	42.9734	38.3666	51.4657	34.761	UM-HET3
Chr1:167352304-167354490	1	167352304	167354490	Aldh9a1	ENSMUSG00000026687	59.2649	50.7457	55.4775	51.093	65.886	51.9792	UM-HET3
Chr1:167389614-167392872	1	167389614	167392872	Mgst3	ENSMUSG00000026688	68.1175	52.5163	58.6131	55.7163	70.8599	62.9845	UM-HET3
Chr1:167473251-167482453	1	167473251	167482453	null		73.0868	83.2057	83.707	80.6173	79.332	80.3006	UM-HET3
Chr1:167582234-167584068	1	167582234	167584068	null		73.7611	76.0645	63.6322	74.6605	71.5566	75.4779	UM-HET3
Chr1:167638232-167639749	1	167638232	167639749	Rxrg	ENSMUSG00000015843	71.1496	84.7442	82.8297	82.4264	71.2764	76.5721	UM-HET3
Chr1:168290703-168293730	1	168290703	168293730	Pbx1	ENSMUSG00000052534	54.0429	58.0377	62.8004	52.5201	61.782	49.5232	UM-HET3 and Prop1
Chr1:168465222-168477776	1	168465222	168477776	null		61.7159	64.7488	71.4951	60.0025	68.5549	57.8534	UM-HET3
Chr1:170163438-170169185	1	170163438	170169185	Uap1	ENSMUSG00000026670	81.5086	84.4197	84.1522	80.9296	82.9311	71.3809	UM-HET3
Chr1:170386917-170393189	1	170386917	170393189	Nos1ap	ENSMUSG00000038473	65.456	61.7371	69.4223	70.5804	69.4008	58.6576	UM-HET3
Chr1:170489160-170499036	1	170489160	170499036	Nos1ap	ENSMUSG00000038473	53.7704	65.0808	64.2507	62.1734	60.8767	59.324	UM-HET3
Chr1:170534085-170538814	1	170534085	170538814	Nos1ap	ENSMUSG00000038473	82.1653	70.8308	78.1354	73.2677	79.9209	67.7887	C3HB6F1 and Prop1
Chr1:170536235-170548015	1	170536235	170548015	Nos1ap	ENSMUSG00000038473	88.1688	83.6835	88.4823	86.6304	88.8058	78.7698	UM-HET3
Chr1:170689963-170697888	1	170689963	170697888	null		57.5857	56.3681	60.9013	54.7108	67.5004	52.6571	UM-HET3
Chr1:171042901-171048838	1	171042901	171048838	null		61.9414	57.5938	71.2789	74.1635	78.1688	66.5894	UM-HET3
Chr1:171052665-171057265	1	171052665	171057265	Fcgr3	ENSMUSG00000059498	73.8848	71.2735	79.7087	79.4832	82.0628	71.8548	UM-HET3
Chr1:171214450-171217680	1	171214450	171217680	Nr1i3	ENSMUSG00000005677	62.7936	52.0864	59.2742	53.5331	66.4169	45.4468	C3HB6F1 and Prop1
Chr1:171216885-171218700	1	171216885	171218700	Nr1i3	ENSMUSG00000005677	90.9337	84.5921	85.9001	82.8391	89.7479	69.7873	UM-HET3
Chr1:172541967-172545532	1	172541967	172545532	Ccdc19	ENSMUSG00000026546	87.6609	76.2261	82.5607	82.9069	76.2087	76.9274	UM-HET3
Chr1:173537103-173550864	1	173537103	173550864	BC094916	ENSMUSG00000070501	74.3587	77.545	72.5353	84.8771	75.8862	80.8041	UM-HET3
Chr1:174919064-174922480	1	174919064	174922480	Grem2	ENSMUSG00000050069	36.998	46.9652	29.9435	42.7961	32.3729	30.1447	UM-HET3
Chr1:175602282-175603998	1	175602282	175603998	Fh1	ENSMUSG00000026526	60.4076	60.2857	60.9275	57.8825	58.58	45.7999	UM-HET3
Chr1:175602689-175605911	1	175602689	175605911	Fh1	ENSMUSG00000026526	85.648	86.4813	85.0023	85.8294	80.4186	68.1109	UM-HET3
Chr1:175619857-175623848	1	175619857	175623848	Fh1	ENSMUSG00000026526	70.0105	71.4806	71.0647	74.072	70.143	56.2821	UM-HET3
Chr1:175647683-175654265	1	175647683	175654265	Kmo	ENSMUSG00000039783	75.861	65.048	74.3661	67.5065	72.3044	52.208	C3HB6F1 and Prop1
Chr1:175651751-175659836	1	175651751	175659836	Kmo	ENSMUSG00000039783	79.6523	68.247	72.4514	67.9966	74.1959	60.6988	UM-HET3
Chr1:175662902-175665409	1	175662902	175665409	Opn3	ENSMUSG00000026525	78.2136	77.9691	81.158	77.3602	78.7345	65.7742	UM-HET3
Chr1:175664508-175667693	1	175664508	175667693	Opn3	ENSMUSG00000026525	75.8012	76.6072	79.8555	78.1135	77.7647	66.7819	UM-HET3
Chr1:177362603-177366573	1	177362603	177366573	null		73.4825	76.9213	81.3944	69.0014	76.6244	66.1448	UM-HET3 and Prop1
Chr1:178600704-178604294	1	178600704	178604294	Kif26b	ENSMUSG00000026494	53.6964	45.8032	59.398	52.9074	58.0939	47.3897	UM-HET3
Chr1:178952786-178954395	1	178952786	178954395	Smyd3	ENSMUSG00000055067	82.1878	90.1463	86.3513	89.4673	83.5042	72.8487	UM-HET3
Chr1:178953280-178955678	1	178953280	178955678	Smyd3	ENSMUSG00000055067	86.8175	89.1217	86.9512	87.3578	85.2554	74.0302	UM-HET3
Chr1:179136409-179139183	1	179136409	179139183	Smyd3	ENSMUSG00000055067	79.3649	70.6898	77.8435	69.2226	80.4394	65.8388	UM-HET3
Chr1:179586303-179589890	1	179586303	179589890	Cnst	ENSMUSG00000038949	70.306	64.6798	69.9305	63.8254	69.5615	58.2963	UM-HET3
Chr1:179636335-179645301	1	179636335	179645301	null		77.8399	66.3545	75.2472	62.5388	76.3564	72.4085	C3HB6F1 and UM-HET3
Chr1:179642958-179647173	1	179642958	179647173	null		62.3477	46.1942	58.9343	38.4379	63.297	55.3868	C3HB6F1 and UM-HET3
Chr1:180162378-180166077	1	180162378	180166077	Cdc42bpa	ENSMUSG00000026490	75.4998	77.4477	82.7962	69.6472	81.971	75.5307	UM-HET3
Chr1:180178927-180181453	1	180178927	180181453	Adck3	ENSMUSG00000026489	73.3651	66.7064	77.1779	69.9994	79.4067	68.86	UM-HET3
Chr1:180186212-180189637	1	180186212	180189637	Adck3	ENSMUSG00000026489	49.3706	40.4704	48.1762	47.3644	57.6934	43.2971	UM-HET3
Chr1:180187794-180191703	1	180187794	180191703	Adck3	ENSMUSG00000026489	44.6135	37.5901	47.8081	45.5872	56.4822	45.6511	UM-HET3
Chr1:180214979-180217999	1	180214979	180217999	null		39.4942	31.6544	40.8896	37.7787	48.0429	32.4293	UM-HET3
Chr1:180226950-180229527	1	180226950	180229527	Psen2	ENSMUSG00000010609	33.0119	31.6611	49.5965	39.582	48.8088	35.3455	UM-HET3
Chr1:180353846-180356104	1	180353846	180356104	Itpkb	ENSMUSG00000038855	76.0775	81.0146	76.8154	87.0956	70.9915	76.7412	UM-HET3
Chr1:180403378-180404369	1	180403378	180404369	Itpkb	ENSMUSG00000038855	62.9056	53.1079	52.6744	63.0662	44.9674	51.1244	UM-HET3
Chr1:180403918-180406530	1	180403918	180406530	Itpkb	ENSMUSG00000038855	69.5272	55.8904	56.5277	59.3645	53.9139	52.2119	UM-HET3
Chr1:180419992-180421632	1	180419992	180421632	Itpkb	ENSMUSG00000038855	60.441	52.747	72.6539	56.5578	61.7549	59.127	UM-HET3
Chr1:180421062-180422369	1	180421062	180422369	Itpkb	ENSMUSG00000038855	38.6423	35.4973	53.9175	40.8854	36.5842	36.2721	UM-HET3
Chr1:180478803-180481487	1	180478803	180481487	6330403A02Rik	ENSMUSG00000053963	65.5071	76.0776	68.8162	71.7313	69.8677	71.1956	UM-HET3
Chr1:180481597-180483071	1	180481597	180483071	6330403A02Rik	ENSMUSG00000053963	47.1553	36.158	34.9059	41.0163	39.496	41.1266	UM-HET3
Chr1:180698932-180703799	1	180698932	180703799	Mixl1	ENSMUSG00000026497	77.3097	87.4451	80.4396	84.7737	80.1707	81.6851	UM-HET3
Chr1:180978929-180980161	1	180978929	180980161	Ephx1	ENSMUSG00000038776	77.8767	63.9417	82.7198	68.0959	85.7311	54.6941	Common to all strains
Chr1:180979650-180983186	1	180979650	180983186	Ephx1	ENSMUSG00000038776	67.9211	47.8361	71.8088	57.0814	71.8632	37.783	Common to all strains
Chr1:181035730-181039538	1	181035730	181039538	null		57.8025	63.7977	67.2777	66.7991	64.0045	49.1057	UM-HET3
Chr1:181257796-181260093	1	181257796	181260093	null		44.2256	42.9291	47.7869	43.8414	50.0945	38.9777	UM-HET3
Chr1:181324024-181327394	1	181324024	181327394	null		75.6525	86.5776	79.1439	82.1162	82.3253	82.3824	UM-HET3
Chr1:181465112-181466759	1	181465112	181466759	null		57.3697	58.7175	60.4517	56.7543	66.3865	52.8545	UM-HET3
Chr1:181465808-181467388	1	181465808	181467388	null		54.7976	55.2173	55.0213	59.5047	62.2299	43.186	UM-HET3
Chr1:181474000-181477509	1	181474000	181477509	null		43.7654	43.9799	46.538	43.0669	58.0138	45.3599	UM-HET3
Chr1:182174017-182175067	1	182174017	182175067	null		78.3485	73.5542	84.0166	78.5447	84.9988	72.5585	UM-HET3
Chr1:182174296-182176498	1	182174296	182176498	null		76.0568	71.0666	83.4957	77.5096	81.7186	68.7278	UM-HET3
Chr1:182227110-182230463	1	182227110	182230463	null		77.6073	77.6608	77.0575	80.517	77.9209	64.6372	UM-HET3
Chr1:182228027-182230815	1	182228027	182230815	null		88.2564	88.6198	88.1893	88.0276	90.2371	80.0789	UM-HET3
Chr1:182256243-182267060	1	182256243	182267060	null		72.635	73.5882	74.6588	75.4705	73.795	60.2637	UM-HET3
Chr1:182277332-182278744	1	182277332	182278744	Degs1	ENSMUSG00000038633	82.9672	81.0879	84.148	81.3594	90.0857	75.8603	UM-HET3
Chr1:182278141-182279403	1	182278141	182279403	Degs1	ENSMUSG00000038633	76.3486	74.6336	81.6116	76.3532	88.1811	67.6737	UM-HET3
Chr1:182359262-182360495	1	182359262	182360495	null		90.4125	82.698	89.2495	87.1083	91.7408	80.7621	UM-HET3
Chr1:182368327-182369868	1	182368327	182369868	null		70.128	71.7031	66.1828	69.9727	69.1066	57.8905	UM-HET3
Chr1:182478176-182481204	1	182478176	182481204	Capn2	ENSMUSG00000026509	70.1206	81.5447	73.4116	69.2979	72.2966	73.7158	UM-HET3
Chr1:182479724-182481753	1	182479724	182481753	Capn2	ENSMUSG00000026509	82.196	92.6876	86.7261	88.6125	87.0241	87.3226	UM-HET3
Chr1:182497494-182501199	1	182497494	182501199	Capn2	ENSMUSG00000026509	56.0926	57.5717	57.0304	53.8436	54.0566	43.3014	UM-HET3
Chr1:182563337-182564651	1	182563337	182564651	Capn8	ENSMUSG00000038599	59.0131	64.6189	63.875	57.1688	55.0801	43.8725	UM-HET3
Chr1:182757409-182760595	1	182757409	182760595	null		76.17	72.5403	73.3743	69.9711	71.257	56.5889	UM-HET3
Chr1:182801917-182803174	1	182801917	182803174	Susd4	ENSMUSG00000038576	54.9109	52.7629	60.1183	61.4533	64.3998	53.2977	UM-HET3
Chr1:182802861-182804488	1	182802861	182804488	Susd4	ENSMUSG00000038576	41.2833	35.1087	43.8269	46.7455	51.8684	32.3066	UM-HET3
Chr1:182803175-182805531	1	182803175	182805531	Susd4	ENSMUSG00000038576	66.2462	52.8978	59.772	51.8124	61.1662	37.553	C3HB6F1 and Prop1
Chr1:182804546-182807267	1	182804546	182807267	Susd4	ENSMUSG00000038576	73.7493	67.9429	72.8881	63.1023	69.6395	56.5857	UM-HET3
Chr1:182810788-182813846	1	182810788	182813846	Susd4	ENSMUSG00000038576	91.179	89.6444	91.5474	87.3416	92.2096	80.6714	UM-HET3
Chr1:182814715-182816367	1	182814715	182816367	Susd4	ENSMUSG00000038576	86.0483	84.5774	86.3762	84.5887	88.2865	73.1925	UM-HET3
Chr1:182815501-182817530	1	182815501	182817530	Susd4	ENSMUSG00000038576	79.9617	78.047	80.7187	77.9859	80.6045	66.5563	UM-HET3
Chr1:182823003-182824328	1	182823003	182824328	Susd4	ENSMUSG00000038576	61.59	54.3485	63.1724	54.369	62.4599	41.4938	UM-HET3
Chr1:182823922-182825915	1	182823922	182825915	Susd4	ENSMUSG00000038576	67.903	59.9626	65.8547	57.9498	69.7101	42.9395	UM-HET3
Chr1:182964681-182968354	1	182964681	182968354	Tlr5	ENSMUSG00000079164	82.8079	81.7806	77.6422	80.7859	80.806	67.7557	UM-HET3
Chr1:183179736-183184372	1	183179736	183184372	Disp1	ENSMUSG00000030768	61.9983	75.0661	60.1914	66.292	66.1808	69.6608	UM-HET3
Chr1:183182834-183185184	1	183182834	183185184	Disp1	ENSMUSG00000030768	58.7948	77.2949	56.6096	68.4056	64.8136	67.4356	C3HB6F1 and UM-HET3
Chr1:183365432-183368534	1	183365432	183368534	CAAA01083517.1	ENSMUSG00000056050	57.8041	58.3505	59.7765	57.713	64.0436	49.9844	UM-HET3
Chr1:183382341-183388625	1	183382341	183388625	CAAA01083517.2	ENSMUSG00000072258	59.8872	63.5497	62.2291	60.9888	65.8109	55.5347	UM-HET3
Chr1:183436713-183438608	1	183436713	183438608	Hhipl2	ENSMUSG00000053461	86.4689	89.4239	87.4797	74.6946	83.1001	77.7627	UM-HET3
Chr1:184040333-184043230	1	184040333	184043230	Dusp10	ENSMUSG00000039384	70.6009	69.3035	71.7975	67.2154	76.1446	62.1937	UM-HET3
Chr1:184041944-184044658	1	184041944	184044658	Dusp10	ENSMUSG00000039384	72.6427	72.9968	76.0719	72.562	79.5016	65.8169	UM-HET3
Chr1:184439603-184441551	1	184439603	184441551	null		61.805	53.3921	59.1127	71.8544	63.6412	62.8937	UM-HET3
Chr1:184729916-184731465	1	184729916	184731465	Hlx	ENSMUSG00000039377	7.86616	22.6298	13.849	14.8619	11.1835	13.5924	UM-HET3
Chr1:184807530-184808885	1	184807530	184808885	Mosc1	ENSMUSG00000026621	23.9195	15.1468	22.6243	24.3222	28.1032	18.0967	UM-HET3
Chr1:184824051-184825842	1	184824051	184825842	Mosc2	ENSMUSG00000073481	25.4799	20.0974	29.9776	25.1933	32.0418	19.5883	UM-HET3
Chr1:184824893-184826776	1	184824893	184826776	Mosc2	ENSMUSG00000073481	40.0354	29.572	47.5679	32.4259	54.4842	30.5542	Common to all strains
Chr1:184826174-184827557	1	184826174	184827557	Mosc2	ENSMUSG00000073481	31.8051	25.2257	37.6903	23.4702	41.6452	24.9616	UM-HET3 and Prop1
Chr1:184872944-184875244	1	184872944	184875244	C130074G19Rik	ENSMUSG00000039349	56.5727	54.1397	48.0481	42.1401	50.7103	40.3207	UM-HET3
Chr1:184910584-184912583	1	184910584	184912583	Mark1	ENSMUSG00000026620	75.6397	63.5983	83.9137	76.4388	81.1272	73.9485	UM-HET3
Chr1:185293711-185295899	1	185293711	185295899	Iars2	ENSMUSG00000026618	88.161	85.823	92.0779	82.8643	93.203	81.118	UM-HET3
Chr1:185294806-185297286	1	185294806	185297286	Iars2	ENSMUSG00000026618	91.0011	85.2609	92.9002	84.283	93.453	82.1233	UM-HET3
Chr1:185430227-185432267	1	185430227	185432267	9630028B13Rik	ENSMUSG00000051295	78.9159	80.3468	77.817	73.8618	81.7421	67.8328	UM-HET3
Chr1:186407730-186409990	1	186407730	186409990	null		65.5854	67.7308	51.7937	53.1071	65.7737	47.1384	UM-HET3
Chr1:186409302-186413420	1	186409302	186413420	null		72.1526	76.142	63.2447	67.6967	71.2254	58.3292	UM-HET3
Chr1:186507668-186510814	1	186507668	186510814	null		73.4952	84.5199	77.3486	81.7331	74.5558	76.1802	UM-HET3
Chr1:186752008-186755730	1	186752008	186755730	null		73.4866	71.148	70.209	81.043	77.9794	70.4821	UM-HET3
Chr1:186967088-186967794	1	186967088	186967794	D1Pas1	ENSMUSG00000039224	81.9647	84.796	77.5213	90.6607	78.5537	82.0914	UM-HET3
Chr1:187007830-187009699	1	187007830	187009699	null		63.0953	62.6678	74.9543	68.4131	80.807	66.9438	UM-HET3
Chr1:187181043-187183122	1	187181043	187183122	Spata17	ENSMUSG00000026611	79.2456	90.0318	88.8201	88.4668	77.9391	80.2953	UM-HET3
Chr1:187236055-187238252	1	187236055	187238252	Gpatch2	ENSMUSG00000039210	49.5374	51.3824	64.0885	54.4886	59.6969	47.4347	UM-HET3
Chr1:187604925-187606504	1	187604925	187606504	null		26.7202	37.094	25.2467	30.6452	17.142	28.0705	UM-HET3
Chr1:187761664-187765132	1	187761664	187765132	Esrrg	ENSMUSG00000026610	37.3436	48.3996	39.9617	43.6444	46.7603	32.594	UM-HET3
Chr1:187764560-187766690	1	187764560	187766690	Esrrg	ENSMUSG00000026610	54.4612	58.8565	53.1347	56.232	59.3198	45.5854	UM-HET3
Chr1:188037310-188041136	1	188037310	188041136	Esrrg	ENSMUSG00000026610	75.4503	78.413	64.8614	75.564	71.084	72.1393	UM-HET3
Chr1:188494527-188498953	1	188494527	188498953	Ush2a	ENSMUSG00000026609	66.8618	77.1616	72.9218	75.184	72.1693	75.3001	UM-HET3
Chr1:188810667-188813837	1	188810667	188813837	Ush2a	ENSMUSG00000026609	77.1867	78.0844	81.8371	77.8581	81.7579	70.9363	UM-HET3
Chr1:188811595-188815418	1	188811595	188815418	Ush2a	ENSMUSG00000026609	66.2473	64.9389	73.4421	69.9319	71.8874	59.5376	UM-HET3
Chr1:189917905-189920487	1	189917905	189920487	Smyd2	ENSMUSG00000026603	81.3573	77.6575	88.9356	79.0536	85.7019	72.4211	UM-HET3
Chr1:189919558-189921527	1	189919558	189921527	Smyd2	ENSMUSG00000026603	65.5956	59.357	69.9917	59.3498	65.8686	49.5771	UM-HET3
Chr1:189921532-189924331	1	189921532	189924331	Smyd2	ENSMUSG00000026603	38.5514	40.3712	43.6485	36.7596	44.202	32.6843	UM-HET3
Chr1:189954821-189960439	1	189954821	189960439	null		74.5823	86.1236	85.2404	81.9969	81.814	80.5557	UM-HET3
Chr1:189960522-189964898	1	189960522	189964898	null		79.4656	89.6256	84.1896	87.9935	83.6761	84.9293	UM-HET3
Chr1:190146327-190149102	1	190146327	190149102	Prox1	ENSMUSG00000010175	64.7973	72.0514	68.4888	69.6531	65.2862	54.6777	UM-HET3
Chr1:190148244-190149772	1	190148244	190149772	Prox1	ENSMUSG00000010175	63.647	81.6078	71.4197	67.4827	71.0556	53.4256	UM-HET3
Chr1:190149103-190150618	1	190149103	190150618	Prox1	ENSMUSG00000010175	77.6848	88.1459	83.7678	76.5149	86.0463	75.506	UM-HET3
Chr1:190823135-190825850	1	190823135	190825850	Rps6kc1	ENSMUSG00000089872	78.0558	82.569	71.8235	83.9691	80.8656	77.4855	UM-HET3
Chr1:190898239-190904015	1	190898239	190904015	Rps6kc1	ENSMUSG00000089872	82.8265	92.8366	86.8465	90.27	87.9546	86.6724	UM-HET3
Chr1:190945644-190948974	1	190945644	190948974	Angel2	ENSMUSG00000026634	64.7954	58.6249	64.896	50.9315	73.0372	70.8619	UM-HET3
Chr1:190948141-190949234	1	190948141	190949234	Vash2	ENSMUSG00000037568	73.0221	61.3286	67.5522	50.8385	78.9216	75.235	C3HB6F1 and UM-HET3
Chr1:191254667-191256832	1	191254667	191256832	null		59.5469	62.849	66.8345	65.0512	72.9507	59.8233	UM-HET3
Chr1:191360831-191363966	1	191360831	191363966	Ppp2r5a	ENSMUSG00000026626	69.6915	67.679	70.3024	72.114	75.638	62.9635	UM-HET3
Chr1:191362347-191367306	1	191362347	191367306	Ppp2r5a	ENSMUSG00000026626	70.4358	66.9824	73.5781	66.8369	74.6582	63.0436	UM-HET3
Chr1:191425423-191430314	1	191425423	191430314	null		79.7942	83.3923	78.0957	75.9099	73.0304	62.7764	UM-HET3
Chr1:191427500-191434378	1	191427500	191434378	null		78.0587	78.1648	75.8472	66.4836	70.5511	54.346	UM-HET3
Chr1:191430446-191438163	1	191430446	191438163	null		75.1019	74.8886	75.8114	70.8199	77.3134	63.9839	UM-HET3
Chr1:191443230-191450684	1	191443230	191450684	null		37.3207	35.2416	45.0214	32.9876	40.8286	32.6525	UM-HET3
Chr1:191660140-191663099	1	191660140	191663099	null		60.0576	70.6984	64.3387	69.4769	58.7888	63.5732	UM-HET3
Chr1:191759890-191762252	1	191759890	191762252	Lpgat1	ENSMUSG00000026623	79.0122	80.6469	86.4368	78.0034	87.414	74.7611	UM-HET3
Chr1:191792390-191795229	1	191792390	191795229	null		68.828	63.0396	65.6011	71.6184	66.8883	54.6622	UM-HET3
Chr1:191794285-191795950	1	191794285	191795950	null		68.7903	65.3546	69.8369	74.3897	72.5313	60.8569	UM-HET3
Chr1:191994987-191997373	1	191994987	191997373	Traf5	ENSMUSG00000026637	56.4989	51.8722	57.9602	53.3846	55.936	43.3911	UM-HET3
Chr1:192104025-192108238	1	192104025	192108238	Rcor3	ENSMUSG00000037395	67.907	73.8794	63.608	73.739	69.3899	73.2432	UM-HET3
Chr1:192125147-192128459	1	192125147	192128459	Rcor3	ENSMUSG00000037395	62.6353	61.3145	70.1896	66.8371	78.7374	67.8995	UM-HET3
Chr1:192127250-192129861	1	192127250	192129861	Rcor3	ENSMUSG00000037395	70.0259	67.5331	75.033	67.4887	89.1917	75.1549	UM-HET3
Chr1:192128460-192133031	1	192128460	192133031	Rcor3	ENSMUSG00000037395	76.0671	74.4883	83.4195	72.3694	84.7609	79.2732	UM-HET3
Chr1:192833390-192833954	1	192833390	192833954	A730013G03Rik	ENSMUSG00000047384	26.9048	41.1742	30.5928	25.6857	24.4774	20.1667	UM-HET3
Chr1:193082228-193084967	1	193082228	193084967	null		55.9568	51.3885	58.1029	52.5792	63.279	50.7475	UM-HET3
Chr1:193089413-193091365	1	193089413	193091365	null		52.3927	53.7739	63.5432	43.1148	73.3046	52.0087	UM-HET3 and Prop1
Chr1:193090746-193092955	1	193090746	193092955	null		75.5363	76.0125	83.1295	71.7918	81.2697	71.2159	UM-HET3 and Prop1
Chr1:193225333-193230170	1	193225333	193230170	4930570N18Rik	ENSMUSG00000089683	51.8234	49.1382	46.7924	45.5638	56.9498	39.8888	UM-HET3
Chr1:193228387-193234925	1	193228387	193234925	1600010F14Rik	ENSMUSG00000089688	61.294	62.9748	57.8584	57.9593	65.8727	54.4038	UM-HET3
Chr1:193328672-193330137	1	193328672	193330137	Lamb3	ENSMUSG00000026639	78.1007	67.6381	79.4049	66.5103	78.113	65.0874	UM-HET3 and Prop1
Chr1:193329597-193331153	1	193329597	193331153	Lamb3	ENSMUSG00000026639	60.0049	44.4032	63.9384	48.4066	65.8186	50.8255	Common to all strains
Chr1:193331154-193333132	1	193331154	193333132	Lamb3	ENSMUSG00000026639	87.8616	76.0138	80.8197	70.9148	76.7324	75.4878	UM-HET3
Chr1:195017181-195022414	1	195017181	195022414	null		62.0253	61.5013	70.1018	56.2731	66.3076	55.1133	UM-HET3
Chr2:3569513-3571004	2	3569513	3571004	null		58.354	50.4747	63.1789	47.8385	66.8394	52.7076	UM-HET3 and Prop1
Chr2:3570565-3573376	2	3570565	3573376	null		57.4677	53.824	60.601	51.6377	65.4298	52.5017	UM-HET3
Chr2:4560286-4564528	2	4560286	4564528	Frmd4a	ENSMUSG00000026657	63.0328	65.2226	75.8077	81.3886	56.8119	68.5409	UM-HET3
Chr2:4919947-4925095	2	4919947	4925095	Phyh	ENSMUSG00000026664	45.72	44.2897	42.8513	43.2767	52.2979	37.6858	UM-HET3
Chr2:4936049-4937900	2	4936049	4937900	Phyh	ENSMUSG00000026664	79.1891	90.6456	81.2178	82.1587	70.5583	52.7354	UM-HET3
Chr2:4937617-4939193	2	4937617	4939193	Phyh	ENSMUSG00000026664	66.7218	78.808	66.1265	68.5406	57.2764	43.6038	UM-HET3
Chr2:4939361-4941483	2	4939361	4941483	Phyh	ENSMUSG00000026664	87.3795	94.6652	83.1513	84.6827	83.5486	67.7802	UM-HET3
Chr2:4941021-4942476	2	4941021	4942476	null		88.7516	93.9358	86.4691	83.7948	86.0817	71.3741	UM-HET3
Chr2:4945872-4950687	2	4945872	4950687	null		85.2713	78.9935	83.1464	70.7899	84.6256	72.0347	UM-HET3 and Prop1
Chr2:4949128-4952948	2	4949128	4952948	null		88.8989	86.3863	85.1684	78.0333	88.9295	75.1376	UM-HET3
Chr2:4950688-4953806	2	4950688	4953806	null		88.1996	80.4702	88.8717	71.5283	91.3304	63.9295	UM-HET3 and Prop1
Chr2:4952949-4955754	2	4952949	4955754	null		84.26	71.6231	87.4948	68.6273	90.0834	58.5735	Common to all strains
Chr2:4987834-4991265	2	4987834	4991265	Mcm10	ENSMUSG00000026669	71.1175	70.6199	75.3327	73.8087	69.9501	52.9658	UM-HET3
Chr2:4990424-4992695	2	4990424	4992695	Mcm10	ENSMUSG00000026669	85.9142	92.2068	92.6772	90.9301	82.6531	59.6154	UM-HET3
Chr2:4991369-4993922	2	4991369	4993922	Mcm10	ENSMUSG00000026669	78.8048	81.3704	87.0555	78.2024	75.6477	50.0522	UM-HET3
Chr2:4992696-4995705	2	4992696	4995705	Mcm10	ENSMUSG00000026669	54.2394	49.5516	66.0698	56.3214	56.7606	33.5837	UM-HET3
Chr2:4994127-4996489	2	4994127	4996489	Mcm10	ENSMUSG00000026669	37.9755	33.6924	48.1981	49.5139	42.6293	29.6502	UM-HET3
Chr2:4999722-5001061	2	4999722	5001061	Mcm10	ENSMUSG00000026669	87.2424	92.7476	91.69	86.1473	92.3936	76.1737	UM-HET3
Chr2:5000429-5002352	2	5000429	5002352	Mcm10	ENSMUSG00000026669	77.0168	85.1071	81.0432	76.4304	83.2111	64.85	UM-HET3
Chr2:5013603-5018774	2	5013603	5018774	Mcm10	ENSMUSG00000026669	62.2751	60.318	68.9014	60.5111	62.6515	52.3741	UM-HET3
Chr2:5038121-5040438	2	5038121	5040438	Optn	ENSMUSG00000026672	76.9837	80.0729	77.1338	78.3312	79.9114	64.5086	UM-HET3
Chr2:5039551-5042125	2	5039551	5042125	Optn	ENSMUSG00000026672	83.2128	83.8036	82.7918	81.9036	82.0674	70.2815	UM-HET3
Chr2:5405644-5411293	2	5405644	5411293	Camk1d	ENSMUSG00000039145	68.6613	68.8122	72.4006	71.2749	74.5884	62.0335	UM-HET3
Chr2:5420538-5423729	2	5420538	5423729	Camk1d	ENSMUSG00000039145	73.0224	76.5812	81.4369	80.9517	79.484	69.4576	UM-HET3
Chr2:5668830-5670485	2	5668830	5670485	Camk1d	ENSMUSG00000039145	46.4736	43.7771	41.8168	38.4857	48.6686	38.4797	UM-HET3
Chr2:5670534-5676179	2	5670534	5676179	Camk1d	ENSMUSG00000039145	69.1524	67.5205	75.6956	75.4855	79.6418	66.5342	UM-HET3
Chr2:5672657-5677208	2	5672657	5677208	Camk1d	ENSMUSG00000039145	43.6361	35.8169	51.7836	47.6164	56.6396	35.7294	UM-HET3
Chr2:5676201-5680385	2	5676201	5680385	Camk1d	ENSMUSG00000039145	59.3325	55.3335	64.5028	62.6846	67.1111	55.1581	UM-HET3
Chr2:5715179-5717380	2	5715179	5717380	Camk1d	ENSMUSG00000039145	58.1431	68.9819	55.475	64.0864	57.7151	61.8608	UM-HET3
Chr2:6087445-6090213	2	6087445	6090213	null		78.8885	89.7739	86.8564	90.3655	85.1969	87.0747	UM-HET3
Chr2:6088721-6093429	2	6088721	6093429	null		68.0795	87.0895	83.2276	87.7121	84.3084	85.7581	UM-HET3
Chr2:6090223-6096727	2	6090223	6096727	null		71.9491	88.5024	87.6228	87.4407	87.0234	86.1917	UM-HET3
Chr2:6099812-6100898	2	6099812	6100898	5430407P10Rik	ENSMUSG00000045319	77.9738	47.8104	64.4851	68.5413	42.1539	53.7757	UM-HET3
Chr2:6117663-6119781	2	6117663	6119781	5430407P10Rik	ENSMUSG00000045319	60.9534	51.9132	57.9773	52.2239	65.1601	45.7836	UM-HET3
Chr2:6118776-6122880	2	6118776	6122880	5430407P10Rik	ENSMUSG00000045319	70.9784	64.4782	68.9756	60.8424	75.8273	60.6742	UM-HET3
Chr2:6119789-6124751	2	6119789	6124751	5430407P10Rik	ENSMUSG00000045319	69.6269	66.3116	73.4196	64.9139	81.5361	67.5896	UM-HET3
Chr2:6122967-6126514	2	6122967	6126514	5430407P10Rik	ENSMUSG00000045319	57.078	56.0463	69.2298	57.6759	70.533	56.6024	UM-HET3 and Prop1
Chr2:6323899-6328445	2	6323899	6328445	Usp6nl	ENSMUSG00000039046	50.9286	40.6761	57.5908	47.3411	62.615	48.095	UM-HET3 and Prop1
Chr2:6326691-6329585	2	6326691	6329585	Usp6nl	ENSMUSG00000039046	56.2418	49.7296	69.2749	54.7994	72.0569	54.1913	UM-HET3 and Prop1
Chr2:6401431-6404656	2	6401431	6404656	Usp6nl	ENSMUSG00000039046	73.9427	79.624	73.1408	74.5367	74.8787	59.1198	UM-HET3
Chr2:6403549-6406525	2	6403549	6406525	Usp6nl	ENSMUSG00000039046	64.1103	72.5965	66.4525	63.4587	64.9146	52.1003	UM-HET3
Chr2:6718129-6721805	2	6718129	6721805	Celf2	ENSMUSG00000002107	58.656	68.4207	57.3858	64.215	51.2001	63.0757	UM-HET3
Chr2:6721353-6724139	2	6721353	6724139	Celf2	ENSMUSG00000002107	45.7247	59.2254	47.6104	54.7709	39.1474	53.6653	UM-HET3
Chr2:9620098-9621243	2	9620098	9621243	null		59.0322	57.3206	55.8368	54.9207	65.676	50.5346	UM-HET3
Chr2:9620695-9622949	2	9620695	9622949	null		61.7435	61.3845	58.8647	60.6787	67.0084	55.833	UM-HET3
Chr2:9922906-9927288	2	9922906	9927288	Taf3	ENSMUSG00000025782	69.3828	80.8897	70.2574	76.1854	70.4851	75.417	UM-HET3
Chr2:9925418-9928635	2	9925418	9928635	Taf3	ENSMUSG00000025782	70.4407	81.9506	71.6042	77.9574	70.8046	75.8964	UM-HET3
Chr2:10071408-10074971	2	10071408	10074971	Atp5c1	ENSMUSG00000025781	68.1564	79.9241	69.4738	75.5059	68.6529	68.4682	UM-HET3
Chr2:10250358-10251843	2	10250358	10251843	Itih5	ENSMUSG00000025780	90.1556	79.7023	87.6092	87.4602	84.1289	82.874	UM-HET3
Chr2:10267665-10270434	2	10267665	10270434	null		80.6425	90.7361	90.5361	91.3029	87.3524	89.0459	UM-HET3
Chr2:10308854-10311479	2	10308854	10311479	null		69.1906	60.2248	61.1929	60.5877	64.9379	51.5397	UM-HET3
Chr2:11402153-11406749	2	11402153	11406749	null		81.1995	81.5348	77.412	82.0898	78.3938	68.0775	UM-HET3
Chr2:11450938-11458052	2	11450938	11458052	null		64.2451	74.252	71.3222	71.2536	70.4578	70.8075	UM-HET3
Chr2:12966289-12972594	2	12966289	12972594	Pter	ENSMUSG00000026730	82.1752	80.1635	80.9591	71.4762	81.3871	67.1755	UM-HET3
Chr2:12970170-12976588	2	12970170	12976588	Pter	ENSMUSG00000026730	79.9959	79.6495	80.7003	73.0991	82.0204	69.2645	UM-HET3
Chr2:13006667-13009779	2	13006667	13009779	C1ql3	ENSMUSG00000049630	71.2084	84.1306	69.3914	84.0127	68.7122	76.3516	UM-HET3
Chr2:13009187-13010180	2	13009187	13010180	C1ql3	ENSMUSG00000049630	42.981	67.2373	41.0159	62.7689	36.1569	46.0229	C3HB6F1 and UM-HET3
Chr2:13009780-13010436	2	13009780	13010436	C1ql3	ENSMUSG00000049630	26.5323	47.4486	20.9436	47.2123	14.4029	22.482	C3HB6F1 and UM-HET3
Chr2:13010200-13010872	2	13010200	13010872	C1ql3	ENSMUSG00000049630	20.6667	38.3319	9.35506	43.6198	4.74782	10.9579	C3HB6F1 and UM-HET3
Chr2:13010437-13011626	2	13010437	13011626	C1ql3	ENSMUSG00000049630	19.0524	46.129	8.43221	48.2666	4.91538	12.4007	C3HB6F1 and UM-HET3
Chr2:13010880-13012816	2	13010880	13012816	C1ql3	ENSMUSG00000049630	44.0893	66.2195	38.3421	66.0714	36.2337	43.2394	C3HB6F1 and UM-HET3
Chr2:13643942-13651610	2	13643942	13651610	St8sia6	ENSMUSG00000003418	65.4568	71.1849	76.816	66.6487	72.2925	71.1865	UM-HET3
Chr2:15063285-15068285	2	15063285	15068285	Arl5b	ENSMUSG00000017418	63.4483	63.0519	60.4215	60.6734	64.3749	48.5371	UM-HET3
Chr2:15066728-15069914	2	15066728	15069914	Arl5b	ENSMUSG00000017418	73.2089	71.3518	69.7141	72.4	75.1252	57.4368	UM-HET3
Chr2:16115554-16130914	2	16115554	16130914	Gm13318	ENSMUSG00000075520	70.0834	80.1543	79.0274	80.7694	77.5207	77.4565	UM-HET3
Chr2:16237530-16244821	2	16237530	16244821	null		69.5093	71.4074	66.1544	76.2705	68.5045	69.5526	UM-HET3
Chr2:17360763-17364932	2	17360763	17364932	Nebl	ENSMUSG00000053702	73.8544	82.8568	74.4978	86.5196	72.9646	80.2148	UM-HET3
Chr2:17363592-17366765	2	17363592	17366765	Nebl	ENSMUSG00000053702	75.4802	79.1197	73.2056	84.3082	72.5423	76.7588	UM-HET3
Chr2:17737317-17741614	2	17737317	17741614	null		74.4708	77.011	75.8564	75.2629	75.9882	62.0973	UM-HET3
Chr2:17741642-17743738	2	17741642	17743738	null		51.3872	62.723	54.4525	62.0578	48.9164	61.2633	UM-HET3
Chr2:18051726-18055615	2	18051726	18055615	1810059C17Rik	ENSMUSG00000086340	51.2336	63.6537	54.1248	60.6651	53.4665	59.6861	UM-HET3
Chr2:20720743-20724853	2	20720743	20724853	Etl4	ENSMUSG00000036617	62.3268	65.2396	50.1269	58.0716	49.8093	59.8726	UM-HET3
Chr2:21210342-21213018	2	21210342	21213018	Thnsl1	ENSMUSG00000048550	80.7253	76.4071	80.5016	81.0524	83.5164	63.9064	UM-HET3
Chr2:21631429-21639504	2	21631429	21639504	Gpr158	ENSMUSG00000045967	71.8002	73.0149	69.4032	79.9065	72.8158	78.2782	UM-HET3
Chr2:22588543-22592501	2	22588543	22592501	Myo3a	ENSMUSG00000025716	67.7998	56.1794	60.2381	63.7382	56.1538	58.0403	UM-HET3
Chr2:24036584-24039164	2	24036584	24039164	Hnmt	ENSMUSG00000026986	78.72	83.3188	83.7118	88.0371	84.6049	74.4172	UM-HET3
Chr2:24281379-24288974	2	24281379	24288974	Il1f5	ENSMUSG00000026983	71.0767	81.8387	76.329	80.2656	77.3694	76.1659	UM-HET3
Chr2:24413506-24419009	2	24413506	24419009	Pax8	ENSMUSG00000026976	67.04	80.4294	78.7589	77.451	72.3015	78.9643	UM-HET3
Chr2:24469402-24473702	2	24469402	24473702	Pax8	ENSMUSG00000026976	20.5047	21.075	22.5901	28.5213	16.1775	31.8966	UM-HET3
Chr2:24606590-24608004	2	24606590	24608004	Cacna1b	ENSMUSG00000004113	59.9019	77.3774	71.9512	75.25	78.2814	71.9461	UM-HET3
Chr2:24607292-24609793	2	24607292	24609793	Cacna1b	ENSMUSG00000004113	49.075	64.0095	53.5191	60.6518	63.5084	60.4494	UM-HET3
Chr2:25050836-25053414	2	25050836	25053414	Pnpla7	ENSMUSG00000036833	28.8244	37.6106	35.9968	39.72	43.4283	29.117	UM-HET3
Chr2:25051720-25054639	2	25051720	25054639	Pnpla7	ENSMUSG00000036833	43.6424	49.442	50.205	48.8551	52.6292	39.4703	UM-HET3
Chr2:25423417-25425692	2	25423417	25425692	Fut7	ENSMUSG00000036587	75.7389	71.8555	68.8662	78.4493	61.4882	77.1994	UM-HET3
Chr2:25425241-25427489	2	25425241	25427489	Fut7	ENSMUSG00000036587	67.9022	69.1673	66.4407	75.0559	58.3056	71.2554	UM-HET3
Chr2:25451073-25456081	2	25451073	25456081	BC029214	ENSMUSG00000047617	68.7446	79.6463	72.427	73.8517	77.2542	69.8161	UM-HET3
Chr2:25454085-25457107	2	25454085	25457107	BC029214	ENSMUSG00000047617	72.3069	82.7514	64.8253	77.1883	73.607	68.2893	C3HB6F1 and UM-HET3
Chr2:25478845-25482857	2	25478845	25482857	null		63.1535	61.6406	63.8473	59.3986	67.4735	57.3981	UM-HET3
Chr2:25498598-25500911	2	25498598	25500911	C8g	ENSMUSG00000015083	30.7613	21.7421	33.4909	28.7221	38.6353	23.1017	UM-HET3
Chr2:25615962-25616428	2	25615962	25616428	Gm13520	ENSMUSG00000052403	26.0921	32.3452	15.1832	25.7171	23.4147	24.1853	UM-HET3
Chr2:26114664-26120155	2	26114664	26120155	Nacc2	ENSMUSG00000026932	69.604	70.7716	72.1568	67.5967	68.2227	56.836	UM-HET3
Chr2:26460075-26461985	2	26460075	26461985	Notch1	ENSMUSG00000026923	79.1706	75.9693	81.1412	79.1698	78.516	66.5508	UM-HET3
Chr2:26460856-26462406	2	26460856	26462406	Notch1	ENSMUSG00000026923	80.9135	71.8732	77.9707	74.608	83.0823	65.8756	UM-HET3
Chr2:26461986-26463760	2	26461986	26463760	Notch1	ENSMUSG00000026923	80.9716	67.9226	74.9236	69.585	85.9415	65.3392	UM-HET3
Chr2:26462413-26465064	2	26462413	26465064	Notch1	ENSMUSG00000026923	82.9619	80.1083	83.8844	80.4817	89.5881	77.6123	UM-HET3
Chr2:26473059-26475979	2	26473059	26475979	Notch1	ENSMUSG00000026923	74.0595	84.1163	78.3263	78.0554	73.4993	75.2176	UM-HET3
Chr2:26485371-26487937	2	26485371	26487937	Notch1	ENSMUSG00000026923	54.4655	57.6278	62.5774	46.9744	65.0361	50.1124	UM-HET3 and Prop1
Chr2:26486473-26488874	2	26486473	26488874	Notch1	ENSMUSG00000026923	74.2308	72.9052	73.3032	70.4365	74.875	61.2896	UM-HET3
Chr2:26560708-26564304	2	26560708	26564304	null		66.1815	64.394	70.9625	69.2755	74.1334	63.0972	UM-HET3
Chr2:26587615-26590699	2	26587615	26590699	Egfl7	ENSMUSG00000026921	50.3423	51.0678	55.7873	42.3177	54.4174	38.9545	UM-HET3 and Prop1
Chr2:26589417-26591679	2	26589417	26591679	Egfl7	ENSMUSG00000026921	49.0399	46.2595	49.5185	32.7166	50.4316	29.0545	UM-HET3 and Prop1
Chr2:26590714-26593284	2	26590714	26593284	Egfl7	ENSMUSG00000026921	64.2667	57.0303	56.1526	46.4752	57.6583	42.0199	UM-HET3
Chr2:26591708-26594796	2	26591708	26594796	Egfl7	ENSMUSG00000026921	68.4087	64.3594	64.6632	61.8062	61.8982	49.7035	UM-HET3
Chr2:26593465-26596321	2	26593465	26596321	Gm20532	ENSMUSG00000092356	41.8429	38.9958	45.2769	41.8788	41.8359	29.2843	UM-HET3
Chr2:26882691-26886253	2	26882691	26886253	null		88.4208	86.6956	90.1593	90.434	86.5498	63.8816	UM-HET3
Chr2:26884785-26888470	2	26884785	26888470	Surf6	ENSMUSG00000036160	93.2653	94.3397	94.219	94.806	92.7301	71.9569	UM-HET3
Chr2:26970236-26973562	2	26970236	26973562	Adamts13	ENSMUSG00000014852	64.4541	76.4513	77.4465	71.8166	70.6818	74.8411	UM-HET3
Chr2:27098426-27101907	2	27098426	27101907	Adamtsl2	ENSMUSG00000036040	73.4206	86.9743	84.6214	82.2318	82.208	84.0246	UM-HET3
Chr2:27168724-27171458	2	27168724	27171458	Dbh	ENSMUSG00000000889	82.1991	94.0702	90.1271	94.2934	91.5971	92.569	UM-HET3
Chr2:27170475-27173018	2	27170475	27173018	Dbh	ENSMUSG00000000889	83.5411	95.5198	92.4306	94.0286	90.5683	92.2347	UM-HET3
Chr2:27208697-27211266	2	27208697	27211266	Sardh	ENSMUSG00000009614	48.9106	54.308	54.7255	47.6975	61.51	47.3931	UM-HET3
Chr2:27324768-27328270	2	27324768	27328270	Vav2	ENSMUSG00000009621	53.496	49.0276	53.6506	57.4758	64.8032	53.9487	UM-HET3
Chr2:27343277-27345495	2	27343277	27345495	Vav2	ENSMUSG00000009621	80.1578	81.0182	78.8896	76.792	80.0572	68.5848	UM-HET3
Chr2:27420214-27421900	2	27420214	27421900	Vav2	ENSMUSG00000009621	58.488	54.4452	59.2055	57.6018	61.1921	50.282	UM-HET3
Chr2:27461617-27464844	2	27461617	27464844	Brd3	ENSMUSG00000026918	69.9986	68.0061	72.08	71.5241	75.7559	63.4941	UM-HET3
Chr2:27496232-27496938	2	27496232	27496938	Brd3	ENSMUSG00000026918	70.4714	64.2639	52.3282	69.07	61.2973	58.0306	UM-HET3
Chr2:27540969-27543273	2	27540969	27543273	Gm13421	ENSMUSG00000085929	74.211	73.5156	74.6408	73.6178	78.8135	68.405	UM-HET3
Chr2:27567217-27570885	2	27567217	27570885	null		88.1412	93.7245	91.224	92.8477	87.4003	74.8759	UM-HET3
Chr2:27568856-27572366	2	27568856	27572366	null		83.8266	86.1668	86.0198	85.8461	81.5244	53.5625	UM-HET3
Chr2:27570886-27573388	2	27570886	27573388	null		62.124	57.3374	56.8792	50.2026	54.658	27.0782	UM-HET3
Chr2:27572434-27574344	2	27572434	27574344	null		49.629	44.6098	51.7141	31.9066	48.7203	20.118	UM-HET3 and Prop1
Chr2:27573389-27576631	2	27573389	27576631	null		64.8279	62.7249	72.6213	59.0709	71.9567	46.7131	UM-HET3
Chr2:27574352-27578792	2	27574352	27578792	null		71.1158	74.1312	77.3569	73.8116	76.4818	55.1167	UM-HET3
Chr2:27576829-27580182	2	27576829	27580182	null		79.8781	83.7971	83.7264	77.9303	81.3893	59.1847	UM-HET3
Chr2:27595534-27599281	2	27595534	27599281	null		41.7551	31.2036	45.7254	39.352	42.5255	35.4082	UM-HET3
Chr2:27634552-27637988	2	27634552	27637988	null		88.9042	78.0995	86.6437	85.4053	84.7338	71.5625	C3HB6F1 and Prop1
Chr2:27671442-27675938	2	27671442	27675938	Rxra	ENSMUSG00000015846	51.4695	48.2169	60.3457	50.7562	52.3485	40.227	UM-HET3
Chr2:27678943-27681913	2	27678943	27681913	Rxra	ENSMUSG00000015846	14.8159	14.7615	14.0454	12.4953	19.8101	8.83287	UM-HET3
Chr2:27680674-27682833	2	27680674	27682833	Rxra	ENSMUSG00000015846	20.2381	18.5117	21.5476	17.4805	26.0578	11.7906	UM-HET3
Chr2:27681914-27684632	2	27681914	27684632	Rxra	ENSMUSG00000015846	20.1691	15.5075	23.0445	20.8729	26.1361	13.3329	UM-HET3
Chr2:27682909-27686103	2	27682909	27686103	Rxra	ENSMUSG00000015846	32.8429	27.578	34.4617	31.7512	37.3056	23.1092	UM-HET3
Chr2:27701421-27706139	2	27701421	27706139	Rxra	ENSMUSG00000015846	23.2394	21.8293	25.3006	18.8987	27.8244	16.5855	UM-HET3
Chr2:27703765-27708366	2	27703765	27708366	Rxra	ENSMUSG00000015846	52.0121	48.1002	50.796	48.0601	53.7669	41.779	UM-HET3
Chr2:27706318-27710149	2	27706318	27710149	Rxra	ENSMUSG00000015846	61.0258	60.9322	61.0922	62.1671	66.682	52.4472	UM-HET3
Chr2:27708413-27713417	2	27708413	27713417	Rxra	ENSMUSG00000015846	45.2126	46.1969	45.6115	43.6551	49.8943	38.9856	UM-HET3
Chr2:27716150-27719623	2	27716150	27719623	Rxra	ENSMUSG00000015846	46.6453	45.2906	47.188	42.2357	49.4838	36.2578	UM-HET3
Chr2:27717521-27721347	2	27717521	27721347	Rxra	ENSMUSG00000015846	47.1048	45.122	46.4651	43.6653	45.9592	32.6811	UM-HET3
Chr2:27727034-27729745	2	27727034	27729745	Rxra	ENSMUSG00000015846	60.7532	48.0894	54.5761	53.7969	54.3732	47.9655	UM-HET3
Chr2:27733388-27737414	2	27733388	27737414	Rxra	ENSMUSG00000015846	53.5823	58.9824	56.514	58.2434	59.3052	48.7064	UM-HET3
Chr2:27735802-27739009	2	27735802	27739009	Rxra	ENSMUSG00000015846	67.9536	72.0362	71.3554	67.4437	74.6605	61.6881	UM-HET3
Chr2:27737474-27740149	2	27737474	27740149	Rxra	ENSMUSG00000015846	62.9736	63.5962	64.8296	60.8968	65.1574	51.7244	UM-HET3
Chr2:27739010-27741588	2	27739010	27741588	Rxra	ENSMUSG00000015846	48.7014	45.5414	49.8787	48.3294	50.2228	34.9622	UM-HET3
Chr2:27740188-27744031	2	27740188	27744031	Rxra	ENSMUSG00000015846	62.2762	58.6639	61.6234	59.402	62.6762	49.274	UM-HET3
Chr2:27748252-27751224	2	27748252	27751224	Rxra	ENSMUSG00000015846	52.5284	42.3721	50.6635	43.9871	54.5458	40.812	C3HB6F1 and Prop1
Chr2:27749549-27752511	2	27749549	27752511	Rxra	ENSMUSG00000015846	47.3926	44.0274	46.2533	40.5787	52.4309	37.4921	UM-HET3
Chr2:27751313-27753748	2	27751313	27753748	Rxra	ENSMUSG00000015846	49.9129	53.3299	52.7509	45.9525	61.5717	42.3436	UM-HET3
Chr2:27752555-27755278	2	27752555	27755278	Rxra	ENSMUSG00000015846	68.6698	67.4328	72.63	67.663	76.257	63.6168	UM-HET3
Chr2:27756227-27758565	2	27756227	27758565	Rxra	ENSMUSG00000015846	53.0298	57.2602	57.1721	54.7389	56.5296	45.698	UM-HET3
Chr2:27761197-27762979	2	27761197	27762979	Rxra	ENSMUSG00000015846	77.2781	73.5735	71.1708	67.8962	71.9886	52.9785	UM-HET3
Chr2:27762230-27764235	2	27762230	27764235	Rxra	ENSMUSG00000015846	53.8548	43.6021	44.2075	41.9529	46.3026	30.365	C3HB6F1 and Prop1
Chr2:27785733-27788196	2	27785733	27788196	null		72.7989	83.1373	81.9215	81.6706	81.2108	79.1605	UM-HET3
Chr2:27924968-27927609	2	27924968	27927609	Col5a1	ENSMUSG00000026837	76.5357	86.5819	82.3957	81.9723	74.8129	77.4016	UM-HET3
Chr2:27926186-27928754	2	27926186	27928754	Col5a1	ENSMUSG00000026837	73.4269	84.8626	82.1067	80.0239	77.4706	81.5177	UM-HET3
Chr2:28609329-28611403	2	28609329	28611403	Gfi1b	ENSMUSG00000026815	71.3756	84.2669	81.1387	85.3961	81.1183	81.4275	UM-HET3
Chr2:28637767-28639329	2	28637767	28639329	Tsc1	ENSMUSG00000026812	74.2768	85.4621	71.428	74.34	68.6737	72.0338	UM-HET3
Chr2:28943453-28945226	2	28943453	28945226	null		71.1038	82.5461	80.8103	83.6973	72.8998	68.4976	UM-HET3
Chr2:29016133-29017205	2	29016133	29017205	1700101E01Rik	ENSMUSG00000079502	64.6793	75.0231	68.42	76.9799	66.2731	71.1988	UM-HET3
Chr2:29045780-29047074	2	29045780	29047074	1700101E01Rik	ENSMUSG00000079502	71.1949	83.8041	71.7096	76.354	69.1326	74.8803	UM-HET3
Chr2:29273522-29277851	2	29273522	29277851	null		75.9151	87.131	84.4011	84.6005	84.5203	84.5638	UM-HET3
Chr2:29731039-29734231	2	29731039	29734231	Rapgef1	ENSMUSG00000039844	74.9002	64.4107	76.4444	64.8123	85.3012	79.5299	UM-HET3
Chr2:29732929-29735843	2	29732929	29735843	Rapgef1	ENSMUSG00000039844	80.7483	72.7216	82.3582	70.7783	92.2488	85.3579	UM-HET3
Chr2:29737161-29739297	2	29737161	29739297	Rapgef1	ENSMUSG00000039844	48.9397	31.6622	49.6235	36.9645	56.9827	48.8873	C3HB6F1 and UM-HET3
Chr2:29737944-29740219	2	29737944	29740219	Rapgef1	ENSMUSG00000039844	74.9976	56.8733	77.9367	68.3618	80.0133	75.3567	UM-HET3
Chr2:29845299-29846138	2	29845299	29846138	Mir219-2	ENSMUSG00000065485	60.6714	73.0333	63.7022	74.8786	71.468	76.4988	C3HB6F1 and UM-HET3
Chr2:29845774-29847731	2	29845774	29847731	Mir219-2	ENSMUSG00000065485	50.7128	59.6817	50.4987	60.8072	54.8928	65.9161	UM-HET3 and Prop1
Chr2:30008236-30012187	2	30008236	30012187	Spna2	ENSMUSG00000057738	54.3712	62.0466	62.3027	57.348	68.1464	55.8699	UM-HET3
Chr2:30182611-30185501	2	30182611	30185501	Ccbl1	ENSMUSG00000039648	72.5397	75.7407	74.5317	79.5871	75.3022	62.4681	UM-HET3
Chr2:30184443-30186819	2	30184443	30186819	Ccbl1	ENSMUSG00000039648	81.5434	85.9365	83.342	87.5255	82.3666	70.9407	UM-HET3
Chr2:30185683-30188402	2	30185683	30188402	Ccbl1	ENSMUSG00000039648	78.996	87.1683	84.6877	86.2985	81.5163	69.5549	UM-HET3
Chr2:30207296-30210554	2	30207296	30210554	Ccbl1	ENSMUSG00000039648	64.7576	64.68	67.194	66.2936	70.6564	56.6015	UM-HET3
Chr2:30210555-30215536	2	30210555	30215536	null		43.5797	62.5573	50.4204	52.7136	50.0233	38.8423	UM-HET3
Chr2:30212981-30217123	2	30212981	30217123	null		57.4131	65.823	61.374	62.7284	61.071	48.1609	UM-HET3
Chr2:30245861-30248952	2	30245861	30248952	Lrrc8a	ENSMUSG00000007476	65.6052	63.8971	63.1748	68.3276	69.5617	55.0446	UM-HET3
Chr2:30247291-30251030	2	30247291	30251030	Lrrc8a	ENSMUSG00000007476	69.1756	61.2771	67.7335	67.5228	75.5663	54.5937	UM-HET3
Chr2:30365223-30368705	2	30365223	30368705	Fam73b	ENSMUSG00000026858	53.4886	49.1639	61.2782	49.3336	64.8899	47.9101	UM-HET3 and Prop1
Chr2:30367491-30369603	2	30367491	30369603	Fam73b	ENSMUSG00000026858	76.3174	69.1266	83.7865	72.0209	87.3491	66.2818	UM-HET3 and Prop1
Chr2:30375980-30378552	2	30375980	30378552	Fam73b	ENSMUSG00000026858	52.7381	45.1781	60.6594	54.0084	64.4079	52.8762	UM-HET3
Chr2:30376691-30379479	2	30376691	30379479	Fam73b	ENSMUSG00000026858	61.2484	46.0235	69.4026	61.0907	71.1558	54.6129	C3HB6F1 and Prop1
Chr2:30378562-30381345	2	30378562	30381345	Fam73b	ENSMUSG00000026858	62.6627	55.0476	72.6845	64.2879	71.0754	56.1203	UM-HET3
Chr2:30379555-30382022	2	30379555	30382022	Fam73b	ENSMUSG00000026858	80.981	76.548	87.0887	83.1392	86.5315	75.4245	UM-HET3
Chr2:30385037-30388282	2	30385037	30388282	Fam73b	ENSMUSG00000026858	76.57	76.0652	79.6927	76.3511	81.0803	64.0635	UM-HET3
Chr2:30387006-30389756	2	30387006	30389756	Fam73b	ENSMUSG00000026858	73.0383	70.8099	78.6833	72.5095	78.1847	63.3758	UM-HET3
Chr2:30416360-30419093	2	30416360	30419093	Ppp2r4	ENSMUSG00000039515	36.2863	36.8684	41.5618	30.5166	40.4927	30.0755	UM-HET3
Chr2:30440759-30442856	2	30440759	30442856	Ppp2r4	ENSMUSG00000039515	55.4204	67.4765	52.1261	55.7886	44.1134	49.05	UM-HET3
Chr2:30606262-30607668	2	30606262	30607668	Cstad	ENSMUSG00000047363	67.7143	57.4891	62.1008	75.7222	58.7347	73.9978	UM-HET3 and Prop1
Chr2:30773222-30775872	2	30773222	30775872	null		63.2351	59.255	66.059	56.0368	65.7393	58.7946	UM-HET3
Chr2:30896092-30899392	2	30896092	30899392	Ptges	ENSMUSG00000050737	72.4254	71.7664	75.8917	75.2268	76.5447	65.018	UM-HET3
Chr2:31200626-31204436	2	31200626	31204436	Gpr107	ENSMUSG00000000194	70.7499	81.1135	75.5137	79.1396	69.8553	70.8574	UM-HET3
Chr2:31303568-31305147	2	31303568	31305147	null		70.8312	80.9493	75.7833	75.7718	71.6469	74.0274	UM-HET3
Chr2:31448465-31452124	2	31448465	31452124	Hmcn2	ENSMUSG00000055632	61.2198	57.4629	52.7658	55.5304	65.253	53.8432	UM-HET3
Chr2:31467115-31469760	2	31467115	31469760	Ass1	ENSMUSG00000076441	56.7877	56.0152	57.4313	47.002	54.0112	54.0372	UM-HET3
Chr2:31474500-31476263	2	31474500	31476263	Ass1	ENSMUSG00000076441	47.6519	39.5797	45.3832	46.4222	51.9249	39.0592	UM-HET3
Chr2:31477748-31480358	2	31477748	31480358	Ass1	ENSMUSG00000076441	71.9025	70.7407	78.7825	69.4786	69.4515	53.2513	UM-HET3
Chr2:31479481-31482012	2	31479481	31482012	Ass1	ENSMUSG00000076441	80.1919	78.4314	82.2556	81.0118	77.5047	63.6941	UM-HET3
Chr2:31484676-31486754	2	31484676	31486754	Ass1	ENSMUSG00000076441	69.2381	74.1107	73.8166	77.0601	72.1935	58.324	UM-HET3
Chr2:31485970-31488626	2	31485970	31488626	Ass1	ENSMUSG00000076441	70.1	71.3279	72.5368	72.1531	69.8565	54.779	UM-HET3
Chr2:31491758-31494466	2	31491758	31494466	Ass1	ENSMUSG00000076441	73.9582	76.7419	78.9004	77.9997	76.1641	63.9795	UM-HET3
Chr2:31494563-31497781	2	31494563	31497781	Ass1	ENSMUSG00000076441	60.4225	63.1002	61.7071	66.3237	64.7536	48.9427	UM-HET3
Chr2:31495945-31498667	2	31495945	31498667	Ass1	ENSMUSG00000076441	65.5723	76.7038	72.701	76.095	74.7507	57.6414	UM-HET3
Chr2:31497789-31500941	2	31497789	31500941	Ass1	ENSMUSG00000076441	71.546	82.9755	74.7114	82.6035	77.6636	68.3689	UM-HET3
Chr2:31498758-31501812	2	31498758	31501812	Ass1	ENSMUSG00000076441	67.3809	71.8196	62.0866	67.397	66.4294	54.276	UM-HET3
Chr2:31501832-31505322	2	31501832	31505322	Ass1	ENSMUSG00000076441	49.7282	63.3476	58.8093	60.6957	55.5145	55.5673	UM-HET3
Chr2:31503195-31506100	2	31503195	31506100	Ass1	ENSMUSG00000076441	59.2997	70.8731	69.7385	70.1199	65.3198	57.874	UM-HET3
Chr2:31510223-31512652	2	31510223	31512652	Ass1	ENSMUSG00000076441	69.1899	75.6481	70.3454	68.9395	72.3288	60.4127	UM-HET3
Chr2:31511585-31514711	2	31511585	31514711	Ass1	ENSMUSG00000076441	69.1135	74.539	67.0988	68.449	70.1444	56.8643	UM-HET3
Chr2:31516354-31518891	2	31516354	31518891	Ass1	ENSMUSG00000076441	73.6903	77.3564	76.6619	79.8367	76.7986	64.1973	UM-HET3
Chr2:31520052-31522250	2	31520052	31522250	Ass1	ENSMUSG00000076441	50.87	40.3142	50.3041	38.0412	48.4569	37.9952	Common to all strains
Chr2:31521863-31525612	2	31521863	31525612	Ass1	ENSMUSG00000076441	53.5087	38.8672	53.7969	41.0035	47.0948	40.6847	UM-HET3
Chr2:31655546-31658734	2	31655546	31658734	Prdm12	ENSMUSG00000079466	73.9712	76.6812	66.8377	79.2543	72.0322	73.7886	UM-HET3
Chr2:31825647-31826998	2	31825647	31826998	Fibcd1	ENSMUSG00000026841	49.5904	48.147	42.0288	41.7275	48.593	35.8798	UM-HET3
Chr2:31924834-31927327	2	31924834	31927327	Lamc3	ENSMUSG00000026840	51.4744	57.7645	56.1073	54.5425	55.495	44.1739	UM-HET3
Chr2:32072932-32074624	2	32072932	32074624	Fam78a	ENSMUSG00000050592	58.6378	50.5399	55.9741	54.0822	60.7354	50.2765	UM-HET3
Chr2:32073742-32075281	2	32073742	32075281	Fam78a	ENSMUSG00000050592	45.4356	35.3338	39.9649	44.0678	49.7908	40.7836	UM-HET3
Chr2:32081353-32082859	2	32081353	32082859	Fam78a	ENSMUSG00000050592	78.6958	67.661	68.9324	68.1428	60.5114	53.1301	UM-HET3
Chr2:32166451-32167730	2	32166451	32167730	Prrc2b	ENSMUSG00000039262	44.8374	57.8807	42.4479	54.7838	34.4363	45.7661	Common to all strains
Chr2:32167184-32168890	2	32167184	32168890	Prrc2b	ENSMUSG00000039262	48.2335	59.4981	46.7814	57.6088	39.4805	49.4991	UM-HET3
Chr2:32294211-32296654	2	32294211	32296654	Golga2	ENSMUSG00000002546	64.2567	71.0716	69.1694	64.0207	74.0031	63.7793	UM-HET3
Chr2:32406949-32409075	2	32406949	32409075	null		36.003	38.9427	38.9925	44.2233	45.5038	30.012	UM-HET3
Chr2:32408551-32410550	2	32408551	32410550	null		30.3286	43.0804	38.5738	41.2881	46.0821	31.1174	UM-HET3
Chr2:32409076-32412022	2	32409076	32412022	null		59.8271	72.5546	67.0574	68.0066	71.4863	64.0356	UM-HET3
Chr2:32414499-32416667	2	32414499	32416667	Slc25a25	ENSMUSG00000026819	67.0317	69.6062	70.5457	66.7578	67.292	56.7258	UM-HET3
Chr2:32415635-32417751	2	32415635	32417751	Slc25a25	ENSMUSG00000026819	57.7024	52.2282	52.3535	50.4112	56.0615	43.4879	UM-HET3
Chr2:32416803-32418838	2	32416803	32418838	Slc25a25	ENSMUSG00000026819	40.0262	26.1707	29.8815	28.589	36.5638	29.2799	UM-HET3
Chr2:32418839-32421355	2	32418839	32421355	Slc25a25	ENSMUSG00000026819	27.5394	31.3569	26.1858	21.0562	33.0338	21.9761	UM-HET3
Chr2:32420142-32422558	2	32420142	32422558	Slc25a25	ENSMUSG00000026819	30.8876	28.8118	26.4303	21.328	36.0641	23.7258	UM-HET3
Chr2:32430639-32433268	2	32430639	32433268	Slc25a25	ENSMUSG00000026819	72.1061	86.4771	76.5321	81.7503	76.8661	75.4294	UM-HET3
Chr2:32452498-32455124	2	32452498	32455124	Naif1	ENSMUSG00000039164	62.7524	64.0098	69.0134	61.0838	73.518	58.7984	UM-HET3
Chr2:32481605-32484848	2	32481605	32484848	null		77.1819	71.431	74.5569	71.249	80.187	67.758	UM-HET3
Chr2:32523901-32525532	2	32523901	32525532	Gm13412	ENSMUSG00000085017	48.4777	35.8281	37.9863	39.89	47.8516	41.9914	UM-HET3
Chr2:32524681-32526273	2	32524681	32526273	Gm13412	ENSMUSG00000085017	61.6395	41.9975	53.7891	54.4428	64.4263	45.7454	C3HB6F1 and Prop1
Chr2:32525586-32527675	2	32525586	32527675	Gm13412	ENSMUSG00000085017	64.4532	50.5531	59.8012	58.6989	70.3227	53.1541	C3HB6F1 and Prop1
Chr2:32538313-32541024	2	32538313	32541024	Fam102a	ENSMUSG00000039157	58.401	59.797	61.9924	51.1225	67.7596	56.2695	UM-HET3 and Prop1
Chr2:32633336-32635191	2	32633336	32635191	Ak1	ENSMUSG00000026817	74.5567	88.6276	79.1638	87.263	80.5472	82.5485	UM-HET3
Chr2:32644813-32646880	2	32644813	32646880	Ak1	ENSMUSG00000026817	76.7413	76.902	68.9862	81.7211	63.1147	59.6085	UM-HET3
Chr2:32649892-32651783	2	32649892	32651783	Eng	ENSMUSG00000026814	75.5935	83.9475	72.4251	85.7862	75.0788	74.4893	UM-HET3
Chr2:32679048-32682482	2	32679048	32682482	Eng	ENSMUSG00000026814	66.4023	71.416	72.5783	74.1772	72.2905	59.5659	UM-HET3
Chr2:32680896-32684003	2	32680896	32684003	Eng	ENSMUSG00000026814	76.9477	75.7586	77.7805	76.426	75.8478	62.4047	UM-HET3
Chr2:32694665-32698046	2	32694665	32698046	Fpgs	ENSMUSG00000009566	68.3606	67.5854	66.7066	64.4107	66.4698	50.4438	UM-HET3
Chr2:32695949-32700723	2	32695949	32700723	Fpgs	ENSMUSG00000009566	59.351	58.0097	59.6655	58.1987	62.4671	48.6108	UM-HET3
Chr2:32698134-32701638	2	32698134	32701638	Fpgs	ENSMUSG00000009566	38.2416	38.2057	40.361	43.0484	46.4211	32.8532	UM-HET3
Chr2:32706509-32708211	2	32706509	32708211	Cdk9	ENSMUSG00000009555	89.4754	85.3918	87.9445	85.5806	90.3628	76.3504	UM-HET3
Chr2:32750585-32751968	2	32750585	32751968	Sh2d3c	ENSMUSG00000059013	15.8323	29.2723	24.0703	26.5769	24.1527	19.9678	UM-HET3
Chr2:32881386-32884064	2	32881386	32884064	Fam129b	ENSMUSG00000026796	69.2272	79.2865	71.245	79.7664	70.4551	69.1101	UM-HET3
Chr2:32927428-32929307	2	32927428	32929307	Lrsam1	ENSMUSG00000026792	30.177	29.3251	35.4326	33.2742	38.6534	23.2702	UM-HET3
Chr2:32961597-32963074	2	32961597	32963074	Lrsam1	ENSMUSG00000026792	6.47547	17.5695	6.97004	14.8837	5.48164	11.6304	UM-HET3
Chr2:32962363-32964801	2	32962363	32964801	Rpl12	ENSMUSG00000038900	37.6329	54.6646	40.9926	54.7191	38.4652	50.4726	Common to all strains
Chr2:32963094-32966464	2	32963094	32966464	Rpl12	ENSMUSG00000038900	41.7031	52.4481	45.1902	52.5809	42.5289	49.8429	UM-HET3
Chr2:33056248-33060246	2	33056248	33060246	Garnl3	ENSMUSG00000038860	68.4072	59.2851	85.1587	71.4667	83.9209	76.6736	UM-HET3
Chr2:33227728-33228670	2	33227728	33228670	Ralgps1	ENSMUSG00000038831	65.0667	64.9402	78.1703	64.014	88.8964	68.4168	UM-HET3 and Prop1
Chr2:33228516-33230475	2	33228516	33230475	Ralgps1	ENSMUSG00000038831	56.7058	61.2824	70.6358	57.4481	81.8019	57.6866	UM-HET3
Chr2:33228671-33231195	2	33228671	33231195	Ralgps1	ENSMUSG00000038831	59.0204	58.9258	62.0162	59.0965	67.3217	53.5124	UM-HET3
Chr2:33450921-33453375	2	33450921	33453375	Zbtb43	ENSMUSG00000026788	69.4184	66.0762	70.0343	66.7092	75.5129	61.6245	UM-HET3
Chr2:33688773-33690689	2	33688773	33690689	null		37.3429	49.5339	49.0581	44.7683	40.5943	42.7392	UM-HET3
Chr2:33717518-33718367	2	33717518	33718367	9430024E24Rik	ENSMUSG00000085463	40.6916	52.5129	41.6037	48.3916	47.856	45.1315	UM-HET3
Chr2:33875900-33877375	2	33875900	33877375	Fam125b	ENSMUSG00000038740	75.5214	62.795	66.2633	66.3064	58.2824	63.7661	UM-HET3
Chr2:34146854-34148321	2	34146854	34148321	null		44.59	33.7519	43.5461	35.0149	43.7174	32.0144	UM-HET3
Chr2:34153124-34155991	2	34153124	34155991	null		65.1297	57.9805	60.9285	57.5349	63.9437	47.2729	UM-HET3
Chr2:34275807-34281179	2	34275807	34281179	Pbx3	ENSMUSG00000038718	64.9511	65.8375	65.8248	67.2155	75.2273	65.1513	UM-HET3
Chr2:34773807-34777010	2	34773807	34777010	Hspa5	ENSMUSG00000026864	35.0188	39.7043	40.0425	39.6658	43.2449	31.4388	UM-HET3
Chr2:34852643-34854846	2	34852643	34854846	Psmd5	ENSMUSG00000026869	78.3452	75.9412	83.9409	72.0938	74.0335	70.3071	UM-HET3
Chr2:34936088-34938250	2	34936088	34938250	null		58.6933	69.4035	68.1748	65.3825	62.0268	69.2243	UM-HET3
Chr2:35050107-35053696	2	35050107	35053696	Hc	ENSMUSG00000026874	64.4799	60.8026	65.1145	64.9504	68.7595	51.4043	UM-HET3
Chr2:35052008-35056105	2	35052008	35056105	Hc	ENSMUSG00000026874	74.0694	74.1917	74.3006	72.9617	74.8937	58.8235	UM-HET3
Chr2:35053697-35057764	2	35053697	35057764	Hc	ENSMUSG00000026874	72.6706	76.5775	75.1289	73.6379	69.1331	56.1075	UM-HET3
Chr2:35056216-35060165	2	35056216	35060165	Hc	ENSMUSG00000026874	54.056	55.1466	56.5706	52.8703	54.8196	43.023	UM-HET3
Chr2:35064007-35067554	2	35064007	35067554	null		79.5907	80.4787	82.0178	78.9947	71.7759	44.8726	UM-HET3
Chr2:35066722-35070309	2	35066722	35070309	null		84.7935	86.072	89.0318	86.0058	80.028	43.751	UM-HET3
Chr2:35067588-35071863	2	35067588	35071863	null		88.3207	86.5701	90.6825	89.563	77.6495	59.962	UM-HET3
Chr2:35075870-35081651	2	35075870	35081651	null		79.6896	77.0929	76.9616	77.7304	74.1126	63.5142	UM-HET3
Chr2:35099983-35103647	2	35099983	35103647	AI182371	ENSMUSG00000035875	45.8962	49.362	55.226	53.9383	54.7655	44.6236	UM-HET3
Chr2:35156757-35159476	2	35156757	35159476	Cep110	ENSMUSG00000057110	61.3626	52.2816	53.3585	42.3845	74.9718	59.2095	UM-HET3 and Prop1
Chr2:35169351-35171404	2	35169351	35171404	Cep110	ENSMUSG00000057110	65.4565	51.4117	58.9801	48.1892	65.2799	44.4762	Common to all strains
Chr2:35170569-35172510	2	35170569	35172510	Cep110	ENSMUSG00000057110	44.4473	37.6153	35.1355	27.2596	45.6104	27.4879	UM-HET3
Chr2:35214966-35216142	2	35214966	35216142	null		56.189	55.8849	58.9815	53.4025	60.9487	50.4638	UM-HET3
Chr2:35446773-35449224	2	35446773	35449224	Ggta1	ENSMUSG00000035778	85.8548	73.8125	79.2988	84.5432	72.3534	72.7926	UM-HET3
Chr2:35494466-35496278	2	35494466	35496278	null		66.9029	78.3704	72.9899	78.4139	73.2031	71.6937	UM-HET3
Chr2:35622290-35624007	2	35622290	35624007	Dab2ip	ENSMUSG00000026883	43.5564	55.9886	47.8428	49.7188	49.0329	44.7767	UM-HET3
Chr2:36035489-36037514	2	36035489	36037514	Ndufa8	ENSMUSG00000026895	83.452	83.0322	81.6669	77.5894	84.4947	72.7566	UM-HET3
Chr2:36040055-36044164	2	36040055	36044164	Ndufa8	ENSMUSG00000026895	66.7596	65.9864	66.9791	63.9018	72.6925	60.4317	UM-HET3
Chr2:36207070-36210511	2	36207070	36210511	Gm13429	ENSMUSG00000085141	75.6552	86.0856	82.2501	80.765	81.4518	85.9504	UM-HET3
Chr2:37765391-37767943	2	37765391	37767943	null		75.4626	62.991	67.4783	70.7391	64.3074	69.0541	UM-HET3
Chr2:38139783-38149393	2	38139783	38149393	Dennd1a	ENSMUSG00000035392	61.1458	63.7897	65.5505	56.9967	63.0797	52.9312	UM-HET3
Chr2:38521845-38525340	2	38521845	38525340	Nek6	ENSMUSG00000026749	81.805	80.8069	70.423	81.8329	73.6929	56.4262	UM-HET3
Chr2:38612721-38616800	2	38612721	38616800	Psmb7	ENSMUSG00000026750	56.2546	46.4065	48.9371	45.6588	52.4776	38.0198	UM-HET3
Chr2:39001555-39004162	2	39001555	39004162	Wdr38	ENSMUSG00000035295	62.2904	73.9136	64.2259	75.9528	62.4183	70.2405	UM-HET3
Chr2:39002923-39004752	2	39002923	39004752	Wdr38	ENSMUSG00000035295	22.9269	38.0645	27.4548	40.0866	23.5084	28.8863	C3HB6F1 and UM-HET3
Chr2:44100461-44104088	2	44100461	44104088	Arhgap15	ENSMUSG00000049744	83.6885	84.4048	85.0419	85.0528	83.2533	71.2978	UM-HET3
Chr2:44109363-44115313	2	44109363	44115313	Arhgap15	ENSMUSG00000049744	75.3989	79.521	76.8549	80.654	80.9475	61.2221	UM-HET3
Chr2:44137224-44142463	2	44137224	44142463	Arhgap15	ENSMUSG00000049744	79.8158	79.2465	79.8885	83.006	80.1272	53.1522	UM-HET3
Chr2:44141403-44145734	2	44141403	44145734	Arhgap15	ENSMUSG00000049744	82.4151	86.751	83.4449	83.6729	80.2026	46.3781	UM-HET3
Chr2:45082474-45087922	2	45082474	45087922	Zeb2	ENSMUSG00000026872	69.339	67.429	63.0701	74.1347	64.907	67.1999	UM-HET3
Chr2:45089019-45092379	2	45089019	45092379	Zeb2	ENSMUSG00000026872	80.0098	79.2343	71.9884	82.9741	78.2721	73.1974	UM-HET3
Chr2:48441410-48443237	2	48441410	48443237	Gm13481	ENSMUSG00000086353	49.5817	47.0085	57.0299	43.7858	61.3679	48.5611	UM-HET3
Chr2:48879392-48886635	2	48879392	48886635	Acvr2a	ENSMUSG00000052155	79.9597	77.6573	79.6141	76.5915	81.1328	70.369	UM-HET3
Chr2:50301059-50304746	2	50301059	50304746	Gm13483	ENSMUSG00000085862	55.8926	50.9713	64.2035	49.935	79.854	54.55	UM-HET3 and Prop1
Chr2:50304137-50307271	2	50304137	50307271	Gm13483	ENSMUSG00000085862	46.5467	44.1325	49.6416	35.6852	64.6018	43.8736	UM-HET3
Chr2:52358235-52362914	2	52358235	52362914	null		75.7002	75.2734	77.4664	66.5329	85.6346	67.3347	UM-HET3 and Prop1
Chr2:52374790-52378785	2	52374790	52378785	null		55.958	54.7711	59.9082	52.7202	73.1607	62.124	UM-HET3
Chr2:52377839-52379924	2	52377839	52379924	null		54.7124	58.8239	60.7396	57.0398	77.2223	66.1159	UM-HET3
Chr2:52498259-52500321	2	52498259	52500321	Cacnb4	ENSMUSG00000017412	60.6675	56.2871	59.7009	55.3635	71.9639	54.7519	UM-HET3
Chr2:52577642-52579508	2	52577642	52579508	Cacnb4	ENSMUSG00000017412	59.2303	59.1497	65.8533	64.9655	71.0555	56.9768	UM-HET3
Chr2:52578565-52581691	2	52578565	52581691	Cacnb4	ENSMUSG00000017412	66.033	63.6794	68.0775	64.9151	71.5121	58.1394	UM-HET3
Chr2:52967801-52972101	2	52967801	52972101	Fmnl2	ENSMUSG00000036053	76.9982	89.3327	84.0102	86.6666	84.0112	88.7821	UM-HET3
Chr2:56175803-56186469	2	56175803	56186469	null		67.4415	68.9447	73.9799	76.6283	64.4715	74.6276	UM-HET3
Chr2:56930966-56948135	2	56930966	56948135	null		73.6622	84.7737	85.1489	86.3027	81.0647	84.0666	UM-HET3
Chr2:58771527-58773737	2	58771527	58773737	Upp2	ENSMUSG00000026839	78.6343	76.8568	80.4201	73.4901	79.0686	66.6346	UM-HET3
Chr2:58793727-58797356	2	58793727	58797356	Upp2	ENSMUSG00000026839	57.3903	58.1593	52.1303	53.3685	61.4791	51.4395	UM-HET3
Chr2:59183470-59187104	2	59183470	59187104	Pkp4	ENSMUSG00000026991	86.6535	87.9991	88.7495	86.6759	88.4491	71.2959	UM-HET3
Chr2:59185444-59188624	2	59185444	59188624	Pkp4	ENSMUSG00000026991	90.524	88.0788	88.2214	86.7641	90.4069	74.5749	UM-HET3
Chr2:59192732-59196150	2	59192732	59196150	Pkp4	ENSMUSG00000026991	86.4769	83.2229	87.2635	82.249	87.6867	77.0722	UM-HET3
Chr2:59226584-59228800	2	59226584	59228800	Pkp4	ENSMUSG00000026991	55.8388	71.858	65.5528	71.312	66.4918	68.1411	UM-HET3
Chr2:59668985-59672378	2	59668985	59672378	Tanc1	ENSMUSG00000035168	73.1034	61.8618	75.2448	70.4867	66.5721	66.6015	UM-HET3
Chr2:59673684-59676122	2	59673684	59676122	Tanc1	ENSMUSG00000035168	76.1044	78.7456	64.7101	76.4926	62.0852	69.4781	UM-HET3
Chr2:59717736-59719326	2	59717736	59719326	Tanc1	ENSMUSG00000035168	80.4774	93.7454	80.7975	88.0837	85.1972	86.3966	UM-HET3
Chr2:59745531-59747347	2	59745531	59747347	Tanc1	ENSMUSG00000035168	70.6445	80.7158	77.1335	77.9309	73.14	72.7658	UM-HET3
Chr2:59796173-59798648	2	59796173	59798648	Tanc1	ENSMUSG00000035168	79.3249	83.0477	79.9453	79.0494	86.1521	74.9375	UM-HET3
Chr2:59797797-59799461	2	59797797	59799461	Tanc1	ENSMUSG00000035168	76.1248	76.5996	79.242	74.8948	78.2371	66.426	UM-HET3
Chr2:59877717-59879794	2	59877717	59879794	Wdsub1	ENSMUSG00000026988	84.3283	89.6231	80.454	91.5599	82.5723	83.2395	UM-HET3
Chr2:60515736-60519752	2	60515736	60519752	Pla2r1	ENSMUSG00000054580	84.4536	71.396	72.9773	77.2889	75.6018	76.2347	UM-HET3
Chr2:60900750-60902356	2	60900750	60902356	Rbms1	ENSMUSG00000026970	83.2809	71.0403	77.9643	76.7575	69.7178	67.9622	UM-HET3
Chr2:60906805-60909593	2	60906805	60909593	Rbms1	ENSMUSG00000026970	59.6653	55.4448	61.3941	54.4713	64.3291	50.0238	UM-HET3
Chr2:60907964-60911450	2	60907964	60911450	Rbms1	ENSMUSG00000026970	31.3957	30.0911	32.8714	27.9425	41.2248	24.9042	UM-HET3
Chr2:60947268-60950080	2	60947268	60950080	Rbms1	ENSMUSG00000026970	85.1254	82.9769	83.1891	80.9477	78.0393	67.1236	UM-HET3
Chr2:64070136-64074869	2	64070136	64074869	Fign	ENSMUSG00000075324	53.2257	48.5707	60.632	52.6095	59.3838	46.6434	UM-HET3
Chr2:64072461-64075410	2	64072461	64075410	Fign	ENSMUSG00000075324	71.0288	70.9472	76.2308	63.8857	71.6191	59.2599	UM-HET3 and Prop1
Chr2:64091232-64095814	2	64091232	64095814	Fign	ENSMUSG00000075324	59.8235	46.6888	67.2919	58.1365	66.9596	57.9975	UM-HET3
Chr2:64454487-64458107	2	64454487	64458107	null		79.681	71.1218	78.1931	77.3463	78.5409	67.7244	UM-HET3
Chr2:64457425-64459870	2	64457425	64459870	null		81.404	69.4801	82.2067	75.2937	80.9922	65.9217	C3HB6F1 and Prop1
Chr2:64458185-64462132	2	64458185	64462132	null		79.0604	71.1818	82.1902	71.9992	75.6408	63.5919	UM-HET3
Chr2:64460723-64463083	2	64460723	64463083	null		64.4509	48.2077	72.044	49.3214	61.8381	36.361	Common to all strains
Chr2:64462139-64466628	2	64462139	64466628	null		69.316	56.9626	76.0259	59.8256	70.4046	48.0546	C3HB6F1 and Prop1
Chr2:64463084-64468473	2	64463084	64468473	null		80.9133	74.9505	84.8272	76.731	79.9619	62.6508	UM-HET3
Chr2:64466629-64469845	2	64466629	64469845	null		79.507	76.1027	83.9187	77.9434	79.1929	63.8436	UM-HET3
Chr2:64965065-64969157	2	64965065	64969157	Grb14	ENSMUSG00000026888	70.0348	66.8083	69.2985	63.1732	68.6214	56.0402	UM-HET3
Chr2:65115806-65121122	2	65115806	65121122	Cobll1	ENSMUSG00000034903	47.9601	54.5577	50.1218	47.2845	54.7523	43.9272	UM-HET3
Chr2:65231350-65234920	2	65231350	65234920	Cobll1	ENSMUSG00000034903	53.8704	55.6382	53.3605	56.3393	61.5665	48.3407	UM-HET3
Chr2:65233275-65237436	2	65233275	65237436	Cobll1	ENSMUSG00000034903	44.7263	46.8754	44.6546	45.6774	51.5436	37.9801	UM-HET3
Chr2:67897210-67907386	2	67897210	67907386	null		62.2265	67.1081	72.1953	67.9888	77.8016	66.1354	UM-HET3
Chr2:68345568-68347896	2	68345568	68347896	Stk39	ENSMUSG00000027030	63.2199	73.3669	66.3993	68.091	63.2442	58.3335	UM-HET3
Chr2:68465496-68468438	2	68465496	68468438	Stk39	ENSMUSG00000027030	57.4672	43.9825	55.951	46.9423	59.6626	58.44	UM-HET3
Chr2:68678064-68687401	2	68678064	68687401	4932414N04Rik	ENSMUSG00000079324	76.9678	77.7719	74.2633	84.798	78.7235	81.8937	UM-HET3
Chr2:68790355-68794947	2	68790355	68794947	null		75.8144	66.8213	74.4843	61.0762	73.7927	60.6592	UM-HET3
Chr2:68794037-68796579	2	68794037	68796579	null		55.1016	48.3122	54.9496	45.7362	55.507	40.8352	UM-HET3
Chr2:68873137-68876757	2	68873137	68876757	Lass6	ENSMUSG00000027035	52.2997	62.5128	58.2828	60.2372	56.97	57.4013	UM-HET3
Chr2:68899693-68902850	2	68899693	68902850	Lass6	ENSMUSG00000027035	42.7378	39.5892	44.9191	33.9116	55.111	41.9709	UM-HET3
Chr2:69137067-69141509	2	69137067	69141509	Nostrin	ENSMUSG00000034738	51.8702	64.4343	63.0784	57.915	54.5225	52.9	UM-HET3
Chr2:69201775-69206083	2	69201775	69206083	Spc25	ENSMUSG00000005233	47.4842	45.6038	42.249	52.7371	46.7125	49.9489	UM-HET3
Chr2:69226043-69228774	2	69226043	69228774	G6pc2	ENSMUSG00000005232	53.5773	42.6307	52.0486	42.6094	64.5714	43.5046	UM-HET3
Chr2:69226801-69230693	2	69226801	69230693	G6pc2	ENSMUSG00000005232	68.2717	60.146	69.8855	63.1648	76.5389	62.4325	UM-HET3
Chr2:69303891-69308500	2	69303891	69308500	Abcb11	ENSMUSG00000027048	79.1591	82.1881	75.4524	87.0476	77.0083	74.4201	UM-HET3
Chr2:69306578-69311980	2	69306578	69311980	Abcb11	ENSMUSG00000027048	66.6485	71.3332	67.2572	77.3213	67.3641	63.9833	UM-HET3
Chr2:69364514-69373189	2	69364514	69373189	null		66.5213	65.9796	72.524	66.7493	76.8747	66.2684	UM-HET3
Chr2:69402324-69406809	2	69402324	69406809	Dhrs9	ENSMUSG00000027068	65.3259	64.3239	57.0923	67.2262	62.579	61.5218	UM-HET3
Chr2:69403969-69410434	2	69403969	69410434	Dhrs9	ENSMUSG00000027068	60.5347	60.8813	53.3374	65.6256	60.4071	58.938	UM-HET3
Chr2:70330496-70332538	2	70330496	70332538	Myo3b	ENSMUSG00000042064	81.9832	74.7644	86.1933	78.8942	85.2419	74.5985	UM-HET3
Chr2:70669583-70676078	2	70669583	70676078	Gorasp2	ENSMUSG00000014959	48.4521	49.1172	60.4231	42.3036	52.4509	47.2487	UM-HET3
Chr2:70939353-70943871	2	70939353	70943871	null		55.4661	66.0712	62.7589	61.4436	57.7813	57.4303	UM-HET3
Chr2:71262772-71267006	2	71262772	71267006	Dync1i2	ENSMUSG00000027012	92.2797	87.0436	94.4425	87.9129	95.3754	81.5868	UM-HET3
Chr2:71750787-71753441	2	71750787	71753441	Itga6	ENSMUSG00000027111	81.2361	85.1055	78.712	89.7478	76.8456	76.2372	UM-HET3
Chr2:71873790-71875447	2	71873790	71875447	Pdk1	ENSMUSG00000006494	15.4278	4.18677	21.8683	8.00142	21.8676	20.0693	C3HB6F1 and UM-HET3
Chr2:71874022-71877239	2	71874022	71877239	Pdk1	ENSMUSG00000006494	60.3082	46.2203	68.7587	51.1537	61.0687	58.6027	C3HB6F1 and UM-HET3
Chr2:72100422-72104738	2	72100422	72104738	Rapgef4	ENSMUSG00000049044	81.8835	83.8117	76.82	87.5475	68.0808	71.2273	UM-HET3
Chr2:72143238-72145307	2	72143238	72145307	Rapgef4	ENSMUSG00000049044	69.0131	73.914	74.6516	76.7824	73.8349	62.2986	UM-HET3
Chr2:72146386-72150586	2	72146386	72150586	Rapgef4	ENSMUSG00000049044	71.9366	72.3474	68.6741	67.7399	64.7579	53.2805	UM-HET3
Chr2:72148649-72153612	2	72148649	72153612	Rapgef4	ENSMUSG00000049044	65.5095	70.8189	60.9437	67.1592	59.491	47.1627	UM-HET3
Chr2:72179068-72182600	2	72179068	72182600	Rapgef4	ENSMUSG00000049044	44.1103	33.0635	43.0256	36.7715	41.8461	31.8933	UM-HET3
Chr2:72290590-72294127	2	72290590	72294127	B230120H23Rik	ENSMUSG00000004085	83.4424	71.4316	84.4622	71.1011	82.7421	70.138	UM-HET3 and Prop1
Chr2:72292562-72296069	2	72292562	72296069	B230120H23Rik	ENSMUSG00000004085	77.8278	64.6448	81.6306	69.1145	78.7556	65.1384	Common to all strains
Chr2:72307396-72309781	2	72307396	72309781	B230120H23Rik	ENSMUSG00000004085	75.5498	79.0011	82.2911	77.1965	83.0917	71.2914	UM-HET3
Chr2:72768086-72770185	2	72768086	72770185	6430710C18Rik	ENSMUSG00000085427	61.294	53.2313	66.3072	48.1453	67.3628	51.1731	UM-HET3 and Prop1
Chr2:72769306-72772989	2	72769306	72772989	6430710C18Rik	ENSMUSG00000085427	79.8062	77.2189	84.8096	73.2435	84.1172	77.3823	UM-HET3
Chr2:72811972-72813091	2	72811972	72813091	6430710C18Rik	ENSMUSG00000085427	69.0518	72.6857	68.1895	70.8812	67.1437	77.1817	UM-HET3
Chr2:72865235-72867597	2	72865235	72867597	null		48.7319	43.4086	47.0062	45.8207	61.5745	45.8197	UM-HET3
Chr2:72899496-72903947	2	72899496	72903947	null		72.7695	72.9118	67.519	66.3495	74.9505	64.128	UM-HET3
Chr2:72903071-72906533	2	72903071	72906533	null		72.8024	70.3518	65.3885	63.59	73.7505	63.6942	UM-HET3
Chr2:73045523-73047384	2	73045523	73047384	null		57.5332	40.3083	54.5438	46.5509	55.7243	48.0735	UM-HET3
Chr2:73046851-73048156	2	73046851	73048156	null		54.7566	27.163	49.219	29.6261	47.5699	30.9062	Common to all strains
Chr2:73047385-73048977	2	73047385	73048977	null		72.7165	62.1965	71.7156	60.0461	71.1926	54.1679	Common to all strains
Chr2:73485526-73487700	2	73485526	73487700	Wipf1	ENSMUSG00000075284	73.4446	61.9252	73.9126	72.4324	58.7282	65.9607	UM-HET3
Chr2:73587278-73590285	2	73587278	73590285	Gm13705	ENSMUSG00000086382	68.1082	74.9723	67.6333	78.1174	62.6065	73.4696	UM-HET3
Chr2:73589766-73591242	2	73589766	73591242	Gm13705	ENSMUSG00000086382	69.2112	78.5868	66.5346	74.7558	58.1842	73.5542	UM-HET3
Chr2:73608581-73612458	2	73608581	73612458	Gm13704	ENSMUSG00000086544	72.7786	64.9624	78.8112	71.836	82.5199	66.7151	UM-HET3
Chr2:73616419-73618967	2	73616419	73618967	Chn1	ENSMUSG00000056486	60.1433	53.4988	61.2237	54.2386	63.1451	50.0189	UM-HET3
Chr2:73970711-73972304	2	73970711	73972304	null		55.2483	60.6057	55.0021	55.6846	61.5416	45.1419	UM-HET3
Chr2:74727424-74729221	2	74727424	74729221	Hoxd3	ENSMUSG00000079277	23.5101	29.0818	9.88286	24.2231	13.6758	14.0757	UM-HET3
Chr2:74958370-74961824	2	74958370	74961824	null		62.7945	74.4528	76.086	75.3698	72.544	73.3448	UM-HET3
Chr2:75070477-75073373	2	75070477	75073373	null		76.5678	75.6546	73.9684	74.8284	65.3648	76.5593	UM-HET3
Chr2:75606890-75608838	2	75606890	75608838	null		55.567	42.4493	52.2741	59.4233	53.4824	44.9704	UM-HET3
Chr2:75608233-75609443	2	75608233	75609443	null		57.1335	37.888	56.957	65.7015	67.6521	47.0515	C3HB6F1 and Prop1
Chr2:75608839-75609819	2	75608839	75609819	null		43.6145	30.9554	43.156	50.3165	56.0661	37.6153	C3HB6F1 and Prop1
Chr2:75609444-75610296	2	75609444	75610296	null		42.9304	34.4835	44.5194	48.7398	53.0761	37.1168	UM-HET3
Chr2:75609825-75611127	2	75609825	75611127	null		60.3905	58.343	67.3793	64.2018	72.5463	57.4579	UM-HET3
Chr2:75610297-75611949	2	75610297	75611949	null		46.8498	44.9748	55.1157	45.1196	62.105	47.0345	UM-HET3
Chr2:75687553-75691510	2	75687553	75691510	Nfe2l2	ENSMUSG00000015839	78.3676	72.2079	79.6166	74.7244	81.0188	70.9827	UM-HET3
Chr2:75821322-75823254	2	75821322	75823254	null		75.9047	78.0007	85.1799	73.5185	77.4296	76.1443	UM-HET3
Chr2:76336776-76338905	2	76336776	76338905	Pde11a	ENSMUSG00000075270	66.2299	56.0858	66.4241	64.9446	63.1323	62.4871	UM-HET3
Chr2:76655264-76658480	2	76655264	76658480	Dfnb59	ENSMUSG00000075267	80.0473	77.1053	75.1308	85.2971	75.6608	75.1728	UM-HET3
Chr2:76664954-76669255	2	76664954	76669255	Fkbp7	ENSMUSG00000002732	80.3423	78.9138	83.7814	75.5002	88.0825	76.7607	UM-HET3
Chr2:77113095-77116361	2	77113095	77116361	Ccdc141	ENSMUSG00000044033	79.8072	82.2623	81.9714	81.3755	80.454	70.0678	UM-HET3
Chr2:77434405-77437036	2	77434405	77437036	Zfp385b	ENSMUSG00000027016	82.504	74.041	79.3805	74.961	84.0057	71.7043	UM-HET3
Chr2:77495571-77498562	2	77495571	77498562	Zfp385b	ENSMUSG00000027016	73.6862	73.4517	78.6554	68.1615	60.5649	53.5349	UM-HET3
Chr2:77788514-77790546	2	77788514	77790546	Zfp385b	ENSMUSG00000027016	86.4272	75.8144	83.9435	83.6421	77.4444	82.3943	UM-HET3
Chr2:79370202-79373354	2	79370202	79373354	Cerkl	ENSMUSG00000075256	68.7959	63.7359	63.3672	51.7386	61.8863	60.2672	UM-HET3
Chr2:79535485-79538597	2	79535485	79538597	null		81.9728	69.8844	71.8525	67.2647	65.6105	64.7091	UM-HET3
Chr2:79747866-79754542	2	79747866	79754542	Ppp1r1c	ENSMUSG00000034683	86.8042	84.3763	78.9209	89.162	88.8474	86.0241	UM-HET3
Chr2:80034499-80039312	2	80034499	80039312	Pde1a	ENSMUSG00000059173	57.3015	52.1789	61.054	48.8815	55.5833	45.6417	UM-HET3
Chr2:80038079-80041394	2	80038079	80041394	Pde1a	ENSMUSG00000059173	63.4863	58.4596	68.5081	56.8281	64.5676	55.3791	UM-HET3
Chr2:80054852-80067912	2	80054852	80067912	Pde1a	ENSMUSG00000059173	72.0034	69.0354	85.0747	67.3639	77.9735	65.9248	UM-HET3
Chr2:80065226-80071171	2	80065226	80071171	Pde1a	ENSMUSG00000059173	70.835	70.129	82.1824	69.9391	79.3386	64.5983	UM-HET3
Chr2:84481715-84485048	2	84481715	84485048	null		75.7273	75.7048	67.2794	79.9734	74.4389	71.5193	UM-HET3
Chr2:84659256-84660461	2	84659256	84660461	Gm13718	ENSMUSG00000086598	85.2622	82.3386	88.185	85.9121	91.0108	79.9563	UM-HET3
Chr2:84739061-84742378	2	84739061	84742378	Mir130a	ENSMUSG00000065484	63.6736	56.9542	69.2703	58.9254	64.178	57.6524	UM-HET3
Chr2:84740616-84743652	2	84740616	84743652	Mir130a	ENSMUSG00000065484	22.778	15.1834	27.3096	19.0246	28.2109	16.5886	UM-HET3
Chr2:85069137-85072107	2	85069137	85072107	Tnks1bp1	ENSMUSG00000033955	60.6561	56.094	59.9444	57.7567	71.7428	54.7801	UM-HET3
Chr2:85951989-85958702	2	85951989	85958702	Olfr1028	ENSMUSG00000057207	72.6008	55.6284	86.5923	69.7756	73.7892	65.6911	C3HB6F1 and UM-HET3
Chr2:85958102-85963343	2	85958102	85963343	null		67.0959	44.4765	82.9464	56.8989	68.3304	53.5058	Common to all strains
Chr2:85958732-85964530	2	85958732	85964530	null		71.6962	71.0267	79.6717	69.3213	75.7724	68.1206	UM-HET3
Chr2:86440501-86487488	2	86440501	86487488	Olfr1065	ENSMUSG00000075182	72.6116	76.2907	71.3884	83.4149	73.117	72.9241	UM-HET3
Chr2:86651072-86667534	2	86651072	86667534	Olfr1085	ENSMUSG00000075176	70.1022	70.8942	60.9973	76.7939	72.9591	75.264	UM-HET3
Chr2:87290877-87303675	2	87290877	87303675	null		73.3796	71.3237	66.8693	81.8982	75.6422	76.6924	UM-HET3
Chr2:87454860-87464770	2	87454860	87464770	Olfr1126	ENSMUSG00000058194	80.2606	82.0424	73.1618	84.128	79.9806	81.6723	UM-HET3
Chr2:87534640-87547150	2	87534640	87547150	Olfr1128	ENSMUSG00000075156	78.5824	79.523	72.8093	83.4873	75.2303	79.8094	UM-HET3
Chr2:87541195-87572741	2	87541195	87572741	Olfr1128	ENSMUSG00000075156	79.1051	76.4294	71.3598	82.3432	75.969	78.9949	UM-HET3
Chr2:88643935-88657585	2	88643935	88657585	Gm13759	ENSMUSG00000087234	66.5488	66.3994	63.0686	77.4881	68.6426	70.5937	UM-HET3
Chr2:88652116-88673093	2	88652116	88673093	Gm13759	ENSMUSG00000087234	60.3191	62.3776	58.4652	70.0845	64.8461	66.6172	UM-HET3
Chr2:88941800-88955571	2	88941800	88955571	null		70.1934	77.3196	70.2341	80.9642	74.6477	78.2735	UM-HET3
Chr2:89538150-89563044	2	89538150	89563044	null		65.3913	65.4398	62.4842	73.9596	68.3712	69.5878	UM-HET3
Chr2:90516141-90518538	2	90516141	90518538	Ptprj	ENSMUSG00000025314	64.3737	75.0249	71.9204	75.0815	68.5221	65.9668	UM-HET3
Chr2:90544311-90547752	2	90544311	90547752	Ptprj	ENSMUSG00000025314	55.8764	57.3576	56.0173	56.0792	63.1844	51.6607	UM-HET3
Chr2:90545912-90550933	2	90545912	90550933	Ptprj	ENSMUSG00000025314	52.8565	54.7646	55.7947	58.287	62.398	49.6483	UM-HET3
Chr2:91027082-91031086	2	91027082	91031086	null		65.4727	58.8155	62.8473	56.8269	67.105	54.9719	UM-HET3
Chr2:91030078-91032223	2	91030078	91032223	null		57.4069	49.6516	54.0296	43.8631	57.75	43.2514	UM-HET3 and Prop1
Chr2:91117841-91119607	2	91117841	91119607	Mybpc3	ENSMUSG00000002100	74.0045	68.2326	82.4574	74.8564	80.2153	63.3846	UM-HET3
Chr2:91119240-91120911	2	91119240	91120911	Mybpc3	ENSMUSG00000002100	67.6624	60.0532	71.4229	66.3002	68.6867	56.0522	UM-HET3
Chr2:91150312-91155572	2	91150312	91155572	Madd	ENSMUSG00000040687	48.4067	44.2751	47.7686	47.8235	55.2684	44.5223	UM-HET3
Chr2:91255481-91256159	2	91255481	91256159	Pacsin3	ENSMUSG00000027257	40.0878	50.8622	40.9496	35.1808	28.3651	38.8107	C3HB6F1 and Prop1
Chr2:91927254-91928350	2	91927254	91928350	Chrm4	ENSMUSG00000040495	45.8571	61.3143	47.9394	54.0558	45.558	51.5083	UM-HET3
Chr2:91958171-91960751	2	91958171	91960751	Dgkz	ENSMUSG00000040479	57.9048	61.4457	54.4298	64.7559	62.3187	56.1522	UM-HET3
Chr2:91959647-91961667	2	91959647	91961667	Dgkz	ENSMUSG00000040479	74.2147	73.1592	63.5052	75.2285	74.0079	72.3346	UM-HET3
Chr2:91973777-91976404	2	91973777	91976404	Dgkz	ENSMUSG00000040479	24.4452	34.6084	28.6378	30.5271	33.2645	30.0606	UM-HET3
Chr2:92383036-92385854	2	92383036	92385854	1700029I15Rik	ENSMUSG00000044916	55.0357	53.5757	61.4276	57.6315	66.9918	54.0978	UM-HET3
Chr2:92385176-92386767	2	92385176	92386767	1700029I15Rik	ENSMUSG00000044916	58.1635	49.9611	59.0359	54.561	67.2866	54.0472	UM-HET3
Chr2:92421488-92424385	2	92421488	92424385	Cry2	ENSMUSG00000068742	44.3889	36.8749	43.585	41.411	45.4618	35.4202	UM-HET3
Chr2:92422975-92425748	2	92422975	92425748	Cry2	ENSMUSG00000068742	60.0129	54.0112	59.3718	58.2788	63.7929	50.9425	UM-HET3
Chr2:92430650-92433105	2	92430650	92433105	Cry2	ENSMUSG00000068742	15.3041	15.5224	26.3019	13.118	21.9413	19.8941	UM-HET3
Chr2:92446281-92448880	2	92446281	92448880	null		42.3298	41.8779	49.2027	48.1891	55.2914	43.7336	UM-HET3
Chr2:93173887-93177874	2	93173887	93177874	null		44.5159	58.7525	54.6714	55.6395	53.4663	54.7307	UM-HET3
Chr2:93382394-93388336	2	93382394	93388336	5S_rRNA	ENSMUSG00000089073	75.7539	86.0175	85.5625	82.8609	83.8572	83.7018	UM-HET3
Chr2:93446699-93453589	2	93446699	93453589	Cd82	ENSMUSG00000027215	78.3365	80.2754	79.052	69.8804	78.0136	64.1629	UM-HET3
Chr2:93449806-93457616	2	93449806	93457616	Cd82	ENSMUSG00000027215	67.7667	70.9968	70.1879	61.3016	66.1552	48.6591	UM-HET3
Chr2:93738345-93741434	2	93738345	93741434	Ext2	ENSMUSG00000027198	51.2736	47.3363	54.2963	52.8478	56.69	43.9848	UM-HET3
Chr2:93743371-93745875	2	93743371	93745875	Ext2	ENSMUSG00000027198	52.2356	49.4672	57.8826	51.4687	55.1115	43.2484	UM-HET3
Chr2:93745876-93748132	2	93745876	93748132	Ext2	ENSMUSG00000027198	54.1103	56.4924	56.1507	56.6731	54.2863	41.8658	UM-HET3
Chr2:93746985-93749018	2	93746985	93749018	Ext2	ENSMUSG00000027198	87.2472	88.2167	87.2976	88.6221	88.6464	76.212	UM-HET3
Chr2:93944102-93955065	2	93944102	93955065	Gm13889	ENSMUSG00000087006	68.6038	80.2062	75.1976	73.9592	73.8937	75.9687	UM-HET3
Chr2:94983595-94991794	2	94983595	94991794	null		71.2672	71.4769	66.035	79.5105	68.1858	68.8965	UM-HET3
Chr2:95156025-95173703	2	95156025	95173703	null		68.6203	71.319	66.185	77.4213	67.1606	68.6376	UM-HET3
Chr2:97328683-97345616	2	97328683	97345616	Lrrc4c	ENSMUSG00000050587	71.649	73.4742	65.6087	75.9719	68.7214	72.8775	UM-HET3
Chr2:101795670-101796758	2	101795670	101796758	Prr5l	ENSMUSG00000032841	19.6352	32.8897	29.3667	24.6886	24.3581	29.2564	UM-HET3
Chr2:101813183-101818718	2	101813183	101818718	Prr5l	ENSMUSG00000032841	64.9943	75.8946	69.6798	72.658	70.0355	65.368	UM-HET3
Chr2:102033508-102036178	2	102033508	102036178	Ldlrad3	ENSMUSG00000048058	83.3341	74.842	75.9413	77.1959	69.8098	80.0621	UM-HET3
Chr2:102111069-102113576	2	102111069	102113576	Ldlrad3	ENSMUSG00000048058	47.6103	47.9045	64.7559	60.9911	64.5689	51.5841	UM-HET3
Chr2:102112449-102114904	2	102112449	102114904	Ldlrad3	ENSMUSG00000048058	42.1444	41.9179	60.4742	50.3827	58.0942	45.1486	UM-HET3
Chr2:102191838-102193935	2	102191838	102193935	null		66.2766	59.9035	75.6146	65.689	73.3588	61.9313	UM-HET3
Chr2:102457533-102461016	2	102457533	102461016	null		56.2138	69.3776	59.2879	62.9866	60.3469	60.885	UM-HET3
Chr2:102674592-102678106	2	102674592	102678106	Slc1a2	ENSMUSG00000005089	66.5983	78.3958	77.5725	76.402	79.2856	78.6494	UM-HET3
Chr2:103066505-103073019	2	103066505	103073019	Pdhx	ENSMUSG00000010914	67.8289	63.2424	73.0768	65.0595	76.1762	61.422	UM-HET3
Chr2:103079966-103083145	2	103079966	103083145	Apip	ENSMUSG00000010911	58.8572	55.4784	57.962	54.3606	62.3252	47.0701	UM-HET3
Chr2:103081578-103085439	2	103081578	103085439	Apip	ENSMUSG00000010911	55.0655	52.9201	53.7316	55.4682	58.5643	44.7529	UM-HET3
Chr2:103114521-103119716	2	103114521	103119716	null		74.072	61.1564	74.3273	73.5806	70.9615	72.8078	UM-HET3
Chr2:103203366-103206531	2	103203366	103206531	Gm13869	ENSMUSG00000086957	65.409	63.2036	68.2781	66.0348	65.4906	54.2555	UM-HET3
Chr2:103205228-103209620	2	103205228	103209620	Gm13869	ENSMUSG00000086957	56.2996	52.848	62.7662	55.499	59.6324	43.1866	UM-HET3
Chr2:103336979-103343340	2	103336979	103343340	A930006I01Rik	ENSMUSG00000087278	83.6943	81.812	71.7677	84.8532	81.1511	84.7086	UM-HET3
Chr2:103450018-103453555	2	103450018	103453555	Elf5	ENSMUSG00000027186	65.7747	60.0663	61.478	55.9779	58.4964	46.0046	UM-HET3
Chr2:103452465-103455092	2	103452465	103455092	Cat	ENSMUSG00000027187	83.7599	82.9542	81.5248	77.3175	80.9178	65.6881	UM-HET3
Chr2:103453639-103456372	2	103453639	103456372	Cat	ENSMUSG00000027187	73.2546	75.596	74.7041	74.649	79.23	64.8953	UM-HET3
Chr2:103455093-103457507	2	103455093	103457507	Cat	ENSMUSG00000027187	57.374	60.5395	57.5149	56.9282	66.5846	45.2416	UM-HET3
Chr2:103456447-103461662	2	103456447	103461662	Cat	ENSMUSG00000027187	55.2318	57.4713	50.8124	55.2351	59.7478	37.9281	UM-HET3
Chr2:103457716-103463196	2	103457716	103463196	Cat	ENSMUSG00000027187	47.0904	48.0008	44.4093	48.0165	51.292	36.5069	UM-HET3
Chr2:103461850-103464610	2	103461850	103464610	Cat	ENSMUSG00000027187	47.1198	44.087	55.2199	44.4014	57.5233	33.6153	UM-HET3 and Prop1
Chr2:103463319-103466132	2	103463319	103466132	Cat	ENSMUSG00000027187	50.5254	43.8103	55.2555	44.9282	57.7782	32.7574	UM-HET3
Chr2:103468876-103474054	2	103468876	103474054	Cat	ENSMUSG00000027187	63.5734	62.5262	66.0426	56.1976	62.2553	47.2345	UM-HET3
Chr2:103471177-103475273	2	103471177	103475273	Cat	ENSMUSG00000027187	77.2704	75.7705	80.1751	71.2696	78.2562	51.5662	UM-HET3
Chr2:103474055-103477898	2	103474055	103477898	Cat	ENSMUSG00000027187	51.7699	54.822	61.5402	52.7253	56.1679	39.0565	UM-HET3
Chr2:103715489-103719004	2	103715489	103719004	Abtb2	ENSMUSG00000032724	76.6887	72.6716	71.8383	75.377	75.0473	61.9976	UM-HET3
Chr2:103833972-103838451	2	103833972	103838451	AL928544.2	ENSMUSG00000076234	71.0285	70.1928	72.6888	67.9809	72.753	62.4511	UM-HET3
Chr2:103836475-103839686	2	103836475	103839686	AL928544.2	ENSMUSG00000076234	87.7797	87.774	85.052	87.9989	80.5787	69.176	UM-HET3
Chr2:103865229-103868155	2	103865229	103868155	null		67.973	70.8226	63.0811	74.9498	67.1344	62.7969	UM-HET3
Chr2:103867927-103869287	2	103867927	103869287	null		80.1209	80.7183	71.3167	82.6395	75.0965	66.825	UM-HET3
Chr2:103868158-103871689	2	103868158	103871689	null		65.1913	66.5832	61.479	64.9165	65.3829	55.0587	UM-HET3
Chr2:103869324-103872898	2	103869324	103872898	null		54.5101	60.2465	60.5244	58.7186	63.5558	53.2168	UM-HET3
Chr2:103965412-103968310	2	103965412	103968310	Lmo2	ENSMUSG00000032698	70.4953	64.3387	71.4981	70.796	74.3918	63.3889	UM-HET3
Chr2:104035829-104040636	2	104035829	104040636	Fbxo3	ENSMUSG00000027180	54.986	56.3991	56.5108	53.65	61.9996	48.2012	UM-HET3
Chr2:104039421-104042887	2	104039421	104042887	Fbxo3	ENSMUSG00000027180	44.212	47.6476	46.1746	42.925	47.9161	35.8952	UM-HET3
Chr2:108427049-108446679	2	108427049	108446679	null		65.1057	64.9412	61.8762	73.5898	69.2921	68.1808	UM-HET3
Chr2:109961310-109974794	2	109961310	109974794	Lgr4	ENSMUSG00000050199	72.7623	70.1425	75.1915	69.4441	71.1557	60.8262	UM-HET3
Chr2:113486113-113493721	2	113486113	113493721	Fmn1	ENSMUSG00000044042	72.9749	75.6956	62.784	73.3807	59.7542	60.3614	UM-HET3
Chr2:113604878-113610595	2	113604878	113610595	Fmn1	ENSMUSG00000044042	71.781	74.5763	66.0719	76.5757	66.7879	71.6499	UM-HET3
Chr2:113674707-113683663	2	113674707	113683663	Fmn1	ENSMUSG00000044042	80.307	88.5742	75.8142	88.5336	70.6819	76.5477	UM-HET3
Chr2:114305954-114314682	2	114305954	114314682	null		84.519	88.1541	75.1693	86.3599	70.6109	71.4034	UM-HET3
Chr2:115785389-115789893	2	115785389	115789893	null		69.5845	72.4147	57.5499	70.4218	52.215	50.3024	UM-HET3
Chr2:116060462-116061737	2	116060462	116061737	Meis2	ENSMUSG00000027210	61.9791	51.8027	47.5652	56.4936	37.8618	49.948	UM-HET3
Chr2:116060996-116062417	2	116060996	116062417	Meis2	ENSMUSG00000027210	63.4545	38.4613	41.853	50.164	26.7525	40.587	UM-HET3
Chr2:116067024-116070803	2	116067024	116070803	2700033N17Rik	ENSMUSG00000086328	59.9804	49.686	53.5254	65.2647	40.458	44.1113	UM-HET3
Chr2:116072998-116075606	2	116072998	116075606	G630016G05Rik	ENSMUSG00000086308	41.9867	42.6257	49.59	39.2051	34.0414	36.4084	UM-HET3
Chr2:117817252-117825114	2	117817252	117825114	4930412B13Rik	ENSMUSG00000086221	79.0963	84.2951	72.7448	85.0912	76.1302	82.3988	UM-HET3
Chr2:117822328-117827341	2	117822328	117827341	4930412B13Rik	ENSMUSG00000086221	76.5631	82.0519	69.1341	80.432	71.9613	79.7604	UM-HET3
Chr2:118766626-118779438	2	118766626	118779438	Phgr1	ENSMUSG00000046804	69.4218	74.8811	58.1606	71.2291	55.1734	56.8143	UM-HET3
Chr2:118784198-118790817	2	118784198	118790817	Disp2	ENSMUSG00000040035	70.1571	75.2669	80.5353	68.1688	76.9112	67.72	UM-HET3
Chr2:119406146-119412486	2	119406146	119412486	Ino80	ENSMUSG00000034154	71.9711	85.697	77.1547	83.3076	77.4604	79.6383	UM-HET3
Chr2:121035915-121047945	2	121035915	121047945	Epb4.2	ENSMUSG00000023216	71.7448	79.2012	73.6966	83.8431	73.1045	78.3897	UM-HET3
Chr2:121044785-121053572	2	121044785	121053572	Tgm5	ENSMUSG00000053675	80.4918	86.0948	78.0065	88.889	81.4709	84.076	UM-HET3
Chr2:122148273-122151746	2	122148273	122151746	Patl2	ENSMUSG00000027233	30.596	26.2657	35.8143	32.1675	41.2887	27.8327	UM-HET3
Chr2:125100171-125107206	2	125100171	125107206	Myef2	ENSMUSG00000027201	94.764	93.0115	93.7677	96.2227	92.1847	80.9041	UM-HET3
Chr2:125721875-125723700	2	125721875	125723700	Shc4	ENSMUSG00000035109	31.381	48.3071	41.9806	43.0685	36.1636	42.326	UM-HET3
Chr2:126551153-126561773	2	126551153	126561773	Slc27a2	ENSMUSG00000027359	51.1645	39.6871	45.0132	36.4759	44.8989	36.6245	UM-HET3
Chr2:126557874-126563462	2	126557874	126563462	Slc27a2	ENSMUSG00000027359	50.2183	41.3878	46.937	40.984	50.6599	35.1577	UM-HET3
Chr2:126600403-126603739	2	126600403	126603739	Hdc	ENSMUSG00000027360	46.6602	37.5197	49.9775	38.2819	53.9472	35.2922	UM-HET3
Chr2:126600895-126606292	2	126600895	126606292	Hdc	ENSMUSG00000027360	77.0529	72.8795	78.3907	72.8179	79.7073	66.2099	UM-HET3
Chr2:126892264-126905313	2	126892264	126905313	2010106G01Rik	ENSMUSG00000027366	71.6079	69.7548	72.3854	61.9713	72.2625	66.9612	UM-HET3
Chr2:127124852-127132027	2	127124852	127132027	Ncaph	ENSMUSG00000034906	83.0873	93.1102	88.7684	90.5056	88.357	91.203	UM-HET3
Chr2:127245132-127248452	2	127245132	127248452	Ciao1	ENSMUSG00000003662	50.181	51.525	52.2596	47.923	48.6469	34.353	UM-HET3
Chr2:128134722-128137738	2	128134722	128137738	Bcl2l11	ENSMUSG00000027381	36.638	41.6187	58.4291	37.9375	42.9303	44.3817	UM-HET3
Chr2:129311007-129313826	2	129311007	129313826	Il1a	ENSMUSG00000027399	79.6363	85.3179	73.3158	86.6225	83.6375	86.909	UM-HET3
Chr2:129330562-129332931	2	129330562	129332931	null		78.024	75.4945	78.243	75.4807	63.4941	76.6639	UM-HET3
Chr2:129391835-129397975	2	129391835	129397975	null		60.3138	70.3707	63.0601	67.5974	65.4661	64.3104	UM-HET3
Chr2:129492842-129498898	2	129492842	129498898	F830045P16Rik	ENSMUSG00000043727	86.0223	87.6001	73.7263	85.3284	81.2845	83.3232	UM-HET3
Chr2:129503503-129508494	2	129503503	129508494	F830045P16Rik	ENSMUSG00000043727	80.8861	81.5146	71.8944	82.3843	80.1879	79.3576	UM-HET3
Chr2:129810309-129813004	2	129810309	129813004	Stk35	ENSMUSG00000037885	82.1876	83.5458	82.6352	84.1597	79.3095	68.1244	UM-HET3
Chr2:130630956-130635340	2	130630956	130635340	Prosapip1	ENSMUSG00000037703	75.2164	76.9877	69.5637	69.1941	57.8559	69.6558	UM-HET3
Chr2:130634845-130636061	2	130634845	130636061	Prosapip1	ENSMUSG00000037703	77.1516	80.814	66.2088	74.4205	56.3231	69.6661	UM-HET3
Chr2:130705414-130708788	2	130705414	130708788	7SK	ENSMUSG00000084694	66.5865	77.9241	68.3767	73.7136	68.5134	73.7241	UM-HET3
Chr2:131064045-131066482	2	131064045	131066482	Adam33	ENSMUSG00000027318	84.744	82.2277	70.2835	81.7053	86.5072	85.5887	UM-HET3
Chr2:131116994-131123589	2	131116994	131123589	null		85.5088	89.5428	67.6735	82.936	85.759	88.0137	UM-HET3
Chr2:131175029-131178744	2	131175029	131178744	Spef1	ENSMUSG00000027329	63.0611	61.8757	65.9859	55.0944	65.382	54.4684	UM-HET3
Chr2:131213378-131216364	2	131213378	131216364	2310035K24Rik	ENSMUSG00000068264	60.5633	63.5213	70.81	65.6697	74.6018	63.5078	UM-HET3
Chr2:131529711-131532079	2	131529711	131532079	null		32.2459	30.4562	30.3009	30.0186	35.8725	25.0799	UM-HET3
Chr2:131966365-131974497	2	131966365	131974497	null		69.5829	81.856	78.2116	79.252	77.6204	75.1718	UM-HET3
Chr2:131972302-131978896	2	131972302	131978896	null		70.901	82.6585	79.9431	79.3115	77.263	76.1483	UM-HET3
Chr2:132140882-132144251	2	132140882	132144251	Slc23a2	ENSMUSG00000027340	79.1848	77.9232	79.0335	77.5792	85.5085	75.0815	UM-HET3
Chr2:132172135-132177400	2	132172135	132177400	Gm14051	ENSMUSG00000086756	78.1774	73.9619	79.0791	73.5615	79.8407	66.222	UM-HET3
Chr2:132847993-132850626	2	132847993	132850626	Crls1	ENSMUSG00000027357	62.1903	52.1642	63.6569	54.0891	61.8182	54.4901	UM-HET3
Chr2:132867395-132870864	2	132867395	132870864	Lrrn4	ENSMUSG00000043110	58.1242	52.9289	62.5662	48.3245	68.6901	58.4685	UM-HET3
Chr2:132869789-132872944	2	132869789	132872944	Lrrn4	ENSMUSG00000043110	65.0714	58.2184	67.7667	54.2681	72.2772	61.9729	UM-HET3 and Prop1
Chr2:132879952-132885150	2	132879952	132885150	Lrrn4	ENSMUSG00000043110	72.1692	76.8656	66.5114	83.0546	68.5547	69.8839	UM-HET3
Chr2:132945739-132948614	2	132945739	132948614	Fermt1	ENSMUSG00000027356	48.8238	57.3967	48.8112	60.9912	50.8691	54.5066	UM-HET3
Chr2:134566383-134568663	2	134566383	134568663	null		88.6072	87.3367	90.5314	87.3616	89.7947	79.5435	UM-HET3
Chr2:134567482-134569059	2	134567482	134569059	null		91.1203	89.1272	91.0134	86.0374	91.0765	76.5868	UM-HET3
Chr2:134787829-134793733	2	134787829	134793733	Plcb1	ENSMUSG00000051177	75.8284	88.5336	73.6989	83.471	72.8935	81.0157	UM-HET3
Chr2:134792888-134795835	2	134792888	134795835	Plcb1	ENSMUSG00000051177	71.7203	85.3424	70.2354	81.7023	68.1726	79.7212	C3HB6F1 and UM-HET3
Chr2:135973869-135977363	2	135973869	135977363	Plcb4	ENSMUSG00000039943	78.1375	69.5653	75.2893	70.5985	82.088	71.5717	UM-HET3
Chr2:135993557-135996114	2	135993557	135996114	Plcb4	ENSMUSG00000039943	82.0733	92.7288	92.3962	93.6525	94.318	93.9048	UM-HET3
Chr2:137107079-137109925	2	137107079	137109925	Jag1	ENSMUSG00000027276	70.0039	81.3263	80.6927	79.5618	80.6083	74.1731	UM-HET3
Chr2:137108241-137111177	2	137108241	137111177	Jag1	ENSMUSG00000027276	66.1977	70.6693	73.5293	64.091	76.4107	60.7021	UM-HET3
Chr2:138879770-138893224	2	138879770	138893224	null		72.097	71.2999	70.6396	81.7083	75.2872	76.3434	UM-HET3
Chr2:139583206-139590714	2	139583206	139590714	Gm14066	ENSMUSG00000085071	69.706	79.8635	80.7025	81.2196	75.9394	75.0557	UM-HET3
Chr2:141994252-141999017	2	141994252	141999017	Macrod2	ENSMUSG00000068205	59.6549	62.2962	65.8724	59.8804	65.4214	53.5555	UM-HET3
Chr2:142117529-142129125	2	142117529	142129125	Macrod2	ENSMUSG00000068205	65.919	63.0528	59.2551	72.0602	67.1836	69.1782	UM-HET3
Chr2:142927246-142932687	2	142927246	142932687	null		74.0819	70.1747	72.2439	66.5368	74.8745	64.6675	UM-HET3
Chr2:144281502-144284933	2	144281502	144284933	8430406I07Rik	ENSMUSG00000027424	74.939	85.7977	79.7885	85.0521	69.7877	71.5702	UM-HET3
Chr2:145436641-145440930	2	145436641	145440930	Slc24a3	ENSMUSG00000063873	82.1535	84.7746	74.3499	86.3772	58.3021	59.6574	UM-HET3
Chr2:145784792-145787866	2	145784792	145787866	Rin2	ENSMUSG00000001768	63.7328	67.4382	56.7619	61.8153	31.5628	45.7367	UM-HET3
Chr2:145786365-145789000	2	145786365	145789000	Rin2	ENSMUSG00000001768	59.1256	67.4256	52.1821	64.7508	31.2692	43.933	UM-HET3 and Prop1
Chr2:145818685-145823257	2	145818685	145823257	Rin2	ENSMUSG00000001768	81.4805	82.7106	72.733	85.3499	68.8797	68.4282	UM-HET3
Chr2:145969519-145972250	2	145969519	145972250	4930529M08Rik	ENSMUSG00000037143	81.2124	75.6631	85.8342	74.5163	82.4451	73.5033	UM-HET3
Chr2:146497551-146512737	2	146497551	146512737	Ralgapa2	ENSMUSG00000037110	58.3151	56.9813	62.1668	54.0284	62.8274	49.9488	UM-HET3
Chr2:146542202-146558781	2	146542202	146558781	4933406D12Rik	ENSMUSG00000085796	77.0484	66.2487	74.0257	69.4869	72.4615	66.4345	UM-HET3
Chr2:147177980-147181939	2	147177980	147181939	Nkx2-2	ENSMUSG00000027434	36.5024	34.1437	25.6009	37.1507	31.9659	31.7967	UM-HET3
Chr2:147180815-147183570	2	147180815	147183570	Nkx2-2	ENSMUSG00000027434	43.1556	41.2669	31.629	45.053	41.4549	44.4172	UM-HET3
Chr2:147553976-147562184	2	147553976	147562184	null		65.6199	53.3398	68.7608	52.1024	63.8363	41.8423	Common to all strains
Chr2:147560909-147571703	2	147560909	147571703	null		60.3863	52.8387	64.8285	49.6167	59.4668	36.94	UM-HET3 and Prop1
Chr2:148032734-148037943	2	148032734	148037943	9030622O22Rik	ENSMUSG00000086141	36.8474	48.2151	31.3085	42.781	31.718	29.5411	UM-HET3
Chr2:148053970-148061417	2	148053970	148061417	null		72.5037	83.3419	70.0878	73.1729	61.5215	62.999	UM-HET3
Chr2:148531704-148547054	2	148531704	148547054	null		73.4972	85.7777	82.9682	83.3246	78.2827	77.7358	UM-HET3
Chr2:148684636-148687821	2	148684636	148687821	Gzf1	ENSMUSG00000027439	61.0954	56.3152	54.6742	46.2179	59.4207	42.9607	UM-HET3
Chr2:148688091-148691399	2	148688091	148691399	Gzf1	ENSMUSG00000027439	54.995	48.4752	55.1153	47.61	59.7203	42.3302	UM-HET3
Chr2:148999650-149015125	2	148999650	149015125	Gm1330	ENSMUSG00000063507	65.5887	69.8368	67.2454	77.3234	68.3696	77.847	UM-HET3
Chr2:150902100-150904275	2	150902100	150904275	Abhd12	ENSMUSG00000032046	35.7228	35.2437	32.336	43.9595	35.8518	37.0063	UM-HET3
Chr2:151680901-151684475	2	151680901	151684475	BC052486	ENSMUSG00000087035	59.1308	72.1211	68.6482	68.5822	65.4624	66.7257	UM-HET3
Chr2:151908966-151911587	2	151908966	151911587	Angpt4	ENSMUSG00000027460	73.0924	86.5166	79.5297	84.2552	79.3479	80.6923	UM-HET3
Chr2:151962075-151964393	2	151962075	151964393	null		73.558	88.3454	73.8903	84.7912	80.3986	83.2646	UM-HET3
Chr2:151963581-151965075	2	151963581	151965075	null		74.4841	88.4115	81.1743	85.0439	77.6448	82.1806	UM-HET3
Chr2:151964413-151966418	2	151964413	151966418	Mir1953	ENSMUSG00000088491	73.6721	85.2422	81.6655	83.682	79.5122	79.1522	UM-HET3
Chr2:152056479-152058119	2	152056479	152058119	null		68.7078	79.0092	75.7693	70.913	72.8653	72.3531	UM-HET3
Chr2:152333168-152337959	2	152333168	152337959	Trib3	ENSMUSG00000032715	59.2234	70.9149	58.689	63.4835	61.9035	62.1615	UM-HET3
Chr2:152358892-152361863	2	152358892	152361863	Gm14164	ENSMUSG00000068062	51.8434	50.7972	46.9898	44.9148	52.6317	37.6597	UM-HET3
Chr2:152360933-152363852	2	152360933	152363852	Gm14164	ENSMUSG00000068062	45.9059	44.1826	38.5388	37.7068	45.0604	31.7368	UM-HET3
Chr2:152685851-152687536	2	152685851	152687536	H13	ENSMUSG00000019188	62.8656	50.9466	65.02	51.6361	52.8054	56.8048	C3HB6F1 and UM-HET3
Chr2:152687211-152689008	2	152687211	152689008	H13	ENSMUSG00000019188	64.9846	59.4592	70.2786	57.7974	62.8695	63.9528	UM-HET3
Chr2:152928047-152930786	2	152928047	152930786	Foxs1	ENSMUSG00000074676	58.0122	69.8274	67.5714	68.3146	62.517	61.0965	UM-HET3
Chr2:153119776-153122822	2	153119776	153122822	Hck	ENSMUSG00000003283	65.8928	71.8904	72.5205	68.3303	64.6443	74.7698	UM-HET3
Chr2:153362757-153366574	2	153362757	153366574	Asxl1	ENSMUSG00000042548	81.6666	76.3599	89.3488	78.4107	89.7512	82.7458	UM-HET3
Chr2:154550997-154552406	2	154550997	154552406	Necab3	ENSMUSG00000027489	56.7077	53.6634	57.6586	58.4933	47.4684	58.2101	UM-HET3
Chr2:154598321-154601834	2	154598321	154601834	Pxmp4	ENSMUSG00000000876	36.2232	32.0067	38.7414	30.5293	37.1858	27.14	UM-HET3
Chr2:155056871-155062386	2	155056871	155062386	Ahcy	ENSMUSG00000027597	61.2281	61.7546	62.3473	59.7902	62.8594	50.5014	UM-HET3
Chr2:155059472-155063976	2	155059472	155063976	Ahcy	ENSMUSG00000027597	71.5871	74.6949	72.44	70.8718	75.802	64.5376	UM-HET3
Chr2:155062414-155069018	2	155062414	155069018	Ahcy	ENSMUSG00000027597	73.3003	72.2064	73.3854	65.9544	73.9317	61.1752	UM-HET3
Chr2:155063990-155072588	2	155063990	155072588	Ahcy	ENSMUSG00000027597	53.8751	52.071	55.5627	49.9309	57.954	46.3024	UM-HET3
Chr2:155637351-155641819	2	155637351	155641819	Trpc4ap	ENSMUSG00000038324	38.4991	39.9793	51.7052	40.0687	51.0028	42.2157	UM-HET3
Chr2:155673779-155681383	2	155673779	155681383	Trpc4ap	ENSMUSG00000038324	70.4093	68.5058	68.305	69.6621	69.4818	56.4837	UM-HET3
Chr2:155801253-155809813	2	155801253	155809813	Mmp24	ENSMUSG00000027612	62.2054	72.285	69.4085	69.6867	61.1667	62.8805	UM-HET3
Chr2:155894223-155895853	2	155894223	155895853	Uqcc	ENSMUSG00000005882	21.9226	30.5356	31.5198	19.4974	32.4684	25.4823	UM-HET3
Chr2:156482233-156489395	2	156482233	156489395	Epb4.1l1	ENSMUSG00000027624	82.0373	75.5363	81.6745	75.2851	84.2078	69.7427	UM-HET3
Chr2:156865544-156869091	2	156865544	156869091	1110008F13Rik	ENSMUSG00000027637	78.7934	76.8576	76.8219	76.2411	75.1417	64.9948	UM-HET3
Chr2:156867403-156869696	2	156867403	156869696	1110008F13Rik	ENSMUSG00000027637	51.1269	43.9441	49.0299	43.1972	51.0944	38.8805	UM-HET3
Chr2:157015484-157018047	2	157015484	157018047	9830001H06Rik	ENSMUSG00000055485	75.2985	80.4112	64.4212	74.8335	69.2201	74.301	UM-HET3
Chr2:157116426-157119905	2	157116426	157119905	Samhd1	ENSMUSG00000027639	75.6685	81.9135	72.419	85.0676	80.1693	81.6811	UM-HET3
Chr2:157550172-157553132	2	157550172	157553132	null		66.2749	68.0358	65.8227	62.7047	68.314	57.13	UM-HET3
Chr2:157552333-157554242	2	157552333	157554242	null		78.8155	76.7991	74.9665	72.495	77.8864	67.634	UM-HET3
Chr2:157558163-157559684	2	157558163	157559684	Blcap	ENSMUSG00000067787	58.9027	66.4457	62.875	63.2184	61.1879	50.2997	UM-HET3
Chr2:157559745-157561284	2	157559745	157561284	Blcap	ENSMUSG00000067787	69.642	69.846	64.1264	68.2464	52.4085	66.874	UM-HET3
Chr2:157751881-157753421	2	157751881	157753421	Ctnnbl1	ENSMUSG00000027649	68.7753	55.5374	61.9639	57.5654	63.046	56.4222	UM-HET3
Chr2:157875251-157877675	2	157875251	157877675	Ctnnbl1	ENSMUSG00000027649	71.6126	75.591	79.3366	74.5771	82.683	69.0171	UM-HET3
Chr2:157876787-157879440	2	157876787	157879440	Ctnnbl1	ENSMUSG00000027649	79.5017	80.3678	84.9684	81.5674	85.7408	73.9484	UM-HET3
Chr2:158044231-158050421	2	158044231	158050421	Rprd1b	ENSMUSG00000027651	79.8611	76.142	82.4571	82.1993	83.5033	71.6785	UM-HET3
Chr2:158073412-158075942	2	158073412	158075942	Rprd1b	ENSMUSG00000027651	76.7812	80.2865	78.1217	74.0698	82.1611	71.0338	UM-HET3
Chr2:158074569-158077098	2	158074569	158077098	Rprd1b	ENSMUSG00000027651	71.3724	70.3871	67.6913	67.388	71.9333	61.1498	UM-HET3
Chr2:158106480-158109637	2	158106480	158109637	Rprd1b	ENSMUSG00000027651	58.6853	60.4778	54.9192	54.5465	55.5303	45.0249	UM-HET3
Chr2:158108780-158111015	2	158108780	158111015	Rprd1b	ENSMUSG00000027651	63.0861	65.8148	59.5438	65.0585	63.9722	53.575	UM-HET3
Chr2:158131240-158133133	2	158131240	158133133	Rprd1b	ENSMUSG00000027651	79.5689	77.6883	79.6743	77.2583	79.5649	67.8398	UM-HET3
Chr2:158163532-158165755	2	158163532	158165755	null		73.5778	86.268	78.442	82.2407	81.2713	77.1067	UM-HET3
Chr2:158177249-158179591	2	158177249	158179591	null		52.2508	45.9531	61.199	47.0532	42.4991	45.3507	UM-HET3
Chr2:158179013-158180648	2	158179013	158180648	D630003M21Rik	ENSMUSG00000037813	40.8825	41.1509	53.2575	39.5176	38.1356	38.5863	UM-HET3
Chr2:158209486-158211433	2	158209486	158211433	D630003M21Rik	ENSMUSG00000037813	48.4128	65.5636	56.4621	61.5358	63.2666	64.0109	UM-HET3
Chr2:158210340-158213313	2	158210340	158213313	D630003M21Rik	ENSMUSG00000037813	58.4635	69.209	59.0577	65.1994	65.8491	68.0343	UM-HET3
Chr2:158358018-158359425	2	158358018	158359425	9430008C03Rik	ENSMUSG00000085385	67.1796	66.712	70.5277	64.1223	74.7394	64.3513	UM-HET3
Chr2:158358493-158360559	2	158358493	158360559	9430008C03Rik	ENSMUSG00000085385	35.3417	36.1963	38.8261	33.1391	45.2593	34.1875	UM-HET3
Chr2:158544940-158547507	2	158544940	158547507	Arhgap40	ENSMUSG00000074625	42.9234	53.1204	49.0329	50.9643	47.5803	53.1144	UM-HET3
Chr2:158599069-158603279	2	158599069	158603279	Gm14204	ENSMUSG00000086496	52.0339	66.5935	58.9292	62.5544	62.2638	61.9113	UM-HET3
Chr2:158602619-158604496	2	158602619	158604496	Gm14204	ENSMUSG00000086496	59.7526	74.4065	67.6962	67.2698	68.7875	69.3089	UM-HET3
Chr2:158654212-158655651	2	158654212	158655651	null		75.9508	62.7954	65.8724	63.0513	71.715	64.0733	UM-HET3
Chr2:158837594-158840211	2	158837594	158840211	Dhx35	ENSMUSG00000027655	68.6557	90.3101	66.2135	72.4376	73.2626	70.6137	UM-HET3
Chr2:158839188-158841298	2	158839188	158841298	Dhx35	ENSMUSG00000027655	70.8033	83.8772	65.2703	69.4689	67.5139	67.6431	UM-HET3
Chr2:159492336-159498441	2	159492336	159498441	null		74.2907	77.5717	74.662	86.755	77.3871	76.8409	UM-HET3
Chr2:159687613-159693127	2	159687613	159693127	null		76.4636	80.7394	73.5405	84.0839	77.1529	81.8191	UM-HET3
Chr2:160222559-160224339	2	160222559	160224339	null		71.9913	72.8371	78.0575	70.9164	83.5578	72.2874	UM-HET3
Chr2:160330542-160333978	2	160330542	160333978	Gm826	ENSMUSG00000074623	53.9197	54.0983	58.5851	47.8043	56.605	38.9177	UM-HET3
Chr2:160332911-160335588	2	160332911	160335588	Gm826	ENSMUSG00000074623	63.6634	58.7667	60.015	53.8169	61.1037	40.993	UM-HET3
Chr2:160764218-160767808	2	160764218	160767808	Plcg1	ENSMUSG00000016933	78.9345	77.8945	79.57	77.0171	76.3502	64.0182	UM-HET3
Chr2:160880397-160883173	2	160880397	160883173	Gm16751	ENSMUSG00000085303	69.7164	54.671	69.0388	59.0257	70.4016	50.1176	UM-HET3 and Prop1
Chr2:160881520-160884629	2	160881520	160884629	Gm16751	ENSMUSG00000085303	80.1612	77.0881	77.9632	74.4487	81.852	67.3158	UM-HET3
Chr2:162933753-162935541	2	162933753	162935541	Srsf6	ENSMUSG00000016921	66.9866	60.6492	61.6913	52.7872	63.7914	49.0751	UM-HET3
Chr2:162989212-162994516	2	162989212	162994516	Sgk2	ENSMUSG00000017868	71.5565	70.2732	73.8901	70.8775	75.3785	63.7766	UM-HET3
Chr2:163059473-163061846	2	163059473	163061846	Mybl2	ENSMUSG00000017861	66.6524	78.177	66.9168	77.2688	69.9669	70.4534	UM-HET3
Chr2:163093711-163095017	2	163093711	163095017	AL591584.1	ENSMUSG00000096635	60.3513	52.8776	59.8431	56.7572	76.285	57.713	UM-HET3
Chr2:163094465-163096888	2	163094465	163096888	AL591584.1	ENSMUSG00000096635	48.8983	45.6259	50.7513	47.4261	63.3374	46.2276	UM-HET3
Chr2:163101103-163103400	2	163101103	163103400	null		35.1546	35.6701	34.2238	25.0427	36.8814	25.3402	UM-HET3
Chr2:163102468-163104289	2	163102468	163104289	null		50.0707	48.7448	51.1595	36.9723	56.7908	41.5293	UM-HET3 and Prop1
Chr2:163103407-163104797	2	163103407	163104797	null		47.581	48.1366	55.991	34.7624	63.0794	45.5728	UM-HET3 and Prop1
Chr2:163104319-163105682	2	163104319	163105682	null		69.6102	69.1484	76.7496	59.4948	80.2038	68.989	UM-HET3 and Prop1
Chr2:163290911-163292527	2	163290911	163292527	Tox2	ENSMUSG00000074607	75.2916	74.3437	75.9392	76.5029	75.6152	65.548	UM-HET3
Chr2:163298922-163301353	2	163298922	163301353	Tox2	ENSMUSG00000074607	70.1496	70.0845	64.3875	69.3016	66.086	51.0267	UM-HET3
Chr2:163300051-163302259	2	163300051	163302259	Tox2	ENSMUSG00000074607	61.5616	67.0268	62.3695	64.7615	61.8519	46.9584	UM-HET3
Chr2:163461512-163463367	2	163461512	163463367	null		73.9932	84.1304	77.4512	83.5973	77.1086	81.4066	UM-HET3
Chr2:163506956-163510083	2	163506956	163510083	0610008F07Rik	ENSMUSG00000046840	48.673	67.5275	53.8137	58.0333	59.0082	58.0719	UM-HET3
Chr2:163514589-163517674	2	163514589	163517674	0610008F07Rik	ENSMUSG00000046840	77.7714	76.756	79.22	69.5576	76.7575	61.0097	UM-HET3
Chr2:163516897-163526335	2	163516897	163526335	0610008F07Rik	ENSMUSG00000046840	74.4033	70.8337	75.3027	65.7213	72.5683	54.5494	UM-HET3
Chr2:163535423-163538160	2	163535423	163538160	0610008F07Rik	ENSMUSG00000046840	43.4328	43.3225	53.7746	50.0977	55.6305	39.5468	UM-HET3
Chr2:163549795-163553089	2	163549795	163553089	Hnf4a	ENSMUSG00000017950	40.0909	28.24	36.395	32.4425	38.0198	26.3213	C3HB6F1 and Prop1
Chr2:163551641-163555554	2	163551641	163555554	Hnf4a	ENSMUSG00000017950	45.1311	37.1759	38.7679	36.0028	39.7837	28.7414	UM-HET3
Chr2:163555555-163558216	2	163555555	163558216	Hnf4a	ENSMUSG00000017950	45.1846	47.2399	41.721	47.7189	46.9248	32.5598	UM-HET3
Chr2:163564824-163566682	2	163564824	163566682	Hnf4a	ENSMUSG00000017950	72.5995	70.7471	75.2352	74.5065	75.3697	59.605	UM-HET3
Chr2:163566143-163568297	2	163566143	163568297	Hnf4a	ENSMUSG00000017950	76.2131	79.5447	80.1575	81.4548	79.32	67.9219	UM-HET3
Chr2:163572463-163575223	2	163572463	163575223	Hnf4a	ENSMUSG00000017950	61.7106	59.3683	61.4439	57.2472	57.9969	45.8271	UM-HET3
Chr2:163596905-163600586	2	163596905	163600586	Ttpal	ENSMUSG00000017679	57.9223	60.4445	58.6337	61.5307	65.0298	54.2153	UM-HET3
Chr2:163598877-163601893	2	163598877	163601893	Ttpal	ENSMUSG00000017679	67.6371	67.0811	63.7533	66.5446	72.9989	53.6457	UM-HET3
Chr2:163600594-163602715	2	163600594	163602715	Ttpal	ENSMUSG00000017679	30.6474	30.2508	29.8428	30.4359	34.0881	22.2618	UM-HET3
Chr2:163641188-163643215	2	163641188	163643215	Serinc3	ENSMUSG00000017707	50.1721	57.2384	47.0504	49.4179	43.1036	26.8102	UM-HET3
Chr2:163642783-163644597	2	163642783	163644597	Serinc3	ENSMUSG00000017707	26.836	29.1893	22.5906	20.4711	18.9525	8.44653	UM-HET3
Chr2:164392525-164393660	2	164392525	164393660	Matn4	ENSMUSG00000016995	58.5076	72.2823	72.2895	71.9269	79.1151	80.9896	UM-HET3
Chr2:164393169-164394668	2	164393169	164394668	Matn4	ENSMUSG00000016995	59.0444	70.9684	74.0931	75.6259	76.8383	77.3806	UM-HET3
Chr2:164790186-164792293	2	164790186	164792293	Snx21	ENSMUSG00000050373	56.5279	49.4452	61.4403	40.5431	66.6782	42.2363	UM-HET3 and Prop1
Chr2:164791728-164793617	2	164791728	164793617	Snx21	ENSMUSG00000050373	68.3426	63.0403	72.5751	47.8782	79.1746	50.5949	UM-HET3 and Prop1
Chr2:164792344-164794903	2	164792344	164794903	Snx21	ENSMUSG00000050373	50.5188	52.6354	51.5912	44.189	57.5986	47.2141	UM-HET3
Chr2:164935333-164938289	2	164935333	164938289	null		73.739	67.9308	73.0397	71.2729	78.3915	66.4176	UM-HET3
Chr2:164962151-164966418	2	164962151	164966418	Gm11459	ENSMUSG00000087503	63.3917	73.5969	67.2284	68.4397	65.8191	70.0229	UM-HET3
Chr2:164979632-164982781	2	164979632	164982781	Slc12a5	ENSMUSG00000017740	54.1488	65.4285	54.9587	60.1305	57.0297	57.3731	UM-HET3
Chr2:165302654-165305095	2	165302654	165305095	Elmo2	ENSMUSG00000017670	64.9968	83.7846	61.7971	82.4368	54.2411	61.1414	C3HB6F1 and UM-HET3
Chr2:165304618-165305669	2	165304618	165305669	Elmo2	ENSMUSG00000017670	44.8081	68.8889	37.2541	66.7915	34.2901	42.252	C3HB6F1 and UM-HET3
Chr2:165305111-165306941	2	165305111	165306941	Elmo2	ENSMUSG00000017670	53.406	62.7687	48.9503	65.5459	51.8662	52.9219	UM-HET3
Chr2:165405325-165407610	2	165405325	165407610	Slc13a3	ENSMUSG00000018459	69.7053	72.1669	63.1378	73.3318	57.7572	63.268	UM-HET3
Chr2:165438391-165441073	2	165438391	165441073	Slc13a3	ENSMUSG00000018459	66.7531	77.2571	66.9526	72.0479	69.1868	72.4363	UM-HET3
Chr2:165444626-165446698	2	165444626	165446698	Slc13a3	ENSMUSG00000018459	46.0365	45.4596	51.9086	47.4754	53.1584	42.0999	UM-HET3
Chr2:165469576-165471856	2	165469576	165471856	Slc13a3	ENSMUSG00000018459	70.8116	78.016	60.2114	70.5046	57.9385	62.3287	UM-HET3
Chr2:165471163-165472733	2	165471163	165472733	Slc13a3	ENSMUSG00000018459	47.4419	53.4829	39.3121	50.7552	45.3816	45.4073	UM-HET3
Chr2:165471924-165473861	2	165471924	165473861	Slc13a3	ENSMUSG00000018459	22.6278	28.8536	20.4573	31.442	26.6546	25.8262	UM-HET3
Chr2:165472760-165475513	2	165472760	165475513	Slc13a3	ENSMUSG00000018459	49.3562	59.6444	45.5696	56.4379	41.7769	42.115	UM-HET3
Chr2:165514503-165516266	2	165514503	165516266	Slc2a10	ENSMUSG00000027661	82.9238	70.4464	79.3403	76.3916	80.0476	74.8261	UM-HET3
Chr2:165856511-165859220	2	165856511	165859220	Zmynd8	ENSMUSG00000039671	33.6636	46.202	41.9999	42.9007	32.4081	36.1361	UM-HET3
Chr2:165857522-165861173	2	165857522	165861173	Zmynd8	ENSMUSG00000039671	55.9627	70.6714	66.789	69.3685	54.9468	59.2552	UM-HET3
Chr2:165894265-165896705	2	165894265	165896705	Zmynd8	ENSMUSG00000039671	83.25	84.3803	82.6766	87.9528	81.9372	52.5239	UM-HET3
Chr2:165896168-165898546	2	165896168	165898546	Zmynd8	ENSMUSG00000039671	76.3081	81.767	75.8368	79.6675	71.9668	47.4321	UM-HET3
Chr2:165915449-165920054	2	165915449	165920054	null		56.8183	51.0032	59.0343	56.8789	63.5027	52.316	UM-HET3
Chr2:165934141-165937019	2	165934141	165937019	null		84.1785	83.9371	79.8229	90.7165	79.3593	76.725	UM-HET3
Chr2:166084377-166086503	2	166084377	166086503	Sulf2	ENSMUSG00000006800	77.2623	72.0012	75.8138	71.4261	65.2932	50.2761	UM-HET3
Chr2:166085730-166087017	2	166085730	166087017	Sulf2	ENSMUSG00000006800	88.6667	84.038	81.7972	77.3336	77.6578	45.3897	UM-HET3
Chr2:166086536-166087993	2	166086536	166087993	Sulf2	ENSMUSG00000006800	90.8587	91.4346	87.5535	84.7878	88.4961	69.6099	UM-HET3
Chr2:166094091-166097523	2	166094091	166097523	Sulf2	ENSMUSG00000006800	84.2581	79.1192	80.1256	79.7384	83.236	69.6798	UM-HET3
Chr2:166097657-166102129	2	166097657	166102129	Sulf2	ENSMUSG00000006800	45.1875	32.2213	45.034	33.2262	42.5344	30.3713	Common to all strains
Chr2:166140382-166142995	2	166140382	166142995	Sulf2	ENSMUSG00000006800	75.9302	63.7924	81.2662	68.1402	77.8734	57.2586	UM-HET3 and Prop1
Chr2:166141742-166143965	2	166141742	166143965	Sulf2	ENSMUSG00000006800	79.7029	63.0974	81.755	71.2836	80.0378	59.9413	Common to all strains
Chr2:166174367-166177098	2	166174367	166177098	null		59.7817	70.8983	67.386	71.7087	67.3833	71.5457	UM-HET3
Chr2:166175598-166178425	2	166175598	166178425	null		70.8601	82.2372	75.9703	80.3532	77.2847	80.4643	UM-HET3
Chr2:166193838-166196510	2	166193838	166196510	null		57.0751	56.8702	66.0801	53.5195	66.5358	55.3285	UM-HET3 and Prop1
Chr2:166216057-166217309	2	166216057	166217309	null		45.5648	38.0158	42.7569	35.2653	50.0282	28.7302	UM-HET3
Chr2:166559016-166561118	2	166559016	166561118	null		61.5927	72.4496	65.0503	67.6289	59.6806	61.0842	UM-HET3
Chr2:166567887-166570298	2	166567887	166570298	Prex1	ENSMUSG00000039621iption=phosphatidylinositol-3,4,5-trisphosphate-dependentRac exchange factor 1 [Source:MGI Symbol;Acc:MGI:3040696]	88.1361	84.7147	89.875	82.4168	88.5599	78.5388	UM-HET3
Chr2:166590223-166591979	2	166590223	166591979	Prex1	ENSMUSG00000039621iption=phosphatidylinositol-3,4,5-trisphosphate-dependentRac exchange factor 1 [Source:MGI Symbol;Acc:MGI:3040696]	81.1409	94.3439	90.4567	94.2141	88.1038	93.2725	UM-HET3
Chr2:166590994-166592679	2	166590994	166592679	Prex1	ENSMUSG00000039621iption=phosphatidylinositol-3,4,5-trisphosphate-dependentRac exchange factor 1 [Source:MGI Symbol;Acc:MGI:3040696]	61.4445	78.0236	74.1355	81.0983	69.8354	77.8119	UM-HET3
Chr2:166666515-166668573	2	166666515	166668573	Prex1	ENSMUSG00000039621iption=phosphatidylinositol-3,4,5-trisphosphate-dependentRac exchange factor 1 [Source:MGI Symbol;Acc:MGI:3040696]	76.1143	90.0712	71.7635	85.3941	71.0173	81.8345	Common to all strains
Chr2:166668040-166670034	2	166668040	166670034	Prex1	ENSMUSG00000039621iption=phosphatidylinositol-3,4,5-trisphosphate-dependentRac exchange factor 1 [Source:MGI Symbol;Acc:MGI:3040696]	76.245	85.8134	73.4989	86.188	72.4257	79.7453	UM-HET3
Chr2:166674248-166676721	2	166674248	166676721	Prex1	ENSMUSG00000039621iption=phosphatidylinositol-3,4,5-trisphosphate-dependentRac exchange factor 1 [Source:MGI Symbol;Acc:MGI:3040696]	67.1997	62.8416	70.1539	58.6151	68.1532	45.1183	UM-HET3 and Prop1
Chr2:166675766-166677266	2	166675766	166677266	Prex1	ENSMUSG00000039621iption=phosphatidylinositol-3,4,5-trisphosphate-dependentRac exchange factor 1 [Source:MGI Symbol;Acc:MGI:3040696]	58.4494	55.5919	63.1411	48.2923	62.5697	35.8001	UM-HET3 and Prop1
Chr2:166676722-166678022	2	166676722	166678022	Prex1	ENSMUSG00000039621iption=phosphatidylinositol-3,4,5-trisphosphate-dependentRac exchange factor 1 [Source:MGI Symbol;Acc:MGI:3040696]	50.4721	44.5144	58.654	37.0605	62.5708	32.7037	UM-HET3 and Prop1
Chr2:166677275-166679572	2	166677275	166679572	Prex1	ENSMUSG00000039621iption=phosphatidylinositol-3,4,5-trisphosphate-dependentRac exchange factor 1 [Source:MGI Symbol;Acc:MGI:3040696]	66.3162	62.5031	73.3362	58.6086	75.1458	51.6227	UM-HET3 and Prop1
Chr2:166699152-166700749	2	166699152	166700749	Prex1	ENSMUSG00000039621iption=phosphatidylinositol-3,4,5-trisphosphate-dependentRac exchange factor 1 [Source:MGI Symbol;Acc:MGI:3040696]	71.6775	82.9303	71.76	83.6786	72.0978	79.2094	UM-HET3
Chr2:166699998-166701515	2	166699998	166701515	Prex1	ENSMUSG00000039621iption=phosphatidylinositol-3,4,5-trisphosphate-dependentRac exchange factor 1 [Source:MGI Symbol;Acc:MGI:3040696]	58.898	73.1245	61.2938	69.5498	57.8916	63.078	UM-HET3
Chr2:166701532-166704096	2	166701532	166704096	Prex1	ENSMUSG00000039621iption=phosphatidylinositol-3,4,5-trisphosphate-dependentRac exchange factor 1 [Source:MGI Symbol;Acc:MGI:3040696]	73.01	56.0837	70.0688	61.4218	70.7054	57.4896	C3HB6F1 and Prop1
Chr2:166703153-166705406	2	166703153	166705406	Prex1	ENSMUSG00000039621iption=phosphatidylinositol-3,4,5-trisphosphate-dependentRac exchange factor 1 [Source:MGI Symbol;Acc:MGI:3040696]	69.6508	59.8228	73.3607	58.8698	71.832	58.3621	UM-HET3 and Prop1
Chr2:166728041-166730986	2	166728041	166730986	null		68.3452	56.8186	66.8885	53.7939	64.9886	50.0931	Common to all strains
Chr2:166730279-166732648	2	166730279	166732648	null		80.2177	70.0837	75.5384	67.5763	77.304	66.7687	C3HB6F1 and Prop1
Chr2:166870216-166871493	2	166870216	166871493	Arfgef2	ENSMUSG00000074582	41.1937	39.3179	42.2126	40.5822	43.474	31.4448	UM-HET3
Chr2:166949963-166951837	2	166949963	166951837	Stau1	ENSMUSG00000039536	57.5496	58.5482	62.8411	55.9826	66.48	56.3558	UM-HET3
Chr2:167005886-167007635	2	167005886	167007635	null		65.2995	50.3423	67.3914	60.0066	62.1246	44.5615	C3HB6F1 and Prop1
Chr2:167007076-167009518	2	167007076	167009518	null		70.9896	62.6442	74.3444	68.2415	70.5989	60.2686	UM-HET3
Chr2:167018383-167021286	2	167018383	167021286	Ddx27	ENSMUSG00000017999	90.5896	89.8868	86.4462	82.0086	90.3313	79.348	UM-HET3
Chr2:167053589-167055768	2	167053589	167055768	Znfx1	ENSMUSG00000039501	67.6538	59.1658	73.8733	61.2712	69.2977	56.1515	UM-HET3 and Prop1
Chr2:167055387-167056047	2	167055387	167056047	Znfx1	ENSMUSG00000039501	66.4583	57.2626	68.6398	54.9528	58.9827	45.8158	UM-HET3 and Prop1
Chr2:167057073-167060106	2	167057073	167060106	Znfx1	ENSMUSG00000039501	53.7564	43.3925	56.8235	51.6261	59.5172	45.2808	UM-HET3
Chr2:167101241-167102603	2	167101241	167102603	Gm14290	ENSMUSG00000086605	73.182	61.0962	75.9294	72.6053	60.9649	68.7388	UM-HET3
Chr2:167315985-167318409	2	167315985	167318409	B4galt5	ENSMUSG00000017929	59.0841	60.7838	61.3373	53.615	63.3569	51.6002	UM-HET3
Chr2:167322196-167326601	2	167322196	167326601	B4galt5	ENSMUSG00000017929	44.8154	42.7565	46.3369	45.0167	52.9702	39.1926	UM-HET3
Chr2:167324573-167327302	2	167324573	167327302	B4galt5	ENSMUSG00000017929	70.1484	70.9047	73.3223	70.4988	74.0222	61.7943	UM-HET3
Chr2:167326607-167329200	2	167326607	167329200	B4galt5	ENSMUSG00000017929	66.1663	65.5261	66.1011	63.8552	69.4714	59.3611	UM-HET3
Chr2:167327403-167330393	2	167327403	167330393	B4galt5	ENSMUSG00000017929	61.4445	57.4873	62.718	57.5042	64.5786	48.9863	UM-HET3
Chr2:167329220-167331735	2	167329220	167331735	B4galt5	ENSMUSG00000017929	58.2996	58.2829	64.2815	57.8791	64.0784	49.1092	UM-HET3
Chr2:167342367-167345330	2	167342367	167345330	B4galt5	ENSMUSG00000017929	71.4086	72.8743	76.3225	75.569	76.4066	63.2324	UM-HET3
Chr2:167415085-167417605	2	167415085	167417605	null		45.9077	45.2009	51.9526	46.1186	61.7656	43.5057	UM-HET3
Chr2:167416201-167419649	2	167416201	167419649	null		53.8795	51.6368	59.5219	56.1684	64.2815	48.9525	UM-HET3
Chr2:167563810-167565905	2	167563810	167565905	Gm11476	ENSMUSG00000085596	49.3792	61.131	51.5006	66.4819	45.993	45.0162	UM-HET3
Chr2:167564782-167566911	2	167564782	167566911	Gm11476	ENSMUSG00000085596	40.4028	56.9714	42.5519	56.5492	34.4614	33.3145	UM-HET3
Chr2:167565906-167568229	2	167565906	167568229	Gm11476	ENSMUSG00000085596	77.4028	87.7462	77.1442	80.5055	70.7889	70.543	UM-HET3
Chr2:167570853-167573886	2	167570853	167573886	Gm11476	ENSMUSG00000085596	50.5419	60.5686	54.5521	56.5125	50.5088	38.6733	UM-HET3
Chr2:167572104-167575037	2	167572104	167575037	Gm11476	ENSMUSG00000085596	49.8772	56.3491	56.6126	50.2059	54.2836	42.597	UM-HET3
Chr2:167573887-167575680	2	167573887	167575680	Gm11476	ENSMUSG00000085596	65.7456	57.9228	67.2714	59.388	71.3647	48.8315	UM-HET3
Chr2:167575089-167577399	2	167575089	167577399	Gm11476	ENSMUSG00000085596	77.6117	65.852	72.7949	71.8581	78.9029	64.3757	C3HB6F1 and Prop1
Chr2:167593143-167596762	2	167593143	167596762	Gm11476	ENSMUSG00000085596	59.914	72.7881	69.852	70.938	70.9994	61.8192	UM-HET3
Chr2:167623301-167625647	2	167623301	167625647	Ube2v1	ENSMUSG00000078923	62.7901	58.6424	67.8664	62.3255	68.4361	50.6078	UM-HET3
Chr2:167625130-167627196	2	167625130	167627196	Ube2v1	ENSMUSG00000078923	75.3411	73.4224	82.7754	76.9831	81.0135	63.9408	UM-HET3
Chr2:167654588-167657001	2	167654588	167657001	Gm20431	ENSMUSG00000089739	67.5392	60.1177	65.3223	63.8494	61.4092	48.4269	UM-HET3
Chr2:167655937-167657658	2	167655937	167657658	Gm20431	ENSMUSG00000089739	81.0753	72.2798	79.997	77.0448	72.7394	54.0541	UM-HET3
Chr2:167657002-167658955	2	167657002	167658955	Gm20431	ENSMUSG00000089739	79.2934	71.4886	80.7785	75.4325	75.8533	64.0264	UM-HET3
Chr2:167662929-167666436	2	167662929	167666436	Tmem189	ENSMUSG00000090213	83.3639	88.0226	89.5336	90.7784	89.7423	79.5179	UM-HET3
Chr2:167665097-167667587	2	167665097	167667587	Tmem189	ENSMUSG00000090213	85.2425	85.0478	88.6569	89.0954	88.2938	77.239	UM-HET3
Chr2:167675322-167676791	2	167675322	167676791	Tmem189	ENSMUSG00000090213	53.4206	63.5529	63.0242	66.3894	66.6689	65.5541	UM-HET3
Chr2:167679840-167682810	2	167679840	167682810	Tmem189	ENSMUSG00000090213	43.6255	43.3191	45.6115	41.35	47.0804	35.7612	UM-HET3
Chr2:167680866-167684356	2	167680866	167684356	Tmem189	ENSMUSG00000090213	71.7528	70.7606	77.4706	71.1842	75.5121	63.6911	UM-HET3
Chr2:167686000-167688034	2	167686000	167688034	Tmem189	ENSMUSG00000090213	39.9129	29.8404	35.9743	37.0019	34.5088	31.3038	UM-HET3
Chr2:167691930-167695582	2	167691930	167695582	A530013C23Rik	ENSMUSG00000006462	55.2918	53.7067	52.0882	49.0176	56.6392	40.5053	UM-HET3
Chr2:167693592-167696134	2	167693592	167696134	A530013C23Rik	ENSMUSG00000006462	67.7529	66.3632	69.8141	58.5364	73.3097	41.4088	UM-HET3
Chr2:167695589-167697751	2	167695589	167697751	A530013C23Rik	ENSMUSG00000006462	68.5834	68.0213	69.6402	61.2448	74.4083	40.5107	UM-HET3
Chr2:167696281-167699645	2	167696281	167699645	A530013C23Rik	ENSMUSG00000006462	74.9953	70.9608	74.2948	74.8456	74.9919	61.0612	UM-HET3
Chr2:167712261-167714420	2	167712261	167714420	A530013C23Rik	ENSMUSG00000006462	73.8653	67.3009	69.724	67.8095	67.7446	50.3739	UM-HET3
Chr2:167713468-167715715	2	167713468	167715715	A530013C23Rik	ENSMUSG00000006462	63.5897	62.2339	62.3435	60.0961	63.0704	48.5969	UM-HET3
Chr2:167754366-167756517	2	167754366	167756517	null		53.8492	66.2116	60.2469	54.8085	63.2031	52.701	UM-HET3
Chr2:167759663-167761772	2	167759663	167761772	null		71.1937	64.7957	69.2443	69.9068	70.4998	48.7907	UM-HET3
Chr2:167761355-167763227	2	167761355	167763227	null		64.6921	57.1427	61.2715	64.9384	62.3019	45.8481	UM-HET3
Chr2:167765606-167767954	2	167765606	167767954	null		68.9641	60.7573	68.3675	65.098	64.7353	49.88	UM-HET3
Chr2:167775739-167777858	2	167775739	167777858	Gm14321	ENSMUSG00000084797	26.6349	35.4475	29.2867	22.2779	29.464	18.1784	UM-HET3
Chr2:167808041-167810334	2	167808041	167810334	null		69.1929	69.75	75.1014	74.8562	73.1899	62.4168	UM-HET3
Chr2:167808972-167812143	2	167808972	167812143	null		62.2739	63.3117	65.5079	68.0391	64.7745	54.34	UM-HET3
Chr2:167919252-167921946	2	167919252	167921946	null		76.4179	64.943	78.6302	75.9516	76.4788	68.8391	UM-HET3
Chr2:167948688-167951455	2	167948688	167951455	Ptpn1	ENSMUSG00000027540	55.0102	43.0307	49.6526	53.2546	53.3123	48.2086	UM-HET3
Chr2:167982804-167984552	2	167982804	167984552	Fam65c	ENSMUSG00000074577	62.8794	59.4227	60.2409	48.7764	53.2123	46.0315	UM-HET3
Chr2:168002191-168005875	2	168002191	168005875	Fam65c	ENSMUSG00000074577	52.2659	50.3135	55.856	52.8737	55.4586	44.3649	UM-HET3
Chr2:168047481-168050324	2	168047481	168050324	null		45.3241	57.7864	44.5561	54.3565	45.1273	47.8211	UM-HET3
Chr2:168084194-168086509	2	168084194	168086509	Pard6b	ENSMUSG00000044641	65.5918	65.4105	63.5564	65.7779	66.1554	53.3208	UM-HET3
Chr2:168104407-168105863	2	168104407	168105863	null		23.4791	18.6155	24.1927	21.0399	29.5325	14.4182	UM-HET3
Chr2:168104966-168107213	2	168104966	168107213	null		38.0679	25.6302	30.8469	32.9928	42.2132	24.5509	C3HB6F1 and Prop1
Chr2:168106215-168107649	2	168106215	168107649	null		58.4834	46.8621	57.5005	51.8657	63.5693	42.5967	C3HB6F1 and Prop1
Chr2:168107245-168109164	2	168107245	168109164	null		82.1398	69.924	83.1209	74.8138	82.7438	67.3613	C3HB6F1 and Prop1
Chr2:168125999-168128140	2	168125999	168128140	null		78.2122	76.9897	76.2305	78.27	82.0685	70.7848	UM-HET3
Chr2:168147532-168148687	2	168147532	168148687	Gm14235	ENSMUSG00000085267	40.0508	34.4512	35.8598	34.204	38.0831	27.9735	UM-HET3
Chr2:168517794-168519495	2	168517794	168519495	Nfatc2	ENSMUSG00000027544	64.882	49.4568	62.2994	64.8016	70.5366	66.1718	UM-HET3
Chr2:168531671-168533175	2	168531671	168533175	Nfatc2	ENSMUSG00000027544	37.7924	49.09	38.5057	39.1595	48.5352	44.3857	UM-HET3
Chr2:168608197-168612662	2	168608197	168612662	null		69.1445	70.286	70.3332	71.3296	74.6033	64.3768	UM-HET3
Chr2:168701911-168703502	2	168701911	168703502	Atp9a	ENSMUSG00000027546	78.9899	91.6498	89.7564	92.09	87.7019	88.213	UM-HET3
Chr2:168724613-168725864	2	168724613	168725864	Atp9a	ENSMUSG00000027546	78.6984	76.3298	80.1129	70.9378	80.0461	64.7977	UM-HET3
Chr2:168733805-168739261	2	168733805	168739261	Atp9a	ENSMUSG00000027546	43.1357	44.8859	50.9142	37.129	47.4578	36.3981	UM-HET3 and Prop1
Chr2:168735536-168740658	2	168735536	168740658	Atp9a	ENSMUSG00000027546	71.088	71.9972	78.0546	69.6973	75.5412	60.2294	UM-HET3
Chr2:168739316-168743327	2	168739316	168743327	Atp9a	ENSMUSG00000027546	63.1657	60.0173	65.6568	62.4254	60.5891	50.2781	UM-HET3
Chr2:168919243-168921161	2	168919243	168921161	Zfp64	ENSMUSG00000027551	67.3952	82.2754	67.3959	75.5756	69.082	67.3519	UM-HET3
Chr2:168920257-168922160	2	168920257	168922160	Zfp64	ENSMUSG00000027551	68.3817	84.7244	73.3101	79.6141	76.6492	73.9437	UM-HET3
Chr2:168979205-168981639	2	168979205	168981639	1700017J07Rik	ENSMUSG00000086348	62.0633	76.4125	74.125	76.1958	66.7178	67.8467	UM-HET3
Chr2:169636648-169640980	2	169636648	169640980	Tshz2	ENSMUSG00000047907	65.305	76.582	65.4383	73.5193	69.7627	63.1575	UM-HET3
Chr2:169639413-169641416	2	169639413	169641416	Tshz2	ENSMUSG00000047907	71.0327	82.3775	71.6641	79.4232	69.9002	70.6341	UM-HET3
Chr2:169924407-169928070	2	169924407	169928070	Tshz2	ENSMUSG00000047907	60.2768	57.7421	51.0482	49.2754	56.5439	39.1575	UM-HET3
Chr2:169926402-169929371	2	169926402	169929371	Tshz2	ENSMUSG00000047907	40.0322	44.9859	38.7543	35.4503	44.7446	29.7072	UM-HET3
Chr2:170094325-170096837	2	170094325	170096837	null		87.7429	76.1254	90.0794	88.4933	88.1108	88.6926	UM-HET3
Chr2:170269314-170271385	2	170269314	170271385	null		59.7833	64.5281	68.072	60.5101	62.3183	48.2636	UM-HET3
Chr2:170289860-170291673	2	170289860	170291673	null		72.751	76.2515	65.7601	78.1881	66.517	69.0046	UM-HET3
Chr2:170328373-170330537	2	170328373	170330537	null		83.3448	76.8485	78.1317	77.5483	62.9343	78.2412	UM-HET3
Chr2:170436585-170438973	2	170436585	170438973	null		33.6268	46.568	45.0595	48.6067	42.9404	36.7062	UM-HET3
Chr2:170457550-170459938	2	170457550	170459938	null		41.5495	40.88	48.6003	38.0624	44.5506	38.8574	UM-HET3
Chr2:170512182-170514052	2	170512182	170514052	Pfdn4	ENSMUSG00000052033	58.3314	74.0388	67.0183	71.2279	63.6151	69.4224	UM-HET3
Chr2:171958979-171963599	2	171958979	171963599	1700028P15Rik	ENSMUSG00000086823	82.0944	82.6227	83.5824	87.173	85.1423	73.1348	UM-HET3
Chr2:172349412-172351075	2	172349412	172351075	2010011I20Rik	ENSMUSG00000027495	26.9083	25.3297	35.3829	29.3349	40.4933	29.4556	UM-HET3
Chr2:172447617-172449459	2	172447617	172449459	2410001C21Rik	ENSMUSG00000027502	71.5661	60.2976	69.705	64.7685	94.2317	91.0813	UM-HET3
Chr2:172466296-172468574	2	172466296	172468574	2410001C21Rik	ENSMUSG00000027502	52.1316	35.7236	55.8962	48.0068	76.5295	73.9645	UM-HET3
Chr2:172466923-172469650	2	172466923	172469650	2410001C21Rik	ENSMUSG00000027502	79.2657	66.3577	81.1152	71.5859	84.6573	80.9372	UM-HET3
Chr2:172545828-172546635	2	172545828	172546635	null		12.1802	24.0862	15.3817	18.5699	16.3079	20.8815	UM-HET3
Chr2:172578965-172581754	2	172578965	172581754	null		41.0781	46.1139	53.6843	42.7512	51.8057	40.0189	UM-HET3 and Prop1
Chr2:172606138-172609306	2	172606138	172609306	null		72.6393	66.964	70.3859	67.3517	75.1499	62.1485	UM-HET3
Chr2:172702208-172704635	2	172702208	172704635	null		64.8726	57.9736	64.4859	60.226	66.7522	51.4351	UM-HET3
Chr2:172703635-172706145	2	172703635	172706145	null		81.9712	74.0454	73.7542	75.5072	75.8154	61.4787	UM-HET3
Chr2:173109284-173110857	2	173109284	173110857	Ctcfl	ENSMUSG00000070495	81.8571	65.3402	77.4732	69.3793	76.5752	59.1183	C3HB6F1 and Prop1
Chr2:173109935-173111774	2	173109935	173111774	Ctcfl	ENSMUSG00000070495	73.8452	53.1977	73.103	56.063	75.7224	47.6151	Common to all strains
Chr2:173110916-173112250	2	173110916	173112250	Ctcfl	ENSMUSG00000070495	86.0429	80.2143	87.0238	80.6338	90.6556	76.6886	UM-HET3
Chr2:173123888-173126159	2	173123888	173126159	1300015D01Rik	ENSMUSG00000087382	62.9453	61.9972	67.4766	64.5318	51.8075	41.7691	UM-HET3
Chr2:173131518-173133810	2	173131518	173133810	1300015D01Rik	ENSMUSG00000087382	85.9482	89.2841	90.4058	88.1944	89.5553	76.0338	UM-HET3
Chr2:173132294-173135010	2	173132294	173135010	1300015D01Rik	ENSMUSG00000087382	75.5049	78.8869	78.6013	75.5263	78.9255	62.1866	UM-HET3
Chr2:173151937-173153975	2	173151937	173153975	Pck1	ENSMUSG00000027513	28.8714	33.0898	30.8473	28.0563	42.1779	29.1751	UM-HET3
Chr2:173154053-173155611	2	173154053	173155611	Pck1	ENSMUSG00000027513	43.5813	33.0789	29.3962	38.5499	39.1636	34.2188	UM-HET3
Chr2:173157033-173158596	2	173157033	173158596	Pck1	ENSMUSG00000027513	54.9833	52.9383	37.4779	52.0993	46.8265	36.9442	UM-HET3
Chr2:173158225-173159666	2	173158225	173159666	Pck1	ENSMUSG00000027513	43.456	45.3548	24.665	40.769	37.3394	32.6397	UM-HET3
Chr2:173159673-173162057	2	173159673	173162057	Pck1	ENSMUSG00000027513	38.8208	44.8663	33.1936	37.831	36.6205	22.0462	UM-HET3
Chr2:173160456-173163507	2	173160456	173163507	Pck1	ENSMUSG00000027513	67.243	64.1952	54.771	55.6038	56.8042	39.4768	UM-HET3
Chr2:173266519-173267468	2	173266519	173267468	Pmepa1	ENSMUSG00000038400	87.2697	75.6746	77.6879	85.3965	71.8351	77.015	UM-HET3
Chr2:173266982-173269161	2	173266982	173269161	Pmepa1	ENSMUSG00000038400	85.5324	73.6236	80.2847	82.8061	67.6088	73.8361	UM-HET3
Chr2:173339660-173341055	2	173339660	173341055	null		20.8643	37.5916	26.113	29.6875	35.6789	26.5001	UM-HET3
Chr2:173584574-173585667	2	173584574	173585667	null		67.0954	70.7136	53.3894	73.0309	49.167	66.2954	UM-HET3 and Prop1
Chr2:173585444-173586279	2	173585444	173586279	null		38.3035	53.9565	26.5308	53.1747	22.3924	41.2202	Common to all strains
Chr2:173585894-173586706	2	173585894	173586706	null		17.2502	46.6711	17.6591	41.3854	15.1276	31.0006	Common to all strains
Chr2:173586289-173586882	2	173586289	173586882	null		8.17998	37.1293	9.12677	25.0866	7.68065	20.0989	Common to all strains
Chr2:173586711-173588263	2	173586711	173588263	null		41.2002	57.7411	42.1746	48.7399	38.3241	43.3262	UM-HET3
Chr2:173610883-173614119	2	173610883	173614119	null		79.3637	90.8053	83.3646	89.4424	84.8315	89.555	UM-HET3
Chr2:173630867-173634625	2	173630867	173634625	null		75.8889	67.8534	82.6092	68.2434	86.3047	63.1864	UM-HET3
Chr2:173633646-173637764	2	173633646	173637764	null		78.0549	71.0049	84.3967	71.2613	86.6107	65.9095	UM-HET3
Chr2:173768810-173771004	2	173768810	173771004	Vapb	ENSMUSG00000054455	66.1108	83.8293	66.8748	70.2385	67.2403	55.5712	UM-HET3
Chr2:173769833-173771891	2	173769833	173771891	Vapb	ENSMUSG00000054455	70.655	85.5289	79.4006	73.5194	72.8726	65.2712	UM-HET3
Chr2:174283653-174284714	2	174283653	174284714	Nespas	ENSMUSG00000086537	44.7447	58.0938	42.6042	46.2721	41.3861	40.0877	UM-HET3
Chr2:174285729-174286218	2	174285729	174286218	Nespas	ENSMUSG00000086537	46.9508	47.3788	49.756	48.7651	43.3951	26.679	UM-HET3
Chr2:174286032-174286777	2	174286032	174286777	Nespas	ENSMUSG00000086537	39.4397	50.1889	50.2515	46.4732	39.8007	25.6935	UM-HET3
Chr2:174286220-174287165	2	174286220	174287165	Nespas	ENSMUSG00000086537	45.6835	49.2557	57.7383	56.4451	49.6549	38.7868	UM-HET3
Chr2:174294882-174296090	2	174294882	174296090	Nespas	ENSMUSG00000086537	54.3695	37.3742	44.2726	43.9125	38.8345	37.5017	UM-HET3
Chr2:174295483-174296452	2	174295483	174296452	Gnas	ENSMUSG00000027523	56.01	36.8673	43.2261	50.5586	41.9605	39.5107	UM-HET3
Chr2:174296097-174297451	2	174296097	174297451	Gnas	ENSMUSG00000027523	61.3508	44.5134	50.6105	52.3034	42.4564	40.6692	UM-HET3
Chr2:174297823-174298828	2	174297823	174298828	Gnas	ENSMUSG00000027523	75.0572	51.0435	56.9885	59.7574	50.9685	43.2706	UM-HET3
Chr2:174299151-174299771	2	174299151	174299771	Gnas	ENSMUSG00000027523	43.6714	25.4476	41.3226	33.3488	35.6352	29.7102	UM-HET3
Chr2:174299340-174300143	2	174299340	174300143	Gnas	ENSMUSG00000027523	47.6667	38.2619	42.0233	29.4878	42.7579	27.2912	UM-HET3 and Prop1
Chr2:174299781-174300614	2	174299781	174300614	Gnas	ENSMUSG00000027523	57.0992	46.831	46.2524	29.9413	43.7174	32.214	Common to all strains
Chr2:174300156-174300900	2	174300156	174300900	Gnas	ENSMUSG00000027523	69.3992	46.9151	52.8129	39.6158	46.4744	39.9516	UM-HET3
Chr2:174327012-174327601	2	174327012	174327601	Gnas	ENSMUSG00000027523	65.8992	44.877	34.9708	50.6945	48.244	41.2975	UM-HET3
Chr2:174327358-174327822	2	174327358	174327822	Gnas	ENSMUSG00000027523	66.5143	33.7548	39.389	40.2404	41.13	31.3105	UM-HET3
Chr2:174328656-174329137	2	174328656	174329137	Gnas	ENSMUSG00000027523	51.6905	32.1929	19.2588	22.528	16.5865	22.5429	UM-HET3
Chr2:174436408-174438565	2	174436408	174438565	Ctsz	ENSMUSG00000016256	61.762	53.7663	68.6596	57.9663	55.2573	42.8216	UM-HET3
Chr2:174437735-174439192	2	174437735	174439192	Ctsz	ENSMUSG00000016256	23.4667	17.3279	25.5303	19.5467	19.6092	9.0892	UM-HET3
Chr2:174546207-174549210	2	174546207	174549210	null		69.0286	69.8769	73.2758	71.2702	74.0233	63.981	UM-HET3
Chr2:177378654-177409905	2	177378654	177409905	Gm14418	ENSMUSG00000078867	70.7491	59.1378	64.5295	65.3599	60.7724	65.9377	UM-HET3
Chr2:178413225-178414225	2	178413225	178414225	Ppp1r3d	ENSMUSG00000049999	58.1508	44.1236	55.6656	52.8085	55.2866	44.3098	UM-HET3
Chr2:178565422-178567803	2	178565422	178567803	null		71.3587	82.9885	78.4281	80.5822	75.3696	77.1454	UM-HET3
Chr2:178595313-178597525	2	178595313	178597525	null		62.171	60.9548	66.2374	60.2499	63.5118	51.4	UM-HET3
Chr2:178626658-178630907	2	178626658	178630907	null		65.4752	59.9595	70.5903	54.3671	64.0312	58.6177	UM-HET3
Chr2:178629954-178632132	2	178629954	178632132	null		63.5847	46.6845	66.3366	47.004	66.3877	56.6258	C3HB6F1 and UM-HET3
Chr2:178630922-178633241	2	178630922	178633241	null		64.3273	57.6264	70.9938	62.1683	75.0874	62.7721	UM-HET3
Chr2:179233505-179238478	2	179233505	179238478	null		81.0416	85.0102	72.3444	86.8148	76.4255	77.361	UM-HET3
Chr2:179522464-179531148	2	179522464	179531148	Cdh4	ENSMUSG00000000305	69.9672	83.0285	73.9485	78.6741	76.0281	77.5601	UM-HET3
Chr2:179541737-179544671	2	179541737	179544671	Cdh4	ENSMUSG00000000305	73.8637	85.4949	83.006	82.8602	80.4726	83.0556	UM-HET3
Chr2:179799385-179800724	2	179799385	179800724	Cdh4	ENSMUSG00000000305	73.6254	84.4119	79.6524	81.3945	82.1758	85.2586	UM-HET3
Chr2:179842499-179846075	2	179842499	179846075	Cdh4	ENSMUSG00000000305	60.8898	74.9769	70.7099	73.9294	75.9313	74.3076	UM-HET3
Chr2:180072490-180077193	2	180072490	180077193	Gtpbp5	ENSMUSG00000039069	73.1387	84.6964	82.9035	83.8449	85.2211	85.0084	UM-HET3
Chr2:180331560-180333756	2	180331560	180333756	Gata5	ENSMUSG00000015627	62.2467	67.7108	66.7705	69.4949	64.9781	75.8161	UM-HET3
Chr2:180538959-180542471	2	180538959	180542471	Ntsr1	ENSMUSG00000027568	73.884	84.8379	80.0543	79.502	78.3619	79.7997	UM-HET3
Chr2:180549170-180552486	2	180549170	180552486	null		65.0001	75.2422	75.494	77.9544	73.1988	75.174	UM-HET3
Chr2:181007350-181010430	2	181007350	181010430	Col20a1	ENSMUSG00000016356	70.0033	80.8237	78.6408	82.7609	78.0342	84.7608	UM-HET3
Chr2:181009339-181011857	2	181009339	181011857	Col20a1	ENSMUSG00000016356	71.5812	82.3282	77.9949	84.29	74.0598	83.4971	UM-HET3
Chr2:181054194-181058444	2	181054194	181058444	null		67.3861	68.9026	67.0852	78.7194	64.286	70.4065	UM-HET3
Chr2:181239574-181241065	2	181239574	181241065	BC006779	ENSMUSG00000027580	54.6429	57.4846	54.0324	50.7148	60.0429	46.379	UM-HET3
Chr2:181240389-181242929	2	181240389	181242929	BC006779	ENSMUSG00000027580	35.9667	34.0593	30.3846	30.4924	37.5913	25.0916	UM-HET3
Chr2:181243006-181249088	2	181243006	181249088	BC006779	ENSMUSG00000027580	48.829	61.2741	49.2944	62.3274	42.1384	42.6291	UM-HET3
Chr2:181457484-181458612	2	181457484	181458612	Zbtb46	ENSMUSG00000027583	15.0925	15.6592	23.0315	19.8321	23.5411	33.7617	UM-HET3
Chr3:6717502-6733735	3	6717502	6733735	null		56.9714	71.746	70.4715	70.8989	71.0036	73.6909	UM-HET3
Chr3:8954282-8956133	3	8954282	8956133	Tpd52	ENSMUSG00000027506	83.1975	86.9306	85.0542	84.3551	69.0447	57.5951	UM-HET3
Chr3:8955528-8956965	3	8955528	8956965	Tpd52	ENSMUSG00000027506	87.2057	87.3483	86.647	80.2891	66.2898	44.2796	UM-HET3
Chr3:9076617-9080385	3	9076617	9080385	null		67.972	78.7134	73.7709	72.7811	72.5538	77.6751	UM-HET3
Chr3:9526147-9531031	3	9526147	9531031	Zfp704	ENSMUSG00000040209	72.07	59.2183	75.7723	64.2029	85.9099	72.8539	Common to all strains
Chr3:9704405-9706312	3	9704405	9706312	Pag1	ENSMUSG00000027508	65.0799	76.5126	75.2967	74.7539	72.9377	73.914	UM-HET3
Chr3:9705188-9706998	3	9705188	9706998	Pag1	ENSMUSG00000027508	67.214	81.2198	76.6597	76.9359	78.3113	79.1171	UM-HET3
Chr3:9822632-9826696	3	9822632	9826696	Pag1	ENSMUSG00000027508	78.9126	66.5369	82.9611	59.4687	85.1041	64.5755	UM-HET3 and Prop1
Chr3:9825979-9827735	3	9825979	9827735	Pag1	ENSMUSG00000027508	80.3978	68.0519	84.1751	63.8205	88.4826	70.3854	Common to all strains
Chr3:10124387-10131599	3	10124387	10131599	null		81.4544	81.6362	79.3432	76.9483	80.5468	69.7032	UM-HET3
Chr3:10205263-10206800	3	10205263	10206800	Fabp4	ENSMUSG00000062515	83.4379	68.2677	81.2849	83.6169	76.8268	77.4012	UM-HET3
Chr3:10205831-10207676	3	10205831	10207676	Fabp4	ENSMUSG00000062515	66.9051	59.8216	68.2238	69.8061	66.9075	55.0134	UM-HET3
Chr3:10206876-10209291	3	10206876	10209291	Fabp4	ENSMUSG00000062515	62.8996	64.5278	66.798	67.8484	65.1329	50.6769	UM-HET3
Chr3:10297770-10301322	3	10297770	10301322	Fabp12	ENSMUSG00000027530	40.3133	43.7348	36.6959	42.6617	49.1202	37.2897	UM-HET3
Chr3:10323610-10326875	3	10323610	10326875	Impa1	ENSMUSG00000027531	75.1859	74.8752	78.5181	75.032	84.5785	70.1249	UM-HET3
Chr3:10326152-10328330	3	10326152	10328330	Impa1	ENSMUSG00000027531	79.1413	73.7259	81.2001	73.4506	86.068	66.9837	UM-HET3
Chr3:14866895-14878797	3	14866895	14878797	Car3	ENSMUSG00000027559	59.2979	56.2621	60.4024	59.0648	50.8336	39.5527	UM-HET3
Chr3:14887191-14891986	3	14887191	14891986	Car2	ENSMUSG00000027562	63.7329	73.8568	60.948	71.6012	63.1837	67.2336	UM-HET3
Chr3:16051894-16054058	3	16051894	16054058	null		74.515	85.0738	82.7041	85.5355	82.3353	80.2883	UM-HET3
Chr3:18161685-18166650	3	18161685	18166650	Cyp7b1	ENSMUSG00000039519	79.8442	80.8854	78.5802	81.9746	79.6386	69.3402	UM-HET3
Chr3:18229413-18240372	3	18229413	18240372	Cyp7b1	ENSMUSG00000039519	87.1287	90.8267	86.9079	88.5159	83.7845	73.0613	UM-HET3
Chr3:18234295-18243740	3	18234295	18243740	Cyp7b1	ENSMUSG00000039519	59.3422	61.3976	56.6561	56.7599	51.0186	40.1434	UM-HET3
Chr3:18295760-18303286	3	18295760	18303286	null		86.3318	83.192	88.4268	83.3825	87.6121	76.608	UM-HET3
Chr3:19176337-19181086	3	19176337	19181086	null		74.7709	81.8616	78.3425	79.7194	79.5935	64.0103	UM-HET3
Chr3:19179944-19182939	3	19179944	19182939	null		80.8489	86.6338	80.821	79.2635	83.6948	71.8783	UM-HET3
Chr3:19192543-19203861	3	19192543	19203861	Mtfr1	ENSMUSG00000027601	77.0292	74.7571	74.9439	69.5498	78.7541	65.2666	UM-HET3
Chr3:19199342-19207832	3	19199342	19207832	Mtfr1	ENSMUSG00000027601	73.2985	70.7921	74.6505	66.4383	76.0241	62.7344	UM-HET3
Chr3:19262066-19265684	3	19262066	19265684	Pde7a	ENSMUSG00000069094	59.583	76.1442	66.4584	69.1698	65.6151	66.5298	UM-HET3
Chr3:19487473-19500954	3	19487473	19500954	null		80.332	83.6556	77.5139	87.9084	82.3207	83.7049	UM-HET3
Chr3:19970111-19974685	3	19970111	19974685	Cp	ENSMUSG00000003617	77.0871	87.2846	84.629	88.3557	82.0861	79.0526	UM-HET3
Chr3:21917175-21919211	3	21917175	21919211	null		77.2002	67.0897	80.9234	75.5215	82.7721	73.3012	UM-HET3
Chr3:21931936-21934371	3	21931936	21934371	null		63.345	53.2522	60.9643	52.5286	58.9298	53.5221	UM-HET3
Chr3:22079664-22082150	3	22079664	22082150	Tbl1xr1	ENSMUSG00000027630	70.7686	64.9966	72.8976	64.118	74.7742	58.6259	UM-HET3
Chr3:22081495-22084231	3	22081495	22084231	Tbl1xr1	ENSMUSG00000027630	65.8067	60.1301	65.9919	61.0933	69.3801	54.6786	UM-HET3
Chr3:22241831-22248535	3	22241831	22248535	null		78.7965	90.9842	86.7505	91.0939	89.2374	89.6902	UM-HET3
Chr3:26462235-26468990	3	26462235	26468990	null		76.4703	76.4512	72.4609	82.7452	74.4283	79.2294	UM-HET3
Chr3:27277478-27280188	3	27277478	27280188	Nceh1	ENSMUSG00000027698	70.8056	63.3799	85.8466	71.3336	88.5992	69.0282	UM-HET3 and Prop1
Chr3:27278331-27282568	3	27278331	27282568	Nceh1	ENSMUSG00000027698	60.2983	42.3198	67.8211	51.3842	77.0047	54.1164	Common to all strains
Chr3:27280246-27283310	3	27280246	27283310	Nceh1	ENSMUSG00000027698	48.8393	34.9133	39.5492	38.5734	46.6255	40.7214	UM-HET3
Chr3:27316592-27325364	3	27316592	27325364	Tnfsf10	ENSMUSG00000039304	56.2767	51.9191	63.2117	53.0104	66.4216	57.326	UM-HET3
Chr3:27583235-27588709	3	27583235	27588709	Fndc3b	ENSMUSG00000039286	72.9566	77.5298	73.5495	86.1156	73.0587	78.6192	UM-HET3
Chr3:27704075-27706835	3	27704075	27706835	Fndc3b	ENSMUSG00000039286	65.8241	76.7627	67.6978	78.3364	64.1168	67.4074	UM-HET3
Chr3:27704900-27709101	3	27704900	27709101	Fndc3b	ENSMUSG00000039286	52.6787	63.9772	52.1119	64.4016	51.0135	54.7144	UM-HET3
Chr3:27785016-27791008	3	27785016	27791008	null		74.7404	77.1821	76.0463	77.0428	78.8341	66.2866	UM-HET3
Chr3:28418734-28422289	3	28418734	28422289	Tnik	ENSMUSG00000027692	67.9679	81.8002	74.9886	77.5624	72.1655	71.6288	UM-HET3
Chr3:30219636-30221043	3	30219636	30221043	Mecom	ENSMUSG00000027684	39.6285	48.6993	32.4219	43.9143	35.0027	41.6329	UM-HET3
Chr3:32562432-32564682	3	32562432	32564682	Mfn1	ENSMUSG00000027668	74.593	76.3257	75.2272	73.9306	70.2457	59.5129	UM-HET3
Chr3:32569470-32575673	3	32569470	32575673	Mfn1	ENSMUSG00000027668	79.2498	80.4679	83.524	82.0926	77.8547	66.1413	UM-HET3
Chr3:32572727-32576800	3	32572727	32576800	Mfn1	ENSMUSG00000027668	75.5437	76.1532	80.4851	79.1792	74.6055	62.5017	UM-HET3
Chr3:32691447-32696836	3	32691447	32696836	null		76.2123	65.8401	78.3071	70.4041	72.9327	70.2361	UM-HET3
Chr3:33913852-33919393	3	33913852	33919393	null		56.3184	67.5704	62.8795	63.2366	56.2759	59.116	UM-HET3
Chr3:34838496-34840645	3	34838496	34840645	null		68.0889	81.3736	73.3283	75.1634	72.4901	70.7934	UM-HET3
Chr3:35333351-35338176	3	35333351	35338176	null		65.4925	76.0903	73.4867	75.5108	67.7405	71.2279	UM-HET3
Chr3:35969824-35971875	3	35969824	35971875	Mccc1	ENSMUSG00000027709	84.2218	84.878	85.0009	83.7414	84.8854	72.5011	UM-HET3
Chr3:36078292-36080563	3	36078292	36080563	Acad9	ENSMUSG00000027710	69.1096	62.9736	72.3167	67.1551	78.4142	63.4039	UM-HET3
Chr3:36079584-36081741	3	36079584	36081741	Acad9	ENSMUSG00000027710	68.0508	54.8002	73.7788	60.0364	78.8661	59.2477	Common to all strains
Chr3:39751485-39757940	3	39751485	39757940	null		81.319	80.6783	72.3525	82.4958	81.4052	82.3281	UM-HET3
Chr3:40680721-40683285	3	40680721	40683285	Intu	ENSMUSG00000060798	81.4495	69.957	73.259	84.7174	75.3096	70.8712	UM-HET3
Chr3:40682493-40685188	3	40682493	40685188	Intu	ENSMUSG00000060798	84.8799	75.6816	78.1965	89.212	77.0561	78.5769	UM-HET3
Chr3:40887795-40893277	3	40887795	40893277	3110057O12Rik	ENSMUSG00000037818	80.4616	86.7387	78.8989	83.6959	77.9152	67.5354	UM-HET3
Chr3:41028855-41033308	3	41028855	41033308	Larp1b	ENSMUSG00000025762	74.3277	73.8469	71.1818	81.6026	60.8663	57.0141	UM-HET3
Chr3:41096913-41103550	3	41096913	41103550	null		67.9843	59.9948	75.9524	61.7411	65.6323	55.6683	UM-HET3
Chr3:41102020-41106438	3	41102020	41106438	null		77.3904	71.9348	84.956	73.1328	78.3862	74.0189	UM-HET3
Chr3:41106671-41110147	3	41106671	41110147	null		69.3419	84.6137	70.3957	84.6946	65.4397	68.6192	C3HB6F1 and UM-HET3
Chr3:41488939-41491927	3	41488939	41491927	null		65.5363	69.5341	70.8719	64.1177	65.62	50.3875	UM-HET3
Chr3:41490572-41493718	3	41490572	41493718	null		67.8728	69.3662	69.856	63.2971	62.092	47.8361	UM-HET3
Chr3:41566289-41567982	3	41566289	41567982	Phf17	ENSMUSG00000025764	52.7607	54.8594	49.555	52.8918	48.5005	34.247	UM-HET3
Chr3:41566781-41569090	3	41566781	41569090	Phf17	ENSMUSG00000025764	68.6699	73.2455	73.8046	66.9357	72.2464	52.5443	UM-HET3
Chr3:41567983-41571550	3	41567983	41571550	Phf17	ENSMUSG00000025764	56.9123	61.128	64.4516	54.6149	63.2293	50.5465	UM-HET3
Chr3:41569103-41572083	3	41569103	41572083	Phf17	ENSMUSG00000025764	47.0906	46.0277	47.9666	43.9544	49.2951	36.5233	UM-HET3
Chr3:41581744-41584518	3	41581744	41584518	Phf17	ENSMUSG00000025764	49.5051	41.6039	43.1349	37.6527	46.9402	31.8344	UM-HET3
Chr3:41582997-41586629	3	41582997	41586629	Phf17	ENSMUSG00000025764	73.9521	72.5495	68.8902	65.8537	68.9898	58.1358	UM-HET3
Chr3:41588068-41589307	3	41588068	41589307	Phf17	ENSMUSG00000025764	54.0472	52.3919	53.3989	42.1445	55.1883	42.5497	UM-HET3
Chr3:41588861-41589756	3	41588861	41589756	Phf17	ENSMUSG00000025764	45.2357	41.3337	49.7415	39.5102	52.3964	31.3335	UM-HET3 and Prop1
Chr3:41589346-41590664	3	41589346	41590664	Phf17	ENSMUSG00000025764	45.518	36.7427	49.3529	39.2189	56.9073	33.7655	UM-HET3
Chr3:41589825-41591222	3	41589825	41591222	Phf17	ENSMUSG00000025764	32.1266	30.6563	34.6343	27.1876	41.6472	30.0833	UM-HET3
Chr3:41590685-41591908	3	41590685	41591908	Phf17	ENSMUSG00000025764	40.6048	41.3407	47.8647	38.706	53.8511	40.7046	UM-HET3
Chr3:41591261-41592327	3	41591261	41592327	Phf17	ENSMUSG00000025764	73.5016	69.8234	81.6609	72.947	85.4988	72.9461	UM-HET3
Chr3:41598672-41599466	3	41598672	41599466	Phf17	ENSMUSG00000025764	66.5414	58.4776	65.3688	59.6441	75.8416	51.1516	UM-HET3
Chr3:41598991-41600451	3	41598991	41600451	Phf17	ENSMUSG00000025764	50.3373	42.0949	48.886	44.4478	59.552	36.6097	UM-HET3
Chr3:42244110-42254814	3	42244110	42254814	null		75.006	78.0297	68.1947	78.6725	77.3842	74.9358	UM-HET3
Chr3:44270989-44287949	3	44270989	44287949	null		58.9762	69.029	72.8707	69.6148	70.9703	71.8694	UM-HET3
Chr3:44281499-44298041	3	44281499	44298041	null		57.4187	67.6613	70.4494	64.9118	68.8329	67.6225	UM-HET3
Chr3:48631483-48661563	3	48631483	48661563	null		79.1391	80.266	72.6055	86.4365	80.3073	80.0229	UM-HET3
Chr3:50064554-50077185	3	50064554	50077185	null		73.4636	75.8985	60.0542	75.3267	47.1844	47.7387	UM-HET3
Chr3:50180353-50190924	3	50180353	50190924	null		70.5768	77.4598	63.9868	75.0898	63.8941	61.2425	UM-HET3
Chr3:50262056-50270355	3	50262056	50270355	null		69.8192	67.5104	57.331	73.6991	53.5194	51.2155	UM-HET3
Chr3:50708231-50713972	3	50708231	50713972	null		67.5402	71.5635	59.2282	73.7878	54.763	55.4523	UM-HET3
Chr3:50709971-50716530	3	50709971	50716530	null		82.3774	85.3673	71.4934	84.8074	66.775	67.3879	UM-HET3
Chr3:50987900-50991401	3	50987900	50991401	null		54.9362	52.3332	63.534	58.1959	64.8867	48.5635	UM-HET3
Chr3:50990221-50992864	3	50990221	50992864	null		57.2238	53.8493	67.6268	61.4538	68.0671	51.0207	UM-HET3
Chr3:51085175-51089889	3	51085175	51089889	null		76.9015	89.6012	85.8185	86.0086	84.5608	84.7477	UM-HET3
Chr3:51120673-51125919	3	51120673	51125919	null		74.738	71.7782	82.393	69.2484	72.5295	74.1523	UM-HET3
Chr3:51202229-51206806	3	51202229	51206806	null		60.2103	52.4111	63.391	53.7539	64.6609	45.9763	UM-HET3
Chr3:51228210-51245358	3	51228210	51245358	Ccrn4l	ENSMUSG00000023087	48.2188	44.8743	48.9731	42.4399	47.8253	37.3681	UM-HET3
Chr3:51248808-51250296	3	51248808	51250296	Ccrn4l	ENSMUSG00000023087	89.6637	79.9501	86.4788	84.2461	87.2546	75.4582	UM-HET3
Chr3:51256373-51257481	3	51256373	51257481	Elf2	ENSMUSG00000037174	81.3173	77.3897	76.6425	78.2825	85.347	75.3283	UM-HET3
Chr3:51328018-51330152	3	51328018	51330152	Elf2	ENSMUSG00000037174	60.3675	55.0604	57.7539	54.3282	60.215	48.7917	UM-HET3
Chr3:51330802-51335283	3	51330802	51335283	Elf2	ENSMUSG00000037174	78.2403	71.0105	80.5627	70.0733	78.0387	67.3269	UM-HET3
Chr3:51635322-51637154	3	51635322	51637154	null		80.9296	76.7933	82.7477	73.3865	60.7006	70.7436	UM-HET3
Chr3:51701466-51703820	3	51701466	51703820	Maml3	ENSMUSG00000061143	56.5841	67.0787	62.536	65.656	65.4698	64.2065	UM-HET3
Chr3:51726149-51728512	3	51726149	51728512	Maml3	ENSMUSG00000061143	73.0726	77.1925	75.1665	79.388	64.7988	77.3073	UM-HET3
Chr3:51727716-51729672	3	51727716	51729672	Maml3	ENSMUSG00000061143	75.9073	77.2336	74.1633	78.1861	69.8201	80.1482	UM-HET3
Chr3:51963270-51966619	3	51963270	51966619	Maml3	ENSMUSG00000061143	72.8408	83.778	78.7337	81.7153	77.7382	77.1219	UM-HET3
Chr3:52043100-52045037	3	52043100	52045037	Maml3	ENSMUSG00000061143	76.3876	87.68	74.1732	81.5575	76.5193	80.6491	UM-HET3
Chr3:52044390-52046059	3	52044390	52046059	Maml3	ENSMUSG00000061143	57.0619	67.6014	56.6308	63.9963	60.1263	62.979	UM-HET3
Chr3:52056551-52058388	3	52056551	52058388	Maml3	ENSMUSG00000061143	72.0735	85.0649	81.3494	80.0818	80.5067	77.5766	UM-HET3
Chr3:52311448-52314311	3	52311448	52314311	Foxo1	ENSMUSG00000044167	76.1911	75.5666	83.9436	69.6069	76.9671	74.8652	UM-HET3
Chr3:54764543-54766820	3	54764543	54766820	Smad9	ENSMUSG00000027796	81.479	75.2642	78.0165	62.0339	74.9664	74.1679	UM-HET3
Chr3:54766209-54768734	3	54766209	54768734	Smad9	ENSMUSG00000027796	60.7253	63.0544	66.8954	49.1681	63.5517	59.0723	UM-HET3
Chr3:54796138-54797583	3	54796138	54797583	Smad9	ENSMUSG00000027796	71.2064	78.4293	74.1411	72.9812	63.6633	73.7419	UM-HET3
Chr3:55290650-55293581	3	55290650	55293581	Dclk1	ENSMUSG00000027797	76.3309	86.4397	77.4943	82.6893	76.663	74.7671	UM-HET3
Chr3:55421777-55424087	3	55421777	55424087	Dclk1	ENSMUSG00000027797	70.9752	75.8953	66.7633	77.941	70.034	68.5338	UM-HET3
Chr3:55522643-55524401	3	55522643	55524401	Dclk1	ENSMUSG00000027797	67.8855	55.6265	63.5081	69.1808	61.628	56.0256	UM-HET3
Chr3:57473332-57477380	3	57473332	57477380	Wwtr1	ENSMUSG00000027803	84.6719	74.5697	83.9543	85.5897	74.5443	72.4125	UM-HET3
Chr3:58130726-58132391	3	58130726	58132391	null		63.6196	75.0021	65.9686	78.9139	80.7659	79.8033	UM-HET3
Chr3:58577976-58582427	3	58577976	58582427	2810407C02Rik	ENSMUSG00000075700	61.7467	57.0847	60.099	59.6728	62.4128	50.758	UM-HET3
Chr3:59152055-59155187	3	59152055	59155187	Med12l	ENSMUSG00000056476	76.8445	83.0921	81.9439	88.3119	69.3323	83.9111	UM-HET3
Chr3:60080598-60086809	3	60080598	60086809	Sucnr1	ENSMUSG00000027762	76.8494	73.5501	82.9825	76.2289	83.2415	71.8264	UM-HET3
Chr3:60086816-60092530	3	60086816	60092530	Sucnr1	ENSMUSG00000027762	67.6613	69.1102	72.6656	67.0258	75.038	63.116	UM-HET3
Chr3:60091211-60098652	3	60091211	60098652	null		63.8135	63.181	67.4441	61.0857	70.0155	54.792	UM-HET3
Chr3:60607028-60613683	3	60607028	60613683	Mbnl1	ENSMUSG00000027763	63.7727	63.8809	64.0638	66.3984	66.9536	55.583	UM-HET3
Chr3:60611218-60615288	3	60611218	60615288	Mbnl1	ENSMUSG00000027763	67.5466	67.9078	68.6292	72.8159	67.4895	53.8126	UM-HET3
Chr3:60613791-60619573	3	60613791	60619573	Mbnl1	ENSMUSG00000027763	68.9742	73.462	74.0933	72.5535	70.3845	58.1677	UM-HET3
Chr3:63094987-63116357	3	63094987	63116357	null		68.4448	71.9034	64.1675	76.4839	65.1587	72.4449	UM-HET3
Chr3:63205956-63220596	3	63205956	63220596	null		68.8472	74.6349	73.3301	73.2863	66.1831	76.8352	UM-HET3
Chr3:63296254-63298709	3	63296254	63298709	Mme	ENSMUSG00000027820	18.6054	10.4759	26.266	14.2074	27.542	12.7733	UM-HET3 and Prop1
Chr3:63297151-63301479	3	63297151	63301479	Mme	ENSMUSG00000027820	58.9071	54.5986	62.2144	56.7411	65.8003	54.5446	UM-HET3
Chr3:63304664-63314116	3	63304664	63314116	Mme	ENSMUSG00000027820	80.4035	83.7812	78.0073	88.637	71.1564	79.8737	UM-HET3
Chr3:65125392-65135214	3	65125392	65135214	Kcnab1	ENSMUSG00000027827	73.2372	75.5619	71.9997	76.2522	70.1794	81.4006	UM-HET3
Chr3:65359328-65362912	3	65359328	65362912	Kcnab1	ENSMUSG00000027827	77.4527	77.8366	84.7338	74.1261	79.2358	68.5698	UM-HET3
Chr3:65578359-65581829	3	65578359	65581829	null		46.3519	42.7081	52.2138	47.7914	57.9406	47.6369	UM-HET3
Chr3:65924753-65927582	3	65924753	65927582	null		80.7547	77.5978	78.8196	76.8539	74.9634	64.848	UM-HET3
Chr3:65930958-65933922	3	65930958	65933922	null		68.5968	67.3291	68.7153	68.5793	71.466	59.6166	UM-HET3
Chr3:66580516-66585659	3	66580516	66585659	null		86.6492	84.8516	86.8207	86.6657	85.8043	75.2458	UM-HET3
Chr3:67262529-67263987	3	67262529	67263987	Rsrc1	ENSMUSG00000034544	73.5302	60.9509	72.432	65.4063	71.9618	53.222	C3HB6F1 and Prop1
Chr3:67263473-67267654	3	67263473	67267654	Rsrc1	ENSMUSG00000034544	67.4855	59.3354	70.2255	63.9464	70.48	59.9864	UM-HET3
Chr3:67462814-67465867	3	67462814	67465867	Gfm1	ENSMUSG00000027774	61.889	67.575	48.3365	61.1338	42.7881	53.3794	UM-HET3 and Prop1
Chr3:67509468-67511510	3	67509468	67511510	Rarres1	ENSMUSG00000049404	87.5442	89.3443	82.403	82.7786	65.2341	51.8048	UM-HET3
Chr3:67510651-67513710	3	67510651	67513710	Rarres1	ENSMUSG00000049404	74.2286	75.1815	70.1913	64.9819	52.1644	41.4282	UM-HET3
Chr3:67556523-67558483	3	67556523	67558483	null		81.3396	79.1004	78.476	65.9335	61.5891	48.0784	UM-HET3
Chr3:67557632-67559196	3	67557632	67559196	null		83.4096	85.644	71.0735	73.4664	51.1575	28.3124	UM-HET3
Chr3:69005968-69009537	3	69005968	69009537	Smc4	ENSMUSG00000034349	32.343	41.9127	32.9681	44.1757	29.0524	33.3772	UM-HET3
Chr3:69136521-69141262	3	69136521	69141262	AC119847.1	ENSMUSG00000094763	76.5212	71.2733	78.9151	68.9416	75.3509	59.9449	UM-HET3
Chr3:69139860-69144110	3	69139860	69144110	AC119847.1	ENSMUSG00000094763	58.1562	53.9596	61.4987	53.6386	64.146	48.0198	UM-HET3
Chr3:69251384-69253608	3	69251384	69253608	null		77.4132	66.2853	79.1843	69.2617	81.9116	69.8749	C3HB6F1 and Prop1
Chr3:69252680-69254721	3	69252680	69254721	null		77.7856	68.2938	81.9697	73.2791	81.0381	70.5001	UM-HET3
Chr3:69287766-69290562	3	69287766	69290562	null		68.2106	53.9849	71.5736	47.2359	70.0262	54.3035	Common to all strains
Chr3:69290017-69292941	3	69290017	69292941	null		59.8158	50.7093	61.5117	48.7374	66.613	51.6575	UM-HET3 and Prop1
Chr3:69355826-69358916	3	69355826	69358916	Ppm1l	ENSMUSG00000027784	58.238	57.1962	57.527	53.5872	63.3221	51.6466	UM-HET3
Chr3:69390668-69392829	3	69390668	69392829	Ppm1l	ENSMUSG00000027784	84.4788	81.2022	83.0219	78.5761	81.4951	60.5522	UM-HET3
Chr3:69392047-69394501	3	69392047	69394501	Ppm1l	ENSMUSG00000027784	66.4161	58.2377	69.3475	58.0412	67.5041	42.0833	UM-HET3 and Prop1
Chr3:69392857-69396667	3	69392857	69396667	Ppm1l	ENSMUSG00000027784	69.0501	62.4755	71.6149	64.9691	73.516	59.8358	UM-HET3
Chr3:69486470-69490044	3	69486470	69490044	Ppm1l	ENSMUSG00000027784	78.6146	89.3114	84.2845	85.4911	87.0564	87.66	UM-HET3
Chr3:75651353-75657088	3	75651353	75657088	null		68.3695	73.9907	80.2848	68.2107	67.1392	67.3633	UM-HET3
Chr3:76762488-76769859	3	76762488	76769859	null		80.4987	82.4497	69.317	79.6573	77.4338	79.2421	UM-HET3
Chr3:77109471-77120730	3	77109471	77120730	null		77.3091	76.7593	73.3091	83.5695	75.0346	77.7248	UM-HET3
Chr3:79203085-79206789	3	79203085	79206789	null		59.5556	53.1936	68.8785	57.5804	66.247	55.0138	UM-HET3
Chr3:79204628-79209169	3	79204628	79209169	null		67.0736	64.2105	68.3619	62.3639	68.7948	55.4394	UM-HET3
Chr3:79243165-79247737	3	79243165	79247737	null		53.7874	58.7857	47.5475	50.9582	54.0075	43.9415	UM-HET3
Chr3:79296405-79299736	3	79296405	79299736	null		69.9821	57.2224	80.7857	61.9652	85.6549	68.2569	Common to all strains
Chr3:79299412-79301759	3	79299412	79301759	null		70.1122	58.1043	79.9901	63.3311	82.7691	68.3434	UM-HET3 and Prop1
Chr3:79310260-79314715	3	79310260	79314715	null		77.8765	80.1024	71.113	81.4758	77.9254	78.0354	UM-HET3
Chr3:79445797-79449289	3	79445797	79449289	Gm17359	ENSMUSG00000091685	72.02	71.5074	79.9529	67.8134	78.6273	64.1159	UM-HET3 and Prop1
Chr3:79516848-79518551	3	79516848	79518551	Fnip2	ENSMUSG00000061175	42.7803	41.7365	41.484	42.3177	47.0725	34.3141	UM-HET3
Chr3:79527146-79529014	3	79527146	79529014	Fnip2	ENSMUSG00000061175	52.5772	47.568	51.9823	44.8654	60.0095	48.781	UM-HET3
Chr3:79530916-79534495	3	79530916	79534495	Fnip2	ENSMUSG00000061175	82.9688	74.5257	85.7407	74.8954	80.9372	78.4123	UM-HET3
Chr3:79582336-79586724	3	79582336	79586724	null		62.9945	59.6808	62.781	57.7754	68.9305	58.5689	UM-HET3
Chr3:79583588-79587619	3	79583588	79587619	null		61.2939	59.3417	62.6629	58.0312	64.8058	50.1562	UM-HET3
Chr3:79586725-79589515	3	79586725	79589515	Ppid	ENSMUSG00000027804	66.6826	65.9997	67.6849	67.3699	68.3471	57.8278	UM-HET3
Chr3:81384095-81388052	3	81384095	81388052	null		56.2382	43.8961	70.032	46.9106	71.5738	35.2654	UM-HET3 and Prop1
Chr3:81387101-81392674	3	81387101	81392674	null		70.5062	65.226	77.9294	62.3857	79.395	56.6317	UM-HET3 and Prop1
Chr3:81963988-81973131	3	81963988	81973131	Tdo2	ENSMUSG00000028011	47.9745	44.1451	48.1793	38.6786	50.8785	33.724	UM-HET3
Chr3:81983434-81993339	3	81983434	81993339	Accn5	ENSMUSG00000028008	46.5145	52.7091	56.3035	49.4468	53.1954	43.1913	UM-HET3
Chr3:83006250-83010885	3	83006250	83010885	Fgg	ENSMUSG00000033860	29.9539	17.9286	26.763	24.5368	25.1246	22.0754	UM-HET3
Chr3:83010886-83013010	3	83010886	83013010	Fgg	ENSMUSG00000033860	27.8243	24.1862	10.8895	25.8023	31.4703	20.6098	UM-HET3
Chr3:83012813-83014563	3	83012813	83014563	Fgg	ENSMUSG00000033860	34.607	26.5325	18.4538	30.3592	31.6621	20.714	UM-HET3
Chr3:83032311-83033822	3	83032311	83033822	Fga	ENSMUSG00000028001	52.0718	39.7734	32.2912	33.9888	30.1008	24.3714	UM-HET3
Chr3:83044521-83048921	3	83044521	83048921	Fgb	ENSMUSG00000033831	43.957	39.2936	39.3859	43.7748	47.5683	37.1702	UM-HET3
Chr3:84057040-84059994	3	84057040	84059994	null		79.3001	75.4289	79.7025	77.6599	79.0243	65.1444	UM-HET3
Chr3:84059343-84064453	3	84059343	84064453	null		61.135	58.0426	62.213	61.4368	62.1671	47.9017	UM-HET3
Chr3:84135768-84142393	3	84135768	84142393	Mnd1	ENSMUSG00000033752	67.8548	61.8136	68.6731	60.784	70.3494	57.4724	UM-HET3
Chr3:84186550-84190632	3	84186550	84190632	Trim2	ENSMUSG00000027993	82.5401	80.6936	76.3737	83.3217	68.6436	79.0018	UM-HET3
Chr3:84189372-84190856	3	84189372	84190856	Trim2	ENSMUSG00000027993	74.6445	68.9522	63.4043	71.7408	44.3201	61.3984	UM-HET3
Chr3:84225162-84227972	3	84225162	84227972	Trim2	ENSMUSG00000027993	68.7892	79.36	74.5799	75.999	71.4335	64.382	UM-HET3
Chr3:84267670-84271314	3	84267670	84271314	Trim2	ENSMUSG00000027993	54.6803	75.9029	61.6603	69.3019	55.9789	67.455	UM-HET3
Chr3:84269702-84272383	3	84269702	84272383	Trim2	ENSMUSG00000027993	62.3858	78.5599	65.9466	70.4471	60.6077	69.7929	UM-HET3
Chr3:84281330-84286434	3	84281330	84286434	Trim2	ENSMUSG00000027993	38.3291	39.6255	46.2902	40.8388	51.9716	41.3892	UM-HET3
Chr3:84289105-84295269	3	84289105	84295269	Trim2	ENSMUSG00000027993	60.7507	49.2085	56.4014	47.2994	61.3806	53.1206	UM-HET3
Chr3:84319889-84329728	3	84319889	84329728	null		70.796	69.8354	77.7544	74.2313	76.6327	66.4189	UM-HET3
Chr3:84645578-84648085	3	84645578	84648085	Arfip1	ENSMUSG00000074513	55.0571	48.0396	60.3577	46.3212	60.9295	41.7014	UM-HET3 and Prop1
Chr3:84646663-84649883	3	84646663	84649883	Arfip1	ENSMUSG00000074513	55.8729	51.6688	62.0958	54.2018	64.0741	46.8887	UM-HET3
Chr3:84648135-84650631	3	84648135	84650631	Arfip1	ENSMUSG00000074513	52.2171	50.1519	63.1354	60.023	64.4418	53.0142	UM-HET3
Chr3:84738846-84741990	3	84738846	84741990	Arfip1	ENSMUSG00000074513	70.1242	81.5178	70.5461	77.346	75.2161	78.0663	UM-HET3
Chr3:84825729-84830514	3	84825729	84830514	Arfip1	ENSMUSG00000074513	75.4897	67.634	64.1877	67.4661	73.066	60.5009	UM-HET3
Chr3:85194884-85199893	3	85194884	85199893	Arfip1	ENSMUSG00000074513	68.119	68.3651	72.5837	69.0305	68.5768	56.0997	UM-HET3
Chr3:85210203-85213382	3	85210203	85213382	Arfip1	ENSMUSG00000074513	67.1222	78.0332	70.7345	73.3221	69.6411	77.6745	UM-HET3
Chr3:85212269-85215124	3	85212269	85215124	Arfip1	ENSMUSG00000074513	64.5999	75.9464	68.2657	74.4482	68.7629	77.1958	UM-HET3
Chr3:85222185-85224476	3	85222185	85224476	Arfip1	ENSMUSG00000074513	77.7504	87.9457	83.9356	89.6021	83.8475	85.5326	UM-HET3
Chr3:85274166-85277999	3	85274166	85277999	Arfip1	ENSMUSG00000074513	56.9013	50.4351	58.4321	55.2596	53.0542	35.852	UM-HET3
Chr3:85275669-85278512	3	85275669	85278512	Arfip1	ENSMUSG00000074513	72.6426	64.8938	74.6662	70.0254	72.2926	52.8218	UM-HET3
Chr3:85764165-85766702	3	85764165	85766702	Arfip1	ENSMUSG00000074513	75.9959	74.8781	70.9955	72.1727	74.6082	62.4258	UM-HET3
Chr3:85972790-85975410	3	85972790	85975410	null		45.6805	50.2754	57.9343	54.9573	44.0008	33.5174	UM-HET3
Chr3:86446075-86453544	3	86446075	86453544	Lrba	ENSMUSG00000028080	74.5732	77.654	74.5558	76.2349	79.5791	69.3255	UM-HET3
Chr3:86547598-86550042	3	86547598	86550042	Lrba	ENSMUSG00000028080	19.2293	26.4142	37.7785	33.3835	17.9849	39.7813	UM-HET3
Chr3:86547906-86550483	3	86547906	86550483	Lrba	ENSMUSG00000028080	51.8658	65.1049	68.9069	69.4864	48.8952	72.9991	C3HB6F1 and Prop1
Chr3:86550101-86551216	3	86550101	86551216	Lrba	ENSMUSG00000028080	80.3131	87.6763	81.5042	86.2286	69.732	80.5183	UM-HET3
Chr3:86796092-86798769	3	86796092	86798769	Dclk2	ENSMUSG00000028078	56.8806	57.5581	70.9437	59.7128	72.4957	59.5681	UM-HET3 and Prop1
Chr3:86798174-86799589	3	86798174	86799589	Dclk2	ENSMUSG00000028078	74.8814	76.0745	84.4214	74.9657	86.2489	76.1827	UM-HET3
Chr3:86814560-86816395	3	86814560	86816395	Dclk2	ENSMUSG00000028078	70.6461	81.7726	73.5233	73.3342	76.2079	74.9178	UM-HET3
Chr3:87005492-87012194	3	87005492	87012194	null		65.3411	59.8172	76.8065	75.5648	69.277	58.0619	UM-HET3
Chr3:87009480-87015628	3	87009480	87015628	null		68.8211	59.2564	74.8936	74.7018	68.7985	56.9048	UM-HET3
Chr3:87528098-87529543	3	87528098	87529543	Etv3	ENSMUSG00000003382	90.2095	89.9246	90.8166	89.9926	81.5883	92.0702	UM-HET3
Chr3:87932204-87935646	3	87932204	87935646	Isg20l2	ENSMUSG00000048039	61.8791	52.9985	60.8311	59.6442	61.4778	45.1389	UM-HET3
Chr3:87989706-87994902	3	87989706	87994902	Bcan	ENSMUSG00000004892	59.4404	52.8594	58.1598	54.8742	50.3872	64.3624	UM-HET3
Chr3:87992050-87995929	3	87992050	87995929	Bcan	ENSMUSG00000004892	52.1462	48.6486	40.0218	46.4751	41.7782	53.6715	UM-HET3
Chr3:88024917-88036588	3	88024917	88036588	Hapln2	ENSMUSG00000004894	64.3822	81.2284	70.2138	67.956	61.3401	67.1531	UM-HET3
Chr3:88029996-88040861	3	88029996	88040861	null		57.4861	72.1321	65.0735	64.4296	58.9287	62.5086	UM-HET3
Chr3:88119934-88122615	3	88119934	88122615	Iqgap3	ENSMUSG00000028068	75.5375	85.5908	78.7906	82.4869	78.8437	73.8106	UM-HET3
Chr3:88333374-88335651	3	88333374	88335651	Tmem79	ENSMUSG00000001420	59.042	61.4042	56.3214	60.4423	57.7662	47.2359	UM-HET3
Chr3:88412877-88417322	3	88412877	88417322	Slc25a44	ENSMUSG00000050144	48.659	50.3825	56.1038	50.4815	63.8562	53.8558	UM-HET3
Chr3:88415197-88419052	3	88415197	88419052	Slc25a44	ENSMUSG00000050144	52.0658	51.5791	60.5743	50.8188	70.4023	59.8302	UM-HET3
Chr3:88417368-88420284	3	88417368	88420284	Slc25a44	ENSMUSG00000050144	65.4107	60.3025	79.1786	68.0094	84.7239	77.3235	UM-HET3
Chr3:88419059-88420739	3	88419059	88420739	Slc25a44	ENSMUSG00000050144	77.7853	56.2083	90.1404	75.3122	91.8022	82.3522	C3HB6F1 and UM-HET3
Chr3:88420285-88421001	3	88420285	88421001	Slc25a44	ENSMUSG00000050144	74.5667	38.8317	84.5014	54.7395	92.6593	69.0063	Common to all strains
Chr3:88420740-88421919	3	88420740	88421919	Slc25a44	ENSMUSG00000050144	47.823	30.5756	63.4827	38.0209	81.2951	46.4323	Common to all strains
Chr3:88421002-88423586	3	88421002	88423586	Slc25a44	ENSMUSG00000050144	28.4831	31.3288	42.3225	35.5044	55.1569	33.3586	UM-HET3
Chr3:88482490-88484259	3	88482490	88484259	Lmna	ENSMUSG00000028063	76.3673	87.5651	83.2206	84.7659	79.9535	80.7256	UM-HET3
Chr3:88490429-88493778	3	88490429	88493778	Lmna	ENSMUSG00000028063	57.344	54.068	61.031	49.1231	55.6238	52.154	UM-HET3
Chr3:88493824-88496771	3	88493824	88496771	Lmna	ENSMUSG00000028063	51.4572	47.7645	53.3117	42.3504	63.4626	43.4309	UM-HET3 and Prop1
Chr3:88495614-88499309	3	88495614	88499309	Lmna	ENSMUSG00000028063	52.8502	43.9721	52.1606	41.9558	64.536	43.8899	UM-HET3 and Prop1
Chr3:88499310-88502439	3	88499310	88502439	Lmna	ENSMUSG00000028063	36.9897	39.4235	48.646	35.487	43.8233	35.5384	UM-HET3
Chr3:88536518-88540177	3	88536518	88540177	Mex3a	ENSMUSG00000074480	31.2286	41.3617	34.9813	39.8452	34.3554	36.0673	UM-HET3
Chr3:88626524-88629424	3	88626524	88629424	Arhgef2	ENSMUSG00000028059	55.5694	61.4531	58.7993	69.047	62.5576	61.3271	UM-HET3
Chr3:89096526-89099084	3	89096526	89099084	Fdps	ENSMUSG00000059743	69.4318	59.8472	88.4054	76.1315	86.5982	74.6556	UM-HET3 and Prop1
Chr3:89098078-89101225	3	89098078	89101225	Fdps	ENSMUSG00000059743	53.0184	46.8729	72.1421	61.1055	76.0932	60.8154	UM-HET3 and Prop1
Chr3:89142427-89143345	3	89142427	89143345	Pklr	ENSMUSG00000041237	71.4198	71.7366	82.2933	72.7262	81.4208	69.7675	UM-HET3
Chr3:89147960-89149159	3	89147960	89149159	Hcn3	ENSMUSG00000028051	37.669	30.5437	41.3377	35.676	41.8912	31.2914	UM-HET3
Chr3:89182315-89183583	3	89182315	89183583	Scamp3	ENSMUSG00000028049	43.8444	56.5296	39.8754	44.9393	39.8635	43.5545	UM-HET3
Chr3:89296149-89299419	3	89296149	89299419	null		55.9921	51.1958	59.3632	50.0834	62.4055	49.7679	UM-HET3
Chr3:89297814-89299869	3	89297814	89299869	null		25.771	23.2432	27.4433	20.4889	31.7385	19.9067	UM-HET3
Chr3:89315452-89316662	3	89315452	89316662	Efna3	ENSMUSG00000028039	10.0651	25.1624	13.4573	15.3635	8.70211	7.03291	UM-HET3
Chr3:89316515-89317875	3	89316515	89317875	Efna3	ENSMUSG00000028039	21.8873	37.1172	29.0786	28.2583	25.7386	23.9743	UM-HET3
Chr3:89623647-89626104	3	89623647	89626104	Kcnn3	ENSMUSG00000000794	83.4206	84.1477	61.398	73.3381	81.4319	82.6314	UM-HET3
Chr3:89858914-89862530	3	89858914	89862530	She	ENSMUSG00000046280	53.8738	54.22	55.1628	51.487	56.5017	46.4663	UM-HET3
Chr3:89897725-89901710	3	89897725	89901710	Il6ra	ENSMUSG00000027947	51.5891	47.0894	50.6771	48.1432	57.4314	45.5554	UM-HET3
Chr3:89907251-89911857	3	89907251	89911857	Il6ra	ENSMUSG00000027947	44.9991	43.6899	40.5829	47.8231	50.6455	40.3125	UM-HET3
Chr3:90083452-90086351	3	90083452	90086351	Tpm3	ENSMUSG00000027940	43.8828	45.4555	46.854	58.2016	37.2433	37.3617	UM-HET3
Chr3:90388400-90389533	3	90388400	90389533	Slc27a3	ENSMUSG00000027932	29.2952	53.6375	39.9163	46.6705	33.4948	42.1131	UM-HET3
Chr3:90389305-90391367	3	90389305	90391367	Slc27a3	ENSMUSG00000027932	32.7159	50.3299	38.8974	46.1639	37.2117	43.6966	UM-HET3
Chr3:91564345-91567745	3	91564345	91567745	null		73.6398	75.1371	76.5299	76.5502	75.4467	64.7951	UM-HET3
Chr3:92370137-92384137	3	92370137	92384137	Sprr2g	ENSMUSG00000046203	74.225	73.7475	72.5901	82.9632	73.8037	77.0893	UM-HET3
Chr3:94111359-94121891	3	94111359	94121891	null		63.2455	76.1067	72.7515	77.1191	68.5993	69.079	UM-HET3
Chr3:95119218-95122347	3	95119218	95122347	Vps72	ENSMUSG00000008958	87.2467	87.5179	80.7643	90.9047	81.3236	85.4018	UM-HET3
Chr3:95134071-95139989	3	95134071	95139989	Lysmd1	ENSMUSG00000053769	46.5959	43.3468	57.3492	49.9454	53.5671	42.1942	UM-HET3
Chr3:95137663-95140418	3	95137663	95140418	Lysmd1	ENSMUSG00000053769	38.1968	33.2984	46.9655	32.0148	44.3408	31.3017	UM-HET3 and Prop1
Chr3:95139990-95140822	3	95139990	95140822	Tnfaip8l2	ENSMUSG00000013707	41.7095	36.1324	48.1668	24.5619	43.8003	29.8513	UM-HET3 and Prop1
Chr3:95140419-95142417	3	95140419	95142417	Tnfaip8l2	ENSMUSG00000013707	73.1248	64.9039	71.363	58.6412	69.2567	63.2388	UM-HET3
Chr3:95237347-95240290	3	95237347	95240290	Gm128	ENSMUSG00000068860	53.7538	64.8523	65.4695	58.9766	70.7249	59.193	UM-HET3
Chr3:95268644-95269884	3	95268644	95269884	Prune	ENSMUSG00000015711	78.5037	77.7943	78.5607	79.1782	83.8251	72.5603	UM-HET3
Chr3:95269354-95271433	3	95269354	95271433	Prune	ENSMUSG00000015711	66.5451	65.6324	63.0054	65.3042	75.2133	58.9687	UM-HET3
Chr3:95270033-95272389	3	95270033	95272389	Prune	ENSMUSG00000015711	69.7857	71.2145	67.4324	67.1499	79.3143	65.4916	UM-HET3
Chr3:95284882-95287707	3	95284882	95287707	Fam63a	ENSMUSG00000038712	44.6313	43.7869	48.6456	42.5285	52.2726	38.6287	UM-HET3
Chr3:95294708-95297093	3	95294708	95297093	Fam63a	ENSMUSG00000038712	42.0948	41.9563	46.7218	42.4968	46.2526	34.4744	UM-HET3
Chr3:95295687-95298187	3	95295687	95298187	Fam63a	ENSMUSG00000038712	58.0944	57.8002	57.8311	57.3264	61.5274	50.9889	UM-HET3
Chr3:95317925-95321050	3	95317925	95321050	Lass2	ENSMUSG00000015714	26.6528	21.2935	23.6964	21.4816	31.2011	20.5049	UM-HET3
Chr3:95320000-95323497	3	95320000	95323497	Lass2	ENSMUSG00000015714	55.3019	53.9392	50.9558	52.355	62.4386	49.3255	UM-HET3
Chr3:95410465-95415066	3	95410465	95415066	AC092202.1	ENSMUSG00000096177	79.7888	92.2	86.7081	89.3716	85.4312	86.9048	UM-HET3
Chr3:95424220-95426168	3	95424220	95426168	null		81.6302	75.9727	81.7563	83.2478	90.5831	79.3174	UM-HET3
Chr3:95629473-95633433	3	95629473	95633433	Ensa	ENSMUSG00000038619	71.5333	67.9058	66.7126	63.2852	70.9976	59.4276	UM-HET3
Chr3:95738385-95740274	3	95738385	95740274	Ecm1	ENSMUSG00000028108	79.1284	81.1037	58.5336	74.3732	71.539	72.2543	UM-HET3
Chr3:95739558-95741711	3	95739558	95741711	Ecm1	ENSMUSG00000028108	78.8082	81.0156	61.8955	76.3804	70.9232	77.0656	UM-HET3
Chr3:95863259-95865807	3	95863259	95865807	Mrps21	ENSMUSG00000054312	58.8632	50.5675	68.2463	50.6131	66.144	48.1998	UM-HET3
Chr3:95865156-95867171	3	95865156	95867171	Mrps21	ENSMUSG00000054312	68.2119	56.279	76.8071	50.1462	77.5805	55.5545	UM-HET3 and Prop1
Chr3:95877362-95880994	3	95877362	95880994	C920021L13Rik	ENSMUSG00000080727	66.1713	65.6365	66.328	68.4391	72.3979	57.9803	UM-HET3
Chr3:95879258-95881906	3	95879258	95881906	C920021L13Rik	ENSMUSG00000080727	58.8163	60.8006	59.8044	57.6784	64.7314	47.253	UM-HET3
Chr3:95973025-95974089	3	95973025	95974089	null		41.3392	43.6865	36.6042	47.2868	43.1115	40.2596	UM-HET3
Chr3:95973459-95975307	3	95973459	95975307	null		76.3075	76.0479	67.7738	77.8695	73.528	71.8221	UM-HET3
Chr3:96233845-96238425	3	96233845	96238425	Hist2h3c2	ENSMUSG00000081058	71.9875	84.0607	77.9894	78.6349	73.8573	79.1067	UM-HET3
Chr3:96245308-96250320	3	96245308	96250320	Gm20633	ENSMUSG00000093553	48.1051	62.2482	54.9806	63.0709	51.6227	62.7019	C3HB6F1 and Prop1
Chr3:96270010-96277241	3	96270010	96277241	Gm20628	ENSMUSG00000093656	64.4835	67.9858	49.9012	63.7814	43.0496	45.8479	UM-HET3
Chr3:96526918-96528406	3	96526918	96528406	Hfe2	ENSMUSG00000038403	26.5159	25.0822	28.1192	20.5212	30.3805	14.593	UM-HET3
Chr3:96528172-96530045	3	96528172	96530045	Hfe2	ENSMUSG00000038403	43.5185	35.3123	46.8173	34.1821	43.8066	29.0479	UM-HET3 and Prop1
Chr3:96530408-96535457	3	96530408	96535457	Hfe2	ENSMUSG00000038403	69.7453	70.9967	75.7451	68.8167	76.632	63.1107	UM-HET3
Chr3:96678190-96682107	3	96678190	96682107	Ankrd35	ENSMUSG00000038354	68.0989	80.9659	76.3895	80.9375	78.7373	83.6982	UM-HET3
Chr3:96828676-96830872	3	96828676	96830872	Cd160	ENSMUSG00000038304	47.7541	50.7602	52.8785	48.1339	56.711	45.4553	UM-HET3
Chr3:97617603-97619365	3	97617603	97619365	null		68.5556	78.7156	70.4986	78.574	71.6173	77.7322	UM-HET3
Chr3:97622699-97627635	3	97622699	97627635	Fmo5	ENSMUSG00000028088	75.3365	75.4088	77.9985	76.511	71.5468	57.0951	UM-HET3
Chr3:97624771-97628760	3	97624771	97628760	Fmo5	ENSMUSG00000028088	50.6038	50.959	53.859	48.9961	50.9195	33.5414	UM-HET3
Chr3:97628774-97631568	3	97628774	97631568	Fmo5	ENSMUSG00000028088	24.0801	13.3784	23.637	22.1467	20.2635	17.3832	UM-HET3
Chr3:97629708-97634032	3	97629708	97634032	Fmo5	ENSMUSG00000028088	46.4841	34.3917	42.696	45.1164	40.8601	30.3779	UM-HET3
Chr3:97631629-97636050	3	97631629	97636050	Fmo5	ENSMUSG00000028088	53.2775	52.1506	56.9479	60.0225	50.4213	38.6128	UM-HET3
Chr3:97634232-97637957	3	97634232	97637957	Fmo5	ENSMUSG00000028088	66.2334	71.4379	76.1656	74.8275	66.3571	54.4726	UM-HET3
Chr3:97652303-97656093	3	97652303	97656093	Fmo5	ENSMUSG00000028088	63.1408	64.4501	62.7146	61.3451	49.9812	36.3292	UM-HET3
Chr3:97654213-97657698	3	97654213	97657698	Fmo5	ENSMUSG00000028088	67.7939	60.9679	62.62	62.459	55.843	45.0436	UM-HET3
Chr3:97931616-97934011	3	97931616	97934011	Gm5544	ENSMUSG00000074388	66.3802	71.5326	58.4941	68.4348	56.43	67.3178	UM-HET3
Chr3:98015505-98019223	3	98015505	98019223	Notch2	ENSMUSG00000027878	52.7036	58.8415	61.9381	49.8395	57.3306	57.0398	UM-HET3
Chr3:98017958-98020087	3	98017958	98020087	Notch2	ENSMUSG00000027878	55.0197	55.3204	61.9874	49.2519	60.8081	59.0359	UM-HET3
Chr3:98029048-98031475	3	98029048	98031475	Notch2	ENSMUSG00000027878	69.0011	68.1499	76.8815	65.9353	74.806	57.3581	UM-HET3
Chr3:98029864-98033124	3	98029864	98033124	Notch2	ENSMUSG00000027878	68.9704	67.5649	71.5296	70.2864	72.9289	59.572	UM-HET3
Chr3:98038425-98040931	3	98038425	98040931	Notch2	ENSMUSG00000027878	64.4612	54.3063	69.5377	61.1083	66.7941	51.9646	UM-HET3
Chr3:98040001-98041962	3	98040001	98041962	Notch2	ENSMUSG00000027878	71.7393	66.4133	74.5443	67.2741	72.2059	59.2663	UM-HET3
Chr3:98069436-98071554	3	98069436	98071554	Notch2	ENSMUSG00000027878	75.78	69.7985	78.1954	66.2644	63.9426	49.349	UM-HET3 and Prop1
Chr3:98070898-98072881	3	98070898	98072881	Notch2	ENSMUSG00000027878	89.9375	85.6807	90.7084	83.4814	72.6006	58.4409	UM-HET3
Chr3:98105043-98107147	3	98105043	98107147	Notch2	ENSMUSG00000027878	54.57	61.0697	56.9234	60.2259	70.3991	59.3571	UM-HET3
Chr3:99932557-99939726	3	99932557	99939726	Spag17	ENSMUSG00000027867	57.723	69.3237	64.6819	67.847	67.5755	66.6461	UM-HET3
Chr3:101496840-101502183	3	101496840	101502183	null		77.1971	68.5739	82.2998	75.6584	80.7721	70.7427	UM-HET3
Chr3:101513510-101516566	3	101513510	101516566	null		59.3705	59.3086	61.6159	53.2372	60.6503	42.427	UM-HET3
Chr3:101515436-101517261	3	101515436	101517261	null		47.2924	42.6944	43.0132	37.8537	43.3886	32.799	UM-HET3
Chr3:101523086-101526923	3	101523086	101526923	null		59.1176	52.883	57.2863	51.8279	63.8498	49.4153	UM-HET3
Chr3:101596885-101601425	3	101596885	101601425	Atp1a1	ENSMUSG00000033161	53.3706	44.5678	45.7282	45.5013	44.2075	30.0749	UM-HET3
Chr3:101918917-101923191	3	101918917	101923191	Slc22a15	ENSMUSG00000033147	70.91	68.2301	69.4435	65.7765	73.0459	58.9661	UM-HET3
Chr3:101921719-101925323	3	101921719	101925323	Slc22a15	ENSMUSG00000033147	40.8503	40.3666	41.9244	36.4659	44.7311	31.7433	UM-HET3
Chr3:102165971-102168294	3	102165971	102168294	Vangl1	ENSMUSG00000027860	83.6259	95.2001	83.7263	91.8844	83.3676	85.3358	UM-HET3
Chr3:102610101-102612202	3	102610101	102612202	null		76.7989	70.4142	66.7116	79.1659	70.1501	73.1603	UM-HET3
Chr3:102672876-102676180	3	102672876	102676180	null		86.4112	83.677	86.4326	88.9374	74.6355	49.6316	UM-HET3
Chr3:102674984-102677207	3	102674984	102677207	null		75.4567	75.3794	74.392	76.3676	55.7436	30.5204	UM-HET3
Chr3:102676199-102678358	3	102676199	102678358	null		59.6133	64.1719	63.8846	60.4856	52.3007	32.8776	UM-HET3
Chr3:102677502-102681753	3	102677502	102681753	null		68.3334	76.9261	75.3539	70.0467	74.6387	58.2165	UM-HET3
Chr3:103097591-103098883	3	103097591	103098883	Ampd1	ENSMUSG00000070385	65.3405	69.6742	73.7292	82.3794	73.7462	61.6389	UM-HET3
Chr3:103138141-103140239	3	103138141	103140239	Dennd2c	ENSMUSG00000007379	81.1674	82.1334	68.2128	84.4475	75.8881	76.7595	UM-HET3
Chr3:103139293-103141320	3	103139293	103141320	Dennd2c	ENSMUSG00000007379	73.2925	74.8778	63.7807	75.4627	67.2118	71.9964	UM-HET3
Chr3:103436638-103442145	3	103436638	103442145	null		69.5373	82.8118	79.8765	81.4855	75.4909	81.099	UM-HET3
Chr3:105141253-105145927	3	105141253	105145927	null		71.5523	81.7804	79.237	81.8106	74.9757	77.9176	UM-HET3
Chr3:105693503-105696319	3	105693503	105696319	null		63.9852	74.256	66.0857	71.9951	66.7417	69.7016	UM-HET3
Chr3:107037218-107038896	3	107037218	107038896	Kcna3	ENSMUSG00000047959	62.0136	62.5655	60.55	65.1957	48.8344	61.6225	UM-HET3
Chr3:107417080-107422750	3	107417080	107422750	7SK	ENSMUSG00000084640	68.0091	78.8123	72.8324	74.7556	73.4458	73.4459	UM-HET3
Chr3:107598894-107602495	3	107598894	107602495	Alx3	ENSMUSG00000014603	70.6958	83.4882	79.3094	79.1533	77.9522	79.2924	UM-HET3
Chr3:107940411-107943651	3	107940411	107943651	Gstm6	ENSMUSG00000068762	82.7123	78.5659	72.4777	71.1692	78.7135	65.756	UM-HET3
Chr3:108028723-108031783	3	108028723	108031783	null		66.0912	71.5202	74.2887	70.7185	73.8816	62.9011	UM-HET3
Chr3:108030224-108034730	3	108030224	108034730	SNORA71	ENSMUSG00000064569	59.6203	63.7975	63.4508	58.7351	65.7165	53.1387	UM-HET3
Chr3:108283620-108286377	3	108283620	108286377	Gm12523	ENSMUSG00000084863	30.1297	43.1618	36.1332	41.4019	33.1253	38.9553	UM-HET3
Chr3:108284961-108287046	3	108284961	108287046	Sort1	ENSMUSG00000068747	66.6181	82.7605	72.6518	79.7185	65.4426	78.6992	C3HB6F1 and Prop1
Chr3:108286510-108288077	3	108286510	108288077	Sort1	ENSMUSG00000068747	64.6486	74.2869	63.1356	77.8551	52.5293	68.8223	UM-HET3 and Prop1
Chr3:108287356-108288851	3	108287356	108288851	Sort1	ENSMUSG00000068747	59.4493	71.3738	60.5575	75.4183	52.9291	62.4126	C3HB6F1 and UM-HET3
Chr3:108494674-108496820	3	108494674	108496820	5330417C22Rik	ENSMUSG00000040412	62.1086	61.0186	64.407	62.371	65.9966	52.6156	UM-HET3
Chr3:108531858-108535437	3	108531858	108535437	5330417C22Rik	ENSMUSG00000040412	57.234	54.877	59.4426	55.0911	63.4574	52.4729	UM-HET3
Chr3:108645012-108648363	3	108645012	108648363	Wdr47	ENSMUSG00000040389	81.1204	87.2026	76.1446	88.1612	82.9819	84.1556	UM-HET3
Chr3:113566978-113572374	3	113566978	113572374	Amy1	ENSMUSG00000074264	70.3601	63.1725	72.6263	65.9612	62.5446	42.2192	UM-HET3
Chr3:113568325-113578683	3	113568325	113578683	Amy1	ENSMUSG00000074264	64.9176	60.0942	65.8773	60.6356	65.6032	51.1233	UM-HET3
Chr3:114170997-114189794	3	114170997	114189794	Col11a1	ENSMUSG00000027966	73.5563	78.4373	72.9121	83.918	76.5331	76.516	UM-HET3
Chr3:115067676-115073243	3	115067676	115073243	Olfm3	ENSMUSG00000027965	51.523	61.8633	53.9841	62.0822	52.9371	58.9239	UM-HET3
Chr3:115078201-115082489	3	115078201	115082489	Olfm3	ENSMUSG00000027965	51.5684	47.7867	53.5047	51.3982	56.039	44.538	UM-HET3
Chr3:115611724-115614739	3	115611724	115614739	null		44.9697	39.8771	49.4427	42.0714	51.5458	38.5385	UM-HET3
Chr3:116204739-116206901	3	116204739	116206901	null		55.6096	56.2894	55.6569	51.1731	59.4688	49.1399	UM-HET3
Chr3:116205794-116209247	3	116205794	116209247	null		60.2411	60.1674	63.5702	56.7295	65.5342	53.0828	UM-HET3
Chr3:116207044-116210346	3	116207044	116210346	null		64.5218	62.5713	67.9465	64.7255	70.1539	56.8547	UM-HET3
Chr3:116274524-116276644	3	116274524	116276644	Cdc14a	ENSMUSG00000033502	83.0792	83.3808	90.9484	80.7998	88.1728	83.4326	UM-HET3
Chr3:116275321-116277365	3	116275321	116277365	Cdc14a	ENSMUSG00000033502	63.286	54.6829	72.6298	59.6141	68.5887	57.5021	UM-HET3 and Prop1
Chr3:116382971-116385203	3	116382971	116385203	Cdc14a	ENSMUSG00000033502	77.9686	89.9952	88.3641	84.0719	80.0628	81.172	UM-HET3
Chr3:116421232-116423091	3	116421232	116423091	Cdc14a	ENSMUSG00000033502	64.8096	71.2891	61.1391	72.9986	62.8763	64.1657	UM-HET3
Chr3:116509320-116513070	3	116509320	116513070	Dbt	ENSMUSG00000000340	52.8017	62.2088	50.1287	60.8101	48.4608	58.9173	UM-HET3
Chr3:116611591-116614805	3	116611591	116614805	Ccdc76	ENSMUSG00000033439	52.2205	47.0867	54.7526	41.3077	55.827	51.8446	UM-HET3
Chr3:116614032-116616507	3	116614032	116616507	Ccdc76	ENSMUSG00000033439	51.0133	48.42	58.2093	42.1537	52.7709	49.1206	UM-HET3
Chr3:116657563-116661649	3	116657563	116661649	Hiat1	ENSMUSG00000089911	49.5125	53.0827	47.1799	46.867	53.8271	42.3647	UM-HET3
Chr3:116782807-116785598	3	116782807	116785598	Agl	ENSMUSG00000033400	56.2972	49.7933	60.8157	54.9281	58.9971	48.5019	UM-HET3
Chr3:116952611-116957733	3	116952611	116957733	Palmd	ENSMUSG00000033377	75.017	75.7031	70.0717	74.1815	67.8443	51.7034	UM-HET3
Chr3:116954149-116961028	3	116954149	116961028	Palmd	ENSMUSG00000033377	70.7223	72.1448	66.4465	72.9231	68.9416	55.1438	UM-HET3
Chr3:116963070-116966791	3	116963070	116966791	Palmd	ENSMUSG00000033377	56.5516	56.6673	53.4491	52.9076	55.984	45.4858	UM-HET3
Chr3:116964970-116968394	3	116964970	116968394	Palmd	ENSMUSG00000033377	35.7699	33.2092	37.0608	32.1466	38.62	26.1182	UM-HET3
Chr3:117444365-117451977	3	117444365	117451977	null		79.7938	83.5663	78.8558	90.4541	81.6739	84.6818	UM-HET3
Chr3:118434426-118435396	3	118434426	118435396	AC122183.1	ENSMUSG00000093000	13.3397	30.6192	17.1985	26.7102	10.8585	19.0939	UM-HET3
Chr3:118435006-118438712	3	118435006	118438712	AC122183.1	ENSMUSG00000093000	52.7188	68.7965	54.457	63.2839	43.3777	54.8575	C3HB6F1 and Prop1
Chr3:118505917-118508447	3	118505917	118508447	null		71.7755	66.2874	73.2982	68.8133	75.0857	63.9954	UM-HET3
Chr3:118506784-118511402	3	118506784	118511402	null		63.8291	56.4328	63.3586	61.0161	67.882	55.9483	UM-HET3
Chr3:121166784-121169810	3	121166784	121169810	Rwdd3	ENSMUSG00000028133	53.8704	51.7154	50.7893	59.5924	54.7808	43.2485	UM-HET3
Chr3:121191658-121196082	3	121191658	121196082	null		61.8592	64.2831	62.2453	55.4016	70.7662	59.1725	UM-HET3
Chr3:121278874-121280108	3	121278874	121280108	Tmem56	ENSMUSG00000028132	70.2635	65.5577	58.4164	59.62	69.7358	53.9143	UM-HET3
Chr3:121428026-121437766	3	121428026	121437766	Cnn3	ENSMUSG00000053931	53.872	47.7249	44.8283	48.6328	47.4731	35.5696	UM-HET3
Chr3:121430091-121440017	3	121430091	121440017	Cnn3	ENSMUSG00000053931	51.9105	52.5695	48.815	49.7922	49.3888	36.9097	UM-HET3
Chr3:121634377-121636832	3	121634377	121636832	A730020M07Rik	ENSMUSG00000044522	70.6603	67.4583	71.932	70.0527	78.0481	64.2715	UM-HET3
Chr3:121635890-121638117	3	121635890	121638117	A730020M07Rik	ENSMUSG00000044522	79.2101	74.1812	75.1401	74.2705	81.3045	69.4515	UM-HET3
Chr3:121694024-121697634	3	121694024	121697634	null		59.0063	48.5667	58.4587	51.0753	63.1914	50.2587	UM-HET3
Chr3:121696865-121699932	3	121696865	121699932	null		62.4303	53.6242	58.663	52.8838	65.2037	54.7736	UM-HET3
Chr3:121734622-121736650	3	121734622	121736650	F3	ENSMUSG00000028128	44.715	46.3443	42.363	41.1413	47.098	35.8003	UM-HET3
Chr3:121779571-121784242	3	121779571	121784242	Abcd3	ENSMUSG00000028127	81.6753	75.0442	81.3332	78.2191	88.2369	76.1112	UM-HET3
Chr3:121782620-121787025	3	121782620	121787025	Abcd3	ENSMUSG00000028127	83.6091	77.5194	83.3345	80.922	84.5406	71.5961	UM-HET3
Chr3:121798352-121803915	3	121798352	121803915	Abcd3	ENSMUSG00000028127	70.7956	66.7147	70.1986	68.1851	74.6241	63.8188	UM-HET3
Chr3:121801424-121806258	3	121801424	121806258	Abcd3	ENSMUSG00000028127	62.2471	56.7435	68.4238	58.6455	68.112	55.3306	UM-HET3
Chr3:121803926-121808384	3	121803926	121808384	Abcd3	ENSMUSG00000028127	60.3989	59.8606	68.1009	60.9372	70.1855	56.9808	UM-HET3
Chr3:121900424-121903916	3	121900424	121903916	null		57.2085	53.8124	66.7852	56.5855	65.8939	58.246	UM-HET3
Chr3:121901787-121906778	3	121901787	121906778	null		35.9736	34.2472	39.534	29.2786	43.2112	30.0974	UM-HET3 and Prop1
Chr3:121913056-121916085	3	121913056	121916085	null		80.1442	70.034	72.3588	69.792	76.7089	67.2603	UM-HET3
Chr3:121949451-121953180	3	121949451	121953180	Arhgap29	ENSMUSG00000039831	62.1147	70.813	72.0648	59.0723	58.5262	57.07	UM-HET3
Chr3:122128160-122129580	3	122128160	122129580	Abca4	ENSMUSG00000028125	65.0002	77.0942	75.0264	79.1156	76.1983	76.4674	UM-HET3
Chr3:122167745-122173143	3	122167745	122173143	Abca4	ENSMUSG00000028125	72.3389	68.2642	69.6318	69.1233	32.5431	47.225	UM-HET3
Chr3:122209181-122211101	3	122209181	122211101	null		63.2832	63.4233	48.3811	57.4006	53.3509	42.4633	UM-HET3
Chr3:122411028-122419229	3	122411028	122419229	Bcar3	ENSMUSG00000028121	55.9396	50.285	61.7831	50.1873	58.9571	54.9924	UM-HET3
Chr3:122485349-122488872	3	122485349	122488872	Bcar3	ENSMUSG00000028121	64.6537	64.8478	67.314	62.7806	70.7433	57.4411	UM-HET3
Chr3:122505560-122507962	3	122505560	122507962	Bcar3	ENSMUSG00000028121	73.4049	78.2559	72.5064	83.2461	77.0923	73.671	UM-HET3
Chr3:122511096-122512935	3	122511096	122512935	Bcar3	ENSMUSG00000028121	23.0103	21.9022	31.4137	19.0969	27.26	28.7071	UM-HET3
Chr3:122512222-122514907	3	122512222	122514907	Bcar3	ENSMUSG00000028121	30.5967	31.3185	42.7441	24.5092	35.5253	31.5571	UM-HET3
Chr3:122860458-122864630	3	122860458	122864630	Pde5a	ENSMUSG00000053965	75.4939	74.3612	72.4224	70.2658	74.3979	58.9214	UM-HET3
Chr3:122888451-122892503	3	122888451	122892503	null		65.0818	59.5111	68.1776	56.6151	74.2936	61.0988	UM-HET3 and Prop1
Chr3:123232689-123238941	3	123232689	123238941	Synpo2	ENSMUSG00000050315	52.2421	64.8016	58.7491	60.212	57.3999	57.8403	UM-HET3
Chr3:125283078-125308909	3	125283078	125308909	null		68.55	67.8108	68.1018	73.1063	68.463	78.9029	UM-HET3
Chr3:126258510-126277476	3	126258510	126277476	null		66.4242	69.3377	66.5837	76.7557	72.1665	72.6315	UM-HET3
Chr3:127681894-127695868	3	127681894	127695868	Alpk1	ENSMUSG00000028028	73.5117	86.8545	70.7546	83.2365	72.6949	78.4034	UM-HET3
Chr3:127684906-127700545	3	127684906	127700545	Alpk1	ENSMUSG00000028028	60.7914	80.3229	60.0428	75.74	40.9626	67.4174	Common to all strains
Chr3:127696654-127706023	3	127696654	127706023	Alpk1	ENSMUSG00000028028	66.7297	76.2773	67.9701	74.2625	43.2368	68.5229	UM-HET3
Chr3:127733344-127746035	3	127733344	127746035	Alpk1	ENSMUSG00000028028	74.879	85.7069	77.1562	82.9597	78.4595	79.1087	UM-HET3
Chr3:127744253-127749104	3	127744253	127749104	Alpk1	ENSMUSG00000028028	55.8527	69.8059	51.3904	62.0147	58.8968	59.1873	C3HB6F1 and UM-HET3
Chr3:127746041-127749723	3	127746041	127749723	Alpk1	ENSMUSG00000028028	51.5162	65.5261	46.0649	53.5462	49.3598	52.5543	UM-HET3
Chr3:127749120-127752185	3	127749120	127752185	Alpk1	ENSMUSG00000028028	54.852	69.6806	52.3466	55.3606	53.8439	54.2601	UM-HET3
Chr3:127749724-127758398	3	127749724	127758398	Alpk1	ENSMUSG00000028028	62.548	78.5674	66.6208	73.067	65.281	65.8149	UM-HET3
Chr3:127752256-127768389	3	127752256	127768389	Alpk1	ENSMUSG00000028028	65.6763	79.7033	76.7896	79.3611	74.377	73.092	UM-HET3
Chr3:127780497-127789465	3	127780497	127789465	Alpk1	ENSMUSG00000028028	56.3775	56.0003	65.4712	58.7072	64.4099	50.3485	UM-HET3
Chr3:127787938-127793614	3	127787938	127793614	Tifa	ENSMUSG00000046688	23.8707	21.3708	27.844	20.7495	31.626	16.8802	UM-HET3
Chr3:127793619-127797128	3	127793619	127797128	Tifa	ENSMUSG00000046688	85.1467	81.469	85.263	80.5741	89.8763	74.6017	UM-HET3
Chr3:127796502-127804891	3	127796502	127804891	Tifa	ENSMUSG00000046688	76.1854	76.0013	81.4538	71.6342	87.4879	69.3316	UM-HET3
Chr3:128147650-128152173	3	128147650	128152173	null		70.1037	80.126	75.2109	80.8753	77.0021	80.0413	UM-HET3
Chr3:128257141-128266197	3	128257141	128266197	null		78.3275	76.8863	84.7679	81.5796	64.516	75.0936	UM-HET3
Chr3:128262397-128268568	3	128262397	128268568	null		80.3079	83.9067	83.5103	83.1039	69.5373	79.5606	UM-HET3
Chr3:128278811-128282443	3	128278811	128282443	null		79.6824	85.1021	84.9604	83.9598	65.6292	78.8692	UM-HET3
Chr3:128280347-128286120	3	128280347	128286120	null		74.6612	81.0279	79.3422	81.2252	61.9511	75.6908	UM-HET3
Chr3:128301777-128310287	3	128301777	128310287	null		72.1634	74.9775	74.5077	81.203	54.3037	66.9056	UM-HET3
Chr3:128414487-128420227	3	128414487	128420227	null		82.8697	83.6602	86.1088	84.0934	66.886	77.5739	UM-HET3
Chr3:128417665-128423005	3	128417665	128423005	null		79.9854	80.0735	83.1855	82.0664	66.163	77.3117	UM-HET3
Chr3:128453817-128462941	3	128453817	128462941	null		73.7254	75.2582	77.1028	81.3006	63.1416	75.023	UM-HET3
Chr3:128491052-128506607	3	128491052	128506607	null		75.0858	74.6388	81.3274	81.7776	51.3539	69.5818	UM-HET3
Chr3:128500083-128511051	3	128500083	128511051	null		80.9572	82.3394	84.6431	87.4401	61.7377	75.4002	UM-HET3
Chr3:128568661-128586584	3	128568661	128586584	null		78.2422	80.0555	80.9919	82.3073	65.3383	75.9632	UM-HET3
Chr3:128578709-128591307	3	128578709	128591307	null		81.1966	82.9053	84.0583	83.6506	65.3839	77.6073	UM-HET3
Chr3:128614499-128627218	3	128614499	128627218	null		77.7943	79.5794	79.5432	81.6101	60.292	73.6351	UM-HET3
Chr3:128637613-128646880	3	128637613	128646880	null		81.9077	78.5173	80.2007	88.0281	70.9784	82.3579	UM-HET3
Chr3:128674822-128688620	3	128674822	128688620	null		76.5791	76.8312	77.5484	80.6252	62.4548	72.5935	UM-HET3
Chr3:128681536-128700590	3	128681536	128700590	null		73.9092	74.029	77.3705	77.6922	58.2719	69.0074	UM-HET3
Chr3:128700591-128712585	3	128700591	128712585	null		79.9281	82.6315	84.1288	81.5333	61.9625	79.4484	UM-HET3
Chr3:128722694-128730707	3	128722694	128730707	null		70.0006	72.9954	73.8594	73.902	56.4389	66.632	UM-HET3
Chr3:128727930-128736242	3	128727930	128736242	null		74.5231	81.4457	80.4748	80.49	59.6507	72.1317	UM-HET3
Chr3:128739309-128754955	3	128739309	128754955	null		76.4292	77.8011	74.9399	78.3905	53.4351	71.4394	UM-HET3
Chr3:128798610-128813664	3	128798610	128813664	null		71.4721	73.0842	75.4924	75.1497	53.5502	68.415	UM-HET3
Chr3:128806991-128820820	3	128806991	128820820	null		72.365	70.5944	75.8766	69.9376	48.8278	64.5124	UM-HET3
Chr3:128930028-128939416	3	128930028	128939416	null		77.9621	78.6191	77.4913	80.0513	56.3914	70.647	UM-HET3
Chr3:128949831-128954311	3	128949831	128954311	Gm9387	ENSMUSG00000074236	79.9559	77.9684	81.4267	84.8586	64.7308	76.746	UM-HET3
Chr3:128975981-128982490	3	128975981	128982490	null		73.9748	73.9696	75.8496	78.2346	58.4492	70.4524	UM-HET3
Chr3:129005734-129013763	3	129005734	129013763	null		73.7914	76.0354	77.9589	74.3922	58.4924	68.9895	UM-HET3
Chr3:129009343-129016393	3	129009343	129016393	null		67.3942	73.4835	75.129	70.5204	57.7501	68.1548	UM-HET3
Chr3:129016417-129034988	3	129016417	129034988	null		78.1784	76.4398	78.7959	78.0489	57.3551	69.8931	UM-HET3
Chr3:129023472-129038170	3	129023472	129038170	null		76.0183	73.5309	74.1525	72.9023	57.7299	69.0192	UM-HET3
Chr3:129042903-129054491	3	129042903	129054491	null		75.1436	78.645	79.1347	81.8923	59.8349	72.8077	UM-HET3
Chr3:129080079-129087717	3	129080079	129087717	null		77.4472	79.7161	84.9428	80.1793	50.5371	67.3241	UM-HET3
Chr3:129115520-129119138	3	129115520	129119138	null		83.45	81.4128	82.1196	82.1993	52.262	65.5271	UM-HET3
Chr3:129117423-129124184	3	129117423	129124184	null		81.794	80.4869	82.2623	82.571	57.2666	70.8184	UM-HET3
Chr3:129119139-129129880	3	129119139	129129880	null		81.4962	79.8883	81.5294	83.9429	65.4369	80.5162	UM-HET3
Chr3:129283088-129285777	3	129283088	129285777	Enpep	ENSMUSG00000028024	88.9922	93.0185	91.5541	90.0862	71.7064	56.6523	UM-HET3
Chr3:129329370-129332159	3	129329370	129332159	Enpep	ENSMUSG00000028024	57.1431	40.8477	57.9315	48.0799	59.0758	43.1252	C3HB6F1 and Prop1
Chr3:129331099-129333955	3	129331099	129333955	Enpep	ENSMUSG00000028024	30.9481	19.4881	28.5601	22.5089	31.43	17.6108	C3HB6F1 and Prop1
Chr3:129413257-129417166	3	129413257	129417166	null		74.5606	72.0171	80.7965	71.9286	71.0084	60.9436	UM-HET3
Chr3:129415103-129423500	3	129415103	129423500	null		68.4057	61.4955	73.2176	63.1048	68.2155	53.9672	UM-HET3
Chr3:129443473-129446916	3	129443473	129446916	null		84.5329	81.6277	85.2468	86.5874	75.8846	63.1647	UM-HET3
Chr3:129468991-129472140	3	129468991	129472140	null		57.4295	48.5162	59.279	50.6509	51.0381	37.307	UM-HET3
Chr3:129471164-129474186	3	129471164	129474186	null		39.3801	35.3999	42.4345	37.2762	42.4244	29.1549	UM-HET3
Chr3:129472211-129475569	3	129472211	129475569	null		70.4972	72.3557	75.4353	74.0405	68.3501	50.0851	UM-HET3
Chr3:129474187-129476639	3	129474187	129476639	null		90.4167	90.7224	95.1022	91.6161	90.9299	73.7818	UM-HET3
Chr3:129534033-129535980	3	129534033	129535980	Elovl6	ENSMUSG00000041220	28.9837	25.8556	42.0558	35.1264	35.8966	22.2304	UM-HET3
Chr3:129556964-129558632	3	129556964	129558632	Elovl6	ENSMUSG00000041220	55.2117	55.8233	62.3547	62.1968	66.8914	54.2191	UM-HET3
Chr3:129558085-129559444	3	129558085	129559444	Elovl6	ENSMUSG00000041220	52.2901	57.3778	55.4512	59.5079	56.452	42.407	UM-HET3
Chr3:129558642-129560350	3	129558642	129560350	Elovl6	ENSMUSG00000041220	55.9588	62.4473	52.8448	66.8841	53.2527	48.8015	UM-HET3
Chr3:129559445-129562798	3	129559445	129562798	Elovl6	ENSMUSG00000041220	62.0025	65.2135	63.1828	75.4126	53.9701	54.9975	UM-HET3
Chr3:129576102-129578769	3	129576102	129578769	Elovl6	ENSMUSG00000041220	85.9745	81.8658	92.8097	91.2907	69.2418	54.9396	UM-HET3
Chr3:129577384-129580197	3	129577384	129580197	Elovl6	ENSMUSG00000041220	70.3364	63.3463	74.7889	66.7656	60.5508	40.8981	UM-HET3
Chr3:129578770-129580970	3	129578770	129580970	Elovl6	ENSMUSG00000041220	69.8156	63.9144	76.0291	67.5958	63.1028	49.7258	UM-HET3
Chr3:129580287-129582280	3	129580287	129582280	Elovl6	ENSMUSG00000041220	73.1608	71.8333	84.6263	80.998	67.6591	56.033	UM-HET3
Chr3:129588074-129590106	3	129588074	129590106	Elovl6	ENSMUSG00000041220	56.7678	61.1997	76.5133	73.3676	61.5342	49.9063	UM-HET3
Chr3:129886261-129888539	3	129886261	129888539	Pla2g12a	ENSMUSG00000027999	31.3386	29.1973	29.2756	27.6934	28.221	17.1919	UM-HET3
Chr3:130666393-130671445	3	130666393	130671445	null		78.8841	69.7596	80.7539	80.1673	73.7871	62.5984	UM-HET3
Chr3:130669794-130673180	3	130669794	130673180	null		78.9022	75.6228	83.2841	81.755	67.2244	54.9734	UM-HET3
Chr3:130684349-130687589	3	130684349	130687589	null		55.0112	48.3486	55.7692	52.7016	47.5075	35.5952	UM-HET3
Chr3:130689938-130692028	3	130689938	130692028	null		38.0573	31.7097	41.3699	30.2934	43.3722	30.0359	UM-HET3 and Prop1
Chr3:130691428-130696093	3	130691428	130696093	Ostc	ENSMUSG00000041084	41.5598	39.1164	42.5576	40.013	51.4709	34.0882	UM-HET3
Chr3:131017581-131018730	3	131017581	131018730	null		55.9801	44.2618	56.5145	48.9979	64.309	47.2826	C3HB6F1 and Prop1
Chr3:131126475-131128458	3	131126475	131128458	Lef1	ENSMUSG00000027985	82.2243	83.6529	78.6449	90.548	82.9098	84.3648	UM-HET3
Chr3:131246543-131248777	3	131246543	131248777	Hadh	ENSMUSG00000027984	57.7794	52.3772	52.5522	50.0648	57.8733	46.4032	UM-HET3
Chr3:131250073-131251790	3	131250073	131251790	Hadh	ENSMUSG00000027984	69.3429	61.9692	66.9819	64.3448	77.0805	61.0423	UM-HET3
Chr3:131283433-131288504	3	131283433	131288504	Cyp2u1	ENSMUSG00000027983	43.2119	45.159	53.7983	50.5665	50.4848	38.0859	UM-HET3
Chr3:131285201-131288914	3	131285201	131288914	Cyp2u1	ENSMUSG00000027983	73.837	68.2304	75.4349	72.5777	72.5426	52.2836	UM-HET3
Chr3:131288505-131290760	3	131288505	131290760	Cyp2u1	ENSMUSG00000027983	86.8055	84.0435	87.215	88.2999	88.9813	76.3986	UM-HET3
Chr3:131291252-131295492	3	131291252	131295492	Cyp2u1	ENSMUSG00000027983	87.2746	84.3014	83.5586	85.7859	80.9252	66.1654	UM-HET3
Chr3:131297643-131298363	3	131297643	131298363	Cyp2u1	ENSMUSG00000027983	89.5684	89.0891	93.4425	91.509	89.1272	70.5852	UM-HET3
Chr3:131298005-131299015	3	131298005	131299015	Cyp2u1	ENSMUSG00000027983	89.8532	91.4794	93.3656	90.478	89.9448	63.7414	UM-HET3
Chr3:131298364-131300145	3	131298364	131300145	Cyp2u1	ENSMUSG00000027983	71.7984	72.0276	76.6663	71.7992	72.3739	50.6476	UM-HET3
Chr3:131299022-131301687	3	131299022	131301687	Cyp2u1	ENSMUSG00000027983	56.6361	61.6955	71.379	65.3331	61.4273	32.9359	UM-HET3
Chr3:131300388-131302585	3	131300388	131302585	Cyp2u1	ENSMUSG00000027983	52.5739	62.8707	68.742	65.6044	58.4689	26.0173	UM-HET3
Chr3:131301688-131303176	3	131301688	131303176	Cyp2u1	ENSMUSG00000027983	23.533	28.7441	28.6287	28.6736	24.1352	11.0129	UM-HET3
Chr3:131309590-131312650	3	131309590	131312650	null		57.0734	58.8146	61.1594	59.3845	60.2641	48.7002	UM-HET3
Chr3:131337276-131340015	3	131337276	131340015	Sgms2	ENSMUSG00000050931	88.0141	83.2649	85.1921	85.5129	85.7785	75.535	UM-HET3
Chr3:131341966-131344044	3	131341966	131344044	Sgms2	ENSMUSG00000050931	67.9412	69.5966	73.5805	57.7579	74.3264	61.655	UM-HET3 and Prop1
Chr3:131472043-131476663	3	131472043	131476663	null		53.7471	47.8663	50.2805	52.7529	43.7306	32.854	UM-HET3
Chr3:131482035-131485627	3	131482035	131485627	AC165333.1	ENSMUSG00000092797	69.3535	59.1712	69.9731	64.3021	66.5714	55.0707	UM-HET3
Chr3:131483365-131487140	3	131483365	131487140	AC165333.1	ENSMUSG00000092797	51.4476	46.3093	55.0485	53.5555	58.3878	46.4304	UM-HET3
Chr3:131485681-131488310	3	131485681	131488310	AC165333.1	ENSMUSG00000092797	59.7092	58.5868	67.4882	63.0156	64.6611	53.9514	UM-HET3
Chr3:131494701-131497798	3	131494701	131497798	null		59.5636	59.9145	63.7449	58.6853	71.1844	55.3759	UM-HET3
Chr3:131509777-131513738	3	131509777	131513738	null		71.4794	68.0114	68.6506	66.0505	73.5455	58.2739	UM-HET3
Chr3:132563524-132567551	3	132563524	132567551	null		76.3785	75.179	72.0903	70.5188	78.6981	65.8096	UM-HET3
Chr3:132566043-132569891	3	132566043	132569891	null		75.8706	77.1896	77.3566	70.0947	78.1796	64.9342	UM-HET3
Chr3:132745054-132748080	3	132745054	132748080	Tbck	ENSMUSG00000028030	75.3422	80.5696	69.3832	81.5299	73.0044	76.8631	UM-HET3
Chr3:132863531-132865069	3	132863531	132865069	null		41.4437	32.7651	51.2381	41.1223	57.57	43.9095	UM-HET3
Chr3:133319518-133321660	3	133319518	133321660	Ppa2	ENSMUSG00000028013	82.2755	78.1347	83.6401	76.2896	88.3646	65.2099	UM-HET3
Chr3:133320903-133322306	3	133320903	133322306	Ppa2	ENSMUSG00000028013	89.1234	87.6625	90.143	81.7033	93.4542	76.5961	UM-HET3
Chr3:133749203-133752538	3	133749203	133752538	null		62.4535	61.4837	62.2304	58.3667	67.7607	56.3411	UM-HET3
Chr3:135272415-135273297	3	135272415	135273297	Cenpe	ENSMUSG00000045328	70.9786	64.2563	75.3142	66.2857	79.2349	63.8171	UM-HET3
Chr3:135272910-135275309	3	135272910	135275309	Cenpe	ENSMUSG00000045328	66.0955	56.5126	70.6948	61.8142	72.5766	58.4712	UM-HET3
Chr3:135286543-135289480	3	135286543	135289480	Bdh2	ENSMUSG00000028167	57.3274	59.0063	65.3103	62.1712	63.445	53.1728	UM-HET3
Chr3:135326244-135329114	3	135326244	135329114	Nhedc2	ENSMUSG00000037994	69.6075	74.839	71.561	69.299	75.0908	64.8121	UM-HET3
Chr3:135492073-135493480	3	135492073	135493480	Manba	ENSMUSG00000028164	85.4027	83.4558	83.8386	80.425	65.6107	53.9756	UM-HET3
Chr3:135504017-135505976	3	135504017	135505976	Manba	ENSMUSG00000028164	79.1354	80.9164	78.2707	74.3302	75.4219	54.8942	UM-HET3
Chr3:135505474-135506743	3	135505474	135506743	Manba	ENSMUSG00000028164	82.7874	83.9254	78.3899	74.9622	75.4199	58.2591	UM-HET3
Chr3:135579856-135582695	3	135579856	135582695	Nfkb1	ENSMUSG00000028163	61.0891	61.3029	55.6804	66.2948	63.489	67.916	UM-HET3
Chr3:135679105-135683540	3	135679105	135683540	Nfkb1	ENSMUSG00000028163	73.2954	79.1577	68.4933	79.3354	69.7624	76.8795	UM-HET3
Chr3:135728492-135730867	3	135728492	135730867	Gm9799	ENSMUSG00000045520	57.6866	52.4713	64.0847	53.7522	66.8809	56.9622	UM-HET3
Chr3:135847669-135849401	3	135847669	135849401	Slc39a8	ENSMUSG00000053897	79.6523	90.8686	85.978	89.4121	82.0027	83.9068	UM-HET3
Chr3:137440077-137445143	3	137440077	137445143	null		80.5284	92.0619	90.0295	91.8674	90.965	89.0151	UM-HET3
Chr3:137885900-137896280	3	137885900	137896280	Dnajb14	ENSMUSG00000074212	82.2143	82.6701	75.1842	85.2669	81.1491	80.5382	UM-HET3
[truncated: 10,971 more rows]
