# Supplementary material for: Hepatic gene body hypermethylation is a shared epigenetic signature of murine longevity
Source: PLoS Genet. 2018 Nov 21;14(11):e1007766. doi: 10.1371/journal.pgen.1007766 (PMC6281273; doi:10.1371/journal.pgen.1007766)
Supplement: S13 Table — (XLSX) [file pgen.1007766.s026.xlsx]

## Sheet: S13 Tablet
S13 Table. List of DR- and dwarfism-related DMRs at young age.
DMR	Chromosome	Start	End	Closest overlapping Gene	Ensembl.ID	Average methylation under Ctrl_C3HB6F1_Young	Average methylation under DR_C3HB6F1_Young	Average methylation under Ctrl_Prop1_Young	Average methylation under Dwarf_Prop1_Young	Significant
Chr1:3421850-3426214	1	3421850	3426214	Xkr4	ENSMUSG00000051951	60.2182	60.2011	61.7254	73.1437	Dwarf
Chr1:3602733-3611265	1	3602733	3611265	Xkr4	ENSMUSG00000051951	78.0236	80.4813	73.1954	83.7297	Dwarf
Chr1:5291869-5299095	1	5291869	5299095	null		53.69	63.8285	58.1134	58.6282	DR
Chr1:9739746-9745827	1	9739746	9745827	Vcpip1	ENSMUSG00000045210	56.4222	61.0123	57.4862	69.6753	Dwarf
Chr1:11902988-11912967	1	11902988	11912967	A830018L16Rik	ENSMUSG00000057715	64.9298	75.0951	71.3321	72.9917	DR
Chr1:13202653-13204987	1	13202653	13204987	Ncoa2	ENSMUSG00000005886	61.1217	58.1793	69.2505	81.7464	Dwarf
Chr1:13203797-13205694	1	13203797	13205694	Ncoa2	ENSMUSG00000005886	59.9201	58.7178	70.9079	81.3378	Dwarf
Chr1:13305495-13308941	1	13305495	13308941	Ncoa2	ENSMUSG00000005886	48.4083	52.6131	50.176	63.6029	Dwarf
Chr1:13465560-13468260	1	13465560	13468260	null		59.645	63.6944	65.5511	77.687	Dwarf
Chr1:13466825-13470202	1	13466825	13470202	null		60.0033	64.9815	64.3747	77.5278	Dwarf
Chr1:13651241-13654690	1	13651241	13654690	Lactb2	ENSMUSG00000025937	65.5978	71.5758	72.0852	84.6717	Dwarf
Chr1:13653134-13655757	1	13653134	13655757	Lactb2	ENSMUSG00000025937	73.5529	75.5387	74.4864	85.2763	Dwarf
Chr1:15608995-15615755	1	15608995	15615755	Kcnb2	ENSMUSG00000092083	58.7027	57.437	69.262	80.5483	Dwarf
Chr1:16306031-16309456	1	16306031	16309456	Stau2	ENSMUSG00000025920	74.5965	75.9993	70.5269	83.2525	Dwarf
Chr1:21124114-21125657	1	21124114	21125657	null		46.226	47.7992	56.9544	71.7208	Dwarf
Chr1:21247761-21250389	1	21247761	21250389	Gsta3	ENSMUSG00000025934	44.5156	41.6757	46.0401	56.7183	Dwarf
Chr1:21249571-21252185	1	21249571	21252185	Gsta3	ENSMUSG00000025934	52.747	45.3208	48.0613	61.1764	Dwarf
Chr1:21252191-21255096	1	21252191	21255096	Gsta3	ENSMUSG00000025934	35.2327	37.8561	40.166	52.4609	Dwarf
Chr1:21253449-21257297	1	21253449	21257297	Gsta3	ENSMUSG00000025934	58.352	52.4829	53.9344	69.9406	Dwarf
Chr1:21259418-21261520	1	21259418	21261520	Gsta3	ENSMUSG00000025934	71.1519	66.0246	68.549	79.2231	Dwarf
Chr1:21260457-21263043	1	21260457	21263043	Gsta3	ENSMUSG00000025934	71.8497	70.4942	70.4968	81.2333	Dwarf
Chr1:21261521-21265081	1	21261521	21265081	Gsta3	ENSMUSG00000025934	64.8655	65.7452	64.5488	75.8426	Dwarf
Chr1:21263355-21266515	1	21263355	21266515	Gsta3	ENSMUSG00000025934	66.0929	62.476	60.8932	74.535	Dwarf
Chr1:21265111-21267955	1	21265111	21267955	Gsta3	ENSMUSG00000025934	57.7002	53.4777	49.7687	64.0303	Dwarf
Chr1:22132189-22136817	1	22132189	22136817	null		59.6679	68.153	61.7937	72.9293	Dwarf
Chr1:22908207-22912341	1	22908207	22912341	null		72.5188	69.3456	67.8039	81.7233	Dwarf
Chr1:22910518-22915117	1	22910518	22915117	null		66.5462	65.7372	63.5418	80.4073	Dwarf
Chr1:23767882-23774776	1	23767882	23774776	B3gat2	ENSMUSG00000026156	68.5785	80.397	73.5177	74.2346	DR
Chr1:23771283-23776424	1	23771283	23776424	B3gat2	ENSMUSG00000026156	64.1876	74.7918	68.5708	69.2289	DR
Chr1:26796007-26807231	1	26796007	26807231	null		60.174	58.3929	60.1453	70.344	Dwarf
Chr1:30051621-30060191	1	30051621	30060191	null		72.7945	74.23	65.9919	76.0397	Dwarf
Chr1:33213019-33218812	1	33213019	33218812	null		72.9946	76.5841	63.1876	76.82	Dwarf
Chr1:33732697-33735569	1	33732697	33735569	Rab23	ENSMUSG00000004768	55.7133	64.721	62.8149	74.3035	Dwarf
Chr1:34238491-34239903	1	34238491	34239903	Dst	ENSMUSG00000026131	55.1056	56.2064	65.7995	81.7961	Dwarf
Chr1:34239150-34240777	1	34239150	34240777	Dst	ENSMUSG00000026131	55.7546	49.839	61.79	85.7632	Dwarf
Chr1:34836095-34840063	1	34836095	34840063	Fam168b	ENSMUSG00000037503	73.3251	65.6503	55.8455	67.8687	Dwarf
Chr1:34838333-34841849	1	34838333	34841849	Fam168b	ENSMUSG00000037503	59.2856	57.6068	46.8792	56.9475	Dwarf
Chr1:35526159-35529654	1	35526159	35529654	null		75.7335	87.2548	71.6931	73.068	DR
Chr1:36090038-36093265	1	36090038	36093265	Hs6st1	ENSMUSG00000045216	67.938	69.1855	72.1322	85.4183	Dwarf
Chr1:36091493-36095079	1	36091493	36095079	Hs6st1	ENSMUSG00000045216	63.0116	55.2037	69.8214	84.3731	Dwarf
Chr1:36093266-36098380	1	36093266	36098380	Hs6st1	ENSMUSG00000045216	62.2885	50.0524	65.0243	79.5702	Dwarf
Chr1:36095095-36099697	1	36095095	36099697	Hs6st1	ENSMUSG00000045216	67.9399	66.2	69.0145	81.5715	Dwarf
Chr1:36258619-36264530	1	36258619	36264530	Neurl3	ENSMUSG00000047180	80.3879	81.2	65.6464	80.3047	Dwarf
Chr1:36357757-36360979	1	36357757	36360979	Kansl3	ENSMUSG00000010453	88.6837	89.5349	85.9832	73.5707	Dwarf
Chr1:37024867-37030497	1	37024867	37030497	Vwa3b	ENSMUSG00000050122	52.8649	65.105	52.2898	51.8395	DR
Chr1:37494402-37496708	1	37494402	37496708	Mgat4a	ENSMUSG00000026110	75.4073	82.4142	71.8803	83.4446	Dwarf
Chr1:37742430-37744901	1	37742430	37744901	null		62.2149	77.1298	72.0778	67.9343	DR
Chr1:38858552-38860748	1	38858552	38860748	null		72.3781	83.6905	79.9781	81.4302	DR
Chr1:39202705-39205255	1	39202705	39205255	Npas2	ENSMUSG00000026077	63.5148	64.6535	64.8916	78.1293	Dwarf
Chr1:39204457-39206599	1	39204457	39206599	Npas2	ENSMUSG00000026077	44.8668	48.2198	50.1683	65.6297	Dwarf
Chr1:39919886-39925711	1	39919886	39925711	Map4k4	ENSMUSG00000026074	67.831	69.797	56.0124	66.2057	Dwarf
Chr1:40057644-40061455	1	40057644	40061455	null		60.9473	71.4712	55.5442	54.3996	DR
Chr1:40225807-40228421	1	40225807	40228421	Il1r1	ENSMUSG00000026072	56.4414	56.4392	48.0234	59.6141	Dwarf
Chr1:40227033-40229557	1	40227033	40229557	Il1r1	ENSMUSG00000026072	41.0332	44.6456	39.8502	53.5283	Dwarf
Chr1:40228422-40231417	1	40228422	40231417	Il1r1	ENSMUSG00000026072	41.9003	48.1754	43.0366	56.1829	Dwarf
Chr1:40234440-40238416	1	40234440	40238416	Il1r1	ENSMUSG00000026072	63.0362	64.6354	63.1346	76.3155	Dwarf
Chr1:40236488-40240763	1	40236488	40240763	Il1r1	ENSMUSG00000026072	70.9571	72.2155	70.256	81.1358	Dwarf
Chr1:41543044-41552220	1	41543044	41552220	null		58.743	54.1493	60.7792	76.0542	Dwarf
Chr1:41549974-41556481	1	41549974	41556481	null		55.75	53.4864	57.7891	68.163	Dwarf
Chr1:41556482-41559521	1	41556482	41559521	null		40.8284	51.3381	44.8689	70.5944	DR and Dwarf
Chr1:41559215-41562888	1	41559215	41562888	null		43.4941	55.3359	44.3477	66.7559	DR and Dwarf
Chr1:45911404-45924599	1	45911404	45924599	Slc40a1	ENSMUSG00000025993	42.5641	45.8526	47.453	60.2107	Dwarf
Chr1:51289528-51292648	1	51289528	51292648	Sdpr	ENSMUSG00000045954	30.6762	24.3417	34.6236	45.2673	Dwarf
Chr1:51879488-51882615	1	51879488	51882615	Myo1b	ENSMUSG00000018417	49.6783	48.3209	49.1583	60.2832	Dwarf
Chr1:51881112-51883129	1	51881112	51883129	Myo1b	ENSMUSG00000018417	46.7661	45.6977	49.8816	66.6029	Dwarf
Chr1:51882616-51885521	1	51882616	51885521	Myo1b	ENSMUSG00000018417	59.9749	63.5911	63.0367	76.0299	Dwarf
Chr1:52808286-52813451	1	52808286	52813451	Inpp1	ENSMUSG00000026102	69.9798	73.698	74.6028	84.7228	Dwarf
Chr1:52813478-52816732	1	52813478	52816732	Inpp1	ENSMUSG00000026102	58.3634	61.8654	63.1306	73.2407	Dwarf
Chr1:53082515-53086211	1	53082515	53086211	null		54.9186	53.6462	66.0497	76.6232	Dwarf
Chr1:54613622-54616247	1	54613622	54616247	null		60.0357	59.46	66.63	89.791	Dwarf
Chr1:54614945-54617129	1	54614945	54617129	null		60.3327	61.9605	66.3607	87.0151	Dwarf
Chr1:55201475-55202743	1	55201475	55202743	Rftn2	ENSMUSG00000025978	78.1673	89.1167	79.6326	77.3396	DR
Chr1:56536271-56540833	1	56536271	56540833	null		65.0827	59.3326	55.7189	70.0195	Dwarf
Chr1:56539696-56543587	1	56539696	56543587	null		60.1052	56.8967	53.0089	70.2841	Dwarf
Chr1:56582340-56587862	1	56582340	56587862	null		63.3255	74.4878	76.1335	75.5757	DR
Chr1:57363800-57368704	1	57363800	57368704	null		55.1773	55.3846	61.166	78.8271	Dwarf
Chr1:57372446-57375333	1	57372446	57375333	null		83.2107	82.3138	81.2496	91.5439	Dwarf
Chr1:58112776-58115143	1	58112776	58115143	Aox3	ENSMUSG00000064294	22.3994	22.3866	19.3959	36.0545	Dwarf
Chr1:58114065-58116747	1	58114065	58116747	Aox3	ENSMUSG00000064294	49.3896	43.9098	43.745	69.1366	Dwarf
Chr1:58115220-58118155	1	58115220	58118155	Aox3	ENSMUSG00000064294	76.5031	70.1605	69.7736	82.3124	Dwarf
Chr1:58417318-58420291	1	58417318	58420291	Clk1	ENSMUSG00000026034	58.5643	59.9374	67.4369	77.8535	Dwarf
Chr1:58419100-58421495	1	58419100	58421495	Clk1	ENSMUSG00000026034	28.165	28.1754	41.1966	53.0757	Dwarf
Chr1:58420292-58422910	1	58420292	58422910	Clk1	ENSMUSG00000026034	22.5982	23.6843	30.7345	45.0259	Dwarf
Chr1:58956591-58959594	1	58956591	58959594	Trak2	ENSMUSG00000026028	57.0093	57.1455	58.3149	75.7909	Dwarf
Chr1:58959179-58961343	1	58959179	58961343	Trak2	ENSMUSG00000026028	56.607	59.3152	60.2329	73.829	Dwarf
Chr1:59380608-59383388	1	59380608	59383388	null		55.1381	47.3535	58.7078	77.6557	Dwarf
Chr1:59381708-59385023	1	59381708	59385023	null		62.3108	58.3777	67.179	83.2579	Dwarf
Chr1:59383573-59387809	1	59383573	59387809	null		63.9178	62.8522	74.5221	90.5548	Dwarf
Chr1:59385099-59389186	1	59385099	59389186	null		41.4427	41.6174	67.5113	90.0789	Dwarf
Chr1:59388251-59390280	1	59388251	59390280	null		47.6461	51.7286	75.108	90.7379	Dwarf
Chr1:59484258-59486425	1	59484258	59486425	Fzd7	ENSMUSG00000041075	27.8331	30.21	41.4933	53.9255	Dwarf
Chr1:59738348-59740153	1	59738348	59740153	null		64.9534	82.3487	65.5211	67.724	DR
Chr1:59739682-59743160	1	59739682	59743160	null		71.6471	83.3633	76.2055	75.1523	DR
Chr1:61138761-61141061	1	61138761	61141061	null		48.6623	45.1488	52.0049	41.4766	Dwarf
Chr1:61139606-61142177	1	61139606	61142177	null		57.8429	57.7671	64.4007	48.151	Dwarf
Chr1:62731566-62734298	1	62731566	62734298	Nrp2	ENSMUSG00000025969	64.3422	69.2714	67.9448	78.8385	Dwarf
Chr1:62898902-62902432	1	62898902	62902432	null		50.1735	45.0197	54.9255	66.8625	Dwarf
Chr1:63199258-63200458	1	63199258	63200458	Gpr1	ENSMUSG00000046856	88.2157	77.9331	90.3835	87.9133	DR
Chr1:63266932-63268187	1	63266932	63268187	Gm11608	ENSMUSG00000087561	30.8235	41.073	35.262	33.4398	DR
Chr1:63986386-63988504	1	63986386	63988504	null		58.2327	69.2442	68.5207	71.867	DR
Chr1:65102879-65105718	1	65102879	65105718	Cryga	ENSMUSG00000044429	79.0666	89.9591	81.8337	79.2101	DR
Chr1:65168376-65170922	1	65168376	65170922	Idh1	ENSMUSG00000025950	53.713	54.2209	59.9177	75.0071	Dwarf
Chr1:65169815-65172310	1	65169815	65172310	Idh1	ENSMUSG00000025950	51.3754	55.9112	55.5616	74.1622	Dwarf
Chr1:65170923-65175658	1	65170923	65175658	Idh1	ENSMUSG00000025950	63.7248	70.5055	70.2836	83.7936	Dwarf
Chr1:67125082-67140389	1	67125082	67140389	Cps1	ENSMUSG00000025991	45.4474	36.9526	44.799	58.6187	Dwarf
Chr1:67135651-67142084	1	67135651	67142084	Cps1	ENSMUSG00000025991	51.3726	38.8547	52.9813	65.8877	Dwarf
Chr1:67140393-67145835	1	67140393	67145835	Cps1	ENSMUSG00000025991	46.4284	41.1921	54.6987	67.5645	Dwarf
Chr1:67142090-67151884	1	67142090	67151884	Cps1	ENSMUSG00000025991	53.2059	57.4235	58.8285	75.9028	Dwarf
Chr1:67145836-67156133	1	67145836	67156133	Cps1	ENSMUSG00000025991	63.1444	62.583	59.3421	75.3449	Dwarf
Chr1:67151922-67159418	1	67151922	67159418	Cps1	ENSMUSG00000025991	67.9801	64.1788	58.2623	73.6218	Dwarf
Chr1:67156168-67169968	1	67156168	67169968	Cps1	ENSMUSG00000025991	66.7458	65.8665	65.8035	76.6776	Dwarf
Chr1:67160935-67173362	1	67160935	67173362	Cps1	ENSMUSG00000025991	67.943	68.0958	71.3171	82.6756	Dwarf
Chr1:67169969-67176182	1	67169969	67176182	Cps1	ENSMUSG00000025991	71.4563	71.1299	67.6337	83.0141	Dwarf
Chr1:67174019-67179278	1	67174019	67179278	Cps1	ENSMUSG00000025991	56.4481	58.3117	57.6258	71.5177	Dwarf
Chr1:67183838-67195439	1	67183838	67195439	Cps1	ENSMUSG00000025991	65.8599	66.1183	64.5347	75.0696	Dwarf
Chr1:67190562-67198342	1	67190562	67198342	Cps1	ENSMUSG00000025991	65.1727	62.5681	59.4059	71.6451	Dwarf
Chr1:67195708-67204631	1	67195708	67204631	Cps1	ENSMUSG00000025991	69.8176	61.7838	63.8612	76.4126	Dwarf
Chr1:67198343-67208178	1	67198343	67208178	Cps1	ENSMUSG00000025991	72.4427	59.9147	66.5703	79.6703	Dwarf
Chr1:67204632-67214367	1	67204632	67214367	Cps1	ENSMUSG00000025991	71.6249	62.675	63.4486	79.8955	Dwarf
Chr1:67208223-67219671	1	67208223	67219671	Cps1	ENSMUSG00000025991	67.9405	66.7843	64.1748	79.9952	Dwarf
Chr1:67219780-67224815	1	67219780	67224815	Cps1	ENSMUSG00000025991	69.0222	68.4965	63.5076	76.3578	Dwarf
Chr1:67223421-67227946	1	67223421	67227946	Cps1	ENSMUSG00000025991	69.1879	73.2143	62.7439	77.9369	Dwarf
Chr1:71574441-71576765	1	71574441	71576765	Atic	ENSMUSG00000026192	71.0794	67.181	75.1813	87.9522	Dwarf
Chr1:71581435-71584200	1	71581435	71584200	Fn1	ENSMUSG00000026193	74.1697	69.8317	67.2613	80.9428	Dwarf
Chr1:71595349-71597351	1	71595349	71597351	Fn1	ENSMUSG00000026193	76.9613	80.9967	77.349	88.6325	Dwarf
Chr1:71617853-71619538	1	71617853	71619538	Fn1	ENSMUSG00000026193	73.6682	79.7925	73.7168	89.4572	Dwarf
Chr1:71618713-71620307	1	71618713	71620307	Fn1	ENSMUSG00000026193	77.3653	82.7953	77.8161	92.304	Dwarf
Chr1:71627504-71629245	1	71627504	71629245	Fn1	ENSMUSG00000026193	74.1921	71.5435	74.2836	88.2969	Dwarf
Chr1:71629982-71632025	1	71629982	71632025	Fn1	ENSMUSG00000026193	55.0825	52.2633	54.0693	72.2058	Dwarf
Chr1:71631090-71634570	1	71631090	71634570	Fn1	ENSMUSG00000026193	57.5794	51.5777	53.2188	69.3555	Dwarf
Chr1:71638417-71640941	1	71638417	71640941	Fn1	ENSMUSG00000026193	80.9763	78.8041	77.6742	89.4603	Dwarf
Chr1:71642894-71644131	1	71642894	71644131	Fn1	ENSMUSG00000026193	79.6986	83.181	80.9959	92.7598	Dwarf
Chr1:71643682-71644732	1	71643682	71644732	Fn1	ENSMUSG00000026193	79.8442	83.8523	79.3774	93.0021	Dwarf
Chr1:71646512-71649170	1	71646512	71649170	Fn1	ENSMUSG00000026193	27.5148	30.1438	36.1325	50.9204	Dwarf
Chr1:71648108-71650637	1	71648108	71650637	Fn1	ENSMUSG00000026193	27.0302	26.3415	37.3778	62.324	Dwarf
Chr1:71649171-71651582	1	71649171	71651582	Fn1	ENSMUSG00000026193	19.6906	13.2181	27.188	39.9119	Dwarf
Chr1:71887016-71889746	1	71887016	71889746	null		43.8698	30.3845	42.5822	58.9723	Dwarf
Chr1:72531148-72535325	1	72531148	72535325	2004-03-01	ENSMUSG00000039372	62.0323	72.0568	66.1182	67.6976	DR
Chr1:72533128-72537181	1	72533128	72537181	2004-03-01	ENSMUSG00000039372	36.4337	49.3244	36.4611	41.6452	DR
Chr1:72640837-72641380	1	72640837	72641380	Ankar	ENSMUSG00000039342	30.3885	40.6286	43.9026	41.4343	DR
Chr1:72790259-72795868	1	72790259	72795868	null		62.0156	73.3692	68.7958	80.1595	DR and Dwarf
Chr1:73926818-73930521	1	73926818	73930521	Tns1	ENSMUSG00000055322	72.8565	75.3045	65.5671	76.7309	Dwarf
Chr1:73934405-73938462	1	73934405	73938462	Tns1	ENSMUSG00000055322	67.017	64.5494	67.5386	83.481	Dwarf
Chr1:73935658-73939414	1	73935658	73939414	Tns1	ENSMUSG00000055322	71.4666	72.3217	69.9938	80.9123	Dwarf
Chr1:74016164-74020276	1	74016164	74020276	Tns1	ENSMUSG00000055322	64.4984	72.6176	61.9972	75.4432	Dwarf
Chr1:74196858-74203151	1	74196858	74203151	null		64.1729	74.3388	65.0639	66.4549	DR
Chr1:74389286-74390415	1	74389286	74390415	Ctdsp1	ENSMUSG00000026176	54.5102	65.5345	42.531	46.69	DR
Chr1:74392959-74395446	1	74392959	74395446	Ctdsp1	ENSMUSG00000026176	49.0686	55.5714	53.4194	65.2638	Dwarf
Chr1:74394631-74397314	1	74394631	74397314	Ctdsp1	ENSMUSG00000026176	44.6326	46.0381	47.3948	60.7567	Dwarf
Chr1:74402177-74404970	1	74402177	74404970	null		64.7693	65.0717	67.2322	77.8043	Dwarf
Chr1:74403806-74407337	1	74403806	74407337	null		61.5325	64.6678	66.5556	77.1801	Dwarf
Chr1:74713309-74716585	1	74713309	74716585	Cyp27a1	ENSMUSG00000026170	29.9703	32.9794	36.6859	47.0904	Dwarf
Chr1:74715645-74718416	1	74715645	74718416	Cyp27a1	ENSMUSG00000026170	51.3435	60.4391	68.79	87.9284	Dwarf
Chr1:74716697-74719979	1	74716697	74719979	Cyp27a1	ENSMUSG00000026170	47.8162	54.6298	61.971	86.4223	Dwarf
Chr1:74718430-74722189	1	74718430	74722189	Cyp27a1	ENSMUSG00000026170	36.1366	38.8731	41.577	61.5122	Dwarf
Chr1:74731419-74733894	1	74731419	74733894	Cyp27a1	ENSMUSG00000026170	79.5758	78.2543	77.4228	92.6789	Dwarf
Chr1:74732652-74735368	1	74732652	74735368	Cyp27a1	ENSMUSG00000026170	82.1467	82.4403	79.1812	89.6321	Dwarf
Chr1:75213167-75216350	1	75213167	75216350	Stk16	ENSMUSG00000026201	44.6698	31.9001	36.4861	41.668	DR
Chr1:75215355-75217856	1	75215355	75217856	Stk16	ENSMUSG00000026201	40.4309	28.9867	33.3387	39.959	DR
Chr1:75291214-75294630	1	75291214	75294630	null		80.0586	66.3222	77.0681	77.0877	DR
Chr1:75335067-75337440	1	75335067	75337440	null		65.3529	60.8684	65.1081	78.4858	Dwarf
Chr1:75336452-75338603	1	75336452	75338603	null		30.2744	27.6868	32.8663	51.2503	Dwarf
Chr1:78695071-78697838	1	78695071	78697838	Acsl3	ENSMUSG00000032883	69.303	71.4814	72.1265	83.357	Dwarf
Chr1:83898093-83901710	1	83898093	83901710	null		69.9397	74.6956	64.2574	88.7495	Dwarf
Chr1:83900018-83904895	1	83900018	83904895	null		73.2658	76.8474	66.2252	88.4576	Dwarf
Chr1:84222751-84226035	1	84222751	84226035	Pid1	ENSMUSG00000045658	69.7491	67.8468	67.2657	79.5252	Dwarf
Chr1:84225089-84229209	1	84225089	84229209	Pid1	ENSMUSG00000045658	66.3988	59.1539	64.5088	77.2201	Dwarf
Chr1:84261022-84273087	1	84261022	84273087	Pid1	ENSMUSG00000045658	57.156	69.5728	60.8327	64.4708	DR
Chr1:87638677-87640580	1	87638677	87640580	Inpp5d	ENSMUSG00000026288	77.2598	69.5906	65.3905	77.9609	Dwarf
Chr1:88117625-88119694	1	88117625	88119694	Ugt1a10	ENSMUSG00000090165	87.019	91.5688	78.827	90.7075	Dwarf
Chr1:88404911-88407236	1	88404911	88407236	Spp2	ENSMUSG00000026295	51.336	55.0318	53.1977	64.6531	Dwarf
Chr1:88406244-88408641	1	88406244	88408641	Spp2	ENSMUSG00000026295	23.4906	25.3159	25.1374	37.2528	Dwarf
Chr1:88422028-88424018	1	88422028	88424018	Spp2	ENSMUSG00000026295	60.8752	57.2356	57.0648	68.3473	Dwarf
Chr1:88760228-88762411	1	88760228	88762411	null		81.2817	82.8963	68.7823	81.2259	Dwarf
Chr1:89512754-89515126	1	89512754	89515126	Agap1	ENSMUSG00000055013	75.1039	77.1315	76.8208	87.9608	Dwarf
Chr1:89649688-89651641	1	89649688	89651641	Agap1	ENSMUSG00000055013	73.5282	76.9508	80.8056	91.9025	Dwarf
Chr1:89668691-89670287	1	89668691	89670287	Agap1	ENSMUSG00000055013	65.8998	62.3383	67.139	94.6296	Dwarf
Chr1:89669550-89670733	1	89669550	89670733	Agap1	ENSMUSG00000055013	37.6062	28.8808	41.2014	81.5639	Dwarf
Chr1:89670288-89671227	1	89670288	89671227	Agap1	ENSMUSG00000055013	53.5567	48.854	60.3383	79.355	Dwarf
Chr1:89709058-89710773	1	89709058	89710773	Agap1	ENSMUSG00000055013	66.637	58.6046	68.6402	81.7802	Dwarf
Chr1:89709835-89712279	1	89709835	89712279	Agap1	ENSMUSG00000055013	73.8667	67.0732	73.996	85.2298	Dwarf
Chr1:89713287-89715551	1	89713287	89715551	Agap1	ENSMUSG00000055013	45.6283	53.3286	56.0885	72.2528	Dwarf
Chr1:89714425-89717473	1	89714425	89717473	Agap1	ENSMUSG00000055013	66.0439	70.6063	73.3179	85.5049	Dwarf
Chr1:90227053-90229046	1	90227053	90229046	null		52.4984	64.0519	62.985	56.5213	DR
Chr1:90236018-90239464	1	90236018	90239464	null		62.4213	62.4934	62.4702	75.0458	Dwarf
Chr1:90561266-90567420	1	90561266	90567420	null		58.5145	68.6513	71.8673	69.4896	DR
Chr1:90767232-90775281	1	90767232	90775281	Col6a3	ENSMUSG00000048126	70.5503	82.5348	71.8007	75.3962	DR
Chr1:91443618-91445846	1	91443618	91445846	Per2	ENSMUSG00000055866	65.4837	63.7697	65.1543	80.1261	Dwarf
Chr1:91456626-91459002	1	91456626	91459002	Per2	ENSMUSG00000055866	23.1589	8.73809	21.439	18.7243	DR
Chr1:91481205-91483982	1	91481205	91483982	null		70.1456	80.6754	65.3843	72.6983	DR
Chr1:92422929-92426513	1	92422929	92426513	null		69.2361	80.6238	77.8478	76.9514	DR
Chr1:96253779-96262054	1	96253779	96262054	null		60.7479	62.4495	63.1352	73.8465	Dwarf
Chr1:97821186-97823159	1	97821186	97823159	Pam	ENSMUSG00000026335	67.2885	63.1173	72.5589	62.433	Dwarf
Chr1:98792889-98801402	1	98792889	98801402	null		70.9252	72.7021	67.1713	79.2037	Dwarf
Chr1:99886674-99893747	1	99886674	99893747	Cntnap5b	ENSMUSG00000067028	67.5413	78.4719	76.6463	79.4962	DR
Chr1:101227643-101233688	1	101227643	101233688	null		65.5456	75.7115	74.6762	75.527	DR
Chr1:102561263-102568291	1	102561263	102568291	null		70.7568	74.3806	61.9166	73.8388	Dwarf
Chr1:102729209-102739573	1	102729209	102739573	null		56.3328	60.7291	57.0664	67.3861	Dwarf
Chr1:105996136-105998548	1	105996136	105998548	Zcchc2	ENSMUSG00000038866	58.8215	57.4757	63.6321	73.656	Dwarf
Chr1:105997688-105999269	1	105997688	105999269	Zcchc2	ENSMUSG00000038866	60.1126	60.409	66.5534	80.0733	Dwarf
Chr1:106153999-106156035	1	106153999	106156035	null		49.711	50.5567	52.7828	66.8596	Dwarf
Chr1:108094515-108099541	1	108094515	108099541	null		65.042	76.5554	72.797	71.6292	DR
Chr1:113751516-113760118	1	113751516	113760118	null		68.9041	70.674	62.6034	73.9571	Dwarf
Chr1:113755059-113767100	1	113755059	113767100	null		69.7949	71.7138	63.2573	74.5761	Dwarf
Chr1:114493059-114504462	1	114493059	114504462	null		56.8951	68.3766	70.5984	72.1319	DR
Chr1:115054134-115065065	1	115054134	115065065	null		62.6709	75.015	65.5165	70.008	DR
Chr1:117602217-117608681	1	117602217	117608681	null		64.719	66.0884	61.3006	73.3459	Dwarf
Chr1:119025341-119028228	1	119025341	119028228	Gli2	ENSMUSG00000048402	67.3055	67.9246	67.7297	78.1465	Dwarf
Chr1:119299826-119302302	1	119299826	119302302	null		65.3474	62.232	66.83	79.9743	Dwarf
Chr1:121390185-121392342	1	121390185	121392342	null		55.9836	53.8113	58.632	73.1971	Dwarf
Chr1:121527463-121528588	1	121527463	121528588	Htr5b	ENSMUSG00000050534	8.66746	20.7381	7.35288	8.77671	DR
Chr1:128456887-128460696	1	128456887	128460696	null		61.9557	73.9041	62.1356	63.6662	DR
Chr1:128825969-128827599	1	128825969	128827599	null		43.534	48.2219	47.9934	60.017	Dwarf
Chr1:128830664-128832541	1	128830664	128832541	null		55.1341	53.5884	54.5939	65.111	Dwarf
Chr1:128831698-128833544	1	128831698	128833544	null		20.0517	19.4525	17.433	31.9579	Dwarf
Chr1:129497813-129506206	1	129497813	129506206	Thsd7b	ENSMUSG00000042581	57.4105	71.3143	67.818	66.7609	DR
Chr1:129979603-129983495	1	129979603	129983495	Thsd7b	ENSMUSG00000042581	58.8113	71.004	72.714	77.0398	DR
Chr1:130656406-130661585	1	130656406	130661585	C4bp	ENSMUSG00000026405	44.4906	47.0266	45.1609	55.5913	Dwarf
Chr1:130661641-130663845	1	130661641	130663845	C4bp	ENSMUSG00000026405	59.9896	61.3734	60.4797	74.2057	Dwarf
Chr1:130663005-130665475	1	130663005	130665475	C4bp	ENSMUSG00000026405	63.4337	63.5336	66.0268	79.4056	Dwarf
Chr1:130824741-130828128	1	130824741	130828128	Pigr	ENSMUSG00000026417	60.8358	55.5303	74.9004	86.1906	Dwarf
Chr1:130826670-130830603	1	130826670	130830603	Pigr	ENSMUSG00000026417	41.2889	34.3887	62.8789	75.7665	Dwarf
Chr1:131182219-131184918	1	131182219	131184918	Eif2d	ENSMUSG00000026427	68.9379	65.95	66.1329	77.2414	Dwarf
Chr1:131183202-131186213	1	131183202	131186213	Eif2d	ENSMUSG00000026427	33.431	31.9106	35.5215	60.9605	Dwarf
Chr1:131184919-131186897	1	131184919	131186897	Eif2d	ENSMUSG00000026427	51.0193	49.428	52.4856	70.53	Dwarf
Chr1:131186234-131188266	1	131186234	131188266	Eif2d	ENSMUSG00000026427	75.9483	73.8948	72.8311	83.2626	Dwarf
Chr1:131187064-131190203	1	131187064	131190203	Eif2d	ENSMUSG00000026427	75.7173	78.3988	75.367	85.991	Dwarf
Chr1:131198209-131199806	1	131198209	131199806	Rassf5	ENSMUSG00000026430	38.9772	51.6333	49.0104	64.678	DR and Dwarf
Chr1:131199296-131200753	1	131199296	131200753	Rassf5	ENSMUSG00000026430	65.4341	76.5195	71.4402	80.6813	DR
Chr1:131205387-131208995	1	131205387	131208995	Rassf5	ENSMUSG00000026430	58.0007	62.6921	60.3936	77.692	Dwarf
Chr1:131207101-131210887	1	131207101	131210887	Rassf5	ENSMUSG00000026430	66.0214	74.7318	71.3448	83.8059	Dwarf
Chr1:131243466-131246110	1	131243466	131246110	Rassf5	ENSMUSG00000026430	26.324	32.5437	36.0916	47.4609	Dwarf
Chr1:131812181-131814256	1	131812181	131814256	Pm20d1	ENSMUSG00000042251	51.9723	51.4982	52.3698	68.4197	Dwarf
Chr1:131943384-131947020	1	131943384	131947020	null		68.1385	70.7587	57.74	68.0349	Dwarf
Chr1:132109715-132114260	1	132109715	132114260	Cdk18	ENSMUSG00000026437	59.5987	71.186	70.6519	76.2554	DR
Chr1:133050493-133054953	1	133050493	133054953	Pik3c2b	ENSMUSG00000026447	72.0654	84.3007	68.3666	68.874	DR
Chr1:133165154-133167434	1	133165154	133167434	null		75.8191	72.6643	63.0433	75.9123	Dwarf
Chr1:133359776-133362208	1	133359776	133362208	Ren1	ENSMUSG00000070645	59.5826	63.9278	65.0959	77.3828	Dwarf
Chr1:133363429-133366099	1	133363429	133366099	Etnk2	ENSMUSG00000070644	25.0473	20.6381	28.0745	48.4187	Dwarf
Chr1:133365525-133367782	1	133365525	133367782	Etnk2	ENSMUSG00000070644	36.4772	28.0023	41.2595	62.8541	Dwarf
Chr1:133366119-133369801	1	133366119	133369801	Etnk2	ENSMUSG00000070644	45.299	42.0329	49.5354	62.3691	Dwarf
Chr1:133367875-133371499	1	133367875	133371499	Etnk2	ENSMUSG00000070644	61.7007	60.0003	57.5695	68.9327	Dwarf
Chr1:133375448-133378786	1	133375448	133378786	Etnk2	ENSMUSG00000070644	53.1403	53.5087	52.1744	65.8446	Dwarf
Chr1:133377515-133380402	1	133377515	133380402	Etnk2	ENSMUSG00000070644	75.6819	71.3833	70.1491	83.1113	Dwarf
Chr1:133670373-133673096	1	133670373	133673096	null		76.3025	88.1844	82.6284	83.6666	DR
Chr1:133683997-133687133	1	133683997	133687133	Lax1	ENSMUSG00000051998	61.1623	71.7229	69.6933	67.8901	DR
Chr1:134059332-134061445	1	134059332	134061445	null		44.9809	57.4996	50.0193	52.8176	DR
Chr1:134060424-134063235	1	134060424	134063235	null		37.1297	50.3673	39.438	42.0972	DR
Chr1:134075720-134078030	1	134075720	134078030	Btg2	ENSMUSG00000020423	48.1847	59.5468	59.7757	50.6212	DR
Chr1:134198156-134200377	1	134198156	134200377	Mybph	ENSMUSG00000042451	75.1945	63.6883	70.8021	74.2594	DR
Chr1:134324287-134328221	1	134324287	134328221	Ppfia4	ENSMUSG00000026458	75.4943	87.223	82.9616	85.208	DR
Chr1:135011604-135020140	1	135011604	135020140	Lgr6	ENSMUSG00000042793	79.2757	64.3116	76.2328	76.4541	DR
Chr1:135280860-135286543	1	135280860	135286543	Rnpep	ENSMUSG00000041926	36.8847	39.0167	43.8648	57.3639	Dwarf
Chr1:136106626-136110272	1	136106626	136110272	Cacna1s	ENSMUSG00000026407	76.7321	86.7634	81.0554	80.2297	DR
Chr1:136380258-136383165	1	136380258	136383165	null		72.3834	85.1078	75.7815	77.2496	DR
Chr1:136530553-136531702	1	136530553	136531702	Kif14	ENSMUSG00000041498	72.0694	72.972	75.6948	94.1131	Dwarf
Chr1:136531220-136533924	1	136531220	136533924	Kif14	ENSMUSG00000041498	69.7869	71.675	73.2705	94.3394	Dwarf
Chr1:136693240-136696051	1	136693240	136696051	AC125186.1	ENSMUSG00000092912	28.4533	27.4363	32.1911	43.0657	Dwarf
Chr1:136781417-136782701	1	136781417	136782701	null		34.429	54.1949	35.5749	40.2808	DR
Chr1:136782045-136784399	1	136782045	136784399	null		57.4591	82.1767	60.6544	61.2799	DR
Chr1:136841665-136844203	1	136841665	136844203	Nr5a2	ENSMUSG00000026398	58.8587	53.4842	59.1233	73.2826	Dwarf
Chr1:136952812-136955870	1	136952812	136955870	Nr5a2	ENSMUSG00000026398	23.8488	36.227	30.9959	33.0275	DR
Chr1:138130488-138134965	1	138130488	138134965	Ptprc	ENSMUSG00000026395	67.1069	74.6887	65.3605	76.3155	Dwarf
Chr1:138133637-138136497	1	138133637	138136497	Ptprc	ENSMUSG00000026395	75.413	80.5382	67.247	80.2995	Dwarf
Chr1:138134981-138136930	1	138134981	138136930	Ptprc	ENSMUSG00000026395	64.4367	69.6743	54.362	68.3545	Dwarf
Chr1:138607047-138616005	1	138607047	138616005	Nek7	ENSMUSG00000026393	61.3442	60.8391	61.1127	74.1164	Dwarf
Chr1:138912487-138915487	1	138912487	138915487	null		62.8678	70.6119	63.1146	78.7768	Dwarf
Chr1:140173230-140180920	1	140173230	140180920	Cfh	ENSMUSG00000026365	55.117	54.111	60.6339	73.3029	Dwarf
Chr1:140177315-140184382	1	140177315	140184382	Cfh	ENSMUSG00000026365	41.3331	39.2002	43.3184	57.3173	Dwarf
Chr1:146849112-146854657	1	146849112	146854657	Fam5c	ENSMUSG00000035131	71.7708	73.167	69.2675	81.1774	Dwarf
Chr1:151045877-151048478	1	151045877	151048478	null		81.6532	70.455	75.0246	74.6863	DR
Chr1:151119914-151125514	1	151119914	151125514	null		64.4722	66.3799	61.3511	79.263	Dwarf
Chr1:151131525-151135822	1	151131525	151135822	null		54.4041	50.4089	58.001	70.1701	Dwarf
Chr1:151942728-151945363	1	151942728	151945363	1700025G04Rik	ENSMUSG00000032666	57.9892	73.7887	66.7339	62.373	DR
Chr1:151943976-151946489	1	151943976	151946489	1700025G04Rik	ENSMUSG00000032666	58.3893	70.116	66.3628	61.4717	DR
Chr1:152496947-152499175	1	152496947	152499175	Glt25d2	ENSMUSG00000032649	58.47	58.2909	39.9684	55.2566	Dwarf
Chr1:152516855-152519437	1	152516855	152519437	Rgl1	ENSMUSG00000026482	76.8709	74.6861	74.0208	86.3497	Dwarf
Chr1:152536539-152537970	1	152536539	152537970	Rgl1	ENSMUSG00000026482	72.4937	75.5905	69.2238	81.1485	Dwarf
Chr1:152607051-152608989	1	152607051	152608989	Rgl1	ENSMUSG00000026482	49.7367	61.9302	48.0057	60.3284	DR and Dwarf
Chr1:152612190-152613634	1	152612190	152613634	Rgl1	ENSMUSG00000026482	74.3945	86.4618	71.423	69.145	DR
Chr1:152817189-152819174	1	152817189	152819174	Ncf2	ENSMUSG00000026480	69.7055	80.1552	66.1514	64.58	DR
Chr1:153081562-153085543	1	153081562	153085543	Nmnat2	ENSMUSG00000042751	69.5458	83.9715	76.94	75.1305	DR
Chr1:153477753-153481788	1	153477753	153481788	Dhx9	ENSMUSG00000042699	81.1038	84.1676	70.2404	86.1767	Dwarf
Chr1:153479776-153485813	1	153479776	153485813	Dhx9	ENSMUSG00000042699	63.1464	61.9058	49.1485	70.5428	Dwarf
Chr1:153666822-153670957	1	153666822	153670957	Rgs8	ENSMUSG00000042671	64.0853	62.8035	62.9955	45.7977	Dwarf
Chr1:153908441-153910335	1	153908441	153910335	Glul	ENSMUSG00000026473	66.353	61.0319	56.4682	68.2006	Dwarf
Chr1:153909836-153911614	1	153909836	153911614	A930039A15Rik	ENSMUSG00000078493	59.1091	52.6219	39.7784	56.0416	Dwarf
Chr1:153910497-153914253	1	153910497	153914253	A930039A15Rik	ENSMUSG00000078493	75.3026	69.8244	57.8731	68.1053	Dwarf
Chr1:154783654-154785597	1	154783654	154785597	null		52.445	66.4918	61.0582	58.9346	DR
Chr1:154785024-154786218	1	154785024	154786218	null		50.5082	61.8767	55.5488	54.0417	DR
Chr1:154821268-154824830	1	154821268	154824830	null		52.219	63.3587	50.611	53.0231	DR
Chr1:155051279-155055085	1	155051279	155055085	null		74.6705	84.8182	71.1952	72.9905	DR
Chr1:155794342-155811840	1	155794342	155811840	Qsox1	ENSMUSG00000033684	42.861	40.8638	41.2704	53.6763	Dwarf
Chr1:157633255-157638901	1	157633255	157638901	null		75.686	68.4236	70.3157	83.0126	Dwarf
Chr1:158929750-158934693	1	158929750	158934693	Pappa2	ENSMUSG00000073530	61.3667	61.2269	68.191	84.5083	Dwarf
Chr1:159684362-159688255	1	159684362	159688255	Gm10530	ENSMUSG00000073528	67.9514	82.285	75.0544	74.9477	DR
Chr1:159686446-159689311	1	159686446	159689311	Gm10530	ENSMUSG00000073528	71.1472	83.1884	73.6319	74.5721	DR
Chr1:160851644-160856122	1	160851644	160856122	null		62.367	62.4862	68.0614	80.3569	Dwarf
Chr1:160854592-160859716	1	160854592	160859716	null		62.481	59.4858	67.8578	82.419	Dwarf
Chr1:162859734-162863835	1	162859734	162863835	Fmo1	ENSMUSG00000040181	37.6766	26.7805	35.7835	50.6837	Dwarf
Chr1:164136207-164138842	1	164136207	164138842	Selp	ENSMUSG00000026580	58.5387	69.8847	65.6359	66.1557	DR
Chr1:164214002-164216598	1	164214002	164216598	F5	ENSMUSG00000026579	70.8805	69.1328	65.0452	75.9107	Dwarf
Chr1:164218143-164221479	1	164218143	164221479	F5	ENSMUSG00000026579	57.4459	54.4996	55.9276	65.9931	Dwarf
Chr1:164439516-164441461	1	164439516	164441461	Atp1b1	ENSMUSG00000026576	79.0142	81.6924	75.5858	86.9324	Dwarf
Chr1:164895504-164898462	1	164895504	164898462	null		69.9958	73.6184	56.3031	69.3037	Dwarf
Chr1:165120048-165121837	1	165120048	165121837	null		27.1823	19.211	23.9227	37.2612	Dwarf
Chr1:165121059-165122762	1	165121059	165122762	null		44.5432	37.5948	38.9178	59.3838	Dwarf
Chr1:165121988-165123983	1	165121988	165123983	null		72.969	69.5882	65.5806	79.1877	Dwarf
Chr1:165506013-165510302	1	165506013	165510302	Adcy10	ENSMUSG00000026567	59.5729	58.979	66.6927	79.7117	Dwarf
Chr1:165507338-165512551	1	165507338	165512551	Adcy10	ENSMUSG00000026567	69.3594	68.3934	71.9988	83.076	Dwarf
Chr1:165765196-165766600	1	165765196	165766600	Creg1	ENSMUSG00000040713	35.4122	41.5564	38.4037	56.1142	Dwarf
Chr1:166307735-166310414	1	166307735	166310414	Ildr2	ENSMUSG00000040612	69.0832	72.7989	63.3965	80.4262	Dwarf
Chr1:166838165-166841229	1	166838165	166841229	null		64.6787	75.54	69.3432	73.1997	DR
Chr1:167245377-167246950	1	167245377	167246950	Uck2	ENSMUSG00000026558	84.8387	89.3345	78.1091	88.4142	Dwarf
Chr1:167351426-167353238	1	167351426	167353238	Aldh9a1	ENSMUSG00000026687	65.3463	68.7427	72.5958	86.9608	Dwarf
Chr1:167357799-167360716	1	167357799	167360716	Aldh9a1	ENSMUSG00000026687	65.8495	67.7012	77.4674	89.2151	Dwarf
Chr1:167674823-167677194	1	167674823	167677194	null		67.1964	78.5562	64.844	67.1488	DR
Chr1:170481258-170487315	1	170481258	170487315	Nos1ap	ENSMUSG00000038473	65.042	67.5872	73.305	83.4271	Dwarf
Chr1:171385102-171395237	1	171385102	171395237	Pvrl4	ENSMUSG00000006411	70.8091	84.3421	72.6774	75.7025	DR
Chr1:171447395-171453933	1	171447395	171453933	F11r	ENSMUSG00000038235	46.9731	59.1064	53.3207	55.6437	DR
Chr1:171930128-171934781	1	171930128	171934781	Slamf6	ENSMUSG00000015314	62.6048	73.3928	66.2556	66.4668	DR
Chr1:172375778-172378610	1	172375778	172378610	Pigm	ENSMUSG00000050229	57.6977	60.385	63.2211	74.2827	Dwarf
Chr1:175647174-175652515	1	175647174	175652515	Kmo	ENSMUSG00000039783	62.6319	62.4969	57.2567	70.6607	Dwarf
Chr1:175650534-175660542	1	175650534	175660542	Kmo	ENSMUSG00000039783	75.5827	70.2697	71.0874	91.1969	Dwarf
Chr1:178312815-178317797	1	178312815	178317797	B230369F24Rik	ENSMUSG00000086350	65.2174	64.0546	66.6591	76.9329	Dwarf
Chr1:179025761-179029356	1	179025761	179029356	Smyd3	ENSMUSG00000055067	77.7809	88.3126	87.6898	89.9716	DR
Chr1:179106228-179107789	1	179106228	179107789	Smyd3	ENSMUSG00000055067	65.2926	64.1192	67.8341	81.0831	Dwarf
Chr1:179209999-179212811	1	179209999	179212811	Smyd3	ENSMUSG00000055067	71.2253	82.1776	77.6258	80.7472	DR
Chr1:180183994-180187453	1	180183994	180187453	Adck3	ENSMUSG00000026489	57.5599	43.5305	59.5369	55.3379	DR
Chr1:180213471-180215623	1	180213471	180215623	null		61.6766	61.998	62.5482	74.4107	Dwarf
Chr1:180214509-180216414	1	180214509	180216414	null		53.6593	60.1187	58.9825	70.5501	Dwarf
Chr1:180224644-180226422	1	180224644	180226422	Psen2	ENSMUSG00000010609	18.3763	32.3548	31.4398	32.1411	DR
Chr1:180226423-180228854	1	180226423	180228854	Psen2	ENSMUSG00000010609	31.5714	33.8286	52.4716	68.1089	Dwarf
Chr1:180227536-180229680	1	180227536	180229680	Psen2	ENSMUSG00000010609	25.1595	28.3619	47.3066	76.8408	Dwarf
Chr1:180228855-180231203	1	180228855	180231203	Psen2	ENSMUSG00000010609	27.7144	31.081	42.8337	61.9985	Dwarf
Chr1:180312054-180313882	1	180312054	180313882	null		50.7717	47.8204	42.0673	53.8407	Dwarf
Chr1:180435454-180437948	1	180435454	180437948	6330403A02Rik	ENSMUSG00000053963	63.7571	74.1445	69.5456	68.7908	DR
Chr1:181374854-181377946	1	181374854	181377946	Cnih3	ENSMUSG00000026514	67.5754	78.6035	70.5541	72.9666	DR
Chr1:181465176-181466919	1	181465176	181466919	null		65.1197	62.6284	71.6979	81.9792	Dwarf
Chr1:181466386-181467642	1	181466386	181467642	null		57.9064	58.3881	60.9217	71.7483	Dwarf
Chr1:182562762-182564424	1	182562762	182564424	Capn8	ENSMUSG00000038599	49.7165	48.8788	48.2591	58.4442	Dwarf
Chr1:182803207-182805531	1	182803207	182805531	Susd4	ENSMUSG00000038576	68.8787	68.7393	63.2059	82.8006	Dwarf
Chr1:182804487-182806984	1	182804487	182806984	Susd4	ENSMUSG00000038576	73.9998	73.1613	70.9361	88.2773	Dwarf
Chr1:182823003-182824309	1	182823003	182824309	Susd4	ENSMUSG00000038576	61.99	67.7966	63.2021	83.3507	Dwarf
Chr1:182823914-182825252	1	182823914	182825252	Susd4	ENSMUSG00000038576	68.594	74.4181	68.6245	86.148	Dwarf
Chr1:183344859-183347814	1	183344859	183347814	CAAA01083517.1	ENSMUSG00000056050	38.8242	36.7452	36.2604	47.5234	Dwarf
Chr1:184622114-184623811	1	184622114	184623811	null		57.2925	71.9668	61.3738	60.4967	DR
Chr1:184622937-184625448	1	184622937	184625448	null		71.3435	85.5552	79.3202	80.3301	DR
Chr1:184725069-184727153	1	184725069	184727153	Hlx	ENSMUSG00000039377	24.0994	21.3976	30.6361	18.5852	Dwarf
Chr1:184809522-184812170	1	184809522	184812170	Mosc1	ENSMUSG00000026621	26.9894	16.2452	25.0141	21.4028	DR
Chr1:184870799-184874328	1	184870799	184874328	C130074G19Rik	ENSMUSG00000039349	41.9566	28.8544	37.8331	43.088	DR
Chr1:184872943-184875246	1	184872943	184875246	C130074G19Rik	ENSMUSG00000039349	56.3584	45.3964	49.3157	68.7309	Dwarf
Chr1:184874329-184879319	1	184874329	184879319	C130074G19Rik	ENSMUSG00000039349	65.68	60.5468	61.5855	77.7824	Dwarf
Chr1:185207175-185210107	1	185207175	185210107	Rab3gap2	ENSMUSG00000039318	68.328	70.3071	64.229	76.4776	Dwarf
Chr1:185423371-185426810	1	185423371	185426810	Eprs	ENSMUSG00000026615	75.993	68.1294	74.4501	85.8342	Dwarf
Chr1:186802335-186805544	1	186802335	186805544	null		56.6852	55.5	56.0671	66.8696	Dwarf
Chr1:187590022-187594898	1	187590022	187594898	null		58.9533	62.559	61.2733	73.5828	Dwarf
Chr1:187754444-187756426	1	187754444	187756426	Esrrg	ENSMUSG00000026610	55.2071	49.6209	58.7237	77.1203	Dwarf
Chr1:187755855-187757660	1	187755855	187757660	Esrrg	ENSMUSG00000026610	47.0043	41.5498	53.22	70.8196	Dwarf
Chr1:187853130-187856004	1	187853130	187856004	Esrrg	ENSMUSG00000026610	73.9431	75.3423	74.8006	86.0942	Dwarf
Chr1:187998090-188000315	1	187998090	188000315	Esrrg	ENSMUSG00000026610	42.7352	54.3196	48.3826	49.3118	DR
Chr1:188076802-188079766	1	188076802	188079766	Esrrg	ENSMUSG00000026610	73.3465	69.6939	75.8432	87.1713	Dwarf
Chr1:189706049-189708645	1	189706049	189708645	null		63.8222	75.4154	63.566	63.5796	DR
Chr1:189791731-189795196	1	189791731	189795196	Ptpn14	ENSMUSG00000026604	77.72	88.4342	77.5887	77.4046	DR
Chr1:189914934-189917977	1	189914934	189917977	Smyd2	ENSMUSG00000026603	75.0287	76.1369	76.843	89.1991	Dwarf
Chr1:189916310-189919559	1	189916310	189919559	Smyd2	ENSMUSG00000026603	67.8106	64.669	71.6329	84.6072	Dwarf
Chr1:190123603-190125257	1	190123603	190125257	Prox1	ENSMUSG00000010175	72.3366	70.6875	66.875	77.5618	Dwarf
Chr1:190123911-190127374	1	190123911	190127374	Prox1	ENSMUSG00000010175	56.1657	57.6994	49.1296	62.5589	Dwarf
Chr1:190138020-190140676	1	190138020	190140676	Prox1	ENSMUSG00000010175	75.2086	77.9282	75.1757	86.2123	Dwarf
Chr1:190146674-190148434	1	190146674	190148434	Prox1	ENSMUSG00000010175	73.8465	69.4701	73.768	84.1834	Dwarf
Chr1:190147376-190149052	1	190147376	190149052	Prox1	ENSMUSG00000010175	63.6201	59.9252	61.8402	77.9944	Dwarf
Chr1:190148435-190149598	1	190148435	190149598	Prox1	ENSMUSG00000010175	60.2074	71.8227	69.9008	81.8312	Dwarf
Chr1:191255798-191260053	1	191255798	191260053	null		46.5786	50.4064	54.457	64.9403	Dwarf
Chr1:191719936-191722762	1	191719936	191722762	Lpgat1	ENSMUSG00000026623	56.8169	60.5937	74.4215	88.906	Dwarf
Chr1:191721076-191724443	1	191721076	191724443	Lpgat1	ENSMUSG00000026623	53.4144	49.5961	63.8097	78.38	Dwarf
Chr1:191722763-191726205	1	191722763	191726205	Lpgat1	ENSMUSG00000026623	53.0883	47.2971	59.7232	73.8607	Dwarf
Chr1:191802630-191805249	1	191802630	191805249	null		65.7875	67.1984	67.9845	79.5953	Dwarf
Chr1:192088298-192091819	1	192088298	192091819	Traf5	ENSMUSG00000026637	63.5364	67.1256	70.5559	82.7975	Dwarf
Chr1:193156468-193159311	1	193156468	193159311	Irf6	ENSMUSG00000026638	54.7863	52.864	53.4019	66.2144	Dwarf
Chr1:193206099-193210170	1	193206099	193210170	4930570N18Rik	ENSMUSG00000089683	68.4157	65.597	66.0022	82.0858	Dwarf
Chr1:194207837-194209493	1	194207837	194209493	null		54.4029	67.2797	68.9657	62.7198	DR
Chr2:3769791-3772688	2	3769791	3772688	Fam107b	ENSMUSG00000026655	63.202	53.152	56.0367	60.9785	DR
Chr2:3799121-3800990	2	3799121	3800990	null		33.0569	34.819	28.5731	39.6547	Dwarf
Chr2:4560747-4564297	2	4560747	4564297	Frmd4a	ENSMUSG00000026657	64.7956	69.1117	56.1302	69.6102	Dwarf
Chr2:4646938-4648950	2	4646938	4648950	Prpf18	ENSMUSG00000039449	69.678	72.7011	64.8734	75.1995	Dwarf
Chr2:4647625-4650280	2	4647625	4650280	Prpf18	ENSMUSG00000039449	66.8792	71.2738	58.2512	76.8647	Dwarf
Chr2:4936941-4938056	2	4936941	4938056	Phyh	ENSMUSG00000026664	71.1158	78.0444	61.5885	87.1637	Dwarf
Chr2:4937694-4939361	2	4937694	4939361	Phyh	ENSMUSG00000026664	62.8868	66.3661	53.0127	78.3106	Dwarf
Chr2:4938057-4940739	2	4938057	4940739	Phyh	ENSMUSG00000026664	81.4375	78.8197	74.2063	86.3264	Dwarf
Chr2:4942307-4945092	2	4942307	4945092	null		91.5291	88.3023	76.6877	93.2777	Dwarf
Chr2:4943700-4945872	2	4943700	4945872	null		88.172	90.5302	79.4994	89.5443	Dwarf
Chr2:4988900-4991370	2	4988900	4991370	Mcm10	ENSMUSG00000026669	76.0864	75.8486	75.2958	88.1344	Dwarf
Chr2:4990424-4992616	2	4990424	4992616	Mcm10	ENSMUSG00000026669	84.5411	85.4229	77.5667	94.2281	Dwarf
Chr2:4991377-4993744	2	4991377	4993744	Mcm10	ENSMUSG00000026669	77.0999	82.8152	70.7542	92.2732	Dwarf
Chr2:4992617-4994488	2	4992617	4994488	Mcm10	ENSMUSG00000026669	58.0782	65.2139	51.5887	91.0503	Dwarf
Chr2:4993752-4995708	2	4993752	4995708	Mcm10	ENSMUSG00000026669	49.4422	49.5757	43.8143	75.4269	Dwarf
Chr2:5034926-5036840	2	5034926	5036840	Optn	ENSMUSG00000026672	40.5275	38.1074	46.414	67.3026	Dwarf
Chr2:5035555-5037881	2	5035555	5037881	Optn	ENSMUSG00000026672	54.1805	55.7105	60.2713	82.8702	Dwarf
Chr2:5296759-5298662	2	5296759	5298662	Camk1d	ENSMUSG00000039145	80.5854	90.9573	84.6371	87.5166	DR
Chr2:5517733-5520426	2	5517733	5520426	Camk1d	ENSMUSG00000039145	67.1858	70.1016	68.3617	79.1001	Dwarf
Chr2:5607868-5610253	2	5607868	5610253	Camk1d	ENSMUSG00000039145	72.2538	74.4392	70.4673	88.5162	Dwarf
Chr2:5609223-5612232	2	5609223	5612232	Camk1d	ENSMUSG00000039145	65.1204	65.659	61.4806	82.1201	Dwarf
Chr2:5610254-5613877	2	5610254	5613877	Camk1d	ENSMUSG00000039145	72.4656	72.9476	64.404	78.7444	Dwarf
Chr2:6054662-6056376	2	6054662	6056376	Upf2	ENSMUSG00000043241	83.7194	72.4294	78.7745	77.7143	DR
Chr2:6088528-6090483	2	6088528	6090483	null		75.362	86.0057	85.0803	87.1364	DR
Chr2:6090039-6093120	2	6090039	6093120	null		68.3361	80.3314	81.6866	83.3762	DR
Chr2:6319638-6322064	2	6319638	6322064	A230108P19Rik	ENSMUSG00000087125	65.6792	72.2959	68.9047	79.2593	Dwarf
Chr2:6321111-6323655	2	6321111	6323655	A230108P19Rik	ENSMUSG00000087125	22.6738	28.1233	25.2417	35.2996	Dwarf
Chr2:9620288-9621684	2	9620288	9621684	null		63.5755	62.4648	68.7741	79.0606	Dwarf
Chr2:10119795-10123971	2	10119795	10123971	Itih2	ENSMUSG00000037254	69.5485	71.0172	69.1191	84.5249	Dwarf
Chr2:10121272-10126121	2	10121272	10126121	Itih2	ENSMUSG00000037254	51.0191	48.4609	54.7592	77.4313	Dwarf
Chr2:10123972-10127429	2	10123972	10127429	Itih2	ENSMUSG00000037254	35.4597	28.6073	39.5545	51.9335	Dwarf
Chr2:10290913-10293734	2	10290913	10293734	null		63.1761	73.4142	71.0843	73.2323	DR
Chr2:11444671-11448111	2	11444671	11448111	null		53.504	54.397	53.7058	70.9265	Dwarf
Chr2:11446876-11449179	2	11446876	11449179	null		48.5805	52.4398	47.9129	61.3556	Dwarf
Chr2:11690920-11694556	2	11690920	11694556	Il2ra	ENSMUSG00000026770	58.3115	52.4731	54.1814	67.4144	Dwarf
Chr2:12896283-12899981	2	12896283	12899981	null		73.674	70.3769	72.8471	86.4366	Dwarf
Chr2:12897445-12902007	2	12897445	12902007	null		65.7337	55.4656	68.192	89.9459	Dwarf
Chr2:12968030-12972955	2	12968030	12972955	Pter	ENSMUSG00000026730	75.1314	78.7913	75.4912	63.5539	Dwarf
Chr2:14228647-14230484	2	14228647	14230484	Mrc1	ENSMUSG00000026712	77.8937	76.7772	63.7125	74.7649	Dwarf
Chr2:15069396-15072439	2	15069396	15072439	Arl5b	ENSMUSG00000017418	75.5127	79.5505	75.5579	87.5174	Dwarf
Chr2:17851295-17853614	2	17851295	17853614	null		48.3083	47.5556	52.5545	41.7368	Dwarf
Chr2:19062660-19066668	2	19062660	19066668	null		44.019	43.5341	47.5007	59.5283	Dwarf
Chr2:19064171-19068852	2	19064171	19068852	null		54.9656	54.6702	53.3925	65.1588	Dwarf
Chr2:19776729-19783262	2	19776729	19783262	null		76.1187	87.7632	82.9995	84.0162	DR
Chr2:20444226-20445939	2	20444226	20445939	Etl4	ENSMUSG00000036617	44.5959	46.84	46.4762	56.5515	Dwarf
Chr2:23290746-23291532	2	23290746	23291532	null		70.1688	58.7714	70.2952	75.5589	DR
Chr2:24178986-24181173	2	24178986	24181173	null		65.0003	65.2839	63.5969	74.456	Dwarf
Chr2:24385046-24387571	2	24385046	24387571	Psd4	ENSMUSG00000026979	85.5616	84.9577	72.2212	82.5401	Dwarf
Chr2:26183860-26187662	2	26183860	26187662	Gm13553	ENSMUSG00000085545	72.701	82.9476	62.3161	61.9166	DR
Chr2:26499653-26502633	2	26499653	26502633	Notch1	ENSMUSG00000026923	42.0322	42.5595	41.5239	51.7661	Dwarf
Chr2:26589357-26592226	2	26589357	26592226	Egfl7	ENSMUSG00000026921	51.5276	54.5167	47.6543	61.6035	Dwarf
Chr2:26591012-26594310	2	26591012	26594310	Egfl7	ENSMUSG00000026921	62.3973	62.4333	55.2556	70.5559	Dwarf
Chr2:27186190-27188648	2	27186190	27188648	Sardh	ENSMUSG00000009614	71.476	60.697	71.7806	74.8144	DR
Chr2:27579138-27584019	2	27579138	27584019	null		65.2781	69.0556	70.6805	81.6666	Dwarf
Chr2:27593772-27598897	2	27593772	27598897	null		51.0408	54.7047	52.9455	67.6681	Dwarf
Chr2:27596913-27600786	2	27596913	27600786	null		36.6807	35.1755	38.2074	57.7225	Dwarf
Chr2:27690225-27693944	2	27690225	27693944	Rxra	ENSMUSG00000015846	43.7741	40.1694	33.215	49.753	Dwarf
Chr2:27691276-27695195	2	27691276	27695195	Rxra	ENSMUSG00000015846	54.5706	50.0929	38.7145	55.8592	Dwarf
Chr2:27697976-27701240	2	27697976	27701240	Rxra	ENSMUSG00000015846	21.62	32.4175	24.1244	36.4089	Dwarf
Chr2:27725759-27729772	2	27725759	27729772	Rxra	ENSMUSG00000015846	65.1937	58.504	60.3687	72.4421	Dwarf
Chr2:27728147-27731831	2	27728147	27731831	Rxra	ENSMUSG00000015846	54.7627	50.831	47.9304	60.3506	Dwarf
Chr2:27731832-27736898	2	27731832	27736898	Rxra	ENSMUSG00000015846	54.1548	48.0371	53.9208	65.6633	Dwarf
Chr2:27745715-27749748	2	27745715	27749748	Rxra	ENSMUSG00000015846	51.0141	54.8448	57.6491	72.7535	Dwarf
Chr2:27763914-27769186	2	27763914	27769186	Rxra	ENSMUSG00000015846	41.7761	41.6169	44.1603	55.1284	Dwarf
Chr2:28609570-28611916	2	28609570	28611916	Gfi1b	ENSMUSG00000026815	80.3415	91.0476	86.263	87.6845	DR
Chr2:28616619-28619356	2	28616619	28619356	Gfi1b	ENSMUSG00000026815	58.37	69.0162	63.9995	76.9253	DR and Dwarf
Chr2:28617942-28620972	2	28617942	28620972	Gfi1b	ENSMUSG00000026815	62.4458	68.7654	64.1225	78.2924	Dwarf
Chr2:28770881-28773879	2	28770881	28773879	Ak8	ENSMUSG00000026807	67.7727	79.1476	70.8262	74.9644	DR
Chr2:29034301-29035910	2	29034301	29035910	1700101E01Rik	ENSMUSG00000079502	47.4205	36.9506	45.5495	49.1631	DR
Chr2:29245088-29247862	2	29245088	29247862	Ntng2	ENSMUSG00000035513	48.7251	65.2992	57.5374	62.2571	DR
Chr2:30173794-30175288	2	30173794	30175288	Endog	ENSMUSG00000015337	71.5385	70.1262	74.5478	87.7093	Dwarf
Chr2:30174741-30176448	2	30174741	30176448	D2Wsu81e	ENSMUSG00000039660	68.6758	67.0349	71.4908	87.3396	Dwarf
Chr2:30180967-30184826	2	30180967	30184826	Ccbl1	ENSMUSG00000039648	73.2637	80.1369	75.3446	88.3286	Dwarf
Chr2:30183371-30186050	2	30183371	30186050	Ccbl1	ENSMUSG00000039648	72.9873	82.3833	78.0889	92.1423	Dwarf
Chr2:30198877-30203716	2	30198877	30203716	Ccbl1	ENSMUSG00000039648	41.3266	44.9053	48.5191	61.0566	Dwarf
Chr2:30201533-30204913	2	30201533	30204913	Ccbl1	ENSMUSG00000039648	37.7833	40.6469	43.3657	69.0989	Dwarf
Chr2:30206122-30209280	2	30206122	30209280	Ccbl1	ENSMUSG00000039648	29.7432	31.6675	38.1222	54.6312	Dwarf
Chr2:30207295-30210372	2	30207295	30210372	Ccbl1	ENSMUSG00000039648	67.6319	69.4175	77.0281	87.1647	Dwarf
Chr2:30210433-30215409	2	30210433	30215409	null		46.7272	58.0992	50.998	64.0642	Dwarf
Chr2:30212460-30216479	2	30212460	30216479	null		55.0986	57.2588	58.0485	69.0021	Dwarf
Chr2:30606262-30607761	2	30606262	30607761	Cstad	ENSMUSG00000047363	67.3476	80.8008	65.4356	74.5245	DR
Chr2:30656386-30658039	2	30656386	30658039	9330198N18Rik	ENSMUSG00000086405	61.6272	67.1846	50.8093	60.9003	Dwarf
Chr2:30691136-30694825	2	30691136	30694825	9330198N18Rik	ENSMUSG00000086405	51.864	57.0048	53.743	63.9132	Dwarf
Chr2:30956793-30959676	2	30956793	30959676	Tor1b	ENSMUSG00000026848	48.921	54.1809	52.7835	63.1315	Dwarf
Chr2:30958521-30961044	2	30958521	30961044	Tor1b	ENSMUSG00000026848	50.6608	48.3738	49.6281	61.2162	Dwarf
Chr2:30964807-30966782	2	30964807	30966782	Tor1a	ENSMUSG00000026849	61.905	63.2078	60.3743	71.3162	Dwarf
Chr2:31472550-31474897	2	31472550	31474897	Ass1	ENSMUSG00000076441	36.2813	37.8492	37.9785	55.1598	Dwarf
Chr2:31473534-31476177	2	31473534	31476177	Ass1	ENSMUSG00000076441	48.5424	48.8942	50.7212	77.5833	Dwarf
Chr2:31475153-31478682	2	31475153	31478682	Ass1	ENSMUSG00000076441	45.6971	35.3649	49.1226	75.3755	Dwarf
Chr2:31476178-31479875	2	31476178	31479875	Ass1	ENSMUSG00000076441	54.6073	50.605	58.9009	81.8095	Dwarf
Chr2:31478743-31480631	2	31478743	31480631	Ass1	ENSMUSG00000076441	77.3573	79.5368	76.1365	92.5785	Dwarf
Chr2:31479876-31482860	2	31479876	31482860	Ass1	ENSMUSG00000076441	77.7102	72.4537	72.011	86.8807	Dwarf
Chr2:31480632-31485062	2	31480632	31485062	Ass1	ENSMUSG00000076441	59.6673	58.3553	58.434	78.1369	Dwarf
Chr2:31482861-31486504	2	31482861	31486504	Ass1	ENSMUSG00000076441	61.9952	62.7952	65.0774	83.0952	Dwarf
Chr2:31485072-31487501	2	31485072	31487501	Ass1	ENSMUSG00000076441	76.0952	68.3513	73.9272	90.7068	Dwarf
Chr2:31486566-31488826	2	31486566	31488826	Ass1	ENSMUSG00000076441	80.5571	71.3775	71.5717	90.2829	Dwarf
Chr2:31487502-31490122	2	31487502	31490122	Ass1	ENSMUSG00000076441	69.6595	66.4595	68.3879	84.6185	Dwarf
Chr2:31488836-31491971	2	31488836	31491971	Ass1	ENSMUSG00000076441	61.9095	63.5667	62.4442	82.6053	Dwarf
Chr2:31490130-31494321	2	31490130	31494321	Ass1	ENSMUSG00000076441	71.5701	68.8357	66.8797	86.5928	Dwarf
Chr2:31492482-31495945	2	31492482	31495945	Ass1	ENSMUSG00000076441	68.8417	65.9571	67.9642	83.3882	Dwarf
Chr2:31494360-31497791	2	31494360	31497791	Ass1	ENSMUSG00000076441	61.9082	62.6524	65.6002	81.3999	Dwarf
Chr2:31495946-31499453	2	31495946	31499453	Ass1	ENSMUSG00000076441	66.2104	70.0405	73.4965	87.6804	Dwarf
Chr2:31497793-31501564	2	31497793	31501564	Ass1	ENSMUSG00000076441	66.7238	68.5746	71.342	90.2889	Dwarf
Chr2:31499486-31503294	2	31499486	31503294	Ass1	ENSMUSG00000076441	64.697	60.3254	62.8518	83.3727	Dwarf
Chr2:31501583-31505272	2	31501583	31505272	Ass1	ENSMUSG00000076441	57.3878	60.2841	58.3338	78.2644	Dwarf
Chr2:31503368-31506606	2	31503368	31506606	Ass1	ENSMUSG00000076441	53.6875	61.2618	58.6395	76.9529	Dwarf
Chr2:31505322-31508668	2	31505322	31508668	Ass1	ENSMUSG00000076441	67.2668	67.5007	66.2204	82.9453	Dwarf
Chr2:31506618-31510174	2	31506618	31510174	Ass1	ENSMUSG00000076441	74.639	70.7222	69.8685	86.7194	Dwarf
Chr2:31508739-31511652	2	31508739	31511652	Ass1	ENSMUSG00000076441	71.836	70.273	72.4206	83.9591	Dwarf
Chr2:31521059-31523711	2	31521059	31523711	Ass1	ENSMUSG00000076441	53.1885	34.5553	47.0368	52.4235	DR
Chr2:31822448-31824351	2	31822448	31824351	Fibcd1	ENSMUSG00000026841	56.0545	45.4095	51.8248	48.2737	DR
Chr2:32252534-32256397	2	32252534	32256397	Pomt1	ENSMUSG00000039254	61.9476	75.1833	82.853	88.1879	DR
Chr2:32407794-32410919	2	32407794	32410919	null		37.1912	52.1129	50.1498	62.0441	DR
Chr2:32411099-32414864	2	32411099	32414864	Slc25a25	ENSMUSG00000026819	63.1874	65.1238	64.8683	76.6053	Dwarf
Chr2:32412142-32416529	2	32412142	32416529	Slc25a25	ENSMUSG00000026819	63.6754	61.7714	59.7983	77.0453	Dwarf
Chr2:32414887-32417818	2	32414887	32417818	Slc25a25	ENSMUSG00000026819	64.7833	50.2429	59.9956	77.351	Dwarf
Chr2:32416534-32419201	2	32416534	32419201	Slc25a25	ENSMUSG00000026819	37.9294	25.0437	38.4125	45.5408	DR
Chr2:32452233-32454985	2	32452233	32454985	Naif1	ENSMUSG00000039164	62.1719	63.5186	66.6971	77.1907	Dwarf
Chr2:32483345-32486404	2	32483345	32486404	null		66.3972	65.8738	68.5501	86.9193	Dwarf
Chr2:32485005-32487171	2	32485005	32487171	null		74.9528	76.2333	75.8542	87.1721	Dwarf
Chr2:32539178-32543324	2	32539178	32543324	Fam102a	ENSMUSG00000039157	62.7595	64.9499	72.492	82.7415	Dwarf
Chr2:32588834-32591522	2	32588834	32591522	St6galnac4	ENSMUSG00000079442	51.2424	57.019	57.0847	69.6229	Dwarf
Chr2:32642767-32646041	2	32642767	32646041	Ak1	ENSMUSG00000026817	77.9184	88.819	75.6303	73.1628	DR
Chr2:32652678-32655427	2	32652678	32655427	Eng	ENSMUSG00000026814	65.0603	77.0136	60.1717	70.1866	DR
Chr2:32962143-32963798	2	32962143	32963798	Rpl12	ENSMUSG00000038900	23.0091	24.7262	23.3191	33.7366	Dwarf
Chr2:33054060-33057822	2	33054060	33057822	Garnl3	ENSMUSG00000038860	67.9338	81.0375	74.3139	75.0038	DR
Chr2:33223942-33225972	2	33223942	33225972	Ralgps1	ENSMUSG00000038831	72.2405	76.6442	76.3633	88.2631	Dwarf
Chr2:34142660-34147494	2	34142660	34147494	null		69.0583	66.3264	59.7207	76.609	Dwarf
Chr2:34145489-34148320	2	34145489	34148320	null		46.9476	44.8437	47.4735	80.4317	Dwarf
Chr2:34147500-34149175	2	34147500	34149175	null		44.6369	45.8334	42.1993	60.2529	Dwarf
Chr2:34645120-34647111	2	34645120	34647111	null		26.2525	41.7022	34.1177	36.0182	DR
Chr2:34773291-34775622	2	34773291	34775622	Hspa5	ENSMUSG00000026864	26.5281	25.4356	36.6065	54.4001	Dwarf
Chr2:34774392-34777997	2	34774392	34777997	Hspa5	ENSMUSG00000026864	36.7167	31.1205	43.2433	59.8368	Dwarf
Chr2:34775623-34779918	2	34775623	34779918	Hspa5	ENSMUSG00000026864	59.0193	59.0829	56.1324	70.3538	Dwarf
Chr2:35157016-35159035	2	35157016	35159035	Cep110	ENSMUSG00000057110	53.8666	49.9261	71.6995	83.6144	Dwarf
Chr2:35157921-35160823	2	35157921	35160823	Cep110	ENSMUSG00000057110	60.9465	59.1238	68.7409	81.3119	Dwarf
Chr2:35170223-35172558	2	35170223	35172558	Cep110	ENSMUSG00000057110	50.3837	44.0011	51.0711	63.0028	Dwarf
Chr2:35493431-35495880	2	35493431	35495880	null		69.2927	82.3344	74.6923	76.3767	DR
Chr2:35495091-35498311	2	35495091	35498311	null		65.4753	80.5103	72.9292	73.5043	DR
Chr2:35731342-35732993	2	35731342	35732993	Dab2ip	ENSMUSG00000026883	81.945	81.2225	74.7702	85.3288	Dwarf
Chr2:36035584-36037514	2	36035584	36037514	Ndufa8	ENSMUSG00000026895	84.2401	73.9786	83.9297	83.7699	DR
Chr2:36156874-36160222	2	36156874	36160222	Mrrf	ENSMUSG00000026887	68.765	68.0899	71.3457	86.3431	Dwarf
Chr2:36159046-36161901	2	36159046	36161901	Mrrf	ENSMUSG00000026887	69.992	70.534	75.1185	86.3048	Dwarf
Chr2:37899568-37904325	2	37899568	37904325	Dennd1a	ENSMUSG00000035392	68.355	73.4137	69.7556	88.8475	Dwarf
Chr2:37903218-37907390	2	37903218	37907390	Dennd1a	ENSMUSG00000035392	69.4557	74.7005	70.9383	87.9716	Dwarf
Chr2:40828064-40841326	2	40828064	40841326	Lrp1b	ENSMUSG00000049252	62.7195	72.8515	71.063	69.9084	DR
Chr2:43556447-43558710	2	43556447	43558710	Kynu	ENSMUSG00000026866	29.1881	25.7008	32.0842	53.161	Dwarf
Chr2:43557921-43561720	2	43557921	43561720	Kynu	ENSMUSG00000026866	45.2302	47.0774	44.4147	62.9535	Dwarf
Chr2:43558973-43563193	2	43558973	43563193	Kynu	ENSMUSG00000026866	71.6661	77.1196	66.3668	80.3098	Dwarf
Chr2:43563663-43568885	2	43563663	43568885	Kynu	ENSMUSG00000026866	71.2655	76.7086	71.8037	87.9212	Dwarf
Chr2:43565697-43571158	2	43565697	43571158	Kynu	ENSMUSG00000026866	73.9408	74.6029	71.9236	87.7017	Dwarf
Chr2:43599373-43602297	2	43599373	43602297	Kynu	ENSMUSG00000026866	70.2332	70.4852	67.9146	79.0569	Dwarf
Chr2:43600635-43604207	2	43600635	43604207	Kynu	ENSMUSG00000026866	70.3346	71.7753	66.8286	83.8812	Dwarf
Chr2:43602298-43606123	2	43602298	43606123	Kynu	ENSMUSG00000026866	80.007	82.4985	75.8766	90.5042	Dwarf
Chr2:43624343-43632354	2	43624343	43632354	Kynu	ENSMUSG00000026866	76.3806	77.5357	73.9147	85.3714	Dwarf
Chr2:43748600-43751336	2	43748600	43751336	Arhgap15	ENSMUSG00000049744	70.5457	75.4003	64.6425	77.8001	Dwarf
Chr2:44304256-44306571	2	44304256	44306571	Arhgap15	ENSMUSG00000049744	57.2981	69.323	62.7437	64.8113	DR
Chr2:49720835-49722476	2	49720835	49722476	Kif5c	ENSMUSG00000026764	64.6171	75.4028	71.2659	68.7962	DR
Chr2:49721662-49723081	2	49721662	49723081	Kif5c	ENSMUSG00000026764	59.6035	72.3458	63.4315	59.327	DR
Chr2:50303967-50306531	2	50303967	50306531	Gm13483	ENSMUSG00000085862	47.8735	48.6045	69.2227	80.7754	Dwarf
Chr2:50489054-50494228	2	50489054	50494228	null		66.7536	62.0849	67.542	78.1821	Dwarf
Chr2:51607075-51610921	2	51607075	51610921	null		73.6672	84.4063	78.401	74.0808	DR
Chr2:51909862-51917291	2	51909862	51917291	null		74.2329	88.4444	83.2717	82.6611	DR
Chr2:52497496-52499801	2	52497496	52499801	Cacnb4	ENSMUSG00000017412	69.4866	67.1667	78.8554	89.0396	Dwarf
Chr2:57208433-57212527	2	57208433	57212527	null		69.3387	76.1205	68.5629	83.0838	Dwarf
Chr2:57210630-57214093	2	57210630	57214093	null		60.0803	69.1762	56.8389	76.5189	Dwarf
Chr2:57237233-57241144	2	57237233	57241144	A930012O16Rik	ENSMUSG00000054181	38.7099	37.7828	43.1273	57.6613	Dwarf
Chr2:57249568-57251798	2	57249568	57251798	Gpd2	ENSMUSG00000026827	68.6149	61.9289	66.4503	78.5262	Dwarf
Chr2:57251298-57253164	2	57251298	57253164	Gpd2	ENSMUSG00000026827	39.5296	29.8418	40.8681	54.3678	Dwarf
Chr2:57251799-57255189	2	57251799	57255189	Gpd2	ENSMUSG00000026827	40.9089	35.789	46.0049	56.7554	Dwarf
Chr2:57253269-57258217	2	57253269	57258217	Gpd2	ENSMUSG00000026827	58.9529	54.6615	60.7805	72.3943	Dwarf
Chr2:58051108-58054839	2	58051108	58054839	Ermn	ENSMUSG00000026830	55.9814	66.2413	64.9587	64.171	DR
Chr2:58742055-58745171	2	58742055	58745171	Upp2	ENSMUSG00000026839	49.3797	51.5193	50.8609	61.9987	Dwarf
Chr2:58753698-58757270	2	58753698	58757270	Upp2	ENSMUSG00000026839	36.4987	42.1835	49.9939	69.7377	Dwarf
Chr2:58755643-58759101	2	58755643	58759101	Upp2	ENSMUSG00000026839	51.1765	51.2909	61.1454	82.7241	Dwarf
Chr2:58757271-58760615	2	58757271	58760615	Upp2	ENSMUSG00000026839	64.8646	55.4485	67.1433	82.4019	Dwarf
Chr2:58759354-58763484	2	58759354	58763484	Upp2	ENSMUSG00000026839	65.5562	60.5236	70.6451	80.7419	Dwarf
Chr2:58763485-58767190	2	58763485	58767190	Upp2	ENSMUSG00000026839	73.0754	71.0581	77.5252	88.6286	Dwarf
Chr2:58764797-58769495	2	58764797	58769495	Upp2	ENSMUSG00000026839	74.5766	74.8898	79.2373	90.5857	Dwarf
Chr2:58772334-58774262	2	58772334	58774262	Upp2	ENSMUSG00000026839	78.1277	81.3024	74.8045	90.3597	Dwarf
Chr2:58774283-58777741	2	58774283	58777741	Upp2	ENSMUSG00000026839	75.5408	76.4954	79.8099	91.4221	Dwarf
Chr2:58775671-58778356	2	58775671	58778356	Upp2	ENSMUSG00000026839	72.5628	74.5892	76.2265	89.8694	Dwarf
Chr2:58781491-58783992	2	58781491	58783992	Upp2	ENSMUSG00000026839	79.0566	79.4066	79.0715	89.9791	Dwarf
Chr2:58782384-58784997	2	58782384	58784997	Upp2	ENSMUSG00000026839	73.6012	75.3951	74.7404	87.0769	Dwarf
Chr2:58783993-58785954	2	58783993	58785954	Upp2	ENSMUSG00000026839	72.0304	75.1892	72.9502	84.3169	Dwarf
Chr2:60270132-60274628	2	60270132	60274628	Cd302	ENSMUSG00000060703	66.4834	73.116	70.6822	81.1193	Dwarf
Chr2:61138655-61140152	2	61138655	61140152	null		39.1394	49.9706	43.0128	37.2294	DR
Chr2:63506443-63511053	2	63506443	63511053	null		72.9706	71.3998	73.9358	83.9556	Dwarf
Chr2:63509226-63514733	2	63509226	63514733	null		71.1174	69.7779	68.6426	82.0994	Dwarf
Chr2:64092787-64095597	2	64092787	64095597	Fign	ENSMUSG00000075324	45.6881	53.8594	60.2122	45.2246	Dwarf
Chr2:64461451-64462495	2	64461451	64462495	null		59.9612	67.0444	56.051	66.418	Dwarf
Chr2:65130268-65133814	2	65130268	65133814	Cobll1	ENSMUSG00000034903	76.3766	80.5933	82.8281	93.4482	Dwarf
Chr2:65266322-65270943	2	65266322	65270943	null		68.8385	70.706	71.0877	81.7811	Dwarf
Chr2:65267976-65272775	2	65267976	65272775	null		70.3387	72.5279	70.5619	83.3378	Dwarf
Chr2:65818179-65818881	2	65818179	65818881	null		59.366	55.5606	42.4443	58.9768	Dwarf
Chr2:66086773-66092845	2	66086773	66092845	Galnt3	ENSMUSG00000026994escription=UDP-N-acetyl-alpha-D-galactosamine:polypeptideN-acetylgalactosaminyltransferase 3 [Source:MGISymbol;Acc:MGI:894695]	57.7019	69.944	63.0304	62.6503	DR
Chr2:66091587-66094865	2	66091587	66094865	Galnt3	ENSMUSG00000026994escription=UDP-N-acetyl-alpha-D-galactosamine:polypeptideN-acetylgalactosaminyltransferase 3 [Source:MGISymbol;Acc:MGI:894695]	59.5516	73.179	67.1649	67.2564	DR
Chr2:67155434-67160005	2	67155434	67160005	Gm13598	ENSMUSG00000086908	76.5297	86.7081	80.0237	82.5101	DR
Chr2:67968445-67973284	2	67968445	67973284	null		47.752	44.7904	44.7031	62.5243	Dwarf
Chr2:67971563-67976705	2	67971563	67976705	null		58.7077	57.6967	57.9351	73.8683	Dwarf
Chr2:68436069-68440762	2	68436069	68440762	Stk39	ENSMUSG00000027030	56.3952	67.428	51.8873	47.6586	DR
Chr2:69138467-69141081	2	69138467	69141081	Nostrin	ENSMUSG00000034738	57.1392	59.7819	56.5673	73.1703	Dwarf
Chr2:70036872-70040195	2	70036872	70040195	Gm13631	ENSMUSG00000086132	59.3454	71.9443	64.4916	63.0616	DR
Chr2:70645267-70648349	2	70645267	70648349	null		65.3204	68.5175	64.768	78.74	Dwarf
Chr2:70646943-70649874	2	70646943	70649874	null		52.2042	53.6112	55.3171	71.5308	Dwarf
Chr2:70670702-70675150	2	70670702	70675150	Gorasp2	ENSMUSG00000014959	46.7215	50.2102	50.0607	60.797	Dwarf
Chr2:70673272-70677121	2	70673272	70677121	Gorasp2	ENSMUSG00000014959	59.7379	57.1197	60.5137	72.1859	Dwarf
Chr2:71719714-71725044	2	71719714	71725044	Gm1631	ENSMUSG00000064263	54.8623	65.8262	66.8689	66.6663	DR
Chr2:72116834-72119259	2	72116834	72119259	Rapgef4	ENSMUSG00000049044	71.6874	82.9018	75.7478	77.5398	DR
Chr2:72142015-72144093	2	72142015	72144093	Rapgef4	ENSMUSG00000049044	70.9379	67.4917	68.8106	81.5318	Dwarf
Chr2:72143504-72145306	2	72143504	72145306	Rapgef4	ENSMUSG00000049044	67.0329	67.5652	72.2454	82.5096	Dwarf
Chr2:72147929-72150484	2	72147929	72150484	Rapgef4	ENSMUSG00000049044	65.3918	60.8538	51.4991	64.3185	Dwarf
Chr2:72150485-72154371	2	72150485	72154371	Rapgef4	ENSMUSG00000049044	69.5995	73.8469	64.1217	79.0438	Dwarf
Chr2:72175270-72178242	2	72175270	72178242	Rapgef4	ENSMUSG00000049044	45.6463	45.5267	29.8547	48.5504	Dwarf
Chr2:72176092-72178854	2	72176092	72178854	Rapgef4	ENSMUSG00000049044	69.7138	64.6744	60.5775	74.7248	Dwarf
Chr2:72179916-72183502	2	72179916	72183502	Rapgef4	ENSMUSG00000049044	40.0177	24.9797	38.3711	56.3918	Dwarf
Chr2:72181514-72186319	2	72181514	72186319	Rapgef4	ENSMUSG00000049044	52.6313	41.7544	47.572	77.3518	Dwarf
Chr2:72740539-72742777	2	72740539	72742777	null		58.4536	58.2968	59.3973	73.7342	Dwarf
Chr2:72742056-72744297	2	72742056	72744297	6430710C18Rik	ENSMUSG00000085427	77.6651	79.5845	78.3403	89.8451	Dwarf
Chr2:74727704-74729340	2	74727704	74729340	Hoxd3	ENSMUSG00000079277	25.755	10.5857	16.7608	13.3567	DR
Chr2:74964237-74966211	2	74964237	74966211	null		34.4056	45.5132	37.4009	38.3684	DR
Chr2:75070477-75072745	2	75070477	75072745	null		77.9311	76.4872	68.0898	79.4854	Dwarf
Chr2:75071964-75073878	2	75071964	75073878	null		75.145	72.3505	60.4797	73.0642	Dwarf
Chr2:75423495-75425046	2	75423495	75425046	null		61.8326	74.1807	70.0335	69.173	DR
Chr2:76969251-76970781	2	76969251	76970781	Ttn	ENSMUSG00000051747	50.4742	63.381	44.7601	47.5294	DR
Chr2:77064603-77066530	2	77064603	77066530	Ccdc141	ENSMUSG00000044033	71.0725	70.0532	68.3467	80.4547	Dwarf
Chr2:77501986-77504027	2	77501986	77504027	Zfp385b	ENSMUSG00000027016	59.5099	55.5602	52.6052	67.2403	Dwarf
Chr2:77506621-77509391	2	77506621	77509391	Zfp385b	ENSMUSG00000027016	48.1355	40.1431	51.4917	67.9485	Dwarf
Chr2:77507893-77511300	2	77507893	77511300	Zfp385b	ENSMUSG00000027016	71.4062	70.6062	73.257	84.3166	Dwarf
Chr2:78237699-78241804	2	78237699	78241804	Gm14461	ENSMUSG00000054510	66.0626	76.2516	70.3076	73.174	DR
Chr2:79535662-79538386	2	79535662	79538386	null		84.0853	72.319	67.8942	75.1758	DR
Chr2:80797788-80800237	2	80797788	80800237	null		71.101	69.1133	74.3636	85.1281	Dwarf
Chr2:82387801-82394875	2	82387801	82394875	A130030D18Rik	ENSMUSG00000087061	73.8386	79.2005	73.7953	84.4372	Dwarf
Chr2:84380768-84388256	2	84380768	84388256	Calcrl	ENSMUSG00000059588	61.3432	75.1623	56.2744	53.1009	DR
Chr2:84386984-84392613	2	84386984	84392613	Calcrl	ENSMUSG00000059588	66.0589	77.4878	60.9334	63.7153	DR
Chr2:84556889-84561017	2	84556889	84561017	null		72.7828	66.7094	68.7153	80.8948	Dwarf
Chr2:84724032-84727109	2	84724032	84727109	Clp1	ENSMUSG00000027079	41.6406	38.4468	43.1916	56.2922	Dwarf
Chr2:84794745-84798243	2	84794745	84798243	Ube2l6	ENSMUSG00000027078	63.9656	59.7088	52.4161	62.9792	Dwarf
Chr2:85062022-85063878	2	85062022	85063878	Tnks1bp1	ENSMUSG00000033955	69.6925	73.3532	81.2754	93.7761	Dwarf
Chr2:85064855-85067745	2	85064855	85067745	Tnks1bp1	ENSMUSG00000033955	66.5731	61.3738	71.4913	88.899	Dwarf
Chr2:85066700-85069506	2	85066700	85069506	Tnks1bp1	ENSMUSG00000033955	78.0867	68.9833	77.5286	89.3097	Dwarf
Chr2:85382468-85389977	2	85382468	85389977	null		72.7582	71.9152	66.7412	78.3778	Dwarf
Chr2:85390167-85396662	2	85390167	85396662	null		73.5226	78.9435	69.0238	79.317	Dwarf
Chr2:85393419-85399794	2	85393419	85399794	Olfr992	ENSMUSG00000075221	69.3793	72.0932	60.7278	74.7214	Dwarf
Chr2:85483493-85490118	2	85483493	85490118	4833423E24Rik	ENSMUSG00000075217	75.7091	80.531	69.1882	79.6762	Dwarf
Chr2:85956620-85959531	2	85956620	85959531	null		72.8891	80.7065	73.4392	85.9701	Dwarf
Chr2:86079693-86087606	2	86079693	86087606	Olfr1037	ENSMUSG00000075205	81.8716	82.3449	76.4704	87.0059	Dwarf
Chr2:88995980-89004001	2	88995980	89004001	Olfr1215	ENSMUSG00000075108	64.3949	65.7607	61.7895	73.6438	Dwarf
Chr2:90475032-90477828	2	90475032	90477828	Ptprj	ENSMUSG00000025314	45.7263	51.5222	47.8777	62.6931	Dwarf
Chr2:90476581-90478542	2	90476581	90478542	Ptprj	ENSMUSG00000025314	64.8794	63.0634	64.0432	76.2776	Dwarf
Chr2:90500142-90505079	2	90500142	90505079	Ptprj	ENSMUSG00000025314	60.3805	57.5991	54.7126	64.9869	Dwarf
Chr2:90560554-90563773	2	90560554	90563773	Ptprj	ENSMUSG00000025314	59.8008	59.5963	55.3779	67.571	Dwarf
Chr2:91079595-91083586	2	91079595	91083586	Sfpi1	ENSMUSG00000002111	76.1925	87.4134	75.1548	85.404	DR and Dwarf
Chr2:91081332-91085193	2	91081332	91085193	Sfpi1	ENSMUSG00000002111	81.3131	91.2827	75.9301	86.1934	Dwarf
Chr2:91507029-91510888	2	91507029	91510888	Lrp4	ENSMUSG00000027253	77.7163	88.4557	80.9272	88.1552	DR
Chr2:91630392-91632367	2	91630392	91632367	F2	ENSMUSG00000027249	66.7509	60.7089	63.8853	76.208	Dwarf
Chr2:91633876-91636383	2	91633876	91636383	F2	ENSMUSG00000027249	34.2828	21.4687	35.8778	38.91	DR
Chr2:92197674-92199861	2	92197674	92199861	Phf21a	ENSMUSG00000058318	58.3032	68.7015	57.8882	63.7595	DR
Chr2:93415658-93421130	2	93415658	93421130	Gm13807	ENSMUSG00000085852	74.701	71.0984	72.3675	82.5803	Dwarf
Chr2:97532966-97540025	2	97532966	97540025	Lrrc4c	ENSMUSG00000050587	57.9771	61.0232	55.0342	68.1633	Dwarf
Chr2:100915720-100923139	2	100915720	100923139	null		65.6386	76.4685	70.1362	73.9954	DR
Chr2:101455775-101458922	2	101455775	101458922	null		63.8199	75.2863	70.3173	68.6019	DR
Chr2:101457724-101461329	2	101457724	101461329	null		66.0807	79.1778	70.5058	71.5892	DR
Chr2:102131268-102133541	2	102131268	102133541	Ldlrad3	ENSMUSG00000048058	64.2101	53.7008	59.7866	59.9207	DR
Chr2:102202326-102205953	2	102202326	102205953	null		58.096	63.8393	60.2274	71.5297	Dwarf
Chr2:102597250-102600863	2	102597250	102600863	Pamr1	ENSMUSG00000027188	62.2713	72.7968	64.4503	68.4893	DR
Chr2:102674244-102677202	2	102674244	102677202	Slc1a2	ENSMUSG00000005089	71.0611	85.0355	83.9491	82.8465	DR
Chr2:103053742-103056570	2	103053742	103056570	Pdhx	ENSMUSG00000010914	78.7126	78.0248	78.0631	88.9835	Dwarf
Chr2:103206103-103209692	2	103206103	103209692	Gm13869	ENSMUSG00000086957	62.193	71.3494	63.0531	81.0037	Dwarf
Chr2:103208126-103211910	2	103208126	103211910	Gm13869	ENSMUSG00000086957	65.3414	76.5371	67.8469	81.1879	Dwarf
Chr2:103449632-103453336	2	103449632	103453336	Elf5	ENSMUSG00000027186	59.3835	49.2961	53.2291	58.319	DR
Chr2:103456362-103459099	2	103456362	103459099	Cat	ENSMUSG00000027187	54.7493	53.4768	58.7146	75.7966	Dwarf
Chr2:103457339-103463161	2	103457339	103463161	Cat	ENSMUSG00000027187	49.5666	52.4641	53.6154	69.7334	Dwarf
Chr2:103459895-103463895	2	103459895	103463895	Cat	ENSMUSG00000027187	53.8484	64.4526	61.8058	76.418	DR and Dwarf
Chr2:103463195-103466212	2	103463195	103466212	Cat	ENSMUSG00000027187	52.8587	56.5624	56.8541	78.0839	Dwarf
Chr2:103463951-103467537	2	103463951	103467537	Cat	ENSMUSG00000027187	35.2762	32.7692	40.2069	52.6886	Dwarf
Chr2:103471177-103474503	2	103471177	103474503	Cat	ENSMUSG00000027187	79.2628	77.4359	72.997	86.2572	Dwarf
Chr2:103473042-103477150	2	103473042	103477150	Cat	ENSMUSG00000027187	65.5297	64.0807	64.8484	81.1026	Dwarf
Chr2:103580966-103583582	2	103580966	103583582	Abtb2	ENSMUSG00000032724	43.5502	48.9921	41.4222	58.3826	Dwarf
Chr2:103581770-103587289	2	103581770	103587289	Abtb2	ENSMUSG00000032724	54.3013	53.3725	45.7441	57.9412	Dwarf
Chr2:103587345-103590008	2	103587345	103590008	Abtb2	ENSMUSG00000032724	55.9536	54.7615	56.5268	67.6355	Dwarf
Chr2:103673181-103676189	2	103673181	103676189	Abtb2	ENSMUSG00000032724	73.6673	72.8965	70.7587	81.2575	Dwarf
Chr2:103702282-103704651	2	103702282	103704651	Abtb2	ENSMUSG00000032724	60.9395	63.2409	66.0531	76.1374	Dwarf
Chr2:103786658-103793607	2	103786658	103793607	Caprin1	ENSMUSG00000027184	64.9693	68.3727	66.406	79.0396	Dwarf
Chr2:103790545-103795949	2	103790545	103795949	Caprin1	ENSMUSG00000027184	48.0855	55.3937	54.2615	65.1817	Dwarf
Chr2:105214752-105225000	2	105214752	105225000	0610012H03Rik	ENSMUSG00000055312	45.3326	59.1095	63.3484	68.073	DR
Chr2:105222626-105232070	2	105222626	105232070	0610012H03Rik	ENSMUSG00000055312	48.3589	60.4579	61.3055	68.1955	DR
Chr2:105356887-105365471	2	105356887	105365471	0610012H03Rik	ENSMUSG00000055312	75.4575	87.5143	70.8674	74.7999	DR
Chr2:108467052-108479454	2	108467052	108479454	null		64.7498	76.8737	71.0101	78.107	DR
Chr2:109957277-109961196	2	109957277	109961196	Lgr4	ENSMUSG00000050199	58.4839	54.2565	58.3954	72.154	Dwarf
Chr2:109959697-109964910	2	109959697	109964910	Lgr4	ENSMUSG00000050199	58.9452	53.3159	59.1766	75.6509	Dwarf
Chr2:111244066-111257852	2	111244066	111257852	Gm13962	ENSMUSG00000084933	69.7669	82.0046	75.1667	76.5595	DR
Chr2:111945947-111960524	2	111945947	111960524	Olfr1308	ENSMUSG00000074952	63.5573	74.2223	58.1191	63.4324	DR
Chr2:114050453-114055345	2	114050453	114055345	A530058N18Rik	ENSMUSG00000092201	65.4489	76.8935	67.2634	74.501	DR
Chr2:115857773-115859086	2	115857773	115859086	null		43.5312	30.0575	32.4345	28.9899	DR
Chr2:116581982-116586115	2	116581982	116586115	null		61.0343	72.6352	65.0346	66.6652	DR
Chr2:117017599-117021957	2	117017599	117021957	null		62.0269	72.775	64.4075	66.4001	DR
Chr2:117424439-117428728	2	117424439	117428728	null		74.6861	85.4343	82.5393	80.0932	DR
Chr2:117427081-117429815	2	117427081	117429815	null		69.1397	81.117	79.1319	79.1221	DR
Chr2:119755186-119763572	2	119755186	119763572	Ltk	ENSMUSG00000027297	57.7784	58.2862	49.0262	62.1255	Dwarf
Chr2:121412041-121417077	2	121412041	121417077	Catsper2	ENSMUSG00000033486	49.7002	55.7781	53.9175	65.63	Dwarf
Chr2:121415341-121421000	2	121415341	121421000	Pdia3	ENSMUSG00000027248	53.3464	62.4751	58.6302	72.0862	Dwarf
Chr2:126551551-126561876	2	126551551	126561876	Slc27a2	ENSMUSG00000027359	50.4018	37.5952	39.8098	46.8028	DR
Chr2:126557893-126564095	2	126557893	126564095	Slc27a2	ENSMUSG00000027359	48.4476	41.2908	46.0539	59.016	Dwarf
Chr2:127124853-127132409	2	127124853	127132409	Ncaph	ENSMUSG00000034906	79.4603	89.8788	84.5396	87.7736	DR
Chr2:127531425-127538330	2	127531425	127538330	Prom2	ENSMUSG00000027376	77.25	87.35	77.4918	75.8936	DR
Chr2:128465714-128474031	2	128465714	128474031	null		62.0687	69.759	69.1369	85.7698	Dwarf
Chr2:128471488-128487204	2	128471488	128487204	null		64.968	74.719	72.3448	88.9234	Dwarf
Chr2:130449508-130453458	2	130449508	130453458	Ptpra	ENSMUSG00000027303	47.0394	46.4199	37.0106	51.4781	Dwarf
Chr2:130489314-130491966	2	130489314	130491966	Ptpra	ENSMUSG00000027303	72.3191	71.2868	66.064	76.6786	Dwarf
Chr2:130634720-130636996	2	130634720	130636996	Prosapip1	ENSMUSG00000037703	78.0222	90.0286	58.741	73.2234	DR
Chr2:130817689-130820719	2	130817689	130820719	4930402H24Rik	ENSMUSG00000027309	64.4629	63.5818	68.2591	85.1277	Dwarf
Chr2:130819151-130822339	2	130819151	130822339	4930402H24Rik	ENSMUSG00000027309	72.2907	72.3857	74.5303	88.1464	Dwarf
Chr2:131162752-131166112	2	131162752	131166112	Gm14232	ENSMUSG00000087405	69.5521	73.7099	73.0855	87.1375	Dwarf
Chr2:131164063-131168252	2	131164063	131168252	Gm14232	ENSMUSG00000087405	74.0692	83.3472	75.1871	87.0199	Dwarf
Chr2:132132845-132135408	2	132132845	132135408	Slc23a2	ENSMUSG00000027340	69.2237	68.0308	65.7161	79.2936	Dwarf
Chr2:132445058-132448813	2	132445058	132448813	4921508D12Rik	ENSMUSG00000027345	60.3616	74.0279	63.1449	65.2736	DR
Chr2:132589942-132596240	2	132589942	132596240	AU019990	ENSMUSG00000074783	68.9235	69.2524	66.8841	77.1494	Dwarf
Chr2:132593608-132600332	2	132593608	132600332	AU019990	ENSMUSG00000074783	63.5807	63.6426	64.099	78.6836	Dwarf
Chr2:132635480-132639511	2	132635480	132639511	AU019990	ENSMUSG00000074783	64.1898	64.9164	68.8646	82.0983	Dwarf
Chr2:132638032-132641048	2	132638032	132641048	AU019990	ENSMUSG00000074783	64.6921	60.4132	64.4672	76.4116	Dwarf
Chr2:134537394-134540776	2	134537394	134540776	Hao1	ENSMUSG00000027261	80.8253	80.994	72.4073	84.2354	Dwarf
Chr2:134543463-134545676	2	134543463	134545676	Hao1	ENSMUSG00000027261	52.3042	54.0087	34.374	55.0608	Dwarf
Chr2:134544974-134547499	2	134544974	134547499	Hao1	ENSMUSG00000027261	63.8948	70.5252	44.3957	75.1516	Dwarf
Chr2:134545677-134549868	2	134545677	134549868	Hao1	ENSMUSG00000027261	55.9798	54.7422	47.455	70.9088	Dwarf
Chr2:134548093-134553315	2	134548093	134553315	Hao1	ENSMUSG00000027261	41.3459	36.7951	35.6956	49.7318	Dwarf
Chr2:134831963-134834365	2	134831963	134834365	Plcb1	ENSMUSG00000051177	87.7096	83.5748	80.4946	90.8857	Dwarf
Chr2:141997343-141999742	2	141997343	141999742	Macrod2	ENSMUSG00000068205	56.2813	57.9846	56.3881	69.8982	Dwarf
Chr2:142057866-142060694	2	142057866	142060694	Macrod2	ENSMUSG00000068205	64.3891	76.5884	68.8591	66.7867	DR
Chr2:143664473-143669140	2	143664473	143669140	Pcsk2	ENSMUSG00000027419	77.5997	66.7496	75	73.4344	DR
Chr2:143873190-143878703	2	143873190	143878703	null		70.7081	69.8483	56.8729	73.2236	Dwarf
Chr2:143876909-143881103	2	143876909	143881103	null		71.9251	72.5897	55.319	69.5015	Dwarf
Chr2:144244713-144248054	2	144244713	144248054	4930444E06Rik	ENSMUSG00000085127	65.8819	61.9939	60.2839	72.9845	Dwarf
Chr2:145784577-145786928	2	145784577	145786928	Rin2	ENSMUSG00000001768	66.8901	74.5635	35.6168	21.7629	Dwarf
Chr2:145950774-145959096	2	145950774	145959096	4930529M08Rik	ENSMUSG00000037143	69.2346	81.3901	75.3782	77.3176	DR
Chr2:147982755-147987191	2	147982755	147987191	9030622O22Rik	ENSMUSG00000086141	63.5349	67.4196	44.1815	59.1645	Dwarf
Chr2:147985082-147990864	2	147985082	147990864	9030622O22Rik	ENSMUSG00000086141	68.4869	77.3936	60.8809	73.5239	Dwarf
Chr2:148035073-148038532	2	148035073	148038532	9030622O22Rik	ENSMUSG00000086141	31.4212	30.1611	25.6504	36.7412	Dwarf
Chr2:148040817-148044344	2	148040817	148044344	Foxa2	ENSMUSG00000037025	11.9837	11.496	14.1559	39.3885	Dwarf
Chr2:148042644-148044874	2	148042644	148044874	Foxa2	ENSMUSG00000037025	6.98434	5.35714	9.83791	30.3715	Dwarf
Chr2:150539930-150549128	2	150539930	150549128	null		67.5962	69.6357	65.2442	76.4315	Dwarf
Chr2:150688252-150689781	2	150688252	150689781	Vsx1	ENSMUSG00000033080	26.8008	15.8913	17.8524	18.5636	DR
Chr2:150688937-150690318	2	150688937	150690318	Vsx1	ENSMUSG00000033080	39.667	24.8476	29.3566	28.952	DR
Chr2:150900680-150903832	2	150900680	150903832	Abhd12	ENSMUSG00000032046	53.8899	54.7878	57.053	67.9519	Dwarf
Chr2:151909433-151911951	2	151909433	151911951	Angpt4	ENSMUSG00000027460	76.1535	87.0566	80.4628	83.5601	DR
Chr2:151937306-151939848	2	151937306	151939848	Angpt4	ENSMUSG00000027460	65.0226	65.3895	65.933	77.5662	Dwarf
Chr2:152827838-152830405	2	152827838	152830405	Bcl2l1	ENSMUSG00000007659	6.99452	18.9921	12.7559	14.8546	DR
Chr2:152829597-152831758	2	152829597	152831758	Bcl2l1	ENSMUSG00000007659	1.00794	13.0571	4.95322	8.66749	DR
Chr2:153060864-153067291	2	153060864	153067291	BC020535	ENSMUSG00000027474	72.0878	82.4508	80.1471	80.595	DR
Chr2:153595624-153601862	2	153595624	153601862	null		51.9142	45.9521	53.6365	66.0422	Dwarf
Chr2:153600130-153605539	2	153600130	153605539	null		60.9368	51.659	57.8964	70.6039	Dwarf
Chr2:153605563-153608566	2	153605563	153608566	null		54.555	52.8746	55.868	67.5207	Dwarf
Chr2:153607394-153611266	2	153607394	153611266	null		40.6759	41.5921	39.908	50.0196	Dwarf
Chr2:153901001-153906453	2	153901001	153906453	Bpifb6	ENSMUSG00000068009	65.5145	78.0864	74.4547	77.5471	DR
Chr2:155061647-155071152	2	155061647	155071152	Ahcy	ENSMUSG00000027597	68.7127	60.2543	69.2222	80.6021	Dwarf
Chr2:155378838-155386548	2	155378838	155386548	Trp53inp2	ENSMUSG00000038375	29.1769	29.1561	29.2924	43.7672	Dwarf
Chr2:155382419-155390951	2	155382419	155390951	Trp53inp2	ENSMUSG00000038375	53.0336	54.4966	52.002	67.1208	Dwarf
Chr2:155673779-155679588	2	155673779	155679588	Trpc4ap	ENSMUSG00000038324	73.526	72.3653	71.5718	82.138	Dwarf
Chr2:156308023-156311545	2	156308023	156311545	Phf20	ENSMUSG00000038116	62.6646	74.0952	71.0567	72.7474	DR
Chr2:156694740-156697057	2	156694740	156697057	Dlgap4	ENSMUSG00000061689	71.5412	83.3897	77.3618	73.9621	DR
Chr2:156695626-156697937	2	156695626	156697937	Dlgap4	ENSMUSG00000061689	70.1391	81.0831	80.3773	77.5219	DR
Chr2:156722640-156726471	2	156722640	156726471	Dlgap4	ENSMUSG00000061689	72.5715	84.419	76.6648	75.4902	DR
Chr2:157352104-157355163	2	157352104	157355163	null		74.3404	74.8945	77.0335	89.1782	Dwarf
Chr2:157817058-157819248	2	157817058	157819248	Ctnnbl1	ENSMUSG00000027649	42.6468	50.3171	55.7035	81.3838	Dwarf
Chr2:157818088-157819805	2	157818088	157819805	Ctnnbl1	ENSMUSG00000027649	56.2393	65.1802	70.7871	91.6448	Dwarf
Chr2:157827512-157831477	2	157827512	157831477	Ctnnbl1	ENSMUSG00000027649	60.871	56.1347	56.984	67.4297	Dwarf
Chr2:157830480-157833776	2	157830480	157833776	Ctnnbl1	ENSMUSG00000027649	57.3279	52.367	54.0264	67.7261	Dwarf
Chr2:157831510-157836060	2	157831510	157836060	Ctnnbl1	ENSMUSG00000027649	79.2228	79.4386	74.9547	85.1315	Dwarf
Chr2:157871654-157876259	2	157871654	157876259	Ctnnbl1	ENSMUSG00000027649	64.7606	68.963	74.1994	89.1184	Dwarf
Chr2:157897931-157901540	2	157897931	157901540	null		68.7188	80.6017	79.6661	79.5365	DR
Chr2:157900651-157904031	2	157900651	157904031	null		72.7164	83.9819	81.3135	83.0225	DR
Chr2:158179470-158182079	2	158179470	158182079	D630003M21Rik	ENSMUSG00000037813	64.0686	74.2703	67.1202	66.9565	DR
Chr2:158859304-158861573	2	158859304	158861573	Dhx35	ENSMUSG00000027655	70.7146	77.9593	74.3286	84.5183	Dwarf
Chr2:159004309-159006961	2	159004309	159006961	null		64.5534	77.0356	72.0476	72.3529	DR
Chr2:160228918-160231223	2	160228918	160231223	null		67.2609	74.2389	73.3879	84.0456	Dwarf
Chr2:160230129-160232729	2	160230129	160232729	null		59.1893	68.8315	67.4831	80.7314	Dwarf
Chr2:160244593-160247634	2	160244593	160247634	null		66.819	70.1781	57.7771	77.4307	Dwarf
Chr2:160245487-160248602	2	160245487	160248602	null		47.7709	42.6924	52.7321	85.3793	Dwarf
Chr2:160247635-160250801	2	160247635	160250801	null		33.4846	26.0254	42.0156	66.6175	Dwarf
Chr2:160361974-160364145	2	160361974	160364145	Mafb	ENSMUSG00000074622	59.6817	67.1937	61.3757	79.6927	Dwarf
Chr2:160363341-160364923	2	160363341	160364923	Mafb	ENSMUSG00000074622	37.2474	39.6894	36.4937	63.8407	Dwarf
Chr2:160364205-160365950	2	160364205	160365950	Mafb	ENSMUSG00000074622	14.1857	14.6674	12.9812	29.1199	Dwarf
Chr2:160737842-160741209	2	160737842	160741209	Plcg1	ENSMUSG00000016933	54.169	58.7238	53.4397	68.8906	Dwarf
Chr2:160740341-160743890	2	160740341	160743890	Plcg1	ENSMUSG00000016933	55.5233	56.8892	51.2193	66.3082	Dwarf
Chr2:161657457-161661808	2	161657457	161661808	Ptprt	ENSMUSG00000053141	56.072	66.9997	60.025	63.0435	DR
Chr2:162102080-162124965	2	162102080	162124965	Ptprt	ENSMUSG00000053141	76.0974	87.0111	82.4186	82.9589	DR
Chr2:162120214-162129703	2	162120214	162129703	Ptprt	ENSMUSG00000053141	71.4521	84.3949	79.7513	78.9544	DR
Chr2:162933867-162934838	2	162933867	162934838	Srsf6	ENSMUSG00000016921	66.8965	66.8763	67.9973	82.1427	Dwarf
Chr2:162934447-162937502	2	162934447	162937502	Srsf6	ENSMUSG00000016921	55.6015	50.882	55.4496	72.232	Dwarf
Chr2:162946510-162948092	2	162946510	162948092	L3mbtl1	ENSMUSG00000035576	77.5004	66.1421	74.1437	78.0453	DR
Chr2:162947561-162948903	2	162947561	162948903	L3mbtl1	ENSMUSG00000035576	73.8087	57.9135	67.7355	75.6244	DR
Chr2:163093969-163095025	2	163093969	163095025	AL591584.1	ENSMUSG00000096635	58.7263	50.5697	76.0197	91.3249	Dwarf
Chr2:163094476-163096700	2	163094476	163096700	AL591584.1	ENSMUSG00000096635	48.5314	41.762	60.4909	72.9451	Dwarf
Chr2:163342286-163345170	2	163342286	163345170	Jph2	ENSMUSG00000017817	73.8567	85.1671	82.1722	84.7033	DR
Chr2:163550257-163555130	2	163550257	163555130	Hnf4a	ENSMUSG00000017950	46.9636	40.1762	46.4018	60.295	Dwarf
Chr2:163556066-163559089	2	163556066	163559089	Hnf4a	ENSMUSG00000017950	56.1947	57.2407	57.4797	73.581	Dwarf
Chr2:163557706-163560589	2	163557706	163560589	Hnf4a	ENSMUSG00000017950	44.2503	42.5222	51.0343	67.5	Dwarf
Chr2:163563075-163564997	2	163563075	163564997	Hnf4a	ENSMUSG00000017950	53.6993	47.3429	51.9739	62.9355	Dwarf
Chr2:163566682-163569879	2	163566682	163569879	Hnf4a	ENSMUSG00000017950	67.0774	66.4028	61.3711	71.4211	Dwarf
Chr2:163571203-163573532	2	163571203	163573532	Hnf4a	ENSMUSG00000017950	64.5647	66.6024	65.6879	76.5949	Dwarf
Chr2:163638382-163641148	2	163638382	163641148	Serinc3	ENSMUSG00000017707	61.4965	68.9766	60.3596	74.4948	Dwarf
Chr2:163639958-163642468	2	163639958	163642468	Serinc3	ENSMUSG00000017707	59.43	72.6054	62.3676	75.6914	DR and Dwarf
Chr2:163641188-163643182	2	163641188	163643182	Serinc3	ENSMUSG00000017707	53.0102	66.9445	44.4712	65.8469	Dwarf
Chr2:163642469-163644536	2	163642469	163644536	Serinc3	ENSMUSG00000017707	30.5622	37.6444	21.9104	39.31	Dwarf
Chr2:164083411-164085017	2	164083411	164085017	Stk4	ENSMUSG00000018209	84.9546	89.6257	76.7266	87.013	Dwarf
Chr2:164084052-164085602	2	164084052	164085602	Stk4	ENSMUSG00000018209	85.3141	89.1622	75.8688	88.3093	Dwarf
Chr2:164392331-164394517	2	164392331	164394517	Matn4	ENSMUSG00000016995	66.992	78.3788	79.7583	81.7554	DR
Chr2:164420407-164422771	2	164420407	164422771	Sdc4	ENSMUSG00000017009	38.8758	29.5005	40.0526	55.4868	Dwarf
Chr2:164421839-164423484	2	164421839	164423484	Sdc4	ENSMUSG00000017009	28.2714	19.8048	25.557	49.3655	Dwarf
Chr2:164422780-164424621	2	164422780	164424621	Sdc4	ENSMUSG00000017009	35.4308	40.2929	38.076	59.445	Dwarf
Chr2:164423496-164425372	2	164423496	164425372	Sdc4	ENSMUSG00000017009	61.2475	60.7849	60.8217	79.4048	Dwarf
Chr2:164424661-164426685	2	164424661	164426685	Sdc4	ENSMUSG00000017009	75.45	71.021	66.9712	80.5934	Dwarf
Chr2:164429946-164431647	2	164429946	164431647	Sdc4	ENSMUSG00000017009	48.5476	38.3492	45.6297	62.4282	Dwarf
Chr2:164438500-164441417	2	164438500	164441417	Sdc4	ENSMUSG00000017009	19.979	20.4803	26.8745	47.5642	Dwarf
Chr2:164440168-164442353	2	164440168	164442353	Sdc4	ENSMUSG00000017009	18.1885	16.1208	18.0981	29.0377	Dwarf
Chr2:164445532-164449692	2	164445532	164449692	Sdc4	ENSMUSG00000017009	66.3776	58.8179	62.3363	72.6392	Dwarf
Chr2:164551674-164560925	2	164551674	164560925	Gm14317	ENSMUSG00000086179	83.9867	72.5087	81.9397	78.1909	DR
Chr2:164589192-164591122	2	164589192	164591122	Spinlw1	ENSMUSG00000017733	75.7805	71.5075	79.5287	69.0806	Dwarf
Chr2:164786446-164788765	2	164786446	164788765	Snx21	ENSMUSG00000050373	50.7796	62.3143	52.5748	57.6061	DR
Chr2:164791057-164794470	2	164791057	164794470	Snx21	ENSMUSG00000050373	60.5949	58.3087	65.512	79.0178	Dwarf
Chr2:164948867-164951806	2	164948867	164951806	Mmp9	ENSMUSG00000017737	43.3667	32.6429	33.7518	34.4412	DR
Chr2:165318796-165320940	2	165318796	165320940	Elmo2	ENSMUSG00000017670	68.5643	80.3752	72.343	73.6447	DR
Chr2:165396409-165398785	2	165396409	165398785	Ocstamp	ENSMUSG00000027670	51.7191	51.0659	45.4177	62.6642	Dwarf
Chr2:165397390-165399428	2	165397390	165399428	Ocstamp	ENSMUSG00000027670	68.7333	67.2857	62.8581	77.5879	Dwarf
Chr2:165469647-165472309	2	165469647	165472309	Slc13a3	ENSMUSG00000018459	57.2816	56.4881	49.5206	59.8635	Dwarf
Chr2:165878866-165882019	2	165878866	165882019	Zmynd8	ENSMUSG00000039671	51.7684	41.2524	46.6645	42.6501	DR
Chr2:165919659-165927725	2	165919659	165927725	null		49.6007	49.6056	47.1293	64.2057	Dwarf
Chr2:165927726-165934195	2	165927726	165934195	null		72.5028	58.6865	62.0955	61.621	DR
Chr2:165982656-165985061	2	165982656	165985061	Gm11463	ENSMUSG00000084816	35.8184	37.5683	37.785	49.5807	Dwarf
Chr2:165983456-165987539	2	165983456	165987539	Gm11463	ENSMUSG00000084816	54.5254	65.1016	63.2314	66.8465	DR
Chr2:166215619-166217562	2	166215619	166217562	null		53.6332	45.2619	58.4687	69.7831	Dwarf
Chr2:166242751-166245734	2	166242751	166245734	null		42.7835	43.454	45.1863	58.3992	Dwarf
Chr2:166630309-166633276	2	166630309	166633276	Prex1	ENSMUSG00000039621iption=phosphatidylinositol-3,4,5-trisphosphate-dependentRac exchange factor 1 [Source:MGI Symbol;Acc:MGI:3040696]	89.3152	88.4405	74.7785	85.0835	Dwarf
Chr2:166675265-166677665	2	166675265	166677665	Prex1	ENSMUSG00000039621iption=phosphatidylinositol-3,4,5-trisphosphate-dependentRac exchange factor 1 [Source:MGI Symbol;Acc:MGI:3040696]	60.9288	60.4222	64.1525	79.8108	Dwarf
Chr2:166676686-166678565	2	166676686	166678565	Prex1	ENSMUSG00000039621iption=phosphatidylinositol-3,4,5-trisphosphate-dependentRac exchange factor 1 [Source:MGI Symbol;Acc:MGI:3040696]	69.218	68.8582	72.7306	86.2612	Dwarf
Chr2:166806216-166808153	2	166806216	166808153	Arfgef2	ENSMUSG00000074582	34.0261	23.982	32.5056	36.4813	DR
Chr2:166882805-166885749	2	166882805	166885749	Arfgef2	ENSMUSG00000074582	67.0879	65.5123	71.0761	89.7045	Dwarf
Chr2:166884705-166887263	2	166884705	166887263	Arfgef2	ENSMUSG00000074582	56.0157	50.8765	57.8268	76.171	Dwarf
Chr2:166948845-166951006	2	166948845	166951006	Stau1	ENSMUSG00000039536	71.7184	74.045	78.5148	91.5404	Dwarf
Chr2:166950261-166952106	2	166950261	166952106	Stau1	ENSMUSG00000039536	56.0799	61.2686	64.6786	82.2101	Dwarf
Chr2:167006653-167008438	2	167006653	167008438	null		69.0493	64.1805	64.2587	75.3358	Dwarf
Chr2:167179515-167181887	2	167179515	167181887	Kcnb1	ENSMUSG00000050556	78.9079	89.3416	86.8214	87.5042	DR
Chr2:167239143-167240704	2	167239143	167240704	Ptgis	ENSMUSG00000017969	37.7542	42.1722	39.7178	29.4533	Dwarf
Chr2:167313674-167315985	2	167313674	167315985	B4galt5	ENSMUSG00000017929	64.4921	64.0214	64.5471	76.6461	Dwarf
Chr2:167319144-167321803	2	167319144	167321803	B4galt5	ENSMUSG00000017929	62.5258	59.9162	57.7879	70.5294	Dwarf
Chr2:167344027-167347426	2	167344027	167347426	B4galt5	ENSMUSG00000017929	69.9282	72.9374	68.3649	82.7225	Dwarf
Chr2:167352096-167354378	2	167352096	167354378	null		62.3508	67.5548	63.7492	78.539	Dwarf
Chr2:167353281-167355355	2	167353281	167355355	null		63.5278	70.0435	63.684	76.0806	Dwarf
Chr2:167503013-167506457	2	167503013	167506457	Rnf114	ENSMUSG00000006418	10.8282	14.2353	16.3393	27.662	Dwarf
Chr2:167569781-167571969	2	167569781	167571969	Gm11476	ENSMUSG00000085596	33.458	35.5905	32.329	47.0501	Dwarf
Chr2:167570653-167573907	2	167570653	167573907	Gm11476	ENSMUSG00000085596	48.2538	49.2882	47.2294	60.4426	Dwarf
Chr2:167661154-167663505	2	167661154	167663505	Gm20431	ENSMUSG00000089739	46.1215	57.2436	52.9153	53.7548	DR
Chr2:167695589-167698121	2	167695589	167698121	A530013C23Rik	ENSMUSG00000006462	63.8945	68.3621	69.9124	80.4625	Dwarf
Chr2:167712999-167715535	2	167712999	167715535	A530013C23Rik	ENSMUSG00000006462	65.0055	61.4208	62.4524	74.3827	Dwarf
Chr2:167714337-167716900	2	167714337	167716900	A530013C23Rik	ENSMUSG00000006462	72.5245	71.1341	72.1901	82.9553	Dwarf
Chr2:167715636-167719551	2	167715636	167719551	A530013C23Rik	ENSMUSG00000006462	81.811	83.7184	78.39	89.454	Dwarf
Chr2:167716969-167721361	2	167716969	167721361	A530013C23Rik	ENSMUSG00000006462	77.1513	77.0949	75.1174	86.0883	Dwarf
Chr2:167764575-167766694	2	167764575	167766694	null		39.1238	37.9	39.9378	52.5363	Dwarf
Chr2:167765490-167767695	2	167765490	167767695	null		67.6078	65.1032	61.5229	76.9154	Dwarf
Chr2:167766753-167769063	2	167766753	167769063	null		84.3983	83.797	78.294	91.9122	Dwarf
Chr2:167775017-167777987	2	167775017	167777987	Gm14321	ENSMUSG00000084797	49.6712	54.4024	44.1936	58.3661	Dwarf
Chr2:167775754-167778941	2	167775754	167778941	Gm14321	ENSMUSG00000084797	47.522	54.4833	43.7181	58.3815	Dwarf
Chr2:167825343-167827555	2	167825343	167827555	1200007C13Rik	ENSMUSG00000087684	69.9612	72.5115	68.8746	83.3414	Dwarf
Chr2:167826732-167829199	2	167826732	167829199	1200007C13Rik	ENSMUSG00000087684	69.402	68.2583	66.842	83.0217	Dwarf
Chr2:167827588-167831702	2	167827588	167831702	1200007C13Rik	ENSMUSG00000087684	63.7211	58.4143	59.2459	75.3601	Dwarf
Chr2:167840408-167844732	2	167840408	167844732	null		60.2331	60.2014	56.4681	73.6198	Dwarf
Chr2:167864395-167867980	2	167864395	167867980	Gm14319	ENSMUSG00000085411	44.331	45.5389	44.0408	54.8401	Dwarf
Chr2:168105104-168107506	2	168105104	168107506	null		51.3938	40.6839	50.0791	50.5029	DR
Chr2:168253628-168257313	2	168253628	168257313	null		78.8944	66.8848	71.9894	74.6807	DR
Chr2:168332258-168334181	2	168332258	168334181	SNORA2	ENSMUSG00000064961	61.5922	75.6668	67.3135	69.1858	DR
Chr2:168528661-168532059	2	168528661	168532059	Nfatc2	ENSMUSG00000027544	64.5628	74.6488	73.9822	73.1222	DR
Chr2:168555948-168557646	2	168555948	168557646	Nfatc2	ENSMUSG00000027544	68.0331	58.7591	51.2285	69.4277	Dwarf
Chr2:168558341-168560355	2	168558341	168560355	Nfatc2	ENSMUSG00000027544	74.5309	85.069	80.4568	79.458	DR
Chr2:169514517-169515678	2	169514517	169515678	null		72.5305	86.1119	74.0532	77.277	DR
Chr2:169999310-170000917	2	169999310	170000917	Tshz2	ENSMUSG00000047907	91.3201	79.4239	87.802	86.5369	DR
Chr2:170328313-170330418	2	170328313	170330418	null		79.2731	83.2083	63.1458	78.4802	Dwarf
Chr2:170348220-170349461	2	170348220	170349461	Bcas1	ENSMUSG00000013523	72.4503	83.5246	75.9957	74.8408	DR
Chr2:170429256-170431591	2	170429256	170431591	Bcas1	ENSMUSG00000013523	80.6293	90.6508	85.1243	88.9256	DR
Chr2:170824958-170827251	2	170824958	170827251	Dok5	ENSMUSG00000027560	75.1251	87.9897	74.9745	79.269	DR
Chr2:171465344-171468374	2	171465344	171468374	null		71.9937	82.4103	78.8293	81.94	DR
Chr2:172123254-172127519	2	172123254	172127519	null		65.9793	77.9089	72.3128	75.7464	DR
Chr2:172974786-172979437	2	172974786	172979437	Spo11	ENSMUSG00000005883	68.2213	68.5606	65.0999	76.5819	Dwarf
Chr2:173141760-173143837	2	173141760	173143837	null		55.9588	67.8046	58.2114	63.8063	DR
Chr2:173142538-173144524	2	173142538	173144524	null		25.818	32.9421	28.9651	39.6926	Dwarf
Chr2:173143838-173145797	2	173143838	173145797	null		40.1768	41.1476	34.2786	57.2537	Dwarf
Chr2:173144525-173147125	2	173144525	173147125	null		47.3387	45.4357	41.1976	61.9777	Dwarf
Chr2:173154562-173157593	2	173154562	173157593	Pck1	ENSMUSG00000027513	49.271	45.0381	38.1665	54.5237	Dwarf
Chr2:173156066-173158740	2	173156066	173158740	Pck1	ENSMUSG00000027513	51.9718	48.7762	41.1499	54.8843	Dwarf
Chr2:173216241-173219006	2	173216241	173219006	Zbp1	ENSMUSG00000027514	60.2563	60.8863	58.6564	73.0034	Dwarf
Chr2:173218139-173220596	2	173218139	173220596	Zbp1	ENSMUSG00000027514	25.7259	31.8005	26.4486	49.5518	Dwarf
Chr2:173270785-173273064	2	173270785	173273064	Pmepa1	ENSMUSG00000038400	83.3434	73.1571	78.8501	81.0375	DR
Chr2:173305153-173308664	2	173305153	173308664	null		66.8074	81.166	56.5627	50.8168	DR
Chr2:173306446-173309475	2	173306446	173309475	null		76.8399	87.0772	69.6316	66.3855	DR
Chr2:173793198-173795196	2	173793198	173795196	null		78.8789	89.0609	81.9415	78.2675	DR
Chr2:174284728-174286152	2	174284728	174286152	Nespas	ENSMUSG00000086537	52.4024	32.9667	31.9586	26.9395	DR
Chr2:174285688-174286688	2	174285688	174286688	Nespas	ENSMUSG00000086537	43.0992	31.5326	40.5198	34.0683	DR
Chr2:174296218-174297436	2	174296218	174297436	Gnas	ENSMUSG00000027523	62.4508	52.1722	45.3328	39.1701	DR
Chr2:174297857-174300116	2	174297857	174300116	Gnas	ENSMUSG00000027523	53.3061	65.5524	49.767	42.9564	DR
Chr2:174300127-174300954	2	174300127	174300954	Gnas	ENSMUSG00000027523	66.4206	57.3	50.6351	34.6512	Dwarf
Chr2:174327111-174327979	2	174327111	174327979	Gnas	ENSMUSG00000027523	67.7873	54.0905	38.1238	39.3974	DR
Chr2:174327468-174328710	2	174327468	174328710	Gnas	ENSMUSG00000027523	53.0095	36.5579	31.1019	38.314	DR
Chr2:174837009-174840275	2	174837009	174840275	Gm14617	ENSMUSG00000084795	66.8524	77.7287	72.0628	82.6384	Dwarf
Chr2:174901507-174903349	2	174901507	174903349	null		73.7963	85.1143	78.1299	81.4147	DR
Chr2:177496983-177505628	2	177496983	177505628	Gm14403	ENSMUSG00000094786	45.8244	49.7464	52.0536	63.0446	Dwarf
Chr2:178265634-178268715	2	178265634	178268715	Phactr3	ENSMUSG00000027525	58.1098	68.921	60.8068	63.7289	DR
Chr2:178840881-178843462	2	178840881	178843462	null		71.0573	83.7087	71.4162	70.3948	DR
Chr2:178842553-178845445	2	178842553	178845445	null		77.3221	92.6928	78.4274	76.7758	DR
Chr2:180459458-180464416	2	180459458	180464416	Slco4a1	ENSMUSG00000038963	61.7173	72.3515	68.9553	72.5208	DR
Chr2:180510402-180513116	2	180510402	180513116	Ntsr1	ENSMUSG00000027568	75.1183	85.6729	77.1159	77.68	DR
Chr2:180658422-180660055	2	180658422	180660055	Dido1	ENSMUSG00000038914	67.8072	68.2711	57.656	70.4138	Dwarf
Chr2:181238706-181241064	2	181238706	181241064	BC006779	ENSMUSG00000027580	61.9214	53.2024	65.2768	80.3797	Dwarf
Chr2:181240305-181243958	2	181240305	181243958	BC006779	ENSMUSG00000027580	52.9395	43.3087	51.1763	62.3378	Dwarf
Chr2:181241136-181245594	2	181241136	181245594	BC006779	ENSMUSG00000027580	44.5434	43.296	35.6048	50.258	Dwarf
Chr2:181243974-181249283	2	181243974	181249283	BC006779	ENSMUSG00000027580	49.5985	54.6605	47.3551	60.6345	Dwarf
Chr2:181249284-181253831	2	181249284	181253831	Gmeb2	ENSMUSG00000038705	60.6676	50.2571	53.06	57.6099	DR
Chr2:181615006-181621955	2	181615006	181621955	Prpf6	ENSMUSG00000002455	71.3147	72.414	69.2525	85.958	Dwarf
Chr2:181620366-181625853	2	181620366	181625853	Prpf6	ENSMUSG00000002455	75.2415	77.2879	70.6787	87.2019	Dwarf
Chr3:3306414-3309227	3	3306414	3309227	null		54.2478	67.4326	67.5662	61.9632	DR
Chr3:3475206-3483433	3	3475206	3483433	null		63.5757	76.4073	71.9011	74.2299	DR
Chr3:7063784-7066602	3	7063784	7066602	null		73.0189	86.6529	78.0303	85.1849	DR
Chr3:9173244-9176344	3	9173244	9176344	null		52.9245	66.0424	66.0619	62.4941	DR
Chr3:9470945-9475165	3	9470945	9475165	Zfp704	ENSMUSG00000040209	70.9663	69.8685	73.0679	84.1438	Dwarf
Chr3:9474087-9477908	3	9474087	9477908	Zfp704	ENSMUSG00000040209	65.5223	65.6416	65.9085	78.4077	Dwarf
Chr3:10242001-10244492	3	10242001	10244492	Fabp12	ENSMUSG00000027530	56.9139	64.4179	59.7547	78.6518	Dwarf
Chr3:10243100-10245529	3	10243100	10245529	Fabp12	ENSMUSG00000027530	69.9358	73.5716	73.7883	88.0406	Dwarf
Chr3:10282736-10286417	3	10282736	10286417	Fabp12	ENSMUSG00000027530	58.3533	62.5014	63.8612	74.2619	Dwarf
Chr3:10284211-10288690	3	10284211	10288690	Fabp12	ENSMUSG00000027530	51.9094	55.5743	55.1537	67.694	Dwarf
Chr3:14205406-14213330	3	14205406	14213330	null		73.1895	83.8362	78.3997	81.5724	DR
Chr3:14798150-14802004	3	14798150	14802004	null		83.1689	80.2723	68.0433	79.1022	Dwarf
Chr3:14863798-14877386	3	14863798	14877386	Car3	ENSMUSG00000027559	57.9102	49.6551	53.3469	67.1025	Dwarf
Chr3:18241316-18245343	3	18241316	18245343	Cyp7b1	ENSMUSG00000039519	57.4168	61.5098	47.5678	58.321	Dwarf
Chr3:18243800-18247249	3	18243800	18247249	Cyp7b1	ENSMUSG00000039519	66.094	70.4852	54.4252	83.2296	Dwarf
Chr3:18245564-18252415	3	18245564	18252415	null		69.2641	72.6304	58.4112	91.2001	Dwarf
Chr3:18247516-18256487	3	18247516	18256487	null		75.6677	75.3496	65.4647	82.0245	Dwarf
Chr3:18876661-18886317	3	18876661	18886317	null		69.0585	71.0178	69.0528	82.132	Dwarf
Chr3:19262008-19265251	3	19262008	19265251	Pde7a	ENSMUSG00000069094	63.4227	63.7034	67.6569	57.0012	Dwarf
Chr3:21160119-21164769	3	21160119	21164769	null		74.5961	75.9828	76.238	86.489	Dwarf
Chr3:22403132-22409503	3	22403132	22409503	SNORA17	ENSMUSG00000088846	77.7509	75.4965	56.3741	70.2181	Dwarf
Chr3:22452770-22463263	3	22452770	22463263	null		79.6213	85.7484	76.8166	87.1021	Dwarf
Chr3:22569984-22573616	3	22569984	22573616	null		70.3086	76.2249	68.7432	79.0188	Dwarf
Chr3:22671436-22686763	3	22671436	22686763	null		73.0088	71.5368	54.6423	67.2035	Dwarf
Chr3:23239018-23247642	3	23239018	23247642	null		78.91	76.715	55.6206	70.4868	Dwarf
Chr3:23244203-23252846	3	23244203	23252846	null		77.2364	77.3569	51.982	67.8168	Dwarf
Chr3:27474147-27477926	3	27474147	27477926	Fndc3b	ENSMUSG00000039286	62.8468	75.0139	74.1176	82.4017	DR
Chr3:27490499-27492546	3	27490499	27492546	Fndc3b	ENSMUSG00000039286	59.0153	46.496	60.9271	57.5098	DR
Chr3:28698038-28700827	3	28698038	28700827	Slc2a2	ENSMUSG00000027690	27.6129	17.3372	29.0215	26.7805	DR
Chr3:28704042-28708343	3	28704042	28708343	Slc2a2	ENSMUSG00000027690	52.7133	53.9763	57.2851	67.3147	Dwarf
Chr3:30102325-30105694	3	30102325	30105694	Mecom	ENSMUSG00000027684	58.7608	70.0853	57.6585	62.5892	DR
Chr3:30104680-30106791	3	30104680	30106791	Mecom	ENSMUSG00000027684	45.554	63.9102	46.3294	42.1032	DR
Chr3:30370098-30371689	3	30370098	30371689	Mecom	ENSMUSG00000027684	59.8185	70.1317	67.9897	58.3352	DR
Chr3:30511548-30513548	3	30511548	30513548	Mecom	ENSMUSG00000027684	33.1595	17.1086	23.1258	23.9858	DR
Chr3:31036819-31038995	3	31036819	31038995	Prkci	ENSMUSG00000037643	85.4998	86.8047	50.9309	70.5461	Dwarf
Chr3:31037874-31040834	3	31037874	31040834	Prkci	ENSMUSG00000037643	86.5273	85.91	56.1735	71.5365	Dwarf
Chr3:31057077-31058900	3	31057077	31058900	null		30.7607	36.0948	32.0362	45.5718	Dwarf
Chr3:31073114-31076106	3	31073114	31076106	null		66.1693	69.8831	58.7085	70.6493	Dwarf
Chr3:31134143-31136140	3	31134143	31136140	null		65.6011	73.8599	64.9858	78.2191	Dwarf
Chr3:32561994-32564282	3	32561994	32564282	Mfn1	ENSMUSG00000027668	72.8073	77.6286	68.4392	85.2141	Dwarf
Chr3:33333744-33337801	3	33333744	33337801	null		67.8555	79.9587	71.5198	77.3974	DR
Chr3:33575459-33584994	3	33575459	33584994	null		64.7807	75.4898	69.3244	71.0949	DR
Chr3:34838508-34840645	3	34838508	34840645	null		67.7419	81.6766	71.7333	73.4358	DR
Chr3:34839113-34841395	3	34839113	34841395	null		70.2829	82.7273	76.2619	73.3897	DR
Chr3:36078370-36080759	3	36078370	36080759	Acad9	ENSMUSG00000027710	68.5084	77.8507	79.8835	90.3579	Dwarf
Chr3:40878205-40879507	3	40878205	40879507	3110057O12Rik	ENSMUSG00000037818	86.0669	92.2898	83.5078	94.7323	Dwarf
Chr3:40878924-40880809	3	40878924	40880809	3110057O12Rik	ENSMUSG00000037818	88.3993	90.6022	84.6828	94.9495	Dwarf
Chr3:40951959-40960264	3	40951959	40960264	Larp1b	ENSMUSG00000037814	57.8525	59.0695	57.0868	69.3165	Dwarf
Chr3:41581152-41582997	3	41581152	41582997	Phf17	ENSMUSG00000025764	26.5833	15.2438	23.8584	26.3017	DR
Chr3:41581810-41584905	3	41581810	41584905	Phf17	ENSMUSG00000025764	54.6075	43.3365	53.8098	53.0996	DR
Chr3:41598360-41599454	3	41598360	41599454	Phf17	ENSMUSG00000025764	67.993	70.8249	75.0532	87.7794	Dwarf
Chr3:41598910-41600412	3	41598910	41600412	Phf17	ENSMUSG00000025764	55.7668	58.7747	62.2125	78.4441	Dwarf
Chr3:44152507-44173677	3	44152507	44173677	null		59.5406	71.1937	69.511	72.9383	DR
Chr3:44274307-44286418	3	44274307	44286418	null		60.649	71.5073	71.4081	76.2588	DR
Chr3:44281471-44293066	3	44281471	44293066	null		58.9973	69.4583	68.483	72.0606	DR
Chr3:50988192-50990932	3	50988192	50990932	null		53.6487	54.0325	64.2114	79.2263	Dwarf
Chr3:50989522-50992035	3	50989522	50992035	null		40.0486	45.5272	56.5846	70.0796	Dwarf
Chr3:51156985-51159992	3	51156985	51159992	null		42.0484	43.1135	43.9615	58.826	Dwarf
Chr3:51158848-51161170	3	51158848	51161170	null		56.8004	50.9419	53.9309	80.2614	Dwarf
Chr3:51197352-51200317	3	51197352	51200317	null		73.6874	83.873	62.0934	71.9815	DR
Chr3:51199307-51202073	3	51199307	51202073	null		59.5791	62.6214	52.7593	66.0962	Dwarf
Chr3:51223253-51227834	3	51223253	51227834	Ccrn4l	ENSMUSG00000023087	64.7925	60.191	63.4913	76.0205	Dwarf
Chr3:51226503-51229304	3	51226503	51229304	Ccrn4l	ENSMUSG00000023087	50.9383	42.1204	49.8296	68.2955	Dwarf
Chr3:51227908-51245440	3	51227908	51245440	Ccrn4l	ENSMUSG00000023087	48.9887	46.627	56.2672	66.5348	Dwarf
Chr3:51551893-51554121	3	51551893	51554121	Setd7	ENSMUSG00000037111	57.7567	55.5645	55.7143	65.7224	Dwarf
Chr3:51553306-51555214	3	51553306	51555214	Setd7	ENSMUSG00000037111	66.1621	66.2783	60.2359	72.5803	Dwarf
Chr3:52621939-52623565	3	52621939	52623565	null		50.1633	42.7502	49.5453	65.9808	Dwarf
Chr3:52622822-52626252	3	52622822	52626252	null		68.1639	62.646	64.9888	81.6443	Dwarf
Chr3:52674229-52675612	3	52674229	52675612	null		63.9566	69.6189	68.6868	80.3589	Dwarf
Chr3:52954667-52956468	3	52954667	52956468	null		58.7509	58.9688	47.4837	61.1259	Dwarf
Chr3:54755109-54757569	3	54755109	54757569	Smad9	ENSMUSG00000027796	15.7473	18.598	16.1232	41.4132	Dwarf
Chr3:54756578-54758446	3	54756578	54758446	Smad9	ENSMUSG00000027796	27.3935	27.5963	26.2294	66.3654	Dwarf
Chr3:54757570-54759336	3	54757570	54759336	Smad9	ENSMUSG00000027796	63.9119	59.4975	61.0165	85.2928	Dwarf
Chr3:54759370-54760981	3	54759370	54760981	Smad9	ENSMUSG00000027796	43.6252	50.079	50.487	66.1672	Dwarf
Chr3:54760372-54763244	3	54760372	54763244	Smad9	ENSMUSG00000027796	52.3793	53.4081	50.6379	63.3484	Dwarf
Chr3:54766260-54768660	3	54766260	54768660	Smad9	ENSMUSG00000027796	67.8674	64.9233	67.7422	83.4917	Dwarf
Chr3:54769321-54771353	3	54769321	54771353	Smad9	ENSMUSG00000027796	54.5693	56.7618	54.3251	72.0341	Dwarf
Chr3:54797412-54799152	3	54797412	54799152	Smad9	ENSMUSG00000027796	81.178	78.0165	76.4676	66.4234	Dwarf
Chr3:54804458-54808318	3	54804458	54808318	Rfxap	ENSMUSG00000036615	33.5756	36.8567	36.8229	47.0439	Dwarf
Chr3:55111689-55113752	3	55111689	55113752	Spg20	ENSMUSG00000036580	12.6194	9.94123	9.16168	23.6215	Dwarf
Chr3:58129990-58131734	3	58129990	58131734	null		55.9116	63.7629	72.9459	62.6614	Dwarf
Chr3:58521054-58524257	3	58521054	58524257	Serp1	ENSMUSG00000027808	65.9742	67.9506	70.0098	83.3986	Dwarf
Chr3:58523171-58526064	3	58523171	58526064	Serp1	ENSMUSG00000027808	22.827	24.0521	26.9565	38.1096	Dwarf
Chr3:60473215-60476030	3	60473215	60476030	null		83.4523	89.7673	75.9301	88.6334	Dwarf
Chr3:60474378-60477971	3	60474378	60477971	null		84.9741	89.5701	76.4192	87.9686	Dwarf
Chr3:62338350-62342874	3	62338350	62342874	Arhgef26	ENSMUSG00000036885	22.2459	26.1534	28.1748	40.701	Dwarf
Chr3:62340415-62344052	3	62340415	62344052	Arhgef26	ENSMUSG00000036885	63.421	64.9395	65.5571	77.5326	Dwarf
Chr3:63850057-63852879	3	63850057	63852879	Plch1	ENSMUSG00000036834	66.0437	78.1935	77.9487	75.0383	DR
Chr3:65871767-65873668	3	65871767	65873668	null		72.6745	73.4274	52.1918	62.8655	Dwarf
Chr3:65872902-65876269	3	65872902	65876269	null		81.1222	78.6223	53.1567	63.6263	Dwarf
Chr3:65873700-65877868	3	65873700	65877868	null		85.861	85.2513	62.3287	72.8998	Dwarf
Chr3:65950508-65955275	3	65950508	65955275	Ccnl1	ENSMUSG00000027829	51.2714	51.6513	53.2264	64.4472	Dwarf
Chr3:65953554-65956872	3	65953554	65956872	Ccnl1	ENSMUSG00000027829	45.0573	43.4348	45.9543	58.5011	Dwarf
Chr3:66015707-66019786	3	66015707	66019786	null		86.8125	84.411	71.0876	81.6465	Dwarf
Chr3:66078423-66082674	3	66078423	66082674	Veph1	ENSMUSG00000027831	61.9594	64.6432	57.9288	72.966	Dwarf
Chr3:66080784-66083855	3	66080784	66083855	Veph1	ENSMUSG00000027831	72.7086	77.2496	75.1818	89.7252	Dwarf
Chr3:67508807-67510697	3	67508807	67510697	Rarres1	ENSMUSG00000049404	87.4324	88.5952	63.8026	79.9808	Dwarf
Chr3:67509976-67511913	3	67509976	67511913	Rarres1	ENSMUSG00000049404	85.252	89.033	59.6193	80.4743	Dwarf
Chr3:67510698-67514048	3	67510698	67514048	Rarres1	ENSMUSG00000049404	60.7257	62.6076	45.7342	56.6016	Dwarf
Chr3:67521723-67523276	3	67521723	67523276	null		66.2834	75.1872	56.5023	67.5874	Dwarf
Chr3:67522348-67525018	3	67522348	67525018	null		70.0098	71.8508	57.1499	70.7355	Dwarf
Chr3:67557576-67558905	3	67557576	67558905	null		83.9421	80.1557	53.9287	81.0687	Dwarf
Chr3:67558413-67559738	3	67558413	67559738	null		86.3806	83.6301	59.5182	85.0576	Dwarf
Chr3:68559441-68561682	3	68559441	68561682	Schip1	ENSMUSG00000027777	65.8807	66.9545	58.7472	70.099	Dwarf
Chr3:68691124-68692871	3	68691124	68692871	Il12a	ENSMUSG00000027776	74.2559	78.7857	62.1899	73.4317	Dwarf
Chr3:68691497-68693947	3	68691497	68693947	Il12a	ENSMUSG00000027776	66.201	72.4357	58.9279	70.7818	Dwarf
Chr3:69140712-69144435	3	69140712	69144435	AC119847.1	ENSMUSG00000094763	59.0287	63.5197	65.2563	77.9132	Dwarf
Chr3:69356744-69358740	3	69356744	69358740	Ppm1l	ENSMUSG00000027784	58.0481	56.9273	62.0743	72.7453	Dwarf
Chr3:75902191-75904892	3	75902191	75904892	Golim4	ENSMUSG00000034109	80.5866	80.9973	75.3517	86.6964	Dwarf
Chr3:77941619-77950376	3	77941619	77950376	null		79.6265	80.5541	72.2592	83.053	Dwarf
Chr3:79152804-79159211	3	79152804	79159211	Rapgef2	ENSMUSG00000062232	75.5805	77.9579	64.4445	76.7279	Dwarf
Chr3:79517356-79519048	3	79517356	79519048	Fnip2	ENSMUSG00000061175	41.0183	34.1965	41.5441	53.6483	Dwarf
Chr3:79525989-79528091	3	79525989	79528091	Fnip2	ENSMUSG00000061175	60.2515	64.2879	65.8521	80.4824	Dwarf
Chr3:79623564-79627535	3	79623564	79627535	Etfdh	ENSMUSG00000027809	61.6885	64.7361	65.2327	78.5762	Dwarf
Chr3:79843148-79849021	3	79843148	79849021	Tmem144	ENSMUSG00000027956	61.4045	64.9208	63.4344	80.1257	Dwarf
Chr3:79844685-79851402	3	79844685	79851402	null		51.6756	51.4206	54.6095	65.8364	Dwarf
Chr3:81383318-81387218	3	81383318	81387218	null		62.1863	73.3049	73.5158	79.2813	DR
Chr3:81964122-81969899	3	81964122	81969899	Tdo2	ENSMUSG00000028011	56.7928	57.5285	56.4146	72.7355	Dwarf
Chr3:83012942-83015019	3	83012942	83015019	Fgg	ENSMUSG00000033860	48.9987	37.5468	40.147	55.3469	Dwarf
Chr3:83014176-83017973	3	83014176	83017973	Fgg	ENSMUSG00000033860	56.5993	52.294	46.8452	60.2672	Dwarf
Chr3:83020228-83023157	3	83020228	83023157	null		50.534	36.1113	46.2196	41.2797	DR
Chr3:83029031-83031536	3	83029031	83031536	Fga	ENSMUSG00000028001	37.1416	29.6512	37.1163	55.7366	Dwarf
Chr3:83030891-83032305	3	83030891	83032305	Fga	ENSMUSG00000028001	40.8962	37.7585	32.5954	53.7802	Dwarf
Chr3:83031583-83033290	3	83031583	83033290	Fga	ENSMUSG00000028001	37.8667	37.7843	34.3381	45.0329	Dwarf
Chr3:83042882-83044107	3	83042882	83044107	Fgb	ENSMUSG00000033831	79.9948	74.3769	67.2236	79.8746	Dwarf
Chr3:83043343-83045423	3	83043343	83045423	Fgb	ENSMUSG00000033831	71.9056	66.9044	61.4455	74.4746	Dwarf
Chr3:83898996-83902296	3	83898996	83902296	D930015E06Rik	ENSMUSG00000033767	57.9968	58.296	62.9553	78.0825	Dwarf
Chr3:84188379-84191667	3	84188379	84191667	Trim2	ENSMUSG00000027993	78.5532	74.8302	58.3341	72.4106	Dwarf
Chr3:84216163-84221166	3	84216163	84221166	Trim2	ENSMUSG00000027993	63.836	75.2053	60.9882	71.2982	DR
Chr3:84267624-84270672	3	84267624	84270672	Trim2	ENSMUSG00000027993	58.2738	61.6425	58.0644	42.1945	Dwarf
Chr3:84269685-84272678	3	84269685	84272678	Trim2	ENSMUSG00000027993	57.6731	60.8226	57.6858	42.8351	Dwarf
Chr3:84594221-84595323	3	84594221	84595323	Arfip1	ENSMUSG00000074513	50.7348	62.1396	61.0089	57.01	DR
Chr3:84744181-84745100	3	84744181	84745100	Arfip1	ENSMUSG00000074513	59.923	44.8661	64.2918	66.2054	DR
Chr3:84744615-84746205	3	84744615	84746205	Arfip1	ENSMUSG00000074513	64.4039	46.4743	63.388	60.756	DR
Chr3:87113439-87116902	3	87113439	87116902	Kirrel	ENSMUSG00000041734	69.8294	82.9241	70.3958	67.5725	DR
Chr3:87154239-87157856	3	87154239	87157856	Kirrel	ENSMUSG00000041734	69.2283	79.319	77.5439	75.5677	DR
Chr3:87233007-87248719	3	87233007	87248719	null		71.6904	83.9669	76.8569	76.423	DR
Chr3:87241162-87256661	3	87241162	87256661	Fcrls	ENSMUSG00000015852	70.2476	86.1564	80.7989	81.0389	DR
Chr3:87972709-87977564	3	87972709	87977564	Nes	ENSMUSG00000004891	46.5935	36.3944	44.4115	43.2118	DR
Chr3:88420740-88422015	3	88420740	88422015	Slc25a44	ENSMUSG00000050144	45.723	59.9254	77.1649	81.4322	DR
Chr3:89144900-89148520	3	89144900	89148520	Pklr	ENSMUSG00000041237	54.0832	61.1256	61.0285	72.9299	Dwarf
Chr3:89666338-89668230	3	89666338	89668230	Kcnn3	ENSMUSG00000000794	62.8393	76.6272	65.7186	64.3404	DR
Chr3:90504108-90507867	3	90504108	90507867	2500003M10Rik	ENSMUSG00000001017	72.9702	74.8874	70.4537	81.5124	Dwarf
Chr3:92697684-92701084	3	92697684	92701084	null		69.9612	79.967	78.4927	78.4322	DR
Chr3:94684456-94689746	3	94684456	94689746	null		66.8713	67.5987	63.1695	77.2517	Dwarf
Chr3:94686930-94693040	3	94686930	94693040	Selenbp2	ENSMUSG00000068877	64.4701	69.2911	64.4516	76.9239	Dwarf
Chr3:95135766-95140025	3	95135766	95140025	Lysmd1	ENSMUSG00000053769	61.0362	72.7627	70.6408	81.8233	Dwarf
Chr3:95283054-95286483	3	95283054	95286483	Fam63a	ENSMUSG00000038712	23.1767	26.0227	35.017	51.9607	Dwarf
Chr3:95292220-95295045	3	95292220	95295045	Fam63a	ENSMUSG00000038712	43.6579	42.4071	42.0628	58.941	Dwarf
Chr3:95673074-95677101	3	95673074	95677101	Adamtsl4	ENSMUSG00000015850	33.8957	47.1865	35.624	45.1992	DR
Chr3:95675444-95677877	3	95675444	95677877	Adamtsl4	ENSMUSG00000015850	52.1722	63.0881	54.8414	58.9094	DR
Chr3:95679336-95681634	3	95679336	95681634	Adamtsl4	ENSMUSG00000015850	72.2934	84.6467	78.0713	81.3185	DR
Chr3:95878411-95881339	3	95878411	95881339	C920021L13Rik	ENSMUSG00000080727	68.842	64.4074	74.413	85.6914	Dwarf
Chr3:96322016-96323460	3	96322016	96323460	null		33.7252	23.1579	46.2959	33.608	Dwarf
Chr3:96527482-96529951	3	96527482	96529951	Hfe2	ENSMUSG00000038403	38.809	40.081	38.815	50.473	Dwarf
Chr3:96554425-96560019	3	96554425	96560019	Gm15441	ENSMUSG00000074398	42.4591	50.1714	38.1726	49.0388	Dwarf
Chr3:96846054-96848188	3	96846054	96848188	Pdzk1	ENSMUSG00000038298	48.4588	43.4942	48.0201	63.1784	Dwarf
Chr3:96847081-96850748	3	96847081	96850748	Pdzk1	ENSMUSG00000038298	66.1415	66.6996	62.8872	75.1377	Dwarf
Chr3:97427234-97434110	3	97427234	97434110	null		74.0678	84.1588	80.4942	80.1026	DR
Chr3:97629359-97633179	3	97629359	97633179	Fmo5	ENSMUSG00000028088	45.4784	37.3293	39.0353	53.2725	Dwarf
Chr3:97636183-97639348	3	97636183	97639348	Fmo5	ENSMUSG00000028088	76.9047	81.0919	73.9899	87.3889	Dwarf
Chr3:97637869-97640261	3	97637869	97640261	Fmo5	ENSMUSG00000028088	79.2797	78.9841	72.4429	87.2554	Dwarf
Chr3:97653024-97655287	3	97653024	97655287	Fmo5	ENSMUSG00000028088	59.0371	63.5842	44.3956	71.005	Dwarf
Chr3:97654056-97656373	3	97654056	97656373	Fmo5	ENSMUSG00000028088	70.737	73.52	56.7902	77.5635	Dwarf
Chr3:97756969-97758194	3	97756969	97758194	Pde4dip	ENSMUSG00000038170	46.9501	34.473	46.9539	47.5484	DR
Chr3:98287664-98291975	3	98287664	98291975	Hmgcs2	ENSMUSG00000027875	63.9755	72.9121	59.6131	69.9741	Dwarf
Chr3:98290233-98293605	3	98290233	98293605	Hmgcs2	ENSMUSG00000027875	65.7034	72.5419	65.7835	76.0351	Dwarf
Chr3:98293756-98296265	3	98293756	98296265	Hmgcs2	ENSMUSG00000027875	72.9988	72.2031	70.6736	81.8219	Dwarf
Chr3:98635239-98649449	3	98635239	98649449	null		63.829	63.7371	59.061	73.1709	Dwarf
Chr3:98716730-98727420	3	98716730	98727420	Hsd3b2	ENSMUSG00000063730	72.8057	75.4822	64.5412	75.5947	Dwarf
Chr3:100686131-100688921	3	100686131	100688921	Man1a2	ENSMUSG00000008763	55.9868	67.1203	71.0889	65.3221	DR
Chr3:101417636-101420495	3	101417636	101420495	Igsf3	ENSMUSG00000042035	70.7004	81.6968	74.0894	76.6628	DR
Chr3:101494415-101498312	3	101494415	101498312	null		71.5725	82.3228	77.649	78.0305	DR
Chr3:101506078-101510437	3	101506078	101510437	null		72.3777	67.7856	64.8686	76.5212	Dwarf
Chr3:102674636-102677148	3	102674636	102677148	null		85.5978	86.0204	62.6288	73.6689	Dwarf
Chr3:103438639-103444923	3	103438639	103444923	U6	ENSMUSG00000065029	71.2562	84.1621	75.4856	73.5379	DR
Chr3:103733845-103736419	3	103733845	103736419	Gm16520	ENSMUSG00000085855	62.454	73.3066	71.0995	66.4898	DR
Chr3:105035324-105037994	3	105035324	105037994	Cttnbp2nl	ENSMUSG00000062127	76.9576	88.6206	80.4472	84.7108	DR
Chr3:107036874-107038712	3	107036874	107038712	Kcna3	ENSMUSG00000047959	58.8993	59.2765	44.9565	57.6768	Dwarf
Chr3:107233359-107235384	3	107233359	107235384	AC132405.1	ENSMUSG00000094613	22.7888	30.6063	28.3041	43.9864	Dwarf
Chr3:107234510-107237122	3	107234510	107237122	Prok1	ENSMUSG00000070368	46.1052	45.6238	48.1738	78.5672	Dwarf
Chr3:107235408-107237985	3	107235408	107237985	Prok1	ENSMUSG00000070368	70.3532	65.4183	66.3952	85.6145	Dwarf
Chr3:107310681-107315621	3	107310681	107315621	Slc16a4	ENSMUSG00000027896	74.6305	74.3659	76.384	87.1845	Dwarf
Chr3:107313987-107317845	3	107313987	107317845	Slc16a4	ENSMUSG00000027896	75.678	72.6648	75.4096	86.8482	Dwarf
Chr3:107326287-107331013	3	107326287	107331013	Rbm15	ENSMUSG00000048109	57.1532	55.4095	62.3232	75.5471	Dwarf
Chr3:107329535-107331526	3	107329535	107331526	Rbm15	ENSMUSG00000048109	28.6409	22.4213	34.1217	63.5046	Dwarf
Chr3:107331033-107332850	3	107331033	107332850	Rbm15	ENSMUSG00000048109	15.0579	17.05	25.1552	45.6285	Dwarf
Chr3:107939628-107941954	3	107939628	107941954	Gstm6	ENSMUSG00000068762	75.718	75.3284	70.1913	80.4826	Dwarf
Chr3:107948123-107951312	3	107948123	107951312	Gstm3	ENSMUSG00000004038	51.0013	54.8458	59.2271	74.0648	Dwarf
Chr3:107950565-107953060	3	107950565	107953060	Gstm3	ENSMUSG00000004038	55.5909	59.3739	63.037	76.6591	Dwarf
Chr3:108068408-108070737	3	108068408	108070737	null		23.3158	18.93	22.5065	34.2166	Dwarf
Chr3:108258808-108263221	3	108258808	108263221	Psma5	ENSMUSG00000068749	76.6435	72.8528	70.9915	81.4075	Dwarf
Chr3:108284960-108286912	3	108284960	108286912	Sort1	ENSMUSG00000068747	63.3603	74.3156	63.5531	71.9991	DR
Chr3:108286261-108288009	3	108286261	108288009	Sort1	ENSMUSG00000068747	68.4531	68.9814	60.4022	75.4985	Dwarf
Chr3:108286967-108289311	3	108286967	108289311	Sort1	ENSMUSG00000068747	65.437	60.3024	58.697	70.4478	Dwarf
Chr3:108288104-108290061	3	108288104	108290061	Sort1	ENSMUSG00000068747	49.851	49.5584	45.3661	55.3782	Dwarf
Chr3:108310660-108314561	3	108310660	108314561	Sort1	ENSMUSG00000068747	50.581	58.0421	54.4157	66.9149	Dwarf
Chr3:108457550-108459791	3	108457550	108459791	5330417C22Rik	ENSMUSG00000040412	52.5143	65.833	60.3929	61.5934	DR
Chr3:108829177-108831152	3	108829177	108831152	Stxbp3a	ENSMUSG00000027882	53.7513	54.0636	54.8381	65.0168	Dwarf
Chr3:110622045-110626720	3	110622045	110626720	null		70.0649	80.6314	74.7824	75.1938	DR
Chr3:113565764-113568257	3	113565764	113568257	Amy1	ENSMUSG00000074264	82.0584	83.0535	73.3442	84.8485	Dwarf
Chr3:113566795-113569909	3	113566795	113569909	Amy1	ENSMUSG00000074264	75.1173	77.3961	63.9068	81.2537	Dwarf
Chr3:114451603-114464793	3	114451603	114464793	null		66.6545	79.2239	75.9457	78.0069	DR
Chr3:116221436-116222937	3	116221436	116222937	null		53.0277	63.3794	55.2054	61.5441	DR
Chr3:116782293-116785067	3	116782293	116785067	Agl	ENSMUSG00000033400	45.3568	42.7446	51.421	64.5007	Dwarf
Chr3:116908815-116912764	3	116908815	116912764	null		71.2508	71.4902	70.5444	87.5732	Dwarf
Chr3:116910679-116914958	3	116910679	116914958	null		66.9439	68.2072	68.4313	84.8797	Dwarf
Chr3:118506900-118510164	3	118506900	118510164	null		51.31	50.6575	59.6605	71.0123	Dwarf
Chr3:119160747-119166043	3	119160747	119166043	Dpyd	ENSMUSG00000033308	69.3318	75.5686	68.9091	79.5927	Dwarf
Chr3:119164274-119167914	3	119164274	119167914	Dpyd	ENSMUSG00000033308	62.6296	66.1188	60.9216	74.0926	Dwarf
Chr3:121234291-121236562	3	121234291	121236562	Tmem56	ENSMUSG00000028132	77.3237	80.8912	70.6016	82.0969	Dwarf
Chr3:121235217-121238433	3	121235217	121238433	Tmem56	ENSMUSG00000028132	67.3534	72.9171	68.4295	79.9427	Dwarf
Chr3:121259238-121262315	3	121259238	121262315	Tmem56	ENSMUSG00000028132	31.9772	30.9995	28.291	40.1654	Dwarf
Chr3:121363948-121365652	3	121363948	121365652	Alg14	ENSMUSG00000039887	77.3437	88.6232	82.1015	75.8683	DR
Chr3:121499907-121502970	3	121499907	121502970	Slc44a3	ENSMUSG00000039865	59.7543	72.3761	62.7289	67.0297	DR
Chr3:121529435-121531919	3	121529435	121531919	Slc44a3	ENSMUSG00000039865	36.1152	24.5175	37.8101	35.2887	DR
Chr3:121536807-121539174	3	121536807	121539174	null		77.923	80.9175	51.0257	63.9645	Dwarf
Chr3:121691977-121694499	3	121691977	121694499	null		67.0888	69.4176	68.0394	78.123	Dwarf
Chr3:121693429-121696887	3	121693429	121696887	null		66.5914	66.2392	66.9635	81.2172	Dwarf
Chr3:121694532-121697920	3	121694532	121697920	null		59.4475	56.3601	66.4825	80.4112	Dwarf
Chr3:121712678-121714063	3	121712678	121714063	null		54.7475	66.692	52.0017	51.8197	DR
Chr3:121804234-121807213	3	121804234	121807213	Abcd3	ENSMUSG00000028127	62.7363	67.9568	72.4112	83.6557	Dwarf
Chr3:121806258-121809019	3	121806258	121809019	Abcd3	ENSMUSG00000028127	55.7619	64.4267	69.8395	81.1092	Dwarf
Chr3:121807214-121809904	3	121807214	121809904	Abcd3	ENSMUSG00000028127	49.7854	59.4109	61.6109	77.0644	Dwarf
Chr3:121809061-121811187	3	121809061	121811187	Abcd3	ENSMUSG00000028127	44.957	48.5232	51.7019	75.5443	Dwarf
Chr3:121810034-121812763	3	121810034	121812763	Abcd3	ENSMUSG00000028127	36.183	27.7563	37.401	64.6066	Dwarf
Chr3:121811188-121814504	3	121811188	121814504	Abcd3	ENSMUSG00000028127	29.5896	18.9136	25.7763	39.55	Dwarf
Chr3:122107265-122109666	3	122107265	122109666	Abca4	ENSMUSG00000028125	77.0896	65.5421	69.1217	71.3923	DR
Chr3:122210315-122212317	3	122210315	122212317	null		72.2219	68.9925	62.2058	76.2357	Dwarf
Chr3:122247529-122251363	3	122247529	122251363	Gclm	ENSMUSG00000028124	46.1424	47.0177	50.2401	60.2746	Dwarf
Chr3:122248738-122253583	3	122248738	122253583	Gclm	ENSMUSG00000028124	60.2862	61.0028	62.6625	76.9074	Dwarf
Chr3:122251510-122255341	3	122251510	122255341	Gclm	ENSMUSG00000028124	62.9567	60.5432	64.3892	80.0347	Dwarf
Chr3:122253584-122256743	3	122253584	122256743	Gclm	ENSMUSG00000028124	74.6871	75.0029	73.6247	88.1992	Dwarf
Chr3:122427974-122429737	3	122427974	122429737	Bcar3	ENSMUSG00000028121	44.5152	52.4718	51.3489	62.3218	Dwarf
Chr3:122479413-122481825	3	122479413	122481825	Bcar3	ENSMUSG00000028121	56.5679	57.3741	58.4002	69.5303	Dwarf
Chr3:122484966-122487181	3	122484966	122487181	Bcar3	ENSMUSG00000028121	50.5816	50.4136	58.2173	70.6959	Dwarf
Chr3:122858713-122861086	3	122858713	122861086	Pde5a	ENSMUSG00000053965	65.3735	61.9987	59.9674	76.0775	Dwarf
Chr3:122859772-122862140	3	122859772	122862140	Pde5a	ENSMUSG00000053965	68.9846	65.8122	59.7738	77.4999	Dwarf
Chr3:122870235-122873517	3	122870235	122873517	null		82.661	78.1775	70.1053	81.5743	Dwarf
Chr3:123311911-123318168	3	123311911	123318168	Sec24d	ENSMUSG00000039234	87.3207	86.9419	67.7991	81.6137	Dwarf
Chr3:124817724-124835660	3	124817724	124835660	null		69.2025	75.0427	58.5817	71.1906	Dwarf
Chr3:126260404-126273511	3	126260404	126273511	null		62.9607	73.6832	73.0664	75.8359	DR
Chr3:126523205-126546630	3	126523205	126546630	null		65.849	79.8861	78.9105	79.5906	DR
Chr3:127420525-127430196	3	127420525	127430196	null		72.9829	83.9224	71.6868	78.1051	DR
Chr3:127429750-127431792	3	127429750	127431792	null		64.6999	75.2217	68.5617	73.5775	DR
Chr3:127646109-127649899	3	127646109	127649899	null		64.9894	64.6932	72.3915	60.5639	Dwarf
Chr3:127695109-127705686	3	127695109	127705686	Alpk1	ENSMUSG00000028028	70.082	66.5106	42.0291	66.343	Dwarf
Chr3:127700531-127706962	3	127700531	127706962	Alpk1	ENSMUSG00000028028	69.3323	68.6367	52.5909	64.4554	Dwarf
Chr3:127745929-127749667	3	127745929	127749667	Alpk1	ENSMUSG00000028028	52.0592	38.754	51.9409	39.4651	DR
Chr3:127748331-127750446	3	127748331	127750446	Alpk1	ENSMUSG00000028028	53.6326	50.8905	55.2588	43.8215	Dwarf
Chr3:127830372-127833463	3	127830372	127833463	Tifa	ENSMUSG00000046688	77.82	87.8855	84.1923	86.5887	DR
Chr3:127832679-127839054	3	127832679	127839054	Ap1ar	ENSMUSG00000074238	68.6956	78.7706	73.1823	75.7224	DR
Chr3:128174650-128181011	3	128174650	128181011	null		79.6007	80.5333	65.8271	77.0935	Dwarf
Chr3:128262042-128266320	3	128262042	128266320	null		74.6177	82.1887	60.3087	74.5781	Dwarf
Chr3:128264494-128267936	3	128264494	128267936	null		77.6783	85.6529	64.2272	78.2403	Dwarf
Chr3:128289135-128298312	3	128289135	128298312	null		64.3213	69.9594	45.5472	58.1943	Dwarf
Chr3:128305654-128311417	3	128305654	128311417	null		67.8167	75.3992	55.9152	67.0375	Dwarf
Chr3:128307931-128315616	3	128307931	128315616	null		72.6512	77.2509	63.2964	73.4929	Dwarf
Chr3:128377126-128380421	3	128377126	128380421	null		78.1358	81.099	60.1268	75.4934	Dwarf
Chr3:128378803-128383671	3	128378803	128383671	null		76.6587	80.2338	54.9514	72.5727	Dwarf
Chr3:128414380-128417938	3	128414380	128417938	null		82.9645	81.1843	68.8416	83.2121	Dwarf
Chr3:128417596-128420426	3	128417596	128420426	null		84.5898	82.7193	73.4973	83.7504	Dwarf
Chr3:128454317-128459442	3	128454317	128459442	null		74.8381	78.8796	63.7915	75.4682	Dwarf
Chr3:128457197-128462221	3	128457197	128462221	null		77.8123	81.6115	63.0809	74.7786	Dwarf
Chr3:128494420-128506606	3	128494420	128506606	null		77.1484	76.008	58.6454	75.3228	Dwarf
Chr3:128500743-128509331	3	128500743	128509331	null		82.0269	81.1526	64.5537	82.5826	Dwarf
Chr3:128522985-128528651	3	128522985	128528651	null		78.0969	80.2319	52.6807	70.4347	Dwarf
Chr3:128557244-128563360	3	128557244	128563360	null		82.5407	85.6622	65.514	79.7703	Dwarf
Chr3:128570866-128582373	3	128570866	128582373	null		79.7336	80.1995	66.7387	77.0969	Dwarf
Chr3:128586584-128594347	3	128586584	128594347	null		73.9946	76.5358	62.5068	73.3933	Dwarf
Chr3:128607445-128612144	3	128607445	128612144	null		75.7758	75.5372	52.3049	67.1013	Dwarf
Chr3:128677653-128687576	3	128677653	128687576	null		74.1108	75.3837	55.1091	67.6739	Dwarf
Chr3:128681536-128697729	3	128681536	128697729	null		73.5132	69.7443	52.1943	70.7136	Dwarf
Chr3:128687577-128700722	3	128687577	128700722	null		75.6513	77.0358	58.7801	74.4088	Dwarf
Chr3:128700754-128709044	3	128700754	128709044	null		76.6449	77.3164	64.2959	76.7107	Dwarf
Chr3:128705650-128713608	3	128705650	128713608	null		76.1211	79.1216	51.577	72.0535	Dwarf
Chr3:128722681-128730239	3	128722681	128730239	null		68.4262	67.5656	45.8515	61.5606	Dwarf
Chr3:128732711-128747099	3	128732711	128747099	null		76.5515	72.5015	55.1299	67.9322	Dwarf
Chr3:128747100-128752973	3	128747100	128752973	null		76.7409	76.3452	52.8793	70.7214	Dwarf
Chr3:128748797-128755377	3	128748797	128755377	null		76.0746	72.4907	53.8882	69.9174	Dwarf
Chr3:128798324-128808605	3	128798324	128808605	null		69.2539	68.1557	64.3381	74.559	Dwarf
Chr3:128800581-128812089	3	128800581	128812089	null		76.4951	77.9943	59.1309	75.4487	Dwarf
Chr3:128808634-128818977	3	128808634	128818977	null		71.8745	73.2861	51.0233	65.1376	Dwarf
Chr3:128812262-128821925	3	128812262	128821925	null		74.1349	72.1752	58.6444	70.8006	Dwarf
Chr3:128839992-128844779	3	128839992	128844779	null		77.1365	79.3397	62.276	73.4995	Dwarf
Chr3:128891750-128896515	3	128891750	128896515	null		79.1503	74.9613	64.9502	77.4318	Dwarf
Chr3:128894913-128898619	3	128894913	128898619	null		73.6227	74.7048	59.6501	72.5818	Dwarf
Chr3:128925821-128927682	3	128925821	128927682	null		81.1009	83.1137	62.6033	73.708	Dwarf
Chr3:128929431-128938548	3	128929431	128938548	null		80.0156	80.3949	56.9183	70.1509	Dwarf
Chr3:128935269-128939629	3	128935269	128939629	null		80.5104	83.1522	61.1245	73.8184	Dwarf
Chr3:129005603-129011757	3	129005603	129011757	null		76.9272	79.6925	55.3115	68.6119	Dwarf
Chr3:129007983-129014397	3	129007983	129014397	null		67.7925	71.599	51.7716	63.7477	Dwarf
Chr3:129020023-129034623	3	129020023	129034623	null		75.6275	79.0379	55.6831	70.5384	Dwarf
Chr3:129032598-129037375	3	129032598	129037375	null		77.7985	75.6151	54.0706	66.958	Dwarf
Chr3:129043689-129053753	3	129043689	129053753	null		74.6246	77.52	60.5367	72.3504	Dwarf
Chr3:129077169-129083649	3	129077169	129083649	null		75.2494	70.6522	57.0105	68.5243	Dwarf
Chr3:129080372-129085720	3	129080372	129085720	null		78.5708	74.5664	46.8364	67.2399	Dwarf
Chr3:129083801-129088517	3	129083801	129088517	null		78.9623	78.3539	53.0828	70.3382	Dwarf
Chr3:129085721-129091351	3	129085721	129091351	null		81.1907	81.3351	61.9105	75.2714	Dwarf
Chr3:129114989-129117996	3	129114989	129117996	null		82.9355	81.1811	57.9419	71.392	Dwarf
Chr3:129117233-129122516	3	129117233	129122516	null		79.1729	78.5951	59.6284	69.8022	Dwarf
Chr3:129124215-129130361	3	129124215	129130361	null		77.9875	84.5501	70.7156	80.9524	Dwarf
Chr3:129136298-129140983	3	129136298	129140983	null		74.3038	74.0858	57.3173	68.5071	Dwarf
Chr3:129333955-129337096	3	129333955	129337096	Enpep	ENSMUSG00000028024	67.5935	74.2677	60.6365	80.8298	Dwarf
Chr3:129336058-129338534	3	129336058	129338534	null		51.3043	57.4309	45.6867	63.1885	Dwarf
Chr3:129533540-129535947	3	129533540	129535947	Elovl6	ENSMUSG00000041220	33.7559	34.6605	39.6836	52.2218	Dwarf
Chr3:129538708-129540433	3	129538708	129540433	Elovl6	ENSMUSG00000041220	79.9996	91.0119	86.5305	89.8527	DR
Chr3:129550649-129553784	3	129550649	129553784	Elovl6	ENSMUSG00000041220	79.4777	80.558	65.2903	75.6551	Dwarf
Chr3:129558260-129559804	3	129558260	129559804	Elovl6	ENSMUSG00000041220	53.3429	60.583	56.3196	72.6125	Dwarf
Chr3:129558897-129561236	3	129558897	129561236	Elovl6	ENSMUSG00000041220	62.6882	61.471	58.7198	77.4676	Dwarf
Chr3:129559833-129563255	3	129559833	129563255	Elovl6	ENSMUSG00000041220	60.635	62.4845	52.9796	67.15	Dwarf
Chr3:129576176-129578606	3	129576176	129578606	Elovl6	ENSMUSG00000041220	84.397	86.2168	63.8146	76.1596	Dwarf
Chr3:129606435-129610117	3	129606435	129610117	Elovl6	ENSMUSG00000041220	74.23	85.4927	85.4826	86.5698	DR
Chr3:129608254-129611445	3	129608254	129611445	Elovl6	ENSMUSG00000041220	78.9397	90.3382	88.9553	90.6873	DR
Chr3:129617673-129619466	3	129617673	129619466	Elovl6	ENSMUSG00000041220	55.8472	62.9044	67.8702	80.1675	Dwarf
Chr3:129844343-129847878	3	129844343	129847878	Cfi	ENSMUSG00000058952	32.6522	33.839	40.4284	50.6568	Dwarf
Chr3:129886416-129890099	3	129886416	129890099	Pla2g12a	ENSMUSG00000027999	51.0268	35.1344	42.9042	39.4889	DR
Chr3:130213163-130215560	3	130213163	130215560	Col25a1	ENSMUSG00000058897	65.9391	73.6589	53.5259	69.3824	Dwarf
Chr3:130214532-130217904	3	130214532	130217904	Col25a1	ENSMUSG00000058897	68.2654	68.8637	63.4725	74.4872	Dwarf
Chr3:131336229-131338006	3	131336229	131338006	Sgms2	ENSMUSG00000050931	74.0726	69.9749	72.1706	85.7588	Dwarf
Chr3:131341927-131342943	3	131341927	131342943	Sgms2	ENSMUSG00000050931	64.8528	68.719	75.7304	88.4955	Dwarf
Chr3:131342351-131344687	3	131342351	131344687	Sgms2	ENSMUSG00000050931	65.6306	66.7151	72.1758	87.6066	Dwarf
Chr3:132863554-132865140	3	132863554	132865140	null		45.0992	49.0867	60.4101	71.9002	Dwarf
Chr3:133339329-133341411	3	133339329	133341411	Ppa2	ENSMUSG00000028013	79.1625	75.6649	69.8671	82.9122	Dwarf
Chr3:133340436-133342974	3	133340436	133342974	Ppa2	ENSMUSG00000028013	78.018	76.9842	76.7231	87.6644	Dwarf
Chr3:133746720-133751435	3	133746720	133751435	null		54.6861	57.3334	59.1986	72.7929	Dwarf
Chr3:133758830-133766515	3	133758830	133766515	null		67.0137	71.0868	62.7638	80.1004	Dwarf
Chr3:134629790-134633092	3	134629790	134633092	null		57.8339	70.7056	57.1938	62.2482	DR
Chr3:135272880-135274332	3	135272880	135274332	Cenpe	ENSMUSG00000045328	65.8469	70.5556	71.3178	83.9397	Dwarf
Chr3:135606597-135608186	3	135606597	135608186	Nfkb1	ENSMUSG00000028163	77.7718	89.4357	77.9888	81.0871	DR
Chr3:138225132-138227796	3	138225132	138227796	Adh7	ENSMUSG00000055301	49.594	45.8989	50.5594	61.898	Dwarf
Chr3:138226576-138230143	3	138226576	138230143	Adh7	ENSMUSG00000055301	60.5699	48.4704	55.4346	72.5914	Dwarf
Chr3:138227822-138235640	3	138227822	138235640	Adh7	ENSMUSG00000055301	72.7483	66.2303	66.6908	78.1698	Dwarf
Chr3:138235641-138238187	3	138235641	138238187	null		43.0347	43.9887	47.3808	58.7639	Dwarf
Chr3:138236933-138239567	3	138236933	138239567	null		30.2218	36.8554	39.1925	52.4073	Dwarf
Chr3:138238188-138241494	3	138238188	138241494	null		25.1728	26.6354	30.8485	46.556	Dwarf
Chr3:138280481-138285181	3	138280481	138285181	Adh1	ENSMUSG00000074207	48.7436	37.444	50.3149	69.3674	Dwarf
Chr3:138282720-138287346	3	138282720	138287346	Adh1	ENSMUSG00000074207	52.6569	46.4174	57.9294	76.6553	Dwarf
Chr3:138285356-138288796	3	138285356	138288796	Adh1	ENSMUSG00000074207	56.5336	58.643	65.6498	80.7403	Dwarf
Chr3:138374118-138386656	3	138374118	138386656	Adh6-ps1	ENSMUSG00000090306	60.686	65.0682	57.233	72.3643	Dwarf
Chr3:138419356-138423009	3	138419356	138423009	Adh4	ENSMUSG00000037797	74.2405	82.3187	73.4817	88.0503	Dwarf
Chr3:138421272-138425306	3	138421272	138425306	Adh4	ENSMUSG00000037797	74.0881	75.8066	74.7314	85.3686	Dwarf
Chr3:138453312-138455191	3	138453312	138455191	Adh5	ENSMUSG00000028138	57.367	61.2958	63.6076	75.6414	Dwarf
Chr3:138877029-138878191	3	138877029	138878191	Tspan5	ENSMUSG00000028152	85.0768	71.4367	74.813	79.2309	DR
Chr3:142711296-142713050	3	142711296	142713050	Ccbl2	ENSMUSG00000040213	53.8757	35.6019	56.4241	72.0967	Dwarf
Chr3:142712301-142713844	3	142712301	142713844	Ccbl2	ENSMUSG00000040213	65.3595	42.8313	68.0931	88.1956	Dwarf
Chr3:142713086-142715236	3	142713086	142715236	Ccbl2	ENSMUSG00000040213	60.1487	53.4156	77.0881	96.7468	Dwarf
Chr3:142713892-142716635	3	142713892	142716635	Ccbl2	ENSMUSG00000040213	58.6255	49.8412	72.6987	90.9235	Dwarf
Chr3:142715274-142717906	3	142715274	142717906	Ccbl2	ENSMUSG00000040213	67.9059	61.9788	76.5232	89.4022	Dwarf
Chr3:142733880-142735906	3	142733880	142735906	Ccbl2	ENSMUSG00000040213	56.9425	59.299	69.8345	82.4114	Dwarf
Chr3:142739844-142741096	3	142739844	142741096	Ccbl2	ENSMUSG00000040213	66.3351	67.3416	73.2059	87.0674	Dwarf
Chr3:143811873-143815203	3	143811873	143815203	null		70.8023	81.1482	74.5287	74.1132	DR
Chr3:143881848-143886778	3	143881848	143886778	null		72.2789	77.018	68.4971	80.4374	Dwarf
Chr3:143885218-143889356	3	143885218	143889356	null		71.0563	76.4786	62.4866	76.2053	Dwarf
Chr3:144161581-144163335	3	144161581	144163335	null		60.7956	71.7341	62.5325	61.4609	DR
Chr3:144714720-144716585	3	144714720	144716585	Sh3glb1	ENSMUSG00000037062	42.8696	42.6506	42.4624	54.6189	Dwarf
Chr3:144715862-144718241	3	144715862	144718241	Sh3glb1	ENSMUSG00000037062	48.8734	47.3642	48.487	59.9041	Dwarf
Chr3:145648396-145649800	3	145648396	145649800	Cyr61	ENSMUSG00000028195	28.6053	38.8571	34.4978	38.7828	DR
Chr3:146213978-146215318	3	146213978	146215318	null		72.0459	85.6963	79.1993	74.7197	DR
Chr3:146598345-146600848	3	146598345	146600848	Uox	ENSMUSG00000028186	28.4951	17.8559	24.1214	23.0616	DR
Chr3:146618569-146621386	3	146618569	146621386	Uox	ENSMUSG00000028186	58.5076	55.5946	52.4928	66.3113	Dwarf
Chr3:146622703-146624637	3	146622703	146624637	Uox	ENSMUSG00000028186	74.8845	74.7578	64.0736	74.4463	Dwarf
Chr3:147063328-147067897	3	147063328	147067897	null		72.7911	83.2067	79.9524	79.8856	DR
Chr3:148903694-148906073	3	148903694	148906073	Lphn2	ENSMUSG00000028184	69.5638	70.7982	73.1909	83.5628	Dwarf
Chr3:148905109-148908201	3	148905109	148908201	Lphn2	ENSMUSG00000028184	61.4287	58.6895	63.2718	75.5311	Dwarf
Chr3:148983163-148985369	3	148983163	148985369	Lphn2	ENSMUSG00000028184	29.8315	33.1327	42.4511	59.0427	Dwarf
Chr3:148984704-148986618	3	148984704	148986618	Lphn2	ENSMUSG00000028184	35.4955	38.8701	41.8758	62.0955	Dwarf
Chr3:148985370-148987632	3	148985370	148987632	Lphn2	ENSMUSG00000028184	34.3909	32.4302	30.1526	43.2159	Dwarf
Chr3:149040916-149042999	3	149040916	149042999	null		54.2108	51.6823	53.6341	68.7105	Dwarf
Chr3:149436486-149438408	3	149436486	149438408	null		46.5405	42.3157	49.0671	64.7028	Dwarf
Chr3:149437416-149439170	3	149437416	149439170	null		55.5271	53.3594	58.904	75.0386	Dwarf
Chr3:149517863-149519353	3	149517863	149519353	null		24.1773	40.5025	26.3193	25.4451	DR
Chr3:149518925-149519629	3	149518925	149519629	null		6.13946	25.0813	8.0809	4.81086	DR
Chr3:149545978-149546857	3	149545978	149546857	null		45.4957	45.7522	48.125	59.6495	Dwarf
Chr3:152516434-152519607	3	152516434	152519607	Ak5	ENSMUSG00000039058	71.2391	82.2392	80.7685	78.7684	DR
Chr3:152761185-152763488	3	152761185	152763488	Pigk	ENSMUSG00000039047	58.5324	67.2016	55.0047	65.4645	Dwarf
Chr3:152762503-152764845	3	152762503	152764845	Pigk	ENSMUSG00000039047	75.3667	87.4451	69.4348	72.8583	DR
Chr3:153715707-153719096	3	153715707	153719096	St6galnac3	ENSMUSG00000052544	67.3566	80.4227	73.3387	80.3735	DR
Chr3:153908119-153910319	3	153908119	153910319	Rabggtb	ENSMUSG00000038975	43.6744	39.1201	40.028	51.1588	Dwarf
Chr3:153909141-153911259	3	153909141	153911259	Rabggtb	ENSMUSG00000038975	40.5637	39.4943	37.1397	48.4313	Dwarf
Chr3:153928820-153930309	3	153928820	153930309	Acadm	ENSMUSG00000062908	71.5798	78.8532	57.1768	69.2585	Dwarf
Chr3:154060954-154065600	3	154060954	154065600	Slc44a5	ENSMUSG00000028360	73.6329	84.1385	64.4548	64.0954	DR
Chr3:154196107-154199000	3	154196107	154199000	Slc44a5	ENSMUSG00000028360	74.1353	85.3185	84.5073	86.6538	DR
Chr3:154870107-154883326	3	154870107	154883326	Tnni3k	ENSMUSG00000040086	67.8903	81.1995	72.8975	76.5451	DR
Chr3:157571703-157575811	3	157571703	157575811	Ptger3	ENSMUSG00000040016	72.162	84.9585	74.7359	79.0637	DR
Chr3:157591973-157599683	3	157591973	157599683	Ptger3	ENSMUSG00000040016	68.3686	78.937	72.7759	73.5903	DR
Chr4:4542984-4550501	4	4542984	4550501	null		64.6162	74.8167	65.549	76.8699	DR and Dwarf
Chr4:5787346-5791047	4	5787346	5791047	Fam110b	ENSMUSG00000049119	74.5496	85.7108	82.5731	83.5926	DR
Chr4:6258700-6264111	4	6258700	6264111	Cyp7a1	ENSMUSG00000028240	54.281	52.1961	54.5731	68.0741	Dwarf
Chr4:6262260-6266184	4	6262260	6266184	Cyp7a1	ENSMUSG00000028240	53.7268	54.0845	48.1885	59.6019	Dwarf
Chr4:6268277-6272132	4	6268277	6272132	Cyp7a1	ENSMUSG00000028240	62.7769	58.4258	57.257	67.8945	Dwarf
Chr4:6270324-6272683	4	6270324	6272683	Cyp7a1	ENSMUSG00000028240	57.9092	55.8879	56.2185	70.3238	Dwarf
Chr4:6272213-6273761	4	6272213	6273761	Cyp7a1	ENSMUSG00000028240	53.7037	50.9416	62.0593	75.9817	Dwarf
Chr4:8686208-8689369	4	8686208	8689369	Chd7	ENSMUSG00000041235	55.0798	62.5407	61.6032	76.9863	Dwarf
Chr4:8731816-8735322	4	8731816	8735322	Chd7	ENSMUSG00000041235	51.8852	51.4204	48.4207	58.5415	Dwarf
Chr4:8745928-8747756	4	8745928	8747756	Chd7	ENSMUSG00000041235	68.1961	69.0356	67.8426	84.0299	Dwarf
Chr4:8747024-8748811	4	8747024	8748811	Chd7	ENSMUSG00000041235	64.8181	66.8875	66.1298	85.5196	Dwarf
Chr4:9083242-9085084	4	9083242	9085084	null		44.6833	44.5477	52.1817	68.0763	Dwarf
Chr4:11851539-11854340	4	11851539	11854340	null		69.0983	71.9137	71.0784	85.6649	Dwarf
Chr4:11852986-11857140	4	11852986	11857140	null		58.4588	62.4321	64.6837	80.9788	Dwarf
Chr4:11888739-11892348	4	11888739	11892348	null		73.298	75.3089	76.6846	88.1899	Dwarf
Chr4:15936301-15938192	4	15936301	15938192	Decr1	ENSMUSG00000028223	62.3437	70.3534	68.8569	79.3184	Dwarf
Chr4:17700721-17707187	4	17700721	17707187	null		66.1806	76.3265	73.1629	78.7546	DR
Chr4:24665874-24670221	4	24665874	24670221	Klhl32	ENSMUSG00000040387	67.9495	83.0919	68.9812	69.6277	DR
Chr4:25428813-25432497	4	25428813	25432497	null		67.1331	68.5279	64.8569	89.1429	Dwarf
Chr4:25431917-25435915	4	25431917	25435915	null		66.3905	66.4183	57.5532	82.2223	Dwarf
Chr4:32156973-32166372	4	32156973	32166372	null		75.0717	85.3033	82.8195	82.6151	DR
Chr4:32572128-32575348	4	32572128	32575348	Bach2	ENSMUSG00000040270	54.1243	51.7634	62.5472	73.3445	Dwarf
Chr4:32863785-32864975	4	32863785	32864975	Ankrd6	ENSMUSG00000040183	63.8107	77.1794	47.4612	45.755	DR
Chr4:32902114-32903989	4	32902114	32903989	Ankrd6	ENSMUSG00000040183	77.1679	80.4058	75.8787	87.3825	Dwarf
Chr4:33284009-33285894	4	33284009	33285894	Pnrc1	ENSMUSG00000040128	71.6538	67.2442	58.7918	71.4405	Dwarf
Chr4:33289342-33291583	4	33289342	33291583	Pnrc1	ENSMUSG00000040128	47.5101	46.462	55.0976	65.9145	Dwarf
Chr4:33519367-33521296	4	33519367	33521296	null		69.8442	83.0289	78.0347	76.9127	DR
Chr4:34887809-34890775	4	34887809	34890775	null		67.5872	74.0191	59.1685	43.3077	Dwarf
Chr4:34976336-34980541	4	34976336	34980541	Mob3b	ENSMUSG00000073910	46.7948	43.034	46.2564	57.7795	Dwarf
Chr4:35755045-35761504	4	35755045	35761504	Lingo2	ENSMUSG00000045083	64.1883	68.8721	60.6501	71.7287	Dwarf
Chr4:35757789-35765708	4	35757789	35765708	Lingo2	ENSMUSG00000045083	68.4415	71.8283	53.6773	67.7428	Dwarf
Chr4:36638650-36644510	4	36638650	36644510	Lingo2	ENSMUSG00000045083	69.1496	69.3933	65.9133	76.7696	Dwarf
Chr4:38747299-38756672	4	38747299	38756672	Gm12381	ENSMUSG00000085632	75.9897	87.8842	81.6469	87.7898	DR
Chr4:40203144-40205878	4	40203144	40205878	Ddx58	ENSMUSG00000040296	35.6516	35.2345	44.2861	67.6307	Dwarf
Chr4:40205501-40206257	4	40205501	40206257	Ddx58	ENSMUSG00000040296	43.3877	43.8886	53.7345	75.0156	Dwarf
Chr4:40221978-40223925	4	40221978	40223925	Ddx58	ENSMUSG00000040296	53.014	68.1222	60.7097	69.8489	DR
Chr4:40725298-40731686	4	40725298	40731686	Dnaja1	ENSMUSG00000028410	59.9645	59.1927	61.7805	77.4019	Dwarf
Chr4:40728845-40733430	4	40728845	40733430	Dnaja1	ENSMUSG00000028410	74.2585	72.6335	78.3941	90.1208	Dwarf
Chr4:41491791-41496200	4	41491791	41496200	AI464131	ENSMUSG00000046312	55.5848	56.4245	38.5019	49.4513	Dwarf
Chr4:41494821-41497267	4	41494821	41497267	AI464131	ENSMUSG00000046312	57.1755	57.6055	32.5901	46.3699	Dwarf
Chr4:41497780-41498558	4	41497780	41498558	AI464131	ENSMUSG00000046312	71.0952	81.5333	50.742	49.8417	DR
Chr4:41498385-41499766	4	41498385	41499766	AI464131	ENSMUSG00000046312	67.3397	82.5905	56.2342	50.7274	DR
Chr4:41552988-41557321	4	41552988	41557321	2310028H24Rik	ENSMUSG00000028439	73.2726	84.261	77.7632	78.3676	DR
Chr4:41635609-41638961	4	41635609	41638961	Dnaic1	ENSMUSG00000061322	58.2573	55.7833	56.2237	72.3027	Dwarf
Chr4:41637384-41639950	4	41637384	41639950	Dnaic1	ENSMUSG00000061322	33.1294	28.798	32.8658	46.1807	Dwarf
Chr4:42996041-43000492	4	42996041	43000492	Vcp	ENSMUSG00000028452	41.3921	40.3486	32.335	42.4477	Dwarf
Chr4:43421404-43422915	4	43421404	43422915	Rusc2	ENSMUSG00000035969	78.4484	74.0587	74.1932	88.1616	Dwarf
Chr4:44044744-44047839	4	44044744	44047839	Gne	ENSMUSG00000028479	73.2622	76.3968	76.2911	90.9076	Dwarf
Chr4:44115401-44117770	4	44115401	44117770	null		79.0634	79.9704	81.8301	92.3248	Dwarf
Chr4:44116425-44119023	4	44116425	44119023	null		75.5443	79.2581	79.5224	90.477	Dwarf
Chr4:44684613-44687309	4	44684613	44687309	Pax5	ENSMUSG00000014030	70.1941	81.6619	69.9504	72.5059	DR
Chr4:44983046-44984985	4	44983046	44984985	Grhpr	ENSMUSG00000035637	32.1836	29.4667	30.5158	51.6667	Dwarf
Chr4:44984138-44986707	4	44984138	44986707	Grhpr	ENSMUSG00000035637	50.2396	46.45	47.2223	72.3137	Dwarf
Chr4:44984986-44987841	4	44984986	44987841	Grhpr	ENSMUSG00000035637	75.0698	71.5492	73.04	87.3218	Dwarf
Chr4:45403960-45412507	4	45403960	45412507	Mcart1	ENSMUSG00000045973	58.1225	62.8041	65.8054	83.324	Dwarf
Chr4:45410068-45415059	4	45410068	45415059	Mcart1	ENSMUSG00000045973	52.3601	48.2288	47.6008	65.8802	Dwarf
Chr4:45464968-45469215	4	45464968	45469215	Shb	ENSMUSG00000044813	57.2897	59.1421	63.173	73.5422	Dwarf
Chr4:45799560-45801716	4	45799560	45801716	Aldh1b1	ENSMUSG00000035561	54.0742	52.0122	54.3079	42.6485	Dwarf
Chr4:45849038-45852554	4	45849038	45852554	1300002K09Rik	ENSMUSG00000028327	26.7265	21.0728	25.1001	37.8149	Dwarf
Chr4:45850018-45854153	4	45850018	45854153	1300002K09Rik	ENSMUSG00000028327	33.6737	30.3056	39.6271	61.3971	Dwarf
Chr4:46048421-46050069	4	46048421	46050069	Tmod1	ENSMUSG00000028328	76.0934	86.5802	80.7619	79.9286	DR
Chr4:46355679-46359464	4	46355679	46359464	null		65.2297	76.7275	75.7631	74.2085	DR
Chr4:46600968-46606728	4	46600968	46606728	Coro2a	ENSMUSG00000028337	70.9012	60.5117	69.773	70.3829	DR
Chr4:46605781-46609540	4	46605781	46609540	Tbc1d2	ENSMUSG00000039813	73.5444	62.4238	73.0259	71.8346	DR
Chr4:46863231-46866444	4	46863231	46866444	Gabbr2	ENSMUSG00000039809	54.0389	54.4504	59.2134	71.7838	Dwarf
Chr4:46884970-46886058	4	46884970	46886058	Gabbr2	ENSMUSG00000039809	51.847	43.1303	60.2703	79.4659	Dwarf
Chr4:46885595-46887065	4	46885595	46887065	Gabbr2	ENSMUSG00000039809	40.5048	31.2871	46.7328	63.6586	Dwarf
Chr4:47111114-47112238	4	47111114	47112238	Galnt12	ENSMUSG00000039774escription=UDP-N-acetyl-alpha-D-galactosamine:polypeptideN-acetylgalactosaminyltransferase 12 [Source:MGISymbol;Acc:MGI:2444664]	83.9677	62.854	67.7717	67.5689	DR
Chr4:47111480-47113093	4	47111480	47113093	Galnt12	ENSMUSG00000039774escription=UDP-N-acetyl-alpha-D-galactosamine:polypeptideN-acetylgalactosaminyltransferase 12 [Source:MGISymbol;Acc:MGI:2444664]	80.6498	58.346	63.1841	62.5408	DR
Chr4:47244257-47245584	4	47244257	47245584	Col15a1	ENSMUSG00000028339	71.444	82.0023	81.2126	91.6449	DR
Chr4:47244926-47245942	4	47244926	47245942	Col15a1	ENSMUSG00000028339	42.9856	53.6662	52.3196	63.6489	DR
Chr4:47435438-47436497	4	47435438	47436497	null		77.1704	66.2405	62.2722	63.2482	DR
Chr4:48194333-48196575	4	48194333	48196575	Erp44	ENSMUSG00000028343	70.4379	60.4244	78.0017	91.4236	Dwarf
Chr4:48753165-48755166	4	48753165	48755166	null		68.5233	83.8966	76.1382	72.8164	DR
Chr4:48754445-48756435	4	48754445	48756435	null		65.5833	77.9695	72.9217	69.6183	DR
Chr4:49244275-49247733	4	49244275	49247733	E130309F12Rik	ENSMUSG00000063446	75.6459	75.7901	73.3473	83.4662	Dwarf
Chr4:49374242-49381048	4	49374242	49381048	Acnat2	ENSMUSG00000060317	66.834	68.3708	71.7111	86.1522	Dwarf
Chr4:49376582-49383136	4	49376582	49383136	Acnat2	ENSMUSG00000060317	48.0063	44.4401	56.8161	84.8771	Dwarf
Chr4:49381049-49387620	4	49381049	49387620	Acnat2	ENSMUSG00000060317	36.0075	29.7414	48.0057	75.8191	Dwarf
Chr4:49383137-49390296	4	49383137	49390296	Acnat2	ENSMUSG00000060317	59.6128	56.6664	63.1568	74.2682	Dwarf
Chr4:49538794-49543267	4	49538794	49543267	Aldob	ENSMUSG00000028307	62.3101	59.78	59.3298	74.9377	Dwarf
Chr4:49542245-49543934	4	49542245	49543934	Aldob	ENSMUSG00000028307	59.4267	57.754	56.0185	75.4499	Dwarf
Chr4:49543268-49547017	4	49543268	49547017	Aldob	ENSMUSG00000028307	45.9893	42.7503	44.0109	57.1766	Dwarf
Chr4:51591880-51598790	4	51591880	51598790	null		61.9761	66.7001	62.2146	76.3962	Dwarf
Chr4:53071955-53074311	4	53071955	53074311	Abca1	ENSMUSG00000015243	61.8828	57.865	64.2187	76.793	Dwarf
Chr4:53080668-53082190	4	53080668	53082190	Abca1	ENSMUSG00000015243	71.5955	73.8531	71.0645	83.0075	Dwarf
Chr4:53081178-53082879	4	53081178	53082879	Abca1	ENSMUSG00000015243	54.2763	61.3795	58.4991	76.6053	Dwarf
Chr4:53082191-53083992	4	53082191	53083992	Abca1	ENSMUSG00000015243	66.2356	72.5078	72.4746	84.0119	Dwarf
Chr4:53123813-53126451	4	53123813	53126451	Abca1	ENSMUSG00000015243	46.6793	50.9534	43.5263	56.3605	Dwarf
Chr4:53235756-53239690	4	53235756	53239690	null		73.7858	84.0423	73.0753	83.534	Dwarf
Chr4:53883453-53885854	4	53883453	53885854	null		52.7943	51.9733	62.1152	72.7719	Dwarf
Chr4:54752718-54761797	4	54752718	54761797	null		77.8346	65.1422	70.1963	74.8665	DR
Chr4:55695141-55701933	4	55695141	55701933	null		73.9734	61.8454	73.2657	74.2605	DR
Chr4:55747314-55750435	4	55747314	55750435	null		67.365	76.6387	69.2191	82.092	Dwarf
Chr4:55748899-55751669	4	55748899	55751669	null		55.5421	60.5853	59.6775	80.5092	Dwarf
Chr4:57054958-57058472	4	57054958	57058472	Epb4.1l4b	ENSMUSG00000028434	71.7938	80.4594	69.2613	81.8949	Dwarf
Chr4:57055804-57060293	4	57055804	57060293	Epb4.1l4b	ENSMUSG00000028434	64.5337	72.3052	63.4586	77.702	Dwarf
Chr4:57068656-57072783	4	57068656	57072783	Epb4.1l4b	ENSMUSG00000028434	65.1841	71.5237	67.079	79.4981	Dwarf
Chr4:57069959-57074168	4	57069959	57074168	Epb4.1l4b	ENSMUSG00000028434	40.2339	42.2537	48.4633	63.6522	Dwarf
Chr4:57112669-57114919	4	57112669	57114919	Epb4.1l4b	ENSMUSG00000028434	38.4938	36.5496	36.5398	55.2374	Dwarf
Chr4:57113889-57115680	4	57113889	57115680	Epb4.1l4b	ENSMUSG00000028434	44.6574	41.2642	35.3723	64.5927	Dwarf
Chr4:57114920-57118260	4	57114920	57118260	Epb4.1l4b	ENSMUSG00000028434	63.0639	61.257	50.0866	73.0052	Dwarf
Chr4:57121615-57124803	4	57121615	57124803	Epb4.1l4b	ENSMUSG00000028434	46.2893	44.4433	44.0196	54.9783	Dwarf
Chr4:57139052-57140958	4	57139052	57140958	Epb4.1l4b	ENSMUSG00000028434	26.5742	40.4702	34.4233	37.226	DR
Chr4:57311119-57314656	4	57311119	57314656	null		64.5446	78.4584	68.779	65.93	DR
Chr4:57950822-57954047	4	57950822	57954047	Txn1	ENSMUSG00000028367	81.2917	82.8214	80.6001	91.1493	Dwarf
Chr4:57951878-57954767	4	57951878	57954767	Txn1	ENSMUSG00000028367	54.6075	56.3182	56.5391	81.2406	Dwarf
Chr4:57954057-57955582	4	57954057	57955582	Txn1	ENSMUSG00000028367	27.176	27.2304	30.6945	57.2744	Dwarf
Chr4:57954768-57956633	4	57954768	57956633	Txn1	ENSMUSG00000028367	6.1884	6.14634	7.39627	19.0256	Dwarf
Chr4:58177587-58179553	4	58177587	58179553	Svep1	ENSMUSG00000028369	75.7933	86.1147	75.5455	74.847	DR
Chr4:59215127-59217104	4	59215127	59217104	Ugcg	ENSMUSG00000028381	63.4081	67.5	70.1235	87.2024	Dwarf
Chr4:59216165-59218291	4	59216165	59218291	Ugcg	ENSMUSG00000028381	50.4358	51.5954	58.1604	77.2428	Dwarf
Chr4:59260357-59263204	4	59260357	59263204	Gm12596	ENSMUSG00000086952	71.016	81.4427	71.0473	80.7466	DR
Chr4:60138739-60153829	4	60138739	60153829	Mup2	ENSMUSG00000078688	58.1732	62.9805	66.1542	81.4211	Dwarf
Chr4:60144859-60156875	4	60144859	60156875	Mup2	ENSMUSG00000078688	62.4079	64.6886	65.5357	80.6611	Dwarf
Chr4:60658775-60671491	4	60658775	60671491	Mup11	ENSMUSG00000073834	77.0145	78.6022	64.1821	80.0183	Dwarf
Chr4:60662465-60685422	4	60662465	60685422	Mup11	ENSMUSG00000073834	69.6492	70.8944	50.7203	76.2627	Dwarf
Chr4:60671881-60705110	4	60671881	60705110	null		73.4949	76.2251	64.7063	77.2178	Dwarf
Chr4:61303267-61335745	4	61303267	61335745	Mup14	ENSMUSG00000073830	81.4081	77.4963	70.0648	81.2423	Dwarf
Chr4:61508246-61525720	4	61508246	61525720	Mup16	ENSMUSG00000078675	58.2527	61.3036	64.975	78.9892	Dwarf
Chr4:61519350-61531331	4	61519350	61531331	Mup16	ENSMUSG00000078675	48.2284	51.995	55.3384	77.143	Dwarf
Chr4:61525854-61535886	4	61525854	61535886	null		66.1752	71.4831	69.7473	82.3766	Dwarf
Chr4:61804180-61810390	4	61804180	61810390	null		71.183	73.3821	71.6972	83.3524	Dwarf
Chr4:61822145-61823801	4	61822145	61823801	null		79.6236	77.5985	79.5339	91.4394	Dwarf
Chr4:62079253-62087805	4	62079253	62087805	Mup3	ENSMUSG00000066154	60.5612	56.6378	57.7564	77.5008	Dwarf
Chr4:62084807-62092307	4	62084807	62092307	Mup3	ENSMUSG00000066154	46.1238	41.066	48.9342	65.4722	Dwarf
Chr4:62364525-62367523	4	62364525	62367523	Slc31a1	ENSMUSG00000066150	41.3157	28.2914	34.8171	39.5514	DR
Chr4:62496240-62497984	4	62496240	62497984	Bspry	ENSMUSG00000028392	32.8123	30.1935	34.8025	46.0226	Dwarf
Chr4:62697797-62701107	4	62697797	62701107	Rgs3	ENSMUSG00000059810	49.8491	65.4262	64.6754	71.3166	DR
Chr4:62700038-62703537	4	62700038	62703537	Rgs3	ENSMUSG00000059810	49.673	63.269	71.1684	76.7522	DR
Chr4:62783189-62785827	4	62783189	62785827	null		78.9008	89.3609	86.2803	86.6658	DR
Chr4:63076750-63080050	4	63076750	63080050	Zfp618	ENSMUSG00000028358	63.2002	67.3257	68.4102	80.425	Dwarf
Chr4:63248964-63251899	4	63248964	63251899	Col27a1	ENSMUSG00000045672	75.7803	78.1103	73.304	84.0046	Dwarf
Chr4:63250781-63252614	4	63250781	63252614	Col27a1	ENSMUSG00000045672	63.3446	59.5253	62.5058	76.507	Dwarf
Chr4:63254925-63257435	4	63254925	63257435	Col27a1	ENSMUSG00000045672	52.1022	50.5222	51.8192	64.5477	Dwarf
Chr4:63341374-63344730	4	63341374	63344730	Orm1	ENSMUSG00000039196	45.8072	49.3177	48.4392	60.7695	Dwarf
Chr4:63343343-63346782	4	63343343	63346782	Orm1	ENSMUSG00000039196	34.3937	32.8492	33.816	53.6283	Dwarf
Chr4:63344869-63348682	4	63344869	63348682	Orm1	ENSMUSG00000039196	54.3167	52.1992	56.2203	72.8088	Dwarf
Chr4:63545092-63546627	4	63545092	63546627	Atp6v1g1	ENSMUSG00000039105	15.7469	14.8817	18.2209	32.9326	Dwarf
Chr4:63545706-63548594	4	63545706	63548594	Atp6v1g1	ENSMUSG00000039105	42.7226	44.1692	47.3346	70.6206	Dwarf
Chr4:63546635-63550104	4	63546635	63550104	Atp6v1g1	ENSMUSG00000039105	68.1804	76.9874	71.658	84.3705	Dwarf
Chr4:63557494-63560342	4	63557494	63560342	6330416G13Rik	ENSMUSG00000045917	32.1345	28.8078	28.0786	40.7612	Dwarf
Chr4:66174168-66177098	4	66174168	66177098	Astn2	ENSMUSG00000028373	64.8621	68.6493	50.0658	38.1937	Dwarf
Chr4:69311976-69318502	4	69311976	69318502	null		65.7885	75.8243	76.6685	80.5376	DR
Chr4:71639891-71642404	4	71639891	71642404	null		59.2615	53.005	63.0358	73.9999	Dwarf
Chr4:72164258-72166440	4	72164258	72166440	Tle1	ENSMUSG00000008305	65.0869	65.4448	80.9764	91.9917	Dwarf
Chr4:72165752-72167878	4	72165752	72167878	Tle1	ENSMUSG00000008305	39.4096	45.0108	59.1822	84.7011	Dwarf
Chr4:72166441-72170010	4	72166441	72170010	Tle1	ENSMUSG00000008305	60.6931	60.5761	65.6254	81.6178	Dwarf
Chr4:72195774-72198368	4	72195774	72198368	Tle1	ENSMUSG00000008305	42.5037	41.9744	41.251	54.9213	Dwarf
Chr4:75254568-75261044	4	75254568	75261044	null		64.2929	66.3679	68.0887	81.0821	Dwarf
Chr4:75259662-75263337	4	75259662	75263337	null		58.6719	63.1105	59.7511	73.5845	Dwarf
Chr4:76391460-76396135	4	76391460	76396135	Ptprd	ENSMUSG00000028399	88.1761	85.4243	73.927	62.5784	Dwarf
Chr4:78758782-78764933	4	78758782	78764933	null		71.9591	82.035	75.3632	79.3403	DR
Chr4:81785910-81788991	4	81785910	81788991	null		69.916	68.9211	71.0732	84.1283	Dwarf
Chr4:81787563-81792218	4	81787563	81792218	null		63.1901	59.7689	63.1573	76.5055	Dwarf
Chr4:82497841-82499041	4	82497841	82499041	Nfib	ENSMUSG00000008575	40.313	42.9578	51.1569	63.778	Dwarf
Chr4:82537672-82538650	4	82537672	82538650	Nfib	ENSMUSG00000008575	56.8756	74.8698	54.6435	55.8838	DR
Chr4:82914837-82916547	4	82914837	82916547	Frem1	ENSMUSG00000059049	62.051	59.171	64.7345	54.4795	Dwarf
Chr4:83314252-83317347	4	83314252	83317347	Ttc39b	ENSMUSG00000038172	46.9859	51.3838	52.1852	68.8312	Dwarf
Chr4:83340984-83342895	4	83340984	83342895	null		51.8059	50.8523	53.8398	69.123	Dwarf
Chr4:83341811-83344109	4	83341811	83344109	null		31.5157	32.6148	38.2515	62.2617	Dwarf
Chr4:83342896-83345787	4	83342896	83345787	null		57.0347	61.8374	62.6224	78.7267	Dwarf
Chr4:86110839-86112517	4	86110839	86112517	Adamtsl1	ENSMUSG00000066113	61.6472	63.206	74.7794	85.667	Dwarf
Chr4:86435058-86438034	4	86435058	86438034	null		52.8516	51.1037	55.5436	66.0341	Dwarf
Chr4:86656390-86658611	4	86656390	86658611	Plin2	ENSMUSG00000028494	66.4176	73.7746	73.6626	90.1181	Dwarf
Chr4:86664796-86668202	4	86664796	86668202	Plin2	ENSMUSG00000028494	61.6636	61.3991	66.3448	79.5031	Dwarf
Chr4:86666082-86669887	4	86666082	86669887	Plin2	ENSMUSG00000028494	33.433	39.0129	37.9455	53.957	Dwarf
Chr4:88182596-88184513	4	88182596	88184513	BC057079	ENSMUSG00000038368	85.3464	85.2607	73.1908	87.5117	Dwarf
Chr4:88183427-88186621	4	88183427	88186621	BC057079	ENSMUSG00000038368	85.6079	85.4053	66.5309	85.2351	Dwarf
Chr4:89296626-89301656	4	89296626	89301656	Cdkn2a	ENSMUSG00000044303	39.4466	44.767	47.0447	34.2524	Dwarf
Chr4:90489914-90499856	4	90489914	90499856	null		60.3753	63.5583	61.8413	75.6975	Dwarf
Chr4:90494949-90503872	4	90494949	90503872	null		58.8941	62.1887	63.9635	74.6689	Dwarf
Chr4:92826844-92836283	4	92826844	92836283	null		71.0103	76.9829	67.395	78.6744	Dwarf
Chr4:94113521-94120526	4	94113521	94120526	Gm12648	ENSMUSG00000085931	62.1042	72.6903	67.6537	70.9619	DR
Chr4:100039576-100042348	4	100039576	100042348	null		55.6233	72.2793	76.2099	80.7879	DR
Chr4:100041394-100044308	4	100041394	100044308	null		59.3681	73.204	79.0018	84.6184	DR
Chr4:100124703-100127623	4	100124703	100127623	Ror1	ENSMUSG00000035305	62.1041	61.3279	66.8705	78.1834	Dwarf
Chr4:100637372-100641953	4	100637372	100641953	null		80.2972	90.7687	85.907	83.1279	DR
Chr4:100778352-100780398	4	100778352	100780398	Cachd1	ENSMUSG00000028532	44.009	47.9981	56.027	45.2638	Dwarf
Chr4:101350231-101353887	4	101350231	101353887	E130102H24Rik	ENSMUSG00000086782	50.2503	54.6998	53.4556	70.7976	Dwarf
Chr4:101352075-101355490	4	101352075	101355490	E130102H24Rik	ENSMUSG00000086782	20.5767	22.5716	22.1211	42.5388	Dwarf
Chr4:101353888-101355824	4	101353888	101355824	E130102H24Rik	ENSMUSG00000086782	3.55101	3.58571	4.08008	16.3388	Dwarf
Chr4:102571088-102575239	4	102571088	102575239	Pde4b	ENSMUSG00000028525	9.38788	6.42381	13.5826	28.2305	Dwarf
Chr4:102573451-102576501	4	102573451	102576501	Pde4b	ENSMUSG00000028525	44.0232	42.7436	50.173	62.1538	Dwarf
Chr4:102575304-102577874	4	102575304	102577874	Pde4b	ENSMUSG00000028525	54.7013	62.7599	59.6931	76.4923	Dwarf
Chr4:102576667-102578821	4	102576667	102578821	Pde4b	ENSMUSG00000028525	32.4159	33.7936	36.2073	53.208	Dwarf
Chr4:102580904-102584796	4	102580904	102584796	Pde4b	ENSMUSG00000028525	65.2915	68.2514	69.5553	80.4729	Dwarf
Chr4:102618267-102625208	4	102618267	102625208	null		74.8793	76.8175	75.4976	87.2001	Dwarf
Chr4:102622864-102628727	4	102622864	102628727	null		73.8561	72.865	75.6731	87.9917	Dwarf
Chr4:102968742-102972857	4	102968742	102972857	Sgip1	ENSMUSG00000028524	70.9343	75.4212	69.4733	81.3956	Dwarf
Chr4:103195038-103197576	4	103195038	103197576	Slc35d1	ENSMUSG00000028521	81.681	84.5178	80.2412	91.9379	Dwarf
Chr4:103255730-103261348	4	103255730	103261348	4921539E11Rik	ENSMUSG00000028520	79.5067	91.8076	85.8792	87.7609	DR
Chr4:103380027-103382869	4	103380027	103382869	Gm12718	ENSMUSG00000086136	78.8195	78.8186	65.1624	80.1702	Dwarf
Chr4:103381946-103384617	4	103381946	103384617	Gm12718	ENSMUSG00000086136	82.0942	83.7866	68.2278	85.4775	Dwarf
Chr4:103384618-103388005	4	103384618	103388005	Gm12718	ENSMUSG00000086136	70.1102	70.0353	58.5082	70.2743	Dwarf
Chr4:103386980-103389654	4	103386980	103389654	Gm12718	ENSMUSG00000086136	82.1964	85.1339	70.0423	81.7938	Dwarf
Chr4:104384486-104388670	4	104384486	104388670	Dab1	ENSMUSG00000028519	44.1869	55.4914	57.7293	71.7965	DR and Dwarf
Chr4:104562648-104565057	4	104562648	104565057	Dab1	ENSMUSG00000028519	74.7081	84.8332	76.2932	76.721	DR
Chr4:104773695-104778564	4	104773695	104778564	C8b	ENSMUSG00000029656	86.7771	89.651	80.0545	90.4779	Dwarf
Chr4:104775746-104780182	4	104775746	104780182	C8b	ENSMUSG00000029656	69.9233	74.0315	66.579	77.0406	Dwarf
Chr4:104865974-104869090	4	104865974	104869090	C8a	ENSMUSG00000035031	81.2352	80.6974	73.7091	84.8073	Dwarf
Chr4:104869091-104874432	4	104869091	104874432	C8a	ENSMUSG00000035031	62.8275	59.9339	60.4714	71.3506	Dwarf
Chr4:104871542-104875155	4	104871542	104875155	C8a	ENSMUSG00000035031	33.2034	27.6755	38.3727	53.1774	Dwarf
Chr4:105087646-105090754	4	105087646	105090754	Prkaa2	ENSMUSG00000028518	66.1384	71.163	72.3902	84.4816	Dwarf
Chr4:105145337-105150757	4	105145337	105150757	null		66.9708	63.7546	67.6612	77.7271	Dwarf
Chr4:105160150-105162796	4	105160150	105162796	Ppap2b	ENSMUSG00000028517	40.898	35.8842	57.2304	68.6546	Dwarf
Chr4:105208015-105210171	4	105208015	105210171	Ppap2b	ENSMUSG00000028517	49.2375	60.2388	70.1188	79.6712	DR
Chr4:106865480-106869837	4	106865480	106869837	null		64.3597	78.046	68.936	65.8763	DR
Chr4:107219311-107223277	4	107219311	107223277	Ldlrad1	ENSMUSG00000070877	58.5589	56.9107	63.2647	76.6307	Dwarf
Chr4:107221850-107225858	4	107221850	107225858	null		64.1829	61.2467	68.9947	82.9953	Dwarf
Chr4:107299535-107302787	4	107299535	107302787	Dio1	ENSMUSG00000034785	68.2819	67.2032	74.2104	89.4182	Dwarf
Chr4:107301736-107304764	4	107301736	107304764	Dio1	ENSMUSG00000034785	54.7563	45.4975	62.4361	83.0447	Dwarf
Chr4:107302836-107307279	4	107302836	107307279	Dio1	ENSMUSG00000034785	45.2724	43.8325	51.156	74.7441	Dwarf
Chr4:107385440-107388042	4	107385440	107388042	Tmem48	ENSMUSG00000028614	68.8597	74.794	72.9928	86.1758	Dwarf
Chr4:107439511-107441182	4	107439511	107441182	Glis1	ENSMUSG00000034762	58.478	47.4635	53.9619	50.2914	DR
Chr4:107440394-107442612	4	107440394	107442612	Glis1	ENSMUSG00000034762	55.5324	41.5278	49.8243	47.419	DR
Chr4:107674866-107677296	4	107674866	107677296	Dmrtb1	ENSMUSG00000028610	70.384	80.8222	71.5768	73.0769	DR
Chr4:108047358-108050754	4	108047358	108050754	Podn	ENSMUSG00000028600	81.0074	78.9397	79.823	91.7871	Dwarf
Chr4:108049390-108051909	4	108049390	108051909	Podn	ENSMUSG00000028600	70.2139	72.9606	70.0633	87.4879	Dwarf
Chr4:108050758-108053810	4	108050758	108053810	Podn	ENSMUSG00000028600	58.6534	62.2019	59.0614	78.6037	Dwarf
Chr4:108051915-108054516	4	108051915	108054516	Podn	ENSMUSG00000028600	69.1546	67.1777	67.4715	81.6157	Dwarf
Chr4:108056268-108059166	4	108056268	108059166	Podn	ENSMUSG00000028600	59.3729	68.8825	66.0821	81.2551	Dwarf
Chr4:108057945-108060166	4	108057945	108060166	Podn	ENSMUSG00000028600	47.4863	52.6011	52.6398	76.5513	Dwarf
Chr4:108059167-108062281	4	108059167	108062281	Podn	ENSMUSG00000028600	59.409	57.2459	65.1693	81.8616	Dwarf
Chr4:108060178-108063833	4	108060178	108063833	Podn	ENSMUSG00000028600	62.6397	54.5572	63.4916	75.1073	Dwarf
Chr4:108073545-108076916	4	108073545	108076916	Podn	ENSMUSG00000028600	75.8343	73.6337	65.3505	80.4947	Dwarf
Chr4:108075355-108079365	4	108075355	108079365	Podn	ENSMUSG00000028600	70.9384	70.3839	58.1812	75.7417	Dwarf
Chr4:108080931-108084703	4	108080931	108084703	Podn	ENSMUSG00000028600	77.1833	76.8235	61.4318	74.8729	Dwarf
Chr4:108082330-108086031	4	108082330	108086031	Podn	ENSMUSG00000028600	76.6318	76.5301	60.3553	77.6628	Dwarf
Chr4:108084806-108087407	4	108084806	108087407	Podn	ENSMUSG00000028600	88.3295	88.5924	80.4984	92.0105	Dwarf
Chr4:108102748-108110530	4	108102748	108110530	Scp2	ENSMUSG00000028603	73.3663	75.5193	66.5028	81.8875	Dwarf
Chr4:108105894-108121293	4	108105894	108121293	Scp2	ENSMUSG00000028603	61.6181	65.0694	55.9713	75.4134	Dwarf
Chr4:108110655-108126469	4	108110655	108126469	Scp2	ENSMUSG00000028603	68.8438	66.3915	54.1808	72.3432	Dwarf
Chr4:108327817-108330885	4	108327817	108330885	2010305A19Rik	ENSMUSG00000048351	42.3944	39.9317	38.4462	50.7454	Dwarf
Chr4:109102538-109108296	4	109102538	109108296	Osbpl9	ENSMUSG00000028559	65.7184	65.2549	64.8941	79.9987	Dwarf
Chr4:109104757-109109994	4	109104757	109109994	Osbpl9	ENSMUSG00000028559	67.4504	68.6867	68.815	81.3129	Dwarf
Chr4:110285088-110287200	4	110285088	110287200	Elavl4	ENSMUSG00000028546	40.3743	50.4672	34.6073	49.7386	DR and Dwarf
Chr4:110286348-110287962	4	110286348	110287962	Elavl4	ENSMUSG00000028546	51.9891	62.8166	51.6612	62.0539	DR and Dwarf
Chr4:110417502-110425114	4	110417502	110425114	Agbl4	ENSMUSG00000061298	66.767	79.1174	71.0192	77.5515	DR
Chr4:110589382-110597638	4	110589382	110597638	Agbl4	ENSMUSG00000061298	69.4667	73.5338	65.5413	77.9755	Dwarf
Chr4:114742342-114747568	4	114742342	114747568	null		78.2198	88.7939	86.0789	84.5852	DR
Chr4:115932020-115934601	4	115932020	115934601	Dmbx1	ENSMUSG00000028707	65.8425	52.3724	44.5279	47.7844	DR
Chr4:117228364-117230351	4	117228364	117230351	Gm1661	ENSMUSG00000060268	68.894	81.6328	75.5757	70.4012	DR
Chr4:117280810-117282799	4	117280810	117282799	Rnf220	ENSMUSG00000028677	41.8096	43.0928	57.641	71.8238	Dwarf
Chr4:117977483-117979738	4	117977483	117979738	St3gal3	ENSMUSG00000028538	59.6711	54.4896	55.7814	69.0308	Dwarf
Chr4:118122143-118124721	4	118122143	118124721	St3gal3	ENSMUSG00000028538	45.9808	30.3007	41.553	45.2623	DR
Chr4:118129607-118132535	4	118129607	118132535	St3gal3	ENSMUSG00000028538	67.52	58.0736	61.5286	74.3515	Dwarf
Chr4:118130823-118134128	4	118130823	118134128	St3gal3	ENSMUSG00000028538	47.2374	32.4279	40.8636	53.9511	Dwarf
Chr4:118226275-118229478	4	118226275	118229478	Ptprf	ENSMUSG00000033295	60.8309	61.9897	64.3399	80.0544	Dwarf
Chr4:118284946-118287639	4	118284946	118287639	Ptprf	ENSMUSG00000033295	57.5339	49.6865	59.5109	71.4677	Dwarf
Chr4:118286841-118289447	4	118286841	118289447	Ptprf	ENSMUSG00000033295	49.0052	46.0869	55.8813	72.1293	Dwarf
Chr4:118398671-118403023	4	118398671	118403023	Szt2	ENSMUSG00000033253	62.1922	63.0487	61.868	73.0226	Dwarf
Chr4:118690030-118692254	4	118690030	118692254	Olfr1342	ENSMUSG00000043383	63.8022	75.6698	68.9563	69.7946	DR
Chr4:119139890-119142372	4	119139890	119142372	Gm12868	ENSMUSG00000085505	54.5109	67.9189	58.5538	59.0482	DR
Chr4:119141534-119145176	4	119141534	119145176	null		54.5646	64.9617	59.7523	57.1168	DR
Chr4:119958826-119965532	4	119958826	119965532	Hivep3	ENSMUSG00000028634	72.6376	84.9095	74.1739	75.3934	DR
Chr4:120062747-120063936	4	120062747	120063936	Hivep3	ENSMUSG00000028634	75.8802	88.7867	81.0392	87.2056	DR
Chr4:122956272-122960081	4	122956272	122960081	Mfsd2a	ENSMUSG00000028655	56.7788	67.7087	70.4393	76.2822	DR
Chr4:122978573-122982688	4	122978573	122982688	null		46.4384	49.7697	58.6502	74.0379	Dwarf
Chr4:123023987-123027816	4	123023987	123027816	Trit1	ENSMUSG00000028653	73.3319	77.7018	63.5765	80.4841	Dwarf
Chr4:123026499-123029020	4	123026499	123029020	Trit1	ENSMUSG00000028653	79.4599	83.8813	73.6651	87.244	Dwarf
Chr4:123229378-123232504	4	123229378	123232504	Heyl	ENSMUSG00000032744	65.6294	72.0726	69.6432	86.2563	Dwarf
Chr4:123230925-123234249	4	123230925	123234249	Heyl	ENSMUSG00000032744	43.9636	49.7015	48.4132	66.6022	Dwarf
Chr4:123283515-123286708	4	123283515	123286708	Pabpc4	ENSMUSG00000011257	44.7741	57.8352	45.6427	53.3457	DR
Chr4:124027789-124029627	4	124027789	124029627	null		59.4972	60.9667	57.8427	70.4423	Dwarf
Chr4:124168186-124175853	4	124168186	124175853	null		67.0043	78.9667	69.4306	73.6967	DR
Chr4:124171301-124178265	4	124171301	124178265	null		62.0121	75.1864	65.1776	68.4469	DR
Chr4:124179374-124192914	4	124179374	124192914	null		49.7794	64.2265	56.8613	55.8143	DR
Chr4:124189569-124196920	4	124189569	124196920	null		61.6723	73.7786	69.2635	70.6696	DR
Chr4:124304260-124317924	4	124304260	124317924	1700021L23Rik	ENSMUSG00000086955	57.2936	67.3984	60.0675	62.2006	DR
Chr4:124628110-124630633	4	124628110	124630633	null		62.4696	66.3945	64.1278	77.1863	Dwarf
Chr4:124629928-124632588	4	124629928	124632588	null		62.1623	66.8958	64.336	77.0676	Dwarf
Chr4:124808259-124811825	4	124808259	124811825	Mtf1	ENSMUSG00000028890	49.458	50.7752	54.8139	64.9759	Dwarf
Chr4:124885563-124886250	4	124885563	124886250	Epha10	ENSMUSG00000028876	43.6053	58.469	44.3747	42.9103	DR
Chr4:125114381-125117088	4	125114381	125117088	Meaf6	ENSMUSG00000028863	46.673	51.5905	46.6668	66.3931	Dwarf
Chr4:125116307-125118084	4	125116307	125118084	Zc3h12a	ENSMUSG00000042677	47.6327	44.8294	43.6937	71.5303	Dwarf
Chr4:125120917-125123463	4	125120917	125123463	Zc3h12a	ENSMUSG00000042677	72.1856	71.1984	68.5357	79.3783	Dwarf
Chr4:125121604-125124362	4	125121604	125124362	Zc3h12a	ENSMUSG00000042677	66.0936	67.7111	59.2343	72.8563	Dwarf
Chr4:125156278-125158892	4	125156278	125158892	null		76.9354	75.4362	70.121	81.0076	Dwarf
Chr4:125318246-125321347	4	125318246	125321347	null		57.2742	67.451	63.4942	61.788	DR
Chr4:125911256-125912367	4	125911256	125912367	2610028E06Rik	ENSMUSG00000085562	31.5155	46.6833	31.7129	29.5072	DR
Chr4:126148852-126149775	4	126148852	126149775	Fam176b	ENSMUSG00000050212	55.8262	72.2381	48.5534	46.2505	DR
Chr4:127312420-127314800	4	127312420	127314800	Gja4	ENSMUSG00000050234	25.4629	37.8	27.6597	29.6822	DR
Chr4:128031913-128036735	4	128031913	128036735	Csmd2	ENSMUSG00000028804	66.571	56.183	59.8098	63.8072	DR
Chr4:128226424-128229707	4	128226424	128229707	Csmd2	ENSMUSG00000028804	68.4209	81.1802	77.5831	76.381	DR
Chr4:128341887-128346158	4	128341887	128346158	Csmd2	ENSMUSG00000028804	68.9182	79.4292	79.0205	76.8832	DR
Chr4:128427891-128429401	4	128427891	128429401	Csmd2	ENSMUSG00000028804	71.1202	73.5302	64.8859	77.6779	Dwarf
Chr4:128486352-128493119	4	128486352	128493119	Csmd2	ENSMUSG00000028804	59.7947	69.865	66.0884	67.7961	DR
Chr4:128994758-128996493	4	128994758	128996493	Ak2	ENSMUSG00000028792	25.1174	18.8914	32.5569	43.7509	Dwarf
Chr4:128995726-128997286	4	128995726	128997286	Ak2	ENSMUSG00000028792	31.6801	38.6987	46.87	58.9427	Dwarf
Chr4:128996623-128997885	4	128996623	128997885	Ak2	ENSMUSG00000028792	32.5358	37.2598	44.3745	63.0437	Dwarf
Chr4:128997405-128998735	4	128997405	128998735	Ak2	ENSMUSG00000028792	40.9058	40.6004	47.599	68.8193	Dwarf
Chr4:128997886-128999272	4	128997886	128999272	Ak2	ENSMUSG00000028792	69.4559	71.6395	74.0305	88.2066	Dwarf
Chr4:129030500-129033546	4	129030500	129033546	null		70.553	79.7571	65.4502	76.5716	Dwarf
Chr4:129032186-129034238	4	129032186	129034238	null		61.6277	71.7198	56.2808	67.9194	DR and Dwarf
Chr4:129094099-129095467	4	129094099	129095467	null		57.5554	68.5143	62.9267	61.1839	DR
Chr4:129140511-129143004	4	129140511	129143004	Fndc5	ENSMUSG00000001334	57.1702	51.3561	54.2012	72.7937	Dwarf
Chr4:129141544-129144470	4	129141544	129144470	Fndc5	ENSMUSG00000001334	55.0035	51.7365	55.14	72.4702	Dwarf
Chr4:129227750-129230056	4	129227750	129230056	C77080	ENSMUSG00000050390	65.627	75.8657	75.5039	80.2086	DR
Chr4:129497184-129499928	4	129497184	129499928	Gm12979	ENSMUSG00000086336	62.6374	78.7366	65.4686	71.1088	DR
Chr4:129498827-129500478	4	129498827	129500478	Gm12979	ENSMUSG00000086336	61.9294	78.5825	64.3704	66.4387	DR
Chr4:129878742-129884485	4	129878742	129884485	null		73.8496	63.1759	71.3653	71.5916	DR
Chr4:129908954-129917864	4	129908954	129917864	E330017L17Rik	ENSMUSG00000086369	36.0046	39.0209	39.7393	54.0717	Dwarf
Chr4:129915985-129926490	4	129915985	129926490	E330017L17Rik	ENSMUSG00000086369	47.5504	50.5714	58.5232	74.2645	Dwarf
Chr4:130166935-130169323	4	130166935	130169323	Tinagl1	ENSMUSG00000028776	49.0689	64.7889	63.1025	53.3186	DR
Chr4:130294943-130296374	4	130294943	130296374	null		40.1214	39.2895	41.4529	52.9346	Dwarf
Chr4:130969746-130973257	4	130969746	130973257	Gm12973	ENSMUSG00000085804	68.9393	81.4271	76.854	77.3722	DR
Chr4:130983708-130986352	4	130983708	130986352	Gm12973	ENSMUSG00000085804	66.7701	78.537	74.3296	75.8	DR
Chr4:130984974-130987937	4	130984974	130987937	Gm12973	ENSMUSG00000085804	72.0669	87.4124	79.3981	82.2857	DR
Chr4:131024459-131027886	4	131024459	131027886	null		63.6923	75.4802	75.9099	73.831	DR
Chr4:131295599-131298739	4	131295599	131298739	null		45.9938	60.9595	57.7656	57.541	DR
Chr4:131371346-131373645	4	131371346	131373645	null		65.9502	54.7317	61.5808	62.9748	DR
Chr4:131484180-131485574	4	131484180	131485574	Gm831	ENSMUSG00000078531	39.7086	52.7092	46.3278	47.5873	DR
Chr4:131695455-131697377	4	131695455	131697377	Gm16080	ENSMUSG00000086856	57.6324	69.2849	57.5984	61.0594	DR
Chr4:131876840-131881358	4	131876840	131881358	Srsf4	ENSMUSG00000028911	51.7829	48.7644	45.8559	55.9975	Dwarf
Chr4:132066035-132068622	4	132066035	132068622	Epb4.1	ENSMUSG00000028906	37.249	37.7881	37.1342	47.4575	Dwarf
Chr4:132067619-132070303	4	132067619	132070303	Epb4.1	ENSMUSG00000028906	45.8041	43.3023	46.4662	56.9059	Dwarf
Chr4:132180924-132182235	4	132180924	132182235	null		65.9857	81.2929	71.1	79.5925	DR
Chr4:132589685-132593020	4	132589685	132593020	null		74.7779	62.9032	68.5381	68.4111	DR
Chr4:134925594-134930509	4	134925594	134930509	D4Wsu53e	ENSMUSG00000037266	54.8763	52.943	59.3826	70.9802	Dwarf
Chr4:134955076-134958559	4	134955076	134958559	null		60.2036	71.4776	70.6601	71.4674	DR
Chr4:134997188-134999193	4	134997188	134999193	null		65.0147	60.5866	63.6235	80.2035	Dwarf
Chr4:134998029-135000165	4	134998029	135000165	null		59.1591	55.7634	56.1045	77.0595	Dwarf
Chr4:135024734-135026132	4	135024734	135026132	null		66.9441	79.1595	70.6281	71.0297	DR
Chr4:135025720-135027106	4	135025720	135027106	null		66.9899	79.3881	70.0563	69.2694	DR
Chr4:135229670-135233523	4	135229670	135233523	Clic4	ENSMUSG00000037242	68.1328	65.3034	68.1424	78.7814	Dwarf
Chr4:135253662-135256733	4	135253662	135256733	Clic4	ENSMUSG00000037242	59.9927	56.1364	55.2548	66.1354	Dwarf
Chr4:135320810-135323658	4	135320810	135323658	Srrm1	ENSMUSG00000028809	79.884	79.3396	78.6274	90.1779	Dwarf
Chr4:135550242-135553277	4	135550242	135553277	Grhl3	ENSMUSG00000037188	74.3586	62.3794	75.2292	72.499	DR
Chr4:135652373-135654417	4	135652373	135654417	null		53.3753	59.6254	61.4992	72.4736	Dwarf
Chr4:136089084-136093898	4	136089084	136093898	null		73.791	81.0254	74.2797	84.9357	Dwarf
Chr4:136134813-136139859	4	136134813	136139859	U6	ENSMUSG00000088614	29.7881	21.9357	33.2939	44.9768	Dwarf
Chr4:136218114-136220955	4	136218114	136220955	Asap3	ENSMUSG00000036995	53.6692	52.6802	51.4662	68.5116	Dwarf
Chr4:136286745-136288763	4	136286745	136288763	Zfp46	ENSMUSG00000051351	75.9736	75.7502	71.4447	83.0397	Dwarf
Chr4:136388594-136390825	4	136388594	136390825	null		61.4908	61.5802	68.9492	81.0958	Dwarf
Chr4:136389897-136391542	4	136389897	136391542	null		62.0713	68.4826	70.7167	82.5279	Dwarf
Chr4:136897717-136911428	4	136897717	136911428	C1qa	ENSMUSG00000036887	45.8389	58.4388	50.2613	54.9951	DR
Chr4:136901605-136913324	4	136901605	136913324	null		38.8786	56.1499	38.641	47.1297	DR
Chr4:137482919-137497607	4	137482919	137497607	Hspg2	ENSMUSG00000028763	87.4901	73.9437	78.1937	82.0844	DR
Chr4:137888474-137897872	4	137888474	137897872	Ece1	ENSMUSG00000057530	52.0262	53.8611	44.5258	58.1869	Dwarf
Chr4:137892155-137903478	4	137892155	137903478	Ece1	ENSMUSG00000057530	57.3667	53.1429	45.2291	66.5234	Dwarf
Chr4:137897877-137911315	4	137897877	137911315	Ece1	ENSMUSG00000057530	69.5183	62.8947	57.6537	72.3367	Dwarf
Chr4:138346870-138358600	4	138346870	138358600	Cda	ENSMUSG00000028755	55.5219	57.746	60.6584	73.5845	Dwarf
Chr4:138718413-138727434	4	138718413	138727434	Ubxn10	ENSMUSG00000043621	73.9812	63.4467	67.9929	69.3822	DR
Chr4:138964726-138969165	4	138964726	138969165	Rnf186	ENSMUSG00000070661	40.1557	51.7603	47.8428	51.6943	DR
Chr4:139246873-139254752	4	139246873	139254752	Capzb	ENSMUSG00000028745	69.3429	57.0278	65.4112	70.1043	DR
Chr4:139959991-139966892	4	139959991	139966892	Klhdc7a	ENSMUSG00000078234	55.4851	55.8024	62.852	78.2453	Dwarf
Chr4:139962266-139974466	4	139962266	139974466	Klhdc7a	ENSMUSG00000078234	61.2623	53.996	63.5252	75.4676	Dwarf
Chr4:140153704-140157473	4	140153704	140157473	Igsf21	ENSMUSG00000040972	79.1311	68.281	70.4408	71.5712	DR
Chr4:140211014-140214549	4	140211014	140214549	Igsf21	ENSMUSG00000040972	71.5649	59.9514	53.4755	50.1661	DR
Chr4:140494838-140497594	4	140494838	140497594	null		71.92	90.781	68.7158	62.7515	DR
Chr4:140497374-140499128	4	140497374	140499128	null		73.1679	87.6294	75.6811	68.5224	DR
Chr4:140732410-140735597	4	140732410	140735597	Padi6	ENSMUSG00000040935	73.4722	85.6794	71.2693	71.1258	DR
Chr4:140734056-140736193	4	140734056	140736193	Padi6	ENSMUSG00000040935	82.9544	92.9627	78.778	77.7717	DR
Chr4:140856842-140859496	4	140856842	140859496	null		53.8586	58.3017	49.8614	62.4948	Dwarf
Chr4:141246884-141249037	4	141246884	141249037	Arhgef19	ENSMUSG00000028919	62.6413	77.4119	55.6867	58.7844	DR
Chr4:141248056-141249601	4	141248056	141249601	Arhgef19	ENSMUSG00000028919	56.0794	72.7452	57.5708	59.1643	DR
Chr4:141259080-141260157	4	141259080	141260157	Arhgef19	ENSMUSG00000028919	39.954	53.2135	57.6083	56.2245	DR
Chr4:141272458-141274656	4	141272458	141274656	null		43.1603	44.481	41.1208	53.7038	Dwarf
Chr4:141305956-141308525	4	141305956	141308525	Epha2	ENSMUSG00000006445	66.684	69.3959	68.6846	84.4707	Dwarf
Chr4:141307611-141309028	4	141307611	141309028	Epha2	ENSMUSG00000006445	48.1619	52.3952	55.3164	83.7759	Dwarf
Chr4:141308528-141310052	4	141308528	141310052	Epha2	ENSMUSG00000006445	36.7667	48.0286	45.8539	62.014	DR and Dwarf
Chr4:141309055-141311134	4	141309055	141311134	Epha2	ENSMUSG00000006445	34.6667	45.0675	50.8733	53.0962	DR
Chr4:141708554-141720187	4	141708554	141720187	Ddi2	ENSMUSG00000078515	52.0719	52.6813	48.9683	62.0247	Dwarf
Chr4:141717655-141724687	4	141717655	141724687	Ddi2	ENSMUSG00000078515	40.8924	37.1263	33.3303	47.8864	Dwarf
Chr4:142272238-142292899	4	142272238	142292899	null		61.9328	71.9976	66.4002	67.7181	DR
Chr4:142956464-142963949	4	142956464	142963949	null		76.6317	89.3444	83.7758	83.1471	DR
Chr4:144978154-144987252	4	144978154	144987252	Vps13d	ENSMUSG00000020220	64.8055	67.154	60.8207	76.1984	Dwarf
Chr4:148779945-148789232	4	148779945	148789232	null		74.4732	85.3286	77.0403	81.884	DR
Chr4:148844559-148847137	4	148844559	148847137	Casz1	ENSMUSG00000028977	44.7255	56.2211	42.1295	53.2744	DR
Chr4:148846650-148848314	4	148846650	148848314	Casz1	ENSMUSG00000028977	61.6912	72.1111	62.4583	69.3288	DR
Chr4:149078758-149083445	4	149078758	149083445	Pex14	ENSMUSG00000028975	52.0738	41.8817	46.0746	45.9126	DR
Chr4:149081738-149084984	4	149081738	149084984	Pex14	ENSMUSG00000028975	63.8379	51.4929	50.3346	53.2097	DR
Chr4:149653116-149654995	4	149653116	149654995	Pik3cd	ENSMUSG00000039936	82.5387	92.7	90.1806	87.1683	DR
Chr4:149862102-149865096	4	149862102	149865096	snoZ178	ENSMUSG00000088336	66.4876	66.2089	56.5935	68.1577	Dwarf
Chr4:149863847-149865871	4	149863847	149865871	snoZ178	ENSMUSG00000088336	72.7932	71.1765	65.7817	78.6343	Dwarf
Chr4:149993417-149997704	4	149993417	149997704	H6pd	ENSMUSG00000028980	51.3228	46.424	43.1274	56.301	Dwarf
Chr4:149997788-150002994	4	149997788	150002994	H6pd	ENSMUSG00000028980	34.6446	24.2516	27.8271	29.2844	DR
Chr4:150236214-150240771	4	150236214	150240771	Eno1	ENSMUSG00000063524	31.277	39.0971	30.3348	42.8897	Dwarf
Chr4:150239310-150243448	4	150239310	150243448	Eno1	ENSMUSG00000063524	55.5904	62.0375	53.9983	66.204	Dwarf
Chr4:150701300-150705226	4	150701300	150705226	null		81.6607	78.9854	59.8622	71.7036	Dwarf
Chr4:150702999-150706229	4	150702999	150706229	null		67.7396	65.5082	45.7139	67.4725	Dwarf
Chr4:150707886-150712093	4	150707886	150712093	null		61.4369	55.0643	54.978	68.1019	Dwarf
Chr4:150723241-150726006	4	150723241	150726006	null		39.8515	51.011	48.2241	43.6009	DR
Chr4:150746476-150749498	4	150746476	150749498	null		63.2802	51.5619	55.3119	70.8416	Dwarf
Chr4:150748748-150750962	4	150748748	150750962	null		82.0575	68.5983	73.9088	87.2494	Dwarf
Chr4:150754235-150756103	4	150754235	150756103	null		61.2744	62.6978	71.78	92.1211	Dwarf
Chr4:150755314-150757622	4	150755314	150757622	null		62.5772	62.3077	67.6394	90.7596	Dwarf
Chr4:150864080-150867463	4	150864080	150867463	Errfi1	ENSMUSG00000028967	60.3774	53.2106	52.6727	69.4555	Dwarf
Chr4:150866344-150868568	4	150866344	150868568	Errfi1	ENSMUSG00000028967	69.6817	60.2839	54.3254	74.4802	Dwarf
Chr4:151179137-151184254	4	151179137	151184254	Camta1	ENSMUSG00000014592	49.3624	61.8064	55.3245	54.365	DR
Chr4:151415409-151418357	4	151415409	151418357	Camta1	ENSMUSG00000014592	37.8885	50.5146	51.9647	49.8012	DR
Chr4:151533665-151537302	4	151533665	151537302	Camta1	ENSMUSG00000014592	54.6397	67.3118	61.8714	63.2796	DR
Chr4:151634501-151638990	4	151634501	151638990	Camta1	ENSMUSG00000014592	53.0783	63.5762	57.7422	59.7984	DR
Chr4:151713495-151716429	4	151713495	151716429	Camta1	ENSMUSG00000014592	80.9159	91.2817	85.4562	79.9242	DR
Chr4:152123340-152125224	4	152123340	152125224	Espn	ENSMUSG00000028943	73.9749	84.241	65.6635	64.6455	DR
Chr4:152124591-152126359	4	152124591	152126359	Espn	ENSMUSG00000028943	61.8011	75.0814	42.6085	40.0414	DR
Chr4:152132497-152135227	4	152132497	152135227	Espn	ENSMUSG00000028943	78.4459	67.1405	67.4884	64.5705	DR
Chr4:152226476-152227811	4	152226476	152227811	Acot7	ENSMUSG00000028937	56.8137	61.5571	75.1209	86.2026	Dwarf
Chr4:152446944-152449595	4	152446944	152449595	Kcnab2	ENSMUSG00000028931	74.7383	69.0268	62.2808	73.4839	Dwarf
Chr4:152547897-152549172	4	152547897	152549172	Nphp4	ENSMUSG00000039577	57.0713	70.796	72.5878	66.0755	DR
Chr4:152617120-152621659	4	152617120	152621659	null		58.2717	70.2408	61.8283	60.3287	DR
Chr4:152848149-152850373	4	152848149	152850373	null		71.3711	81.7675	76.935	70.3777	DR
Chr4:152891942-152895376	4	152891942	152895376	null		63.2297	60.0649	59.6292	69.6384	Dwarf
Chr4:152894520-152896808	4	152894520	152896808	null		57.5591	55.5038	57.5129	68.0198	Dwarf
Chr4:152899402-152901175	4	152899402	152901175	null		74.2153	80.3876	78.0783	64.3193	Dwarf
Chr4:152999506-153000639	4	152999506	153000639	null		68.3641	79.3279	69.7531	70.5956	DR
Chr4:153000664-153003823	4	153000664	153003823	null		66.8357	71.4434	72.2085	84.6872	Dwarf
Chr4:153174652-153175702	4	153174652	153175702	null		71.5784	83.1742	73.6067	73.8688	DR
Chr4:153326785-153328214	4	153326785	153328214	null		67.373	80.6736	70.1	68.9821	DR
Chr4:153473714-153478500	4	153473714	153478500	Ajap1	ENSMUSG00000039546	61.0325	71.6512	63.9134	67.5068	DR
Chr4:153858822-153861768	4	153858822	153861768	null		59.9246	74.923	61.2041	61.7721	DR
Chr4:153901238-153904653	4	153901238	153904653	null		76.6071	66.4251	76.3456	75.1299	DR
Chr4:154409764-154411828	4	154409764	154411828	Prdm16	ENSMUSG00000039410	76.2698	66.0667	74.0551	69.376	DR
Chr4:154411121-154414381	4	154411121	154414381	Prdm16	ENSMUSG00000039410	81.6088	68.7616	78.524	76.3853	DR
Chr4:154549829-154551163	4	154549829	154551163	Prdm16	ENSMUSG00000039410	85.8775	73.3744	69.7394	81.2493	Dwarf
Chr4:155127378-155130284	4	155127378	155130284	Morn1	ENSMUSG00000029049	76.0756	89.4992	92.55	92.6507	DR
Chr4:155129473-155131070	4	155129473	155131070	Morn1	ENSMUSG00000029049	64.5074	79.0651	90.4792	88.0794	DR
Chr4:155282029-155284313	4	155282029	155284313	Prkcz	ENSMUSG00000029053	79.5619	93.326	83.3451	83.1799	DR
Chr4:155314917-155318868	4	155314917	155318868	Prkcz	ENSMUSG00000029053	65.9728	66.888	66.6354	80.7941	Dwarf
Chr4:155316671-155320540	4	155316671	155320540	Prkcz	ENSMUSG00000029053	65.0197	68.3662	69.6611	79.7208	Dwarf
Chr4:155322363-155325556	4	155322363	155325556	Prkcz	ENSMUSG00000029053	59.9969	54.335	53.3437	68.6006	Dwarf
Chr4:155324220-155327163	4	155324220	155327163	Prkcz	ENSMUSG00000029053	76.5785	75.5349	66.4925	78.2734	Dwarf
Chr4:155403446-155405968	4	155403446	155405968	5830444B04Rik	ENSMUSG00000084803	70.6515	82.6586	72.505	79.7869	DR
Chr5:3866513-3871033	5	3866513	3871033	4932412H11Rik	ENSMUSG00000040367	72.1656	83.7856	77.785	77.8955	DR
Chr5:4065286-4069156	5	4065286	4069156	Akap9	ENSMUSG00000040407	71.5618	74.3582	73.7657	85.1278	Dwarf
Chr5:5021586-5027701	5	5021586	5027701	Cdk14	ENSMUSG00000028926	75.4144	87.1999	82.1027	84.1968	DR
Chr5:7955944-7959270	5	7955944	7959270	Steap4	ENSMUSG00000012428	71.1882	74.4813	69.6671	80.7014	Dwarf
Chr5:8893338-8895129	5	8893338	8895129	Abcb4	ENSMUSG00000042476	12.9939	12.5536	9.10076	19.2136	Dwarf
Chr5:8894416-8897584	5	8894416	8897584	Abcb4	ENSMUSG00000042476	43.1518	43.1266	37.809	57.0378	Dwarf
Chr5:8895280-8899572	5	8895280	8899572	Abcb4	ENSMUSG00000042476	54.6498	54.9536	55.4892	70.7369	Dwarf
Chr5:8920492-8923265	5	8920492	8923265	Abcb4	ENSMUSG00000042476	71.1008	72.4298	66.5524	80.7776	Dwarf
Chr5:8927352-8928726	5	8927352	8928726	Abcb4	ENSMUSG00000042476	58.9308	65.1698	59.3518	76.1809	Dwarf
Chr5:8928005-8930798	5	8928005	8930798	Abcb4	ENSMUSG00000042476	59.7963	66.9688	60.7137	72.5877	Dwarf
Chr5:8990365-8992334	5	8990365	8992334	Crot	ENSMUSG00000003623	67.4701	64.8776	66.5433	77.1649	Dwarf
Chr5:8991103-8993558	5	8991103	8993558	Crot	ENSMUSG00000003623	70.8419	66.5826	69.4417	84.3807	Dwarf
Chr5:8992357-8994486	5	8992357	8994486	Crot	ENSMUSG00000003623	58.8213	57.2149	60.3446	75.793	Dwarf
Chr5:8993559-8996117	5	8993559	8996117	Crot	ENSMUSG00000003623	39.6113	38.8298	43.0066	55.0887	Dwarf
Chr5:9030915-9033941	5	9030915	9033941	null		64.254	68.1937	62.559	74.2712	Dwarf
Chr5:9112285-9115796	5	9112285	9115796	4930420K17Rik	ENSMUSG00000079659	73.7405	77.6472	73.6644	84.0013	Dwarf
Chr5:10257091-10260994	5	10257091	10260994	null		64.3899	76.081	74.1476	76.5327	DR
Chr5:12076645-12082756	5	12076645	12082756	null		67.4288	77.7539	73.0003	75.707	DR
Chr5:17829264-17836561	5	17829264	17836561	Cd36	ENSMUSG00000002944	56.4653	60.6213	67.2047	54.2304	Dwarf
Chr5:20317286-20322456	5	20317286	20322456	Magi2	ENSMUSG00000040003	75.8838	75.7083	75.4483	85.6292	Dwarf
Chr5:22893680-22899810	5	22893680	22899810	null		72.6025	72.7454	69.1629	79.9942	Dwarf
Chr5:23576463-23579394	5	23576463	23579394	Srpk2	ENSMUSG00000062604	71.4219	71.1354	54.3275	64.7749	Dwarf
Chr5:24325210-24328038	5	24325210	24328038	Kcnh2	ENSMUSG00000038319	66.8946	78.9786	68.6969	73.2971	DR
Chr5:25057822-25062915	5	25057822	25062915	Prkag2	ENSMUSG00000028944	78.0836	67.7095	74.9099	72.7573	DR
Chr5:28031359-28034462	5	28031359	28034462	null		41.9862	39.2579	45.3938	61.0007	Dwarf
Chr5:28033154-28038105	5	28033154	28038105	null		32.635	30.769	45.1421	60.3259	Dwarf
Chr5:28732323-28737430	5	28732323	28737430	null		64.1835	65.0797	64.7043	76.3487	Dwarf
Chr5:28734454-28741050	5	28734454	28741050	null		68.2416	71.9039	72.4898	83.0805	Dwarf
Chr5:28754411-28759605	5	28754411	28759605	null		68.0232	67.9995	67.9177	78.5136	Dwarf
Chr5:30137352-30140800	5	30137352	30140800	Hadha	ENSMUSG00000025745	86.2294	87.7222	77.7238	91.3785	Dwarf
Chr5:30138526-30142561	5	30138526	30142561	Hadha	ENSMUSG00000025745	83.5557	87.0316	75.7281	91.9896	Dwarf
Chr5:30220451-30223060	5	30220451	30223060	null		50.1963	58.1148	56.0284	67.2402	Dwarf
Chr5:30242115-30245387	5	30242115	30245387	Ept1	ENSMUSG00000075703	57.134	62.9941	60.718	72.9982	Dwarf
Chr5:30410084-30412911	5	30410084	30412911	Otof	ENSMUSG00000062372	43.8837	46.54	54.532	65.324	Dwarf
Chr5:33401502-33405786	5	33401502	33405786	4933407H18Rik	ENSMUSG00000037355	73.4136	75.5216	69.8449	82.9037	Dwarf
Chr5:33404536-33407283	5	33404536	33407283	4933407H18Rik	ENSMUSG00000037355	57.6084	61.2233	58.0885	74.724	Dwarf
Chr5:33465477-33468425	5	33465477	33468425	null		28.3731	31.1524	38.7327	58.3615	Dwarf
Chr5:33511667-33512697	5	33511667	33512697	null		60.9589	72.6429	69.2624	76.0275	DR
Chr5:33730308-33732208	5	33730308	33732208	Fgfr3	ENSMUSG00000054252	79.4346	93.0061	82.316	86.0285	DR
Chr5:34374839-34376666	5	34374839	34376666	null		57.8321	61.1696	62.1349	77.203	Dwarf
Chr5:34376278-34379627	5	34376278	34379627	null		62.382	64.0746	60.3663	76.8961	Dwarf
Chr5:34382563-34387257	5	34382563	34387257	null		68.5043	69.4996	72.5022	82.7707	Dwarf
Chr5:34920772-34923591	5	34920772	34923591	A930005I04Rik	ENSMUSG00000051246	66.4047	83.1245	82.6587	87.3775	DR
Chr5:34921557-34924915	5	34921557	34924915	A930005I04Rik	ENSMUSG00000051246	68.8278	79.4952	82.4472	83.3001	DR
Chr5:35052044-35055188	5	35052044	35055188	Dok7	ENSMUSG00000044716	67.6517	80.3275	73.8613	74.8646	DR
Chr5:35053567-35059138	5	35053567	35059138	Dok7	ENSMUSG00000044716	49.157	62.2135	60.5856	60.1828	DR
Chr5:35450749-35454286	5	35450749	35454286	null		73.6392	83.8016	69.7387	67.6477	DR
Chr5:37698032-37702435	5	37698032	37702435	Stk32b	ENSMUSG00000029123	70.7488	80.7675	74.5039	77.4028	DR
Chr5:38090652-38097498	5	38090652	38097498	Stx18	ENSMUSG00000029125	76.8166	82.4161	74.9079	84.9593	Dwarf
Chr5:38787594-38789771	5	38787594	38789771	Clnk	ENSMUSG00000039315	63.1808	74.5865	70.6304	71.6485	DR
Chr5:38812900-38814892	5	38812900	38814892	Clnk	ENSMUSG00000039315	66.5303	80.2608	76.3945	74.8905	DR
Chr5:43382165-43385849	5	43382165	43385849	null		46.2355	50.1259	55.5546	72.18	Dwarf
Chr5:44218466-44221212	5	44218466	44221212	Tapt1	ENSMUSG00000046985	59.2643	58.108	64.1346	78.7129	Dwarf
Chr5:44223448-44225537	5	44223448	44225537	Tapt1	ENSMUSG00000046985	15.6572	22.7506	22.1387	32.584	Dwarf
Chr5:45497115-45499222	5	45497115	45499222	Lap3	ENSMUSG00000039682	48.0659	44.738	58.3223	75.4278	Dwarf
Chr5:45498102-45500770	5	45498102	45500770	Lap3	ENSMUSG00000039682	75.7824	73.0123	80.2223	92.1974	Dwarf
Chr5:51873109-51878318	5	51873109	51878318	null		60.8993	61.9802	64.7632	81.7053	Dwarf
Chr5:52736739-52743397	5	52736739	52743397	Pi4k2b	ENSMUSG00000029186	69.5962	64.079	61.9616	73.0095	Dwarf
Chr5:52739847-52748265	5	52739847	52748265	Pi4k2b	ENSMUSG00000029186	56.2246	50.3059	51.7659	62.7053	Dwarf
Chr5:52940069-52945673	5	52940069	52945673	null		67.55	68.4187	69.711	84.701	Dwarf
Chr5:52944781-52946928	5	52944781	52946928	null		66.3866	71.8259	69.4341	87.9224	Dwarf
Chr5:52977752-52981327	5	52977752	52981327	null		76.9904	75.0487	67.7384	78.4525	Dwarf
Chr5:52983214-52985710	5	52983214	52985710	null		73.1003	72.2226	74.9085	84.9823	Dwarf
Chr5:52984685-52988029	5	52984685	52988029	null		69.5609	67.0587	72.0778	82.8525	Dwarf
Chr5:52986124-52990067	5	52986124	52990067	null		66.9648	58.3968	67.8348	85.9158	Dwarf
Chr5:53277238-53279998	5	53277238	53279998	1810013D10Rik	ENSMUSG00000061461	57.8939	62.3726	67.516	78.6726	Dwarf
Chr5:53992537-53994725	5	53992537	53994725	null		42.5554	39.3523	41.828	60.9026	Dwarf
Chr5:53993518-53995831	5	53993518	53995831	null		31.7185	27.5872	28.6795	40.6729	Dwarf
Chr5:53998394-54002421	5	53998394	54002421	Stim2	ENSMUSG00000039156	22.5709	20.8964	21.2447	32.8317	Dwarf
Chr5:55122922-55132664	5	55122922	55132664	null		66.1683	66.8069	65.4094	76.799	Dwarf
Chr5:57364038-57372004	5	57364038	57372004	null		69.5591	70.3006	68.0653	78.3199	Dwarf
Chr5:58443798-58449534	5	58443798	58449534	null		69.8466	80.1153	75.0104	77.8818	DR
Chr5:59441097-59461051	5	59441097	59461051	null		71.8786	82.7346	74.3639	75.7918	DR
Chr5:61180376-61186961	5	61180376	61186961	null		67.8696	78.5949	72.4471	76.9096	DR
Chr5:61742529-61754206	5	61742529	61754206	null		63.7155	64.8518	60.7965	71.0185	Dwarf
Chr5:63820268-63823352	5	63820268	63823352	0610040J01Rik	ENSMUSG00000060512	43.1785	57.2793	58.0414	59.5678	DR
Chr5:63822070-63824546	5	63822070	63824546	0610040J01Rik	ENSMUSG00000060512	51.1619	65.5143	65.303	64.6728	DR
Chr5:63951473-63953806	5	63951473	63953806	Rell1	ENSMUSG00000047881	46.9007	40.1952	44.0278	59.2639	Dwarf
Chr5:63952478-63954990	5	63952478	63954990	Rell1	ENSMUSG00000047881	66.4988	63.5263	66.6906	82.457	Dwarf
Chr5:64262406-64264331	5	64262406	64264331	Tbc1d1	ENSMUSG00000029174	71.1119	82.9439	79.9231	78.5559	DR
Chr5:64263552-64266165	5	64263552	64266165	Tbc1d1	ENSMUSG00000029174	58.7645	70.819	63.5431	62.7326	DR
Chr5:64337659-64347035	5	64337659	64347035	Tbc1d1	ENSMUSG00000029174	35.4602	45.652	44.7694	47.0739	DR
Chr5:64374823-64375626	5	64374823	64375626	null		85.0635	96.7429	93.1176	91.6037	DR
Chr5:64599101-64601543	5	64599101	64601543	null		78.8566	66.1688	69.2512	66.7614	DR
Chr5:64701963-64707291	5	64701963	64707291	null		61.1465	71.244	65.0908	69.8171	DR
Chr5:64808028-64809349	5	64808028	64809349	Klf3	ENSMUSG00000029178	29.1504	41.1751	30.1174	47.6816	DR and Dwarf
Chr5:64882989-64885388	5	64882989	64885388	null		55.8711	68.3397	58.4693	66.1212	DR
Chr5:65050296-65053871	5	65050296	65053871	null		67.1422	68.2411	75.6882	88.5805	Dwarf
Chr5:66065337-66068274	5	66065337	66068274	Rbm47	ENSMUSG00000070780	74.4792	77.4368	73.6859	85.6985	Dwarf
Chr5:66067068-66069600	5	66067068	66069600	Rbm47	ENSMUSG00000070780	56.6968	55.4857	57.4293	71.4354	Dwarf
Chr5:66069619-66071841	5	66069619	66071841	Rbm47	ENSMUSG00000070780	21.6397	36.4491	35.4387	40.4935	DR
Chr5:66073133-66074763	5	66073133	66074763	Rbm47	ENSMUSG00000070780	38.5713	26.488	38.9585	43.1415	DR
Chr5:66466425-66468320	5	66466425	66468320	Apbb2	ENSMUSG00000029207	69.1659	79.5895	78.255	95.8369	Dwarf
Chr5:66546087-66547275	5	66546087	66547275	Apbb2	ENSMUSG00000029207	77.7361	89.9895	87.5006	84.9819	DR
Chr5:66546703-66547634	5	66546703	66547634	Apbb2	ENSMUSG00000029207	68.7845	83.407	77.0815	75.3392	DR
Chr5:66977784-66980422	5	66977784	66980422	Limch1	ENSMUSG00000037736	66.453	62.1051	58.3258	69.2129	Dwarf
Chr5:67223819-67226128	5	67223819	67226128	null		41.7077	53.4644	35.2625	37.8608	DR
Chr5:69229221-69234284	5	69229221	69234284	Kctd8	ENSMUSG00000037653	74.1096	75.3397	72.4268	82.5863	Dwarf
Chr5:69739851-69745558	5	69739851	69745558	null		70.0782	71.2604	70.4593	80.6875	Dwarf
Chr5:70802938-70808264	5	70802938	70808264	Gabrg1	ENSMUSG00000001260	68.779	68.5861	65.5455	76.2812	Dwarf
Chr5:72219033-72220261	5	72219033	72220261	Atp10d	ENSMUSG00000046808	20.3045	35.1259	35.8651	33.7399	DR
Chr5:73143445-73145372	5	73143445	73145372	Fryl	ENSMUSG00000070733	89.1693	91.8	82.6805	93.1014	Dwarf
Chr5:73149291-73151815	5	73149291	73151815	Fryl	ENSMUSG00000070733	67.4153	67.1955	67.3076	77.6512	Dwarf
Chr5:74623577-74625985	5	74623577	74625985	Lnx1	ENSMUSG00000029228	48.4254	48.0649	54.6762	65.0924	Dwarf
Chr5:74955047-74957334	5	74955047	74957334	Gm6116	ENSMUSG00000072874	68.8936	56.8048	67.4262	63.3899	DR
Chr5:75045123-75046933	5	75045123	75046933	Chic2	ENSMUSG00000029229	49.6066	38.8354	42.1138	42.2002	DR
Chr5:75595916-75597575	5	75595916	75597575	Kit	ENSMUSG00000005672	68.7047	80.7038	68.2435	66.4139	DR
Chr5:75933626-75934660	5	75933626	75934660	Kdr	ENSMUSG00000062960	70.0584	83.8405	57.8789	69.2794	DR and Dwarf
Chr5:76015768-76017538	5	76015768	76017538	null		64.2617	75.8763	70.6529	69.9355	DR
Chr5:77099291-77101113	5	77099291	77101113	Hopx	ENSMUSG00000059325	37.6362	41.1952	36.2327	49.1563	Dwarf
Chr5:77100361-77102687	5	77100361	77102687	Hopx	ENSMUSG00000059325	65.5568	68.8595	58.9133	70.9287	Dwarf
Chr5:77101253-77103671	5	77101253	77103671	Hopx	ENSMUSG00000059325	75.8563	81.9015	70.0344	85.2726	Dwarf
Chr5:77102703-77105163	5	77102703	77105163	Hopx	ENSMUSG00000059325	72.3138	79.3653	73.6388	86.4655	Dwarf
Chr5:77106518-77109262	5	77106518	77109262	Hopx	ENSMUSG00000059325	59.0413	57.7546	52.117	62.4689	Dwarf
Chr5:77107643-77110925	5	77107643	77110925	Hopx	ENSMUSG00000059325	73.0641	75.7768	55.181	65.2304	Dwarf
Chr5:77166969-77168626	5	77166969	77168626	null		68.8537	60.8176	68.6367	83.2314	Dwarf
Chr5:77339550-77341952	5	77339550	77341952	Polr2b	ENSMUSG00000029250	81.763	76.4606	74.7059	86.3717	Dwarf
Chr5:77441583-77443594	5	77441583	77443594	null		67.4835	60.536	70.5836	82.0556	Dwarf
Chr5:77512642-77515656	5	77512642	77515656	Pea15b	ENSMUSG00000047652	72.8246	82.881	75.2209	73.3314	DR
Chr5:77570613-77573993	5	77570613	77573993	null		75.6363	88.2477	78.568	80.9409	DR
Chr5:77584415-77589698	5	77584415	77589698	null		69.2152	80.4993	81.618	81.7872	DR
Chr5:82311131-82314591	5	82311131	82314591	null		68.367	80.2816	70.7575	78.9428	DR
Chr5:86900073-86906693	5	86900073	86906693	Ugt2b34	ENSMUSG00000029260	38.9423	39.6001	42.9009	53.2397	Dwarf
Chr5:86935412-86942623	5	86935412	86942623	null		69.4929	70.2747	65.6882	76.5315	Dwarf
Chr5:86939173-86946841	5	86939173	86946841	null		64.7425	65.0687	63.944	74.4803	Dwarf
Chr5:87026712-87032470	5	87026712	87032470	null		58.4135	61.926	62.1006	76.8753	Dwarf
Chr5:87029646-87034778	5	87029646	87034778	null		68.8417	70.4966	70.6922	85.6267	Dwarf
Chr5:87073662-87081206	5	87073662	87081206	Ugt2b36	ENSMUSG00000070704	71.1516	68.7646	57.9901	74.1089	Dwarf
Chr5:87077225-87084581	5	87077225	87084581	Ugt2b36	ENSMUSG00000070704	80.2831	80.268	65.9598	80.9001	Dwarf
Chr5:87135857-87141141	5	87135857	87141141	Ugt2b5	ENSMUSG00000054630	56.2352	57.2315	58.6269	77.0671	Dwarf
Chr5:87254377-87260942	5	87254377	87260942	Ugt2b37	ENSMUSG00000057425	65.1634	68.1076	62.9096	74.083	Dwarf
Chr5:87327667-87335097	5	87327667	87335097	Ugt2a3	ENSMUSG00000035780	63.7667	64.2287	62.3118	80.0158	Dwarf
Chr5:87331993-87336917	5	87331993	87336917	Ugt2a3	ENSMUSG00000035780	37.9067	31.6718	41.6393	62.256	Dwarf
Chr5:87370198-87375631	5	87370198	87375631	null		65.3557	68.7809	66.3246	76.5957	Dwarf
Chr5:87373273-87380224	5	87373273	87380224	null		40.6266	42.2491	43.0001	62.1823	Dwarf
Chr5:87375632-87384193	5	87375632	87384193	null		54.1968	54.4689	55.3226	70.923	Dwarf
Chr5:87452774-87460050	5	87452774	87460050	Ugt2a1	ENSMUSG00000029268	73.2922	75.5578	70.426	81.3725	Dwarf
Chr5:87571506-87574607	5	87571506	87574607	Sult1e1	ENSMUSG00000029272	39.7932	34.6062	38.7837	50.2464	Dwarf
Chr5:87573408-87578607	5	87573408	87578607	Sult1e1	ENSMUSG00000029272	60.9095	55.9657	52.5122	69.0747	Dwarf
Chr5:88642465-88644159	5	88642465	88644159	Rufy3	ENSMUSG00000029291	35.5193	31.0718	44.0378	55.5271	Dwarf
Chr5:88643442-88644808	5	88643442	88644808	Rufy3	ENSMUSG00000029291	72.7035	67.1642	75.307	87.5878	Dwarf
Chr5:89421850-89425992	5	89421850	89425992	Gc	ENSMUSG00000035540	65.9523	73.7319	59.9387	74.1402	Dwarf
Chr5:89423297-89435128	5	89423297	89435128	Gc	ENSMUSG00000035540	71.0408	74.1909	63.6513	80.4445	Dwarf
Chr5:89952689-89968449	5	89952689	89968449	null		71.9512	83.6879	75.8589	78.5505	DR
Chr5:90464073-90467506	5	90464073	90467506	Alb	ENSMUSG00000029368	39.5571	20.9125	32.4397	35.6964	DR
Chr5:90522168-90524847	5	90522168	90524847	Afm	ENSMUSG00000029369	75.8453	76.5193	75.3187	87.4685	Dwarf
Chr5:90562120-90563915	5	90562120	90563915	5830473C10Rik	ENSMUSG00000070690	45.5659	39.3776	49.6454	60.5616	Dwarf
Chr5:90849943-90852173	5	90849943	90852173	null		55.7473	54.6785	60.4419	72.4245	Dwarf
Chr5:90892815-90894690	5	90892815	90894690	Cxcl1	ENSMUSG00000029380	81.204	86.0869	79.9232	64.3875	Dwarf
Chr5:91712396-91714681	5	91712396	91714681	null		67.9616	79.7907	68.239	69.3639	DR
Chr5:92325682-92330255	5	92325682	92330255	Cxcl9	ENSMUSG00000029417	50.8452	50.3647	50.0552	66.9201	Dwarf
Chr5:92327810-92331517	5	92327810	92331517	Cxcl9	ENSMUSG00000029417	52.5617	49.8615	57.3374	69.7827	Dwarf
Chr5:92361697-92365906	5	92361697	92365906	Art3	ENSMUSG00000034842	58.3016	59.6801	66.7572	79.5474	Dwarf
Chr5:92391452-92392703	5	92391452	92392703	Art3	ENSMUSG00000034842	56.8549	52.2573	47.2393	36.9585	Dwarf
Chr5:92392395-92392992	5	92392395	92392992	Art3	ENSMUSG00000034842	49.3476	41.795	32.851	21.6489	Dwarf
Chr5:92392750-92393260	5	92392750	92393260	Art3	ENSMUSG00000034842	48.2825	41.2413	30.6001	18.83	Dwarf
Chr5:96453390-96456780	5	96453390	96456780	Fras1	ENSMUSG00000034687	65.295	67.1171	72.2419	82.3596	Dwarf
Chr5:96456781-96459224	5	96456781	96459224	Fras1	ENSMUSG00000034687	67.3823	69.5934	74.6781	84.7621	Dwarf
Chr5:98990217-98992421	5	98990217	98992421	Prkg2	ENSMUSG00000029334	79.9243	80.9769	72.0025	82.6054	Dwarf
Chr5:98990853-98994418	5	98990853	98994418	Prkg2	ENSMUSG00000029334	76.4024	81.1882	72.2127	82.6627	Dwarf
Chr5:98995933-98997972	5	98995933	98997972	Prkg2	ENSMUSG00000029334	54.7622	55.9078	43.4484	56.4782	Dwarf
Chr5:99239159-99240885	5	99239159	99240885	Rasgef1b	ENSMUSG00000029333	39.1268	36.4638	47.9679	71.533	Dwarf
Chr5:99239806-99241482	5	99239806	99241482	Rasgef1b	ENSMUSG00000029333	58.5784	50.1749	56.602	70.7718	Dwarf
Chr5:100426765-100428993	5	100426765	100428993	null		35.0928	37.7096	34.7788	49.8527	Dwarf
Chr5:102856093-102859891	5	102856093	102859891	Arhgap24	ENSMUSG00000057315	71.911	71.2568	62.7221	72.8563	Dwarf
Chr5:102903953-102905977	5	102903953	102905977	Mapk10	ENSMUSG00000046709	67.1664	81.6035	71.3637	74.7589	DR
Chr5:102904724-102908365	5	102904724	102908365	Mapk10	ENSMUSG00000046709	65.9637	78.478	73.8986	72.7335	DR
Chr5:103392967-103394461	5	103392967	103394461	null		56.2348	58.0681	53.8111	67.153	Dwarf
Chr5:103735642-103738713	5	103735642	103738713	Aff1	ENSMUSG00000029313	58.0646	70.0014	69.9767	78.9477	DR
Chr5:103973909-103977190	5	103973909	103977190	Hsd17b13	ENSMUSG00000034528	47.826	44.1978	57.4594	42.1563	Dwarf
Chr5:103976121-103978926	5	103976121	103978926	Hsd17b13	ENSMUSG00000034528	47.5327	37.1625	51.2233	47.5788	DR
Chr5:105339572-105347112	5	105339572	105347112	Gbp11	ENSMUSG00000092021	59.8369	53.8426	60.2505	70.8183	Dwarf
Chr5:105343816-105349831	5	105343816	105349831	Gbp11	ENSMUSG00000092021	60.2653	56.7633	62.9796	73.599	Dwarf
Chr5:105739774-105751650	5	105739774	105751650	Lrrc8d	ENSMUSG00000046079	77.3143	80.1754	73.6152	84.0627	Dwarf
Chr5:105745012-105752644	5	105745012	105752644	Lrrc8d	ENSMUSG00000046079	79.17	77.7343	70.6889	86.3089	Dwarf
Chr5:106138210-106144195	5	106138210	106144195	null		70.7752	76.9872	56.6048	67.8864	Dwarf
Chr5:107097647-107101483	5	107097647	107101483	null		59.6162	69.6483	65.7002	67.3029	DR
Chr5:107119493-107121866	5	107119493	107121866	Tgfbr3	ENSMUSG00000029287	73.7057	75.1552	71.7299	82.481	Dwarf
Chr5:107120786-107123384	5	107120786	107123384	Tgfbr3	ENSMUSG00000029287	72.9101	70.0571	70.6639	82.6444	Dwarf
Chr5:107121898-107124467	5	107121898	107124467	Tgfbr3	ENSMUSG00000029287	64.9379	65.4407	67.6396	84.3234	Dwarf
Chr5:107123396-107125085	5	107123396	107125085	Tgfbr3	ENSMUSG00000029287	71.0474	74.3317	72.8614	85.8356	Dwarf
Chr5:107283397-107286140	5	107283397	107286140	Tgfbr3	ENSMUSG00000029287	60.8929	50.9114	59.8629	74.1312	Dwarf
Chr5:107719294-107721898	5	107719294	107721898	Gfi1	ENSMUSG00000029275	21.6622	8.98585	14.8494	10.5264	DR
Chr5:107960841-107962195	5	107960841	107962195	Fam69a	ENSMUSG00000029270	11.8878	11.891	18.8227	32.829	Dwarf
Chr5:108013599-108021226	5	108013599	108021226	null		71.6278	81.7623	76.75	81.4748	DR
Chr5:108669075-108672995	5	108669075	108672995	Dgkq	ENSMUSG00000004815	45.5087	43.0095	49.6309	66.7683	Dwarf
Chr5:108671965-108675522	5	108671965	108675522	Idua	ENSMUSG00000033540	42.6238	43.7156	49.9781	69.1757	Dwarf
Chr5:110426718-110431829	5	110426718	110431829	Fbrsl1	ENSMUSG00000043323	63.8713	75.7149	71.2104	86.3345	Dwarf
Chr5:110430446-110433206	5	110430446	110433206	Fbrsl1	ENSMUSG00000043323	55.2381	70.0746	68.6699	90.1107	DR and Dwarf
Chr5:111140878-111146553	5	111140878	111146553	Ttc28	ENSMUSG00000033209	79.7223	90.6665	78.9496	80.9001	DR
Chr5:111168672-111170728	5	111168672	111170728	Ttc28	ENSMUSG00000033209	70.2897	84.2845	84.7293	77.5393	DR
Chr5:111504049-111505432	5	111504049	111505432	null		58.8982	77.9444	75.7926	84.8057	DR
Chr5:111509377-111512570	5	111509377	111512570	null		60.4455	49.5286	51.7085	56.7167	DR
Chr5:112012207-112016643	5	112012207	112016643	null		52.0245	63.1444	59.1107	58.228	DR
Chr5:112287448-112290973	5	112287448	112290973	Tpst2	ENSMUSG00000029344	35.4103	28.6062	39.6309	50.9789	Dwarf
Chr5:112290411-112292873	5	112290411	112292873	Tpst2	ENSMUSG00000029344	37.4498	41.1508	45.4701	63.4859	Dwarf
Chr5:112291008-112296126	5	112291008	112296126	Tpst2	ENSMUSG00000029344	50.8223	59.5246	58.4993	73.029	Dwarf
Chr5:112300826-112304571	5	112300826	112304571	Tpst2	ENSMUSG00000029344	37.45	48.4448	46.5032	51.8265	DR
Chr5:112488873-112491742	5	112488873	112491742	Sez6l	ENSMUSG00000058153	69.8414	80.3677	76.8716	77.2051	DR
Chr5:112617740-112630688	5	112617740	112630688	null		68.607	81.4504	77.2081	76.4057	DR
Chr5:112619824-112634156	5	112619824	112634156	null		66.5563	79.2222	76.3804	76.9032	DR
Chr5:112890377-112895744	5	112890377	112895744	Myo18b	ENSMUSG00000072720	71.5503	71.3652	70.9516	84.4141	Dwarf
Chr5:113079221-113081048	5	113079221	113081048	Crybb3	ENSMUSG00000029352	51.9889	53.8595	50.9109	64.0918	Dwarf
Chr5:113080135-113081974	5	113080135	113081974	Crybb3	ENSMUSG00000029352	35.2767	35.018	38.3419	59.1886	Dwarf
Chr5:113634688-113641182	5	113634688	113641182	Cmklr1	ENSMUSG00000042190	63.2714	76.0516	68.9438	72.8023	DR
Chr5:114132228-114135301	5	114132228	114135301	Ung	ENSMUSG00000029591	56.2978	56.9853	57.0897	67.7396	Dwarf
Chr5:114151344-114155577	5	114151344	114155577	Acacb	ENSMUSG00000042010	56.0839	53.3357	61.7572	75.0074	Dwarf
Chr5:114153102-114157938	5	114153102	114157938	Acacb	ENSMUSG00000042010	47.5391	38.9238	49.722	69.3626	Dwarf
Chr5:114156040-114159097	5	114156040	114159097	Acacb	ENSMUSG00000042010	53.649	50.4155	62.5484	75.2168	Dwarf
Chr5:114159653-114162068	5	114159653	114162068	Acacb	ENSMUSG00000042010	45.4193	53.9991	66.8894	87.8377	Dwarf
Chr5:114161238-114163258	5	114161238	114163258	Acacb	ENSMUSG00000042010	42.981	52.8886	56.9048	72.7621	Dwarf
Chr5:114176574-114180836	5	114176574	114180836	Acacb	ENSMUSG00000042010	52.4872	59.9238	56.2692	76.7007	Dwarf
Chr5:114179312-114182393	5	114179312	114182393	Acacb	ENSMUSG00000042010	57.487	64.1743	60.6574	75.387	Dwarf
Chr5:114319675-114322143	5	114319675	114322143	Myo1h	ENSMUSG00000066952	89.2278	75.6445	87.0302	87.0013	DR
Chr5:114589200-114591724	5	114589200	114591724	BC057022	ENSMUSG00000041930	73.625	69.9	70.2297	59.7456	Dwarf
Chr5:114775843-114777689	5	114775843	114777689	Ankrd13a	ENSMUSG00000041870	79.7333	90.6952	75.8843	80.789	DR
Chr5:114931437-114933393	5	114931437	114933393	Oasl1	ENSMUSG00000041827	58.9384	60.4429	61.9437	72.6693	Dwarf
Chr5:114932442-114935659	5	114932442	114935659	Oasl1	ENSMUSG00000041827	60.1503	58.6143	61.7382	71.895	Dwarf
Chr5:115498904-115502131	5	115498904	115502131	null		58.3513	55.0234	61.1907	73.9386	Dwarf
Chr5:115556992-115559236	5	115556992	115559236	Rplp0	ENSMUSG00000067274	64.8912	62.7593	62.314	74.6063	Dwarf
Chr5:116388542-116390615	5	116388542	116390615	4930562A09Rik	ENSMUSG00000086945	51.0975	47.5389	53.7178	67.3982	Dwarf
Chr5:116389909-116392860	5	116389909	116392860	4930562A09Rik	ENSMUSG00000086945	41.4718	38.2887	42.5673	56.3437	Dwarf
Chr5:116472292-116475993	5	116472292	116475993	Srrm4	ENSMUSG00000063919	72.3467	84.0131	81.097	80.1451	DR
Chr5:116570469-116572555	5	116570469	116572555	Srrm4	ENSMUSG00000063919	45.3194	57.0824	43.3308	48.4687	DR
Chr5:117093096-117095406	5	117093096	117095406	Suds3	ENSMUSG00000066900	85.7889	83.1602	64.3049	81.4219	Dwarf
Chr5:117094808-117096096	5	117094808	117096096	Suds3	ENSMUSG00000066900	91.2101	88.7595	74.2924	88.0971	Dwarf
Chr5:117096247-117097857	5	117096247	117097857	Suds3	ENSMUSG00000066900	76.5973	77.0641	56.5359	73.5206	Dwarf
Chr5:117097265-117098977	5	117097265	117098977	Suds3	ENSMUSG00000066900	87.4291	88.2206	71.4507	84.5976	Dwarf
Chr5:117134127-117136157	5	117134127	117136157	Taok3	ENSMUSG00000061288	37.6775	49.3832	36.6279	41.4712	DR
Chr5:117156991-117160673	5	117156991	117160673	Taok3	ENSMUSG00000061288	45.6437	52.219	48.8442	60.427	Dwarf
Chr5:117363627-117365967	5	117363627	117365967	Wsb2	ENSMUSG00000029364	50.9286	58.5631	49.4161	62.3994	Dwarf
Chr5:117466397-117468917	5	117466397	117468917	Ksr2	ENSMUSG00000061578	59.3369	70.1509	71.6725	70.288	DR
Chr5:117670395-117675132	5	117670395	117675132	null		60.6333	71.0829	70.6567	67.6023	DR
Chr5:117818191-117823322	5	117818191	117823322	Nos1	ENSMUSG00000029361	67.719	77.822	70.8698	71.2693	DR
Chr5:118299793-118302912	5	118299793	118302912	null		56.4504	60.458	61.3195	71.476	Dwarf
Chr5:118619079-118622343	5	118619079	118622343	Med13l	ENSMUSG00000018076	72.3588	70.1061	69.7382	81.3877	Dwarf
Chr5:119370432-119371405	5	119370432	119371405	null		59.34	75.1603	69.3591	69.8216	DR
Chr5:119624415-119627370	5	119624415	119627370	Gm2301	ENSMUSG00000087516	59.3476	48.1526	33.6654	45.1254	Dwarf
Chr5:119626850-119628506	5	119626850	119628506	Gm2301	ENSMUSG00000087516	69.8007	58.1619	42.6002	45.5623	DR
Chr5:119667418-119668708	5	119667418	119668708	Gm2301	ENSMUSG00000087516	63.9896	66.9016	45.0493	59.3236	Dwarf
Chr5:119668110-119669277	5	119668110	119669277	Gm2301	ENSMUSG00000087516	43.1273	51.5635	18.0066	34.7501	Dwarf
Chr5:119677842-119681661	5	119677842	119681661	Tbx3	ENSMUSG00000018604	81.2492	68.7817	62.7601	59.5171	DR
Chr5:120143702-120146383	5	120143702	120146383	Rbm19	ENSMUSG00000029594	79.9738	91.2667	83.5459	85.6331	DR
Chr5:120530343-120533294	5	120530343	120533294	Slc24a6	ENSMUSG00000032754	52.9348	50.8507	58.0733	81.5065	Dwarf
Chr5:120531907-120535796	5	120531907	120535796	Slc24a6	ENSMUSG00000032754	59.5746	59.1238	63.9492	85.179	Dwarf
Chr5:120567395-120570448	5	120567395	120570448	Tpcn1	ENSMUSG00000032741	56.335	69.0302	62.4843	67.6741	DR
Chr5:120575655-120577403	5	120575655	120577403	Tpcn1	ENSMUSG00000032741	69.8309	69.0672	66.7042	85.8367	Dwarf
Chr5:120576286-120578651	5	120576286	120578651	Tpcn1	ENSMUSG00000032741	65.8709	71.1055	65.4812	77.3414	Dwarf
Chr5:121430063-121432232	5	121430063	121432232	Naa25	ENSMUSG00000042719	78.4382	77.4294	67.3749	88.088	Dwarf
Chr5:121431406-121433137	5	121431406	121433137	Naa25	ENSMUSG00000042719	67.3891	55.8139	49.7175	75.6327	Dwarf
Chr5:121432233-121434125	5	121432233	121434125	Naa25	ENSMUSG00000042719	82.7627	71.5893	74.7555	81.7095	DR
Chr5:121450400-121452546	5	121450400	121452546	Erp29	ENSMUSG00000029616	26.0857	23.8369	26.4551	36.8956	Dwarf
Chr5:121580403-121581706	5	121580403	121581706	Aldh2	ENSMUSG00000029455	76.2051	77.8555	79.8628	91.0522	Dwarf
Chr5:121587913-121590602	5	121587913	121590602	Aldh2	ENSMUSG00000029455	56.7929	57.9678	69.6466	81.8945	Dwarf
Chr5:121588945-121591565	5	121588945	121591565	Aldh2	ENSMUSG00000029455	46.9233	48.2094	57.0767	69.8325	Dwarf
Chr5:121732735-121735500	5	121732735	121735500	Atxn2	ENSMUSG00000042605	65.771	67.8034	64.4999	78.404	Dwarf
Chr5:121925344-121926228	5	121925344	121926228	Cux2	ENSMUSG00000042589	80.0937	80.0571	75.7358	62.9111	Dwarf
Chr5:121925666-121927187	5	121925666	121927187	Cux2	ENSMUSG00000042589	77.681	84.0102	76.8644	59.7361	Dwarf
Chr5:121943925-121945464	5	121943925	121945464	Cux2	ENSMUSG00000042589	69.7803	69.2364	79.2503	89.4027	Dwarf
Chr5:121965423-121966522	5	121965423	121966522	Cux2	ENSMUSG00000042589	90.5389	79.2667	81.0551	80.0018	DR
Chr5:122017177-122018843	5	122017177	122018843	Cux2	ENSMUSG00000042589	34.0425	22.1659	23.3241	34.2575	Dwarf
Chr5:122018070-122020172	5	122018070	122020172	Cux2	ENSMUSG00000042589	24.0828	19.6603	30.9293	50.4625	Dwarf
Chr5:122018913-122020929	5	122018913	122020929	Cux2	ENSMUSG00000042589	22.6293	24.2389	40.6065	70.9621	Dwarf
Chr5:122020237-122022554	5	122020237	122022554	Cux2	ENSMUSG00000042589	56.4119	59.0286	69.5523	90.1894	Dwarf
Chr5:122046291-122048559	5	122046291	122048559	Cux2	ENSMUSG00000042589	67.4898	77.7286	69.1318	66.1675	DR
Chr5:122311388-122313653	5	122311388	122313653	Pptc7	ENSMUSG00000038582	68.0092	75.3955	72.0678	83.2076	Dwarf
Chr5:122312627-122314314	5	122312627	122314314	Pptc7	ENSMUSG00000038582	70.0911	79.7262	75.4494	86.3811	Dwarf
Chr5:122324610-122325895	5	122324610	122325895	Rad9b	ENSMUSG00000038569	77.7935	79.4905	75.1247	85.3923	Dwarf
Chr5:122394629-122397040	5	122394629	122397040	Arpc3	ENSMUSG00000029465	81.4156	92.9175	77.9284	76.9934	DR
Chr5:122465759-122468846	5	122465759	122468846	Atp2a2	ENSMUSG00000029467	67.5288	69.6653	71.2041	82.0038	Dwarf
Chr5:122769241-122771729	5	122769241	122771729	Camkk2	ENSMUSG00000029471	46.4753	50.9626	55.2725	72.5746	Dwarf
Chr5:122770651-122772581	5	122770651	122772581	Camkk2	ENSMUSG00000029471	54.5232	60.2917	67.6335	81.0384	Dwarf
Chr5:123088782-123091618	5	123088782	123091618	Tmem120b	ENSMUSG00000054434	79.8262	76.8139	77.4244	88.039	Dwarf
Chr5:123166305-123170466	5	123166305	123170466	Setd1b	ENSMUSG00000038384	54.95	47.9214	52.8329	66.0894	Dwarf
Chr5:123169004-123171756	5	123169004	123171756	Hpd	ENSMUSG00000029445	35.6051	38.4992	42.3007	58.863	Dwarf
Chr5:123170467-123172613	5	123170467	123172613	Hpd	ENSMUSG00000029445	38.8384	41.5175	39.4602	56.345	Dwarf
Chr5:123171767-123174273	5	123171767	123174273	Hpd	ENSMUSG00000029445	56.7373	52.979	55.0791	72.086	Dwarf
Chr5:123172625-123176014	5	123172625	123176014	Hpd	ENSMUSG00000029445	67.7091	63.1143	71.1945	85.2879	Dwarf
Chr5:123174309-123176455	5	123174309	123176455	Hpd	ENSMUSG00000029445	66.2472	63.1954	72.4506	87.3808	Dwarf
Chr5:123176055-123177161	5	123176055	123177161	Hpd	ENSMUSG00000029445	65.2402	58.2644	68.195	81.9362	Dwarf
Chr5:123176456-123178965	5	123176456	123178965	Hpd	ENSMUSG00000029445	47.0449	43.4806	55.1425	72.9648	Dwarf
Chr5:123177266-123181063	5	123177266	123181063	Hpd	ENSMUSG00000029445	37.4349	33.4517	42.7589	73.2947	Dwarf
Chr5:123178966-123182789	5	123178966	123182789	Hpd	ENSMUSG00000029445	32.455	23.5628	32.9553	52.9028	Dwarf
Chr5:123195395-123198719	5	123195395	123198719	null		42.0849	40.4024	41.3921	52.6322	Dwarf
Chr5:123990535-123994009	5	123990535	123994009	Hip1r	ENSMUSG00000000915	59.8501	58.1643	60.799	77.5691	Dwarf
Chr5:124001951-124004391	5	124001951	124004391	Hip1r	ENSMUSG00000000915	33.5488	48.1275	52.0346	56.8335	DR
Chr5:124003789-124005814	5	124003789	124005814	Vps37b	ENSMUSG00000066278	21.0964	33.8095	38.774	45.2241	DR
Chr5:124019154-124021336	5	124019154	124021336	Vps37b	ENSMUSG00000066278	39.9849	32.6996	32.2675	46.8754	Dwarf
Chr5:124020641-124021963	5	124020641	124021963	Vps37b	ENSMUSG00000066278	37.1152	30.3149	35.9861	49.2157	Dwarf
Chr5:124021337-124023002	5	124021337	124023002	Vps37b	ENSMUSG00000066278	55.4587	55.4937	41.2556	55.4734	Dwarf
[truncated: 5,395 more rows]
