# Supplementary material for: Hepatic gene body hypermethylation is a shared epigenetic signature of murine longevity
Source: PLoS Genet. 2018 Nov 21;14(11):e1007766. doi: 10.1371/journal.pgen.1007766 (PMC6281273; doi:10.1371/journal.pgen.1007766)
Supplement: S14 Table — (XLSX) [file pgen.1007766.s027.xlsx]

## Sheet: S14 Table
S14 Table. Location and methylation levels of 125 putative marker cytosines.
Marker region	Chromosome	Start	End
I	5	113209947	113210446
II	8	94377936	94378435
III	8	109996765	109997264
IV	17	47922552	47923051
CpG	Chromosome	Start	End	Maps to region	Average methylation under Ctrl_C3HB6F1_Young	Average methylation under Ctrl_C3HB6F1_Old	Average methylation under DR_C3HB6F1_Young	Average methylation under DR_C3HB6F1_Old	Average methylation under Ctrl_Prop1_Young	Average methylation under Dwarf_Prop1_Young	Average methylation under Ctrl_Prop1_Old	Average methylation under Dwarf_Prop1_Old	Average methylation under Ctrl_UM-HET3_Young	Average methylation under Ctrl_UM-HET3_Old	Average methylation under DR_UM-HET3_Old	Average methylation under Rapa_UM-HET3_Old
1	5	113209966	113209966	I	NaN	NaN	NaN	NaN	44.4444	85.7143	22.2222	61.5385	47.8261	31.5789	55.5556	53.3333
2	5	113209967	113209967	I	66.6667	55.5556	25	85.7143	45.4545	53.3333	15.7895	40	30	69.2308	62.5	88.8889
3	5	113209974	113209974	I	NaN	NaN	NaN	NaN	47.0588	66.6667	14.2857	84.6154	47.8261	25	55.5556	56.25
4	5	113209975	113209975	I	40	42.8571	75	71.4286	66.6667	56.25	10	66.6667	50	75	50	70
5	5	113210032	113210032	I	NaN	NaN	NaN	NaN	NaN	NaN	NaN	NaN	NaN	NaN	NaN	NaN
6	5	113210059	113210059	I	66.6667	33.3333	80	100	40	69.2308	47.0588	76.9231	50	72.7273	92.3077	69.2308
7	5	113210060	113210060	I	50	83.3333	100	66.6667	55	66.6667	43.75	69.5652	37.5	35.7143	60	64.7059
8	5	113210091	113210091	I	66.6667	NaN	100	100	72.7273	77.7778	37.5	60	69.2308	41.6667	81.8182	70
9	5	113210092	113210092	I	66.6667	100	60	100	50	66.6667	50	83.3333	33.3333	31.25	64.2857	50
10	5	113210105	113210105	I	0	33.3333	66.6667	57.1429	20	70	0	41.6667	7.14286	14.2857	50	33.3333
11	5	113210106	113210106	I	33.3333	42.8571	25	40	31.5789	56.25	19.0476	20.8333	18.1818	15.3846	30.7692	15
12	5	113210124	113210124	I	75	40	100	83.3333	63.6364	66.6667	50	60	42.8571	28.5714	85.7143	38.4615
13	5	113210125	113210125	I	33.3333	66.6667	60	100	41.1765	55.5556	40.9091	52.381	55.5556	35.7143	53.8462	44.4444
14	5	113210132	113210132	I	75	60	80	100	70	85.7143	25	54.5455	46.1538	50	100	50
15	5	113210133	113210133	I	66.6667	100	60	100	56.25	64.7059	39.1304	66.6667	62.5	35.7143	78.5714	62.5
16	5	113210144	113210144	I	75	60	100	100	90	71.4286	71.4286	83.3333	61.5385	50	100	75
17	5	113210145	113210145	I	66.6667	100	50	100	61.5385	77.7778	79.1667	75	87.5	60	83.3333	71.4286
18	5	113210168	113210168	I	75	40	NaN	80	66.6667	50	70.5882	93.75	53.8462	33.3333	100	66.6667
19	5	113210169	113210169	I	100	100	75	NaN	75	76.9231	66.6667	45.4545	85.7143	88.8889	60	69.2308
20	5	113210185	113210185	I	50	60	NaN	83.3333	57.1429	40	56.25	76.9231	63.6364	50	100	80
21	5	113210186	113210186	I	100	0	75	80	62.5	80	71.4286	50	80	75	62.5	72.7273
22	5	113210214	113210214	I	NaN	NaN	NaN	NaN	NaN	NaN	NaN	NaN	NaN	NaN	NaN	NaN
23	5	113210272	113210272	I	66.6667	NaN	NaN	100	100	NaN	100	66.6667	NaN	NaN	75	NaN
24	5	113210273	113210273	I	75	76.9231	66.6667	NaN	90	85.7143	77.7778	84.6154	100	75	50	87.5
25	5	113210302	113210302	I	NaN	100	NaN	80	50	NaN	80	NaN	NaN	NaN	NaN	NaN
26	5	113210303	113210303	I	NaN	87.5	NaN	NaN	77.7778	83.3333	88.8889	88.8889	NaN	NaN	83.3333	NaN
27	5	113210306	113210306	I	NaN	100	NaN	80	33.3333	66.6667	80	NaN	NaN	NaN	NaN	NaN
28	5	113210307	113210307	I	NaN	71.4286	NaN	NaN	57.1429	50	62.5	66.6667	NaN	NaN	60	NaN
29	5	113210405	113210405	I	NaN	87.5	100	75	83.3333	83.3333	100	80	NaN	NaN	NaN	66.6667
30	5	113210406	113210406	I	NaN	NaN	NaN	NaN	100	33.3333	83.3333	100	NaN	NaN	NaN	NaN
31	8	94377979	94377979	II	NaN	57.1429	66.6667	22.2222	62.5	42.8571	25	37.5	NaN	NaN	0	NaN
32	8	94377980	94377980	II	50	NaN	NaN	18.1818	41.1765	18.75	18.1818	41.6667	12.5	10	5.55556	20
33	8	94377981	94377981	II	NaN	NaN	NaN	NaN	NaN	NaN	NaN	NaN	NaN	NaN	NaN	NaN
34	8	94377982	94377982	II	NaN	NaN	NaN	NaN	NaN	NaN	NaN	NaN	NaN	NaN	NaN	NaN
35	8	94378083	94378083	II	NaN	25	75	22.2222	50	16.6667	25	28.5714	25	0	33.3333	100
36	8	94378084	94378084	II	12.5	14.2857	33.3333	63.6364	25	25	4.7619	28.5714	17.6471	11.1111	22.2222	29.1667
37	8	94378106	94378106	II	NaN	0	75	33.3333	40	12.5	28.5714	37.5	40	0	16.6667	80
38	8	94378107	94378107	II	0	0	14.2857	33.3333	29.6296	15.3846	14.2857	13.0435	6.66667	6.45161	35	25
39	8	94378157	94378157	II	NaN	0	66.6667	71.4286	25	16.6667	50	71.4286	33.3333	33.3333	16.6667	50
40	8	94378158	94378158	II	NaN	11.1111	22.2222	57.1429	37.931	17.8571	19.2308	25.9259	22.7273	16.129	52.6316	26.087
41	8	94378203	94378203	II	NaN	0	NaN	22.2222	0	20	16.6667	44.4444	33.3333	20	33.3333	NaN
42	8	94378204	94378204	II	66.6667	10	18.1818	57.1429	19.3548	16	0	33.3333	20	10	29.4118	9.52381
43	8	94378262	94378262	II	NaN	0	20	40	36.3636	16.6667	33.3333	47.3684	75	50	NaN	60
44	8	94378263	94378263	II	25	25	14.2857	50	26.4706	22.7273	16.6667	24	10	11.4286	25	26.9231
45	8	94378359	94378359	II	0	10	40	33.3333	16.6667	0	50	20	25	NaN	NaN	NaN
46	8	94378360	94378360	II	28.5714	30	7.69231	40	45	9.52381	20	25	16.6667	12.5	33.3333	22.2222
47	8	109996797	109996797	III	50	33.3333	16.6667	62.5	12.5	80	23.0769	31.5789	6.25	50	14.2857	56.25
48	8	109996798	109996798	III	42.8571	22.2222	33.3333	55.5556	28.5714	50	11.7647	20.6897	33.3333	21.4286	25	10
49	8	109996802	109996802	III	60	50	33.3333	71.4286	26.6667	66.6667	15.3846	33.3333	11.7647	50	35.7143	50
50	8	109996803	109996803	III	57.1429	25	33.3333	37.5	41.1765	75	47.3684	56.6667	33.3333	30.7692	50	55.5556
51	8	109996824	109996824	III	80	80	83.3333	100	75	93.3333	45.4545	93.3333	64.2857	66.6667	90.9091	100
52	8	109996825	109996825	III	60	80	100	100	94.1176	100	66.6667	93.1034	100	91.6667	100	90.9091
53	8	109996837	109996837	III	50	42.8571	40	100	31.25	78.5714	35.7143	66.6667	18.75	30	36.3636	53.3333
54	8	109996838	109996838	III	0	11.1111	33.3333	38.4615	37.5	91.6667	38.0952	36.6667	42.8571	25	25	45.4545
55	8	109996847	109996847	III	33.3333	71.4286	25	100	26.6667	80	38.4615	61.1111	33.3333	50	50	64.2857
56	8	109996848	109996848	III	25	22.2222	33.3333	42.8571	18.1818	78.5714	31.8182	33.3333	33.3333	7.69231	0	37.5
57	8	109996878	109996878	III	100	85.7143	75	100	78.5714	95	35.7143	100	81.25	71.4286	100	87.5
58	8	109996879	109996879	III	66.6667	66.6667	NaN	100	71.4286	92.8571	77.2727	88.2353	81.8182	85.7143	85.7143	87.5
59	8	109997025	109997025	III	66.6667	33.3333	0	20	28.5714	41.6667	11.7647	36.3636	33.3333	0	0	44.4444
60	8	109997026	109997026	III	33.3333	42.8571	25	55.5556	36.8421	62.5	33.3333	24.1379	9.09091	18.75	0	20
61	8	109997050	109997050	III	33.3333	14.2857	20	50	10	75	12.5	50	50	80	75	66.6667
62	8	109997051	109997051	III	66.6667	71.4286	87.5	57.1429	23.5294	50	52.9412	57.6923	57.1429	50	75	66.6667
63	17	47922552	47922552	IV	NaN	33.3333	NaN	100	10	10	20	28.5714	0	50	14.2857	50
64	17	47922553	47922553	IV	0	16.6667	33.3333	70	0	0	25	7.14286	22.2222	44	42.8571	71.4286
65	17	47922562	47922562	IV	NaN	66.6667	NaN	66.6667	16.6667	11.1111	0	30	33.3333	50	16.6667	77.7778
66	17	47922563	47922563	IV	33.3333	83.3333	NaN	70	16.6667	10	27.2727	17.6471	17.3913	41.6667	60.8696	60
67	17	47922573	47922573	IV	NaN	66.6667	NaN	42.8571	0	0	0	9.09091	0	20	12.5	42.8571
68	17	47922574	47922574	IV	16.6667	25	NaN	37.5	0	0	0	16.6667	0	14.2857	23.0769	8.33333
69	17	47922591	47922591	IV	NaN	66.6667	NaN	88.8889	0	14.2857	0	35.7143	28.5714	33.3333	28.5714	80
70	17	47922592	47922592	IV	33.3333	20	NaN	87.5	4.7619	0	21.4286	33.3333	23.8095	45.1613	53.8462	53.8462
71	17	47922622	47922622	IV	NaN	50	NaN	66.6667	0	25	50	50	42.8571	NaN	60	75
72	17	47922623	47922623	IV	25	50	NaN	37.5	10.5263	22.2222	21.4286	26.6667	20	31.4286	50	50
73	17	47922624	47922624	IV	NaN	NaN	NaN	NaN	NaN	NaN	NaN	NaN	NaN	NaN	NaN	NaN
74	17	47922628	47922628	IV	NaN	75	NaN	85.7143	0	14.2857	37.5	55.5556	22.2222	66.6667	33.3333	25
75	17	47922629	47922629	IV	0	50	NaN	57.1429	11.1111	0	23.0769	43.75	31.5789	35.2941	63.6364	53.3333
76	17	47922635	47922635	IV	NaN	75	NaN	42.8571	12.5	14.2857	11.1111	21.0526	0	33.3333	11.1111	66.6667
77	17	47922636	47922636	IV	25	12.5	NaN	50	0	16.6667	9.09091	29.4118	0	0	31.8182	40
78	17	47922643	47922643	IV	NaN	75	NaN	87.5	0	42.8571	44.4444	63.1579	37.5	50	57.1429	66.6667
79	17	47922644	47922644	IV	50	66.6667	NaN	66.6667	6.66667	33.3333	37.5	43.75	38.8889	41.3793	73.6842	73.3333
80	17	47922664	47922664	IV	NaN	50	NaN	71.4286	0	25	40	27.7778	0	50	42.8571	75
81	17	47922665	47922665	IV	33.3333	25	NaN	50	0	30	20	25	30.7692	30	66.6667	54.5455
82	17	47922689	47922689	IV	0	66.6667	NaN	25	0	14.2857	10	26.6667	14.2857	40	14.2857	75
83	17	47922690	47922690	IV	25	42.8571	NaN	57.1429	0	12.5	0	12.5	16.6667	29.4118	41.6667	44.4444
84	17	47922699	47922699	IV	0	NaN	NaN	33.3333	0	0	30	23.0769	0	42.8571	30	66.6667
85	17	47922700	47922700	IV	0	42.8571	NaN	57.1429	0	12.5	0	27.2727	0	42.8571	57.1429	66.6667
86	17	47922702	47922702	IV	0	NaN	NaN	0	0	0	20	30.7692	0	42.8571	0	0
87	17	47922703	47922703	IV	33.3333	33.3333	NaN	42.8571	0	0	0	27.2727	10	28.5714	28.5714	33.3333
88	17	47922704	47922704	IV	0	NaN	NaN	33.3333	0	0	20	30.7692	0	42.8571	12.5	66.6667
89	17	47922705	47922705	IV	33.3333	33.3333	NaN	42.8571	0	11.1111	0	9.09091	11.1111	28.5714	30.7692	44.4444
90	17	47922709	47922709	IV	0	NaN	NaN	50	16.6667	25	40	57.1429	0	71.4286	42.8571	75
91	17	47922710	47922710	IV	33.3333	50	NaN	66.6667	14.2857	11.1111	0	20	22.2222	38.4615	58.3333	66.6667
92	17	47922712	47922712	IV	0	NaN	NaN	0	0	0	10	21.4286	0	0	14.2857	25
93	17	47922713	47922713	IV	33.3333	33.3333	NaN	16.6667	0	0	0	10	0	15.3846	18.1818	40
94	17	47922718	47922718	IV	0	NaN	NaN	50	0	0	20	46.1538	0	42.8571	28.5714	75
95	17	47922719	47922719	IV	NaN	33.3333	NaN	40	0	14.2857	0	10	25	25	50	55.5556
96	17	47922723	47922723	IV	0	NaN	NaN	20	0	0	11.1111	7.14286	0	16.6667	28.5714	25
97	17	47922724	47922724	IV	NaN	28.5714	NaN	80	0	16.6667	0	22.2222	0	15.3846	41.6667	33.3333
98	17	47922738	47922738	IV	0	NaN	NaN	33.3333	0	0	20	46.1538	0	42.8571	12.5	50
99	17	47922739	47922739	IV	NaN	28.5714	NaN	100	12.5	0	0	18.1818	0	42.8571	54.5455	66.6667
100	17	47922747	47922747	IV	0	0	NaN	NaN	0	12.5	18.1818	58.3333	0	50	37.5	75
101	17	47922748	47922748	IV	NaN	40	NaN	100	0	0	0	22.2222	0	18.75	66.6667	60
102	17	47922818	47922818	IV	0	83.3333	50	NaN	0	20	77.7778	30	11.1111	66.6667	50	60
103	17	47922819	47922819	IV	NaN	NaN	NaN	NaN	NaN	33.3333	66.6667	40	NaN	50	NaN	NaN
104	17	47922872	47922872	IV	0	0	0	40	0	NaN	0	44.4444	0	20	0	NaN
105	17	47922873	47922873	IV	NaN	NaN	NaN	0	0	25	0	40	NaN	NaN	NaN	50
106	17	47922884	47922884	IV	NaN	25	NaN	66.6667	NaN	NaN	0	57.1429	0	0	0	NaN
107	17	47922885	47922885	IV	NaN	NaN	NaN	16.6667	0	25	40	60	NaN	NaN	NaN	33.3333
108	17	47922905	47922905	IV	NaN	50	NaN	80	NaN	NaN	0	66.6667	0	33.3333	33.3333	NaN
109	17	47922906	47922906	IV	NaN	NaN	NaN	40	0	0	25	40	NaN	NaN	NaN	33.3333
110	17	47922908	47922908	IV	NaN	25	NaN	75	NaN	NaN	0	83.3333	0	33.3333	33.3333	NaN
111	17	47922909	47922909	IV	NaN	NaN	NaN	40	0	14.2857	22.2222	40	NaN	NaN	NaN	33.3333
112	17	47922931	47922931	IV	NaN	NaN	NaN	33.3333	NaN	NaN	0	0	NaN	NaN	NaN	NaN
113	17	47922932	47922932	IV	NaN	0	NaN	33.3333	0	0	12.5	20	NaN	33.3333	NaN	33.3333
114	17	47922937	47922937	IV	NaN	NaN	NaN	25	NaN	NaN	0	0	NaN	NaN	NaN	NaN
115	17	47922938	47922938	IV	NaN	NaN	NaN	20	0	0	12.5	20	NaN	33.3333	NaN	33.3333
116	17	47922948	47922948	IV	NaN	33.3333	NaN	0	NaN	NaN	0	NaN	NaN	NaN	NaN	NaN
117	17	47922949	47922949	IV	NaN	NaN	NaN	50	0	0	33.3333	25	NaN	33.3333	NaN	33.3333
118	17	47923021	47923021	IV	NaN	25	NaN	40	0	NaN	66.6667	66.6667	33.3333	25	75	NaN
119	17	47923022	47923022	IV	0	0	NaN	71.4286	21.4286	NaN	22.2222	40	28.5714	28.5714	85.7143	25
120	17	47923023	47923023	IV	NaN	12.5	NaN	40	0	NaN	33.3333	66.6667	0	25	25	100
121	17	47923024	47923024	IV	0	0	NaN	57.1429	6.66667	NaN	11.1111	20	25	25	42.8571	0
122	17	47923030	47923030	IV	NaN	22.2222	NaN	33.3333	0	NaN	0	33.3333	0	50	50	100
123	17	47923031	47923031	IV	0	NaN	NaN	57.1429	18.75	0	0	0	12.5	28.5714	57.1429	25
124	17	47923040	47923040	IV	NaN	20	NaN	33.3333	0	0	0	66.6667	0	50	20	100
125	17	47923041	47923041	IV	0	33.3333	NaN	33.3333	5.55556	16.6667	9.09091	20	22.2222	0	37.5	12.5
