# Supplementary material for: Hepatic gene body hypermethylation is a shared epigenetic signature of murine longevity
Source: PLoS Genet. 2018 Nov 21;14(11):e1007766. doi: 10.1371/journal.pgen.1007766 (PMC6281273; doi:10.1371/journal.pgen.1007766)
Supplement: S15 Table — (XLSX) [file pgen.1007766.s028.xlsx]

## Sheet: S15 Table
S15 Table. Methylation and expression comparison of genes associated with dwarfism-related DMRs at old age.
Gene Symbol	Ensembl ID	Chromosome	Start	End	Strand	Numer of overlapping dwarfism-related DMRs	Methylation difference of overlapping DMRs (Dwarf_Prop1_Old - Ctrl_Prop1_Old)	log2Fold expression change (Dwarf_Prop1_Old/Ctrl_Prop1_Old)	padj expression change (Dwarf_Prop1_Old/Ctrl_Prop1_Old)	Signifcant expression change?	Significant association with expression?
Ttc39c	ENSMUSG00000024424	18	12599926	12737050	+	52	26.7238	-1.70153	1.12317e-17	significant	Yes
Egfr	ENSMUSG00000020122	11	16752203	16918158	+	50	18.531	-3.70734	5.9547e-59	significant	Yes
Mbnl2	ENSMUSG00000022139	14	120275669	120431697	+	34	17.1808	-1.20986	2.27935e-11	significant	Yes
Zbtb20	ENSMUSG00000022708	16	42875881	43642602	+	31	14.77	-0.511154	0.0180557	significant	Yes
Rxra	ENSMUSG00000015846	2	27676440	27762957	+	26	14.675	-0.49606	0.00508938	significant	Yes
Scp2	ENSMUSG00000028603	4	108043839	108144998	-	26	17.5318	-0.513765	0.032153	significant	Yes
Podn	ENSMUSG00000028600	4	108014791	108096445	-	22	17.3259	-0.922364	0.0049311	significant	Yes
Lifr	ENSMUSG00000054263	15	7129559	7197489	+	21	15.4001	-1.32496	2.66522e-06	significant	Yes
Fn1	ENSMUSG00000026193	1	71585523	71653171	-	19	15.4641	-0.473966	0.0124508	significant	Yes
Cmah	ENSMUSG00000016756	13	24327420	24477285	+	19	20.6548	-1.14675	3.13318e-06	significant	Yes
Zmiz1	ENSMUSG00000007817	14	25459185	25666743	+	18	14.0535	-0.385982	0.045064	significant	Yes
BC031353	ENSMUSG00000034858	9	74953053	75032468	+	17	15.7918	-0.528438	0.0312878	significant	Yes
Rapgef4	ENSMUSG00000049044	2	71981240	72257474	+	16	16.8489	-1.09874	6.07252e-09	significant	Yes
Ncor2	ENSMUSG00000029478	5	125017153	125179219	-	16	15.5339	-0.559646	2.51508e-05	significant	Yes
Deptor	ENSMUSG00000022419	15	55112317	55259271	+	16	14.0559	-0.549696	0.00183132	significant	Yes
Slc38a4	ENSMUSG00000022464	15	96994823	97055956	-	16	14.5634	-0.310042	0.00170338	significant	Yes
St3gal3	ENSMUSG00000028538	4	117932154	118134914	-	15	13.6993	-0.379852	0.00404105	significant	Yes
Ranbp10	ENSMUSG00000037415	8	105768308	105827350	-	15	15.2498	-0.434947	0.0379671	significant	Yes
Igf1	ENSMUSG00000020053	10	87858265	87937042	+	15	18.2874	-1.73693	2.52134e-07	significant	Yes
Fto	ENSMUSG00000055932	8	91313532	91668439	+	14	17.8796	-0.383878	0.00786025	significant	Yes
Tpcn1	ENSMUSG00000032741	5	120534160	120588613	-	13	17.7532	-0.397682	0.0470716	significant	Yes
Aox3	ENSMUSG00000064294	1	58113130	58200698	+	12	15.7485	-2.0825	2.11049e-16	significant	Yes
3110082I17Rik	ENSMUSG00000053553	5	139359739	139460502	-	12	15.7414	-0.980094	0.00105671	significant	Yes
2410089E03Rik	ENSMUSG00000039801	15	8169106	8271158	+	12	19.0495	-2.53801	1.79298e-08	significant	Yes
Ankrd33b	ENSMUSG00000022237	15	31291479	31367759	-	12	16.7109	-0.789213	0.000692029	significant	Yes
Comt	ENSMUSG00000000326	16	18406886	18426852	-	12	17.4468	-0.868271	4.56139e-06	significant	Yes
Ptprf	ENSMUSG00000033295	4	118208213	118291405	-	11	14.8583	-0.563441	0.0154009	significant	Yes
Lrrc8d	ENSMUSG00000046079	5	105699969	105832436	+	11	12.1206	-0.611154	0.00063613	significant	Yes
Cyp4v3	ENSMUSG00000079057	8	45269671	45333216	-	11	16.5823	-0.446877	0.00366176	significant	Yes
Lonp2	ENSMUSG00000047866	8	86624043	86723873	+	11	12.4824	-0.536694	0.0496794	significant	Yes
Tmem19	ENSMUSG00000069520	10	115340739	115362262	-	11	21.8354	-0.826316	1.46049e-08	significant	Yes
Ntrk2	ENSMUSG00000055254	13	58806596	59133970	+	11	16.3929	-2.82468	2.65289e-10	significant	Yes
Fermt2	ENSMUSG00000037712	14	45458792	45530118	-	11	20.0514	-0.71657	8.66812e-06	significant	Yes
Scara5	ENSMUSG00000022032	14	65666403	65764826	+	11	27.916	-4.62173	1.30522e-30	significant	Yes
Aox1	ENSMUSG00000063558	1	58029931	58106413	+	10	15.491	-0.656959	0.0420793	significant	Yes
Mcm10	ENSMUSG00000026669	2	4989714	5012791	-	10	23.7192	-1.60708	7.49105e-13	significant	Yes
Pard3	ENSMUSG00000025812	8	127063893	127612286	+	10	12.8096	-0.451598	0.0327656	significant	Yes
Onecut1	ENSMUSG00000043013	9	74861921	74891475	+	10	18.7875	-1.67156	0.00013638	significant	Yes
Elovl2	ENSMUSG00000021364	13	41182495	41220405	-	10	14.892	-0.594265	0.000986812	significant	Yes
Ap3b1	ENSMUSG00000021686	13	94358960	94566316	+	10	15.0633	-0.423514	0.030867	significant	Yes
Cyp2u1	ENSMUSG00000027983	3	131290491	131303227	-	9	21.7008	-2.09845	6.66813e-10	significant	Yes
2900026A02Rik	ENSMUSG00000051339	5	113086323	113163351	-	9	13.0233	-0.741278	3.73154e-05	significant	Yes
Mug1	ENSMUSG00000059908	6	121838541	121889057	+	9	13.9658	-0.902702	1.11991e-11	significant	Yes
Dna2	ENSMUSG00000036875	10	62947026	62974185	+	9	21.2268	-0.686295	0.00638355	significant	Yes
Clu	ENSMUSG00000022037	14	65968483	65981548	+	9	18.4766	-0.706995	6.22472e-06	significant	Yes
Plg	ENSMUSG00000059481	17	12378609	12419384	+	9	12.3754	-0.357303	0.00311503	significant	Yes
Ablim3	ENSMUSG00000032735	18	61799395	61911852	-	9	14.3741	-1.49008	3.89357e-13	significant	Yes
Ccbl1	ENSMUSG00000039648	2	30185124	30205847	-	8	16.5698	-1.18747	3.26472e-18	significant	Yes
Nudt7	ENSMUSG00000031767	8	114133557	114152312	+	8	30.327	-2.40929	1.13803e-14	significant	Yes
Lrp1	ENSMUSG00000040249	10	127538161	127621148	-	8	18.0468	-0.517217	0.030867	significant	Yes
Spin1	ENSMUSG00000021395	13	51100880	51152546	+	8	15.716	-0.356867	0.0426975	significant	Yes
Arhgap26	ENSMUSG00000036452	18	38601534	39376284	+	8	13.14	-0.997495	9.99219e-05	significant	Yes
Il1r1	ENSMUSG00000026072	1	40225080	40316198	+	7	10.4992	-0.974988	0.0172864	significant	Yes
Susd4	ENSMUSG00000038576	1	182763860	182896598	+	7	23.6811	-4.52071	6.28294e-53	significant	Yes
Grb14	ENSMUSG00000026888	2	64912476	65024987	-	7	13.7037	-0.624453	0.00123084	significant	Yes
Grhpr	ENSMUSG00000035637	4	44981395	44990734	+	7	27.2271	-0.886452	8.35107e-05	significant	Yes
Lap3	ENSMUSG00000039682	5	45493374	45512674	+	7	16.3138	-0.611551	2.82083e-05	significant	Yes
Gpr146	ENSMUSG00000044197	5	139377742	139396415	+	7	16.3691	-0.644257	5.86969e-05	significant	Yes
Whamm	ENSMUSG00000045795	7	81571292	81596836	+	7	17.5386	-0.382901	0.0370358	significant	Yes
Irf2	ENSMUSG00000031627	8	46739745	46847458	+	7	23.2322	-0.74518	2.59254e-06	significant	Yes
Aars	ENSMUSG00000031960	8	111033144	111057664	+	7	14.7856	-0.462345	0.0205795	significant	Yes
Slc41a2	ENSMUSG00000034591	10	83230848	83337882	-	7	16.7888	-1.26948	0.00781638	significant	Yes
Tbc1d4	ENSMUSG00000033083	14	101442360	101609191	-	7	14.0748	-1.86453	4.17581e-14	significant	Yes
Ghr	ENSMUSG00000055737	15	3317760	3583492	-	7	13.4516	-0.414671	0.00167676	significant	Yes
Tars	ENSMUSG00000022241	15	11383663	11399658	-	7	23.6305	-0.717808	0.000958773	significant	Yes
Cpn2	ENSMUSG00000023176	16	30256378	30267532	-	7	21.3283	-0.461359	0.00805809	significant	Yes
Mylk	ENSMUSG00000022836	16	34745210	35002420	+	7	18.8323	-0.483562	0.00398095	significant	Yes
Plcxd2	ENSMUSG00000087141	16	45959263	46010218	-	7	16.3553	-1.37234	2.65846e-08	significant	Yes
Cyp27a1	ENSMUSG00000026170	1	74713574	74737890	+	6	17.8636	-0.551039	0.0416496	significant	Yes
Phyh	ENSMUSG00000026664	2	4919019	4938730	+	6	19.4051	-0.644172	0.000177358	significant	Yes
Hao1	ENSMUSG00000027261	2	134497361	134554368	-	6	15.5359	-0.54118	0.0101075	significant	Yes
Plcg1	ENSMUSG00000016933	2	160731300	160775760	+	6	14.8077	-0.439463	0.0266793	significant	Yes
Tshz2	ENSMUSG00000047907	2	169633013	170071816	+	6	13.6163	-0.753509	0.00195212	significant	Yes
C8a	ENSMUSG00000035031	4	104815679	104876398	-	6	17.7579	-3.23008	4.23928e-30	significant	Yes
Rbbp4	ENSMUSG00000057236	4	129307100	129335370	-	6	13.4896	-0.467678	0.000219062	significant	Yes
Ddi2	ENSMUSG00000078515	4	141677549	141723419	-	6	12.0882	-0.48876	0.0286062	significant	Yes
Sel1l3	ENSMUSG00000029189	5	53107084	53213452	-	6	14.2522	-1.61975	1.30714e-06	significant	Yes
Dpy19l3	ENSMUSG00000043671	7	35685165	35754454	-	6	18.604	-3.23421	8.42973e-32	significant	Yes
Ces3a	ENSMUSG00000069922	8	105048599	105058414	+	6	34.6647	-2.87639	5.36107e-25	significant	Yes
Hsd17b2	ENSMUSG00000031844	8	117701946	117759029	+	6	13.1784	-1.2333	3.1638e-14	significant	Yes
A230050P20Rik	ENSMUSG00000038884	9	20868642	20874307	+	6	23.0038	-1.18784	1.072e-05	significant	Yes
Zfp445	ENSMUSG00000047036	9	122851914	122862128	-	6	21.1725	-1.11748	0.00167367	significant	Yes
Igfals	ENSMUSG00000046070	17	24878770	24882008	+	6	34.1185	-1.7419	1.2272e-12	significant	Yes
Vegfa	ENSMUSG00000023951	17	46016993	46032377	-	6	12.9594	-0.54982	0.000421759	significant	Yes
AI661453	ENSMUSG00000034382	17	47436615	47470638	+	6	16.1187	-0.70646	4.25986e-06	significant	Yes
Pid1	ENSMUSG00000045658	1	84036296	84364180	-	5	12.3395	-0.425836	0.047092	significant	Yes
Hc	ENSMUSG00000026874	2	34983331	35061438	-	5	15.7814	-1.08306	2.13944e-11	significant	Yes
Kynu	ENSMUSG00000026866	2	43555329	43682715	+	5	14.3713	-0.593909	0.0106222	significant	Yes
Fga	ENSMUSG00000028001	3	83026153	83033615	+	5	13.1725	-0.89041	0.00425775	significant	Yes
Mob3b	ENSMUSG00000073910	4	34949074	35157484	-	5	16.6073	-0.533262	0.0186085	significant	Yes
Rgs3	ENSMUSG00000059810	4	62559847	62703018	+	5	16.3189	-1.46109	9.60524e-06	significant	Yes
Rsc1a1	ENSMUSG00000040715	4	141683563	141723419	-	5	12.2704	-0.58692	0.0341837	significant	Yes
Errfi1	ENSMUSG00000028967	4	150853919	150868892	+	5	15.1588	-0.756381	0.000232891	significant	Yes
Mn1	ENSMUSG00000070576	5	111417362	111457033	+	5	13.6738	-0.797107	0.00668257	significant	Yes
Mlxipl	ENSMUSG00000005373	5	135106891	135138382	+	5	15.2753	-0.669766	0.00483211	significant	Yes
Cyp2f2	ENSMUSG00000052974	7	27119909	27133660	+	5	19.8081	-0.962753	0.000225314	significant	Yes
Dhdh	ENSMUSG00000011382	7	45472956	45488805	-	5	17.4533	-0.787339	9.59945e-05	significant	Yes
Dkk4	ENSMUSG00000031535	8	22624043	22627536	+	5	24.7826	-1.83697	0.000212579	significant	Yes
Nrp1	ENSMUSG00000025810	8	128359073	128505462	+	5	14.7454	-0.807416	0.00290093	significant	Yes
Zfp809	ENSMUSG00000057982	9	22225714	22243197	+	5	28.9132	-0.52847	0.00948042	significant	Yes
Aatk	ENSMUSG00000025375	11	120007313	120047167	-	5	27.8714	-1.35793	0.00272952	significant	Yes
Sntg2	ENSMUSG00000020672	12	30174482	30373375	-	5	14.2884	-1.33519	1.79621e-07	significant	Yes
Srsf5	ENSMUSG00000021134	12	80945504	80950507	+	5	26.8141	-0.452676	0.0271066	significant	Yes
2310044G17Rik	ENSMUSG00000034157	12	86947343	86965362	+	5	17.2144	-0.40249	0.0364666	significant	Yes
Serpina3m	ENSMUSG00000079012	12	104338486	104394257	+	5	20.0073	-1.32018	5.87102e-15	significant	Yes
Atxn1	ENSMUSG00000046876	13	45549758	45964991	-	5	15.588	-0.962179	0.002257	significant	Yes
Zfhx2	ENSMUSG00000040721	14	55060262	55092324	-	5	14.8116	-1.45534	7.74397e-12	significant	Yes
Dnajc3	ENSMUSG00000022136	14	118937932	118981702	+	5	15.826	-0.365626	0.0216844	significant	Yes
Prkd3	ENSMUSG00000024070	17	78949405	79020816	-	5	13.4162	-0.815572	2.24697e-05	significant	Yes
Lama3	ENSMUSG00000024421	18	12334024	12583013	+	5	16.3936	-2.5421	3.89626e-15	significant	Yes
Gjb1	ENSMUSG00000047797	X	101376378	101385629	+	5	24.7572	-0.517901	5.92229e-05	significant	Yes
Zap70	ENSMUSG00000026117	1	36761861	36782816	+	4	26.9639	-1.71086	0.000112366	significant	Yes
Hdlbp	ENSMUSG00000034088	1	93405940	93478808	-	4	11.7409	-0.464782	0.00100313	significant	Yes
Irf6	ENSMUSG00000026638	1	193153112	193172042	+	4	18.9134	-1.18828	1.48102e-11	significant	Yes
AI182371	ENSMUSG00000035875	2	35084046	35101543	-	4	11.4405	-0.598112	0.00816585	significant	Yes
Atp9a	ENSMUSG00000027546	2	168634438	168742409	-	4	14.1704	-0.349311	0.0283203	significant	Yes
BC006779	ENSMUSG00000027580	2	181227615	181242027	-	4	16.9116	-0.835231	0.000612494	significant	Yes
Cyp7b1	ENSMUSG00000039519	3	18071950	18243338	-	4	15.4901	-2.87276	6.21014e-21	significant	Yes
Fgg	ENSMUSG00000033860	3	83007859	83015053	+	4	16.5424	-0.769295	0.00483211	significant	Yes
Fam63a	ENSMUSG00000038712	3	95281345	95296166	+	4	17.3766	-0.365958	0.0141406	significant	Yes
Sort1	ENSMUSG00000068747	3	108284091	108361511	+	4	12.6985	-1.5743	1.72816e-06	significant	Yes
Kdm4a	ENSMUSG00000033326	4	118136957	118180043	-	4	23.2085	-0.401354	0.044438	significant	Yes
Klhdc7a	ENSMUSG00000078234	4	139962173	139968026	-	4	19.5363	-1.12028	1.87741e-07	significant	Yes
Fgfr3	ENSMUSG00000054252	5	33721724	33737068	+	4	12.8439	-0.63052	1.2193e-05	significant	Yes
Cux1	ENSMUSG00000029705	5	136248135	136567490	-	4	15.2145	-0.492682	0.034301	significant	Yes
Stard13	ENSMUSG00000016128	5	151037628	151233836	-	4	15.6151	-0.661839	0.0368479	significant	Yes
Snd1	ENSMUSG00000001424	6	28475139	28935162	+	4	12.773	-0.39154	0.00999006	significant	Yes
Ppp1r14a	ENSMUSG00000037166	7	29289320	29293390	+	4	19.6134	-1.15313	0.00606396	significant	Yes
Acsm1	ENSMUSG00000033533	7	119607026	119662515	+	4	20.1175	-0.509121	0.00564379	significant	Yes
Ces3b	ENSMUSG00000062181	8	105083753	105093929	+	4	22.3083	-2.52648	1.5914e-16	significant	Yes
Tmprss4	ENSMUSG00000032091	9	45172726	45204092	-	4	12.2035	-1.71489	0.000136838	significant	Yes
Sidt2	ENSMUSG00000034908	9	45937857	45955247	-	4	13.9044	-0.304048	0.0180841	significant	Yes
Col6a6	ENSMUSG00000043719	9	105689417	105828085	-	4	21.477	-1.72815	0.000679214	significant	Yes
Amigo3	ENSMUSG00000032593	9	108053159	108055701	+	4	14.3564	-1.06754	0.00781794	significant	Yes
Syt1	ENSMUSG00000035864	10	108497650	109010982	-	4	12.9533	-0.76278	0.00575014	significant	Yes
Sdr9c7	ENSMUSG00000040127	10	127898518	127911761	+	4	22.1108	-1.40789	3.67801e-06	significant	Yes
Sqstm1	ENSMUSG00000015837	11	50199366	50210827	-	4	13.1224	-0.24345	0.0138284	significant	Yes
Cnp	ENSMUSG00000006782	11	100574904	100591729	+	4	19.8142	-1.15699	6.89604e-18	significant	Yes
Adam11	ENSMUSG00000020926	11	102761439	102780262	+	4	22.8174	-0.921359	0.00514245	significant	Yes
Gprc5c	ENSMUSG00000051043	11	114851152	114872617	+	4	12.3672	-0.646028	0.00236515	significant	Yes
Wdr45l	ENSMUSG00000025173	11	121327224	121354445	-	4	16.635	-0.451112	0.0319456	significant	Yes
Serpina1c	ENSMUSG00000079015	12	103894926	103904887	-	4	16.2619	-0.980784	2.36449e-06	significant	Yes
Srd5a1	ENSMUSG00000021594	13	69573449	69611442	-	4	14.6926	-1.31896	1.81418e-08	significant	Yes
Nisch	ENSMUSG00000021910	14	31170930	31216946	-	4	16.0437	-0.380396	0.000311817	significant	Yes
Chmp7	ENSMUSG00000034190	14	69716979	69732570	-	4	18.6381	-0.439506	0.00689462	significant	Yes
C9	ENSMUSG00000022149	15	6445327	6498751	+	4	25.242	-1.50339	2.27505e-06	significant	Yes
Dirc2	ENSMUSG00000022848	16	35694062	35769356	-	4	17.0463	-0.587107	0.0023652	significant	Yes
Gna14	ENSMUSG00000024697	19	16435667	16610818	+	4	13.0364	-2.2596	2.44e-08	significant	Yes
Dock8	ENSMUSG00000052085	19	24999529	25202432	+	4	17.7761	-1.20391	8.6919e-07	significant	Yes
Cyp2c67	ENSMUSG00000062624	19	39608842	39649051	-	4	20.3481	-1.85371	1.7649e-20	significant	Yes
Sema4g	ENSMUSG00000025207	19	44989101	45003397	+	4	13.0321	-0.565621	0.00271329	significant	Yes
Gfra1	ENSMUSG00000025089	19	58235604	58455909	-	4	13.5602	-0.553096	1.45307e-05	significant	Yes
Capn8	ENSMUSG00000038599	1	182565007	182632352	+	3	17.6469	-3.5814	9.38397e-19	significant	Yes
Hspa5	ENSMUSG00000026864	2	34771970	34776531	+	3	22.9042	-0.672977	0.00606396	significant	Yes
Trp53inp2	ENSMUSG00000038375	2	155381059	155389850	+	3	16.6716	-0.483489	0.0292574	significant	Yes
Car3	ENSMUSG00000027559	3	14863538	14872351	+	3	18.1663	-1.20035	3.12127e-07	significant	Yes
Fgb	ENSMUSG00000033831	3	83042247	83049803	-	3	16.3373	-0.758934	0.00545962	significant	Yes
Adh6-ps1	ENSMUSG00000090306	3	138374121	138388291	+	3	16.6428	-1.31324	1.70983e-11	significant	Yes
Adh4	ENSMUSG00000037797	3	138415466	138430892	+	3	12.4207	-1.22851	4.40097e-09	significant	Yes
Npr2	ENSMUSG00000028469	4	43631935	43651244	+	3	22.3987	-2.52893	1.37428e-17	significant	Yes
Ptpn3	ENSMUSG00000038764	4	57190841	57301837	-	3	17.793	-0.577856	0.0110241	significant	Yes
Tle1	ENSMUSG00000008305	4	72117142	72200919	-	3	13.7121	-0.674576	0.00144485	significant	Yes
C8b	ENSMUSG00000029656	4	104766317	104804548	+	3	15.4597	-1.79581	2.24689e-43	significant	Yes
Eif4g3	ENSMUSG00000028760	4	137993022	138208508	+	3	12.851	-0.369407	0.0397573	significant	Yes
Srp72	ENSMUSG00000036323	5	76974683	76999937	+	3	15.8114	-0.358122	0.000400699	significant	Yes
Gcn1l1	ENSMUSG00000041638	5	115565254	115622656	+	3	15.4106	-0.484332	7.21851e-07	significant	Yes
Zkscan5	ENSMUSG00000055991	5	145204562	145221750	+	3	27.3224	-0.654257	0.00033094	significant	Yes
Irf5	ENSMUSG00000029771	6	29526625	29541869	+	3	12.9125	-0.891882	0.00170338	significant	Yes
2810007J24Rik	ENSMUSG00000030378	7	14410686	14446769	-	3	22.7681	-1.66619	1.28907e-13	significant	Yes
Vmn1r90	ENSMUSG00000041596	7	14530654	14623066	-	3	17.4629	-1.58495	0.00242926	significant	Yes
Myh14	ENSMUSG00000030739	7	44605803	44670843	-	3	19.8345	-0.682263	0.0086419	significant	Yes
Csrp3	ENSMUSG00000030470	7	48830398	48848051	-	3	14.8279	-1.32302	0.00047472	significant	Yes
Crtc3	ENSMUSG00000030527	7	80586627	80688877	-	3	16.181	-0.500965	0.0386207	significant	Yes
Pdilt	ENSMUSG00000030968	7	119486587	119523482	-	3	14.8263	-1.25411	0.0012845	significant	Yes
Acsm2	ENSMUSG00000030945	7	119554469	119600694	+	3	20.3168	-2.05164	8.66812e-06	significant	Yes
Hsd3b7	ENSMUSG00000042289	7	127785608	127803802	+	3	24.2938	-0.802842	0.00554803	significant	Yes
Whsc1l1	ENSMUSG00000054823	8	25601601	25719667	+	3	12.683	-0.616125	0.000752004	significant	Yes
F11	ENSMUSG00000031645	8	45241170	45262031	-	3	13.5772	-1.27046	0.000213661	significant	Yes
Pde4c	ENSMUSG00000031842	8	70723720	70751186	+	3	13.2604	-0.540118	0.0444987	significant	Yes
Pdp2	ENSMUSG00000048371	8	104591468	104596836	+	3	24.0233	-0.695274	0.0481194	significant	Yes
Arhgap42	ENSMUSG00000050730	9	8994953	9239013	-	3	12.7046	-0.499411	0.023741	significant	Yes
Tmem45b	ENSMUSG00000041737	9	31426199	31464238	-	3	12.3781	-1.17843	0.000967894	significant	Yes
Hyou1	ENSMUSG00000032115	9	44379490	44392369	+	3	14.6478	-0.753438	0.00215522	significant	Yes
1300017J02Rik	ENSMUSG00000033688	9	103250522	103305082	-	3	12.5881	-0.340123	0.000552231	significant	Yes
Gorasp1	ENSMUSG00000032513	9	119925673	119937558	-	3	14.6519	-0.530463	9.59945e-05	significant	Yes
Nhsl1	ENSMUSG00000039835	10	18390322	18533892	+	3	14.7984	-1.30899	0.000911403	significant	Yes
Ptprk	ENSMUSG00000019889	10	28074820	28597397	+	3	12.9094	-0.505329	1.50851e-06	significant	Yes
Slc35e3	ENSMUSG00000060181	10	117733679	117746358	-	3	15.2665	-0.840615	0.00509175	significant	Yes
Xbp1	ENSMUSG00000020484	11	5520659	5525893	+	3	20.9198	-0.735467	5.32757e-10	significant	Yes
Serpinf2	ENSMUSG00000038224	11	75431732	75439591	-	3	13.5044	-0.528011	0.00236515	significant	Yes
Wdr81	ENSMUSG00000045374	11	75440944	75454717	-	3	20.8856	-0.574286	0.0207604	significant	Yes
D030028A08Rik	ENSMUSG00000078700	11	96916270	96965060	+	3	15.8775	-0.717841	0.0135187	significant	Yes
Map3k14	ENSMUSG00000020941	11	103219762	103267472	-	3	17.5374	-0.749397	0.0221638	significant	Yes
Jmjd6	ENSMUSG00000056962	11	116837432	116843449	-	3	21.8871	-0.512896	0.0161393	significant	Yes
Sirt7	ENSMUSG00000025138	11	120618372	120625240	-	3	16.9071	-0.348228	0.0328096	significant	Yes
4921506M07Rik	ENSMUSG00000046782	12	57564113	57737928	+	3	20.4428	-1.0419	0.044063	significant	Yes
B430119L08Rik	ENSMUSG00000086432	12	103895897	103898784	+	3	17.1236	-0.970528	2.76295e-09	significant	Yes
Serpina3k	ENSMUSG00000058207	12	104338486	104345741	+	3	22.1028	-2.65254	2.3045e-28	significant	Yes
Tsc22d1	ENSMUSG00000022010	14	76414961	76507765	+	3	15.3129	-1.1855	0.000214091	significant	Yes
Adck5	ENSMUSG00000022550	15	76576358	76595816	+	3	14.8375	-0.685785	8.71562e-05	significant	Yes
Plxnb2	ENSMUSG00000036606	15	89155549	89171120	-	3	19.6307	-0.444365	0.0148664	significant	Yes
Tenc1	ENSMUSG00000037003	15	102102988	102116401	+	3	20.8077	-0.532979	0.00790714	significant	Yes
Tnk2	ENSMUSG00000022791	16	32643874	32683493	+	3	27.1107	-0.818764	1.1906e-05	significant	Yes
Zdhhc14	ENSMUSG00000034265	17	5492600	5753891	+	3	11.7018	-0.848024	0.0112358	significant	Yes
C4a	ENSMUSG00000015451	17	34809092	34823464	-	3	19.5625	-1.82468	0.00023957	significant	Yes
Slc22a7	ENSMUSG00000067144	17	46432185	46438477	-	3	23.6739	-1.73454	4.38443e-08	significant	Yes
Dlgap1	ENSMUSG00000003279	17	69969073	70821413	+	3	18.1454	-2.85069	9.75406e-11	significant	Yes
Dsg2	ENSMUSG00000044393	18	20558074	20604521	+	3	19.0987	-0.338932	0.0111828	significant	Yes
Sec11c	ENSMUSG00000024516	18	65800549	65817665	+	3	23.0521	-0.485523	0.0272494	significant	Yes
Slc25a45	ENSMUSG00000024818	19	5877808	5885766	+	3	13.0872	-0.876062	0.00940532	significant	Yes
Elovl3	ENSMUSG00000038754	19	46131897	46135694	+	3	17.8037	-4.59851	5.35969e-38	significant	Yes
Pdcd4	ENSMUSG00000024975	19	53892231	53929861	+	3	12.6237	-0.41829	0.00124738	significant	Yes
Cldn2	ENSMUSG00000047230	X	139800828	139811386	+	3	15.4356	-0.878336	4.97519e-06	significant	Yes
Tram1	ENSMUSG00000025935	1	13564702	13589864	-	2	11.146	-0.374676	0.00078928	significant	Yes
Kdm5b	ENSMUSG00000042207	1	134560171	134632877	+	2	13.2031	-1.0754	7.31954e-06	significant	Yes
Prg4	ENSMUSG00000006014	1	150449412	150466165	-	2	13.028	-0.981366	0.00935226	significant	Yes
A930039A15Rik	ENSMUSG00000078493	1	153905301	153916910	+	2	10.5003	-1.15657	0.0484016	significant	Yes
Nebl	ENSMUSG00000053702	2	17343909	17731464	-	2	11.1784	-2.40538	6.77685e-10	significant	Yes
Pnpla7	ENSMUSG00000036833	2	24976033	25054057	+	2	18.0729	-0.760888	1.44784e-10	significant	Yes
Lamc3	ENSMUSG00000026840	2	31887291	31946539	+	2	13.9241	-1.37255	0.0043197	significant	Yes
Serping1	ENSMUSG00000023224	2	84765387	84775444	-	2	15.3951	-0.589228	0.020576	significant	Yes
Myef2	ENSMUSG00000027201	2	125084628	125123661	-	2	18.2368	-1.37131	6.10578e-06	significant	Yes
Zmynd8	ENSMUSG00000039671	2	165784152	165899016	-	2	19.3361	-0.404551	0.0187695	significant	Yes
Prpf6	ENSMUSG00000002455	2	181591868	181655660	+	2	18.9489	-0.549691	0.000144111	significant	Yes
Impa1	ENSMUSG00000027531	3	10313540	10331439	-	2	13.0208	-0.310672	0.00610525	significant	Yes
2810403A07Rik	ENSMUSG00000028060	3	88685794	88712933	+	2	13.8281	-0.563641	0.00144485	significant	Yes
Pogz	ENSMUSG00000038902	3	94837567	94882326	+	2	11.1062	-0.37802	0.042718	significant	Yes
Cfi	ENSMUSG00000058952	3	129836739	129875328	+	2	15.729	-0.417983	0.0210294	significant	Yes
Dnaic1	ENSMUSG00000061322	4	41569775	41638158	+	2	14.8745	-1.27462	0.0116504	significant	Yes
Trim14	ENSMUSG00000039853	4	46493781	46536141	-	2	14.5712	-0.95287	0.0235406	significant	Yes
Mup7	ENSMUSG00000073842	4	60066469	60070475	-	2	12.8231	-6.48989	1.85666e-82	significant	Yes
Mup2	ENSMUSG00000078688	4	60135932	60154289	-	2	17.6321	-5.25057	3.00507e-53	significant	Yes
Mup3	ENSMUSG00000066154	4	62083476	62087342	-	2	18.8604	-3.43386	7.88516e-46	significant	Yes
Pde4b	ENSMUSG00000028525	4	102087543	102607259	+	2	10.8048	-0.656829	0.023299	significant	Yes
Usp48	ENSMUSG00000043411	4	137593755	137658537	+	2	12.2484	-0.318645	0.00643219	significant	Yes
Ugt2b1	ENSMUSG00000035836	5	86916638	86926530	-	2	16.3909	-0.989739	2.57163e-05	significant	Yes
Ugt2b5	ENSMUSG00000054630	5	87124956	87140340	-	2	15.4367	-0.640238	1.98045e-06	significant	Yes
Dgkq	ENSMUSG00000004815	5	108646693	108669672	-	2	11.8745	-0.451006	0.0298253	significant	Yes
Crybb3	ENSMUSG00000029352	5	113075839	113081584	-	2	17.2777	-1.63809	0.0012491	significant	Yes
AI480526	ENSMUSG00000090086	5	123133723	123141666	-	2	11.5764	-1.11038	0.00414091	significant	Yes
Dhx37	ENSMUSG00000029480	5	125414406	125434048	-	2	22.6355	-0.489522	0.00471405	significant	Yes
Tmem150a	ENSMUSG00000055912	6	72355447	72359762	+	2	15.0955	-0.518526	0.00168735	significant	Yes
Slco1a1	ENSMUSG00000041698	6	141907282	141946962	-	2	25.066	-6.70657	4.30667e-105	significant	Yes
Sipa1l3	ENSMUSG00000030583	7	29320378	29505460	-	2	10.6483	-1.04515	0.000219062	significant	Yes
Arap1	ENSMUSG00000032812	7	101348067	101412586	+	2	12.2523	-0.752143	2.85909e-08	significant	Yes
Trim72	ENSMUSG00000042828	7	128003989	128011393	+	2	11.3589	-1.64796	0.000616443	significant	Yes
Slc10a2	ENSMUSG00000023073	8	5085623	5105232	-	2	19.7289	-1.35866	0.000255128	significant	Yes
Mtnr1a	ENSMUSG00000054764	8	45069137	45088356	+	2	11.8061	-1.94926	2.08622e-05	significant	Yes
Cacna1a	ENSMUSG00000034656	8	84388440	84640246	+	2	15.7458	-1.44817	5.06144e-05	significant	Yes
Calr	ENSMUSG00000003814	8	84841850	84846934	-	2	23.115	-0.671924	2.85909e-08	significant	Yes
AC167973.1	ENSMUSG00000095385	9	43259879	43280075	+	2	13.8491	-1.09964	0.0288372	significant	Yes
Pcsk7	ENSMUSG00000035382	9	45906569	45929692	+	2	16.0964	-0.495961	0.0117334	significant	Yes
Usp19	ENSMUSG00000006676	9	108490676	108502333	+	2	14.9265	-0.448692	0.00170338	significant	Yes
Rtp3	ENSMUSG00000066319	9	110985871	110989611	-	2	17.5753	-0.546549	0.0234769	significant	Yes
Rnf217	ENSMUSG00000063760	10	31502313	31609184	-	2	12.5993	-0.783691	0.00401504	significant	Yes
Trhde	ENSMUSG00000050663	10	114398823	114802307	-	2	16.5393	-1.36798	0.0124508	significant	Yes
Zfc3h1	ENSMUSG00000034163	10	115384959	115432772	+	2	11.8624	-0.623735	0.0013675	significant	Yes
Tom1l2	ENSMUSG00000000538	11	60226714	60352905	-	2	12.2406	-0.444538	0.00590756	significant	Yes
Ovca2	ENSMUSG00000038268	11	75175942	75178835	-	2	25.2523	-0.368688	0.0364218	significant	Yes
Tlcd2	ENSMUSG00000038217	11	75461715	75470899	+	2	15.2177	-1.25926	0.00033869	significant	Yes
Mtmr4	ENSMUSG00000018401	11	87592162	87616302	+	2	20.1885	-0.45909	0.0429036	significant	Yes
Acsf2	ENSMUSG00000076435	11	94557102	94601871	-	2	12.5022	-0.664631	0.047038	significant	Yes
Lasp1	ENSMUSG00000038366	11	97799000	97838764	+	2	10.5018	-0.535487	0.000118559	significant	Yes
Dcakd	ENSMUSG00000020935	11	102994047	103028333	-	2	14.7045	-0.364618	0.027194	significant	Yes
Fam20a	ENSMUSG00000020614	11	109669749	109722279	-	2	12.078	-0.436352	0.00372321	significant	Yes
Slc39a11	ENSMUSG00000041654	11	113244853	113650079	-	2	13.1558	-0.43443	0.04382	significant	Yes
P4hb	ENSMUSG00000025130	11	120560298	120573253	-	2	15.1602	-0.255968	0.0113031	significant	Yes
Pdia6	ENSMUSG00000020571	12	17266545	17284770	+	2	15.9168	-0.806004	1.25364e-08	significant	Yes
Sipa1l1	ENSMUSG00000042700	12	82170016	82451782	+	2	11.6736	-0.606966	0.000212579	significant	Yes
Psen1	ENSMUSG00000019969	12	83688203	83735199	+	2	21.051	-0.281223	0.0456449	significant	Yes
Serpina1a	ENSMUSG00000066366	12	103853589	103863562	-	2	15.5739	-0.800071	7.29275e-05	significant	Yes
Hhipl1	ENSMUSG00000021260	12	108306270	108328300	+	2	14.096	-1.19942	0.0267946	significant	Yes
Ero1lb	ENSMUSG00000057069	13	12565883	12609526	+	2	15.8859	-0.534497	0.0044819	significant	Yes
Tbce	ENSMUSG00000039233	13	13997949	14039638	-	2	15.277	-0.39004	0.0126588	significant	Yes
Ranbp9	ENSMUSG00000038546	13	43402673	43480973	-	2	11.5875	-0.404852	0.020693	significant	Yes
Sec24c	ENSMUSG00000039367	14	20674321	20694850	+	2	13.1593	-0.504651	0.0013317	significant	Yes
Dct	ENSMUSG00000022129	14	118012792	118052246	-	2	28.9815	-4.19505	5.36955e-28	significant	Yes
C6	ENSMUSG00000022181	15	4727175	4815456	+	2	13.1424	-0.998898	0.000182956	significant	Yes
Cela1	ENSMUSG00000023031	15	100674425	100687920	-	2	20.5739	-1.70781	4.80319e-08	significant	Yes
Ap2m1	ENSMUSG00000022841	16	20535478	20544909	+	2	13.0291	-0.490795	0.000613596	significant	Yes
Srrm2	ENSMUSG00000039218	17	23803187	23824739	+	2	13.4689	-0.544277	0.0252717	significant	Yes
Cyp4f14	ENSMUSG00000024292	17	32905071	32917342	-	2	16.3458	-1.03792	9.14451e-11	significant	Yes
Hsp90ab1	ENSMUSG00000023944	17	45567775	45573271	-	2	11.649	-0.217511	0.0152109	significant	Yes
Abcg8	ENSMUSG00000024254	17	84676302	84700333	+	2	11.5472	-0.748156	0.000271083	significant	Yes
D0H4S114	ENSMUSG00000042834	18	33437019	33464029	-	2	19.568	-2.08484	1.49909e-07	significant	Yes
Slc23a1	ENSMUSG00000024354	18	35614604	35627244	-	2	14.4335	-0.792783	0.00089323	significant	Yes
Syvn1	ENSMUSG00000024807	19	6046576	6053712	+	2	13.71	-0.742693	5.73342e-05	significant	Yes
Slc22a28	ENSMUSG00000063590	19	8062209	8131982	-	2	10.3205	-2.78422	5.23811e-18	significant	Yes
Slc22a30	ENSMUSG00000052562	19	8335371	8405111	-	2	12.7975	-0.494989	0.0106227	significant	Yes
Cyp2c29	ENSMUSG00000003053	19	39269405	39330713	+	2	13.4427	-0.804982	0.00272327	significant	Yes
Xiap	ENSMUSG00000025860	X	42059679	42109656	+	2	18.6844	-0.589428	0.0129702	significant	Yes
Pja1	ENSMUSG00000034403	X	99465734	99471273	-	2	15.4391	-0.564962	2.33894e-05	significant	Yes
AL670114.1	ENSMUSG00000093916	X	108664004	108664891	-	2	24.8559	-2.83033	8.74596e-11	significant	Yes
Mtss1	ENSMUSG00000022353	15	58941244	59082026	-	59	15.9004	-0.141602	0.631602	not significant	NA
Ass1	ENSMUSG00000076441	2	31470207	31520672	+	37	16.7671	-0.0674869	0.847099	not significant	NA
Wwox	ENSMUSG00000004637	8	114439655	115352708	+	29	17.1616	-0.220821	0.609129	not significant	NA
Fgfr2	ENSMUSG00000030849	7	130162451	133123350	-	25	13.8383	-0.0488494	0.915265	not significant	NA
Pik3r1	ENSMUSG00000041417	13	101680761	101768217	-	23	15.6188	-0.189145	0.694786	not significant	NA
Rbm47	ENSMUSG00000070780	5	66016549	66173117	-	21	15.8691	0.0402255	0.930339	not significant	NA
Aacs	ENSMUSG00000029482	5	125475814	125517412	+	20	18.5349	-0.519843	0.420427	not significant	NA
Adk	ENSMUSG00000039197	14	21052574	21448568	+	20	15.3361	0.24221	0.132511	not significant	NA
Mgll	ENSMUSG00000033174	6	88724412	88828360	+	19	14.9072	0.0311965	0.9524	not significant	NA
Foxo3	ENSMUSG00000048756	10	42181841	42276755	-	19	14.462	-0.12789	0.735282	not significant	NA
Anks1	ENSMUSG00000024219	17	27909340	28062600	+	18	19.5848	-0.0134077	0.960713	not significant	NA
Ctif	ENSMUSG00000052928	18	75431224	75697696	-	18	17.0361	-0.404482	0.144943	not significant	NA
Cps1	ENSMUSG00000025991	1	67123026	67231259	+	17	13.5227	-0.155931	0.703067	not significant	NA
Acsl1	ENSMUSG00000018796	8	46471041	46536051	+	17	12.9804	-0.277993	0.462418	not significant	NA
Nr1h4	ENSMUSG00000047638	10	89454234	89533585	-	17	14.6796	0.011135	0.973429	not significant	NA
Adipor2	ENSMUSG00000030168	6	119353150	119417483	-	16	14.3124	-0.287769	0.329995	not significant	NA
Nfix	ENSMUSG00000001911	8	84699876	84800344	-	16	14.1074	-0.422967	NA	not significant	NA
Slc39a14	ENSMUSG00000022094	14	70303469	70351425	-	16	14.7653	-0.361042	0.189988	not significant	NA
Myo1b	ENSMUSG00000018417	1	51749765	51916071	-	15	15.892	-0.0673249	0.855025	not significant	NA
Agap1	ENSMUSG00000055013	1	89454811	89895282	+	15	23.2843	-0.32636	0.255018	not significant	NA
Chd7	ENSMUSG00000041235	4	8690406	8867659	+	15	15.1768	0.111969	0.811535	not significant	NA
Aldh1l1	ENSMUSG00000030088	6	90486427	90600203	+	15	14.7022	0.328261	0.0219126	significant	NA
Trak1	ENSMUSG00000032536	9	121366958	121474916	+	15	18.56	-0.187784	0.353293	not significant	NA
Cradd	ENSMUSG00000045867	10	95174746	95324097	-	15	22.0818	0.0976226	0.756243	not significant	NA
Dap	ENSMUSG00000039168	15	31224385	31274338	+	15	14.8497	-0.189017	0.487936	not significant	NA
Hnf4a	ENSMUSG00000017950	2	163506808	163572910	+	14	13.7481	-0.199324	0.452651	not significant	NA
Shb	ENSMUSG00000044813	4	45423278	45532470	-	14	14.3227	-0.00126807	0.996727	not significant	NA
Cx3cr1	ENSMUSG00000052336	9	119901616	120068283	-	14	14.6369	0.431287	0.574967	not significant	NA
Acox1	ENSMUSG00000020777	11	116171888	116199045	-	14	17.4449	0.0171675	0.963258	not significant	NA
2009-09-01	ENSMUSG00000059248	11	117199661	117362325	+	14	14.3353	-0.0708152	0.792571	not significant	NA
Foxn3	ENSMUSG00000033713	12	99194980	99450111	-	14	14.1527	-0.302363	0.365006	not significant	NA
Dopey2	ENSMUSG00000022946	16	93711907	93810585	+	14	20.6184	0.0631058	0.854088	not significant	NA
Sh3pxd2a	ENSMUSG00000053617	19	47260174	47464411	-	14	15.2134	-0.508525	0.0645549	not significant	NA
Itpr1	ENSMUSG00000030102	6	108213118	108551109	+	13	13.7401	0.250912	0.419637	not significant	NA
Zfhx3	ENSMUSG00000038872	8	108714644	108961636	+	13	13.4286	0.228841	0.604943	not significant	NA
Gclc	ENSMUSG00000032350	9	77754535	77794485	+	13	14.1783	-0.202149	0.588507	not significant	NA
Rnf123	ENSMUSG00000041528	9	108051534	108083346	-	13	15.4898	-0.190765	0.447338	not significant	NA
Pde7b	ENSMUSG00000019990	10	20398004	20725078	-	13	18.3998	-0.735692	0.125562	not significant	NA
Ipmk	ENSMUSG00000060733	10	71347763	71433327	+	13	19.5415	-0.233124	0.402989	not significant	NA
Col18a1	ENSMUSG00000001435	10	77052178	77166548	-	13	16.3342	-0.137804	0.386579	not significant	NA
Col23a1	ENSMUSG00000063564	11	51289920	51583918	+	13	-12.0959	-0.307754	0.710523	not significant	NA
Pitpnc1	ENSMUSG00000040430	11	107207892	107470699	-	13	14.7681	0.434439	0.116731	not significant	NA
Rnf144b	ENSMUSG00000038068	13	47122720	47247991	+	13	17.9073	-0.188282	0.664385	not significant	NA
Cxadr	ENSMUSG00000022865	16	78301496	78359785	+	13	18.8815	-0.163701	0.345306	not significant	NA
Upp2	ENSMUSG00000026839	2	58567298	58792971	+	12	13.3268	0.00902958	0.98801	not significant	NA
Cat	ENSMUSG00000027187	2	103453849	103485160	-	12	18.9453	-0.290376	0.240241	not significant	NA
Arfip1	ENSMUSG00000074513	3	84496093	85887516	-	12	14.8981	-0.0334602	0.898032	not significant	NA
Irak2	ENSMUSG00000060477	6	113638467	113695009	+	12	12.7541	-0.261042	0.314576	not significant	NA
Osgin1	ENSMUSG00000074063	8	119434124	119446256	+	12	16.8704	-0.634342	0.157329	not significant	NA
Sec14l2	ENSMUSG00000003585	11	4097039	4123415	-	12	13.4038	-0.0536643	0.836104	not significant	NA
Kcnk5	ENSMUSG00000023243	14	20140058	20181782	-	12	13.1177	-0.0217263	0.969449	not significant	NA
1600021P15Rik	ENSMUSG00000051065	16	28826176	28929698	-	12	13.7569	-0.227823	0.336819	not significant	NA
C3	ENSMUSG00000024164	17	57203970	57228136	-	12	15.4331	-0.273717	0.313298	not significant	NA
Ndst1	ENSMUSG00000054008	18	60685978	60713389	-	12	15.5107	-0.443646	0.407913	not significant	NA
Smarca2	ENSMUSG00000024921	19	26605115	26778321	+	12	17.4192	0.034206	0.908709	not significant	NA
Ugt1a10	ENSMUSG00000090165	1	88055388	88219004	+	11	15.8719	0.394919	0.012576	significant	NA
Ugt1a9	ENSMUSG00000090175	1	88070800	88218997	+	11	15.8719	0.401806	0.00401504	significant	NA
Ugt1a8	ENSMUSG00000089675	1	88087813	88219004	+	11	15.8719	0.394217	0.0129348	significant	NA
Ugt1a7c	ENSMUSG00000090124	1	88095062	88220002	+	11	15.8719	0.394152	0.0127457	significant	NA
Ugt1a6a	ENSMUSG00000054545	1	88103252	88220002	+	11	15.8719	0.371471	0.0130633	significant	NA
Ugt1a6b	ENSMUSG00000090145	1	88103252	88219003	+	11	15.8719	0.372535	0.0143535	significant	NA
B4galt5	ENSMUSG00000017929	2	167298444	167349183	-	11	13.8678	-0.0858858	0.849344	not significant	NA
Phf17	ENSMUSG00000025764	3	41555734	41616862	+	11	14.4704	-0.15106	0.647602	not significant	NA
Elovl6	ENSMUSG00000041220	3	129532386	129638495	+	11	18.0673	0.904105	0.0299215	significant	NA
Etv6	ENSMUSG00000030199	6	134035700	134270158	+	11	20.315	-0.0954594	0.786656	not significant	NA
Nav2	ENSMUSG00000052512	7	49246189	49610087	+	11	14.2597	-0.550174	0.112102	not significant	NA
Zfpm1	ENSMUSG00000049577	8	122282141	122337251	+	11	18.6499	-0.44821	0.100475	not significant	NA
Aqp9	ENSMUSG00000032204	9	71110659	71168682	-	11	17.9592	-0.318946	0.145321	not significant	NA
Arid5b	ENSMUSG00000019947	10	68095593	68278726	-	11	14.6089	-0.549413	0.342718	not significant	NA
Grb10	ENSMUSG00000020176	11	11930508	12038683	-	11	18.2435	0.329223	0.474965	not significant	NA
Myo18a	ENSMUSG00000000631	11	77763246	77865980	+	11	15.4526	-0.139736	0.382089	not significant	NA
Fam65b	ENSMUSG00000036006	13	24582189	24733816	+	11	-16.76	-1.78036	3.61252e-08	significant	NA
Dym	ENSMUSG00000035765	18	75018772	75286966	+	11	18.4054	-0.179867	0.45552	not significant	NA
Abcc2	ENSMUSG00000025194	19	43782192	43837951	+	11	14.3167	-0.314589	0.616359	not significant	NA
A530013C23Rik	ENSMUSG00000006462	2	167691177	167729172	+	10	19.7399	0.372495	NA	not significant	NA
Pzp	ENSMUSG00000030359	6	128483567	128526720	-	10	14.6029	-0.502083	NA	not significant	NA
Ldlr	ENSMUSG00000032193	9	21723576	21749916	+	10	14.7701	-0.0407897	0.926457	not significant	NA
Alas1	ENSMUSG00000032786	9	106233455	106248126	-	10	19.2025	0.270328	0.743091	not significant	NA
Jmjd1c	ENSMUSG00000037876	10	67096125	67256326	+	10	15.98	0.00532883	0.988377	not significant	NA
Apob	ENSMUSG00000020609	12	7977648	8016835	+	10	13.4918	0.0829273	0.809426	not significant	NA
Dapk1	ENSMUSG00000021559	13	60601947	60763185	+	10	13.9999	-0.186883	0.595985	not significant	NA
2010111I01Rik	ENSMUSG00000021458	13	63014934	63326096	+	10	11.8109	-0.0638086	0.863712	not significant	NA
Arl15	ENSMUSG00000042348	13	113794505	114157461	+	10	17.4772	-0.38397	0.245149	not significant	NA
Fam105b	ENSMUSG00000046034	15	27605919	27630693	-	10	16.8639	-0.050751	0.850518	not significant	NA
Atp5o	ENSMUSG00000022956	16	91684398	91931687	-	10	15.8647	0.353786	0.233303	not significant	NA
Itsn1	ENSMUSG00000022957	16	91729281	91920597	+	10	15.8647	-0.170197	0.637968	not significant	NA
Fbxl17	ENSMUSG00000023965	17	63057452	63500017	-	10	13.9946	-0.151311	0.52507	not significant	NA
Atp11c	ENSMUSG00000062949	X	60223290	60592698	-	10	13.5601	-0.491908	0.072494	not significant	NA
Fmo5	ENSMUSG00000028088	3	97628804	97655282	+	9	16.588	0.163324	0.463617	not significant	NA
Abcd3	ENSMUSG00000028127	3	121758909	121815302	-	9	14.7745	-0.0935759	0.769049	not significant	NA
Rusc2	ENSMUSG00000035969	4	43381979	43427088	+	9	20.3839	0.236885	0.42366	not significant	NA
Clic4	ENSMUSG00000037242	4	135213969	135272814	-	9	13.4343	-0.227106	0.461454	not significant	NA
H6pd	ENSMUSG00000028980	4	149979475	150009023	-	9	17.3479	-0.458799	0.12114	not significant	NA
Tcf7l1	ENSMUSG00000055799	6	72626378	72789254	-	9	18.2956	0.0095541	0.986517	not significant	NA
Klkb1	ENSMUSG00000031640	8	45269442	45294859	-	9	15.7489	-0.124573	0.697788	not significant	NA
Slc22a14	ENSMUSG00000070280	9	119169455	119365553	-	9	12.2277	0.0556489	NA	not significant	NA
Aldh8a1	ENSMUSG00000037542	10	21377291	21396585	+	9	17.8142	-0.122291	0.582945	not significant	NA
Nfic	ENSMUSG00000055053	10	81396186	81431005	-	9	14.4732	-0.237765	0.419637	not significant	NA
Pah	ENSMUSG00000020051	10	87521795	87584136	+	9	12.602	-0.291462	0.136543	not significant	NA
E230015J15Rik	ENSMUSG00000085091	11	16815431	16830702	-	9	19.5555	0.00541178	NA	not significant	NA
Rffl	ENSMUSG00000020696	11	82802449	82871210	-	9	14.0808	-0.342539	0.0940995	not significant	NA
Neat1	ENSMUSG00000092274	19	5824708	5845478	-	9	17.1191	-0.589434	0.240209	not significant	NA
Rcl1	ENSMUSG00000024785	19	29101375	29143843	+	9	18.0853	-0.197122	0.331795	not significant	NA
Dst	ENSMUSG00000026131	1	34011825	34308650	+	8	19.9965	0.277305	0.31244	not significant	NA
Hs6st1	ENSMUSG00000045216	1	36068400	36106446	+	8	13.9106	-0.0774987	0.745361	not significant	NA
Tns1	ENSMUSG00000055322	1	73910231	74124447	-	8	13.4886	0.174379	0.571744	not significant	NA
Arhgap15	ENSMUSG00000049744	2	43748824	44395953	+	8	19.1092	0.473157	0.5122	not significant	NA
9030622O22Rik	ENSMUSG00000086141	2	147944740	148040203	-	8	12.6377	-0.567005	0.0923694	not significant	NA
Lphn2	ENSMUSG00000028184	3	148815586	148989316	-	8	12.1507	-0.229254	0.522536	not significant	NA
Gne	ENSMUSG00000028479	4	44034075	44084177	-	8	14.9765	-0.385088	0.161753	not significant	NA
Hivep3	ENSMUSG00000028634	4	119733784	120138045	+	8	17.4574	0.525028	0.388381	not significant	NA
Epha2	ENSMUSG00000006445	4	141301240	141329384	+	8	16.9092	-0.312362	0.614269	not significant	NA
Tpst2	ENSMUSG00000029344	5	112276691	112315361	+	8	15.7719	-0.23817	0.341943	not significant	NA
Wsb2	ENSMUSG00000029364	5	117357304	117378601	+	8	15.434	-0.00120026	0.995406	not significant	NA
Aldh2	ENSMUSG00000029455	5	121566027	121593824	-	8	15.3012	-0.0776196	0.76381	not significant	NA
Hpd	ENSMUSG00000029445	5	123171807	123182725	-	8	17.4037	0.315446	0.179628	not significant	NA
Frmd4b	ENSMUSG00000030064	6	97286867	97617541	-	8	16.5643	-0.0573478	0.909576	not significant	NA
Vgll4	ENSMUSG00000030315	6	114860628	114969994	-	8	16.552	-0.440561	0.267985	not significant	NA
Lsr	ENSMUSG00000001247	7	30957409	30983169	-	8	15.9114	-0.091322	0.791927	not significant	NA
Dock1	ENSMUSG00000058325	7	134670687	135173639	+	8	22.5985	-0.351721	0.122991	not significant	NA
Slc25a15	ENSMUSG00000031482	8	22375554	22398621	-	8	16.8351	-0.105077	0.706369	not significant	NA
Slc7a2	ENSMUSG00000031596	8	40862396	40922308	+	8	13.8714	-0.280066	0.382213	not significant	NA
Tbcel	ENSMUSG00000037287	9	42412316	42507809	-	8	21.4316	-0.526303	0.0559689	not significant	NA
Sik3	ENSMUSG00000034135	9	46012820	46224194	+	8	13.2696	-0.00514299	0.985359	not significant	NA
Map2k5	ENSMUSG00000058444	9	63163769	63377902	-	8	14.124	-0.0109364	0.971648	not significant	NA
Rora	ENSMUSG00000032238	9	68653786	69388246	+	8	14.8906	0.133724	0.688604	not significant	NA
Trf	ENSMUSG00000032554	9	103204001	103230444	-	8	15.9554	0.408291	0.0794182	not significant	NA
Gls2	ENSMUSG00000044005	10	128194457	128210004	+	8	14.5257	-0.025745	0.949263	not significant	NA
Srebf1	ENSMUSG00000020538	11	60199089	60222581	-	8	13.053	-0.103769	0.841512	not significant	NA
BC017647	ENSMUSG00000037750	11	78094660	78156700	+	8	12.6166	-0.277225	0.228436	not significant	NA
Adarb2	ENSMUSG00000052551	13	8202866	8768747	+	8	14.2608	-0.355233	NA	not significant	NA
Tnpo1	ENSMUSG00000009470	13	98839019	98926384	-	8	17.8131	-0.0618414	0.862157	not significant	NA
Snx18	ENSMUSG00000042364	13	113592180	113618564	-	8	14.2628	-0.138478	0.661464	not significant	NA
Myst4	ENSMUSG00000021767	14	21499785	21672478	+	8	13.2846	-0.396275	0.300048	not significant	NA
Ank	ENSMUSG00000022265	15	27466677	27594909	+	8	14.2502	0.262861	0.319572	not significant	NA
Ppara	ENSMUSG00000022383	15	85734983	85802819	+	8	13.4923	-0.277682	0.652685	not significant	NA
Gsk3b	ENSMUSG00000022812	16	38089001	38246084	+	8	17.2956	-0.0396215	0.910437	not significant	NA
Glo1	ENSMUSG00000024026	17	30592866	30612659	-	8	19.7065	-0.394707	0.0929607	not significant	NA
Tnfaip8l1	ENSMUSG00000044469	17	56162477	56173955	+	8	15.6431	-0.601076	0.0956288	not significant	NA
Atp8b1	ENSMUSG00000039529	18	64528979	64661000	-	8	16.3944	-0.4293	0.206417	not significant	NA
Nedd4l	ENSMUSG00000024589	18	64887756	65217826	+	8	14.5924	-0.326621	0.154133	not significant	NA
Cyb5	ENSMUSG00000024646	18	84851338	84880401	+	8	14.5544	0.167318	0.633446	not significant	NA
Fads3	ENSMUSG00000024664	19	10041548	10059671	+	8	17.3697	0.427756	0.351823	not significant	NA
Klf9	ENSMUSG00000033863	19	23141226	23166911	+	8	22.5748	-0.843204	0.0831207	not significant	NA
Vti1a	ENSMUSG00000024983	19	55316351	55626561	+	8	14.9305	-0.0514651	0.850377	not significant	NA
Tcf7l2	ENSMUSG00000024985	19	55741810	55933654	+	8	13.5223	0.0820443	0.781549	not significant	NA
Smyd3	ENSMUSG00000055067	1	178951960	179518041	-	7	14.2447	-0.0182743	0.965413	not significant	NA
Sdc4	ENSMUSG00000017009	2	164424247	164443887	-	7	13.7607	-0.336395	0.328327	not significant	NA
Sulf2	ENSMUSG00000006800	2	166073089	166155663	-	7	13.0391	0.0306268	0.955587	not significant	NA
Adh7	ENSMUSG00000055301	3	138217823	138233382	+	7	18.4413	-0.0937039	0.856224	not significant	NA
Ppap2b	ENSMUSG00000028517	4	105157347	105232764	+	7	12.5536	-0.187772	0.534405	not significant	NA
4930555I21Rik	ENSMUSG00000028801	4	135494790	135537803	+	7	16.4243	-0.210397	NA	not significant	NA
Slc25a13	ENSMUSG00000015112	6	6041218	6217118	-	7	13.1162	0.145459	0.6032	not significant	NA
A430107O13Rik	ENSMUSG00000062980	6	21985916	22256404	+	7	13.9155	-0.273014	0.132425	not significant	NA
Foxp1	ENSMUSG00000030067	6	98925338	99522721	-	7	15.8658	-0.207274	0.447809	not significant	NA
Mgst1	ENSMUSG00000008540	6	138140316	138156755	+	7	15.8773	-0.0188194	0.965122	not significant	NA
Cyp2b9	ENSMUSG00000040660	7	26173411	26210661	+	7	-15.1656	1.72018	0.00069683	significant	NA
Abhd2	ENSMUSG00000039202	7	79273201	79365508	+	7	12.864	0.440396	0.208815	not significant	NA
Inpp5a	ENSMUSG00000025477	7	139389109	139579652	+	7	16.2719	-0.271541	0.330821	not significant	NA
Agpat6	ENSMUSG00000031545	8	23172946	23208453	-	7	15.0406	-0.121416	0.626869	not significant	NA
Gse1	ENSMUSG00000031822	8	120488866	120581390	+	7	14.9975	-0.515831	0.1178	not significant	NA
Myo1e	ENSMUSG00000032220	9	70207350	70400067	+	7	16.106	-0.386481	0.249093	not significant	NA
Elovl5	ENSMUSG00000032349	9	77917364	77984519	+	7	14.181	-0.266102	0.541894	not significant	NA
Spsb4	ENSMUSG00000046997	9	96943482	97018843	-	7	14.3113	-0.31476	0.471031	not significant	NA
Lin7a	ENSMUSG00000019906	10	107271843	107425143	+	7	15.4944	-0.465607	0.147789	not significant	NA
Osbpl8	ENSMUSG00000020189	10	111164802	111297247	+	7	11.409	-0.16042	0.54273	not significant	NA
Akap1	ENSMUSG00000018428	11	88830792	88864586	-	7	13.3347	0.00474259	0.989484	not significant	NA
Stat5b	ENSMUSG00000020919	11	100780731	100850724	-	7	18.267	-0.240063	0.303925	not significant	NA
Atxn7l1	ENSMUSG00000020564	12	33147693	33375659	+	7	13.4431	-0.475177	0.0783981	not significant	NA
Slc10a1	ENSMUSG00000021135	12	80953185	80968079	-	7	16.3256	-0.268438	0.222059	not significant	NA
Rgs6	ENSMUSG00000021219	12	82616925	83133744	+	7	15.6911	-0.135129	NA	not significant	NA
Ttc7b	ENSMUSG00000033530	12	100300771	100520822	-	7	16.9516	0.184784	0.621385	not significant	NA
Clmn	ENSMUSG00000021097	12	104763114	104865076	-	7	14.7953	-0.26576	0.358667	not significant	NA
9530008L14Rik	ENSMUSG00000058022	13	41763148	41847684	-	7	15.9197	-0.233087	0.439862	not significant	NA
Nsun2	ENSMUSG00000021595	13	69533746	69635780	+	7	15.341	-0.252271	0.13736	not significant	NA
Flnb	ENSMUSG00000025278	14	7817957	7951588	+	7	18.6438	0.0481189	0.898442	not significant	NA
Spata13	ENSMUSG00000021990	14	60634001	60764556	+	7	13.6704	-0.339098	0.26857	not significant	NA
Myo10	ENSMUSG00000022272	15	25622525	25813673	+	7	13.9406	-0.171779	0.426975	not significant	NA
Ankrd46	ENSMUSG00000048307	15	36477668	36496791	-	7	15.7267	-0.351145	0.0681727	not significant	NA
Snx29	ENSMUSG00000071669	16	11405648	11755472	+	7	28.2703	-0.799299	0.0516889	not significant	NA
Lpp	ENSMUSG00000033306	16	24393350	24992576	+	7	12.858	0.104109	0.711074	not significant	NA
D16Ertd472e	ENSMUSG00000022864	16	78544012	78576657	-	7	19.4878	-0.357464	0.464884	not significant	NA
Setd4	ENSMUSG00000022948	16	93583457	93604063	-	7	24.3274	-0.00910583	0.98801	not significant	NA
Ppard	ENSMUSG00000002250	17	28232754	28301469	+	7	16.7704	0.101382	0.811593	not significant	NA
Thada	ENSMUSG00000024251	17	84190056	84466196	-	7	13.2759	-0.260361	0.468699	not significant	NA
Ppm1b	ENSMUSG00000061130	17	84956741	85023991	+	7	14.381	-0.080062	0.694964	not significant	NA
Synpo	ENSMUSG00000043079	18	60593973	60660142	-	7	15.6315	-0.0372797	0.962121	not significant	NA
Onecut2	ENSMUSG00000045991	18	64340364	64398486	+	7	15.6817	-0.263331	0.492574	not significant	NA
Gpc4	ENSMUSG00000031119	X	52053021	52165252	-	7	12.8481	-0.317272	0.0559689	not significant	NA
Per2	ENSMUSG00000055866	1	91415984	91459330	-	6	18.3101	0.181156	0.724409	not significant	NA
Mgat5	ENSMUSG00000036155	1	127204986	127483704	+	6	21.9931	-0.835	0.149764	not significant	NA
Rgl1	ENSMUSG00000026482	1	152516759	152766351	-	6	14.8268	0.318727	0.426975	not significant	NA
CAAA01083517.1	ENSMUSG00000056050	1	183326725	183369529	-	6	19.4379	-0.016842	0.956995	not significant	NA
Smyd2	ENSMUSG00000026603	1	189880492	189922363	-	6	12.2787	0.0514829	0.841063	not significant	NA
Slc25a25	ENSMUSG00000026819	2	32414487	32451445	-	6	17.8492	-0.131079	0.864196	not significant	NA
Fpgs	ENSMUSG00000009566	2	32682609	32704137	-	6	15.1705	-0.223317	0.46032	not significant	NA
Slc27a2	ENSMUSG00000027359	2	126552407	126588243	+	6	13.8085	-0.0850973	0.757645	not significant	NA
Prex1	ENSMUSG00000039621	2	166566342	166713832	-	6	23.9673	-0.813296	0.099758	not significant	NA
Mfn1	ENSMUSG00000027668	3	32529465	32579239	+	6	15.0195	-0.00809579	0.971725	not significant	NA
Tmem56	ENSMUSG00000028132	3	121201761	121283098	-	6	15.9229	0.188363	0.556413	not significant	NA
Sgms2	ENSMUSG00000050931	3	131318985	131344940	-	6	15.5652	-0.23393	0.390124	not significant	NA
Ccbl2	ENSMUSG00000040213	3	142701051	142744910	+	6	16.1682	0.00711349	0.990675	not significant	NA
Abca1	ENSMUSG00000015243	4	53030787	53159895	-	6	14.0777	-0.317451	0.182643	not significant	NA
Astn2	ENSMUSG00000028373	4	65380803	66404611	-	6	13.225	0.0901933	0.920516	not significant	NA
Nfia	ENSMUSG00000028565	4	97772734	98118874	+	6	14.6429	0.491416	0.012387	significant	NA
Osbpl9	ENSMUSG00000028559	4	109061145	109202272	-	6	14.7134	-0.400568	0.0883363	not significant	NA
9530034E10Rik	ENSMUSG00000086554	4	117975036	117993972	+	6	14.5516	-0.0711026	NA	not significant	NA
Ak2	ENSMUSG00000028792	4	128991958	129011529	+	6	25.0916	0.320242	0.172123	not significant	NA
Ube4b	ENSMUSG00000028960	4	149328416	149426749	-	6	13.8783	-0.245769	0.136098	not significant	NA
Fryl	ENSMUSG00000070733	5	73020322	73256618	-	6	12.0473	-0.0804124	0.793014	not significant	NA
Fbrsl1	ENSMUSG00000043323	5	110361754	110448503	-	6	15.5684	-0.278839	0.200566	not significant	NA
Suds3	ENSMUSG00000066900	5	117091682	117115993	-	6	17.1089	-0.00321984	0.98801	not significant	NA
Tmem120b	ENSMUSG00000054434	5	123068415	123117749	+	6	14.0998	-0.0312893	0.955694	not significant	NA
Scarb1	ENSMUSG00000037936	5	125277087	125341094	-	6	13.5032	-0.188942	0.349474	not significant	NA
Gtf2i	ENSMUSG00000060261	5	134237834	134314760	-	6	13.7458	-0.189579	0.153455	not significant	NA
Gtf2ird1	ENSMUSG00000023079	5	134357669	134456716	-	6	23.5161	-0.483737	0.127986	not significant	NA
Cyp3a25	ENSMUSG00000029630	5	145977194	146009618	-	6	15.0429	0.384477	0.114396	not significant	NA
AB041803	ENSMUSG00000044471	6	31165523	31218433	-	6	14.96	0.039724	NA	not significant	NA
Lpcat3	ENSMUSG00000004270	6	124663027	124704418	+	6	12.5122	-0.134017	0.605572	not significant	NA
Klf13	ENSMUSG00000052040	7	63886351	63938915	-	6	14.2475	0.22708	0.33442	not significant	NA
Stx1b	ENSMUSG00000030806	7	127803900	127824549	-	6	18.2393	-0.643004	0.215235	not significant	NA
Bag3	ENSMUSG00000030847	7	128523583	128546977	+	6	20.3751	-0.223051	0.593359	not significant	NA
Polb	ENSMUSG00000031536	8	22628119	22653437	-	6	21.4522	-0.198808	0.448592	not significant	NA
B3gnt9-ps	ENSMUSG00000069920	8	105252638	105255153	-	6	-18.4681	-0.0679856	0.910975	not significant	NA
Tat	ENSMUSG00000001670	8	109990437	109999803	+	6	18.3223	-0.165134	0.687166	not significant	NA
Zcchc14	ENSMUSG00000061410	8	121598703	121652901	-	6	16.0511	-0.139823	0.668034	not significant	NA
Pdss2	ENSMUSG00000038240	10	43221486	43464882	+	6	16.3026	-0.031112	0.925371	not significant	NA
1700040L02Rik	ENSMUSG00000019945	10	68430953	68541896	-	6	20.8238	0.761794	0.0232474	significant	NA
Rhobtb1	ENSMUSG00000019944	10	69151434	69291791	+	6	17.6938	0.490991	0.0958676	not significant	NA
Cisd1	ENSMUSG00000037710	10	71330480	71344954	-	6	12.8351	0.338094	0.205746	not significant	NA
1110038D17Rik	ENSMUSG00000033416	10	75351111	75517972	-	6	15.5579	-0.246339	0.143568	not significant	NA
Sumo3	ENSMUSG00000020265	10	77606097	77641543	+	6	15.1111	-0.201167	0.208376	not significant	NA
Poc1b	ENSMUSG00000019952	10	99107036	99198074	+	6	14.6405	-0.340261	0.367954	not significant	NA
Dnajc7	ENSMUSG00000014195	11	100582818	100620168	-	6	17.6534	-0.085439	0.626869	not significant	NA
Cdc42ep4	ENSMUSG00000041598	11	113726850	113751881	-	6	13.7373	0.15604	0.563846	not significant	NA
Pcyt2	ENSMUSG00000025137	11	120610087	120617936	-	6	20.5169	-0.0673313	0.841651	not significant	NA
Sdc1	ENSMUSG00000020592	12	8771323	8793715	+	6	12.3132	0.092868	0.808041	not significant	NA
Fam164c	ENSMUSG00000045064	12	85288591	85299358	+	6	15.2646	-0.496834	0.0694585	not significant	NA
Cdc42bpb	ENSMUSG00000021279	12	111292972	111377718	-	6	15.1096	-0.196311	0.307291	not significant	NA
1300014I06Rik	ENSMUSG00000021411	13	34627840	34652681	-	6	12.4999	0.0684421	0.850377	not significant	NA
Gpc6	ENSMUSG00000058571	14	116925297	117979529	+	6	14.3312	-0.118597	0.882068	not significant	NA
Ubac2	ENSMUSG00000041765	14	121878606	122021034	+	6	13.7411	0.0484109	0.856805	not significant	NA
Srebf2	ENSMUSG00000022463	15	82147266	82205376	+	6	15.5827	0.0447063	0.908709	not significant	NA
Lima1	ENSMUSG00000023022	15	99778470	99875428	-	6	13.6618	-0.230894	0.2867	not significant	NA
Pdia5	ENSMUSG00000022844	16	35397313	35490873	-	6	16.1474	-0.14839	0.626869	not significant	NA
Nfkbiz	ENSMUSG00000035356	16	55811375	55838899	-	6	34.3027	0.344269	NA	not significant	NA
Gbe1	ENSMUSG00000022707	16	70313949	70569716	+	6	14.2765	0.110881	0.714681	not significant	NA
Bach1	ENSMUSG00000025612	16	87698945	87733346	+	6	13.1589	-0.168289	0.614269	not significant	NA
Fkbp5	ENSMUSG00000024222	17	28399095	28517524	-	6	14.4145	1.17332	3.02315e-06	significant	NA
Zfand3	ENSMUSG00000044477	17	30005087	30210019	+	6	12.9561	0.0313183	0.894982	not significant	NA
C4b	ENSMUSG00000073418	17	34728380	34743882	-	6	12.6227	-0.402243	0.590789	not significant	NA
Trerf1	ENSMUSG00000064043	17	47140942	47359458	+	6	15.9028	0.518896	0.448431	not significant	NA
Fam82a1	ENSMUSG00000036368	17	79614900	79682152	+	6	12.4471	-0.0758512	0.847087	not significant	NA
Atl2	ENSMUSG00000059811	17	79848392	79896123	-	6	12.7818	0.330143	0.0961925	not significant	NA
Slc3a1	ENSMUSG00000024131	17	85028347	85064243	+	6	15.3743	-0.665374	0.101298	not significant	NA
Dnmbp	ENSMUSG00000025195	19	43847967	43912392	-	6	17.1599	-0.283144	0.604633	not significant	NA
Lamp2	ENSMUSG00000016534	X	38401357	38456454	-	6	12.3302	-0.0332157	0.898405	not significant	NA
Aff3	ENSMUSG00000037138	1	38177326	38664955	-	5	12.4595	-0.445387	0.542172	not significant	NA
Rassf5	ENSMUSG00000026430	1	131176410	131245258	-	5	12.6837	0.0588996	0.911291	not significant	NA
Etnk2	ENSMUSG00000070644	1	133363572	133380336	+	5	13.8559	-0.0403302	0.891451	not significant	NA
Fh1	ENSMUSG00000026526	1	175600374	175625635	-	5	13.1665	-0.112399	0.519091	not significant	NA
Kmo	ENSMUSG00000039783	1	175620381	175662116	+	5	18.0868	-0.13435	0.55196	not significant	NA
Prox1	ENSMUSG00000010175	1	190118038	190170680	-	5	20.2266	-0.104773	0.806796	not significant	NA
Lpgat1	ENSMUSG00000026623	1	191717834	191784255	+	5	15.9736	-0.152224	0.735331	not significant	NA
Optn	ENSMUSG00000026672	2	5020642	5064051	-	5	13.747	-0.10414	0.606458	not significant	NA
Ralgps1	ENSMUSG00000038831	2	33133421	33371486	-	5	14.4668	0.0484599	0.917317	not significant	NA
Acvr1	ENSMUSG00000026836	2	58388644	58567157	-	5	14.2873	-0.101062	0.734845	not significant	NA
Tnks1bp1	ENSMUSG00000033955	2	85048022	85073048	+	5	15.6468	0.0153275	0.969235	not significant	NA
Plcb4	ENSMUSG00000039943	2	135659011	136014593	+	5	12.0923	0.177823	0.773783	not significant	NA
Foxa2	ENSMUSG00000037025	2	148042877	148046969	-	5	22.0325	-0.134784	0.758022	not significant	NA
Pxmp4	ENSMUSG00000000876	2	154585758	154603708	-	5	15.1312	-0.0744166	0.752897	not significant	NA
Ctnnbl1	ENSMUSG00000027649	2	157737401	157891614	+	5	22.4948	-0.271926	0.231361	not significant	NA
Slc13a3	ENSMUSG00000018459	2	165405028	165473230	-	5	13.7028	-0.475002	0.382586	not significant	NA
Nceh1	ENSMUSG00000027698	3	27182965	27284608	+	5	13.4368	-0.059193	0.860732	not significant	NA
Hmgcs2	ENSMUSG00000027875	3	98280435	98310738	+	5	12.2427	0.185558	0.523356	not significant	NA
Adh5	ENSMUSG00000028138	3	138443093	138455499	+	5	15.8376	0.0538027	0.822682	not significant	NA
Uox	ENSMUSG00000028186	3	146597077	146632305	+	5	13.4527	0.0714638	0.855568	not significant	NA
Ddx58	ENSMUSG00000040296	4	40203773	40239828	-	5	15.9642	-0.105372	0.793585	not significant	NA
Epb4.1l4b	ENSMUSG00000028434	4	56991972	57143437	-	5	16.2089	-0.286303	0.133771	not significant	NA
Plin2	ENSMUSG00000028494	4	86648386	86670060	-	5	15.2028	-0.274603	0.456443	not significant	NA
Rnf220	ENSMUSG00000028677	4	117271463	117497052	-	5	13.599	0.156547	0.311318	not significant	NA
Macf1	ENSMUSG00000028649	4	123349633	123684360	-	5	18.4124	0.0915659	0.716843	not significant	NA
Spen	ENSMUSG00000040761	4	141467890	141538597	-	5	14.9472	-0.327628	0.380453	not significant	NA
Camta1	ENSMUSG00000014592	4	150917322	151861876	-	5	13.1773	0.143477	0.769498	not significant	NA
Abcb4	ENSMUSG00000042476	5	8893721	8959225	+	5	13.6813	-0.290237	0.258229	not significant	NA
Crot	ENSMUSG00000003623	5	8966033	8997324	-	5	14.9427	-0.698713	0.0595121	not significant	NA
Gpr125	ENSMUSG00000029090	5	49959951	50058996	-	5	12.7867	-0.241721	0.583139	not significant	NA
Hopx	ENSMUSG00000059325	5	77086443	77115161	-	5	17.8588	0.778716	0.00307193	significant	NA
A930011G23Rik	ENSMUSG00000089809	5	99297244	99729065	-	5	13.3603	0.480715	NA	not significant	NA
Wdfy3	ENSMUSG00000043940	5	101832956	102069921	-	5	13.9271	-0.0295426	0.942111	not significant	NA
Aff1	ENSMUSG00000029313	5	103692374	103855322	+	5	14.4357	-0.325044	0.19302	not significant	NA
Tgfbr3	ENSMUSG00000029287	5	107106570	107289629	-	5	15.3382	0.0927813	0.831372	not significant	NA
Idua	ENSMUSG00000033540	5	108660331	108684557	+	5	23.1998	0.238465	NA	not significant	NA
Slc26a1	ENSMUSG00000046959	5	108669878	108675569	-	5	23.1998	-0.242199	0.327105	not significant	NA
Atp2a2	ENSMUSG00000029467	5	122442702	122502225	-	5	13.4954	-0.378754	0.172123	not significant	NA
Mad1l1	ENSMUSG00000029554	5	140008689	140321552	-	5	14.3026	0.0651957	0.862464	not significant	NA
Bri3	ENSMUSG00000047843	5	144244437	144446757	+	5	14.8514	0.560375	0.032759	significant	NA
Smurf1	ENSMUSG00000038780	5	144876495	144965847	-	5	15.8765	-0.0174023	0.960074	not significant	NA
Cadps2	ENSMUSG00000017978	6	23262773	23839421	-	5	-11.6404	-0.53603	0.0236021	significant	NA
Osbpl3	ENSMUSG00000029822	6	50293330	50456201	-	5	15.1057	0.528362	0.387976	not significant	NA
Fabp1	ENSMUSG00000054422	6	71199827	71205023	+	5	20.4074	-0.470159	0.231621	not significant	NA
Rab7	ENSMUSG00000079477	6	87999106	88045270	-	5	12.0335	0.123338	0.34291	not significant	NA
Il17rc	ENSMUSG00000030281	6	113471427	113483140	+	5	20.1487	0.279365	0.0280857	significant	NA
Tspan9	ENSMUSG00000030352	6	127961396	128143594	-	5	16.194	-0.137737	0.660544	not significant	NA
Slco1b2	ENSMUSG00000030236	6	141629518	141686646	+	5	11.8859	-0.116915	0.778201	not significant	NA
Sox5	ENSMUSG00000041540	6	143828425	144781977	-	5	17.2262	-0.240654	0.636399	not significant	NA
Rassf8	ENSMUSG00000030259	6	145746748	145821079	+	5	11.4442	-0.28711	0.35221	not significant	NA
4833442J19Rik	ENSMUSG00000039958	6	149139849	149151171	+	5	16.5654	-0.62214	0.112746	not significant	NA
Akt2	ENSMUSG00000004056	7	27591552	27640826	+	5	14.8855	-0.185243	0.12975	not significant	NA
Adamts17	ENSMUSG00000058145	7	66839735	67152625	+	5	12.5135	-0.458477	NA	not significant	NA
Zfp710	ENSMUSG00000048897	7	80024814	80092751	+	5	21.3039	0.0276511	0.93949	not significant	NA
Fam108c	ENSMUSG00000038459	7	84109356	84151893	-	5	15.2645	-0.274781	0.155653	not significant	NA
Stard10	ENSMUSG00000030688	7	101317086	101346626	+	5	12.1229	0.315272	0.198008	not significant	NA
Bccip	ENSMUSG00000030983	7	133709333	133721145	+	5	12.52	0.136785	0.458883	not significant	NA
Proz	ENSMUSG00000031445	8	13060908	13075006	+	5	18.3477	-0.404064	0.052178	not significant	NA
Mtus1	ENSMUSG00000045636	8	40990914	41133726	-	5	14.797	-0.130692	0.647602	not significant	NA
Gpt2	ENSMUSG00000031700	8	85492576	85527560	+	5	14.0032	0.261827	0.325793	not significant	NA
Cfdp1	ENSMUSG00000031954	8	111768473	111854310	-	5	15.4543	0.161432	0.435517	not significant	NA
Sdr42e1	ENSMUSG00000034308	8	117661399	117673689	-	5	18.307	-0.490175	0.0697613	not significant	NA
Dock6	ENSMUSG00000032198	9	21800184	21852635	-	5	12.7874	0.0738001	0.841779	not significant	NA
Exph5	ENSMUSG00000034584	9	53301670	53377514	+	5	20.2727	-0.531122	0.285013	not significant	NA
Amotl2	ENSMUSG00000032531	9	102716672	102733418	+	5	16.0114	0.129394	0.751113	not significant	NA
Dnajc13	ENSMUSG00000032560	9	104151597	104262930	-	5	19.6076	-0.298086	0.333175	not significant	NA
D030055H07Rik	ENSMUSG00000086296	9	106148687	106160201	+	5	19.1092	-0.381823	0.343002	not significant	NA
Glyctk	ENSMUSG00000020258	9	106152857	106158138	-	5	19.1092	-0.343115	0.174301	not significant	NA
Itga9	ENSMUSG00000039115	9	118606690	118901003	+	5	17.3662	0.268988	0.524314	not significant	NA
Eif4ebp2	ENSMUSG00000020091	10	61432497	61452669	-	5	14.436	-0.219866	0.703941	not significant	NA
Ank3	ENSMUSG00000069601	10	69534222	70027436	+	5	11.4917	-0.05482	0.917279	not significant	NA
1700027D21Rik	ENSMUSG00000009115	10	76562272	76570201	+	5	19.6102	-0.46758	0.466334	not significant	NA
Ftcd	ENSMUSG00000001155	10	76575648	76590338	+	5	17.2775	-0.0882134	0.755627	not significant	NA
Pttg1ip	ENSMUSG00000009291	10	77581720	77598732	+	5	14.4562	-0.0146916	0.95919	not significant	NA
Gck	ENSMUSG00000041798	11	5900820	5950081	-	5	14.261	-0.037244	0.954467	not significant	NA
Adcy1	ENSMUSG00000020431	11	7063489	7178506	+	5	11.9742	0.809319	0.216182	not significant	NA
Vdac1	ENSMUSG00000020402	11	52360860	52389397	+	5	12.0741	0.183698	0.205068	not significant	NA
Arf1	ENSMUSG00000048076	11	59211412	59228270	-	5	11.4034	-0.0703079	0.612985	not significant	NA
Mmd	ENSMUSG00000003948	11	90187684	90278589	+	5	13.3097	0.109798	0.712617	not significant	NA
Igfbp4	ENSMUSG00000017493	11	99041244	99054392	+	5	18.2862	0.00471581	0.985359	not significant	NA
Apoh	ENSMUSG00000000049	11	108343354	108414396	+	5	11.3018	0.122237	0.698067	not significant	NA
Socs3	ENSMUSG00000053113	11	117966079	117970047	-	5	23.0812	-0.958032	0.0958676	not significant	NA
Rbfox3	ENSMUSG00000025576	11	118489762	118911597	-	5	12.7717	0.213983	0.806354	not significant	NA
Nploc4	ENSMUSG00000039703	11	120380370	120437708	-	5	13.4424	-0.227246	0.249494	not significant	NA
Ctage5	ENSMUSG00000021000	12	59129720	59191583	+	5	14.5117	0.152642	0.615885	not significant	NA
Rcor1	ENSMUSG00000037896	12	111039351	111115901	+	5	15.0124	-0.515145	0.10489	not significant	NA
1200009I06Rik	ENSMUSG00000021280	12	111417430	111431182	+	5	-15.4941	0.290654	0.732972	not significant	NA
Map3k1	ENSMUSG00000021754	13	111746428	111808993	-	5	13.9948	-0.122084	0.73569	not significant	NA
Itga2	ENSMUSG00000015533	13	114835916	114932041	-	5	11.8786	0.0839759	NA	not significant	NA
Glud1	ENSMUSG00000021794	14	34310727	34345144	+	5	12.6574	-0.100528	0.76596	not significant	NA
Ndrg2	ENSMUSG00000004558	14	51905271	51913488	-	5	22.2248	-0.0451377	0.869125	not significant	NA
Itm2b	ENSMUSG00000022108	14	73362231	73385271	-	5	20.5365	0.185654	0.185218	not significant	NA
Abcc4	ENSMUSG00000032849	14	118482692	118706219	-	5	14.5596	2.61032	9.00852e-19	significant	NA
Farp1	ENSMUSG00000025555	14	121035200	121283744	+	5	16.9447	-0.366082	0.11278	not significant	NA
Nipbl	ENSMUSG00000022141	15	8291225	8444463	-	5	18.1207	-0.180382	0.66738	not significant	NA
Trio	ENSMUSG00000022263	15	27730652	28025848	-	5	15.0821	-0.485139	0.0519894	not significant	NA
Vps13b	ENSMUSG00000037646	15	35371546	35931228	+	5	13.2887	-0.250323	0.235047	not significant	NA
Zfp707	ENSMUSG00000034429	15	75969123	75975868	+	5	16.3371	-0.514117	0.0744556	not significant	NA
Cyb5r3	ENSMUSG00000018042	15	83153494	83172592	-	5	16.3342	-0.109396	0.675315	not significant	NA
Tymp	ENSMUSG00000022615	15	89371931	89377039	-	5	13.679	-0.63245	0.09488	not significant	NA
Dexi	ENSMUSG00000038055	16	10530207	10543054	-	5	18.135	-0.00159442	0.99604	not significant	NA
Pi4ka	ENSMUSG00000041720	16	17280351	17406314	-	5	17.2612	0.183324	0.604943	not significant	NA
Serpind1	ENSMUSG00000022766	16	17331371	17343575	+	5	17.2612	-0.0956398	0.647347	not significant	NA
Prodh	ENSMUSG00000003526	16	18060357	18090203	-	5	14.7418	0.252343	0.297343	not significant	NA
Kalrn	ENSMUSG00000061751	16	33974258	34573532	-	5	15.154	0.266396	0.425051	not significant	NA
Nit2	ENSMUSG00000022751	16	57156671	57167332	-	5	21.2291	-0.13911	0.545574	not significant	NA
Arid1b	ENSMUSG00000069729	17	4994332	5347656	+	5	13.6025	-0.0911267	0.792415	not significant	NA
Ergic1	ENSMUSG00000001576	17	26561489	26656931	+	5	12.3148	-0.0282979	0.938445	not significant	NA
Slc37a1	ENSMUSG00000024036	17	31295483	31350696	+	5	14.8679	-0.721097	0.257099	not significant	NA
Mocs1	ENSMUSG00000064120	17	49428362	49455435	+	5	15.1478	-0.258314	0.320921	not significant	NA
Man2a1	ENSMUSG00000024085	17	64600736	64755110	+	5	11.55	0.303486	0.279007	not significant	NA
Lpin2	ENSMUSG00000024052	17	71182560	71249817	+	5	12.8961	0.311964	0.461164	not significant	NA
Ltbp1	ENSMUSG00000001870	17	75005568	75392512	+	5	11.638	-0.20091	0.729974	not significant	NA
Lrpprc	ENSMUSG00000024120	17	84705247	84790789	-	5	18.7535	-0.31044	0.167938	not significant	NA
Mkx	ENSMUSG00000061013	18	6935000	7004726	-	5	-15.1378	-1.55713	0.000220653	significant	NA
Rnf125	ENSMUSG00000033107	18	20944625	20983848	+	5	12.7186	-0.793387	0.13871	not significant	NA
Hsd17b4	ENSMUSG00000024507	18	50128201	50196269	+	5	22.0852	-0.0850734	0.76285	not significant	NA
Snx24	ENSMUSG00000024535	18	53245662	53390823	+	5	14.0516	-0.288403	0.152015	not significant	NA
RP24-245M20.2	ENSMUSG00000096370	19	4742913	4811612	-	5	13.1946	-0.305241	0.0677446	not significant	NA
4931403E22Rik	ENSMUSG00000093772	19	26768801	26823907	-	5	18.5694	-0.143828	0.874349	not significant	NA
Ak3	ENSMUSG00000024782	19	29020833	29047961	-	5	15.0054	0.270056	0.0876847	not significant	NA
Gldc	ENSMUSG00000024827	19	30098449	30175418	-	5	13.1103	0.0628847	0.928206	not significant	NA
Cwf19l1	ENSMUSG00000025200	19	44108644	44135876	-	5	22.3926	-0.519255	0.102536	not significant	NA
D19Wsu162e	ENSMUSG00000047731	19	46599084	46657389	+	5	12.1501	-0.0555458	0.822819	not significant	NA
Fzd7	ENSMUSG00000041075	1	59482147	59486947	+	4	25.8661	-0.62447	0.0731119	not significant	NA
Nrp2	ENSMUSG00000025969	1	62703285	62818695	+	4	11.2893	1.05548	1.23639e-05	significant	NA
Ugt1a5	ENSMUSG00000089943	1	88166012	88218997	+	4	12.1547	0.411289	0.00419411	significant	NA
Insig2	ENSMUSG00000003721	1	121304353	121332589	-	4	13.1683	-0.536112	0.227022	not significant	NA
Ildr2	ENSMUSG00000040612	1	166254139	166316823	+	4	25.273	0.562907	0.0128569	significant	NA
5330438I03Rik	ENSMUSG00000091393	1	166306741	166309585	-	4	25.273	0.234052	0.768027	not significant	NA
Uck2	ENSMUSG00000026558	1	167226090	167285127	-	4	12.6518	0.395516	0.301982	not significant	NA
Adck3	ENSMUSG00000026489	1	180165238	180199602	-	4	12.5567	-0.198426	0.582944	not significant	NA
Egfl7	ENSMUSG00000026921	2	26580014	26593120	+	4	15.7143	0.164976	0.717427	not significant	NA
Agpat2	ENSMUSG00000026922	2	26593057	26604417	-	4	13.0511	0.00484167	0.98801	not significant	NA
Cep110	ENSMUSG00000057110	2	35109492	35178822	+	4	16.4066	-0.401597	0.0772902	not significant	NA
Nek6	ENSMUSG00000026749	2	38511643	38588041	+	4	14.0554	-0.361446	0.114523	not significant	NA
F2	ENSMUSG00000027249	2	91625320	91636414	-	4	15.4767	0.135602	0.452805	not significant	NA
Lgr4	ENSMUSG00000050199	2	109917647	110014257	+	4	12.4076	-0.226003	0.307818	not significant	NA
Slc23a2	ENSMUSG00000027340	2	132052496	132145108	-	4	12.535	-0.293911	0.504082	not significant	NA
Gzf1	ENSMUSG00000027439	2	148681023	148692949	+	4	17.0394	0.0516572	0.808041	not significant	NA
Trpc4ap	ENSMUSG00000038324	2	155634271	155692384	-	4	12.4868	-0.25183	0.0824133	not significant	NA
Tox2	ENSMUSG00000074607	2	163203125	163324170	+	4	16.2048	-0.241145	0.781686	not significant	NA
0610008F07Rik	ENSMUSG00000046840	2	163493807	163541720	-	4	13.1487	0.278472	0.559021	not significant	NA
Fgf2	ENSMUSG00000037225	3	37312519	37405377	+	4	12.7087	-0.211621	0.725057	not significant	NA
Larp1b	ENSMUSG00000037814	3	40950631	40977793	+	4	13.878	0.00387018	0.987051	not significant	NA
Mbnl1	ENSMUSG00000027763	3	60501252	60629748	+	4	16.1879	0.195043	0.309144	not significant	NA
Ppm1l	ENSMUSG00000027784	3	69316861	69560802	+	4	16.6607	-0.106213	0.758041	not significant	NA
Hfe2	ENSMUSG00000038403	3	96525185	96529216	+	4	15.1424	-0.376098	0.184021	not significant	NA
Cnn3	ENSMUSG00000053931	3	121426541	121458205	+	4	13.9127	0.36096	0.0519894	not significant	NA
Bcar3	ENSMUSG00000028121	3	122419780	122530180	+	4	12.6289	0.0365386	0.922959	not significant	NA
Ppa2	ENSMUSG00000028013	3	133310110	133378235	+	4	17.0279	-0.00174829	0.99495	not significant	NA
Manba	ENSMUSG00000028164	3	135485611	135571404	+	4	17.2183	-0.031936	0.934443	not significant	NA
Zbtb5	ENSMUSG00000049657	4	44991242	45012412	-	4	13.3892	-0.213431	0.41444	not significant	NA
Adamtsl1	ENSMUSG00000066113	4	86053915	86428385	+	4	15.7187	0.551088	0.423042	not significant	NA
Prkaa2	ENSMUSG00000028518	4	105029874	105109890	-	4	12.5215	-0.10344	0.659312	not significant	NA
Ssbp3	ENSMUSG00000061887	4	106910701	107049694	+	4	14.5945	-0.126263	0.583252	not significant	NA
Gpx7	ENSMUSG00000028597	4	108400390	108406961	-	4	12.8058	0.288093	0.656504	not significant	NA
Prdx1	ENSMUSG00000028691	4	116685544	116700822	+	4	13.7065	0.209523	0.320222	not significant	NA
Epb4.1	ENSMUSG00000028906	4	131923413	132075321	-	4	16.296	-0.102841	0.6901	not significant	NA
Capzb	ENSMUSG00000028745	4	139192899	139291818	+	4	15.5268	0.0835803	0.584183	not significant	NA
Efhd2	ENSMUSG00000040659	4	141858142	141874920	-	4	14.2484	0.265798	0.314637	not significant	NA
Fhad1	ENSMUSG00000051435	4	141890438	142015082	-	4	14.6758	-0.104859	0.901206	not significant	NA
Pex14	ENSMUSG00000028975	4	148960535	149099876	-	4	11.442	0.121196	0.639162	not significant	NA
Klhl21	ENSMUSG00000073700	4	152008803	152017680	+	4	17.5896	-0.242499	0.425615	not significant	NA
Ept1	ENSMUSG00000075703	5	30232581	30272012	+	4	15.9692	-0.517029	0.109185	not significant	NA
Klf3	ENSMUSG00000029178	5	64803523	64830129	+	4	13.4489	0.0621198	0.902201	not significant	NA
Gc	ENSMUSG00000035540	5	89417511	89457898	-	4	12.0132	-0.0700182	0.719881	not significant	NA
Uso1	ENSMUSG00000029407	5	92137938	92202794	+	4	12.5338	-0.240834	0.300989	not significant	NA
Shroom3	ENSMUSG00000029381	5	92683435	92965318	+	4	12.4632	-0.326853	0.394176	not significant	NA
Arhgap24	ENSMUSG00000057315	5	102481391	102897936	+	4	12.7434	-0.269949	0.504551	not significant	NA
Cit	ENSMUSG00000029516	5	115845278	116008947	+	4	14.4819	0.126314	0.879943	not significant	NA
Med13l	ENSMUSG00000018076	5	118560719	118765435	+	4	14.2921	-0.238386	0.417822	not significant	NA
Atxn2	ENSMUSG00000042605	5	121711337	121816493	+	4	11.3261	-0.402545	0.0612494	not significant	NA
Pptc7	ENSMUSG00000038582	5	122284365	122324281	+	4	14.1877	0.23951	0.295264	not significant	NA
Por	ENSMUSG00000005514	5	135670033	135735326	+	4	13.2498	0.691864	0.0316872	significant	NA
Agfg2	ENSMUSG00000029722	5	137650483	137684726	-	4	14.9945	0.234707	0.42645	not significant	NA
Gna12	ENSMUSG00000000149	5	140758408	140830431	-	4	15.2252	-0.332101	0.299911	not significant	NA
Katnal1	ENSMUSG00000041298	5	148874332	148995223	-	4	13.0049	-0.352783	0.459703	not significant	NA
Ppp1r9a	ENSMUSG00000032827	6	4902917	5165661	+	4	13.1506	0.129492	0.812731	not significant	NA
Aass	ENSMUSG00000029695	6	23072173	23132986	-	4	11.9584	-0.0521859	0.896914	not significant	NA
Repin1	ENSMUSG00000052751	6	48593883	48599082	+	4	13.5015	-0.278876	0.139497	not significant	NA
Smyd1	ENSMUSG00000055027	6	71213940	71322233	-	4	20.2909	-0.566283	0.183828	not significant	NA
Mical3	ENSMUSG00000003178	6	121007241	121081609	-	4	19.4333	-0.0603571	0.928085	not significant	NA
Plekha5	ENSMUSG00000030231	6	140424099	140594906	+	4	13.095	-0.493304	0.0523458	not significant	NA
Atp5sl	ENSMUSG00000057229	7	25619414	25625551	+	4	13.5479	0.148262	0.704841	not significant	NA
Usf2	ENSMUSG00000058239	7	30945252	30956803	-	4	14.0333	0.191774	0.354735	not significant	NA
Hpn	ENSMUSG00000001249	7	31098725	31115290	-	4	13.4619	-0.0138559	0.959348	not significant	NA
Sphk2	ENSMUSG00000057342	7	45709467	45718002	-	4	15.7159	-0.200778	0.516895	not significant	NA
Fam169b	ENSMUSG00000074071	7	68273839	68363089	+	4	18.713	0.301355	0.236981	not significant	NA
Rab30	ENSMUSG00000030643	7	92741603	92837117	+	4	13.4553	1.15243	2.51903e-06	significant	NA
Dgat2	ENSMUSG00000030747	7	99153663	99182713	-	4	12.0474	0.916804	1.11838e-06	significant	NA
Insc	ENSMUSG00000048782	7	114743694	114850380	+	4	11.9642	-0.553137	0.157636	not significant	NA
Bcl7c	ENSMUSG00000030814	7	127663353	127708933	-	4	11.6753	0.257601	0.403538	not significant	NA
Deaf1	ENSMUSG00000058886	7	141297176	141327725	-	4	18.0898	-0.0947949	0.737495	not significant	NA
Arhgef18	ENSMUSG00000004568	8	3393006	3456601	+	4	13.0729	-0.195071	0.367954	not significant	NA
Cars2	ENSMUSG00000056228	8	11514021	11550771	-	4	17.2779	0.035003	0.917186	not significant	NA
Arhgef7	ENSMUSG00000031511	8	11728105	11835219	+	4	12.5215	0.0304818	0.918581	not significant	NA
Nr3c2	ENSMUSG00000031618	8	76899442	77245012	+	4	12.7119	-0.398528	0.209341	not significant	NA
Herpud1	ENSMUSG00000031770	8	94386438	94395377	+	4	15.9842	0.323079	0.340033	not significant	NA
Mbtps1	ENSMUSG00000031835	8	119508156	119558761	-	4	12.9927	-0.296753	0.0883363	not significant	NA
Spata2l	ENSMUSG00000033594	8	123232255	123236209	-	4	13.3394	-0.163253	0.525849	not significant	NA
Abcb10	ENSMUSG00000031974	8	123952459	123983122	-	4	24.3292	-0.45068	0.0594238	not significant	NA
Oaf	ENSMUSG00000032014	9	43221278	43239816	-	4	15.3128	-0.0292202	0.885192	not significant	NA
Rnf26	ENSMUSG00000053128	9	44066327	44113517	-	4	13.1076	-0.266216	0.192337	not significant	NA
Usp2	ENSMUSG00000032010	9	44067021	44095627	+	4	13.1076	1.02133	0.0292574	significant	NA
BC049352	ENSMUSG00000091996	9	45182007	45250020	+	4	12.2035	-0.250259	NA	not significant	NA
Lipc	ENSMUSG00000032207	9	70798129	70934808	-	4	13.2256	-0.481792	0.0629054	not significant	NA
Cldn18	ENSMUSG00000032473	9	99689461	99717267	-	4	17.3956	-0.987295	NA	not significant	NA
Stag1	ENSMUSG00000037286	9	100597798	100958545	+	4	20.3229	-0.362692	0.0665515	not significant	NA
Acad11	ENSMUSG00000090150	9	104040662	104127463	+	4	12.3108	0.151017	0.615752	not significant	NA
Golga4	ENSMUSG00000038708	9	118506318	118582522	+	4	14.3365	-0.209935	0.425406	not significant	NA
Xirp1	ENSMUSG00000079243	9	120013755	120023598	-	4	14.3747	-1.49765	NA	not significant	NA
Ulk4	ENSMUSG00000040936	9	120960268	121277197	-	4	12.8787	0.227476	0.612782	not significant	NA
Mtap7	ENSMUSG00000019996	10	20148471	20281589	+	4	19.2422	-0.195685	0.483137	not significant	NA
Epb4.1l2	ENSMUSG00000019978	10	25359798	25523519	+	4	12.0247	0.101912	0.820265	not significant	NA
Pln	ENSMUSG00000038583	10	53337686	53345999	+	4	14.0146	-0.0709777	NA	not significant	NA
Reep3	ENSMUSG00000019873	10	67009189	67096988	-	4	11.2694	0.0724693	0.80592	not significant	NA
Ccdc6	ENSMUSG00000048701	10	70097121	70193200	+	4	14.258	-0.24761	0.240241	not significant	NA
Ube2g2	ENSMUSG00000009293	10	77622275	77645993	+	4	15.7276	0.217082	0.270041	not significant	NA
Ndufs7	ENSMUSG00000020153	10	80249121	80256794	+	4	17.554	0.255962	0.532483	not significant	NA
Dazap1	ENSMUSG00000069565	10	80261486	80288408	+	4	14.9625	-0.0256108	0.935947	not significant	NA
Gng7	ENSMUSG00000048240	10	80948624	81014945	-	4	13.9787	-0.188078	0.80158	not significant	NA
Eef2	ENSMUSG00000034994	10	81176631	81182507	+	4	13.8428	-0.155787	0.375295	not significant	NA
Txnrd1	ENSMUSG00000020250	10	82859206	82897724	+	4	14.9167	0.0672835	0.828898	not significant	NA
Igfbp1	ENSMUSG00000020429	11	7197782	7202546	+	4	-12.5518	0.980227	0.109684	not significant	NA
Smcr8	ENSMUSG00000049323	11	60777525	60788287	+	4	12.9507	-0.167616	0.471031	not significant	NA
Shmt1	ENSMUSG00000020534	11	60788104	60811718	-	4	16.8513	0.292703	0.129229	not significant	NA
Hs3st3b1	ENSMUSG00000070407	11	63885792	63922290	-	4	11.6743	-0.226899	0.522536	not significant	NA
Sgsm2	ENSMUSG00000038351	11	74849261	74897060	-	4	17.5642	-0.419657	0.258605	not significant	NA
Acly	ENSMUSG00000020917	11	100476353	100528000	-	4	11.8512	0.0539763	0.929124	not significant	NA
Nsf	ENSMUSG00000034187	11	103821782	103954056	-	4	12.478	-0.226128	0.383528	not significant	NA
Tex2	ENSMUSG00000040548	11	106502147	106613423	-	4	14.3817	-0.185588	0.589243	not significant	NA
Baiap2	ENSMUSG00000025372	11	119942763	120006782	+	4	15.0068	0.221353	0.565257	not significant	NA
Bahcc1	ENSMUSG00000039741	11	120232947	120292296	+	4	17.2049	-0.133098	0.719345	not significant	NA
Dtnb	ENSMUSG00000071454	12	3572381	3781796	+	4	14.7334	0.0500626	0.882073	not significant	NA
Lpin1	ENSMUSG00000020593	12	16535669	16589770	-	4	13.0615	0.259802	0.646961	not significant	NA
Pygl	ENSMUSG00000021069	12	70190811	70231488	-	4	10.904	0.0752928	0.736119	not significant	NA
Daam1	ENSMUSG00000034574	12	71831078	71992367	+	4	13.679	-0.0623784	0.882073	not significant	NA
Ppp2r5e	ENSMUSG00000021051	12	75450883	75596200	-	4	11.4164	0.238299	0.318278	not significant	NA
Syne2	ENSMUSG00000063450	12	75818134	76110926	+	4	15.6767	-0.0698329	0.863018	not significant	NA
Mthfd1	ENSMUSG00000021048	12	76255232	76319820	+	4	18.0583	0.0279573	0.909211	not significant	NA
Papln	ENSMUSG00000021223	12	83763634	83792382	+	4	21.4765	-0.017796	0.982496	not significant	NA
Slc25a47	ENSMUSG00000048856	12	108851129	108856814	+	4	13.9576	0.501225	0.136098	not significant	NA
Lgals8	ENSMUSG00000057554	13	12439415	12464944	-	4	14.4267	-0.272167	0.246602	not significant	NA
Elmo1	ENSMUSG00000041112	13	20090507	20608353	+	4	15.6639	0.127466	0.851831	not significant	NA
Rreb1	ENSMUSG00000039087	13	37778400	37952002	+	4	12.2472	-0.30359	0.349488	not significant	NA
Hivep1	ENSMUSG00000021366	13	42052021	42185026	+	4	15.4476	-0.172111	0.688178	not significant	NA
Cap2	ENSMUSG00000021373	13	46501848	46649642	+	4	14.0782	-0.00837169	0.988725	not significant	NA
Kif13a	ENSMUSG00000021375	13	46749087	46929718	-	4	13.552	-0.128671	0.698082	not significant	NA
Fbp2	ENSMUSG00000021456	13	62836884	62858400	-	4	20.994	-0.0722738	NA	not significant	NA
Fbp1	ENSMUSG00000069805	13	62864753	62888282	-	4	16.1426	0.21812	0.274295	not significant	NA
Zswim6	ENSMUSG00000032846	13	107724618	107890064	-	4	15.2387	0.0500062	0.94112	not significant	NA
Il6st	ENSMUSG00000021756	13	112475008	112506860	+	4	16.6914	-0.27884	0.227282	not significant	NA
Mocs2	ENSMUSG00000015536	13	114818244	114829006	+	4	16.6501	0.363475	0.000491872	significant	NA
Nid2	ENSMUSG00000021806	14	19751257	19811787	+	4	12.0959	-0.557012	0.112649	not significant	NA
Itih3	ENSMUSG00000006522	14	30908573	30923760	-	4	12.0388	-0.502101	0.243307	not significant	NA
Itih1	ENSMUSG00000006529	14	30929180	30943289	-	4	16.4249	-0.247353	0.169556	not significant	NA
Mbl1	ENSMUSG00000037780	14	41151456	41158959	+	4	15.82	-0.235189	0.408704	not significant	NA
Bmp1	ENSMUSG00000022098	14	70474557	70520260	-	4	20.6078	-0.19319	0.386373	not significant	NA
Ugt3a1	ENSMUSG00000072664	15	9273319	9315032	+	4	30.8388	-0.472711	NA	not significant	NA
Rai14	ENSMUSG00000022246	15	10568979	10714631	-	4	21.4271	-0.3612	0.0621216	not significant	NA
Zhx2	ENSMUSG00000071757	15	57694665	57839833	+	4	14.3988	-0.133396	0.646175	not significant	NA
Nsmce2	ENSMUSG00000059586	15	59374198	59601683	+	4	11.4663	0.136565	0.62101	not significant	NA
Tmprss6	ENSMUSG00000016942	15	78439668	78468634	-	4	12.1497	0.0214153	0.94721	not significant	NA
Cyp2d22	ENSMUSG00000061740	15	82370528	82380260	-	4	18.681	0.277424	0.355536	not significant	NA
Cyp2d10	ENSMUSG00000094806	15	82402846	82407194	-	4	20.6352	0.221096	0.462545	not significant	NA
Pacsin2	ENSMUSG00000016664	15	83375607	83464606	-	4	12.3526	-0.242054	0.354735	not significant	NA
Tbc1d22a	ENSMUSG00000051864	15	86214459	86498503	+	4	15.4074	-0.117246	0.609604	not significant	NA
Fam113b	ENSMUSG00000044250	15	97247107	97385689	+	4	14.3492	0.230858	0.608725	not significant	NA
Clec16a	ENSMUSG00000068663	16	10545339	10744878	+	4	14.7952	-0.146311	0.497922	not significant	NA
Fetub	ENSMUSG00000022871	16	22918382	22939766	+	4	16.6227	-0.424256	NA	not significant	NA
Hrg	ENSMUSG00000022877	16	22951072	22961656	+	4	18.0435	0.0370063	0.897073	not significant	NA
Il1rap	ENSMUSG00000022514	16	26581704	26730117	+	4	16.3191	-0.209878	0.250059	not significant	NA
Cpox	ENSMUSG00000022742	16	58670208	58680391	+	4	20.1293	-0.130611	0.809076	not significant	NA
Sft2d1	ENSMUSG00000073468	17	8311102	8396852	+	4	14.3786	0.0904442	0.725319	not significant	NA
Pde10a	ENSMUSG00000023868	17	8525372	8986648	+	4	13.0283	-0.588649	0.408101	not significant	NA
Acat3	ENSMUSG00000062480	17	12923833	12940402	-	4	17.8232	0.164423	0.479967	not significant	NA
Rab11fip3	ENSMUSG00000037098	17	25989036	26069409	-	4	11.9621	-0.185477	0.491001	not significant	NA
D17Wsu92e	ENSMUSG00000056692	17	27751232	27820558	-	4	12.3782	0.0748791	0.734845	not significant	NA
Dnahc8	ENSMUSG00000033826	17	30624354	30875264	+	4	18.316	-0.994279	0.0954798	not significant	NA
Pde9a	ENSMUSG00000041119	17	31386234	31476310	+	4	15.7653	-0.0630657	0.913028	not significant	NA
Cyp4f13	ENSMUSG00000024055	17	32924688	32947402	-	4	16.3737	-0.213028	0.426487	not significant	NA
Rdbp	ENSMUSG00000024369	17	34850391	34856372	+	4	19.2634	-0.0282856	0.932773	not significant	NA
Cfb	ENSMUSG00000090231	17	34856374	34862518	-	4	18.0535	0.213934	0.545923	not significant	NA
Slc29a1	ENSMUSG00000023942	17	45585200	45599606	-	4	12.6345	-0.111887	0.69713	not significant	NA
Rsph9	ENSMUSG00000023966	17	46122035	46144216	-	4	20.9127	0.00516193	NA	not significant	NA
Ubr2	ENSMUSG00000023977	17	46928292	47010532	-	4	16.462	-0.152982	0.434928	not significant	NA
Rab31	ENSMUSG00000056515	17	65651726	65772752	-	4	20.8351	0.463042	0.244664	not significant	NA
Sos1	ENSMUSG00000024241	17	80393752	80480453	-	4	12.6045	-0.0926599	0.782441	not significant	NA
Prkce	ENSMUSG00000045038	17	86167785	86657919	+	4	13.156	0.405496	0.112404	not significant	NA
Ston1	ENSMUSG00000033855	17	88597684	88662586	+	4	14.7167	-0.606151	0.277825	not significant	NA
Osbpl1a	ENSMUSG00000044252	18	12755314	12941841	-	4	14.9902	-0.183786	0.323197	not significant	NA
Ercc3	ENSMUSG00000024382	18	32240300	32270151	+	4	11.8169	-0.0470384	0.864785	not significant	NA
Sil1	ENSMUSG00000024357	18	35266400	35498925	-	4	13.9131	-0.00242481	0.994074	not significant	NA
Pcdhac1	ENSMUSG00000007440	18	36930285	37187657	+	4	12.1535	0.511145	NA	not significant	NA
Fech	ENSMUSG00000024588	18	64456550	64489066	-	4	13.2692	-0.0445527	0.851831	not significant	NA
Pqlc1	ENSMUSG00000034006	18	80253292	80292725	+	4	14.6418	-0.172672	0.527584	not significant	NA
Rbm14	ENSMUSG00000006456	19	4800569	4811634	-	4	13.3372	-0.356311	0.155601	not significant	NA
Gnaq	ENSMUSG00000024639	19	16132831	16387463	+	4	15.3135	-0.182276	0.613298	not significant	NA
Slc16a12	ENSMUSG00000009378	19	34668403	34747289	-	4	18.6864	0.200443	0.403433	not significant	NA
Ide	ENSMUSG00000056999	19	37268743	37337852	-	4	15.3482	-0.266519	0.124025	not significant	NA
Rbp4	ENSMUSG00000024990	19	38116620	38125321	-	4	19.7147	0.340865	0.334188	not significant	NA
Gpam	ENSMUSG00000024978	19	55069734	55099451	-	4	14.9849	0.103243	0.910975	not significant	NA
Nrap	ENSMUSG00000049134	19	56320035	56390037	-	4	12.9887	-0.317639	0.582944	not significant	NA
Atrnl1	ENSMUSG00000054843	19	57611034	58133338	+	4	15.5718	-0.248919	0.470552	not significant	NA
Cd40lg	ENSMUSG00000031132	X	57212143	57224042	+	4	18.9337	0.376428	NA	not significant	NA
Pcmtd1	ENSMUSG00000051285	1	7088920	7173626	+	3	11.3788	-0.0637262	0.822192	not significant	NA
Lactb2	ENSMUSG00000025937	1	13624845	13660546	-	3	16.5826	-0.359634	0.18552	not significant	NA
Npas2	ENSMUSG00000026077	1	39193731	39363234	+	3	28.422	-0.0920505	0.923377	not significant	NA
Hspd1	ENSMUSG00000025980	1	55077835	55088243	-	3	11.9189	0.0293537	0.907295	not significant	NA
Ctdsp1	ENSMUSG00000026176	1	74391509	74397285	+	3	19.1552	-0.0825519	0.705619	not significant	NA
Zcchc2	ENSMUSG00000038866	1	105990406	106034074	+	3	15.5519	-0.170927	0.52507	not significant	NA
Nuak2	ENSMUSG00000009772	1	132316126	132333488	+	3	13.6473	-0.134654	0.812731	not significant	NA
Nr5a2	ENSMUSG00000026398	1	136843584	136960427	-	3	13.5063	-0.247785	0.55278	not significant	NA
Slc19a2	ENSMUSG00000040918	1	164249046	164265385	+	3	10.756	-0.175649	0.575038	not significant	NA
Opn3	ENSMUSG00000026525	1	175662421	175692776	-	3	14.207	0.0253898	0.971737	not significant	NA
Ephx1	ENSMUSG00000038776	1	180976155	181020904	-	3	23.0952	0.101838	0.778201	not significant	NA
Mosc2	ENSMUSG00000073481	1	184813068	184846451	-	3	15.017	0.561772	0.0179905	significant	NA
C130074G19Rik	ENSMUSG00000039349	1	184871926	184883218	-	3	15.6932	0.186133	0.308479	not significant	NA
Camk1d	ENSMUSG00000039145	2	5293457	5714515	-	3	11.4804	-0.189761	0.65933	not significant	NA
Nudt5	ENSMUSG00000025817	2	5845019	5871895	+	3	12.8847	-0.000943564	0.99695	not significant	NA
Usp6nl	ENSMUSG00000039046	2	6322667	6446390	+	3	17.2132	-0.0397459	0.933952	not significant	NA
Itih2	ENSMUSG00000037254	2	10094593	10131396	-	3	14.914	-0.219569	0.165717	not significant	NA
Arl5b	ENSMUSG00000017418	2	15049395	15082456	+	3	16.6943	0.102058	0.767738	not significant	NA
Etl4	ENSMUSG00000036617	2	19909780	20810713	+	3	10.4004	-0.209381	0.525849	not significant	NA
C8g	ENSMUSG00000015083	2	25498651	25501719	-	3	18.7575	-0.0264681	0.955109	not significant	NA
Eng	ENSMUSG00000026814	2	32646595	32682669	+	3	14.2623	0.0479047	0.91492	not significant	NA
Dennd1a	ENSMUSG00000035392	2	37798991	38287390	-	3	17.0826	0.226716	0.32547	not significant	NA
Cobll1	ENSMUSG00000034903	2	65088339	65239403	-	3	11.0874	-0.187487	0.589201	not significant	NA
Gorasp2	ENSMUSG00000014959	2	70661576	70712636	+	3	11.2487	-0.167768	0.269581	not significant	NA
Ccdc141	ENSMUSG00000044033	2	77009902	77170636	-	3	12.4629	-0.380759	0.304396	not significant	NA
Mybpc3	ENSMUSG00000002100	2	91118144	91136516	+	3	16.1956	-0.0633474	NA	not significant	NA
Ahcy	ENSMUSG00000027597	2	155059310	155074497	-	3	16.4594	0.495637	0.0336765	significant	NA
Ppp1r16b	ENSMUSG00000037754	2	158665398	158766334	+	3	14.4003	-0.00996895	0.988451	not significant	NA
Mafb	ENSMUSG00000074622	2	160363677	160367065	-	3	17.5051	-0.271287	0.509088	not significant	NA
Srsf6	ENSMUSG00000016921	2	162931528	162937121	+	3	15.6675	-0.30274	0.0501348	not significant	NA
Serinc3	ENSMUSG00000017707	2	163623272	163645131	-	3	17.1108	0.198638	0.126462	not significant	NA
Snx21	ENSMUSG00000050373	2	164785823	164793816	+	3	29.4038	0.198766	0.566558	not significant	NA
Fam65c	ENSMUSG00000074577	2	167980164	168010618	-	3	13.22	-0.324872	0.507818	not significant	NA
Gnas	ENSMUSG00000027523	2	174284320	174346744	+	3	-12.1864	-0.230747	0.0895827	not significant	NA
Ctsz	ENSMUSG00000016256	2	174427493	174439039	-	3	13.0074	0.0151959	0.961438	not significant	NA
Pag1	ENSMUSG00000027508	3	9687479	9833679	-	3	15.6693	-0.0110558	0.976618	not significant	NA
Fabp12	ENSMUSG00000027530	3	10244209	10301183	-	3	11.6325	-0.666909	NA	not significant	NA
Mtfr1	ENSMUSG00000027601	3	19187327	19220817	+	3	12.4439	0.0844142	0.71067	not significant	NA
Ccrn4l	ENSMUSG00000023087	3	51224447	51251644	+	3	14.1679	-0.0583962	0.953361	not significant	NA
Maml3	ENSMUSG00000061143	3	51687611	52104891	-	3	12.7474	-0.583349	0.187995	not significant	NA
Rarres1	ENSMUSG00000049404	3	67478886	67515523	-	3	13.298	-0.0053962	0.98867	not significant	NA
C920021L13Rik	ENSMUSG00000080727	3	95871522	95889093	+	3	16.9558	0.569405	0.264175	not significant	NA
Prok1	ENSMUSG00000070368	3	107235531	107239707	-	3	20.2505	-1.14057	NA	not significant	NA
Rbm15	ENSMUSG00000048109	3	107326110	107333289	-	3	24.0925	-0.0313666	0.955707	not significant	NA
Col25a1	ENSMUSG00000058897	3	130180891	130599877	+	3	18.7295	0.488176	NA	not significant	NA
Acadm	ENSMUSG00000062908	3	153922357	153944632	-	3	17.5984	0.432121	0.108464	not significant	NA
Ankrd6	ENSMUSG00000040183	4	32804035	32950841	-	3	15.643	-0.00991308	0.990002	not significant	NA
Il11ra1	ENSMUSG00000073889	4	41699989	41769474	+	3	16.7423	0.136375	0.735282	not significant	NA
Col15a1	ENSMUSG00000028339	4	47208161	47313167	+	3	23.1006	0.114771	0.871075	not significant	NA
Erp44	ENSMUSG00000028343	4	48193323	48279558	-	3	12.3165	-0.0213489	0.94399	not significant	NA
Acnat2	ENSMUSG00000060317	4	49379840	49408151	-	3	23.6211	-0.144657	0.812342	not significant	NA
Ambp	ENSMUSG00000028356	4	63143275	63154799	-	3	14.7481	-0.29307	0.153482	not significant	NA
Ptprd	ENSMUSG00000028399	4	75941238	78211961	-	3	14.5356	0.140621	0.717423	not significant	NA
Slc1a7	ENSMUSG00000008932	4	107968332	108013532	+	3	13.275	-0.0225511	NA	not significant	NA
Plk3	ENSMUSG00000028680	4	117128655	117133963	-	3	18.4446	0.0793037	0.904359	not significant	NA
C77080	ENSMUSG00000050390	4	129219578	129261404	-	3	13.1608	-0.238939	0.509319	not significant	NA
Sync	ENSMUSG00000001333	4	129287617	129308559	+	3	13.718	-0.120155	0.869536	not significant	NA
Iffo2	ENSMUSG00000041025	4	139530548	139620382	+	3	12.6792	-0.0614507	0.915812	not significant	NA
Prdm2	ENSMUSG00000057637	4	143107391	143212995	-	3	17.5452	-0.511299	0.130563	not significant	NA
Mfn2	ENSMUSG00000029020	4	147873599	147904704	-	3	12.2141	0.0865373	0.715151	not significant	NA
Tardbp	ENSMUSG00000041459	4	148612382	148627019	-	3	15.6357	-0.126043	0.616034	not significant	NA
Pik3cd	ENSMUSG00000039936	4	149649168	149702571	-	3	-10.4094	0.723108	0.182728	not significant	NA
Dnajc11	ENSMUSG00000039768	4	151933691	151982137	+	3	12.4228	-0.202172	0.173893	not significant	NA
Zbtb48	ENSMUSG00000028952	4	152019774	152027671	-	3	14.9789	-0.44488	0.119104	not significant	NA
Rer1	ENSMUSG00000029048	4	155074110	155086382	-	3	15.1962	0.165248	0.396074	not significant	NA
Prkcz	ENSMUSG00000029053	4	155260129	155361361	-	3	14.9542	-0.240682	0.308812	not significant	NA
Reln	ENSMUSG00000042453	5	21884454	22344702	-	3	13.497	-0.194573	0.616359	not significant	NA
Dnajb6	ENSMUSG00000029131	5	29735688	29786478	+	3	13.467	0.2625	0.219628	not significant	NA
Khk	ENSMUSG00000029162	5	30921556	30931246	+	3	12.7563	0.771762	0.000274128	significant	NA
D5Ertd579e	ENSMUSG00000029190	5	36584788	36696024	-	3	15.9326	0.235935	0.538574	not significant	NA
Rell1	ENSMUSG00000047881	5	63908896	63968905	-	3	18.4393	-0.351993	0.280272	not significant	NA
Rufy3	ENSMUSG00000029291	5	88583574	88642671	+	3	12.9752	-0.269826	0.507355	not significant	NA
Evi5	ENSMUSG00000011831	5	107744795	107875107	-	3	11.8396	-0.058806	0.87522	not significant	NA
Ube3b	ENSMUSG00000029577	5	114380628	114421168	+	3	12.1469	-0.168045	0.238908	not significant	NA
Slc24a6	ENSMUSG00000032754	5	120511168	120534024	+	3	14.2267	-0.388457	0.266465	not significant	NA
Setd8	ENSMUSG00000049327	5	124439930	124462308	+	3	14.1144	0.0178157	0.949539	not significant	NA
Zfp664	ENSMUSG00000079215	5	124862691	124902693	+	3	20.6079	-0.144468	0.538574	not significant	NA
Wbscr16	ENSMUSG00000061979	5	134148054	134176774	-	3	16.598	0.175626	0.343776	not significant	NA
Ywhag	ENSMUSG00000051391	5	135908409	135934616	-	3	15.9168	0.217703	0.367714	not significant	NA
Fam20c	ENSMUSG00000025854	5	138754514	138810077	+	3	21.3548	-0.0263959	0.938958	not significant	NA
Cox19	ENSMUSG00000045438	5	139336189	139345233	-	3	15.5489	-0.177374	0.435705	not significant	NA
Zfand2a	ENSMUSG00000053581	5	139471211	139484549	-	3	13.25	-0.43715	0.156418	not significant	NA
Foxk1	ENSMUSG00000056493	5	142401497	142462014	+	3	12.1246	-0.305106	0.334188	not significant	NA
Kdelr2	ENSMUSG00000079111	5	143403820	143421900	+	3	17.3912	0.0229468	0.933624	not significant	NA
Cyth3	ENSMUSG00000018001	5	143622447	143710250	+	3	28.6619	0.0301891	0.953104	not significant	NA
Prhoxnb	ENSMUSG00000075543	5	147314986	147322440	-	3	13.816	-0.795961	0.213524	not significant	NA
2210408F21Rik	ENSMUSG00000087380	6	31220351	31337404	+	3	14.687	0.109871	0.788286	not significant	NA
Wdr91	ENSMUSG00000058486	6	34880426	34910876	-	3	17.508	-0.429995	0.112459	not significant	NA
Epha1	ENSMUSG00000029859	6	42358487	42373268	-	3	11.387	0.0813824	0.803324	not significant	NA
Hibadh	ENSMUSG00000029776	6	52546228	52640389	-	3	20.9693	0.126173	0.627283	not significant	NA
Chn2	ENSMUSG00000004633	6	54039554	54301810	+	3	11.6396	0.171264	0.301796	not significant	NA
Fam176a	ENSMUSG00000035104	6	82041043	82093099	+	3	14.2429	-0.14992	0.596844	not significant	NA
Hk2	ENSMUSG00000000628	6	82725025	82774454	-	3	11.1277	0.00329677	0.996727	not significant	NA
Klf15	ENSMUSG00000030087	6	90462576	90475238	+	3	17.0427	-0.224181	0.365023	not significant	NA
Slc6a6	ENSMUSG00000030096	6	91684067	91759063	+	3	11.7417	-0.0327203	0.953638	not significant	NA
Lrig1	ENSMUSG00000030029	6	94604529	94700158	-	3	14.6472	-0.364955	0.28964	not significant	NA
Bhlhe40	ENSMUSG00000030103	6	108660629	108666925	+	3	17.0548	-0.0398916	0.950328	not significant	NA
Pex26	ENSMUSG00000067825	6	121183667	121198837	+	3	28.0496	-0.296509	0.353314	not significant	NA
Emg1	ENSMUSG00000004268	6	124704381	124712178	-	3	11.1707	0.252943	0.365019	not significant	NA
Cd4	ENSMUSG00000023274	6	124864692	124888221	-	3	18.7969	-0.351857	0.611482	not significant	NA
Lag3	ENSMUSG00000030124	6	124904361	124911705	-	3	16.0896	-0.805229	0.167401	not significant	NA
5730419I09Rik	ENSMUSG00000030279	6	143010920	143100107	-	3	20.1903	-0.349981	0.198196	not significant	NA
Itpr2	ENSMUSG00000030287	6	146108299	146502223	-	3	18.1506	0.197282	0.293812	not significant	NA
Zbtb45	ENSMUSG00000049600	7	13004936	13009822	-	3	13.4939	0.163745	0.789106	not significant	NA
Irf2bp1	ENSMUSG00000044030	7	19004065	19006761	+	3	12.3082	0.0152589	0.953814	not significant	NA
Foxa3	ENSMUSG00000040891	7	19013282	19023538	-	3	13.0643	-0.310819	0.403294	not significant	NA
Ceacam1	ENSMUSG00000074272	7	25461702	25477625	-	3	22.9608	-0.385178	0.321313	not significant	NA
Cyp2b13	ENSMUSG00000040583	7	26061495	26096196	+	3	-16.197	3.63942	1.55177e-17	significant	NA
Egln2	ENSMUSG00000058709	7	27158658	27166802	-	3	28.2298	-0.0724211	0.813201	not significant	NA
Zfp82	ENSMUSG00000058447	7	30056038	30072823	-	3	12.9896	-0.0358137	0.967907	not significant	NA
Zfp507	ENSMUSG00000044452	7	35772346	35802989	-	3	12.7202	-0.518123	0.0557608	not significant	NA
Tulp2	ENSMUSG00000023467	7	45486262	45523632	+	3	18.1546	-0.407783	NA	not significant	NA
Sergef	ENSMUSG00000030839	7	46443168	46639807	-	3	12.1356	0.356936	0.5116	not significant	NA
Spty2d1	ENSMUSG00000049516	7	46990396	47008411	-	3	15.5898	-0.194153	0.651155	not significant	NA
AC148977.1	ENSMUSG00000095061	7	63916857	63920539	+	3	14.8399	-0.726393	NA	not significant	NA
Pcsk6	ENSMUSG00000030513	7	65861734	66050340	+	3	11.7251	0.208356	0.637968	not significant	NA
Ap3s2	ENSMUSG00000063801	7	79875332	79920640	-	3	14.479	-0.0267097	0.907295	not significant	NA
Fah	ENSMUSG00000030630	7	84585159	84606722	-	3	16.2004	0.150174	0.555972	not significant	NA
Tsku	ENSMUSG00000049580	7	98350668	98361328	-	3	15.5194	0.677491	0.320602	not significant	NA
Uvrag	ENSMUSG00000035354	7	98886743	99141144	-	3	12.5665	-0.325717	0.174879	not significant	NA
Hpx	ENSMUSG00000030895	7	105591613	105600116	-	3	12.2918	0.0855802	0.923788	not significant	NA
Spon1	ENSMUSG00000038156	7	113765998	114043370	+	3	16.3703	0.608108	0.363391	not significant	NA
Acsm5	ENSMUSG00000030972	7	119526304	119543793	+	3	11.9488	0.104346	0.704851	not significant	NA
Mgmt	ENSMUSG00000054612	7	136894611	137128187	+	3	13.6375	-0.0593734	0.901723	not significant	NA
1190003J15Rik	ENSMUSG00000025481	7	140835018	140837966	+	3	15.9206	0.0334284	0.93616	not significant	NA
Nlrp6	ENSMUSG00000038745	7	140920902	140928540	+	3	17.5711	-0.784331	0.121733	not significant	NA
Grtp1	ENSMUSG00000038515	8	13176869	13200624	-	3	14.5072	0.116266	0.683791	not significant	NA
Mcph1	ENSMUSG00000039842	8	18595131	18803189	+	3	13.6568	-0.197428	0.58754	not significant	NA
Ikbkb	ENSMUSG00000031537	8	22659212	22706589	-	3	15.1599	-0.0223675	0.930441	not significant	NA
Myst3	ENSMUSG00000031540	8	22859535	22943259	+	3	19.7321	-0.102951	0.812319	not significant	NA
Ido2	ENSMUSG00000031549	8	24531892	24576333	-	3	14.0279	0.070508	0.814287	not significant	NA
Tacc1	ENSMUSG00000065954	8	25154552	25201449	-	3	-13.6023	-0.320445	0.222261	not significant	NA
Mfhas1	ENSMUSG00000070056	8	35587798	35679449	+	3	13.0764	-0.234266	0.371212	not significant	NA
Dlc1	ENSMUSG00000031523	8	36567751	36953143	-	3	13.5713	-0.271284	0.41589	not significant	NA
Sh3rf1	ENSMUSG00000031642	8	61224171	61396072	+	3	13.7461	-0.0180662	0.971816	not significant	NA
AC162446.1	ENSMUSG00000095026	8	70718543	70722635	+	3	14.0322	-0.483999	0.509308	not significant	NA
Ocel1	ENSMUSG00000002396	8	71371298	71379361	+	3	17.9855	0.0500092	0.836104	not significant	NA
Nr2f6	ENSMUSG00000002393	8	71374123	71381960	-	3	17.9855	0.0147909	0.959348	not significant	NA
Zfp827	ENSMUSG00000071064	8	79028437	79193766	+	3	13.3473	-0.259119	NA	not significant	NA
Kifc3	ENSMUSG00000031788	8	95099832	95142540	-	3	13.0036	-0.207396	0.391414	not significant	NA
Got2	ENSMUSG00000031672	8	95864134	95888547	-	3	12.1618	0.0140335	0.9524	not significant	NA
Esrp2	ENSMUSG00000084128	8	106130319	106136974	-	3	22.4484	-0.340181	0.103451	not significant	NA
Cdh1	ENSMUSG00000000303	8	106603351	106670246	+	3	16.7555	-0.788237	0.233303	not significant	NA
Znrf1	ENSMUSG00000033545	8	111536097	111626030	+	3	12.7526	-0.200045	0.462418	not significant	NA
Plcg2	ENSMUSG00000034330	8	117498291	117635140	+	3	22.6948	0.73686	0.227368	not significant	NA
Mlycd	ENSMUSG00000074064	8	119394878	119411102	+	3	14.0219	-0.0561448	0.792741	not significant	NA
Necab2	ENSMUSG00000031837	8	119446719	119472640	+	3	13.0992	0.00858983	NA	not significant	NA
Usp10	ENSMUSG00000031826	8	119910360	119957560	+	3	15.9867	-0.24181	0.338639	not significant	NA
Galnt2	ENSMUSG00000089704	8	124231391	124345724	+	3	11.7849	-0.0197312	0.963493	not significant	NA
Egln1	ENSMUSG00000031987	8	124908596	124949254	-	3	11.9771	0.182824	0.343816	not significant	NA
AC127300.3	ENSMUSG00000095039	8	126878841	126893739	-	3	17.3365	-1.0806	NA	not significant	NA
Dnm2	ENSMUSG00000033335	9	21424908	21507759	+	3	16.5804	-0.231604	0.0653268	not significant	NA
Ccdc151	ENSMUSG00000039632	9	21989871	22002634	-	3	18.0709	0.302267	0.404961	not significant	NA
4930581F22Rik	ENSMUSG00000070315	9	35116728	35130922	+	3	12.556	0.053168	0.888928	not significant	NA
Gramd1b	ENSMUSG00000040111	9	40293233	40531383	-	3	-19.3537	-0.312092	0.528601	not significant	NA
Pvrl1	ENSMUSG00000032012	9	43744576	43807454	+	3	11.5083	0.291857	0.0865422	not significant	NA
Arcn1	ENSMUSG00000032096	9	44741564	44767845	-	3	11.3191	-0.189658	0.304532	not significant	NA
Mll1	ENSMUSG00000002028	9	44803355	44881296	-	3	14.3223	-0.167708	0.687065	not significant	NA
Cadm1	ENSMUSG00000032076	9	47530173	47857637	+	3	17.2721	0.410725	0.000105373	significant	NA
Cul5	ENSMUSG00000032030	9	53614582	53670014	-	3	12.8696	-0.0257736	0.929939	not significant	NA
Ireb2	ENSMUSG00000032293	9	54863755	54912534	+	3	11.5489	-0.38063	0.176919	not significant	NA
Cyp1a2	ENSMUSG00000032310	9	57676937	57683655	-	3	15.8065	-0.164903	0.697083	not significant	NA
Arid3b	ENSMUSG00000004661	9	57790353	57836793	-	3	16.9901	-0.0434267	0.936009	not significant	NA
Tle3	ENSMUSG00000032280	9	61372366	61418497	+	3	17.0821	-0.159638	0.734845	not significant	NA
Iqch	ENSMUSG00000037801	9	63421455	63602493	-	3	16.2346	0.115427	NA	not significant	NA
Clpx	ENSMUSG00000015357	9	65294260	65330658	+	3	13.7713	-0.00286807	0.994958	not significant	NA
Kbtbd13	ENSMUSG00000054978	9	65388684	65391652	-	3	20.7121	0.232034	0.793713	not significant	NA
Cgnl1	ENSMUSG00000032232	9	71626509	71771602	-	3	12.8164	0.222429	0.435898	not significant	NA
Nedd4	ENSMUSG00000032216	9	72662557	72749842	+	3	16.9363	-0.152237	0.494897	not significant	NA
Eef1a1	ENSMUSG00000037742	9	78478449	78489151	-	3	15.7187	-0.0941849	0.645667	not significant	NA
Col12a1	ENSMUSG00000032332	9	79598991	79718831	-	3	21.1519	0.328026	0.5389	not significant	NA
Bckdhb	ENSMUSG00000032263	9	83925150	84124239	+	3	12.4248	0.403	0.00646461	significant	NA
Morf4l1	ENSMUSG00000062270	9	90091671	90114820	-	3	12.7534	-0.0306796	0.912221	not significant	NA
Paqr9	ENSMUSG00000064225	9	95559817	95562121	+	3	17.1964	-0.216042	0.75142	not significant	NA
Manf	ENSMUSG00000032575	9	106838312	106891979	-	3	14.2191	-0.545386	0.11278	not significant	NA
Mst1	ENSMUSG00000032591	9	108080436	108085027	+	3	13.0179	-0.0516185	0.876416	not significant	NA
Apeh	ENSMUSG00000032590	9	108085417	108094480	-	3	11.5061	0.054363	0.807977	not significant	NA
Usp4	ENSMUSG00000032612	9	108347831	108392529	+	3	26.6156	-0.0910184	0.501925	not significant	NA
Tgfbr2	ENSMUSG00000032440	9	116087698	116175363	-	3	15.4407	-0.140698	0.811535	not significant	NA
Xylb	ENSMUSG00000035769	9	119357381	119393797	+	3	12.6186	-0.133686	0.604943	not significant	NA
Sash1	ENSMUSG00000015305	10	8722219	8886070	-	3	16.3657	-0.342642	0.200758	not significant	NA
4930403O15Rik	ENSMUSG00000068638	10	20515327	20518164	-	3	17.8665	-0.0396914	NA	not significant	NA
Hbs1l	ENSMUSG00000019977	10	21295979	21368889	+	3	14.6004	-0.135979	0.509286	not significant	NA
Med23	ENSMUSG00000019984	10	24869986	24913681	+	3	14.7364	-0.180254	0.59379	not significant	NA
Slc16a10	ENSMUSG00000019838	10	40033535	40142254	-	3	14.429	-0.415406	0.09488	not significant	NA
Ddo	ENSMUSG00000063428	10	40630011	40649931	+	3	14.7136	-0.0240084	0.952177	not significant	NA
Rtn4ip1	ENSMUSG00000019864	10	43901807	43947862	+	3	29.9615	-0.0507477	0.866724	not significant	NA
Unc5b	ENSMUSG00000020099	10	60762610	60831581	-	3	20.7167	-0.389714	0.373333	not significant	NA
Sirt1	ENSMUSG00000020063	10	63319005	63381704	-	3	15.2466	-0.0297488	0.935947	not significant	NA
Slc19a1	ENSMUSG00000001436	10	77032241	77061002	+	3	11.2162	0.457467	0.136098	not significant	NA
BC005764	ENSMUSG00000035835	10	79860475	79874634	-	3	19.2657	-0.677462	0.079737	not significant	NA
Hsp90b1	ENSMUSG00000020048	10	86690209	86705509	-	3	25.7367	-0.250232	0.0884758	not significant	NA
Utp20	ENSMUSG00000004356	10	88746607	88826814	-	3	22.0751	-0.419232	0.117365	not significant	NA
Cdk17	ENSMUSG00000020015	10	93160876	93241342	+	3	13.3965	-0.0467036	0.903666	not significant	NA
Nr2c1	ENSMUSG00000005897	10	94148023	94197211	+	3	17.2288	-0.495117	0.117413	not significant	NA
Nudt4	ENSMUSG00000020029	10	95547007	95564167	-	3	12.5722	-0.0195593	0.928893	not significant	NA
Shmt2	ENSMUSG00000025403	10	127517123	127522444	-	3	26.8838	-0.174897	0.304532	not significant	NA
Zbtb39	ENSMUSG00000044617	10	127739538	127747335	+	3	15.9723	-0.226234	0.436368	not significant	NA
Rdh7	ENSMUSG00000040134	10	127884028	127888817	-	3	18.5798	0.263036	0.205068	not significant	NA
Ddc	ENSMUSG00000020182	11	11814101	11898144	-	3	14.0909	-0.42853	0.404752	not significant	NA
Aff4	ENSMUSG00000049470	11	53350833	53421830	+	3	18.0497	-0.328826	0.2436	not significant	NA
Gas7	ENSMUSG00000033066	11	67455437	67688990	+	3	10.7677	-0.282949	0.519091	not significant	NA
P2rx5	ENSMUSG00000005950	11	73160421	73172685	+	3	15.2348	-1.11257	NA	not significant	NA
Dph1	ENSMUSG00000078789	11	75177643	75191241	-	3	23.1712	-0.237823	0.329223	not significant	NA
1810012P15Rik	ENSMUSG00000072640	11	78826584	78846870	+	3	20.1697	-0.120383	0.732533	not significant	NA
Lgals9	ENSMUSG00000001123	11	78962974	78984946	-	3	13.4116	-0.315421	0.119131	not significant	NA
Synrg	ENSMUSG00000034940	11	83964428	84044578	+	3	11.6498	-0.195684	0.439477	not significant	NA
Bcas3	ENSMUSG00000059439	11	85353167	85826058	+	3	12.9065	-0.110015	0.665785	not significant	NA
Vmp1	ENSMUSG00000018171	11	86583865	86683836	-	3	17.379	-0.0604788	0.847453	not significant	NA
Ypel2	ENSMUSG00000018427	11	86936425	86993707	-	3	11.9221	-0.0643512	0.899425	not significant	NA
Gpr179	ENSMUSG00000070337	11	97332109	97352077	-	3	19.5622	-0.228719	NA	not significant	NA
Cdc6	ENSMUSG00000017499	11	98907801	98923940	+	3	21.5774	0.128712	0.883589	not significant	NA
Rara	ENSMUSG00000037992	11	98927818	98974942	+	3	12.3859	-0.135466	0.579849	not significant	NA
Atp6v0a1	ENSMUSG00000019302	11	101009452	101063719	+	3	15.9222	-0.179375	0.388704	not significant	NA
G6pc	ENSMUSG00000078650	11	101367561	101377903	+	3	14.3038	0.221336	0.746568	not significant	NA
Nmt1	ENSMUSG00000020936	11	103028190	103068912	+	3	12.0144	-0.109762	0.431277	not significant	NA
Ern1	ENSMUSG00000020715	11	106394650	106487852	-	3	15.6909	-0.507817	0.129921	not significant	NA
Rptor	ENSMUSG00000025583	11	119602905	119899576	+	3	12.4254	-0.0523484	0.87522	not significant	NA
Gcgr	ENSMUSG00000025127	11	120530699	120538986	+	3	27.5847	-0.158739	0.571643	not significant	NA
Mafg	ENSMUSG00000051510	11	120625117	120633600	-	3	13.8674	0.00517079	0.986705	not significant	NA
Fasn	ENSMUSG00000025153	11	120805940	120824178	-	3	23.6024	0.845417	0.0456292	significant	NA
Psma6	ENSMUSG00000021024	12	55384222	55418454	+	3	13.1374	0.24642	0.253237	not significant	NA
Esrrb	ENSMUSG00000021255	12	86361117	86521628	+	3	17.8442	-0.615051	0.251274	not significant	NA
Gstz1	ENSMUSG00000021033	12	87147707	87164721	+	3	13.0173	0.224841	0.174614	not significant	NA
Ston2	ENSMUSG00000020961	12	91638542	91788387	-	3	13.0385	-0.363191	0.457079	not significant	NA
Smek1	ENSMUSG00000041846	12	101039409	101083702	-	3	11.2585	-0.228226	0.263724	not significant	NA
Serpina1b	ENSMUSG00000071178	12	103728156	103830373	-	3	14.261	-0.359074	0.276101	not significant	NA
Glrx5	ENSMUSG00000021102	12	105032689	105040910	+	3	12.0628	0.457766	0.0266571	significant	NA
Papola	ENSMUSG00000021111	12	105784694	105838944	+	3	12.3088	-0.251611	0.095308	not significant	NA
Gpld1	ENSMUSG00000021340	13	24943152	24990753	+	3	10.5921	-0.0536856	0.735282	not significant	NA
Agtr1a	ENSMUSG00000049115	13	30336441	30382867	+	3	11.738	-0.0223468	0.947006	not significant	NA
Bphl	ENSMUSG00000038286	13	34037641	34074074	+	3	11.2942	0.0511556	0.854083	not significant	NA
Faf2	ENSMUSG00000025873	13	54621784	54664068	+	3	16.6125	-0.13636	0.522012	not significant	NA
Ell2	ENSMUSG00000001542	13	75707484	75772356	+	3	14.6814	-0.30381	0.133943	not significant	NA
Iqgap2	ENSMUSG00000021676	13	95627177	95891922	-	3	12.5284	0.0954928	0.775965	not significant	NA
Ndufaf2	ENSMUSG00000068184	13	108052590	108158625	-	3	12.5706	0.40923	0.165367	not significant	NA
1700112E06Rik	ENSMUSG00000063458	14	22019712	23056085	+	3	18.8696	0.736919	0.274036	not significant	NA
Dcaf11	ENSMUSG00000022214	14	55560006	55570065	+	3	12.2268	-0.159916	0.242076	not significant	NA
Cryl1	ENSMUSG00000021947	14	57275034	57398483	-	3	19.0008	0.0423645	0.928085	not significant	NA
Pinx1	ENSMUSG00000021958	14	63860312	63919859	+	3	13.2808	0.294733	0.611051	not significant	NA
Zfp395	ENSMUSG00000034522	14	65358676	65398930	+	3	15.5357	-0.0713006	0.883684	not significant	NA
Rcbtb2	ENSMUSG00000022106	14	73123037	73207843	+	3	11.2226	0.0690497	0.799236	not significant	NA
Lrch1	ENSMUSG00000068015	14	74754674	74947877	-	3	15.4085	0.0649954	0.879263	not significant	NA
Cpb2	ENSMUSG00000021999	14	75242287	75283551	+	3	11.525	-0.217505	0.27719	not significant	NA
Enox1	ENSMUSG00000022012	14	77156763	77721760	+	3	16.4508	0.00636893	NA	not significant	NA
1300010F03Rik	ENSMUSG00000058997	14	78849178	79202310	+	3	10.789	-0.263211	0.442437	not significant	NA
Gpr180	ENSMUSG00000022131	14	118137127	118164232	+	3	15.8685	-0.0833724	0.736313	not significant	NA
Egflam	ENSMUSG00000042961	15	7206120	7398395	-	3	12.5301	0.481291	0.513884	not significant	NA
Ndufb9	ENSMUSG00000022354	15	58933810	58939489	+	3	12.7749	0.428702	0.183828	not significant	NA
Trib1	ENSMUSG00000032501	15	59648350	59656550	+	3	15.2117	-0.108372	0.805449	not significant	NA
Xrcc6	ENSMUSG00000022471	15	81987835	82040085	+	3	14.2284	-0.247064	0.202536	not significant	NA
Cyp2d9	ENSMUSG00000068086	15	82452377	82456827	+	3	15.6839	-0.520094	0.45938	not significant	NA
Trabd	ENSMUSG00000015363	15	89075124	89087077	+	3	12.9203	-0.151409	0.550659	not significant	NA
Arid2	ENSMUSG00000033237	15	96287518	96404992	+	3	11.6352	0.10153	0.614269	not significant	NA
Slc38a2	ENSMUSG00000022462	15	96687394	96699698	-	3	11.6269	-0.188642	0.56126	not significant	NA
Rpap3	ENSMUSG00000022466	15	97675105	97705822	-	3	19.0866	-0.490681	0.112456	not significant	NA
Tmbim6	ENSMUSG00000023010	15	99392882	99410049	+	3	12.7578	0.14856	0.36737	not significant	NA
Smagp	ENSMUSG00000053559	15	100621342	100636865	-	3	19.499	-0.389586	0.135019	not significant	NA
Acvrl1	ENSMUSG00000000530	15	101128522	101145336	+	3	16.9502	0.734792	0.115394	not significant	NA
Adcy9	ENSMUSG00000005580	16	4287529	4420498	-	3	10.7721	-0.338323	0.54882	not significant	NA
Mgrn1	ENSMUSG00000022517	16	4886100	4938296	+	3	12.6309	-0.134516	0.402315	not significant	NA
Carhsp1	ENSMUSG00000008393	16	8658587	8672153	-	3	12.1953	-0.308295	0.0798401	not significant	NA
Litaf	ENSMUSG00000022500	16	10959275	11066157	-	3	19.5484	-0.228822	0.514842	not significant	NA
Arvcf	ENSMUSG00000000325	16	18348182	18407076	+	3	17.9843	-0.337314	0.188876	not significant	NA
Txnrd2	ENSMUSG00000075704	16	18426417	18479073	+	3	14.3908	0.418842	0.0603887	not significant	NA
Ahsg	ENSMUSG00000022868	16	22892042	22899438	+	3	10.8705	-0.199212	0.623476	not significant	NA
Kng1	ENSMUSG00000022875	16	23057865	23082068	+	3	13.7427	-0.217714	0.411413	not significant	NA
Masp1	ENSMUSG00000022887	16	23451785	23520590	-	3	13.7091	-0.700871	0.155192	not significant	NA
Bcl6	ENSMUSG00000022508	16	23965052	23988852	-	3	13.8531	-0.743827	0.208815	not significant	NA
Itgb5	ENSMUSG00000022817	16	33829665	33949153	+	3	11.7088	-0.00756496	0.976123	not significant	NA
Nr1i2	ENSMUSG00000022809	16	38248323	38294824	-	3	17.5239	0.488843	0.0490986	significant	NA
Ifnar1	ENSMUSG00000022967	16	91485238	91507441	+	3	13.4465	-0.254735	0.31058	not significant	NA
Slc22a1	ENSMUSG00000023829	17	12648874	12675838	-	3	11.5096	-0.163452	0.710523	not significant	NA
Tcp1	ENSMUSG00000068039	17	12915701	12925067	+	3	15.1538	0.151601	0.506462	not significant	NA
Fam120b	ENSMUSG00000014763	17	15396246	15433580	+	3	19.8058	-0.00372552	0.987435	not significant	NA
BC028777	ENSMUSG00000085185	17	24208861	24221730	+	3	15.9063	-0.111945	0.880197	not significant	NA
1600002H07Rik	ENSMUSG00000024118	17	24215054	24220851	-	3	15.9063	-0.0703868	0.896472	not significant	NA
Rhbdl1	ENSMUSG00000025735	17	25834469	25837157	-	3	32.5745	-0.2441	0.613608	not significant	NA
0610011F06Rik	ENSMUSG00000025731	17	25875464	25886007	+	3	13.1777	0.253598	0.5989	not significant	NA
Rab40c	ENSMUSG00000025730	17	25882114	25919727	-	3	13.1777	-0.0476831	0.870889	not significant	NA
Stk19	ENSMUSG00000061207	17	34823993	34836945	-	3	15.316	-0.182588	0.77537	not significant	NA
Hspa1l	ENSMUSG00000007033	17	34972703	34979284	+	3	42.7034	0.101105	0.894905	not significant	NA
Mrps18a	ENSMUSG00000023967	17	46110986	46128910	+	3	23.1205	0.0105067	0.977422	not significant	NA
Mrps10	ENSMUSG00000034729	17	47368887	47381417	+	3	11.7368	0.498997	0.0181815	significant	NA
Tfeb	ENSMUSG00000023990	17	47737030	47792419	+	3	11.9735	0.273743	0.239262	not significant	NA
Map4k3	ENSMUSG00000024242	17	80580512	80728093	-	3	16.0334	0.00346242	0.990002	not significant	NA
Haao	ENSMUSG00000000673	17	83831356	83846790	-	3	20.8294	0.219026	0.407913	not significant	NA
1700106N22Rik	ENSMUSG00000071037	17	85090726	85458139	+	3	15.1587	0.0242238	0.976123	not significant	NA
Ttc7	ENSMUSG00000036918	17	87282886	87381769	+	3	13.3089	-0.0622616	0.869572	not significant	NA
Fzd8	ENSMUSG00000036904	18	9212856	9216201	+	3	20.9204	-0.474123	0.276624	not significant	NA
Cabyr	ENSMUSG00000024430	18	12741324	12755146	+	3	17.8537	-0.162911	0.804496	not significant	NA
Cdh2	ENSMUSG00000024304	18	16588877	16809246	-	3	13.0696	-0.589964	0.114975	not significant	NA
Lims2	ENSMUSG00000024395	18	31931507	31958619	+	3	14.2924	-0.400225	0.051938	not significant	NA
Camk4	ENSMUSG00000038128	18	32939041	33195767	+	3	19.2356	0.754462	0.146403	not significant	NA
Dnajc18	ENSMUSG00000024350	18	35671103	35703144	-	3	10.9631	0.0448941	0.903962	not significant	NA
Cdo1	ENSMUSG00000033022	18	46713205	46728342	-	3	12.4789	0.497326	0.00816585	significant	NA
Aldh7a1	ENSMUSG00000053644	18	56509687	56572951	-	3	11.7921	-0.210548	0.317235	not significant	NA
Ppargc1b	ENSMUSG00000033871	18	61298136	61400431	-	3	14.6764	-0.24632	0.617433	not significant	NA
Wdr7	ENSMUSG00000040560	18	63708695	63989760	+	3	13.7592	-0.155117	0.65933	not significant	NA
Acaa2	ENSMUSG00000036880	18	74779197	74806207	+	3	11.5633	0.142085	0.606319	not significant	NA
Zfp236	ENSMUSG00000041258	18	82593597	82692734	-	3	12.251	-0.295441	0.292097	not significant	NA
Tshz1	ENSMUSG00000046982	18	84011627	84086404	-	3	18.3696	-0.166482	0.585362	not significant	NA
Coro1b	ENSMUSG00000024835	19	4148619	4154035	+	3	11.3039	0.131328	0.451029	not significant	NA
Spnb3	ENSMUSG00000067889	19	4711208	4752353	+	3	24.5118	-0.325153	0.112102	not significant	NA
RP23-283O7.2	ENSMUSG00000095913	19	4801512	4805784	+	3	13.6922	-0.322043	0.487936	not significant	NA
Macrod1	ENSMUSG00000036278	19	7056768	7198061	+	3	13.6445	0.548036	0.0306486	significant	NA
Fads2	ENSMUSG00000024665	19	10064164	10101503	-	3	14.8012	-0.35721	0.295659	not significant	NA
Fam108b	ENSMUSG00000047368	19	21653309	21685637	+	3	15.0816	-0.0305956	0.922205	not significant	NA
Glis3	ENSMUSG00000052942	19	28258851	28680077	-	3	14.2556	-0.815021	0.161915	not significant	NA
Mbl2	ENSMUSG00000024863	19	30232928	30239685	+	3	12.8505	0.158673	0.658342	not significant	NA
Hhex	ENSMUSG00000024986	19	37432887	37440728	+	3	16.6414	-0.274794	0.428759	not significant	NA
Dntt	ENSMUSG00000025014	19	41029275	41059523	+	3	12.4541	-0.511017	0.481732	not significant	NA
Cpn1	ENSMUSG00000025196	19	43956307	43986556	-	3	12.4969	-0.198508	0.2194	not significant	NA
Cyp2c44	ENSMUSG00000025197	19	44005022	44029247	-	3	14.7755	-0.857454	0.128504	not significant	NA
Nt5c2	ENSMUSG00000025041	19	46886831	47015153	-	3	11.4843	0.289346	0.0368479	significant	NA
Fam160b1	ENSMUSG00000033478	19	57361009	57389594	+	3	12.1875	-0.13179	0.632487	not significant	NA
Ebp	ENSMUSG00000031168	X	8185329	8193512	-	3	22.5059	-0.117457	0.758022	not significant	NA
Akap17b	ENSMUSG00000059708	X	36608314	36645395	-	3	22.6706	-0.170465	0.694025	not significant	NA
Ripply1	ENSMUSG00000072945	X	139779549	139782353	-	3	16.6425	0.0600729	0.938445	not significant	NA
Ncoa2	ENSMUSG00000005886	1	13139105	13374083	-	2	20.6719	-0.262615	0.355192	not significant	NA
Tram2	ENSMUSG00000041779	1	20996296	21079229	-	2	13.0448	-0.357111	0.279688	not significant	NA
Gsta3	ENSMUSG00000025934	1	21240589	21265361	+	2	12.5028	0.675532	1.5473e-05	significant	NA
Rev1	ENSMUSG00000026082	1	38052787	38129662	-	2	12.8814	0.0501022	0.878249	not significant	NA
Tbc1d8	ENSMUSG00000003134	1	39371499	39478747	-	2	15.049	0.363178	0.317013	not significant	NA
Ccnyl1	ENSMUSG00000070871	1	64690455	64725644	+	2	13.5426	-0.100718	0.858993	not significant	NA
Idh1	ENSMUSG00000025950	1	65158616	65186479	-	2	11.786	-0.0213137	0.938445	not significant	NA
Cxcr1	ENSMUSG00000048480	1	74191785	74194631	-	2	14.1582	0.132148	NA	not significant	NA
Pnkd	ENSMUSG00000026179	1	74284930	74353694	+	2	10.9282	0.0186796	0.962087	not significant	NA
Dner	ENSMUSG00000036766	1	84369841	84696221	-	2	11.4979	-0.0856955	NA	not significant	NA
Sh3bp4	ENSMUSG00000036206	1	89070415	89155068	+	2	11.5655	-0.450876	0.403777	not significant	NA
Hes6	ENSMUSG00000067071	1	91411483	91414038	-	2	20.3749	-0.49495	0.0990911	not significant	NA
Ankmy1	ENSMUSG00000034212	1	92870129	92902906	-	2	10.4055	0.0730097	NA	not significant	NA
Phlpp1	ENSMUSG00000044340	1	106171752	106394250	+	2	11.7362	-0.183014	0.687065	not significant	NA
Pigr	ENSMUSG00000026417	1	130826684	130852249	+	2	13.3839	-0.152813	0.684254	not significant	NA
Mapkapk2	ENSMUSG00000016528	1	131053704	131097543	-	2	13.3321	-0.0597509	0.816983	not significant	NA
Eif2d	ENSMUSG00000026427	1	131153181	131187658	+	2	12.5624	-0.196193	0.198008	not significant	NA
Pm20d1	ENSMUSG00000042251	1	131797381	131821473	+	2	10.9727	-0.0826686	0.790477	not significant	NA
Slc45a3	ENSMUSG00000026435	1	131962967	131982963	+	2	11.8953	0.378501	0.324558	not significant	NA
Sox13	ENSMUSG00000070643	1	133382303	133424377	-	2	29.5096	-0.0393624	0.920309	not significant	NA
Rnpep	ENSMUSG00000041926	1	135262712	135284084	-	2	13.2744	-0.102201	0.712376	not significant	NA
Lad1	ENSMUSG00000041782	1	135818598	135833341	+	2	18.5718	-1.11828	0.0560817	not significant	NA
Kif14	ENSMUSG00000041498	1	136467958	136531511	+	2	25.5146	0.177749	NA	not significant	NA
Lamc2	ENSMUSG00000026479	1	153122756	153186447	-	2	14.512	0.111688	0.905232	not significant	NA
Dhx9	ENSMUSG00000042699	1	153455758	153487660	-	2	20.0561	-0.211828	0.515822	not significant	NA
Glul	ENSMUSG00000026473	1	153899944	153909723	+	2	10.5003	-0.120983	0.786391	not significant	NA
Zbtb37	ENSMUSG00000043467	1	161008794	161034849	-	2	11.6987	0.237767	0.59792	not significant	NA
Kifap3	ENSMUSG00000026585	1	163779583	163917109	+	2	12.0993	0.672144	0.000456421	significant	NA
Xcl1	ENSMUSG00000026573	1	164931644	164935527	-	2	12.4941	-0.135966	NA	not significant	NA
Mpzl1	ENSMUSG00000026566	1	165592181	165634541	-	2	12.066	-0.0664198	0.917186	not significant	NA
Aldh9a1	ENSMUSG00000026687	1	167349991	167368530	+	2	12.4412	-0.105996	0.748167	not significant	NA
Pcp4l1	ENSMUSG00000038370	1	171173262	171196268	-	2	-11.47	3.02055	2.19878e-21	significant	NA
Nr1i3	ENSMUSG00000005677	1	171213970	171220701	+	2	15.0828	0.360975	0.436368	not significant	NA
Cnst	ENSMUSG00000038949	1	179546370	179627478	+	2	10.7162	0.718158	0.0209621	significant	NA
Capn2	ENSMUSG00000026509	1	182467256	182517495	-	2	12.3103	-0.248711	0.0630752	not significant	NA
Mosc1	ENSMUSG00000026621	1	184786776	184811313	-	2	13.8503	0.178672	0.10638	not significant	NA
Esrrg	ENSMUSG00000026610	1	187608791	188214885	+	2	24.3857	1.333	4.17781e-05	significant	NA
Ush2a	ENSMUSG00000026609	1	188262023	188965041	+	2	13.536	-0.33877	NA	not significant	NA
Rps6kc1	ENSMUSG00000089872	1	190700202	190911770	-	2	12.7051	-0.0620031	0.891451	not significant	NA
Ppp2r5a	ENSMUSG00000026626	1	191351981	191397041	-	2	13.2407	0.228376	0.113841	not significant	NA
Rd3	ENSMUSG00000049353	1	191977373	191988282	+	2	-14.9471	-0.987961	0.0907457	not significant	NA
A730013G03Rik	ENSMUSG00000047384	1	192833169	192834719	-	2	13.2277	-0.556845	NA	not significant	NA
Frmd4a	ENSMUSG00000026657	2	4017717	4614043	+	2	11.1429	0.185879	0.719884	not significant	NA
4930551O13Rik	ENSMUSG00000086430	2	5037280	5041133	+	2	15.12	-0.438121	0.338537	not significant	NA
Il15ra	ENSMUSG00000023206	2	11705287	11733986	+	2	11.0593	-0.174728	0.618108	not significant	NA
Fam188a	ENSMUSG00000026767	2	12347263	12419469	-	2	12.0076	-0.39632	0.0590204	not significant	NA
Thnsl1	ENSMUSG00000048550	2	21205724	21215009	+	2	15.8011	-0.357762	0.290335	not significant	NA
Notch1	ENSMUSG00000026923	2	26457903	26516663	-	2	12.8284	-0.330113	0.368614	not significant	NA
5930434B04Rik	ENSMUSG00000015488	2	27009926	27021089	+	2	11.6073	-0.043128	0.881479	not significant	NA
Col5a1	ENSMUSG00000026837	2	27886425	28039514	+	2	12.1777	-0.0675094	0.900828	not significant	NA
Fam73b	ENSMUSG00000026858	2	30364233	30385521	+	2	12.5091	0.288432	0.292097	not significant	NA
Cstad	ENSMUSG00000047363	2	30595040	30608943	+	2	-15.3862	-0.0629096	NA	not significant	NA
Tor1a	ENSMUSG00000026849	2	30960627	30967933	-	2	13.1572	0.469207	0.0623262	not significant	NA
Fnbp1	ENSMUSG00000075415	2	31026206	31142008	-	2	14.0165	-0.0328417	0.942379	not significant	NA
Abl1	ENSMUSG00000026842	2	31688376	31804227	+	2	14.3024	-0.00987459	0.975494	not significant	NA
Aif1l	ENSMUSG00000001864	2	31950260	31973442	+	2	17.4288	0.216614	NA	not significant	NA
Naif1	ENSMUSG00000039164	2	32450457	32456953	+	2	12.8621	-0.173453	0.719147	not significant	NA
Fam102a	ENSMUSG00000039157	2	32535332	32569756	+	2	16.8063	0.124262	0.671481	not significant	NA
Ak1	ENSMUSG00000026817	2	32621758	32646805	+	2	14.5432	-0.790539	0.21595	not significant	NA
Cdk9	ENSMUSG00000009555	2	32705784	32713076	-	2	13.0037	0.0375626	0.855025	not significant	NA
Rpl12	ENSMUSG00000038900	2	32961559	32964496	+	2	15.7968	0.0149609	0.974076	not significant	NA
Angptl2	ENSMUSG00000004105	2	33216069	33247717	+	2	15.737	-0.508633	0.241512	not significant	NA
Pbx3	ENSMUSG00000038718	2	34171457	34373140	-	2	15.7205	0.0113731	0.985359	not significant	NA
Rabepk	ENSMUSG00000070953	2	34777556	34799912	-	2	19.5999	0.00632818	0.982495	not significant	NA
Psmb7	ENSMUSG00000026750	2	38588036	38644087	-	2	15.3005	0.00434885	0.986517	not significant	NA
Cacnb4	ENSMUSG00000017412	2	52428320	52676831	-	2	11.7041	-0.126832	0.800807	not significant	NA
Gpd2	ENSMUSG00000026827	2	57237635	57370719	+	2	15.3505	-0.0426302	0.917186	not significant	NA
Pkp4	ENSMUSG00000026991	2	59160850	59355208	+	2	13.5035	0.144707	0.596844	not significant	NA
Rbms1	ENSMUSG00000026970	2	60750193	60963192	-	2	11.0388	0.0134847	0.963698	not significant	NA
Kcnh7	ENSMUSG00000059742	2	62693414	63184287	-	2	14.647	0.141548	0.782849	not significant	NA
6430710C18Rik	ENSMUSG00000085427	2	72745846	72813717	-	2	16.7295	-0.466524	NA	not significant	NA
Wipf1	ENSMUSG00000075284	2	73429610	73529734	-	2	13.0526	0.617295	0.203614	not significant	NA
Chn1	ENSMUSG00000056486	2	73610660	73775346	-	2	12.0328	-0.507965	NA	not significant	NA
Ldlrad3	ENSMUSG00000048058	2	101950203	102186385	-	2	11.8737	0.411537	0.256016	not significant	NA
Pdhx	ENSMUSG00000010914	2	103021075	103073513	-	2	14.7181	0.0565904	0.84049	not significant	NA
Abtb2	ENSMUSG00000032724	2	103566310	103718423	+	2	10.4155	-0.346619	0.417172	not significant	NA
Caprin1	ENSMUSG00000027184	2	103762941	103797649	-	2	12.8212	-0.338297	0.10483	not significant	NA
Lmo2	ENSMUSG00000032698	2	103957986	103981878	+	2	12.7935	0.456676	0.174843	not significant	NA
4931422A03Rik	ENSMUSG00000046085	2	103966943	104028361	-	2	12.7935	-0.363386	0.605572	not significant	NA
Fbxo3	ENSMUSG00000027180	2	104027721	104063240	+	2	11.6032	0.0888228	0.682397	not significant	NA
Dnajc24	ENSMUSG00000027166	2	105966709	106003549	-	2	13.5606	0.0762844	0.851008	not significant	NA
Ltk	ENSMUSG00000027297	2	119751320	119760431	-	2	12.0469	-0.0536429	NA	not significant	NA
Patl2	ENSMUSG00000027233	2	122120108	122186189	-	2	14.1045	-0.0631595	NA	not significant	NA
B2m	ENSMUSG00000060802	2	122147686	122153083	+	2	14.1045	0.392066	0.13736	not significant	NA
Hdc	ENSMUSG00000027360	2	126593667	126619299	-	2	12.7039	-0.0318087	0.962668	not significant	NA
Idh3b	ENSMUSG00000027406	2	130279309	130284547	-	2	12.6075	0.0055664	0.984056	not significant	NA
Spef1	ENSMUSG00000027329	2	131170261	131187282	-	2	15.6714	0.293079	0.604943	not significant	NA
Cenpb	ENSMUSG00000068267	2	131177291	131180012	-	2	15.6714	0.199859	0.289734	not significant	NA
1110034G24Rik	ENSMUSG00000044991	2	132686931	132751055	+	2	11.7594	-0.0133692	0.974749	not significant	NA
Macrod2	ENSMUSG00000068205	2	140395309	142392966	+	2	23.7641	0.634255	0.11758	not significant	NA
Uqcc	ENSMUSG00000005882	2	155846894	155930310	-	2	11.8724	0.110134	0.603106	not significant	NA
Rbl1	ENSMUSG00000027641	2	157145893	157204534	-	2	10.2105	0.48057	0.47481	not significant	NA
Rprd1b	ENSMUSG00000027651	2	158028497	158132297	+	2	13.2403	-0.295032	0.329818	not significant	NA
Stau1	ENSMUSG00000039536	2	166947549	166996299	-	2	13.3509	-0.00224675	0.989621	not significant	NA
Ddx27	ENSMUSG00000017999	2	167015193	167034947	+	2	13.3152	-0.317991	0.0617237	not significant	NA
Znfx1	ENSMUSG00000039501	2	167035793	167063015	-	2	13.9827	0.164306	0.691144	not significant	NA
1300015D01Rik	ENSMUSG00000087382	2	173110818	173133204	+	2	16.7452	0.311987	0.557252	not significant	NA
Pxmp3	ENSMUSG00000040374	3	5560188	5576239	-	2	11.8414	0.0556187	0.755359	not significant	NA
Tpd52	ENSMUSG00000027506	3	8928626	9004723	-	2	15.6001	0.353329	0.336286	not significant	NA
Fabp4	ENSMUSG00000062515	3	10204347	10208576	-	2	14.8119	0.515509	0.241466	not significant	NA
Slc10a5	ENSMUSG00000058921	3	10331734	10335656	-	2	13.6111	-0.585256	0.281412	not significant	NA
Tbl1xr1	ENSMUSG00000027630	3	22076652	22216594	+	2	17.7467	-0.129318	0.639717	not significant	NA
Fndc3b	ENSMUSG00000039286	3	27416162	27710439	-	2	11.7988	-0.33766	0.458958	not significant	NA
Slc2a2	ENSMUSG00000027690	3	28697903	28728356	+	2	13.4575	0.194733	0.524708	not significant	NA
1700112D23Rik	ENSMUSG00000091329	3	28702667	28781108	-	2	13.4575	-0.164526	NA	not significant	NA
Mccc1	ENSMUSG00000027709	3	35959312	36000678	-	2	14.0964	0.137255	0.488032	not significant	NA
Acad9	ENSMUSG00000027710	3	36065979	36094944	+	2	17.2358	-0.190545	NA	not significant	NA
Serp1	ENSMUSG00000027808	3	58521969	58525873	-	2	15.6541	-0.263246	0.205662	not significant	NA
Arhgef26	ENSMUSG00000036885	3	62338344	62462221	+	2	19.6667	-0.413967	0.341851	not significant	NA
Rsrc1	ENSMUSG00000034544	3	66981390	67358396	+	2	14.6508	0.0774743	0.795643	not significant	NA
Lxn	ENSMUSG00000047557	3	67457998	67463926	-	2	-10.5078	0.0228395	0.977515	not significant	NA
Tdo2	ENSMUSG00000028011	3	81957090	81975750	-	2	13.8141	-0.116144	0.750355	not significant	NA
D930015E06Rik	ENSMUSG00000033767	3	83898287	84040161	-	2	10.4127	-0.165921	0.654505	not significant	NA
Trim2	ENSMUSG00000027993	3	84160439	84305446	-	2	-19.0345	0.444327	0.202188	not significant	NA
Fhdc1	ENSMUSG00000041842	3	84444035	84480429	-	2	-11.3114	0.0653054	NA	not significant	NA
Lrba	ENSMUSG00000028080	3	86224690	86782693	+	2	-14.8158	-0.0017488	0.99604	not significant	NA
Mab21l2	ENSMUSG00000057777	3	86545581	86548283	-	2	-14.8158	-0.0906782	0.924358	not significant	NA
Dclk2	ENSMUSG00000028078	3	86786150	86920884	-	2	14.8934	-0.523736	0.42955	not significant	NA
Isg20l2	ENSMUSG00000048039	3	87930314	87940686	+	2	12.8446	-0.179117	0.560922	not significant	NA
Slc25a44	ENSMUSG00000050144	3	88410498	88425139	-	2	23.4659	0.226253	0.490492	not significant	NA
Lmna	ENSMUSG00000028063	3	88481148	88509956	-	2	15.9584	0.042902	0.876544	not significant	NA
Efna1	ENSMUSG00000027954	3	89271733	89281142	-	2	11.6833	-0.031126	0.962336	not significant	NA
2500003M10Rik	ENSMUSG00000001017	3	90498956	90509498	-	2	13.0374	-0.0600728	0.725598	not significant	NA
Lass2	ENSMUSG00000015714	3	95314792	95323588	+	2	18.2364	-0.0580661	0.784851	not significant	NA
Mrps21	ENSMUSG00000054312	3	95862634	95871519	-	2	20.5147	0.305648	0.414556	not significant	NA
Pdzk1	ENSMUSG00000038298	3	96829284	96870926	+	2	15.2459	0.0111282	0.96198	not significant	NA
4930442L01Rik	ENSMUSG00000087223	3	96831338	96832096	-	2	15.2459	0.00541178	NA	not significant	NA
Notch2	ENSMUSG00000027878	3	98013538	98150367	+	2	12.2136	0.0617875	0.868774	not significant	NA
Fam40a	ENSMUSG00000014601	3	107612532	107631710	-	2	11.1895	-0.125478	0.562537	not significant	NA
Gstm6	ENSMUSG00000068762	3	107938847	107943749	-	2	11.3813	-0.160091	0.612401	not significant	NA
Gstm3	ENSMUSG00000004038	3	107942333	107969283	-	2	15.5991	0.749184	0.0484016	significant	NA
Stxbp3a	ENSMUSG00000027882	3	108793176	108840526	-	2	12.7745	-0.0641517	0.859408	not significant	NA
Amy1	ENSMUSG00000074264	3	113555710	113606699	-	2	14.7706	0.249934	0.285722	not significant	NA
Dpyd	ENSMUSG00000033308	3	118562129	119432918	+	2	11.6127	-0.0277575	0.954044	not significant	NA
Gclm	ENSMUSG00000028124	3	122245557	122269984	+	2	14.461	-0.0294774	0.941119	not significant	NA
Sec24d	ENSMUSG00000039234	3	123267496	123365635	+	2	14.4527	-0.44353	0.126059	not significant	NA
Tifa	ENSMUSG00000046688	3	127789872	127832135	+	2	14.4754	-0.14607	0.855025	not significant	NA
Enpep	ENSMUSG00000028024	3	129269175	129332720	-	2	11.4945	-0.0172587	0.966274	not significant	NA
Cenpe	ENSMUSG00000045328	3	135212563	135273540	+	2	21.2443	0.461197	0.534405	not significant	NA
Bdh2	ENSMUSG00000028167	3	135281221	135304426	+	2	12.6862	-0.274178	0.356621	not significant	NA
Hs2st1	ENSMUSG00000040151	3	144431103	144570181	-	2	12.582	0.116475	0.709401	not significant	NA
2015-09-01	ENSMUSG00000037072	3	144570304	144597680	+	2	13.6089	0.103816	0.475683	not significant	NA
Dnase2b	ENSMUSG00000028185	3	146580985	146596612	-	2	11.7809	0.108362	0.679158	not significant	NA
Nexn	ENSMUSG00000039103	3	152236986	152266320	-	2	19.4561	-0.225179	0.783367	not significant	NA
Usp33	ENSMUSG00000025437	3	152346478	152393612	+	2	16.5567	0.00117627	0.99604	not significant	NA
Pigk	ENSMUSG00000039047	3	152714100	152980408	+	2	16.5976	0.138287	0.386177	not significant	NA
St6galnac3	ENSMUSG00000052544	3	153205405	153725062	-	2	14.2862	0.0585012	NA	not significant	NA
Rabggtb	ENSMUSG00000038975	3	153907289	153912966	-	2	14.6432	-0.0857211	0.716399	not significant	NA
Cyp7a1	ENSMUSG00000028240	4	6265612	6275633	-	2	12.0694	0.515806	0.326687	not significant	NA
Enho	ENSMUSG00000028445	4	41638144	41640324	-	2	18.5603	-1.01722	0.0886658	not significant	NA
Cntfr	ENSMUSG00000028444	4	41657498	41697089	-	2	10.4839	-0.129611	0.826419	not significant	NA
2810432D09Rik	ENSMUSG00000036114	4	41712033	41713534	-	2	19.9086	0.12107	0.759459	not significant	NA
Coro2a	ENSMUSG00000028337	4	46536937	46602202	-	2	12.8988	0.286345	0.676314	not significant	NA
Aldob	ENSMUSG00000028307	4	49535995	49549546	-	2	19.4154	0.75671	4.62028e-05	significant	NA
Slc44a1	ENSMUSG00000028412	4	53440413	53622478	+	2	12.4396	0.0902168	0.756131	not significant	NA
Palm2	ENSMUSG00000090053	4	57434247	57712016	+	2	17.1921	-0.0711026	NA	not significant	NA
Txn1	ENSMUSG00000028367	4	57943373	57956411	-	2	16.4246	0.329715	NA	not significant	NA
Col27a1	ENSMUSG00000045672	4	63214004	63334991	+	2	13.2603	0.790131	0.0914889	not significant	NA
Bnc2	ENSMUSG00000028487	4	84275095	84675275	-	2	15.3333	-0.167903	NA	not significant	NA
Kank4	ENSMUSG00000035407	4	98754898	98817537	-	2	18.2999	-0.0711026	NA	not significant	NA
Pgm2	ENSMUSG00000025791	4	99929414	99987294	+	2	14.9655	0.223133	0.266894	not significant	NA
Jak1	ENSMUSG00000028530	4	101152367	101265282	-	2	10.759	-0.218954	0.2179	not significant	NA
Dab1	ENSMUSG00000028519	4	103619359	104744844	+	2	15.6797	-1.04074	0.0694404	not significant	NA
Dio1	ENSMUSG00000034785	4	107291465	107307169	-	2	18.7982	0.104691	0.901723	not significant	NA
Zyg11a	ENSMUSG00000034645	4	108181934	108217922	-	2	11.9131	-0.606019	0.272909	not significant	NA
Ttc39a	ENSMUSG00000028555	4	109406623	109444745	+	2	15.0331	-0.302071	0.719345	not significant	NA
Faf1	ENSMUSG00000010517	4	109676588	109963960	+	2	14.9365	-0.040222	0.877067	not significant	NA
Faah	ENSMUSG00000034171	4	115967145	116017926	-	2	12.6303	0.188142	0.3042	not significant	NA
Rps8	ENSMUSG00000047675	4	117153827	117156243	-	2	15.7904	0.136728	0.771924	not significant	NA
Trit1	ENSMUSG00000028653	4	123016597	123054949	+	2	17.1505	-0.0526131	0.86908	not significant	NA
Mtf1	ENSMUSG00000028890	4	124802104	124849800	+	2	17.807	0.0810566	0.779932	not significant	NA
Lsm10	ENSMUSG00000050188	4	126096623	126098584	+	2	17.9414	0.154074	0.613029	not significant	NA
Fndc5	ENSMUSG00000001334	4	129136999	129144593	+	2	12.2068	-0.336289	0.676303	not significant	NA
Zbtb8a	ENSMUSG00000028807	4	129353628	129378116	-	2	13.8961	-0.311402	0.557158	not significant	NA
Nkain1	ENSMUSG00000078532	4	130530131	130574036	-	2	10.7945	-0.401875	NA	not significant	NA
Pum1	ENSMUSG00000028580	4	130663321	130781564	+	2	11.3861	-0.150957	0.533056	not significant	NA
Ptpru	ENSMUSG00000028909	4	131768457	131838288	-	2	15.158	-0.238786	0.754494	not significant	NA
Srsf4	ENSMUSG00000028911	4	131873617	131901706	+	2	13.8385	0.108752	0.610605	not significant	NA
Ahdc1	ENSMUSG00000037692	4	133011260	133078110	+	2	10.9898	-0.219701	0.51865	not significant	NA
Ldlrap1	ENSMUSG00000037295	4	134744735	134768024	-	2	10.6631	-0.148463	0.428177	not significant	NA
Tmem50a	ENSMUSG00000028822	4	134897849	134915024	-	2	17.2349	0.141	0.501925	not significant	NA
Rcan3	ENSMUSG00000059713	4	135412308	135433853	-	2	10.7809	-0.199834	0.645251	not significant	NA
Asap3	ENSMUSG00000036995	4	136206365	136245216	+	2	12.2569	0.155132	0.734845	not significant	NA
Zfp46	ENSMUSG00000051351	4	136284683	136293942	+	2	15.9721	-0.237869	0.535351	not significant	NA
Ece1	ENSMUSG00000057530	4	137862237	137965229	+	2	12.78	0.0527659	0.87223	not significant	NA
Cda	ENSMUSG00000028755	4	138338424	138367992	-	2	16.0041	0.148758	0.728784	not significant	NA
Igsf21	ENSMUSG00000040972	4	140026846	140246784	-	2	10.9797	0.242979	NA	not significant	NA
Arhgef10l	ENSMUSG00000040964	4	140514485	140666012	-	2	12.8843	-0.35374	0.0645549	not significant	NA
Spsb1	ENSMUSG00000039911	4	149896283	149955043	-	2	10.8318	-0.220876	0.766983	not significant	NA
Nol9	ENSMUSG00000028948	4	152039321	152061494	+	2	13.7891	-0.402326	0.152015	not significant	NA
Pex10	ENSMUSG00000029047	4	155067016	155072433	+	2	15.7415	-0.230449	0.521383	not significant	NA
Nadk	ENSMUSG00000029063	4	155562378	155591001	+	2	14.0495	0.0996224	0.401791	not significant	NA
4930420K17Rik	ENSMUSG00000079659	5	9100737	9118983	+	2	12.3041	0.283441	0.154112	not significant	NA
Dmtf1	ENSMUSG00000042508	5	9118801	9161749	-	2	15.3447	0.0865992	0.781167	not significant	NA
Prkag2	ENSMUSG00000028944	5	24862744	25100642	-	2	12.5788	0.261028	0.184575	not significant	NA
Insig1	ENSMUSG00000045294	5	28071363	28078662	+	2	15.1194	0.253022	0.567963	not significant	NA
Mapre3	ENSMUSG00000029166	5	30814641	30866106	+	2	12.1362	-0.172551	0.513345	not significant	NA
Emilin1	ENSMUSG00000029163	5	30913402	30921278	+	2	14.7777	0.18963	0.61519	not significant	NA
Slc5a1	ENSMUSG00000011034	5	33104219	33162872	+	2	20.0289	-0.829393	0.20302	not significant	NA
4933407H18Rik	ENSMUSG00000037355	5	33378551	33419754	+	2	22.2962	-0.358943	0.12975	not significant	NA
Tapt1	ENSMUSG00000046985	5	44175164	44226606	-	2	16.5802	-0.337242	0.160259	not significant	NA
Qdpr	ENSMUSG00000015806	5	45434032	45450235	-	2	10.4052	0.223331	0.251991	not significant	NA
Arap2	ENSMUSG00000037999	5	62602445	62766198	-	2	15.2512	0.346404	0.312107	not significant	NA
3110047P20Rik	ENSMUSG00000090061	5	63649103	63810546	+	2	11.6707	-0.192416	0.831948	not significant	NA
Nsun7	ENSMUSG00000029206	5	66259912	66298016	+	2	13.1408	-0.51353	NA	not significant	NA
Ugt2b35	ENSMUSG00000035811	5	87000860	87011674	+	2	13.0643	-0.660922	0.156591	not significant	NA
Ugt2b36	ENSMUSG00000070704	5	87065927	87092555	-	2	12.6748	-0.00562337	0.982234	not significant	NA
Alb	ENSMUSG00000029368	5	90460889	90476603	+	2	12.0897	0.291066	0.479348	not significant	NA
Art3	ENSMUSG00000034842	5	92331827	92414628	+	2	11.7035	1.08387	NA	not significant	NA
Cxcl11	ENSMUSG00000060183	5	92359544	92365485	-	2	11.7035	0.375095	0.605521	not significant	NA
Nup54	ENSMUSG00000034826	5	92415540	92435219	-	2	15.9175	-0.245582	0.413842	not significant	NA
Sowahb	ENSMUSG00000045314	5	93041123	93045022	-	2	12.7987	-0.250368	0.64842	not significant	NA
Fras1	ENSMUSG00000034687	5	96373955	96784728	+	2	14.5438	-0.564937	0.121432	not significant	NA
Bmp2k	ENSMUSG00000034663	5	96997689	97091867	+	2	11.8647	0.212302	0.425335	not significant	NA
Antxr2	ENSMUSG00000029338	5	97882783	98030733	-	2	17.075	0.185771	0.65933	not significant	NA
Prkg2	ENSMUSG00000029334	5	98929773	99037351	-	2	12.7701	-0.191686	0.832379	not significant	NA
Sec31a	ENSMUSG00000035325	5	100361650	100416234	-	2	12.2138	-0.10883	0.670956	not significant	NA
Ptpn13	ENSMUSG00000034573	5	103425192	103598359	+	2	14.3171	-0.0133042	0.986199	not significant	NA
Ttc28	ENSMUSG00000033209	5	110879803	111289780	+	2	14.8752	-0.0908776	0.899653	not significant	NA
Oasl1	ENSMUSG00000041827	5	114923240	114937915	+	2	14.0401	-0.640473	0.157645	not significant	NA
Pxn	ENSMUSG00000029528	5	115506676	115555987	+	2	12.2739	-0.128876	0.395542	not significant	NA
Hspb8	ENSMUSG00000041548	5	116408491	116422864	-	2	14.9367	0.0222803	0.961944	not significant	NA
Rfc5	ENSMUSG00000029363	5	117378103	117389047	-	2	17.1602	0.134763	0.528455	not significant	NA
Fbxo21	ENSMUSG00000032898	5	117976770	118010191	+	2	12.8945	-0.6503	0.0880512	not significant	NA
Rnft2	ENSMUSG00000032850	5	118190736	118245116	-	2	17.3352	0.0856346	NA	not significant	NA
2410131K14Rik	ENSMUSG00000032840	5	118245227	118266093	+	2	14.9509	0.302025	0.320383	not significant	NA
Sds	ENSMUSG00000029597	5	120476531	120483932	+	2	12.6189	-0.0409397	0.924877	not significant	NA
Dtx1	ENSMUSG00000029603	5	120680202	120711927	-	2	18.7902	0.00799958	0.991337	not significant	NA
Rad9b	ENSMUSG00000038569	5	122323223	122354233	-	2	16.3093	0.391311	0.182633	not significant	NA
Camkk2	ENSMUSG00000029471	5	122731173	122779410	-	2	30.373	-0.176011	0.672104	not significant	NA
Dnahc10	ENSMUSG00000038011	5	124725085	124834308	+	2	11.8053	-0.0856955	NA	not significant	NA
Bri3bp	ENSMUSG00000037905	5	125441568	125460872	+	2	15.3957	-0.0672389	0.758352	not significant	NA
Slc15a4	ENSMUSG00000029416	5	127595664	127632897	-	2	12.3	0.436409	0.129475	not significant	NA
0610007L01Rik	ENSMUSG00000053094	5	130219744	130243765	+	2	13.4197	-0.0142691	0.955707	not significant	NA
Tyw1	ENSMUSG00000056310	5	130255619	130341563	+	2	14.3459	-0.0902419	0.712405	not significant	NA
Auts2	ENSMUSG00000029673	5	131437335	132543344	-	2	12.5627	0.85024	0.182427	not significant	NA
Eif4h	ENSMUSG00000040731	5	134619880	134639348	-	2	17.9517	-0.0283838	0.864162	not significant	NA
Eln	ENSMUSG00000029675	5	134703781	134747241	-	2	18.2995	0.467179	0.477884	not significant	NA
Wbscr25	ENSMUSG00000054909	5	134987433	135001350	-	2	13.8284	0.0122905	0.988451	not significant	NA
Elfn1	ENSMUSG00000048988	5	139907943	139974711	+	2	10.4767	0.0604368	NA	not significant	NA
Actb	ENSMUSG00000029580	5	142903115	142906754	-	2	13.7502	0.224076	0.472037	not significant	NA
Rac1	ENSMUSG00000001847	5	143505478	143528036	-	2	16.741	0.117678	0.27719	not significant	NA
Baiap2l1	ENSMUSG00000038859	5	144264526	144358112	-	2	15.3004	0.260096	0.476241	not significant	NA
Mtif3	ENSMUSG00000016510	5	146951573	146963800	-	2	10.827	0.280575	0.10786	not significant	NA
Slc46a3	ENSMUSG00000029650	5	147878437	147894815	-	2	14.0349	-0.241166	0.179965	not significant	NA
1810059H22Rik	ENSMUSG00000085455	5	148953748	148970122	-	2	11.0915	0.262805	0.57177	not significant	NA
N4bp2l1	ENSMUSG00000041132	5	150571643	150594525	-	2	14.1496	0.736334	0.0176433	significant	NA
Peg10	ENSMUSG00000092035	6	4747306	4760517	+	2	-15.7699	0.213128	NA	not significant	NA
St7	ENSMUSG00000029534	6	17692933	17943025	+	2	11.3478	-0.188441	0.430837	not significant	NA
Lrrc4	ENSMUSG00000049939	6	28661831	28831747	-	2	12.2087	0.0187911	NA	not significant	NA
Tnpo3	ENSMUSG00000012535	6	29540827	29609887	-	2	11.2308	-0.283073	0.23163	not significant	NA
Ahcyl2	ENSMUSG00000029772	6	29768011	29912310	+	2	12.1222	-0.215988	0.509308	not significant	NA
Slc13a4	ENSMUSG00000029843	6	35267957	35308131	-	2	13.3077	-0.00192488	0.998157	not significant	NA
Akr1d1	ENSMUSG00000038641	6	37530173	37568815	+	2	13.3181	0.78525	0.000273989	significant	NA
Zc3hav1	ENSMUSG00000029826	6	38305286	38354603	-	2	13.9958	0.00470381	0.99023	not significant	NA
Hipk2	ENSMUSG00000061436	6	38694390	38876165	-	2	11.0138	-0.0254749	0.970137	not significant	NA
Tbxas1	ENSMUSG00000029925	6	38875404	39084585	+	2	12.3126	0.496335	0.441355	not significant	NA
Zyx	ENSMUSG00000029860	6	42349828	42360146	+	2	12.0804	0.0883279	0.743091	not significant	NA
Sspo	ENSMUSG00000029797	6	48448229	48501250	+	2	15.5698	-0.498481	0.425406	not significant	NA
Igf2bp3	ENSMUSG00000029814	6	49085221	49214954	-	2	14.0156	0.394799	0.608292	not significant	NA
Mpp6	ENSMUSG00000038388	6	50110241	50198598	+	2	14.5599	0.182816	0.359017	not significant	NA
Skap2	ENSMUSG00000059182	6	51859166	52012549	-	2	11.8871	0.0805446	0.850067	not significant	NA
Fkbp14	ENSMUSG00000038074	6	54577604	54597344	-	2	12.9761	0.275921	0.345754	not significant	NA
Plekha8	ENSMUSG00000005225	6	54595111	54645839	+	2	13.3443	0.268549	0.220123	not significant	NA
Kbtbd2	ENSMUSG00000059486	6	56777524	56797813	-	2	13.9998	-0.0146251	0.960802	not significant	NA
Rnf181	ENSMUSG00000055850	6	72359714	72362721	-	2	15.0955	-0.140867	0.318457	not significant	NA
Sema4f	ENSMUSG00000000627	6	82911885	82939769	-	2	17.2933	-0.045555	NA	not significant	NA
Cml5	ENSMUSG00000079494	6	85817221	85820972	-	2	13.0515	0.858993	0.183816	not significant	NA
Cml1	ENSMUSG00000057103	6	85910154	85915687	-	2	14.7844	-0.381199	0.24108	not significant	NA
Tprkb	ENSMUSG00000054226	6	85915738	85930284	+	2	20.9254	-0.258277	0.288669	not significant	NA
Slc41a3	ENSMUSG00000030089	6	90604725	90646412	+	2	12.9385	0.0321137	0.969505	not significant	NA
Tmem43	ENSMUSG00000030095	6	91473703	91488459	+	2	11.9062	-0.180089	0.515502	not significant	NA
Slc25a26	ENSMUSG00000045100	6	94500314	94604648	+	2	12.7468	0.134607	0.696691	not significant	NA
Fam19a1	ENSMUSG00000059187	6	96113154	96657198	+	2	12.0205	-0.0856955	NA	not significant	NA
Shq1	ENSMUSG00000035378	6	100573081	100671157	-	2	17.4231	0.0613798	0.886345	not significant	NA
Cidec	ENSMUSG00000030278	6	113424634	113435760	-	2	13.3408	0.220734	0.773411	not significant	NA
Hrh1	ENSMUSG00000053004	6	114397936	114483296	+	2	15.2087	-0.403582	NA	not significant	NA
Raf1	ENSMUSG00000000441	6	115618067	115676635	-	2	11.1249	-0.125427	0.528901	not significant	NA
Anubl1	ENSMUSG00000042213	6	116264222	116330298	+	2	22.6997	-0.411599	0.110212	not significant	NA
2008-03-01	ENSMUSG00000025702	6	116338024	116409540	+	2	10.8517	-0.179618	0.462067	not significant	NA
Ret	ENSMUSG00000030110	6	118151748	118197744	-	2	13.6919	-0.043685	NA	not significant	NA
Bms1	ENSMUSG00000030138	6	118383383	118419417	-	2	15.7905	-0.283897	0.114523	not significant	NA
Cacna2d4	ENSMUSG00000041460	6	119236526	119352407	+	2	11.9227	1.21696	NA	not significant	NA
Usp18	ENSMUSG00000030107	6	121245906	121270916	+	2	14.3927	0.83395	0.0965037	not significant	NA
Apobec1	ENSMUSG00000040613	6	122577792	122602444	-	2	14.6109	0.0832661	0.864196	not significant	NA
Necap1	ENSMUSG00000030327	6	122874557	122888934	+	2	20.6051	-0.166253	0.427518	not significant	NA
C1rl	ENSMUSG00000038527	6	124493113	124510643	+	2	12.6938	-0.0709731	0.775965	not significant	NA
Ptms	ENSMUSG00000030122	6	124913681	124917946	-	2	17.5753	0.0187255	0.966371	not significant	NA
Iffo1	ENSMUSG00000038271	6	125145241	125161782	+	2	16.1151	-0.261236	0.527368	not significant	NA
Gapdh	ENSMUSG00000057666	6	125161853	125166467	-	2	16.7596	0.22141	0.332909	not significant	NA
Tspan11	ENSMUSG00000030351	6	127887589	127953031	+	2	11.5805	0.178379	NA	not significant	NA
Clec2d	ENSMUSG00000030157	6	129180615	129186534	+	2	15.6138	0.0351169	0.95516	not significant	NA
Gabarapl1	ENSMUSG00000030161	6	129533200	129542331	+	2	12.9	-0.0676426	0.84602	not significant	NA
Bcl2l14	ENSMUSG00000030200	6	134396318	134438736	+	2	14.9085	-0.933944	NA	not significant	NA
Lrp6	ENSMUSG00000030201	6	134446476	134566965	-	2	11.7822	0.171865	0.431277	not significant	NA
Cdkn1b	ENSMUSG00000003031	6	134920401	134925513	+	2	11.644	-0.094099	0.728695	not significant	NA
Zfp444	ENSMUSG00000044876	7	6172226	6191349	+	2	15.8845	-0.331391	0.230661	not significant	NA
Irgq	ENSMUSG00000041037	7	24530648	24538599	+	2	20.4674	-0.0657165	0.896527	not significant	NA
Ethe1	ENSMUSG00000064254	7	24587543	24608925	+	2	19.7741	0.164492	0.728139	not significant	NA
Grik5	ENSMUSG00000003378	7	25009853	25072369	-	2	27.9801	-0.166105	0.766046	not significant	NA
Dedd2	ENSMUSG00000054499	7	25202840	25219859	-	2	13.5615	-0.295081	0.346574	not significant	NA
Bckdha	ENSMUSG00000060376	7	25629852	25658761	-	2	13.8397	0.122651	0.656535	not significant	NA
Cyp2a12	ENSMUSG00000060407	7	27029090	27036807	+	2	14.6429	0.245678	0.247515	not significant	NA
Fxyd1	ENSMUSG00000036570	7	31051681	31055656	-	2	13.4837	0.684764	0.00823276	significant	NA
Zfp141	ENSMUSG00000092416	7	42473386	42505726	-	2	15.7795	-0.532265	0.117698	not significant	NA
Dbp	ENSMUSG00000059824	7	45705088	45710155	+	2	16.5548	-0.214995	0.648552	not significant	NA
Saa4	ENSMUSG00000040017	7	46728017	46732543	-	2	14.6191	0.00628774	0.993927	not significant	NA
Gtf2h1	ENSMUSG00000006599	7	46796103	46823800	+	2	14.5809	0.296305	0.0549688	not significant	NA
E2f8	ENSMUSG00000046179	7	48866429	48881596	-	2	25.6084	-0.974285	0.115943	not significant	NA
Htatip2	ENSMUSG00000039745	7	49759106	49773999	+	2	16.104	-0.203504	0.421243	not significant	NA
Asb7	ENSMUSG00000030509	7	66644565	66689596	-	2	14.351	-0.315978	0.289119	not significant	NA
Lass3	ENSMUSG00000030510	7	66743504	66823693	+	2	18.7543	0.00541178	NA	not significant	NA
Ttc23	ENSMUSG00000030555	7	67647410	67726576	+	2	13.1665	0.756307	2.11946e-05	significant	NA
Sec11a	ENSMUSG00000025724	7	80904889	80947780	-	2	15.8952	-0.253206	0.18298	not significant	NA
Pde8a	ENSMUSG00000025584	7	81213596	81334533	+	2	11.5395	0.0347778	0.917186	not significant	NA
Nars2	ENSMUSG00000018995	7	96951505	97064761	+	2	10.8208	-0.342692	0.200594	not significant	NA
Capn5	ENSMUSG00000035547	7	98121559	98178274	-	2	13.1719	-0.0761007	0.910566	not significant	NA
Omp	ENSMUSG00000074006	7	98143360	98145502	-	2	13.1719	0.103856	NA	not significant	NA
Clpb	ENSMUSG00000001829	7	101663633	101790168	+	2	15.5713	0.0972954	0.704608	not significant	NA
2400001E08Rik	ENSMUSG00000030842	7	101905837	101911901	+	2	12.3154	-0.012431	0.965362	not significant	NA
Trim3	ENSMUSG00000036989	7	105604463	105633571	-	2	14.1987	-0.20948	0.431543	not significant	NA
St5	ENSMUSG00000031024	7	109523911	109617147	-	2	12.1552	-0.354272	0.307976	not significant	NA
Ctr9	ENSMUSG00000005609	7	111028951	111056377	+	2	14.184	-0.203444	0.396074	not significant	NA
Prkcb	ENSMUSG00000052889	7	122288751	122634402	+	2	12.3075	0.841598	0.162658	not significant	NA
Il4ra	ENSMUSG00000030748	7	125552282	125579472	+	2	10.7042	-0.0660536	0.799236	not significant	NA
Tmem219	ENSMUSG00000060538	7	126886171	126922917	-	2	14.3464	-0.0840515	0.866724	not significant	NA
Srcap	ENSMUSG00000053877	7	127512027	127536376	+	2	17.8728	-0.224104	0.70652	not significant	NA
Acadsb	ENSMUSG00000030861	7	131410601	131446211	+	2	22.3033	-0.202301	0.455958	not significant	NA
Fam53b	ENSMUSG00000030956	7	132712082	132813886	-	2	11.1083	-0.183426	0.626869	not significant	NA
Zranb1	ENSMUSG00000030967	7	132931142	132986391	+	2	10.4339	0.33068	0.163501	not significant	NA
2700050L05Rik	ENSMUSG00000039990	7	133637543	133672971	+	2	19.7909	-0.261127	0.274139	not significant	NA
Dhx32	ENSMUSG00000030986	7	133720942	133782726	-	2	-12.7404	-0.152986	0.380099	not significant	NA
Ebf3	ENSMUSG00000010476	7	137193673	137314445	-	2	15.0231	0.00847606	NA	not significant	NA
Cyp2e1	ENSMUSG00000025479	7	140763739	140774975	+	2	11.7124	-0.266873	0.508316	not significant	NA
Sirt3	ENSMUSG00000025486	7	140863670	140882309	-	2	13.5198	0.213789	0.411054	not significant	NA
Cox8b	ENSMUSG00000025488	7	140898943	140900446	-	2	18.1892	-0.708101	NA	not significant	NA
Ccnd1	ENSMUSG00000070348	7	144929931	144939869	-	2	14.8347	0.337577	0.612606	not significant	NA
Mcoln1	ENSMUSG00000004567	8	3500457	3515232	+	2	15.4543	-0.270388	0.169891	not significant	NA
Col4a1	ENSMUSG00000031502	8	11198423	11312826	-	2	10.9126	0.0347117	0.951094	not significant	NA
Arhgef10	ENSMUSG00000071176	8	14911663	15001085	+	2	28.2599	-0.232123	0.734112	not significant	NA
Kbtbd11	ENSMUSG00000055675	8	15011025	15033330	+	2	17.8048	0.862976	0.169211	not significant	NA
Myom2	ENSMUSG00000031461	8	15057653	15133541	+	2	11.6885	-0.404139	0.603537	not significant	NA
AI316807	ENSMUSG00000031534	8	22462615	22476879	-	2	13.0218	0.464005	0.0139204	significant	NA
Bag4	ENSMUSG00000037316	8	25764538	25785209	-	2	14.7772	-0.220264	0.608292	not significant	NA
Hook3	ENSMUSG00000037234	8	26021421	26119224	-	2	15.5285	-0.0822484	0.709145	not significant	NA
1700047A11Rik	ENSMUSG00000085437	8	26082609	26102694	+	2	15.5285	0.0579201	NA	not significant	NA
Ppp1r3b	ENSMUSG00000046794	8	35375741	35388124	+	2	13.972	0.974404	0.0425351	significant	NA
Fat1	ENSMUSG00000070047	8	44950208	45052257	+	2	16.2031	-0.37052	0.158942	not significant	NA
Palld	ENSMUSG00000058056	8	61513246	61902690	-	2	12.6595	-0.00820902	0.99023	not significant	NA
Psd3	ENSMUSG00000030465	8	67689082	68062286	-	2	18.6433	0.0587404	0.864162	not significant	NA
Hapln4	ENSMUSG00000007594	8	70083529	70090862	+	2	-13.9007	-0.951246	0.00620196	significant	NA
Armc6	ENSMUSG00000002343	8	70220172	70234466	-	2	18.0771	-0.12387	0.777322	not significant	NA
Pgpep1	ENSMUSG00000056204	8	70646436	70659738	-	2	10.5457	-0.0524441	0.778928	not significant	NA
Arrdc2	ENSMUSG00000002910	8	70835155	70839720	-	2	12.397	-0.230925	0.65933	not significant	NA
Rpl18a	ENSMUSG00000045128	8	70894722	70897443	-	2	13.0149	0.142438	0.75088	not significant	NA
Jak3	ENSMUSG00000031805	8	71676296	71690575	+	2	16.778	-0.137083	0.828554	not significant	NA
G430095P16Rik	ENSMUSG00000074203	8	84723007	84726844	+	2	11.9033	-0.695787	0.137448	not significant	NA
Sall1	ENSMUSG00000031665	8	89027248	89044162	-	2	17.1828	0.749593	0.00269226	significant	NA
Chd9	ENSMUSG00000056608	8	90828835	91054508	+	2	12.5297	0.120489	0.664385	not significant	NA
Ciapin1	ENSMUSG00000031781	8	94819818	94838358	-	2	15.1228	-0.0542428	0.841651	not significant	NA
Gtl3	ENSMUSG00000031796	8	95420252	95434869	-	2	19.8323	0.0083845	0.976294	not significant	NA
Cmtm4	ENSMUSG00000096188	8	104348191	104395807	-	2	14.0584	0.170471	0.678475	not significant	NA
Ces2h	ENSMUSG00000091813	8	105000853	105020410	+	2	13.1677	-0.438641	0.550659	not significant	NA
Tradd	ENSMUSG00000031887	8	105258286	105264609	-	2	14.5786	0.00901437	0.976109	not significant	NA
Thap11	ENSMUSG00000036442	8	105855103	105856950	+	2	11.4125	-0.0362398	0.90945	not significant	NA
Slc12a4	ENSMUSG00000017765	8	105943590	105966115	-	2	10.9477	-0.314132	0.153658	not significant	NA
Has3	ENSMUSG00000031910	8	106870242	106884566	+	2	12.0793	0.105039	0.736119	not significant	NA
Cyb5b	ENSMUSG00000031924	8	107150661	107187470	+	2	11.395	0.0806341	0.826394	not significant	NA
Ap1g1	ENSMUSG00000031731	8	109778554	109861358	+	2	10.5088	-0.169852	0.719284	not significant	NA
St3gal2	ENSMUSG00000031749	8	110919922	110972480	+	2	15.9994	0.252502	0.626869	not significant	NA
Ldhd	ENSMUSG00000031958	8	111623785	111630374	-	2	13.7957	-0.321183	0.378514	not significant	NA
Cdyl2	ENSMUSG00000031758	8	116568724	116732991	-	2	12.6716	0.121612	0.841651	not significant	NA
4933407C03Rik	ENSMUSG00000034390	8	117257019	117461503	+	2	13.1681	0.035056	0.937251	not significant	NA
Atp2c2	ENSMUSG00000034112	8	119700009	119757718	+	2	18.0877	-0.191868	NA	not significant	NA
Crispld2	ENSMUSG00000031825	8	119992438	120052793	+	2	13.2333	-0.141216	0.864812	not significant	NA
Zc3h18	ENSMUSG00000017478	8	122376609	122417360	+	2	11.0297	-0.302374	0.0721496	not significant	NA
Ankrd11	ENSMUSG00000035569	8	122883337	122974793	-	2	13.4355	-0.138847	0.62414	not significant	NA
Cdk10	ENSMUSG00000033862	8	123224841	123232250	+	2	12.954	0.365499	0.253529	not significant	NA
Fanca	ENSMUSG00000032815	8	123268300	123318576	-	2	10.4079	0.00893988	0.98625	not significant	NA
2310022B05Rik	ENSMUSG00000031983	8	124635766	124663369	-	2	13.0736	0.0856788	0.736119	not significant	NA
Birc3	ENSMUSG00000032000	9	7848699	7873186	-	2	13.0361	0.195202	0.628071	not significant	NA
Kri1	ENSMUSG00000035047	9	21273458	21287971	-	2	15.7253	0.359192	0.280195	not significant	NA
Sc5d	ENSMUSG00000032018	9	42254177	42264300	-	2	12.2233	-0.405486	0.435155	not significant	NA
Grik4	ENSMUSG00000032017	9	42518135	42944493	-	2	12.269	-0.0708316	NA	not significant	NA
Arhgef12	ENSMUSG00000059495	9	42963842	43105718	-	2	11.4268	-0.273194	0.33929	not significant	NA
Cxcr5	ENSMUSG00000047880	9	44511788	44556391	-	2	12.5285	0.210325	0.811593	not significant	NA
Ddx6	ENSMUSG00000032097	9	44604892	44640731	+	2	12.2947	0.0211141	0.925936	not significant	NA
Treh	ENSMUSG00000032098	9	44673233	44686305	+	2	11.1166	0.280796	0.672831	not significant	NA
Ube4a	ENSMUSG00000059890	9	44923131	44965600	-	2	11.3789	-0.257683	0.218979	not significant	NA
Bace1	ENSMUSG00000032086	9	45838580	45864399	+	2	13.924	-0.218297	0.356369	not significant	NA
Apoa4	ENSMUSG00000032080	9	46240696	46243459	+	2	12.9876	-0.377642	0.507443	not significant	NA
Apoa5	ENSMUSG00000032079	9	46268633	46271919	+	2	14.0446	0.284908	0.293973	not significant	NA
Zfp259	ENSMUSG00000032078	9	46273064	46282643	+	2	10.8415	0.104661	0.787411	not significant	NA
Acat1	ENSMUSG00000032047	9	53580522	53610382	-	2	14.0507	0.0049727	0.98801	not significant	NA
Gldn	ENSMUSG00000046167	9	54286486	54341786	+	2	15.7943	-0.193017	NA	not significant	NA
Agphd1	ENSMUSG00000035878	9	54917283	54949924	+	2	15.1579	-0.357482	0.2194	not significant	NA
Nrg4	ENSMUSG00000032311	9	55220222	55326844	-	2	10.893	0.284911	0.338815	not significant	NA
Ptpn9	ENSMUSG00000032290	9	56994968	57062805	+	2	15.9733	-0.0206496	0.965122	not significant	NA
Loxl1	ENSMUSG00000032334	9	58287723	58313212	-	2	14.4219	-0.263196	0.752897	not significant	NA
Thsd4	ENSMUSG00000032289	9	59966931	60522046	-	2	12.8312	0.186576	0.828554	not significant	NA
Smad3	ENSMUSG00000032402	9	63646767	63757994	-	2	12.2546	-0.20043	0.474172	not significant	NA
Rpl4	ENSMUSG00000032399	9	64173387	64178562	+	2	18.5003	-0.0330765	0.923377	not significant	NA
Megf11	ENSMUSG00000036466	9	64385626	64709205	+	2	11.7981	0.361702	0.646166	not significant	NA
Vps13c	ENSMUSG00000035284	9	67840396	67995634	+	2	13.5299	0.00240685	0.996723	not significant	NA
Zfp280d	ENSMUSG00000038535	9	72274899	72363770	+	2	37.8018	-0.247581	0.342972	not significant	NA
Gsta2	ENSMUSG00000057933	9	78331018	78355788	-	2	11.5954	1.22674	1.97363e-10	significant	NA
Me1	ENSMUSG00000032418	9	86581363	86695914	-	2	14.2419	0.103673	0.905591	not significant	NA
Pcolce2	ENSMUSG00000015354	9	95637601	95698096	+	2	14.0296	0.289499	0.622691	not significant	NA
Rab6b	ENSMUSG00000032549	9	103112074	103185270	+	2	11.7413	-0.0682534	NA	not significant	NA
Cish	ENSMUSG00000032578	9	107296026	107302784	+	2	20.2141	-0.812416	0.211161	not significant	NA
Hyal2	ENSMUSG00000010047	9	107569117	107572776	+	2	13.8198	-0.16781	0.338639	not significant	NA
Slc38a3	ENSMUSG00000010064	9	107650639	107668968	-	2	12.089	-0.306944	0.050961	not significant	NA
Bsn	ENSMUSG00000032589	9	108096023	108190384	-	2	18.4303	0.0890134	NA	not significant	NA
Rhoa	ENSMUSG00000007815	9	108306205	108337939	+	2	13.5146	0.0803036	0.567464	not significant	NA
1700102P08Rik	ENSMUSG00000032611	9	108392834	108397763	+	2	14.0104	-0.0338065	NA	not significant	NA
Prkar2a	ENSMUSG00000032601	9	108692143	108749512	+	2	13.2867	-0.0029122	0.99604	not significant	NA
Clasp2	ENSMUSG00000033392	9	113812586	113919697	+	2	11.8833	0.221277	0.45537	not significant	NA
Acaa1b	ENSMUSG00000010651	9	119148023	119157093	-	2	13.2383	0.49275	0.210544	not significant	NA
Acaa1a	ENSMUSG00000036138	9	119339676	119350299	+	2	10.6043	0.267254	0.274144	not significant	NA
Wdr48	ENSMUSG00000032512	9	119894895	119926579	+	2	16.0063	-0.271569	0.072875	not significant	NA
Ttc21a	ENSMUSG00000032514	9	119937606	119967793	+	2	17.8175	-0.0856955	NA	not significant	NA
Csrnp1	ENSMUSG00000032515	9	119971166	119977250	-	2	13.7957	-0.214482	0.724506	not significant	NA
Myrip	ENSMUSG00000041794	9	120303936	120474841	+	2	14.0962	0.619279	NA	not significant	NA
Sec22c	ENSMUSG00000061536	9	121680047	121705490	-	2	15.0267	0.126956	0.78085	not significant	NA
Cyp8b1	ENSMUSG00000050445	9	121914356	121916305	-	2	13.8072	-0.119628	0.865697	not significant	NA
Rgs17	ENSMUSG00000019775	10	5825663	5922400	-	2	-12.7967	0.154839	NA	not significant	NA
BC013529	ENSMUSG00000040006	10	7767947	7792800	-	2	16.3358	-0.273608	0.199696	not significant	NA
Map3k5	ENSMUSG00000071369	10	19934472	20142753	+	2	17.8396	-0.0434559	0.882039	not significant	NA
Ahi1	ENSMUSG00000019986	10	20952547	21080428	+	2	17.177	-0.19158	0.780834	not significant	NA
Nt5dc1	ENSMUSG00000039480	10	34288288	34418552	-	2	13.3743	0.014461	0.968086	not significant	NA
Tspyl4	ENSMUSG00000039485	10	34297421	34301308	+	2	13.3743	-0.8847	0.139058	not significant	NA
Ccdc162	ENSMUSG00000075225	10	41538846	41709300	-	2	15.7585	-0.478845	0.11758	not significant	NA
Snx3	ENSMUSG00000019804	10	42502030	42535381	+	2	11.6758	0.128338	0.375744	not significant	NA
Bend3	ENSMUSG00000038214	10	43479140	43515396	+	2	15.668	-0.146757	0.687887	not significant	NA
Gopc	ENSMUSG00000019861	10	52337024	52382124	-	2	16.7994	-0.121681	0.728784	not significant	NA
Hsf2	ENSMUSG00000019878	10	57486385	57513133	+	2	13.6305	0.0231751	0.94449	not significant	NA
Ranbp2	ENSMUSG00000003226	10	58446852	58494155	+	2	13.2498	-0.173145	0.684106	not significant	NA
Pla2g12b	ENSMUSG00000009646	10	59403660	59421976	+	2	18.1842	-0.0208437	0.938445	not significant	NA
Dnajb12	ENSMUSG00000020109	10	59879556	59899302	+	2	11.0326	-0.0911196	0.543095	not significant	NA
Lrrc20	ENSMUSG00000037151	10	61475833	61582226	+	2	12.8329	-0.0950122	0.870074	not significant	NA
Cdk1	ENSMUSG00000019942	10	69336635	69352938	-	2	30.5219	0.521233	0.45938	not significant	NA
Ube2d1	ENSMUSG00000019927	10	71254980	71285262	-	2	17.3403	0.154305	0.672831	not significant	NA
Rab36	ENSMUSG00000020175	10	75037058	75054748	+	2	18.3211	-0.641469	0.0680978	not significant	NA
Vpreb3	ENSMUSG00000000903	10	75943057	75949657	+	2	16.5852	0.604569	NA	not significant	NA
1810008A18Rik	ENSMUSG00000032977	10	77486656	77515813	-	2	11.4128	-0.00151497	0.993912	not significant	NA
D10Jhu81e	ENSMUSG00000053329	10	78162067	78169768	-	2	11.6551	0.290087	0.0456292	significant	NA
Trappc10	ENSMUSG00000000374	10	78186725	78244642	-	2	14.9218	-0.197997	0.57234	not significant	NA
Rnf126	ENSMUSG00000035890	10	79758515	79766952	-	2	16.3255	-0.0134119	0.965763	not significant	NA
2310011J03Rik	ENSMUSG00000020133	10	80318254	80320537	-	2	12.8608	0.228609	0.292425	not significant	NA
Reep6	ENSMUSG00000035504	10	80329953	80336441	+	2	17.2456	-0.00370321	0.988725	not significant	NA
Fam108a	ENSMUSG00000003346	10	80583649	80590341	-	2	15.2887	0.438111	0.0139779	significant	NA
Cry1	ENSMUSG00000020038	10	85131702	85185054	-	2	13.9841	0.763417	0.0024577	significant	NA
Chpt1	ENSMUSG00000060002	10	88452745	88504073	-	2	16.7206	0.579173	0.189996	not significant	NA
Hal	ENSMUSG00000020017	10	93488768	93519304	+	2	12.1112	-0.104317	0.799421	not significant	NA
Tmcc3	ENSMUSG00000020023	10	94311949	94590956	+	2	12.5558	0.124374	0.671852	not significant	NA
Frs2	ENSMUSG00000020170	10	117070129	117148474	-	2	12.0225	-0.114366	0.768571	not significant	NA
Mdm2	ENSMUSG00000020184	10	117688888	117710758	-	2	11.8941	-0.311233	0.290335	not significant	NA
Cand1	ENSMUSG00000020114	10	119199255	119240055	-	2	11.9947	-0.189787	0.300048	not significant	NA
Grip1	ENSMUSG00000034813	10	119454034	120087261	+	2	12.7984	0.354653	NA	not significant	NA
Tbc1d30	ENSMUSG00000052302	10	121263824	121311189	-	2	16.713	-0.923274	0.0763117	not significant	NA
Gns	ENSMUSG00000034707	10	121365090	121397245	+	2	12.5468	0.202636	0.342031	not significant	NA
Gpr182	ENSMUSG00000058396	10	127747276	127751732	-	2	12.7032	0.0920288	0.849482	not significant	NA
Atp5b	ENSMUSG00000025393	10	128083273	128090391	+	2	11.9666	0.221075	0.0962201	not significant	NA
Spryd4	ENSMUSG00000051346	10	128209908	128211794	-	2	16.4359	-0.00373073	0.98801	not significant	NA
Stat2	ENSMUSG00000040033	10	128270576	128292849	+	2	13.7847	-0.385071	0.242649	not significant	NA
Cs	ENSMUSG00000005683	10	128337832	128362479	+	2	17.8999	-0.238683	0.166989	not significant	NA
Sec14l4	ENSMUSG00000019368	11	4031462	4048024	+	2	18.2885	-0.207916	0.55258	not significant	NA
Mtfp1	ENSMUSG00000004748	11	4091480	4095445	-	2	12.6156	0.142871	0.688316	not significant	NA
Gas2l1	ENSMUSG00000034201	11	5054132	5065327	-	2	18.8302	-0.427298	0.139224	not significant	NA
Urgcp	ENSMUSG00000049680	11	5713417	5762376	-	2	12.4349	0.0941502	0.766304	not significant	NA
Camk2b	ENSMUSG00000057897	11	5969644	6066362	-	2	20.2048	-1.09171	NA	not significant	NA
Ogdh	ENSMUSG00000020456	11	6291633	6356642	+	2	16.0853	-0.219452	0.311984	not significant	NA
Meis1	ENSMUSG00000020160	11	18880430	19018958	-	2	-13.7855	-0.0819701	0.914924	not significant	NA
Spred2	ENSMUSG00000045671	11	19924375	20024026	+	2	12.7957	-0.5233	0.0575681	not significant	NA
Rab1	ENSMUSG00000020149	11	20201432	20226856	+	2	11.27	0.00261062	0.989621	not significant	NA
Mdh1	ENSMUSG00000020321	11	21556787	21572367	-	2	11.5945	0.126998	0.423573	not significant	NA
Clint1	ENSMUSG00000006169	11	45852051	45910625	+	2	16.8912	-0.231958	0.58506	not significant	NA
Cyfip2	ENSMUSG00000020340	11	46193850	46312859	-	2	17.9022	-0.167884	0.786762	not significant	NA
Gnb2l1	ENSMUSG00000020372	11	48800332	48806434	+	2	17.5241	-0.0560332	0.896888	not significant	NA
Olfr56	ENSMUSG00000040328	11	48978889	49135387	+	2	12.8842	-0.0299464	0.974028	not significant	NA
Ifi47	ENSMUSG00000078920	11	49076587	49096974	+	2	12.8842	0.33708	0.677327	not significant	NA
Mgat1	ENSMUSG00000020346	11	49244191	49263030	+	2	12.849	-0.127948	0.519091	not significant	NA
Sar1b	ENSMUSG00000020386	11	51763687	51791925	+	2	14.6602	0.408986	0.00562558	significant	NA
Slc22a4	ENSMUSG00000020334	11	53983123	54028090	-	2	13.1188	-0.179238	0.628925	not significant	NA
Rasd1	ENSMUSG00000049892	11	59963181	59964944	-	2	-13.0149	-0.382322	NA	not significant	NA
Smcr7	ENSMUSG00000018599	11	60728398	60732951	+	2	16.6971	-0.0712549	0.785498	not significant	NA
Epn2	ENSMUSG00000001036	11	61517249	61579687	-	2	21.6464	-0.0910259	0.811535	not significant	NA
Ncor1	ENSMUSG00000018501	11	62316426	62458541	-	2	11.3523	-0.341401	0.186114	not significant	NA
BC046404	ENSMUSG00000046417	11	62604884	62648523	-	2	13.9664	-0.427965	0.55258	not significant	NA
Cox10	ENSMUSG00000042148	11	63962627	64079468	-	2	10.6687	0.355688	0.145277	not significant	NA
Elac2	ENSMUSG00000020549	11	64979038	65002069	+	2	13.5975	-0.152067	0.451029	not significant	NA
2310004I24Rik	ENSMUSG00000020910	11	67037905	67052594	-	2	20.7218	0.0876109	0.756662	not significant	NA
Myh13	ENSMUSG00000060180	11	67321658	67371586	+	2	14.281	0.00847606	NA	not significant	NA
Dhrs7c	ENSMUSG00000033044	11	67798187	67816005	+	2	-12.3642	-0.208364	NA	not significant	NA
Kdm6b	ENSMUSG00000018476	11	69398508	69413675	-	2	14.7327	-0.438319	0.0653533	not significant	NA
Acap1	ENSMUSG00000001588	11	69881567	69895539	-	2	12.8904	0.18438	0.759045	not significant	NA
Gltpd2	ENSMUSG00000046811	11	70519196	70520736	+	2	16.075	-0.049008	0.881838	not significant	NA
Derl2	ENSMUSG00000018442	11	71007164	71019841	-	2	16.5101	-0.0600459	0.827217	not significant	NA
Pipox	ENSMUSG00000017453	11	77880615	77894096	-	2	11.9463	-0.0390772	0.874737	not significant	NA
Traf4	ENSMUSG00000017386	11	78158499	78165589	-	2	16.7317	-0.0654922	0.836165	not significant	NA
Nf1	ENSMUSG00000020716	11	79339693	79581612	+	2	13.0645	-0.0714484	0.806354	not significant	NA
Adap2	ENSMUSG00000020709	11	80154105	80178958	+	2	14.6158	-0.71013	0.0744556	not significant	NA
1100001G20Rik	ENSMUSG00000051748	11	83746940	83752642	+	2	18.9969	-0.648639	0.122224	not significant	NA
Acaca	ENSMUSG00000020532	11	84129672	84401651	+	2	19.1998	0.522695	0.0219124	significant	NA
9530048J24Rik	ENSMUSG00000085514	11	85766831	85775680	-	2	14.1132	-0.580315	NA	not significant	NA
1200011M11Rik	ENSMUSG00000020495	11	87077732	87086774	-	2	14.5557	-0.117594	0.739442	not significant	NA
2004-09-01	ENSMUSG00000020486	11	87568903	87590539	+	2	18.172	0.260823	0.533514	not significant	NA
Rnf43	ENSMUSG00000034177	11	87662722	87735539	+	2	13.7938	0.0552148	0.856805	not significant	NA
Msi2	ENSMUSG00000069769	11	88339382	88718513	-	2	13.1401	-0.0354284	0.928085	not significant	NA
Samd14	ENSMUSG00000047181	11	95009879	95026087	+	2	10.5245	0.170625	0.76596	not significant	NA
Phospho1	ENSMUSG00000050860	11	95824499	95832140	+	2	-34.5601	-1.17022	0.00425241	significant	NA
Abi3	ENSMUSG00000018381	11	95830074	95842476	-	2	-34.5601	-0.824967	0.00288742	significant	NA
Prr15l	ENSMUSG00000047040	11	96928104	96937830	+	2	18.2303	-0.294502	0.718171	not significant	NA
Arhgap23	ENSMUSG00000049807	11	97415533	97502402	+	2	10.9562	0.0391783	0.917186	not significant	NA
Pip4k2b	ENSMUSG00000018547	11	97715157	97744704	-	2	11.1734	-0.00795202	0.984169	not significant	NA
Top2a	ENSMUSG00000020914	11	98992943	99024189	-	2	15.541	0.387202	0.620624	not significant	NA
Cntd1	ENSMUSG00000078653	11	101279012	101296317	+	2	17.6842	0.105536	0.756578	not significant	NA
Becn1	ENSMUSG00000035086	11	101285952	101302286	-	2	17.6842	0.0202625	0.917186	not significant	NA
Tmem106a	ENSMUSG00000034947	11	101582242	101591788	+	2	19.3841	0.102025	0.848489	not significant	NA
Tmem101	ENSMUSG00000020921	11	102152546	102156404	-	2	18.8937	0.160236	0.616597	not significant	NA
Slc25a39	ENSMUSG00000018677	11	102402985	102407946	-	2	14.9714	0.232036	0.160586	not significant	NA
Acbd4	ENSMUSG00000056938	11	103101682	103112200	+	2	14.1239	0.0612236	0.909973	not significant	NA
1700028N14Rik	ENSMUSG00000078635	11	103264860	103267745	-	2	20.7894	-0.136884	NA	not significant	NA
Mapt	ENSMUSG00000018411	11	104231390	104332090	+	2	10.87	-0.435379	0.353479	not significant	NA
Myl4	ENSMUSG00000061086	11	104550663	104595753	+	2	-12.8221	-0.400656	0.560251	not significant	NA
Smurf2	ENSMUSG00000018363	11	106820066	106920715	-	2	13.3616	-0.0835833	0.755883	not significant	NA
Ccdc46	ENSMUSG00000020728	11	108425192	108860615	+	2	13.713	-0.626591	0.354469	not significant	NA
Rgs9	ENSMUSG00000020599	11	109225355	109298129	-	2	12.8374	0.0997511	NA	not significant	NA
BC006965	ENSMUSG00000041674	11	112663927	112781976	-	2	19.5861	-0.0856955	NA	not significant	NA
Sox9	ENSMUSG00000000567	11	112782224	112787760	+	2	-12.8352	-1.13546	0.0220639	significant	NA
2610035D17Rik	ENSMUSG00000087259	11	113043895	113201838	-	2	10.6583	-0.113418	NA	not significant	NA
Rpl38	ENSMUSG00000057322	11	114668524	114672331	+	2	18.4597	0.303488	0.495341	not significant	NA
Slc9a3r1	ENSMUSG00000020733	11	115163341	115181181	+	2	10.5755	0.120107	0.554519	not significant	NA
Fads6	ENSMUSG00000044788	11	115279622	115297663	-	2	12.9907	-0.0210854	0.963698	not significant	NA
Slc16a5	ENSMUSG00000045775	11	115462474	115474398	+	2	-14.0157	1.90274	2.44e-08	significant	NA
Gga3	ENSMUSG00000020740	11	115584255	115604051	-	2	18.441	-0.340101	0.125396	not significant	NA
Tsen54	ENSMUSG00000020781	11	115814724	115823094	+	2	15.1617	-0.321288	0.266894	not significant	NA
Recql5	ENSMUSG00000020752	11	115892595	115933477	-	2	14.688	-0.279588	0.26471	not significant	NA
2210020M01Rik	ENSMUSG00000048442	11	115899966	115906269	+	2	14.688	0.05379	NA	not significant	NA
Trim47	ENSMUSG00000020773	11	116105752	116127210	-	2	22.7461	0.231952	0.662623	not significant	NA
Trim65	ENSMUSG00000054517	11	116121846	116131128	-	2	22.7461	-0.137591	0.752247	not significant	NA
Ube2o	ENSMUSG00000020802	11	116537740	116581447	-	2	12.1896	-0.151244	0.58671	not significant	NA
Cygb	ENSMUSG00000020810	11	116645595	116654313	-	2	10.5016	-0.0504702	0.923377	not significant	NA
Afmid	ENSMUSG00000017718	11	117825924	117839908	+	2	12.4676	0.134989	0.750803	not significant	NA
Slc25a10	ENSMUSG00000025792	11	120491840	120499187	+	2	13.8281	0.343399	0.147789	not significant	NA
Arhgdia	ENSMUSG00000025132	11	120578104	120581624	-	2	12.4915	-0.0188125	0.95391	not significant	NA
1110031I02Rik	ENSMUSG00000025169	11	121177591	121204711	-	2	14.4634	0.495049	0.0506567	not significant	NA
Mfsd2b	ENSMUSG00000037336	12	4862440	4874359	-	2	11.9095	0.617766	0.374784	not significant	NA
Slc7a15	ENSMUSG00000020600	12	8528483	8599066	-	2	18.3263	-0.523776	NA	not significant	NA
Asap2	ENSMUSG00000052632	12	21111748	21270171	+	2	13.7103	-0.432602	0.354852	not significant	NA
Rnf144a	ENSMUSG00000020642	12	26306797	26415256	-	2	14.1289	0.212867	0.768027	not significant	NA
Tpo	ENSMUSG00000020673	12	30054659	30132624	-	2	-19.1463	-1.05208	0.0813459	not significant	NA
Hectd1	ENSMUSG00000035247	12	51743722	51829536	-	2	12.2171	-0.18046	0.532483	not significant	NA
Nfkbia	ENSMUSG00000021025	12	55489411	55492647	-	2	12.5102	0.709945	0.0705251	not significant	NA
Psma3	ENSMUSG00000060073	12	70974621	70996347	+	2	13.4172	0.123337	0.565706	not significant	NA
3110056K07Rik	ENSMUSG00000085622	12	70991615	71015832	-	2	12.6693	-0.566768	0.331659	not significant	NA
Rtn1	ENSMUSG00000021087	12	72211752	72409054	-	2	14.4646	0.357919	0.561993	not significant	NA
Prkch	ENSMUSG00000021108	12	73584797	73778185	+	2	-10.8006	0.106401	0.887378	not significant	NA
Sgpp1	ENSMUSG00000021054	12	75714248	75735729	-	2	11.5936	0.0504259	0.877113	not significant	NA
Ltbp2	ENSMUSG00000002020	12	84783212	84876532	-	2	21.7329	-0.768862	0.232321	not significant	NA
Nek9	ENSMUSG00000034290	12	85299514	85339362	-	2	10.7556	-0.13779	0.460122	not significant	NA
6430527G18Rik	ENSMUSG00000034168	12	86880703	86884814	-	2	21.0776	-0.402059	0.248371	not significant	NA
Sel1l	ENSMUSG00000020964	12	91806043	91849157	-	2	17.389	-0.17086	0.51741	not significant	NA
Ddx24	ENSMUSG00000041645	12	103407976	103425867	-	2	15.4536	-0.16555	0.418062	not significant	NA
Serpina12	ENSMUSG00000041567	12	104028769	104044443	-	2	13.7061	-0.671517	0.327836	not significant	NA
Ak7	ENSMUSG00000041323	12	105705982	105782447	+	2	13.077	-0.717642	0.284268	not significant	NA
Dync1h1	ENSMUSG00000018707	12	110601452	110666945	+	2	11.9833	0.0539301	0.804477	not significant	NA
Hsp90aa1	ENSMUSG00000021270	12	110690605	110702728	-	2	11.4078	-0.38745	0.281412	not significant	NA
Tnfaip2	ENSMUSG00000021281	12	111442469	111455018	+	2	12.4512	-0.050017	0.950504	not significant	NA
Mta1	ENSMUSG00000021144	12	113098278	113137206	+	2	12.2203	-0.243825	0.0955533	not significant	NA
Akr1c6	ENSMUSG00000021210	13	4434306	4457530	+	2	13.219	-0.4197	0.152571	not significant	NA
Larp4b	ENSMUSG00000033499	13	9093905	9173086	+	2	13.353	-0.228379	0.58066	not significant	NA
B3galnt2	ENSMUSG00000039242	13	13954674	13999068	+	2	14.5035	-0.115274	0.628925	not significant	NA
Amph	ENSMUSG00000021314	13	18948371	19150913	+	2	14.0422	0.168697	NA	not significant	NA
Eci2	ENSMUSG00000021417	13	34977748	35027094	-	2	11.9206	0.0520002	0.918429	not significant	NA
Dsp	ENSMUSG00000054889	13	38151328	38198577	+	2	17.7096	-0.219294	0.484729	not significant	NA
Slc35b3	ENSMUSG00000021432	13	38932140	38960875	-	2	17.3639	-0.235308	0.327105	not significant	NA
Gcnt2	ENSMUSG00000021360	13	40859768	40960891	+	2	16.1464	0.181708	0.606319	not significant	NA
Jarid2	ENSMUSG00000038518	13	44729474	44921643	+	2	11.2924	-0.159215	0.550937	not significant	NA
Ninj1	ENSMUSG00000037966	13	49187485	49196244	+	2	11.9951	0.171784	0.467094	not significant	NA
Iars	ENSMUSG00000037851	13	49682100	49734267	+	2	13.7496	-0.258338	0.169022	not significant	NA
Nfil3	ENSMUSG00000056749	13	52967209	52981073	-	2	12.16	-0.0123465	0.982496	not significant	NA
Nsd1	ENSMUSG00000021488	13	55209782	55318325	+	2	13.7417	-0.295433	0.114328	not significant	NA
Caml	ENSMUSG00000021501	13	55623005	55632411	+	2	26.0642	0.0777217	0.776146	not significant	NA
Pcbd2	ENSMUSG00000021496	13	55727368	55776830	+	2	20.8062	0.177751	0.632925	not significant	NA
Slc35d2	ENSMUSG00000033114	13	64096310	64129330	-	2	16.14	-0.0813377	0.601992	not significant	NA
Habp4	ENSMUSG00000021476	13	64161866	64186536	+	2	18.5227	-0.156431	0.431857	not significant	NA
Papd7	ENSMUSG00000034575	13	69497959	69533839	-	2	23.724	0.0136348	0.963493	not significant	NA
Acot12	ENSMUSG00000021620	13	91741512	91786148	+	2	16.3185	0.0971738	0.664753	not significant	NA
Homer1	ENSMUSG00000007617	13	93303757	93404129	+	2	11.581	0.184485	0.519285	not significant	NA
Bhmt	ENSMUSG00000074768	13	93616891	93637961	-	2	14.5547	0.635412	0.0759939	not significant	NA
Arsb	ENSMUSG00000042082	13	93771679	93943016	+	2	13.5088	-0.0777713	0.827149	not significant	NA
Scamp1	ENSMUSG00000021687	13	94201310	94285857	-	2	18.7167	-0.114946	0.705003	not significant	NA
Marveld2	ENSMUSG00000021636	13	100595957	100616971	-	2	19.5941	-0.251127	0.343852	not significant	NA
Mast4	ENSMUSG00000034751	13	102732486	103334497	-	2	11.8942	-0.0515444	0.920309	not significant	NA
Adamts6	ENSMUSG00000046169	13	104287873	104494763	+	2	10.6005	-0.595728	0.402389	not significant	NA
Depdc1b	ENSMUSG00000021697	13	108316332	108407782	+	2	16.1762	0.0825529	NA	not significant	NA
Mier3	ENSMUSG00000032727	13	111686178	111718596	+	2	13.1303	-0.0396369	0.910975	not significant	NA
Ankrd55	ENSMUSG00000049985	13	112288451	112384002	+	2	16.6838	1.16086	0.03946	significant	NA
Ptprg	ENSMUSG00000021745	14	11553532	12242041	+	2	12.9427	-0.218395	0.419637	not significant	NA
Atxn7	ENSMUSG00000021738	14	14012491	14107296	+	2	14.7447	0.0644365	0.847087	not significant	NA
Nr1d2	ENSMUSG00000021775	14	18204054	18239127	-	2	17.7522	-0.208912	0.415259	not significant	NA
Camk2g	ENSMUSG00000021820	14	20734875	20794088	-	2	15.8563	-0.204737	0.484729	not significant	NA
Vcl	ENSMUSG00000021823	14	20929433	21033673	+	2	15.0903	-0.346701	0.079839	not significant	NA
Zcchc24	ENSMUSG00000055538	14	25711640	25768856	-	2	12.5544	-0.0748793	0.847836	not significant	NA
Erc2	ENSMUSG00000040640	14	27622442	28478537	+	2	11.7031	-0.248134	0.374374	not significant	NA
Cacna2d3	ENSMUSG00000021991	14	28904947	29721864	-	2	18.4351	1.12181	NA	not significant	NA
Cacna1d	ENSMUSG00000015968	14	30039949	30491156	-	2	13.5092	0.228244	0.414606	not significant	NA
Rft1	ENSMUSG00000052395	14	30654360	30691317	+	2	14.3688	-0.241838	0.387325	not significant	NA
Tmem110	ENSMUSG00000006526	14	30825590	30876986	+	2	10.3732	0.273506	0.0936232	not significant	NA
Itih4	ENSMUSG00000021922	14	30886476	30901981	+	2	10.467	-0.350915	0.3405	not significant	NA
Hacl1	ENSMUSG00000021884	14	31552905	31641286	-	2	12.4823	0.296123	0.394103	not significant	NA
Btd	ENSMUSG00000021900	14	31641028	31668579	+	2	11.3842	0.176085	0.380099	not significant	NA
Grid1	ENSMUSG00000041078	14	34819825	35583379	+	2	11.9233	0.233128	0.779486	not significant	NA
Gcap14	ENSMUSG00000058690	14	36874936	36968764	-	2	26.211	-0.319043	0.122422	not significant	NA
Naa30	ENSMUSG00000036282	14	49172226	49191031	+	2	13.1021	-0.0185446	0.952933	not significant	NA
Rabggta	ENSMUSG00000040472	14	55715873	55722257	-	2	15.7107	-0.283989	0.247515	not significant	NA
Fdft1	ENSMUSG00000021273	14	63145153	63177793	-	2	11.4014	0.290088	0.519091	not significant	NA
Sox7	ENSMUSG00000063060	14	63943674	63950732	+	2	-14.2478	-0.815472	0.0277833	significant	NA
Hmbox1	ENSMUSG00000021972	14	64811601	64949870	-	2	22.5318	-0.0142574	0.960074	not significant	NA
Ccdc25	ENSMUSG00000022035	14	65837302	65866604	+	2	13.5345	-0.319075	0.13718	not significant	NA
Ephx2	ENSMUSG00000022040	14	66084377	66124500	-	2	14.7952	-0.0161219	0.965763	not significant	NA
Chrna2	ENSMUSG00000022041	14	66140960	66152948	+	2	15.9733	0.607821	0.266465	not significant	NA
Adra1a	ENSMUSG00000045875	14	66635251	66733462	+	2	-18.3326	-0.350549	0.537798	not significant	NA
Sorbs3	ENSMUSG00000022091	14	70180468	70207637	-	2	-10.599	-0.0250893	0.96063	not significant	NA
Dgkh	ENSMUSG00000034731	14	78569609	78725089	-	2	14.8818	0.0148067	NA	not significant	NA
Elf1	ENSMUSG00000036461	14	79481194	79582476	+	2	13.9369	0.0126538	0.979679	not significant	NA
Rbm26	ENSMUSG00000022119	14	105106751	105177327	-	2	12.2181	-0.245535	0.186114	not significant	NA
Dzip1	ENSMUSG00000042156	14	118875520	118925314	-	2	13.4361	-0.169476	0.820265	not significant	NA
Stk24	ENSMUSG00000063410	14	121286343	121379334	-	2	10.8359	0.00937243	0.981986	not significant	NA
Tm9sf2	ENSMUSG00000025544	14	122107038	122159604	+	2	14.2503	-0.0652168	0.806354	not significant	NA
Pcca	ENSMUSG00000041650	14	122534324	122891100	+	2	13.7301	0.161952	0.5389	not significant	NA
1110020G09Rik	ENSMUSG00000022253	15	9071260	9110487	+	2	11.4669	0.247326	0.231827	not significant	NA
Prlr	ENSMUSG00000005268	15	10177238	10349180	+	2	12.5797	0.53002	0.15239	not significant	NA
Slc45a2	ENSMUSG00000022243	15	11000721	11029233	+	2	15.2574	0.0246399	NA	not significant	NA
Ctnnd2	ENSMUSG00000022240	15	30172593	31029311	+	2	12.8194	-0.0629929	NA	not significant	NA
Cct5	ENSMUSG00000022234	15	31590800	31601847	-	2	13.871	0.140574	0.454072	not significant	NA
Hrsp12	ENSMUSG00000022323	15	34484021	34495255	-	2	11.6579	0.457707	0.0138308	significant	NA
Nipal2	ENSMUSG00000038879	15	34572799	34678706	-	2	12.845	-0.00804971	NA	not significant	NA
Dpys	ENSMUSG00000022304	15	39768485	39857470	-	2	15.8189	0.0920247	0.694614	not significant	NA
Fam83a	ENSMUSG00000051225	15	57985419	58011009	+	2	14.6919	-0.962909	0.0883363	not significant	NA
BC025446	ENSMUSG00000047728	15	75216592	75222659	+	2	11.6343	-0.0476581	0.879432	not significant	NA
Plec	ENSMUSG00000022565	15	76170974	76232574	-	2	11.4266	-0.165169	0.442117	not significant	NA
Parp10	ENSMUSG00000063268	15	76231174	76243441	-	2	11.642	0.0648661	0.905232	not significant	NA
Rbfox2	ENSMUSG00000033565	15	77078990	77307053	-	2	14.792	0.12545	0.728212	not significant	NA
Mpst	ENSMUSG00000071711	15	78406712	78414002	+	2	15.1409	-0.0554598	0.860063	not significant	NA
Cdc42ep1	ENSMUSG00000049521	15	78842647	78850902	+	2	12.1011	0.0060201	0.985221	not significant	NA
Lgals2	ENSMUSG00000043501	15	78850862	78855529	-	2	12.1011	-0.244359	0.769974	not significant	NA
Triobp	ENSMUSG00000033088	15	78947724	79005867	+	2	15.4893	0.208985	0.266894	not significant	NA
Sun2	ENSMUSG00000042524	15	79724070	79742536	-	2	13.8217	0.12938	0.696788	not significant	NA
Smcr7l	ENSMUSG00000022412	15	80234080	80253366	+	2	16.6651	-0.237066	0.321387	not significant	NA
St13	ENSMUSG00000022403	15	81363669	81400077	-	2	14.337	0.0685972	0.695701	not significant	NA
Pppde2	ENSMUSG00000022472	15	81992523	82033862	-	2	12.3625	-0.0550212	0.817032	not significant	NA
AC105358.1	ENSMUSG00000096883	15	82206952	82212815	-	2	14.6156	-0.116581	NA	not significant	NA
Cyp2d26	ENSMUSG00000022445	15	82790107	82794245	-	2	32.3159	0.636338	0.00522759	significant	NA
Arfgap3	ENSMUSG00000054277	15	83299740	83350247	-	2	16.1619	-0.486688	0.115394	not significant	NA
Fbln1	ENSMUSG00000006369	15	85205949	85286535	+	2	13.3182	0.126622	0.887193	not significant	NA
Atxn10	ENSMUSG00000016541	15	85336381	85463836	+	2	23.5766	-0.174796	0.265321	not significant	NA
Cerk	ENSMUSG00000035891	15	86139128	86186141	-	2	20.2595	0.376701	0.400299	not significant	NA
Pim3	ENSMUSG00000035828	15	88862186	88865718	+	2	19.5683	0.0595464	0.92544	not significant	NA
Ttll8	ENSMUSG00000022388	15	88890633	88954418	-	2	15.0552	0.309458	NA	not significant	NA
Ncaph2	ENSMUSG00000008690	15	89355719	89372826	+	2	13.6468	-0.290022	0.285722	not significant	NA
Sco2	ENSMUSG00000091780	15	89371639	89373818	-	2	13.6468	-0.540717	0.109007	not significant	NA
Dnajc22	ENSMUSG00000038009	15	99093170	99104737	+	2	18.0897	-0.255607	0.221587	not significant	NA
Gpd1	ENSMUSG00000023019	15	99717515	99725005	+	2	13.6633	-0.00317738	0.994958	not significant	NA
Slc11a2	ENSMUSG00000023030	15	100387898	100425072	-	2	14.1752	-0.202742	0.475582	not significant	NA
Krt4	ENSMUSG00000059668	15	101918536	101924735	-	2	14.9706	-0.0944393	NA	not significant	NA
Eif4b	ENSMUSG00000058655	15	102073773	102097172	+	2	15.6145	-0.0643398	0.780834	not significant	NA
Pcbp2	ENSMUSG00000056851	15	102470632	102500059	+	2	13.6259	0.248303	0.39897	not significant	NA
Zc3h7a	ENSMUSG00000037965	16	11136592	11176393	-	2	18.4527	-0.373745	0.0864747	not significant	NA
Gspt1	ENSMUSG00000062203	16	11219292	11254270	-	2	11.7639	-0.25521	0.365528	not significant	NA
Cpped1	ENSMUSG00000065979	16	11803721	11909445	-	2	12.4236	0.111805	0.353736	not significant	NA
4921513D23Rik	ENSMUSG00000060657	16	14109166	14159274	-	2	13.5466	-0.145889	0.478094	not significant	NA
Myh11	ENSMUSG00000018830	16	14194527	14291408	-	2	11.0741	-0.215816	0.794739	not significant	NA
Trmt2a	ENSMUSG00000022721	16	18248679	18254772	+	2	10.6293	-0.108983	0.691341	not significant	NA
Kng2	ENSMUSG00000060459	16	22985854	23029101	-	2	20.6807	0.0408971	0.891289	not significant	NA
B630019A10Rik	ENSMUSG00000068463	16	23175288	23224446	+	2	19.9528	0.207302	0.801196	not significant	NA
Atp13a3	ENSMUSG00000022533	16	30312423	30388837	-	2	12.6927	0.0757973	0.861851	not significant	NA
Tmem44	ENSMUSG00000022537	16	30511855	30550842	-	2	12.4684	-0.10657	0.858506	not significant	NA
Fam43a	ENSMUSG00000046546	16	30599723	30602797	+	2	15.3834	0.207158	0.698616	not significant	NA
Bdh1	ENSMUSG00000046598	16	31422280	31458901	+	2	-17.1753	0.0337318	0.917186	not significant	NA
Adcy5	ENSMUSG00000022840	16	35154877	35305737	+	2	14.3492	-0.168568	0.762033	not significant	NA
Sema5b	ENSMUSG00000052133	16	35541145	35664732	+	2	11.6754	-0.129794	0.886345	not significant	NA
Hgd	ENSMUSG00000022821	16	37580153	37632020	+	2	12.2897	0.0973453	0.616151	not significant	NA
Lrrc58	ENSMUSG00000034158	16	37868389	37888858	+	2	15.8217	0.332452	0.365863	not significant	NA
Arhgap31	ENSMUSG00000022799	16	38598340	38713274	-	2	18.8711	0.290618	0.421243	not significant	NA
Igsf11	ENSMUSG00000022790	16	38901471	39027159	+	2	11.7654	-0.0185168	0.972699	not significant	NA
Tomm70a	ENSMUSG00000022752	16	57121714	57154530	+	2	12.9206	-0.0705323	0.793843	not significant	NA
Dcbld2	ENSMUSG00000035107	16	58408443	58469727	+	2	15.3781	-0.179557	0.746568	not significant	NA
Atp5j	ENSMUSG00000022890	16	84827866	84835625	-	2	13.8144	0.266148	0.376092	not significant	NA
4931406G06Rik	ENSMUSG00000085398	16	91044656	91056677	+	2	10.9542	0.00847606	NA	not significant	NA
Tmem50b	ENSMUSG00000022964	16	91574503	91597800	-	2	15.6189	0.248754	0.573284	not significant	NA
Mrps6	ENSMUSG00000039680	16	92058270	92112227	+	2	12.4834	0.304519	0.186325	not significant	NA
Slc5a3	ENSMUSG00000089774	16	92058322	92087473	+	2	12.4834	0.162978	0.674599	not significant	NA
Cldn14	ENSMUSG00000047109	16	93919031	94008837	-	2	11.4406	-0.206519	0.624714	not significant	NA
Hlcs	ENSMUSG00000040820	16	94129195	94313563	-	2	13.3941	-0.0294834	0.936236	not significant	NA
Snx9	ENSMUSG00000002365	17	5841328	5931033	+	2	14.5305	-0.186921	0.592178	not significant	NA
4930506C21Rik	ENSMUSG00000087478	17	8293366	8311080	-	2	10.1945	0.697156	0.00288742	significant	NA
Pacrg	ENSMUSG00000037196	17	10403012	10840311	-	2	28.0847	0.252246	NA	not significant	NA
Slc22a3	ENSMUSG00000023828	17	12419972	12507704	-	2	15.4548	-0.601165	0.0805525	not significant	NA
Nubp2	ENSMUSG00000039183	17	24882611	24886350	-	2	16.7047	0.0642987	0.752644	not significant	NA
Rpl10a	ENSMUSG00000037805	17	28328471	28331032	+	2	18.115	-0.0181494	0.96768	not significant	NA
Brpf3	ENSMUSG00000063952	17	28801090	28838546	+	2	18.0423	-0.314334	0.276477	not significant	NA
BC004004	ENSMUSG00000052712	17	29268788	29302881	+	2	12.4622	-0.136949	0.520615	not significant	NA
Cyp4f17	ENSMUSG00000091586	17	32506462	32528894	+	2	-15.8386	-0.436829	0.150244	not significant	NA
Daxx	ENSMUSG00000002307	17	33909414	33915589	+	2	13.9915	-0.109741	0.770745	not significant	NA
Rgl2	ENSMUSG00000041354	17	33929543	33937687	+	2	19.5653	-0.242361	0.528901	not significant	NA
Rxrb	ENSMUSG00000039656	17	34031812	34038393	+	2	13.0092	-0.0322099	0.897145	not significant	NA
Neu1	ENSMUSG00000007038	17	34931253	34935953	+	2	11.3784	-0.0319181	0.962336	not significant	NA
Hspa1a	ENSMUSG00000091971	17	34969199	34972154	-	2	13.6674	0.422717	0.563153	not significant	NA
Msh5	ENSMUSG00000007035	17	35028605	35046745	-	2	15.858	0.395904	0.460734	not significant	NA
Ddx39b	ENSMUSG00000019432	17	35241746	35253707	+	2	16.3199	-0.342655	0.0501348	not significant	NA
Gpr110	ENSMUSG00000041293	17	43270329	43324737	+	2	31.9478	-0.706908	0.264175	not significant	NA
Clic5	ENSMUSG00000023959	17	44188572	44280168	+	2	11.4204	-0.428924	0.220451	not significant	NA
Abcc10	ENSMUSG00000032842	17	46303221	46328352	-	2	11.621	-0.357226	0.280195	not significant	NA
Srf	ENSMUSG00000015605	17	46546839	46556162	-	2	17.6431	0.102147	0.704492	not significant	NA
Pex6	ENSMUSG00000002763	17	46711463	46725541	+	2	12.0778	-0.313815	0.14679	not significant	NA
1700001C19Rik	ENSMUSG00000047150	17	47412734	47437376	-	2	14.1264	-0.252922	0.350323	not significant	NA
Taf8	ENSMUSG00000023980	17	47488050	47502287	-	2	17.53	-0.266077	0.379648	not significant	NA
Daam2	ENSMUSG00000040260	17	49456022	49564337	-	2	20.7457	0.117462	0.853543	not significant	NA
Kat2b	ENSMUSG00000000708	17	53566861	53672720	+	2	11.5299	-0.0579488	0.874163	not significant	NA
Ccdc94	ENSMUSG00000003208	17	55959187	55967949	+	2	10.9942	-0.0781272	0.864162	not significant	NA
Mpnd	ENSMUSG00000003199	17	56005711	56016790	+	2	15.9331	0.026476	0.952569	not significant	NA
Sh3gl1	ENSMUSG00000003200	17	56016753	56036637	-	2	14.0572	-0.239558	0.179718	not significant	NA
Sema6b	ENSMUSG00000001227	17	56123085	56140343	-	2	14.9993	-0.202362	0.703534	not significant	NA
Myl12b	ENSMUSG00000034868	17	70973920	70990787	-	2	12.3335	0.237942	0.259923	not significant	NA
Birc6	ENSMUSG00000024073	17	74528295	74703773	+	2	14.088	-0.0110872	0.970006	not significant	NA
Rasgrp3	ENSMUSG00000071042	17	75435905	75529043	+	2	12.3885	0.0739228	0.903265	not significant	NA
Hnrpll	ENSMUSG00000024095	17	80029487	80062334	-	2	16.0523	0.081671	0.775226	not significant	NA
Galm	ENSMUSG00000035473	17	80127471	80185101	+	2	13.3522	0.315593	0.0377448	significant	NA
Arhgef33	ENSMUSG00000054901	17	80307407	80388688	+	2	10.9397	0.00847606	NA	not significant	NA
Mta3	ENSMUSG00000055817	17	83706163	83821516	+	2	11.0976	-0.25125	0.199696	not significant	NA
Dync2li1	ENSMUSG00000024253	17	84626496	84655558	+	2	13.2432	0.0743315	0.926436	not significant	NA
Epas1	ENSMUSG00000024140	17	86753907	86833410	+	2	13.8465	0.186598	0.245638	not significant	NA
Zeb1	ENSMUSG00000024238	18	5591860	5775467	+	2	11.0165	-0.117422	0.722316	not significant	NA
Wac	ENSMUSG00000024283	18	7868832	7973547	+	2	13.8115	-0.129326	0.734845	not significant	NA
Esco1	ENSMUSG00000024293	18	10566602	10610352	-	2	15.8046	-0.119348	0.705003	not significant	NA
Ankrd29	ENSMUSG00000057766	18	12252362	12305720	-	2	10.9525	-0.284402	0.740497	not significant	NA
Mep1b	ENSMUSG00000024313	18	21072344	21100199	+	2	11.5297	-0.738868	NA	not significant	NA
Fam59a	ENSMUSG00000042680	18	21127201	21300138	-	2	20.4652	-0.361879	0.513799	not significant	NA
Elp2	ENSMUSG00000024271	18	24603961	24638830	+	2	12.3735	-0.094149	0.576335	not significant	NA
Gpr17	ENSMUSG00000052229	18	31942997	31949636	-	2	12.5485	-0.672653	0.127252	not significant	NA
Ctnna1	ENSMUSG00000037815	18	35118888	35254773	+	2	10.7922	-0.151102	0.378326	not significant	NA
Ppp2r2b	ENSMUSG00000024500	18	42637432	43059471	-	2	15.6089	-0.024271	NA	not significant	NA
Mcc	ENSMUSG00000071856	18	44425061	44812182	-	2	11.8469	-0.0842899	0.864196	not significant	NA
Iigp1	ENSMUSG00000054072	18	60376029	60392627	+	2	17.5629	0.587865	NA	not significant	NA
2010002N04Rik	ENSMUSG00000038059	18	60474193	60501983	-	2	11.57	1.26525	0.00288742	significant	NA
Lman1	ENSMUSG00000041891	18	65980754	66022580	-	2	17.7222	-0.308444	0.169211	not significant	NA
4933403F05Rik	ENSMUSG00000038121	18	68260187	68300333	-	2	12.1903	-0.00833483	0.984419	not significant	NA
Tcf4	ENSMUSG00000053477	18	69344146	69687967	+	2	14.0272	-0.255442	0.290964	not significant	NA
8030462N17Rik	ENSMUSG00000047466	18	77633281	77714010	-	2	21.5846	-0.356944	0.455063	not significant	NA
5430411K18Rik	ENSMUSG00000039840	18	77938467	78035027	+	2	16.7332	-0.176826	0.587341	not significant	NA
Cpt1a	ENSMUSG00000024900	19	3323301	3385732	+	2	11.4996	-0.11491	0.525662	not significant	NA
Cdk2ap2	ENSMUSG00000024856	19	4097182	4099019	+	2	11.6006	-0.191448	0.459703	not significant	NA
Kdm2a	ENSMUSG00000054611	19	4316144	4398285	-	2	11.454	-0.327816	0.0883361	not significant	NA
Lrfn4	ENSMUSG00000045045	19	4611785	4615667	-	2	-13.6543	-0.541967	0.338639	not significant	NA
Malat1	ENSMUSG00000092341	19	5795690	5802671	-	2	14.0389	-0.446766	0.241842	not significant	NA
Prdx5	ENSMUSG00000024953	19	6906697	6910106	-	2	13.5674	0.0984221	0.752897	not significant	NA
Pcsk5	ENSMUSG00000024713	19	17432832	17837632	-	2	12.0849	0.414183	0.157151	not significant	NA
Aldh1a7	ENSMUSG00000024747	19	20692953	20727562	-	2	27.9192	-0.193727	0.431277	not significant	NA
Tmem2	ENSMUSG00000024754	19	21778342	21858327	+	2	17.1238	0.10812	0.808757	not significant	NA
Fxn	ENSMUSG00000059363	19	24261453	24280605	-	2	15.7351	0.0958749	0.820537	not significant	NA
C030046E11Rik	ENSMUSG00000038658	19	29522282	29606829	+	2	12.2472	0.317999	0.191507	not significant	NA
A1cf	ENSMUSG00000052595	19	31868761	31949406	+	2	11.4429	-0.419416	0.419637	not significant	NA
Pten	ENSMUSG00000013663	19	32757497	32826160	+	2	17.0162	-0.0791358	0.709145	not significant	NA
Pank1	ENSMUSG00000033610	19	34810894	34879455	-	2	14.8199	0.196242	0.356597	not significant	NA
Pcgf5	ENSMUSG00000024805	19	36379067	36456192	+	2	16.5493	0.274845	0.381303	not significant	NA
1500017E21Rik	ENSMUSG00000087579	19	36614052	36705641	-	2	13.1512	-0.550786	0.291256	not significant	NA
O3far1	ENSMUSG00000054200	19	38097079	38114263	+	2	13.7203	0.0598148	0.952459	not significant	NA
Pdlim1	ENSMUSG00000055044	19	40222241	40271616	-	2	14.9125	-0.354749	0.144748	not significant	NA
Sorbs1	ENSMUSG00000025006	19	40295049	40402267	-	2	13.0168	-0.218511	0.764565	not significant	NA
Pik3ap1	ENSMUSG00000025017	19	41274218	41385070	-	2	14.6796	-0.327465	0.550659	not significant	NA
D19Ertd386e	ENSMUSG00000025184	19	42518759	42592343	+	2	13.4449	-0.166589	0.618539	not significant	NA
Got1	ENSMUSG00000025190	19	43499752	43524605	-	2	11.8109	-0.30169	0.43564	not significant	NA
Cutc	ENSMUSG00000025193	19	43752996	43768638	+	2	16.5959	0.105477	0.768951	not significant	NA
Btrc	ENSMUSG00000025217	19	45363734	45533341	+	2	21.7638	-0.085934	0.741711	not significant	NA
Pitx3	ENSMUSG00000025229	19	46135685	46148375	-	2	18.0733	-0.273684	NA	not significant	NA
2010012O05Rik	ENSMUSG00000062376	19	46689906	46703382	+	2	13.7618	0.492475	0.0221638	significant	NA
Cnnm2	ENSMUSG00000064105	19	46761596	46878795	+	2	12.3075	0.308002	0.496386	not significant	NA
Neurl1a	ENSMUSG00000006435	19	47178820	47259440	+	2	14.6219	0.302461	0.713651	not significant	NA
Xpnpep1	ENSMUSG00000025027	19	52991183	53038633	-	2	18.6831	-0.035718	0.867231	not significant	NA
Gucy2g	ENSMUSG00000055523	19	55198297	55241236	-	2	14.4315	0.0956491	NA	not significant	NA
Prickle3	ENSMUSG00000031145	X	7657260	7668186	+	2	14.7841	-0.266488	0.463916	not significant	NA
Tfe3	ENSMUSG00000000134	X	7762560	7775202	+	2	11.8039	-0.235674	0.302681	not significant	NA
Ddx3x	ENSMUSG00000000787	X	13280970	13294052	+	2	13.1178	0.0476594	0.883218	not significant	NA
Elf4	ENSMUSG00000031103	X	48411046	48463132	-	2	-12.3622	0.412137	0.540866	not significant	NA
Aifm1	ENSMUSG00000036932	X	48474944	48513563	-	2	10.6887	0.026464	0.908269	not significant	NA
Dmd	ENSMUSG00000045103	X	82948870	85206141	+	2	12.9743	0.316205	0.286303	not significant	NA
Rps4x	ENSMUSG00000031320	X	102184941	102189394	-	2	22.4252	0.0833233	0.839001	not significant	NA
Abcb7	ENSMUSG00000031333	X	104280657	104413856	-	2	13.9398	0.281898	0.0972517	not significant	NA
Trmt2b	ENSMUSG00000067369	X	134222339	134276984	-	2	13.9501	0.0586854	0.832401	not significant	NA
Morc4	ENSMUSG00000031434	X	139821632	139871677	-	2	11.3078	1.77028	4.97116e-06	significant	NA
Rgag1	ENSMUSG00000085584	X	143099594	143104335	+	2	16.8891	0.10236	NA	not significant	NA
Asb11	ENSMUSG00000031382	X	164436994	164459170	+	2	11.5017	-0.208364	NA	not significant	NA
Mid1	ENSMUSG00000035299	X	169685199	170005736	+	2	-12.155	0.042976	0.953104	not significant	NA
