# Supplementary material for: Hepatic gene body hypermethylation is a shared epigenetic signature of murine longevity
Source: PLoS Genet. 2018 Nov 21;14(11):e1007766. doi: 10.1371/journal.pgen.1007766 (PMC6281273; doi:10.1371/journal.pgen.1007766)
Supplement: S16 Table — (XLSX) [file pgen.1007766.s029.xlsx]

## Sheet: S16 Table
S16 Table. Functional enrichment of hypermethylated and down-regulated genes in old Ames dwarf mice.
GO.ID	GOTerm	Annotated genes	Significant genes	Enrichment	PValue	Ensembl ID	Gene Symbol	Ontology.Source
GO:0042730	fibrinolysis	18	7	0.4	6.3e-08	ENSMUSG00000023224, ENSMUSG00000028001, ENSMUSG00000031645, ENSMUSG00000033831, ENSMUSG00000033860, ENSMUSG00000038224, ENSMUSG00000059481	Serping1, Fga, F11, Fgb, Fgg, Serpinf2, Plg	GO_BiologicalProcess
GO:0006958	complement activation, classical pathway	24	7	0.53	6.1e-07	ENSMUSG00000022149, ENSMUSG00000023224, ENSMUSG00000026874, ENSMUSG00000029656, ENSMUSG00000035031, ENSMUSG00000038576, ENSMUSG00000058952	C9, Serping1, Hc, C8b, C8a, Susd4, Cfi	GO_BiologicalProcess
GO:0006957	complement activation, alternative pathway	10	5	0.22	1.2e-06	ENSMUSG00000022149, ENSMUSG00000026874, ENSMUSG00000029656, ENSMUSG00000035031, ENSMUSG00000038576	C9, Hc, C8b, C8a, Susd4	GO_BiologicalProcess
GO:0031639	plasminogen activation	21	5	0.47	7.9e-05	ENSMUSG00000028001, ENSMUSG00000031645, ENSMUSG00000033831, ENSMUSG00000033860, ENSMUSG00000038224	Fga, F11, Fgb, Fgg, Serpinf2	GO_BiologicalProcess
GO:0043252	sodium-independent organic anion transport	13	4	0.29	0.00014	ENSMUSG00000041698, ENSMUSG00000052562, ENSMUSG00000063590, ENSMUSG00000067144	Slco1a1, Slc22a30, Slc22a28, Slc22a7	GO_BiologicalProcess
GO:0043524	negative regulation of neuron apoptotic process	116	10	2.57	0.00025	ENSMUSG00000019969, ENSMUSG00000023944, ENSMUSG00000023951, ENSMUSG00000025810, ENSMUSG00000025860, ENSMUSG00000031960, ENSMUSG00000032115, ENSMUSG00000034656, ENSMUSG00000040249, ENSMUSG00000055254	Psen1, Hsp90ab1, Vegfa, Nrp1, Xiap, Aars, Hyou1, Cacna1a, Lrp1, Ntrk2	GO_BiologicalProcess
GO:0042180	cellular ketone metabolic process	146	11	3.24	0.0004	ENSMUSG00000000326, ENSMUSG00000004815, ENSMUSG00000005373, ENSMUSG00000021594, ENSMUSG00000026866, ENSMUSG00000028603, ENSMUSG00000029478, ENSMUSG00000034656, ENSMUSG00000037797, ENSMUSG00000039648, ENSMUSG00000047866	Comt, Dgkq, Mlxipl, Srd5a1, Kynu, Scp2, Ncor2, Cacna1a, Adh4, Kyat1, Lonp2	GO_BiologicalProcess
GO:1904646	cellular response to amyloid-beta	21	4	0.47	0.00105	ENSMUSG00000019969, ENSMUSG00000020053, ENSMUSG00000034656, ENSMUSG00000040249	Psen1, Igf1, Cacna1a, Lrp1	GO_BiologicalProcess
GO:0048143	astrocyte activation	10	3	0.22	0.00115	ENSMUSG00000019969, ENSMUSG00000020122, ENSMUSG00000040249	Psen1, Egfr, Lrp1	GO_BiologicalProcess
GO:0031016	pancreas development	54	6	1.2	0.00119	ENSMUSG00000020053, ENSMUSG00000020484, ENSMUSG00000022037, ENSMUSG00000023031, ENSMUSG00000034908, ENSMUSG00000043013	Igf1, Xbp1, Clu, Cela1, Sidt2, Onecut1	GO_BiologicalProcess
GO:0035272	exocrine system development	38	5	0.84	0.00142	ENSMUSG00000020053, ENSMUSG00000020122, ENSMUSG00000020484, ENSMUSG00000023031, ENSMUSG00000025810	Igf1, Egfr, Xbp1, Cela1, Nrp1	GO_BiologicalProcess
GO:0003008	system process	829	35	18.38	0.0015	ENSMUSG00000000326, ENSMUSG00000019969, ENSMUSG00000020053, ENSMUSG00000020122, ENSMUSG00000022836, ENSMUSG00000023951, ENSMUSG00000024254, ENSMUSG00000025812, ENSMUSG00000026840, ENSMUSG00000028001, ENSMUSG00000028525, ENSMUSG00000028967, ENSMUSG00000029352, ENSMUSG00000030470, ENSMUSG00000030739, ENSMUSG00000031960, ENSMUSG00000033326, ENSMUSG00000033831, ENSMUSG00000033860, ENSMUSG00000034656,…	Comt, Psen1, Igf1, Egfr, Mylk, Vegfa, Abcg8, Pard3, Lamc3, Fga, Pde4b, Errfi1, Crybb3, Csrp3, Myh14, Aars, Kdm4a, Fgb, Fgg, Cacna1a, Grhpr, Serpinf2, Tbce, Cyp7b1, Rsc1a1, Trim72, Dsg2, Atxn1, Rapgef4, Trhde, Arhgap42, Gprc5c, Ntrk2, Fto, Rtp3	GO_BiologicalProcess
GO:0016477	cell migration	928	37	20.57	0.00157	ENSMUSG00000003814, ENSMUSG00000016128, ENSMUSG00000016933, ENSMUSG00000019889, ENSMUSG00000019969, ENSMUSG00000020053, ENSMUSG00000020122, ENSMUSG00000020484, ENSMUSG00000021910, ENSMUSG00000022791, ENSMUSG00000022836, ENSMUSG00000023951, ENSMUSG00000024421, ENSMUSG00000025089, ENSMUSG00000025810, ENSMUSG00000025812, ENSMUSG00000026072, ENSMUSG00000026117, ENSMUSG00000026193, ENSMUSG00000026864,…	Calr, Stard13, Plcg1, Ptprk, Psen1, Igf1, Egfr, Xbp1, Nisch, Tnk2, Mylk, Vegfa, Lama3, Gfra1, Nrp1, Pard3, Il1r1, Zap70, Fn1, Hspa5, Hc, Fga, Pde4b, Podn, Pdilt, Ptprf, Plxnb2, Cyp7b1, Zmynd8, Nhsl1, Lrp1, Hsd3b7, Onecut1, Rapgef4, Dock8, Ntrk2, Plg	GO_BiologicalProcess
GO:0072523	purine-containing compound catabolic process	39	5	0.86	0.0016	ENSMUSG00000028525, ENSMUSG00000031767, ENSMUSG00000031842, ENSMUSG00000063558, ENSMUSG00000064294	Pde4b, Nudt7, Pde4c, Aox1, Aox3	GO_BiologicalProcess
GO:0045907	positive regulation of vasoconstriction	25	4	0.55	0.00207	ENSMUSG00000020122, ENSMUSG00000028001, ENSMUSG00000033831, ENSMUSG00000033860	Egfr, Fga, Fgb, Fgg	GO_BiologicalProcess
GO:0019835	cytolysis	26	4	0.58	0.0024	ENSMUSG00000022149, ENSMUSG00000026874, ENSMUSG00000029656, ENSMUSG00000035031	C9, Hc, C8b, C8a	GO_BiologicalProcess
GO:0050770	regulation of axonogenesis	130	9	2.88	0.00242	ENSMUSG00000019969, ENSMUSG00000023951, ENSMUSG00000025375, ENSMUSG00000025810, ENSMUSG00000026193, ENSMUSG00000034656, ENSMUSG00000036606, ENSMUSG00000042700, ENSMUSG00000055254	Psen1, Vegfa, Aatk, Nrp1, Fn1, Cacna1a, Plxnb2, Sipa1l1, Ntrk2	GO_BiologicalProcess
GO:0030449	regulation of complement activation	13	3	0.29	0.00261	ENSMUSG00000022181, ENSMUSG00000023224, ENSMUSG00000038576	C6, Serping1, Susd4	GO_BiologicalProcess
GO:0051445	regulation of meiotic cell cycle	27	4	0.6	0.00277	ENSMUSG00000003814, ENSMUSG00000026888, ENSMUSG00000028469, ENSMUSG00000028760	Calr, Grb14, Npr2, Eif4g3	GO_BiologicalProcess
GO:0072376	protein activation cascade	47	11	1.04	0.00304	ENSMUSG00000022149, ENSMUSG00000022181, ENSMUSG00000023224, ENSMUSG00000026874, ENSMUSG00000028001, ENSMUSG00000029656, ENSMUSG00000033831, ENSMUSG00000033860, ENSMUSG00000035031, ENSMUSG00000038576, ENSMUSG00000058952	C9, C6, Serping1, Hc, Fga, C8b, Fgb, Fgg, C8a, Susd4, Cfi	GO_BiologicalProcess
GO:0007169	transmembrane receptor protein tyrosine kinase signaling pathway	418	23	9.27	0.00316	ENSMUSG00000016933, ENSMUSG00000019969, ENSMUSG00000020053, ENSMUSG00000020122, ENSMUSG00000020484, ENSMUSG00000022791, ENSMUSG00000023951, ENSMUSG00000025089, ENSMUSG00000025810, ENSMUSG00000026117, ENSMUSG00000026888, ENSMUSG00000028967, ENSMUSG00000033295, ENSMUSG00000040249, ENSMUSG00000042700, ENSMUSG00000042828, ENSMUSG00000045658, ENSMUSG00000046876, ENSMUSG00000054252, ENSMUSG00000055254,…	Plcg1, Psen1, Igf1, Egfr, Xbp1, Tnk2, Vegfa, Gfra1, Nrp1, Zap70, Grb14, Errfi1, Ptprf, Lrp1, Sipa1l1, Trim72, Pid1, Atxn1, Fgfr3, Ntrk2, Ghr, Dnaic1, Sort1	GO_BiologicalProcess
GO:0042446	hormone biosynthetic process	34	6	0.75	0.00319	ENSMUSG00000004815, ENSMUSG00000020053, ENSMUSG00000021594, ENSMUSG00000028603, ENSMUSG00000031844, ENSMUSG00000034656	Dgkq, Igf1, Srd5a1, Scp2, Hsd17b2, Cacna1a	GO_BiologicalProcess
GO:0006631	fatty acid metabolic process	304	15	6.74	0.00324	ENSMUSG00000003053, ENSMUSG00000005373, ENSMUSG00000021364, ENSMUSG00000024292, ENSMUSG00000026664, ENSMUSG00000027261, ENSMUSG00000030945, ENSMUSG00000033533, ENSMUSG00000038754, ENSMUSG00000047866, ENSMUSG00000052974, ENSMUSG00000055737, ENSMUSG00000062624, ENSMUSG00000076435, ENSMUSG00000079057	Cyp2c29, Mlxipl, Elovl2, Cyp4f14, Phyh, Hao1, Acsm2, Acsm1, Elovl3, Lonp2, Cyp2f2, Ghr, Cyp2c67, Acsf2, Cyp4v3	GO_BiologicalProcess
GO:0086010	membrane depolarization during action potential	14	3	0.31	0.00327	ENSMUSG00000032741, ENSMUSG00000034656, ENSMUSG00000038764	Tpcn1, Cacna1a, Ptpn3	GO_BiologicalProcess
GO:0048286	lung alveolus development	46	5	1.02	0.00337	ENSMUSG00000020053, ENSMUSG00000023951, ENSMUSG00000028967, ENSMUSG00000046876, ENSMUSG00000054252	Igf1, Vegfa, Errfi1, Atxn1, Fgfr3	GO_BiologicalProcess
GO:0050731	positive regulation of peptidyl-tyrosine phosphorylation	113	8	2.5	0.00363	ENSMUSG00000004815, ENSMUSG00000020053, ENSMUSG00000022791, ENSMUSG00000023951, ENSMUSG00000025089, ENSMUSG00000025810, ENSMUSG00000054252, ENSMUSG00000055737	Dgkq, Igf1, Tnk2, Vegfa, Gfra1, Nrp1, Fgfr3, Ghr	GO_BiologicalProcess
GO:0046164	alcohol catabolic process	29	4	0.64	0.00363	ENSMUSG00000027261, ENSMUSG00000027531, ENSMUSG00000037797, ENSMUSG00000042289	Hao1, Impa1, Adh4, Hsd3b7	GO_BiologicalProcess
GO:0038083	peptidyl-tyrosine autophosphorylation	47	5	1.04	0.0037	ENSMUSG00000020122, ENSMUSG00000022791, ENSMUSG00000023951, ENSMUSG00000025375, ENSMUSG00000026117	Egfr, Tnk2, Vegfa, Aatk, Zap70	GO_BiologicalProcess
GO:0010466	negative regulation of peptidase activity	139	9	3.08	0.00379	ENSMUSG00000020053, ENSMUSG00000023224, ENSMUSG00000023951, ENSMUSG00000025860, ENSMUSG00000038224, ENSMUSG00000058207, ENSMUSG00000059908, ENSMUSG00000079012, ENSMUSG00000079015	Igf1, Serping1, Vegfa, Xiap, Serpinf2, Serpina3k, Mug1, Serpina3m, Serpina1c	GO_BiologicalProcess
GO:0043434	response to peptide hormone	227	15	5.03	0.00396	ENSMUSG00000020053, ENSMUSG00000020484, ENSMUSG00000021134, ENSMUSG00000026888, ENSMUSG00000033083, ENSMUSG00000033295, ENSMUSG00000042828, ENSMUSG00000045658, ENSMUSG00000055737, ENSMUSG00000058207, ENSMUSG00000061322, ENSMUSG00000066366, ENSMUSG00000068747, ENSMUSG00000079012, ENSMUSG00000079015	Igf1, Xbp1, Srsf5, Grb14, Tbc1d4, Ptprf, Trim72, Pid1, Ghr, Serpina3k, Dnaic1, Serpina1a, Sort1, Serpina3m, Serpina1c	GO_BiologicalProcess
GO:0009214	cyclic nucleotide catabolic process	15	3	0.33	0.00402	ENSMUSG00000006782, ENSMUSG00000028525, ENSMUSG00000031842	Cnp, Pde4b, Pde4c	GO_BiologicalProcess
GO:0033160	positive regulation of protein import into nucleus, translocation	15	3	0.33	0.00402	ENSMUSG00000019969, ENSMUSG00000020053, ENSMUSG00000023944	Psen1, Igf1, Hsp90ab1	GO_BiologicalProcess
GO:0048844	artery morphogenesis	48	5	1.06	0.00406	ENSMUSG00000007817, ENSMUSG00000022836, ENSMUSG00000023951, ENSMUSG00000025810, ENSMUSG00000040249	Zmiz1, Mylk, Vegfa, Nrp1, Lrp1	GO_BiologicalProcess
GO:0051966	regulation of synaptic transmission, glutamatergic	30	4	0.67	0.00411	ENSMUSG00000019969, ENSMUSG00000020122, ENSMUSG00000035864, ENSMUSG00000055254	Psen1, Egfr, Syt1, Ntrk2	GO_BiologicalProcess
GO:0046627	negative regulation of insulin receptor signaling pathway	31	4	0.69	0.00464	ENSMUSG00000026888, ENSMUSG00000033295, ENSMUSG00000042828, ENSMUSG00000045658	Grb14, Ptprf, Trim72, Pid1	GO_BiologicalProcess
GO:0071157	negative regulation of cell cycle arrest	16	3	0.35	0.00487	ENSMUSG00000003814, ENSMUSG00000005373, ENSMUSG00000023944	Calr, Mlxipl, Hsp90ab1	GO_BiologicalProcess
GO:0034114	regulation of heterotypic cell-cell adhesion	16	3	0.35	0.00487	ENSMUSG00000028001, ENSMUSG00000033831, ENSMUSG00000033860	Fga, Fgb, Fgg	GO_BiologicalProcess
GO:0007179	transforming growth factor beta receptor signaling pathway	120	8	2.66	0.00522	ENSMUSG00000018401, ENSMUSG00000019889, ENSMUSG00000020484, ENSMUSG00000023944, ENSMUSG00000026864, ENSMUSG00000037712, ENSMUSG00000042834, ENSMUSG00000043013	Mtmr4, Ptprk, Xbp1, Hsp90ab1, Hspa5, Fermt2, Nrep, Onecut1	GO_BiologicalProcess
GO:2001237	negative regulation of extrinsic apoptotic signaling pathway	73	6	1.62	0.00553	ENSMUSG00000020053, ENSMUSG00000023951, ENSMUSG00000025810, ENSMUSG00000028001, ENSMUSG00000033831, ENSMUSG00000033860	Igf1, Vegfa, Nrp1, Fga, Fgb, Fgg	GO_BiologicalProcess
GO:0008203	cholesterol metabolic process	97	7	2.15	0.00574	ENSMUSG00000004815, ENSMUSG00000026170, ENSMUSG00000028603, ENSMUSG00000034088, ENSMUSG00000039519, ENSMUSG00000040249, ENSMUSG00000042289	Dgkq, Cyp27a1, Scp2, Hdlbp, Cyp7b1, Lrp1, Hsd3b7	GO_BiologicalProcess
GO:0043901	negative regulation of multi-organism process	122	8	2.7	0.00576	ENSMUSG00000003814, ENSMUSG00000015837, ENSMUSG00000020053, ENSMUSG00000026888, ENSMUSG00000028469, ENSMUSG00000038884, ENSMUSG00000039853, ENSMUSG00000057982	Calr, Sqstm1, Igf1, Grb14, Npr2, A230050P20Rik, Trim14, Zfp809	GO_BiologicalProcess
GO:0008207	C21-steroid hormone metabolic process	17	3	0.38	0.00582	ENSMUSG00000004815, ENSMUSG00000021594, ENSMUSG00000028603	Dgkq, Srd5a1, Scp2	GO_BiologicalProcess
GO:1902236	negative regulation of endoplasmic reticulum stress-induced intrinsic apoptotic signaling pathway	17	3	0.38	0.00582	ENSMUSG00000020484, ENSMUSG00000024807, ENSMUSG00000032115	Xbp1, Syvn1, Hyou1	GO_BiologicalProcess
GO:0051592	response to calcium ion	74	6	1.64	0.00591	ENSMUSG00000020122, ENSMUSG00000022836, ENSMUSG00000028001, ENSMUSG00000033831, ENSMUSG00000033860, ENSMUSG00000035864	Egfr, Mylk, Fga, Fgb, Fgg, Syt1	GO_BiologicalProcess
GO:0010955	negative regulation of protein processing	34	4	0.75	0.00649	ENSMUSG00000023224, ENSMUSG00000025860, ENSMUSG00000038224, ENSMUSG00000038576	Serping1, Xiap, Serpinf2, Susd4	GO_BiologicalProcess
GO:0043567	regulation of insulin-like growth factor receptor signaling pathway	18	3	0.4	0.00687	ENSMUSG00000020053, ENSMUSG00000042828, ENSMUSG00000046876	Igf1, Trim72, Atxn1	GO_BiologicalProcess
GO:0035634	response to stilbenoid	18	3	0.4	0.00687	ENSMUSG00000041698, ENSMUSG00000066154, ENSMUSG00000067144	Slco1a1, Mup3, Slc22a7	GO_BiologicalProcess
GO:0022612	gland morphogenesis	101	7	2.24	0.00714	ENSMUSG00000015846, ENSMUSG00000020053, ENSMUSG00000020122, ENSMUSG00000020484, ENSMUSG00000025810, ENSMUSG00000039519, ENSMUSG00000042207	Rxra, Igf1, Egfr, Xbp1, Nrp1, Cyp7b1, Kdm5b	GO_BiologicalProcess
GO:2000242	negative regulation of reproductive process	35	4	0.78	0.00721	ENSMUSG00000003814, ENSMUSG00000020053, ENSMUSG00000026888, ENSMUSG00000028469	Calr, Igf1, Grb14, Npr2	GO_BiologicalProcess
GO:0050769	positive regulation of neurogenesis	366	16	8.11	0.00764	ENSMUSG00000019969, ENSMUSG00000020053, ENSMUSG00000022129, ENSMUSG00000023951, ENSMUSG00000025810, ENSMUSG00000026072, ENSMUSG00000026193, ENSMUSG00000026864, ENSMUSG00000029705, ENSMUSG00000033295, ENSMUSG00000033326, ENSMUSG00000035864, ENSMUSG00000036606, ENSMUSG00000039671, ENSMUSG00000046876, ENSMUSG00000055254	Psen1, Igf1, Dct, Vegfa, Nrp1, Il1r1, Fn1, Hspa5, Cux1, Ptprf, Kdm4a, Syt1, Plxnb2, Zmynd8, Atxn1, Ntrk2	GO_BiologicalProcess
GO:0010770	positive regulation of cell morphogenesis involved in differentiation	129	8	2.86	0.00799	ENSMUSG00000003814, ENSMUSG00000023951, ENSMUSG00000025810, ENSMUSG00000026193, ENSMUSG00000029705, ENSMUSG00000033295, ENSMUSG00000036606, ENSMUSG00000055254	Calr, Vegfa, Nrp1, Fn1, Cux1, Ptprf, Plxnb2, Ntrk2	GO_BiologicalProcess
GO:0042537	benzene-containing compound metabolic process	19	3	0.42	0.00803	ENSMUSG00000026866, ENSMUSG00000035836, ENSMUSG00000039648	Kynu, Ugt2b1, Kyat1	GO_BiologicalProcess
GO:2000352	negative regulation of endothelial cell apoptotic process	19	3	0.42	0.00803	ENSMUSG00000028001, ENSMUSG00000033831, ENSMUSG00000033860	Fga, Fgb, Fgg	GO_BiologicalProcess
GO:0090049	regulation of cell migration involved in sprouting angiogenesis	19	3	0.42	0.00803	ENSMUSG00000016128, ENSMUSG00000023951, ENSMUSG00000025810	Stard13, Vegfa, Nrp1	GO_BiologicalProcess
GO:1904035	regulation of epithelial cell apoptotic process	56	7	1.24	0.00851	ENSMUSG00000020053, ENSMUSG00000020484, ENSMUSG00000024975, ENSMUSG00000028001, ENSMUSG00000033831, ENSMUSG00000033860, ENSMUSG00000068747	Igf1, Xbp1, Pdcd4, Fga, Fgb, Fgg, Sort1	GO_BiologicalProcess
GO:0022409	positive regulation of cell-cell adhesion	158	9	3.5	0.00864	ENSMUSG00000007817, ENSMUSG00000020053, ENSMUSG00000020484, ENSMUSG00000021686, ENSMUSG00000026117, ENSMUSG00000028001, ENSMUSG00000033831, ENSMUSG00000033860, ENSMUSG00000052085	Zmiz1, Igf1, Xbp1, Ap3b1, Zap70, Fga, Fgb, Fgg, Dock8	GO_BiologicalProcess
GO:0051270	regulation of cellular component movement	668	27	14.81	0.00874	ENSMUSG00000003814, ENSMUSG00000016128, ENSMUSG00000016933, ENSMUSG00000019889, ENSMUSG00000020053, ENSMUSG00000020122, ENSMUSG00000020484, ENSMUSG00000021910, ENSMUSG00000022836, ENSMUSG00000023951, ENSMUSG00000024421, ENSMUSG00000025810, ENSMUSG00000026072, ENSMUSG00000026193, ENSMUSG00000026864, ENSMUSG00000026874, ENSMUSG00000028001, ENSMUSG00000028525, ENSMUSG00000028600, ENSMUSG00000032812,…	Calr, Stard13, Plcg1, Ptprk, Igf1, Egfr, Xbp1, Nisch, Mylk, Vegfa, Lama3, Nrp1, Il1r1, Fn1, Hspa5, Hc, Fga, Pde4b, Podn, Arap1, Plxnb2, Zmynd8, Lrp1, Onecut1, Dsg2, Rapgef4, Dock8	GO_BiologicalProcess
GO:0060428	lung epithelium development	37	4	0.82	0.00878	ENSMUSG00000020053, ENSMUSG00000028967, ENSMUSG00000029478, ENSMUSG00000054252	Igf1, Errfi1, Ncor2, Fgfr3	GO_BiologicalProcess
GO:0050773	regulation of dendrite development	132	8	2.93	0.00912	ENSMUSG00000019969, ENSMUSG00000029705, ENSMUSG00000032513, ENSMUSG00000033295, ENSMUSG00000039671, ENSMUSG00000042700, ENSMUSG00000049044, ENSMUSG00000055254	Psen1, Cux1, Gorasp1, Ptprf, Zmynd8, Sipa1l1, Rapgef4, Ntrk2	GO_BiologicalProcess
GO:0046885	regulation of hormone biosynthetic process	20	3	0.44	0.00929	ENSMUSG00000004815, ENSMUSG00000020053, ENSMUSG00000034656	Dgkq, Igf1, Cacna1a	GO_BiologicalProcess
GO:0045596	negative regulation of cell differentiation	474	19	10.51	0.00937	ENSMUSG00000003814, ENSMUSG00000019969, ENSMUSG00000020053, ENSMUSG00000020122, ENSMUSG00000020484, ENSMUSG00000023951, ENSMUSG00000024975, ENSMUSG00000025375, ENSMUSG00000025810, ENSMUSG00000026888, ENSMUSG00000028469, ENSMUSG00000029478, ENSMUSG00000030470, ENSMUSG00000032513, ENSMUSG00000033326, ENSMUSG00000040249, ENSMUSG00000042828, ENSMUSG00000054252, ENSMUSG00000068747	Calr, Psen1, Igf1, Egfr, Xbp1, Vegfa, Pdcd4, Aatk, Nrp1, Grb14, Npr2, Ncor2, Csrp3, Gorasp1, Kdm4a, Lrp1, Trim72, Fgfr3, Sort1	GO_BiologicalProcess
GO:0023061	signal release	279	13	6.18	0.00944	ENSMUSG00000019969, ENSMUSG00000020122, ENSMUSG00000020484, ENSMUSG00000028001, ENSMUSG00000031842, ENSMUSG00000033831, ENSMUSG00000033860, ENSMUSG00000034656, ENSMUSG00000034908, ENSMUSG00000035864, ENSMUSG00000049044, ENSMUSG00000054764, ENSMUSG00000055254	Psen1, Egfr, Xbp1, Fga, Pde4c, Fgb, Fgg, Cacna1a, Sidt2, Syt1, Rapgef4, Mtnr1a, Ntrk2	GO_BiologicalProcess
GO:0060976	coronary vasculature development	59	5	1.31	0.00975	ENSMUSG00000015846, ENSMUSG00000023951, ENSMUSG00000025810, ENSMUSG00000039801, ENSMUSG00000040249	Rxra, Vegfa, Nrp1, 2410089E03Rik, Lrp1	GO_BiologicalProcess
GO:0048041	focal adhesion assembly	59	5	1.31	0.00975	ENSMUSG00000019889, ENSMUSG00000023951, ENSMUSG00000025810, ENSMUSG00000037712, ENSMUSG00000045795	Ptprk, Vegfa, Nrp1, Fermt2, Whamm	GO_BiologicalProcess
GO:0010001	glial cell differentiation	145	11	3.21	0.0098	ENSMUSG00000006782, ENSMUSG00000019969, ENSMUSG00000020053, ENSMUSG00000020122, ENSMUSG00000022037, ENSMUSG00000025812, ENSMUSG00000026840, ENSMUSG00000033326, ENSMUSG00000040249, ENSMUSG00000054252, ENSMUSG00000055254	Cnp, Psen1, Igf1, Egfr, Clu, Pard3, Lamc3, Kdm4a, Lrp1, Fgfr3, Ntrk2	GO_BiologicalProcess
GO:0070374	positive regulation of ERK1 and ERK2 cascade	134	8	2.97	0.00994	ENSMUSG00000020122, ENSMUSG00000023951, ENSMUSG00000025810, ENSMUSG00000028001, ENSMUSG00000033831, ENSMUSG00000033860, ENSMUSG00000038224, ENSMUSG00000054252	Egfr, Vegfa, Nrp1, Fga, Fgb, Fgg, Serpinf2, Fgfr3	GO_BiologicalProcess
GO:0006694	steroid biosynthetic process	108	7	2.39	0.01016	ENSMUSG00000004815, ENSMUSG00000020053, ENSMUSG00000021594, ENSMUSG00000028603, ENSMUSG00000031844, ENSMUSG00000039519, ENSMUSG00000042289	Dgkq, Igf1, Srd5a1, Scp2, Hsd17b2, Cyp7b1, Hsd3b7	GO_BiologicalProcess
GO:0071695	anatomical structure maturation	108	7	2.39	0.01016	ENSMUSG00000019969, ENSMUSG00000020053, ENSMUSG00000020484, ENSMUSG00000026888, ENSMUSG00000028469, ENSMUSG00000034656, ENSMUSG00000054252	Psen1, Igf1, Xbp1, Grb14, Npr2, Cacna1a, Fgfr3	GO_BiologicalProcess
GO:0019226	transmission of nerve impulse	21	3	0.47	0.01066	ENSMUSG00000030739, ENSMUSG00000034656, ENSMUSG00000049044	Myh14, Cacna1a, Rapgef4	GO_BiologicalProcess
GO:1902042	negative regulation of extrinsic apoptotic signaling pathway via death domain receptors	21	3	0.47	0.01066	ENSMUSG00000028001, ENSMUSG00000033831, ENSMUSG00000033860	Fga, Fgb, Fgg	GO_BiologicalProcess
GO:0042059	negative regulation of epidermal growth factor receptor signaling pathway	21	3	0.47	0.01066	ENSMUSG00000019969, ENSMUSG00000028967, ENSMUSG00000033295	Psen1, Errfi1, Ptprf	GO_BiologicalProcess
GO:0006898	receptor-mediated endocytosis	164	9	3.64	0.01087	ENSMUSG00000020122, ENSMUSG00000022032, ENSMUSG00000022037, ENSMUSG00000022791, ENSMUSG00000022841, ENSMUSG00000023951, ENSMUSG00000025812, ENSMUSG00000035864, ENSMUSG00000040249	Egfr, Scara5, Clu, Tnk2, Ap2m1, Vegfa, Pard3, Syt1, Lrp1	GO_BiologicalProcess
GO:0001764	neuron migration	110	7	2.44	0.01117	ENSMUSG00000019969, ENSMUSG00000023951, ENSMUSG00000025810, ENSMUSG00000026072, ENSMUSG00000036606, ENSMUSG00000039835, ENSMUSG00000055254	Psen1, Vegfa, Nrp1, Il1r1, Plxnb2, Nhsl1, Ntrk2	GO_BiologicalProcess
GO:0045766	positive regulation of angiogenesis	110	7	2.44	0.01117	ENSMUSG00000016933, ENSMUSG00000020484, ENSMUSG00000022181, ENSMUSG00000023031, ENSMUSG00000023951, ENSMUSG00000025810, ENSMUSG00000026874	Plcg1, Xbp1, C6, Cela1, Vegfa, Nrp1, Hc	GO_BiologicalProcess
GO:0010721	negative regulation of cell development	224	11	4.97	0.01137	ENSMUSG00000003814, ENSMUSG00000019969, ENSMUSG00000020053, ENSMUSG00000025375, ENSMUSG00000025810, ENSMUSG00000026888, ENSMUSG00000028469, ENSMUSG00000032513, ENSMUSG00000033326, ENSMUSG00000040249, ENSMUSG00000054252	Calr, Psen1, Igf1, Aatk, Nrp1, Grb14, Npr2, Gorasp1, Kdm4a, Lrp1, Fgfr3	GO_BiologicalProcess
GO:0060740	prostate gland epithelium morphogenesis	22	3	0.49	0.01215	ENSMUSG00000015846, ENSMUSG00000020053, ENSMUSG00000039519	Rxra, Igf1, Cyp7b1	GO_BiologicalProcess
GO:1904037	positive regulation of epithelial cell apoptotic process	22	3	0.49	0.01215	ENSMUSG00000020484, ENSMUSG00000024975, ENSMUSG00000068747	Xbp1, Pdcd4, Sort1	GO_BiologicalProcess
GO:0060512	prostate gland morphogenesis	22	3	0.49	0.01215	ENSMUSG00000015846, ENSMUSG00000020053, ENSMUSG00000039519	Rxra, Igf1, Cyp7b1	GO_BiologicalProcess
GO:1901185	negative regulation of ERBB signaling pathway	22	3	0.49	0.01215	ENSMUSG00000019969, ENSMUSG00000028967, ENSMUSG00000033295	Psen1, Errfi1, Ptprf	GO_BiologicalProcess
GO:0021680	cerebellar Purkinje cell layer development	22	3	0.49	0.01215	ENSMUSG00000026864, ENSMUSG00000031960, ENSMUSG00000034656	Hspa5, Aars, Cacna1a	GO_BiologicalProcess
GO:0003012	muscle system process	229	11	5.08	0.01325	ENSMUSG00000020053, ENSMUSG00000022836, ENSMUSG00000028525, ENSMUSG00000028967, ENSMUSG00000030470, ENSMUSG00000030739, ENSMUSG00000033326, ENSMUSG00000039233, ENSMUSG00000042828, ENSMUSG00000044393, ENSMUSG00000050730	Igf1, Mylk, Pde4b, Errfi1, Csrp3, Myh14, Kdm4a, Tbce, Trim72, Dsg2, Arhgap42	GO_BiologicalProcess
GO:0070372	regulation of ERK1 and ERK2 cascade	199	13	4.41	0.01344	ENSMUSG00000020053, ENSMUSG00000020122, ENSMUSG00000020484, ENSMUSG00000023951, ENSMUSG00000025810, ENSMUSG00000026193, ENSMUSG00000028001, ENSMUSG00000028967, ENSMUSG00000033831, ENSMUSG00000033860, ENSMUSG00000038224, ENSMUSG00000038546, ENSMUSG00000054252	Igf1, Egfr, Xbp1, Vegfa, Nrp1, Fn1, Fga, Errfi1, Fgb, Fgg, Serpinf2, Ranbp9, Fgfr3	GO_BiologicalProcess
GO:0070988	demethylation	42	4	0.93	0.01366	ENSMUSG00000033326, ENSMUSG00000042207, ENSMUSG00000055932, ENSMUSG00000056962	Kdm4a, Kdm5b, Fto, Jmjd6	GO_BiologicalProcess
GO:0071353	cellular response to interleukin-4	23	3	0.51	0.01375	ENSMUSG00000020484, ENSMUSG00000023944, ENSMUSG00000026864	Xbp1, Hsp90ab1, Hspa5	GO_BiologicalProcess
GO:0006457	protein folding	142	8	3.15	0.01378	ENSMUSG00000003814, ENSMUSG00000020571, ENSMUSG00000022037, ENSMUSG00000023944, ENSMUSG00000025130, ENSMUSG00000030968, ENSMUSG00000039233, ENSMUSG00000057069	Calr, Pdia6, Clu, Hsp90ab1, P4hb, Pdilt, Tbce, Ero1lb	GO_BiologicalProcess
GO:0030334	regulation of cell migration	587	24	13.01	0.0138	ENSMUSG00000003814, ENSMUSG00000016128, ENSMUSG00000016933, ENSMUSG00000019889, ENSMUSG00000020053, ENSMUSG00000020122, ENSMUSG00000020484, ENSMUSG00000021910, ENSMUSG00000022836, ENSMUSG00000023951, ENSMUSG00000024421, ENSMUSG00000025810, ENSMUSG00000026072, ENSMUSG00000026193, ENSMUSG00000026864, ENSMUSG00000026874, ENSMUSG00000028001, ENSMUSG00000028600, ENSMUSG00000036606, ENSMUSG00000039671,…	Calr, Stard13, Plcg1, Ptprk, Igf1, Egfr, Xbp1, Nisch, Mylk, Vegfa, Lama3, Nrp1, Il1r1, Fn1, Hspa5, Hc, Fga, Podn, Plxnb2, Zmynd8, Lrp1, Onecut1, Rapgef4, Dock8	GO_BiologicalProcess
GO:0090303	positive regulation of wound healing	43	4	0.95	0.0148	ENSMUSG00000020484, ENSMUSG00000022836, ENSMUSG00000038224, ENSMUSG00000059481	Xbp1, Mylk, Serpinf2, Plg	GO_BiologicalProcess
GO:0050679	positive regulation of epithelial cell proliferation	117	7	2.59	0.0153	ENSMUSG00000020053, ENSMUSG00000020122, ENSMUSG00000020484, ENSMUSG00000023951, ENSMUSG00000039519, ENSMUSG00000042207, ENSMUSG00000054252	Igf1, Egfr, Xbp1, Vegfa, Cyp7b1, Kdm5b, Fgfr3	GO_BiologicalProcess
GO:0007588	excretion	24	3	0.53	0.01546	ENSMUSG00000000326, ENSMUSG00000024254, ENSMUSG00000035637	Comt, Abcg8, Grhpr	GO_BiologicalProcess
GO:0043536	positive regulation of blood vessel endothelial cell migration	24	3	0.53	0.01546	ENSMUSG00000016933, ENSMUSG00000023951, ENSMUSG00000025810	Plcg1, Vegfa, Nrp1	GO_BiologicalProcess
GO:1901522	positive regulation of transcription from RNA polymerase II promoter involved in cellular response to chemical stimulus	24	3	0.53	0.01546	ENSMUSG00000015846, ENSMUSG00000020484, ENSMUSG00000023951	Rxra, Xbp1, Vegfa	GO_BiologicalProcess
GO:0070670	response to interleukin-4	24	3	0.53	0.01546	ENSMUSG00000020484, ENSMUSG00000023944, ENSMUSG00000026864	Xbp1, Hsp90ab1, Hspa5	GO_BiologicalProcess
GO:0007044	cell-substrate junction assembly	68	7	1.51	0.0155	ENSMUSG00000019889, ENSMUSG00000023951, ENSMUSG00000024421, ENSMUSG00000025810, ENSMUSG00000026193, ENSMUSG00000037712, ENSMUSG00000045795	Ptprk, Vegfa, Lama3, Nrp1, Fn1, Fermt2, Whamm	GO_BiologicalProcess
GO:0030335	positive regulation of cell migration	364	15	8.07	0.01584	ENSMUSG00000003814, ENSMUSG00000016933, ENSMUSG00000020053, ENSMUSG00000020122, ENSMUSG00000020484, ENSMUSG00000022836, ENSMUSG00000023951, ENSMUSG00000025810, ENSMUSG00000026072, ENSMUSG00000026193, ENSMUSG00000026864, ENSMUSG00000028001, ENSMUSG00000043013, ENSMUSG00000049044, ENSMUSG00000052085	Calr, Plcg1, Igf1, Egfr, Xbp1, Mylk, Vegfa, Nrp1, Il1r1, Fn1, Hspa5, Fga, Onecut1, Rapgef4, Dock8	GO_BiologicalProcess
GO:0045740	positive regulation of DNA replication	44	4	0.98	0.01601	ENSMUSG00000003814, ENSMUSG00000020053, ENSMUSG00000020122, ENSMUSG00000036875	Calr, Igf1, Egfr, Dna2	GO_BiologicalProcess
GO:0009154	purine ribonucleotide catabolic process	25	3	0.55	0.01728	ENSMUSG00000028525, ENSMUSG00000031767, ENSMUSG00000031842	Pde4b, Nudt7, Pde4c	GO_BiologicalProcess
GO:0009261	ribonucleotide catabolic process	25	3	0.55	0.01728	ENSMUSG00000028525, ENSMUSG00000031767, ENSMUSG00000031842	Pde4b, Nudt7, Pde4c	GO_BiologicalProcess
GO:0050820	positive regulation of coagulation	25	3	0.55	0.01728	ENSMUSG00000019969, ENSMUSG00000038224, ENSMUSG00000059481	Psen1, Serpinf2, Plg	GO_BiologicalProcess
GO:0060977	coronary vasculature morphogenesis	25	3	0.55	0.01728	ENSMUSG00000015846, ENSMUSG00000023951, ENSMUSG00000025810	Rxra, Vegfa, Nrp1	GO_BiologicalProcess
GO:0006637	acyl-CoA metabolic process	68	5	1.51	0.0173	ENSMUSG00000026866, ENSMUSG00000028603, ENSMUSG00000030945, ENSMUSG00000031767, ENSMUSG00000033533	Kynu, Scp2, Acsm2, Nudt7, Acsm1	GO_BiologicalProcess
GO:0035383	thioester metabolic process	68	5	1.51	0.0173	ENSMUSG00000026866, ENSMUSG00000028603, ENSMUSG00000030945, ENSMUSG00000031767, ENSMUSG00000033533	Kynu, Scp2, Acsm2, Nudt7, Acsm1	GO_BiologicalProcess
GO:0050772	positive regulation of axonogenesis	68	5	1.51	0.0173	ENSMUSG00000023951, ENSMUSG00000025810, ENSMUSG00000026193, ENSMUSG00000036606, ENSMUSG00000055254	Vegfa, Nrp1, Fn1, Plxnb2, Ntrk2	GO_BiologicalProcess
GO:0010565	regulation of cellular ketone metabolic process	94	6	2.08	0.01804	ENSMUSG00000000326, ENSMUSG00000004815, ENSMUSG00000005373, ENSMUSG00000029478, ENSMUSG00000034656, ENSMUSG00000047866	Comt, Dgkq, Mlxipl, Ncor2, Cacna1a, Lonp2	GO_BiologicalProcess
GO:0014902	myotube differentiation	69	5	1.53	0.01833	ENSMUSG00000020053, ENSMUSG00000020484, ENSMUSG00000030470, ENSMUSG00000042828, ENSMUSG00000068747	Igf1, Xbp1, Csrp3, Trim72, Sort1	GO_BiologicalProcess
GO:0019369	arachidonic acid metabolic process	46	4	1.02	0.01859	ENSMUSG00000003053, ENSMUSG00000024292, ENSMUSG00000052974, ENSMUSG00000062624	Cyp2c29, Cyp4f14, Cyp2f2, Cyp2c67	GO_BiologicalProcess
GO:0010976	positive regulation of neuron projection development	241	11	5.34	0.01869	ENSMUSG00000019969, ENSMUSG00000023951, ENSMUSG00000025810, ENSMUSG00000026193, ENSMUSG00000026864, ENSMUSG00000029705, ENSMUSG00000033295, ENSMUSG00000035864, ENSMUSG00000036606, ENSMUSG00000039671, ENSMUSG00000055254	Psen1, Vegfa, Nrp1, Fn1, Hspa5, Cux1, Ptprf, Syt1, Plxnb2, Zmynd8, Ntrk2	GO_BiologicalProcess
GO:1904018	positive regulation of vasculature development	122	7	2.7	0.01885	ENSMUSG00000016933, ENSMUSG00000020484, ENSMUSG00000022181, ENSMUSG00000023031, ENSMUSG00000023951, ENSMUSG00000025810, ENSMUSG00000026874	Plcg1, Xbp1, C6, Cela1, Vegfa, Nrp1, Hc	GO_BiologicalProcess
GO:0016577	histone demethylation	26	3	0.58	0.01922	ENSMUSG00000033326, ENSMUSG00000042207, ENSMUSG00000056962	Kdm4a, Kdm5b, Jmjd6	GO_BiologicalProcess
GO:0019373	epoxygenase P450 pathway	26	3	0.58	0.01922	ENSMUSG00000003053, ENSMUSG00000052974, ENSMUSG00000062624	Cyp2c29, Cyp2f2, Cyp2c67	GO_BiologicalProcess
GO:0050673	epithelial cell proliferation	274	12	6.07	0.01928	ENSMUSG00000019889, ENSMUSG00000019969, ENSMUSG00000020053, ENSMUSG00000020122, ENSMUSG00000020484, ENSMUSG00000023951, ENSMUSG00000026638, ENSMUSG00000028967, ENSMUSG00000034908, ENSMUSG00000039519, ENSMUSG00000042207, ENSMUSG00000054252	Ptprk, Psen1, Igf1, Egfr, Xbp1, Vegfa, Irf6, Errfi1, Sidt2, Cyp7b1, Kdm5b, Fgfr3	GO_BiologicalProcess
GO:2000147	positive regulation of cell motility	373	15	8.27	0.01931	ENSMUSG00000003814, ENSMUSG00000016933, ENSMUSG00000020053, ENSMUSG00000020122, ENSMUSG00000020484, ENSMUSG00000022836, ENSMUSG00000023951, ENSMUSG00000025810, ENSMUSG00000026072, ENSMUSG00000026193, ENSMUSG00000026864, ENSMUSG00000028001, ENSMUSG00000043013, ENSMUSG00000049044, ENSMUSG00000052085	Calr, Plcg1, Igf1, Egfr, Xbp1, Mylk, Vegfa, Nrp1, Il1r1, Fn1, Hspa5, Fga, Onecut1, Rapgef4, Dock8	GO_BiologicalProcess
GO:0061430	bone trabecula morphogenesis	10	2	0.22	0.01959	ENSMUSG00000023951, ENSMUSG00000054252	Vegfa, Fgfr3	GO_BiologicalProcess
GO:0032793	positive regulation of CREB transcription factor activity	10	2	0.22	0.01959	ENSMUSG00000023951, ENSMUSG00000030527	Vegfa, Crtc3	GO_BiologicalProcess
GO:0010832	negative regulation of myotube differentiation	10	2	0.22	0.01959	ENSMUSG00000020484, ENSMUSG00000042828	Xbp1, Trim72	GO_BiologicalProcess
GO:0060442	branching involved in prostate gland morphogenesis	10	2	0.22	0.01959	ENSMUSG00000015846, ENSMUSG00000020053	Rxra, Igf1	GO_BiologicalProcess
GO:0019471	4-hydroxyproline metabolic process	10	2	0.22	0.01959	ENSMUSG00000025130, ENSMUSG00000057069	P4hb, Ero1lb	GO_BiologicalProcess
GO:0043277	apoptotic cell clearance	27	3	0.6	0.02128	ENSMUSG00000020571, ENSMUSG00000040249, ENSMUSG00000056962	Pdia6, Lrp1, Jmjd6	GO_BiologicalProcess
GO:1903580	positive regulation of ATP metabolic process	27	3	0.6	0.02128	ENSMUSG00000005373, ENSMUSG00000020053, ENSMUSG00000045658	Mlxipl, Igf1, Pid1	GO_BiologicalProcess
GO:0033144	negative regulation of intracellular steroid hormone receptor signaling pathway	27	3	0.6	0.02128	ENSMUSG00000003814, ENSMUSG00000020053, ENSMUSG00000039519	Calr, Igf1, Cyp7b1	GO_BiologicalProcess
GO:0007613	memory	72	5	1.6	0.02164	ENSMUSG00000000326, ENSMUSG00000019969, ENSMUSG00000020053, ENSMUSG00000039519, ENSMUSG00000055254	Comt, Psen1, Igf1, Cyp7b1, Ntrk2	GO_BiologicalProcess
GO:0055114	oxidation-reduction process	773	26	17.14	0.02217	ENSMUSG00000003053, ENSMUSG00000011382, ENSMUSG00000016756, ENSMUSG00000020053, ENSMUSG00000021594, ENSMUSG00000024292, ENSMUSG00000026170, ENSMUSG00000026664, ENSMUSG00000027261, ENSMUSG00000027983, ENSMUSG00000031844, ENSMUSG00000033326, ENSMUSG00000035637, ENSMUSG00000037797, ENSMUSG00000039519, ENSMUSG00000040127, ENSMUSG00000042207, ENSMUSG00000042289, ENSMUSG00000047866, ENSMUSG00000052974,…	Cyp2c29, Dhdh, Cmah, Igf1, Srd5a1, Cyp4f14, Cyp27a1, Phyh, Hao1, Cyp2u1, Hsd17b2, Kdm4a, Grhpr, Adh4, Cyp7b1, Sdr9c7, Kdm5b, Hsd3b7, Lonp2, Cyp2f2, Fto, Jmjd6, Ero1lb, Aox1, Aox3, Cyp4v3	GO_BiologicalProcess
GO:2000145	regulation of cell motility	616	24	13.66	0.02268	ENSMUSG00000003814, ENSMUSG00000016128, ENSMUSG00000016933, ENSMUSG00000019889, ENSMUSG00000020053, ENSMUSG00000020122, ENSMUSG00000020484, ENSMUSG00000021910, ENSMUSG00000022836, ENSMUSG00000023951, ENSMUSG00000024421, ENSMUSG00000025810, ENSMUSG00000026072, ENSMUSG00000026193, ENSMUSG00000026864, ENSMUSG00000026874, ENSMUSG00000028001, ENSMUSG00000028600, ENSMUSG00000036606, ENSMUSG00000039671,…	Calr, Stard13, Plcg1, Ptprk, Igf1, Egfr, Xbp1, Nisch, Mylk, Vegfa, Lama3, Nrp1, Il1r1, Fn1, Hspa5, Hc, Fga, Podn, Plxnb2, Zmynd8, Lrp1, Onecut1, Rapgef4, Dock8	GO_BiologicalProcess
GO:0051148	negative regulation of muscle cell differentiation	49	4	1.09	0.02294	ENSMUSG00000020484, ENSMUSG00000024975, ENSMUSG00000030470, ENSMUSG00000042828	Xbp1, Pdcd4, Csrp3, Trim72	GO_BiologicalProcess
GO:0035637	multicellular organismal signaling	49	4	1.09	0.02294	ENSMUSG00000030739, ENSMUSG00000034656, ENSMUSG00000044393, ENSMUSG00000049044	Myh14, Cacna1a, Dsg2, Rapgef4	GO_BiologicalProcess
GO:2000351	regulation of endothelial cell apoptotic process	30	5	0.67	0.02319	ENSMUSG00000020484, ENSMUSG00000024975, ENSMUSG00000028001, ENSMUSG00000033831, ENSMUSG00000033860	Xbp1, Pdcd4, Fga, Fgb, Fgg	GO_BiologicalProcess
GO:0051272	positive regulation of cellular component movement	382	15	8.47	0.02332	ENSMUSG00000003814, ENSMUSG00000016933, ENSMUSG00000020053, ENSMUSG00000020122, ENSMUSG00000020484, ENSMUSG00000022836, ENSMUSG00000023951, ENSMUSG00000025810, ENSMUSG00000026072, ENSMUSG00000026193, ENSMUSG00000026864, ENSMUSG00000028001, ENSMUSG00000043013, ENSMUSG00000049044, ENSMUSG00000052085	Calr, Plcg1, Igf1, Egfr, Xbp1, Mylk, Vegfa, Nrp1, Il1r1, Fn1, Hspa5, Fga, Onecut1, Rapgef4, Dock8	GO_BiologicalProcess
GO:0008214	protein dealkylation	28	3	0.62	0.02345	ENSMUSG00000033326, ENSMUSG00000042207, ENSMUSG00000056962	Kdm4a, Kdm5b, Jmjd6	GO_BiologicalProcess
GO:0051491	positive regulation of filopodium assembly	28	3	0.62	0.02345	ENSMUSG00000025810, ENSMUSG00000032812, ENSMUSG00000039671	Nrp1, Arap1, Zmynd8	GO_BiologicalProcess
GO:0006482	protein demethylation	28	3	0.62	0.02345	ENSMUSG00000033326, ENSMUSG00000042207, ENSMUSG00000056962	Kdm4a, Kdm5b, Jmjd6	GO_BiologicalProcess
GO:0046834	lipid phosphorylation	28	3	0.62	0.02345	ENSMUSG00000004815, ENSMUSG00000027531, ENSMUSG00000055912	Dgkq, Impa1, Tmem150a	GO_BiologicalProcess
GO:0042761	very long-chain fatty acid biosynthetic process	11	2	0.24	0.0236	ENSMUSG00000021364, ENSMUSG00000038754	Elovl2, Elovl3	GO_BiologicalProcess
GO:0022010	central nervous system myelination	11	2	0.24	0.0236	ENSMUSG00000022037, ENSMUSG00000054252	Clu, Fgfr3	GO_BiologicalProcess
GO:0007205	protein kinase C-activating G-protein coupled receptor signaling pathway	11	2	0.24	0.0236	ENSMUSG00000004815, ENSMUSG00000040249	Dgkq, Lrp1	GO_BiologicalProcess
GO:2000353	positive regulation of endothelial cell apoptotic process	11	2	0.24	0.0236	ENSMUSG00000020484, ENSMUSG00000024975	Xbp1, Pdcd4	GO_BiologicalProcess
GO:0032291	axon ensheathment in central nervous system	11	2	0.24	0.0236	ENSMUSG00000022037, ENSMUSG00000054252	Clu, Fgfr3	GO_BiologicalProcess
GO:0048712	negative regulation of astrocyte differentiation	11	2	0.24	0.0236	ENSMUSG00000033326, ENSMUSG00000054252	Kdm4a, Fgfr3	GO_BiologicalProcess
GO:0061299	retina vasculature morphogenesis in camera-type eye	11	2	0.24	0.0236	ENSMUSG00000023951, ENSMUSG00000025810	Vegfa, Nrp1	GO_BiologicalProcess
GO:0002921	negative regulation of humoral immune response	11	2	0.24	0.0236	ENSMUSG00000023224, ENSMUSG00000038576	Serping1, Susd4	GO_BiologicalProcess
GO:0032957	inositol trisphosphate metabolic process	11	2	0.24	0.0236	ENSMUSG00000016933, ENSMUSG00000028603	Plcg1, Scp2	GO_BiologicalProcess
GO:0017015	regulation of transforming growth factor beta receptor signaling pathway	74	5	1.64	0.02405	ENSMUSG00000020484, ENSMUSG00000023944, ENSMUSG00000026864, ENSMUSG00000042834, ENSMUSG00000043013	Xbp1, Hsp90ab1, Hspa5, Nrep, Onecut1	GO_BiologicalProcess
GO:0030072	peptide hormone secretion	158	8	3.5	0.02451	ENSMUSG00000020122, ENSMUSG00000028001, ENSMUSG00000031842, ENSMUSG00000033831, ENSMUSG00000033860, ENSMUSG00000034908, ENSMUSG00000049044, ENSMUSG00000054764	Egfr, Fga, Pde4c, Fgb, Fgg, Sidt2, Rapgef4, Mtnr1a	GO_BiologicalProcess
GO:0045598	regulation of fat cell differentiation	101	6	2.24	0.02474	ENSMUSG00000020053, ENSMUSG00000020484, ENSMUSG00000023951, ENSMUSG00000029478, ENSMUSG00000055932, ENSMUSG00000068747	Igf1, Xbp1, Vegfa, Ncor2, Fto, Sort1	GO_BiologicalProcess
GO:0009611	response to wounding	343	20	7.6	0.02477	ENSMUSG00000020053, ENSMUSG00000020122, ENSMUSG00000020484, ENSMUSG00000021134, ENSMUSG00000021686, ENSMUSG00000022032, ENSMUSG00000022149, ENSMUSG00000022836, ENSMUSG00000023224, ENSMUSG00000025812, ENSMUSG00000026193, ENSMUSG00000028001, ENSMUSG00000031645, ENSMUSG00000033295, ENSMUSG00000033831, ENSMUSG00000033860, ENSMUSG00000038224, ENSMUSG00000042828, ENSMUSG00000054252, ENSMUSG00000059481	Igf1, Egfr, Xbp1, Srsf5, Ap3b1, Scara5, C9, Mylk, Serping1, Pard3, Fn1, Fga, F11, Ptprf, Fgb, Fgg, Serpinf2, Trim72, Fgfr3, Plg	GO_BiologicalProcess
GO:0007420	brain development	385	15	8.53	0.0248	ENSMUSG00000019969, ENSMUSG00000020053, ENSMUSG00000020122, ENSMUSG00000022129, ENSMUSG00000024354, ENSMUSG00000025375, ENSMUSG00000025810, ENSMUSG00000026864, ENSMUSG00000029478, ENSMUSG00000031960, ENSMUSG00000034656, ENSMUSG00000036606, ENSMUSG00000039801, ENSMUSG00000054252, ENSMUSG00000055254	Psen1, Igf1, Egfr, Dct, Slc23a1, Aatk, Nrp1, Hspa5, Ncor2, Aars, Cacna1a, Plxnb2, 2410089E03Rik, Fgfr3, Ntrk2	GO_BiologicalProcess
GO:0051241	negative regulation of multicellular organismal process	780	32	17.29	0.02482	ENSMUSG00000000326, ENSMUSG00000003814, ENSMUSG00000006014, ENSMUSG00000006676, ENSMUSG00000016128, ENSMUSG00000019969, ENSMUSG00000020053, ENSMUSG00000020122, ENSMUSG00000023224, ENSMUSG00000023944, ENSMUSG00000023951, ENSMUSG00000024254, ENSMUSG00000024975, ENSMUSG00000025375, ENSMUSG00000025810, ENSMUSG00000026193, ENSMUSG00000026888, ENSMUSG00000028001, ENSMUSG00000028469, ENSMUSG00000028525,…	Comt, Calr, Prg4, Usp19, Stard13, Psen1, Igf1, Egfr, Serping1, Hsp90ab1, Vegfa, Abcg8, Pdcd4, Aatk, Nrp1, Fn1, Grb14, Fga, Npr2, Pde4b, Errfi1, Dkk4, F11, Gorasp1, Kdm4a, Fgb, Fgg, Serpinf2, Lrp1, Arhgap42, Fgfr3, Plg	GO_BiologicalProcess
GO:1903844	regulation of cellular response to transforming growth factor beta stimulus	75	5	1.66	0.02532	ENSMUSG00000020484, ENSMUSG00000023944, ENSMUSG00000026864, ENSMUSG00000042834, ENSMUSG00000043013	Xbp1, Hsp90ab1, Hspa5, Nrep, Onecut1	GO_BiologicalProcess
GO:0044057	regulation of system process	281	15	6.23	0.02553	ENSMUSG00000000326, ENSMUSG00000020053, ENSMUSG00000020122, ENSMUSG00000024254, ENSMUSG00000025812, ENSMUSG00000028001, ENSMUSG00000028525, ENSMUSG00000028967, ENSMUSG00000030470, ENSMUSG00000033831, ENSMUSG00000033860, ENSMUSG00000044393, ENSMUSG00000049044, ENSMUSG00000050730, ENSMUSG00000055932	Comt, Igf1, Egfr, Abcg8, Pard3, Fga, Pde4b, Errfi1, Csrp3, Fgb, Fgg, Dsg2, Rapgef4, Arhgap42, Fto	GO_BiologicalProcess
GO:0048599	oocyte development	29	3	0.64	0.02574	ENSMUSG00000020053, ENSMUSG00000026888, ENSMUSG00000028469	Igf1, Grb14, Npr2	GO_BiologicalProcess
GO:0006195	purine nucleotide catabolic process	29	3	0.64	0.02574	ENSMUSG00000028525, ENSMUSG00000031767, ENSMUSG00000031842	Pde4b, Nudt7, Pde4c	GO_BiologicalProcess
GO:0051271	negative regulation of cellular component movement	190	9	4.21	0.02582	ENSMUSG00000003814, ENSMUSG00000016128, ENSMUSG00000019889, ENSMUSG00000021910, ENSMUSG00000025810, ENSMUSG00000026874, ENSMUSG00000028600, ENSMUSG00000039671, ENSMUSG00000040249	Calr, Stard13, Ptprk, Nisch, Nrp1, Hc, Podn, Zmynd8, Lrp1	GO_BiologicalProcess
GO:1903036	positive regulation of response to wounding	51	4	1.13	0.02615	ENSMUSG00000020484, ENSMUSG00000022836, ENSMUSG00000038224, ENSMUSG00000059481	Xbp1, Mylk, Serpinf2, Plg	GO_BiologicalProcess
GO:0010817	regulation of hormone levels	296	17	6.56	0.02641	ENSMUSG00000000326, ENSMUSG00000004815, ENSMUSG00000020053, ENSMUSG00000020122, ENSMUSG00000021594, ENSMUSG00000028001, ENSMUSG00000028603, ENSMUSG00000031842, ENSMUSG00000031844, ENSMUSG00000033831, ENSMUSG00000033860, ENSMUSG00000034656, ENSMUSG00000034908, ENSMUSG00000037797, ENSMUSG00000049044, ENSMUSG00000054764, ENSMUSG00000057069	Comt, Dgkq, Igf1, Egfr, Srd5a1, Fga, Scp2, Pde4c, Hsd17b2, Fgb, Fgg, Cacna1a, Sidt2, Adh4, Rapgef4, Mtnr1a, Ero1lb	GO_BiologicalProcess
GO:0090276	regulation of peptide hormone secretion	131	7	2.9	0.02661	ENSMUSG00000020122, ENSMUSG00000028001, ENSMUSG00000031842, ENSMUSG00000033831, ENSMUSG00000033860, ENSMUSG00000034908, ENSMUSG00000054764	Egfr, Fga, Pde4c, Fgb, Fgg, Sidt2, Mtnr1a	GO_BiologicalProcess
GO:1903076	regulation of protein localization to plasma membrane	76	5	1.68	0.02663	ENSMUSG00000015837, ENSMUSG00000020122, ENSMUSG00000022841, ENSMUSG00000040249, ENSMUSG00000045658	Sqstm1, Egfr, Ap2m1, Lrp1, Pid1	GO_BiologicalProcess
GO:0070371	ERK1 and ERK2 cascade	212	13	4.7	0.02742	ENSMUSG00000020053, ENSMUSG00000020122, ENSMUSG00000020484, ENSMUSG00000023951, ENSMUSG00000025810, ENSMUSG00000026193, ENSMUSG00000028001, ENSMUSG00000028967, ENSMUSG00000033831, ENSMUSG00000033860, ENSMUSG00000038224, ENSMUSG00000038546, ENSMUSG00000054252	Igf1, Egfr, Xbp1, Vegfa, Nrp1, Fn1, Fga, Errfi1, Fgb, Fgg, Serpinf2, Ranbp9, Fgfr3	GO_BiologicalProcess
GO:0006487	protein N-linked glycosylation	52	4	1.15	0.02785	ENSMUSG00000024807, ENSMUSG00000028538, ENSMUSG00000032513, ENSMUSG00000066366	Syvn1, St3gal3, Gorasp1, Serpina1a	GO_BiologicalProcess
GO:0006700	C21-steroid hormone biosynthetic process	12	2	0.27	0.02791	ENSMUSG00000004815, ENSMUSG00000028603	Dgkq, Scp2	GO_BiologicalProcess
GO:0070977	bone maturation	12	2	0.27	0.02791	ENSMUSG00000020053, ENSMUSG00000054252	Igf1, Fgfr3	GO_BiologicalProcess
GO:0030497	fatty acid elongation	12	2	0.27	0.02791	ENSMUSG00000021364, ENSMUSG00000038754	Elovl2, Elovl3	GO_BiologicalProcess
GO:0048799	animal organ maturation	12	2	0.27	0.02791	ENSMUSG00000020053, ENSMUSG00000054252	Igf1, Fgfr3	GO_BiologicalProcess
GO:0010801	negative regulation of peptidyl-threonine phosphorylation	12	2	0.27	0.02791	ENSMUSG00000004815, ENSMUSG00000025812	Dgkq, Pard3	GO_BiologicalProcess
GO:0006198	cAMP catabolic process	12	2	0.27	0.02791	ENSMUSG00000028525, ENSMUSG00000031842	Pde4b, Pde4c	GO_BiologicalProcess
GO:0055089	fatty acid homeostasis	12	2	0.27	0.02791	ENSMUSG00000005373, ENSMUSG00000020484	Mlxipl, Xbp1	GO_BiologicalProcess
GO:0007431	salivary gland development	30	3	0.67	0.02814	ENSMUSG00000020122, ENSMUSG00000020484, ENSMUSG00000025810	Egfr, Xbp1, Nrp1	GO_BiologicalProcess
GO:0035924	cellular response to vascular endothelial growth factor stimulus	30	3	0.67	0.02814	ENSMUSG00000020484, ENSMUSG00000023951, ENSMUSG00000025810	Xbp1, Vegfa, Nrp1	GO_BiologicalProcess
GO:0014009	glial cell proliferation	30	3	0.67	0.02814	ENSMUSG00000020053, ENSMUSG00000022037, ENSMUSG00000046876	Igf1, Clu, Atxn1	GO_BiologicalProcess
GO:0015850	organic hydroxy compound transport	134	7	2.97	0.02962	ENSMUSG00000020484, ENSMUSG00000023073, ENSMUSG00000024254, ENSMUSG00000028603, ENSMUSG00000035864, ENSMUSG00000040249, ENSMUSG00000042207	Xbp1, Slc10a2, Abcg8, Scp2, Syt1, Lrp1, Kdm5b	GO_BiologicalProcess
GO:0040017	positive regulation of locomotion	394	15	8.73	0.02962	ENSMUSG00000003814, ENSMUSG00000016933, ENSMUSG00000020053, ENSMUSG00000020122, ENSMUSG00000020484, ENSMUSG00000022836, ENSMUSG00000023951, ENSMUSG00000025810, ENSMUSG00000026072, ENSMUSG00000026193, ENSMUSG00000026864, ENSMUSG00000028001, ENSMUSG00000043013, ENSMUSG00000049044, ENSMUSG00000052085	Calr, Plcg1, Igf1, Egfr, Xbp1, Mylk, Vegfa, Nrp1, Il1r1, Fn1, Hspa5, Fga, Onecut1, Rapgef4, Dock8	GO_BiologicalProcess
GO:0045666	positive regulation of neuron differentiation	293	12	6.5	0.0304	ENSMUSG00000019969, ENSMUSG00000023951, ENSMUSG00000025810, ENSMUSG00000026193, ENSMUSG00000026864, ENSMUSG00000029705, ENSMUSG00000033295, ENSMUSG00000033326, ENSMUSG00000035864, ENSMUSG00000036606, ENSMUSG00000039671, ENSMUSG00000055254	Psen1, Vegfa, Nrp1, Fn1, Hspa5, Cux1, Ptprf, Kdm4a, Syt1, Plxnb2, Zmynd8, Ntrk2	GO_BiologicalProcess
GO:0031018	endocrine pancreas development	31	3	0.69	0.03066	ENSMUSG00000022037, ENSMUSG00000034908, ENSMUSG00000043013	Clu, Sidt2, Onecut1	GO_BiologicalProcess
GO:0009994	oocyte differentiation	31	3	0.69	0.03066	ENSMUSG00000020053, ENSMUSG00000026888, ENSMUSG00000028469	Igf1, Grb14, Npr2	GO_BiologicalProcess
GO:0072577	endothelial cell apoptotic process	32	5	0.71	0.03196	ENSMUSG00000020484, ENSMUSG00000024975, ENSMUSG00000028001, ENSMUSG00000033831, ENSMUSG00000033860	Xbp1, Pdcd4, Fga, Fgb, Fgg	GO_BiologicalProcess
GO:0006520	cellular amino acid metabolic process	230	10	5.1	0.03248	ENSMUSG00000000326, ENSMUSG00000022129, ENSMUSG00000022241, ENSMUSG00000025130, ENSMUSG00000026866, ENSMUSG00000031960, ENSMUSG00000034656, ENSMUSG00000039648, ENSMUSG00000055737, ENSMUSG00000057069	Comt, Dct, Tars, P4hb, Kynu, Aars, Cacna1a, Kyat1, Ghr, Ero1lb	GO_BiologicalProcess
GO:0042762	regulation of sulfur metabolic process	13	2	0.29	0.03251	ENSMUSG00000000326, ENSMUSG00000034656	Comt, Cacna1a	GO_BiologicalProcess
GO:1990000	amyloid fibril formation	13	2	0.29	0.03251	ENSMUSG00000019969, ENSMUSG00000022037	Psen1, Clu	GO_BiologicalProcess
GO:0007175	negative regulation of epidermal growth factor-activated receptor activity	13	2	0.29	0.03251	ENSMUSG00000019969, ENSMUSG00000028967	Psen1, Errfi1	GO_BiologicalProcess
GO:0048265	response to pain	13	2	0.29	0.03251	ENSMUSG00000000326, ENSMUSG00000034656	Comt, Cacna1a	GO_BiologicalProcess
GO:0045821	positive regulation of glycolytic process	13	2	0.29	0.03251	ENSMUSG00000005373, ENSMUSG00000020053	Mlxipl, Igf1	GO_BiologicalProcess
GO:0048841	regulation of axon extension involved in axon guidance	13	2	0.29	0.03251	ENSMUSG00000023951, ENSMUSG00000025810	Vegfa, Nrp1	GO_BiologicalProcess
GO:0048532	anatomical structure arrangement	13	2	0.29	0.03251	ENSMUSG00000025810, ENSMUSG00000026864	Nrp1, Hspa5	GO_BiologicalProcess
GO:0051194	positive regulation of cofactor metabolic process	13	2	0.29	0.03251	ENSMUSG00000005373, ENSMUSG00000020053	Mlxipl, Igf1	GO_BiologicalProcess
GO:0051197	positive regulation of coenzyme metabolic process	13	2	0.29	0.03251	ENSMUSG00000005373, ENSMUSG00000020053	Mlxipl, Igf1	GO_BiologicalProcess
GO:0051131	chaperone-mediated protein complex assembly	13	2	0.29	0.03251	ENSMUSG00000022037, ENSMUSG00000023944	Clu, Hsp90ab1	GO_BiologicalProcess
GO:0006264	mitochondrial DNA replication	13	2	0.29	0.03251	ENSMUSG00000036875, ENSMUSG00000045658	Dna2, Pid1	GO_BiologicalProcess
GO:0060252	positive regulation of glial cell proliferation	13	2	0.29	0.03251	ENSMUSG00000020053, ENSMUSG00000046876	Igf1, Atxn1	GO_BiologicalProcess
GO:0032990	cell part morphogenesis	433	21	9.6	0.03269	ENSMUSG00000006782, ENSMUSG00000019969, ENSMUSG00000020122, ENSMUSG00000022037, ENSMUSG00000023951, ENSMUSG00000025375, ENSMUSG00000025810, ENSMUSG00000026193, ENSMUSG00000029705, ENSMUSG00000030739, ENSMUSG00000032513, ENSMUSG00000033295, ENSMUSG00000034656, ENSMUSG00000035864, ENSMUSG00000036606, ENSMUSG00000039233, ENSMUSG00000042700, ENSMUSG00000045658, ENSMUSG00000054252, ENSMUSG00000054263,…	Cnp, Psen1, Egfr, Clu, Vegfa, Aatk, Nrp1, Fn1, Cux1, Myh14, Gorasp1, Ptprf, Cacna1a, Syt1, Plxnb2, Tbce, Sipa1l1, Pid1, Fgfr3, Lifr, Ntrk2	GO_BiologicalProcess
GO:0065008	regulation of biological quality	2364	76	52.4	0.03305	ENSMUSG00000000326, ENSMUSG00000003814, ENSMUSG00000004815, ENSMUSG00000005373, ENSMUSG00000006676, ENSMUSG00000006782, ENSMUSG00000015837, ENSMUSG00000016933, ENSMUSG00000019969, ENSMUSG00000020053, ENSMUSG00000020122, ENSMUSG00000020484, ENSMUSG00000020571, ENSMUSG00000020614, ENSMUSG00000021594, ENSMUSG00000021686, ENSMUSG00000022032, ENSMUSG00000022037, ENSMUSG00000022149, ENSMUSG00000022419,…	Comt, Calr, Dgkq, Mlxipl, Usp19, Cnp, Sqstm1, Plcg1, Psen1, Igf1, Egfr, Xbp1, Pdia6, Fam20a, Srd5a1, Ap3b1, Scara5, Clu, C9, Deptor, Ap2m1, Serping1, Hsp90ab1, Vegfa, Abcg8, Syvn1, P4hb, Aatk, Nrp1, Fn1, Hspa5, Fga, Pde4b, Scp2, Ncor2, Csrp3, Crtc3, Myh14, Pdilt, F11, Pde4c, Hsd17b2, Aars, Amigo3, Tpcn1, Arap1, Ptprf, Fgb, Fgg, Cacna1a, Sidt2, Syt1, Plxnb2, Dna2, Tns2, Fermt2, Adh4, Serpinf2, Trp…	GO_BiologicalProcess
GO:0046068	cGMP metabolic process	32	3	0.71	0.03329	ENSMUSG00000023951, ENSMUSG00000028469, ENSMUSG00000054764	Vegfa, Npr2, Mtnr1a	GO_BiologicalProcess
GO:0010712	regulation of collagen metabolic process	32	3	0.71	0.03329	ENSMUSG00000028967, ENSMUSG00000038224, ENSMUSG00000054252	Errfi1, Serpinf2, Fgfr3	GO_BiologicalProcess
GO:0045454	cell redox homeostasis	55	4	1.22	0.03334	ENSMUSG00000020571, ENSMUSG00000025130, ENSMUSG00000030968, ENSMUSG00000057069	Pdia6, P4hb, Pdilt, Ero1lb	GO_BiologicalProcess
GO:0048146	positive regulation of fibroblast proliferation	55	4	1.22	0.03334	ENSMUSG00000007817, ENSMUSG00000020053, ENSMUSG00000020122, ENSMUSG00000026193	Zmiz1, Igf1, Egfr, Fn1	GO_BiologicalProcess
GO:0050900	leukocyte migration	199	9	4.41	0.03337	ENSMUSG00000003814, ENSMUSG00000023951, ENSMUSG00000026072, ENSMUSG00000026874, ENSMUSG00000028525, ENSMUSG00000039519, ENSMUSG00000042289, ENSMUSG00000052085, ENSMUSG00000059481	Calr, Vegfa, Il1r1, Hc, Pde4b, Cyp7b1, Hsd3b7, Dock8, Plg	GO_BiologicalProcess
GO:0030336	negative regulation of cell migration	168	8	3.72	0.03363	ENSMUSG00000003814, ENSMUSG00000016128, ENSMUSG00000019889, ENSMUSG00000021910, ENSMUSG00000026874, ENSMUSG00000028600, ENSMUSG00000039671, ENSMUSG00000040249	Calr, Stard13, Ptprk, Nisch, Hc, Podn, Zmynd8, Lrp1	GO_BiologicalProcess
GO:0044236	multicellular organism metabolic process	81	5	1.8	0.03382	ENSMUSG00000028967, ENSMUSG00000037003, ENSMUSG00000038224, ENSMUSG00000054252, ENSMUSG00000055737	Errfi1, Tns2, Serpinf2, Fgfr3, Ghr	GO_BiologicalProcess
GO:0050877	nervous system process	437	16	9.69	0.03431	ENSMUSG00000000326, ENSMUSG00000019969, ENSMUSG00000020053, ENSMUSG00000020122, ENSMUSG00000025812, ENSMUSG00000026840, ENSMUSG00000029352, ENSMUSG00000030739, ENSMUSG00000031960, ENSMUSG00000034656, ENSMUSG00000039519, ENSMUSG00000046876, ENSMUSG00000049044, ENSMUSG00000051043, ENSMUSG00000055254, ENSMUSG00000066319	Comt, Psen1, Igf1, Egfr, Pard3, Lamc3, Crybb3, Myh14, Aars, Cacna1a, Cyp7b1, Atxn1, Rapgef4, Gprc5c, Ntrk2, Rtp3	GO_BiologicalProcess
GO:0070373	negative regulation of ERK1 and ERK2 cascade	56	4	1.24	0.0353	ENSMUSG00000020053, ENSMUSG00000020484, ENSMUSG00000028967, ENSMUSG00000038546	Igf1, Xbp1, Errfi1, Ranbp9	GO_BiologicalProcess
GO:0044246	regulation of multicellular organismal metabolic process	33	3	0.73	0.03604	ENSMUSG00000028967, ENSMUSG00000038224, ENSMUSG00000054252	Errfi1, Serpinf2, Fgfr3	GO_BiologicalProcess
GO:0098900	regulation of action potential	33	3	0.73	0.03604	ENSMUSG00000038764, ENSMUSG00000044393, ENSMUSG00000049044	Ptpn3, Dsg2, Rapgef4	GO_BiologicalProcess
GO:0007173	epidermal growth factor receptor signaling pathway	83	5	1.84	0.037	ENSMUSG00000016933, ENSMUSG00000019969, ENSMUSG00000020122, ENSMUSG00000028967, ENSMUSG00000033295	Plcg1, Psen1, Egfr, Errfi1, Ptprf	GO_BiologicalProcess
GO:1904375	regulation of protein localization to cell periphery	83	5	1.84	0.037	ENSMUSG00000015837, ENSMUSG00000020122, ENSMUSG00000022841, ENSMUSG00000040249, ENSMUSG00000045658	Sqstm1, Egfr, Ap2m1, Lrp1, Pid1	GO_BiologicalProcess
GO:0072562	blood microparticle	95	14	2.08	1.8e-08	ENSMUSG00000022037, ENSMUSG00000022149, ENSMUSG00000023176, ENSMUSG00000023224, ENSMUSG00000026193, ENSMUSG00000028001, ENSMUSG00000033533, ENSMUSG00000033831, ENSMUSG00000033860, ENSMUSG00000035031, ENSMUSG00000038224, ENSMUSG00000058207, ENSMUSG00000059481, ENSMUSG00000079012	Clu, C9, Cpn2, Serping1, Fn1, Fga, Acsm1, Fgb, Fgg, C8a, Serpinf2, Serpina3k, Plg, Serpina3m	GO_CellularComponent
GO:0005790	smooth endoplasmic reticulum	29	7	0.64	2.3e-06	ENSMUSG00000003814, ENSMUSG00000019969, ENSMUSG00000020571, ENSMUSG00000022136, ENSMUSG00000024807, ENSMUSG00000026864, ENSMUSG00000032115	Calr, Psen1, Pdia6, Dnajc3, Syvn1, Hspa5, Hyou1	GO_CellularComponent
GO:0046930	pore complex	17	5	0.37	2.4e-05	ENSMUSG00000022149, ENSMUSG00000022181, ENSMUSG00000026874, ENSMUSG00000029656, ENSMUSG00000035031	C9, C6, Hc, C8b, C8a	GO_CellularComponent
GO:0034663	endoplasmic reticulum chaperone complex	12	4	0.26	9.7e-05	ENSMUSG00000020571, ENSMUSG00000025130, ENSMUSG00000026864, ENSMUSG00000032115	Pdia6, P4hb, Hspa5, Hyou1	GO_CellularComponent
GO:0098797	plasma membrane protein complex	171	13	3.75	0.0001	ENSMUSG00000019969, ENSMUSG00000020053, ENSMUSG00000022149, ENSMUSG00000022181, ENSMUSG00000022791, ENSMUSG00000022841, ENSMUSG00000024254, ENSMUSG00000024697, ENSMUSG00000025089, ENSMUSG00000026874, ENSMUSG00000029656, ENSMUSG00000035031, ENSMUSG00000047797	Psen1, Igf1, C9, C6, Tnk2, Ap2m1, Abcg8, Gna14, Gfra1, Hc, C8b, C8a, Gjb1	GO_CellularComponent
GO:0009986	cell surface	547	26	11.99	0.00018	ENSMUSG00000003814, ENSMUSG00000019889, ENSMUSG00000019969, ENSMUSG00000020122, ENSMUSG00000022032, ENSMUSG00000022037, ENSMUSG00000022836, ENSMUSG00000023944, ENSMUSG00000023951, ENSMUSG00000025089, ENSMUSG00000025130, ENSMUSG00000025810, ENSMUSG00000026072, ENSMUSG00000026864, ENSMUSG00000028001, ENSMUSG00000033831, ENSMUSG00000033860, ENSMUSG00000036606, ENSMUSG00000038224, ENSMUSG00000044393,…	Calr, Ptprk, Psen1, Egfr, Scara5, Clu, Mylk, Hsp90ab1, Vegfa, Gfra1, P4hb, Nrp1, Il1r1, Hspa5, Fga, Fgb, Fgg, Plxnb2, Serpinf2, Dsg2, Fgfr3, Ntrk2, Ghr, Plg, Rtp3, Sort1	GO_CellularComponent
GO:0060076	excitatory synapse	25	5	0.55	0.00018	ENSMUSG00000028525, ENSMUSG00000033295, ENSMUSG00000035864, ENSMUSG00000049044, ENSMUSG00000055254	Pde4b, Ptprf, Syt1, Rapgef4, Ntrk2	GO_CellularComponent
GO:0031091	platelet alpha granule	17	4	0.37	0.00043	ENSMUSG00000020053, ENSMUSG00000028001, ENSMUSG00000033831, ENSMUSG00000033860	Igf1, Fga, Fgb, Fgg	GO_CellularComponent
GO:0030426	growth cone	145	10	3.18	0.00134	ENSMUSG00000019969, ENSMUSG00000022037, ENSMUSG00000022791, ENSMUSG00000025375, ENSMUSG00000025810, ENSMUSG00000025812, ENSMUSG00000030739, ENSMUSG00000033295, ENSMUSG00000049044, ENSMUSG00000055254	Psen1, Clu, Tnk2, Aatk, Nrp1, Pard3, Myh14, Ptprf, Rapgef4, Ntrk2	GO_CellularComponent
GO:0005615	extracellular space	2543	81	55.76	0.0014	ENSMUSG00000000326, ENSMUSG00000000538, ENSMUSG00000001424, ENSMUSG00000003814, ENSMUSG00000006014, ENSMUSG00000006782, ENSMUSG00000015837, ENSMUSG00000018401, ENSMUSG00000020053, ENSMUSG00000020571, ENSMUSG00000020614, ENSMUSG00000022037, ENSMUSG00000022136, ENSMUSG00000022149, ENSMUSG00000022181, ENSMUSG00000022241, ENSMUSG00000022836, ENSMUSG00000022841, ENSMUSG00000023031, ENSMUSG00000023176,…	Comt, Tom1l2, Snd1, Calr, Prg4, Cnp, Sqstm1, Mtmr4, Igf1, Pdia6, Fam20a, Clu, Dnajc3, C9, C6, Tars, Mylk, Ap2m1, Cela1, Cpn2, Serping1, Hsp90ab1, Vegfa, Slc23a1, Lama3, Gna14, Gfra1, P4hb, Sema4g, Nrp1, Il1r1, Fn1, Irf6, Hspa5, Hc, Impa1, Fga, Podn, Scp2, C8b, Sipa1l3, Myh14, F11, Pde4c, Aars, Hyou1, Tbc1d4, Ptprf, Acsm1, 1300017J02Rik, Fgb, Fgg, Hdlbp, Zfc3h1, C8a, Grhpr, Plxnb2, Serpinf2, Lasp1…	GO_CellularComponent
GO:0043235	receptor complex	202	12	4.43	0.00168	ENSMUSG00000015846, ENSMUSG00000020122, ENSMUSG00000023944, ENSMUSG00000024254, ENSMUSG00000025089, ENSMUSG00000026117, ENSMUSG00000040249, ENSMUSG00000051043, ENSMUSG00000054263, ENSMUSG00000054764, ENSMUSG00000055254, ENSMUSG00000055737	Rxra, Egfr, Hsp90ab1, Abcg8, Gfra1, Zap70, Lrp1, Gprc5c, Lifr, Mtnr1a, Ntrk2, Ghr	GO_CellularComponent
GO:0030424	axon	321	16	7.04	0.00194	ENSMUSG00000000326, ENSMUSG00000015846, ENSMUSG00000019889, ENSMUSG00000019969, ENSMUSG00000022791, ENSMUSG00000022841, ENSMUSG00000025089, ENSMUSG00000025375, ENSMUSG00000025810, ENSMUSG00000025812, ENSMUSG00000026072, ENSMUSG00000027531, ENSMUSG00000030739, ENSMUSG00000035864, ENSMUSG00000049044, ENSMUSG00000055254	Comt, Rxra, Ptprk, Psen1, Tnk2, Ap2m1, Gfra1, Aatk, Nrp1, Pard3, Il1r1, Impa1, Myh14, Syt1, Rapgef4, Ntrk2	GO_CellularComponent
GO:0044459	plasma membrane part	1444	54	31.66	0.00422	ENSMUSG00000000326, ENSMUSG00000003279, ENSMUSG00000003814, ENSMUSG00000019889, ENSMUSG00000019969, ENSMUSG00000020053, ENSMUSG00000020122, ENSMUSG00000022032, ENSMUSG00000022149, ENSMUSG00000022181, ENSMUSG00000022464, ENSMUSG00000022791, ENSMUSG00000022841, ENSMUSG00000023073, ENSMUSG00000023944, ENSMUSG00000024254, ENSMUSG00000024354, ENSMUSG00000024697, ENSMUSG00000025089, ENSMUSG00000025130,…	Comt, Dlgap1, Calr, Ptprk, Psen1, Igf1, Egfr, Scara5, C9, C6, Slc38a4, Tnk2, Ap2m1, Slc10a2, Hsp90ab1, Abcg8, Slc23a1, Gna14, Gfra1, P4hb, Zap70, Fn1, Hc, Fga, Npr2, Pde4b, Errfi1, C8b, Fgb, Fgg, Cacna1a, C8a, Syt1, Plxnb2, Fermt2, Ptpn3, Lrp1, Slco1a1, Sipa1l1, Usp48, Dsg2, Lrrc8d, Gjb1, Rapgef4, Dock8, Slc22a30, Fgfr3, Mtnr1a, Ntrk2, Ghr, Tmem150a, Plg, Slc22a28, Slc22a7	GO_CellularComponent
GO:0043025	neuronal cell body	420	18	9.21	0.00526	ENSMUSG00000019889, ENSMUSG00000019969, ENSMUSG00000020053, ENSMUSG00000021594, ENSMUSG00000022791, ENSMUSG00000025089, ENSMUSG00000025810, ENSMUSG00000025812, ENSMUSG00000027531, ENSMUSG00000033295, ENSMUSG00000034656, ENSMUSG00000040249, ENSMUSG00000042700, ENSMUSG00000049044, ENSMUSG00000054764, ENSMUSG00000055254, ENSMUSG00000055737, ENSMUSG00000068747	Ptprk, Psen1, Igf1, Srd5a1, Tnk2, Gfra1, Nrp1, Pard3, Impa1, Ptprf, Cacna1a, Lrp1, Sipa1l1, Rapgef4, Mtnr1a, Ntrk2, Ghr, Sort1	GO_CellularComponent
GO:0016021	integral component of membrane	2880	85	63.15	0.00565	ENSMUSG00000000326, ENSMUSG00000003814, ENSMUSG00000006676, ENSMUSG00000019889, ENSMUSG00000019969, ENSMUSG00000020122, ENSMUSG00000020484, ENSMUSG00000020926, ENSMUSG00000021364, ENSMUSG00000021594, ENSMUSG00000022032, ENSMUSG00000022129, ENSMUSG00000022149, ENSMUSG00000022181, ENSMUSG00000022464, ENSMUSG00000022550, ENSMUSG00000022848, ENSMUSG00000023073, ENSMUSG00000024254, ENSMUSG00000024354,…	Comt, Calr, Usp19, Ptprk, Psen1, Egfr, Xbp1, Adam11, Elovl2, Srd5a1, Scara5, Dct, C9, C6, Slc38a4, Adck5, Dirc2, Slc10a2, Abcg8, Slc23a1, Sec11c, Syvn1, Slc25a45, Sema4g, Aatk, Nrp1, Tram1, Il1r1, Hspa5, Hc, Atp9a, Cyp2u1, Npr2, Pde4b, St3gal3, Sel1l3, C8b, Cux1, Hsd17b2, Tmprss4, Amigo3, Tpcn1, Ptprf, Zdhhc14, Slc41a2, Cacna1a, Sidt2, C8a, Pcsk7, Syt1, Plxnb2, Pnpla7, Tlcd2, Susd4, Elovl3, 24100…	GO_CellularComponent
GO:0005793	endoplasmic reticulum-Golgi intermediate compartment	53	5	1.16	0.00595	ENSMUSG00000020571, ENSMUSG00000025130, ENSMUSG00000026193, ENSMUSG00000026864, ENSMUSG00000045795	Pdia6, P4hb, Fn1, Hspa5, Whamm	GO_CellularComponent
GO:0070062	extracellular exosome	2127	63	46.64	0.00638	ENSMUSG00000000326, ENSMUSG00000000538, ENSMUSG00000001424, ENSMUSG00000003814, ENSMUSG00000006782, ENSMUSG00000015837, ENSMUSG00000020571, ENSMUSG00000020614, ENSMUSG00000022037, ENSMUSG00000022136, ENSMUSG00000022149, ENSMUSG00000022181, ENSMUSG00000022241, ENSMUSG00000022836, ENSMUSG00000022841, ENSMUSG00000023176, ENSMUSG00000023224, ENSMUSG00000023944, ENSMUSG00000024354, ENSMUSG00000024421,…	Comt, Tom1l2, Snd1, Calr, Cnp, Sqstm1, Pdia6, Fam20a, Clu, Dnajc3, C9, C6, Tars, Mylk, Ap2m1, Cpn2, Serping1, Hsp90ab1, Slc23a1, Lama3, Gna14, Gfra1, P4hb, Fn1, Irf6, Hspa5, Hc, Impa1, Fga, Scp2, C8b, Myh14, F11, Aars, Hyou1, Tbc1d4, Ptprf, Acsm1, Fgb, Fgg, C8a, Grhpr, Plxnb2, Serpinf2, Lasp1, Mindy1, Lap3, Dsg2, Igfals, Zfp445, Cldn2, Trhde, Gprc5c, Lifr, Serpina3k, Cfi, Plg, Ces3b, Aox1, Serpin…	GO_CellularComponent
GO:0019898	extrinsic component of membrane	214	11	4.69	0.00763	ENSMUSG00000022791, ENSMUSG00000024697, ENSMUSG00000025089, ENSMUSG00000025173, ENSMUSG00000026117, ENSMUSG00000028603, ENSMUSG00000028967, ENSMUSG00000037712, ENSMUSG00000045374, ENSMUSG00000055737, ENSMUSG00000059481	Tnk2, Gna14, Gfra1, Wdr45b, Zap70, Scp2, Errfi1, Fermt2, Wdr81, Ghr, Plg	GO_CellularComponent
GO:0016234	inclusion body	61	5	1.34	0.0107	ENSMUSG00000015837, ENSMUSG00000019969, ENSMUSG00000022037, ENSMUSG00000023944, ENSMUSG00000046876	Sqstm1, Psen1, Clu, Hsp90ab1, Atxn1	GO_CellularComponent
GO:0001725	stress fiber	65	5	1.43	0.01385	ENSMUSG00000022836, ENSMUSG00000030583, ENSMUSG00000030739, ENSMUSG00000032735, ENSMUSG00000037712	Mylk, Sipa1l3, Myh14, Ablim3, Fermt2	GO_CellularComponent
GO:0097517	contractile actin filament bundle	65	5	1.43	0.01385	ENSMUSG00000022836, ENSMUSG00000030583, ENSMUSG00000030739, ENSMUSG00000032735, ENSMUSG00000037712	Mylk, Sipa1l3, Myh14, Ablim3, Fermt2	GO_CellularComponent
GO:0005788	endoplasmic reticulum lumen	46	4	1.01	0.01794	ENSMUSG00000003814, ENSMUSG00000020571, ENSMUSG00000022136, ENSMUSG00000026864	Calr, Pdia6, Dnajc3, Hspa5	GO_CellularComponent
GO:0016235	aggresome	27	3	0.59	0.02068	ENSMUSG00000015837, ENSMUSG00000019969, ENSMUSG00000022037	Sqstm1, Psen1, Clu	GO_CellularComponent
GO:0032432	actin filament bundle	73	5	1.6	0.0219	ENSMUSG00000022836, ENSMUSG00000030583, ENSMUSG00000030739, ENSMUSG00000032735, ENSMUSG00000037712	Mylk, Sipa1l3, Myh14, Ablim3, Fermt2	GO_CellularComponent
GO:0005783	endoplasmic reticulum	1273	45	27.91	0.02236	ENSMUSG00000003053, ENSMUSG00000003814, ENSMUSG00000006676, ENSMUSG00000015837, ENSMUSG00000016756, ENSMUSG00000019969, ENSMUSG00000020122, ENSMUSG00000020484, ENSMUSG00000020571, ENSMUSG00000020614, ENSMUSG00000021364, ENSMUSG00000021594, ENSMUSG00000022037, ENSMUSG00000022136, ENSMUSG00000024292, ENSMUSG00000024516, ENSMUSG00000024807, ENSMUSG00000025130, ENSMUSG00000025375, ENSMUSG00000025935,…	Cyp2c29, Calr, Usp19, Sqstm1, Cmah, Psen1, Egfr, Xbp1, Pdia6, Fam20a, Elovl2, Srd5a1, Clu, Dnajc3, Cyp4f14, Sec11c, Syvn1, P4hb, Aatk, Tram1, Hspa5, Cyp2u1, Fga, Scp2, Pdilt, Hyou1, Zdhhc14, Srp72, Pnpla7, Elovl3, Cyp7b1, Hsd3b7, Lrrc8d, Gjb1, Cyp2f2, Fgfr3, Ugt2b5, Ntrk2, Ero1lb, Ces3b, Serpina1a, Sort1, Ces3a, Serpina1c, Cyp4v3	GO_CellularComponent
GO:0098552	side of membrane	350	14	7.67	0.02241	ENSMUSG00000003814, ENSMUSG00000022791, ENSMUSG00000024697, ENSMUSG00000025089, ENSMUSG00000025130, ENSMUSG00000026117, ENSMUSG00000028001, ENSMUSG00000028967, ENSMUSG00000033831, ENSMUSG00000033860, ENSMUSG00000037712, ENSMUSG00000038764, ENSMUSG00000054252, ENSMUSG00000059481	Calr, Tnk2, Gna14, Gfra1, P4hb, Zap70, Fga, Errfi1, Fgb, Fgg, Fermt2, Ptpn3, Fgfr3, Plg	GO_CellularComponent
GO:0030054	cell junction	899	29	19.71	0.0234	ENSMUSG00000003279, ENSMUSG00000003814, ENSMUSG00000016933, ENSMUSG00000019889, ENSMUSG00000019969, ENSMUSG00000020122, ENSMUSG00000022791, ENSMUSG00000022836, ENSMUSG00000024421, ENSMUSG00000025130, ENSMUSG00000025810, ENSMUSG00000025812, ENSMUSG00000026117, ENSMUSG00000026864, ENSMUSG00000030583, ENSMUSG00000031627, ENSMUSG00000032115, ENSMUSG00000035864, ENSMUSG00000036452, ENSMUSG00000037003,…	Dlgap1, Calr, Plcg1, Ptprk, Psen1, Egfr, Tnk2, Mylk, Lama3, P4hb, Nrp1, Pard3, Zap70, Hspa5, Sipa1l3, Irf2, Hyou1, Syt1, Arhgap26, Tns2, Fermt2, Lasp1, Lap3, Lrp1, Rsc1a1, Sipa1l1, Dsg2, Cldn2, Gjb1	GO_CellularComponent
GO:0042641	actomyosin	75	5	1.64	0.0243	ENSMUSG00000022836, ENSMUSG00000030583, ENSMUSG00000030739, ENSMUSG00000032735, ENSMUSG00000037712	Mylk, Sipa1l3, Myh14, Ablim3, Fermt2	GO_CellularComponent
GO:0008180	COP9 signalosome	30	3	0.66	0.02737	ENSMUSG00000016933, ENSMUSG00000023944, ENSMUSG00000026864	Plcg1, Hsp90ab1, Hspa5	GO_CellularComponent
GO:0005891	voltage-gated calcium channel complex	13	2	0.29	0.03186	ENSMUSG00000028525, ENSMUSG00000034656	Pde4b, Cacna1a	GO_CellularComponent
GO:0005905	clathrin-coated pit	56	4	1.23	0.03412	ENSMUSG00000022791, ENSMUSG00000022841, ENSMUSG00000040249, ENSMUSG00000068747	Tnk2, Ap2m1, Lrp1, Sort1	GO_CellularComponent
GO:0009898	cytoplasmic side of plasma membrane	141	7	3.09	0.03571	ENSMUSG00000022791, ENSMUSG00000024697, ENSMUSG00000026117, ENSMUSG00000028967, ENSMUSG00000037712, ENSMUSG00000038764, ENSMUSG00000054252	Tnk2, Gna14, Zap70, Errfi1, Fermt2, Ptpn3, Fgfr3	GO_CellularComponent
GO:0043197	dendritic spine	115	6	2.52	0.04086	ENSMUSG00000000326, ENSMUSG00000028525, ENSMUSG00000039671, ENSMUSG00000042700, ENSMUSG00000049044, ENSMUSG00000055254	Comt, Pde4b, Zmynd8, Sipa1l1, Rapgef4, Ntrk2	GO_CellularComponent
GO:0030055	cell-substrate junction	345	13	7.56	0.04098	ENSMUSG00000003814, ENSMUSG00000020122, ENSMUSG00000024421, ENSMUSG00000025130, ENSMUSG00000025810, ENSMUSG00000026864, ENSMUSG00000031627, ENSMUSG00000032115, ENSMUSG00000037003, ENSMUSG00000037712, ENSMUSG00000038366, ENSMUSG00000039682, ENSMUSG00000040249	Calr, Egfr, Lama3, P4hb, Nrp1, Hspa5, Irf2, Hyou1, Tns2, Fermt2, Lasp1, Lap3, Lrp1	GO_CellularComponent
GO:0005887	integral component of plasma membrane	638	21	13.99	0.04149	ENSMUSG00000019969, ENSMUSG00000022032, ENSMUSG00000022149, ENSMUSG00000022181, ENSMUSG00000022464, ENSMUSG00000026874, ENSMUSG00000028469, ENSMUSG00000029656, ENSMUSG00000035031, ENSMUSG00000036606, ENSMUSG00000040249, ENSMUSG00000041698, ENSMUSG00000046079, ENSMUSG00000052562, ENSMUSG00000054252, ENSMUSG00000054764, ENSMUSG00000055254, ENSMUSG00000055737, ENSMUSG00000055912, ENSMUSG00000063590,…	Psen1, Scara5, C9, C6, Slc38a4, Hc, Npr2, C8b, C8a, Plxnb2, Lrp1, Slco1a1, Lrrc8d, Slc22a30, Fgfr3, Mtnr1a, Ntrk2, Ghr, Tmem150a, Slc22a28, Slc22a7	GO_CellularComponent
GO:0031234	extrinsic component of cytoplasmic side of plasma membrane	87	5	1.91	0.04223	ENSMUSG00000022791, ENSMUSG00000024697, ENSMUSG00000026117, ENSMUSG00000028967, ENSMUSG00000037712	Tnk2, Gna14, Zap70, Errfi1, Fermt2	GO_CellularComponent
GO:0031982	vesicle	3037	90	66.59	0.04268	ENSMUSG00000000326, ENSMUSG00000000538, ENSMUSG00000001424, ENSMUSG00000003814, ENSMUSG00000004815, ENSMUSG00000006782, ENSMUSG00000015837, ENSMUSG00000019969, ENSMUSG00000020053, ENSMUSG00000020122, ENSMUSG00000020571, ENSMUSG00000020614, ENSMUSG00000021686, ENSMUSG00000021910, ENSMUSG00000022037, ENSMUSG00000022129, ENSMUSG00000022136, ENSMUSG00000022149, ENSMUSG00000022181, ENSMUSG00000022241,…	Comt, Tom1l2, Snd1, Calr, Dgkq, Cnp, Sqstm1, Psen1, Igf1, Egfr, Pdia6, Fam20a, Ap3b1, Nisch, Clu, Dct, Dnajc3, C9, C6, Tars, Tnk2, Mylk, Ap2m1, Cpn2, Serping1, Hsp90ab1, Vegfa, Slc23a1, Lama3, Gna14, Gfra1, P4hb, Aatk, Nrp1, Fn1, Irf6, Hspa5, Hc, Grb14, Impa1, Atp9a, Fga, Pde4b, Scp2, C8b, Myh14, F11, Aars, Hyou1, Tpcn1, Arap1, Tbc1d4, Ptprf, Acsm1, Fgb, Fgg, Chmp7, C8a, Grhpr, Syt1, Plxnb2, Serp…	GO_CellularComponent
GO:0044309	neuron spine	118	6	2.59	0.04537	ENSMUSG00000000326, ENSMUSG00000028525, ENSMUSG00000039671, ENSMUSG00000042700, ENSMUSG00000049044, ENSMUSG00000055254	Comt, Pde4b, Zmynd8, Sipa1l1, Rapgef4, Ntrk2	GO_CellularComponent
GO:0005506	iron ion binding	124	13	2.72	3.3e-06	ENSMUSG00000003053, ENSMUSG00000003814, ENSMUSG00000024292, ENSMUSG00000026170, ENSMUSG00000026664, ENSMUSG00000027983, ENSMUSG00000039519, ENSMUSG00000052974, ENSMUSG00000055932, ENSMUSG00000056962, ENSMUSG00000063558, ENSMUSG00000064294, ENSMUSG00000079057	Cyp2c29, Calr, Cyp4f14, Cyp27a1, Phyh, Cyp2u1, Cyp7b1, Cyp2f2, Fto, Jmjd6, Aox1, Aox3, Cyp4v3	GO_MolecularFunction
GO:0016706	oxidoreductase activity, acting on paired donors, with incorporation or reduction of molecular oxygen, 2-oxoglutarate as one donor, and incorporation of one atom each of oxygen into both donors	45	7	0.99	5.1e-05	ENSMUSG00000025130, ENSMUSG00000026664, ENSMUSG00000030968, ENSMUSG00000033326, ENSMUSG00000042207, ENSMUSG00000055932, ENSMUSG00000056962	P4hb, Phyh, Pdilt, Kdm4a, Kdm5b, Fto, Jmjd6	GO_MolecularFunction
GO:0015347	sodium-independent organic anion transmembrane transporter activity	12	4	0.26	9.8e-05	ENSMUSG00000041698, ENSMUSG00000052562, ENSMUSG00000063590, ENSMUSG00000067144	Slco1a1, Slc22a30, Slc22a28, Slc22a7	GO_MolecularFunction
GO:0002020	protease binding	108	10	2.37	0.00013	ENSMUSG00000020484, ENSMUSG00000024807, ENSMUSG00000025860, ENSMUSG00000026072, ENSMUSG00000026193, ENSMUSG00000038224, ENSMUSG00000040249, ENSMUSG00000047866, ENSMUSG00000066366, ENSMUSG00000079015	Xbp1, Syvn1, Xiap, Il1r1, Fn1, Serpinf2, Lrp1, Lonp2, Serpina1a, Serpina1c	GO_MolecularFunction
GO:0019838	growth factor binding	112	10	2.46	0.00018	ENSMUSG00000020122, ENSMUSG00000023951, ENSMUSG00000025810, ENSMUSG00000026072, ENSMUSG00000046070, ENSMUSG00000054252, ENSMUSG00000054263, ENSMUSG00000055254, ENSMUSG00000055737, ENSMUSG00000068747	Egfr, Vegfa, Nrp1, Il1r1, Igfals, Fgfr3, Lifr, Ntrk2, Ghr, Sort1	GO_MolecularFunction
GO:0004867	serine-type endopeptidase inhibitor activity	62	7	1.36	0.0004	ENSMUSG00000023224, ENSMUSG00000038224, ENSMUSG00000058207, ENSMUSG00000059908, ENSMUSG00000066366, ENSMUSG00000079012, ENSMUSG00000079015	Serping1, Serpinf2, Serpina3k, Mug1, Serpina1a, Serpina3m, Serpina1c	GO_MolecularFunction
GO:0003756	protein disulfide isomerase activity	17	4	0.37	0.00043	ENSMUSG00000020571, ENSMUSG00000025130, ENSMUSG00000030968, ENSMUSG00000057069	Pdia6, P4hb, Pdilt, Ero1lb	GO_MolecularFunction
GO:0005044	scavenger receptor activity	31	5	0.68	0.00053	ENSMUSG00000006014, ENSMUSG00000021260, ENSMUSG00000022032, ENSMUSG00000032091, ENSMUSG00000058952	Prg4, Hhipl1, Scara5, Tmprss4, Cfi	GO_MolecularFunction
GO:0008395	steroid hydroxylase activity	50	6	1.1	0.00075	ENSMUSG00000003053, ENSMUSG00000026170, ENSMUSG00000027983, ENSMUSG00000039519, ENSMUSG00000052974, ENSMUSG00000062624	Cyp2c29, Cyp27a1, Cyp2u1, Cyp7b1, Cyp2f2, Cyp2c67	GO_MolecularFunction
GO:0016614	oxidoreductase activity, acting on CH-OH group of donors	115	9	2.53	0.00097	ENSMUSG00000011382, ENSMUSG00000027261, ENSMUSG00000031844, ENSMUSG00000035637, ENSMUSG00000037797, ENSMUSG00000040127, ENSMUSG00000042289, ENSMUSG00000063558, ENSMUSG00000064294	Dhdh, Hao1, Hsd17b2, Grhpr, Adh4, Sdr9c7, Hsd3b7, Aox1, Aox3	GO_MolecularFunction
GO:0016725	oxidoreductase activity, acting on CH or CH2 groups	11	3	0.24	0.00152	ENSMUSG00000003053, ENSMUSG00000063558, ENSMUSG00000064294	Cyp2c29, Aox1, Aox3	GO_MolecularFunction
GO:0004252	serine-type endopeptidase activity	78	7	1.71	0.0016	ENSMUSG00000023031, ENSMUSG00000031645, ENSMUSG00000032091, ENSMUSG00000035382, ENSMUSG00000047866, ENSMUSG00000058952, ENSMUSG00000059481	Cela1, F11, Tmprss4, Pcsk7, Lonp2, Cfi, Plg	GO_MolecularFunction
GO:0005178	integrin binding	78	7	1.71	0.0016	ENSMUSG00000003814, ENSMUSG00000020053, ENSMUSG00000020122, ENSMUSG00000021910, ENSMUSG00000025089, ENSMUSG00000025130, ENSMUSG00000026193	Calr, Igf1, Egfr, Nisch, Gfra1, P4hb, Fn1	GO_MolecularFunction
GO:0051787	misfolded protein binding	13	3	0.29	0.00255	ENSMUSG00000022037, ENSMUSG00000022136, ENSMUSG00000026864	Clu, Dnajc3, Hspa5	GO_MolecularFunction
GO:0005452	inorganic anion exchanger activity	13	3	0.29	0.00255	ENSMUSG00000052562, ENSMUSG00000063590, ENSMUSG00000067144	Slc22a30, Slc22a28, Slc22a7	GO_MolecularFunction
GO:0005102	receptor binding	1014	40	22.28	0.00345	ENSMUSG00000002455, ENSMUSG00000003814, ENSMUSG00000015837, ENSMUSG00000015846, ENSMUSG00000016933, ENSMUSG00000020053, ENSMUSG00000020122, ENSMUSG00000020672, ENSMUSG00000021910, ENSMUSG00000022037, ENSMUSG00000022791, ENSMUSG00000022841, ENSMUSG00000023944, ENSMUSG00000023951, ENSMUSG00000024421, ENSMUSG00000024697, ENSMUSG00000025089, ENSMUSG00000025130, ENSMUSG00000026072, ENSMUSG00000026117,…	Prpf6, Calr, Sqstm1, Rxra, Plcg1, Igf1, Egfr, Sntg2, Nisch, Clu, Tnk2, Ap2m1, Hsp90ab1, Vegfa, Lama3, Gna14, Gfra1, P4hb, Il1r1, Zap70, Fn1, Grb14, Hao1, Fga, Scp2, Ncor2, Nudt7, Arap1, Ptprf, Fgb, Fgg, Syt1, Tns2, Sipa1l1, Lonp2, Gprc5c, Lifr, Ntrk2, Plg, Rtp3	GO_MolecularFunction
GO:0042562	hormone binding	49	5	1.08	0.00428	ENSMUSG00000003814, ENSMUSG00000020122, ENSMUSG00000028469, ENSMUSG00000054764, ENSMUSG00000055737	Calr, Egfr, Npr2, Mtnr1a, Ghr	GO_MolecularFunction
GO:0020037	heme binding	94	7	2.07	0.00461	ENSMUSG00000003053, ENSMUSG00000024292, ENSMUSG00000026170, ENSMUSG00000027983, ENSMUSG00000039519, ENSMUSG00000052974, ENSMUSG00000079057	Cyp2c29, Cyp4f14, Cyp27a1, Cyp2u1, Cyp7b1, Cyp2f2, Cyp4v3	GO_MolecularFunction
GO:0008391	arachidonic acid monooxygenase activity	32	4	0.7	0.00505	ENSMUSG00000003053, ENSMUSG00000024292, ENSMUSG00000052974, ENSMUSG00000062624	Cyp2c29, Cyp4f14, Cyp2f2, Cyp2c67	GO_MolecularFunction
GO:0016408	C-acyltransferase activity	17	3	0.37	0.00568	ENSMUSG00000028603, ENSMUSG00000030945, ENSMUSG00000033533	Scp2, Acsm2, Acsm1	GO_MolecularFunction
GO:0051287	NAD binding	58	5	1.27	0.00877	ENSMUSG00000025138, ENSMUSG00000035637, ENSMUSG00000037797, ENSMUSG00000063558, ENSMUSG00000064294	Sirt7, Grhpr, Adh4, Aox1, Aox3	GO_MolecularFunction
GO:0042578	phosphoric ester hydrolase activity	280	13	6.15	0.00906	ENSMUSG00000006782, ENSMUSG00000016933, ENSMUSG00000018401, ENSMUSG00000019889, ENSMUSG00000027531, ENSMUSG00000027559, ENSMUSG00000028525, ENSMUSG00000031842, ENSMUSG00000033295, ENSMUSG00000037003, ENSMUSG00000038764, ENSMUSG00000048371, ENSMUSG00000087141	Cnp, Plcg1, Mtmr4, Ptprk, Impa1, Car3, Pde4b, Pde4c, Ptprf, Tns2, Ptpn3, Pdp2, Plcxd2	GO_MolecularFunction
GO:0004713	protein tyrosine kinase activity	108	7	2.37	0.00971	ENSMUSG00000020122, ENSMUSG00000022791, ENSMUSG00000025375, ENSMUSG00000025810, ENSMUSG00000026117, ENSMUSG00000054252, ENSMUSG00000055254	Egfr, Tnk2, Aatk, Nrp1, Zap70, Fgfr3, Ntrk2	GO_MolecularFunction
GO:0032451	demethylase activity	39	4	0.86	0.01026	ENSMUSG00000033326, ENSMUSG00000042207, ENSMUSG00000055932, ENSMUSG00000056962	Kdm4a, Kdm5b, Fto, Jmjd6	GO_MolecularFunction
GO:0004112	cyclic-nucleotide phosphodiesterase activity	21	3	0.46	0.01041	ENSMUSG00000006782, ENSMUSG00000028525, ENSMUSG00000031842	Cnp, Pde4b, Pde4c	GO_MolecularFunction
GO:0004714	transmembrane receptor protein tyrosine kinase activity	41	4	0.9	0.01221	ENSMUSG00000020122, ENSMUSG00000025810, ENSMUSG00000054252, ENSMUSG00000055254	Egfr, Nrp1, Fgfr3, Ntrk2	GO_MolecularFunction
GO:0051537	2 iron, 2 sulfur cluster binding	23	3	0.51	0.01343	ENSMUSG00000016756, ENSMUSG00000063558, ENSMUSG00000064294	Cmah, Aox1, Aox3	GO_MolecularFunction
GO:0030234	enzyme regulator activity	717	30	15.76	0.01435	ENSMUSG00000004815, ENSMUSG00000016128, ENSMUSG00000020053, ENSMUSG00000020122, ENSMUSG00000020614, ENSMUSG00000022136, ENSMUSG00000023224, ENSMUSG00000023944, ENSMUSG00000025810, ENSMUSG00000025860, ENSMUSG00000026193, ENSMUSG00000026874, ENSMUSG00000028600, ENSMUSG00000030583, ENSMUSG00000032812, ENSMUSG00000033083, ENSMUSG00000033688, ENSMUSG00000036452, ENSMUSG00000037166, ENSMUSG00000038224,…	Dgkq, Stard13, Igf1, Egfr, Fam20a, Dnajc3, Serping1, Hsp90ab1, Nrp1, Xiap, Fn1, Hc, Podn, Sipa1l3, Arap1, Tbc1d4, 1300017J02Rik, Arhgap26, Ppp1r14a, Serpinf2, Gcn1l1, Sipa1l1, Wdr81, Arhgap42, Serpina3k, Rgs3, Mug1, Serpina1a, Serpina3m, Serpina1c	GO_MolecularFunction
GO:0008081	phosphoric diester hydrolase activity	66	5	1.45	0.01485	ENSMUSG00000006782, ENSMUSG00000016933, ENSMUSG00000028525, ENSMUSG00000031842, ENSMUSG00000087141	Cnp, Plcg1, Pde4b, Pde4c, Plcxd2	GO_MolecularFunction
GO:0050750	low-density lipoprotein particle receptor binding	24	3	0.53	0.0151	ENSMUSG00000022037, ENSMUSG00000022841, ENSMUSG00000035864	Clu, Ap2m1, Syt1	GO_MolecularFunction
GO:0030551	cyclic nucleotide binding	24	3	0.53	0.0151	ENSMUSG00000006782, ENSMUSG00000028525, ENSMUSG00000049044	Cnp, Pde4b, Rapgef4	GO_MolecularFunction
GO:0016229	steroid dehydrogenase activity	25	3	0.55	0.01689	ENSMUSG00000021594, ENSMUSG00000031844, ENSMUSG00000042289	Srd5a1, Hsd17b2, Hsd3b7	GO_MolecularFunction
GO:0032452	histone demethylase activity	25	3	0.55	0.01689	ENSMUSG00000033326, ENSMUSG00000042207, ENSMUSG00000056962	Kdm4a, Kdm5b, Jmjd6	GO_MolecularFunction
GO:0005158	insulin receptor binding	26	3	0.57	0.01879	ENSMUSG00000016933, ENSMUSG00000020053, ENSMUSG00000033295	Plcg1, Igf1, Ptprf	GO_MolecularFunction
GO:0015037	peptide disulfide oxidoreductase activity	10	2	0.22	0.01927	ENSMUSG00000020571, ENSMUSG00000025130	Pdia6, P4hb	GO_MolecularFunction
GO:0017154	semaphorin receptor activity	10	2	0.22	0.01927	ENSMUSG00000025810, ENSMUSG00000036606	Nrp1, Plxnb2	GO_MolecularFunction
GO:0016405	CoA-ligase activity	10	2	0.22	0.01927	ENSMUSG00000030945, ENSMUSG00000033533	Acsm2, Acsm1	GO_MolecularFunction
GO:1990380	Lys48-specific deubiquitinase activity	10	2	0.22	0.01927	ENSMUSG00000006676, ENSMUSG00000038712	Usp19, Mindy1	GO_MolecularFunction
GO:0016705	oxidoreductase activity, acting on paired donors, with incorporation or reduction of molecular oxygen	151	16	3.32	0.02039	ENSMUSG00000003053, ENSMUSG00000016756, ENSMUSG00000024292, ENSMUSG00000025130, ENSMUSG00000026170, ENSMUSG00000026664, ENSMUSG00000027983, ENSMUSG00000030968, ENSMUSG00000033326, ENSMUSG00000039519, ENSMUSG00000042207, ENSMUSG00000052974, ENSMUSG00000055932, ENSMUSG00000056962, ENSMUSG00000062624, ENSMUSG00000079057	Cyp2c29, Cmah, Cyp4f14, P4hb, Cyp27a1, Phyh, Cyp2u1, Pdilt, Kdm4a, Cyp7b1, Kdm5b, Cyp2f2, Fto, Jmjd6, Cyp2c67, Cyp4v3	GO_MolecularFunction
GO:0051082	unfolded protein binding	72	5	1.58	0.02093	ENSMUSG00000003814, ENSMUSG00000023944, ENSMUSG00000024807, ENSMUSG00000026864, ENSMUSG00000039233	Calr, Hsp90ab1, Syvn1, Hspa5, Tbce	GO_MolecularFunction
GO:0070325	lipoprotein particle receptor binding	28	3	0.62	0.02292	ENSMUSG00000022037, ENSMUSG00000022841, ENSMUSG00000035864	Clu, Ap2m1, Syt1	GO_MolecularFunction
GO:0031543	peptidyl-proline dioxygenase activity	11	2	0.24	0.02322	ENSMUSG00000025130, ENSMUSG00000030968	P4hb, Pdilt	GO_MolecularFunction
GO:0005245	voltage-gated calcium channel activity	11	2	0.24	0.02322	ENSMUSG00000032741, ENSMUSG00000034656	Tpcn1, Cacna1a	GO_MolecularFunction
GO:0019207	kinase regulator activity	158	8	3.47	0.02342	ENSMUSG00000004815, ENSMUSG00000020053, ENSMUSG00000020614, ENSMUSG00000022136, ENSMUSG00000023944, ENSMUSG00000028600, ENSMUSG00000041638, ENSMUSG00000045374	Dgkq, Igf1, Fam20a, Dnajc3, Hsp90ab1, Podn, Gcn1l1, Wdr81	GO_MolecularFunction
GO:0016616	oxidoreductase activity, acting on the CH-OH group of donors, NAD or NADP as acceptor	102	6	2.24	0.02487	ENSMUSG00000011382, ENSMUSG00000031844, ENSMUSG00000035637, ENSMUSG00000037797, ENSMUSG00000040127, ENSMUSG00000042289	Dhdh, Hsd17b2, Grhpr, Adh4, Sdr9c7, Hsd3b7	GO_MolecularFunction
GO:0008392	arachidonic acid epoxygenase activity	29	3	0.64	0.02516	ENSMUSG00000003053, ENSMUSG00000052974, ENSMUSG00000062624	Cyp2c29, Cyp2f2, Cyp2c67	GO_MolecularFunction
GO:0030971	receptor tyrosine kinase binding	51	4	1.12	0.02542	ENSMUSG00000016933, ENSMUSG00000026888, ENSMUSG00000033295, ENSMUSG00000055254	Plcg1, Grb14, Ptprf, Ntrk2	GO_MolecularFunction
GO:0051087	chaperone binding	77	5	1.69	0.02708	ENSMUSG00000022136, ENSMUSG00000024807, ENSMUSG00000026193, ENSMUSG00000033831, ENSMUSG00000059481	Dnajc3, Syvn1, Fn1, Fgb, Plg	GO_MolecularFunction
GO:0004115	3',5'-cyclic-AMP phosphodiesterase activity	12	2	0.26	0.02746	ENSMUSG00000028525, ENSMUSG00000031842	Pde4b, Pde4c	GO_MolecularFunction
GO:0019900	kinase binding	611	21	13.43	0.02844	ENSMUSG00000000538, ENSMUSG00000004815, ENSMUSG00000005373, ENSMUSG00000015837, ENSMUSG00000016933, ENSMUSG00000019889, ENSMUSG00000020122, ENSMUSG00000020484, ENSMUSG00000021134, ENSMUSG00000022136, ENSMUSG00000023944, ENSMUSG00000025812, ENSMUSG00000026888, ENSMUSG00000028967, ENSMUSG00000033295, ENSMUSG00000037003, ENSMUSG00000041638, ENSMUSG00000042700, ENSMUSG00000055254, ENSMUSG00000055737,…	Tom1l2, Dgkq, Mlxipl, Sqstm1, Plcg1, Ptprk, Egfr, Xbp1, Srsf5, Dnajc3, Hsp90ab1, Pard3, Grb14, Errfi1, Ptprf, Tns2, Gcn1l1, Sipa1l1, Ntrk2, Ghr, Plg	GO_MolecularFunction
GO:0097718	disordered domain specific binding	31	3	0.68	0.02998	ENSMUSG00000022841, ENSMUSG00000023944, ENSMUSG00000026193	Ap2m1, Hsp90ab1, Fn1	GO_MolecularFunction
GO:0016712	oxidoreductase activity, acting on paired donors, with incorporation or reduction of molecular oxygen, reduced flavin or flavoprotein as one donor, and incorporation of one atom of oxygen	31	3	0.68	0.02998	ENSMUSG00000003053, ENSMUSG00000027983, ENSMUSG00000052974	Cyp2c29, Cyp2u1, Cyp2f2	GO_MolecularFunction
GO:0019887	protein kinase regulator activity	136	7	2.99	0.03049	ENSMUSG00000004815, ENSMUSG00000020053, ENSMUSG00000020614, ENSMUSG00000022136, ENSMUSG00000023944, ENSMUSG00000028600, ENSMUSG00000041638	Dgkq, Igf1, Fam20a, Dnajc3, Hsp90ab1, Podn, Gcn1l1	GO_MolecularFunction
GO:0019199	transmembrane receptor protein kinase activity	54	4	1.19	0.03059	ENSMUSG00000020122, ENSMUSG00000025810, ENSMUSG00000054252, ENSMUSG00000055254	Egfr, Nrp1, Fgfr3, Ntrk2	GO_MolecularFunction
GO:0019901	protein kinase binding	543	19	11.93	0.03091	ENSMUSG00000000538, ENSMUSG00000005373, ENSMUSG00000015837, ENSMUSG00000016933, ENSMUSG00000019889, ENSMUSG00000020122, ENSMUSG00000020484, ENSMUSG00000021134, ENSMUSG00000022136, ENSMUSG00000023944, ENSMUSG00000025812, ENSMUSG00000026888, ENSMUSG00000028967, ENSMUSG00000033295, ENSMUSG00000037003, ENSMUSG00000041638, ENSMUSG00000042700, ENSMUSG00000055254, ENSMUSG00000055737	Tom1l2, Mlxipl, Sqstm1, Plcg1, Ptprk, Egfr, Xbp1, Srsf5, Dnajc3, Hsp90ab1, Pard3, Grb14, Errfi1, Ptprf, Tns2, Gcn1l1, Sipa1l1, Ntrk2, Ghr	GO_MolecularFunction
GO:0070402	NADPH binding	13	2	0.29	0.03199	ENSMUSG00000021594, ENSMUSG00000035637	Srd5a1, Grhpr	GO_MolecularFunction
GO:0004872	receptor activity	549	23	12.06	0.03255	ENSMUSG00000006014, ENSMUSG00000015846, ENSMUSG00000020122, ENSMUSG00000021260, ENSMUSG00000022032, ENSMUSG00000025089, ENSMUSG00000025810, ENSMUSG00000026072, ENSMUSG00000028469, ENSMUSG00000032091, ENSMUSG00000032741, ENSMUSG00000033295, ENSMUSG00000036606, ENSMUSG00000040249, ENSMUSG00000051043, ENSMUSG00000054252, ENSMUSG00000054263, ENSMUSG00000054764, ENSMUSG00000055254, ENSMUSG00000055737,…	Prg4, Rxra, Egfr, Hhipl1, Scara5, Gfra1, Nrp1, Il1r1, Npr2, Tmprss4, Tpcn1, Ptprf, Plxnb2, Lrp1, Gprc5c, Fgfr3, Lifr, Mtnr1a, Ntrk2, Ghr, Jmjd6, Cfi, Sort1	GO_MolecularFunction
GO:0004177	aminopeptidase activity	32	3	0.7	0.03256	ENSMUSG00000031645, ENSMUSG00000039682, ENSMUSG00000050663	F11, Lap3, Trhde	GO_MolecularFunction
GO:0015036	disulfide oxidoreductase activity	33	3	0.73	0.03525	ENSMUSG00000020571, ENSMUSG00000025130, ENSMUSG00000057069	Pdia6, P4hb, Ero1lb	GO_MolecularFunction
GO:0005096	GTPase activator activity	204	9	4.48	0.03641	ENSMUSG00000016128, ENSMUSG00000025810, ENSMUSG00000030583, ENSMUSG00000032812, ENSMUSG00000033083, ENSMUSG00000036452, ENSMUSG00000042700, ENSMUSG00000050730, ENSMUSG00000059810	Stard13, Nrp1, Sipa1l3, Arap1, Tbc1d4, Arhgap26, Sipa1l1, Arhgap42, Rgs3	GO_MolecularFunction
GO:0034185	apolipoprotein binding	14	2	0.31	0.03679	ENSMUSG00000040249, ENSMUSG00000059481	Lrp1, Plg	GO_MolecularFunction
GO:0015645	fatty acid ligase activity	14	2	0.31	0.03679	ENSMUSG00000030945, ENSMUSG00000033533	Acsm2, Acsm1	GO_MolecularFunction
GO:0004745	retinol dehydrogenase activity	14	2	0.31	0.03679	ENSMUSG00000037797, ENSMUSG00000040127	Adh4, Sdr9c7	GO_MolecularFunction
GO:0005343	organic acid:sodium symporter activity	14	2	0.31	0.03679	ENSMUSG00000023073, ENSMUSG00000024354	Slc10a2, Slc23a1	GO_MolecularFunction
GO:0005547	phosphatidylinositol-3,4,5-trisphosphate binding	34	3	0.75	0.03806	ENSMUSG00000025812, ENSMUSG00000032812, ENSMUSG00000037712	Pard3, Arap1, Fermt2	GO_MolecularFunction
GO:0046872	metal ion binding	2583	77	56.76	0.03845	ENSMUSG00000000326, ENSMUSG00000003053, ENSMUSG00000003814, ENSMUSG00000004815, ENSMUSG00000006676, ENSMUSG00000007817, ENSMUSG00000015837, ENSMUSG00000015846, ENSMUSG00000016756, ENSMUSG00000016933, ENSMUSG00000018401, ENSMUSG00000022129, ENSMUSG00000022139, ENSMUSG00000022708, ENSMUSG00000022791, ENSMUSG00000022836, ENSMUSG00000023031, ENSMUSG00000024070, ENSMUSG00000024292, ENSMUSG00000024697,…	Comt, Cyp2c29, Calr, Dgkq, Usp19, Zmiz1, Sqstm1, Rxra, Cmah, Plcg1, Mtmr4, Dct, Mbnl2, Zbtb20, Tnk2, Mylk, Cela1, Prkd3, Cyp4f14, Gna14, Syvn1, Sirt7, Nrp1, Xiap, Cyp27a1, Fn1, Phyh, Mcm10, Impa1, Atp9a, Car3, Helz2, Cyp2u1, Fga, Csrp3, Acsm2, Nudt7, Pde4c, Aars, Ablim3, Arap1, Kdm4a, Acsm1, Fgg, Pja1, Cacna1a, Syt1, Dna2, Tns2, Adh4, Lasp1, Capn8, Pogz, Sec24c, Cyp7b1, Lap3, Trim14, Lrp1, Kdm5b,…	GO_MolecularFunction
GO:0140030	modification-dependent protein binding	114	6	2.51	0.03976	ENSMUSG00000015837, ENSMUSG00000021395, ENSMUSG00000033326, ENSMUSG00000038712, ENSMUSG00000039671, ENSMUSG00000045374	Sqstm1, Spin1, Kdm4a, Mindy1, Zmynd8, Wdr81	GO_MolecularFunction
GO:0036041	long-chain fatty acid binding	15	2	0.33	0.04185	ENSMUSG00000024292, ENSMUSG00000028603	Cyp4f14, Scp2	GO_MolecularFunction
GO:0005161	platelet-derived growth factor receptor binding	15	2	0.33	0.04185	ENSMUSG00000023951, ENSMUSG00000026072	Vegfa, Il1r1	GO_MolecularFunction
GO:0051540	metal cluster binding	61	4	1.34	0.04488	ENSMUSG00000016756, ENSMUSG00000036875, ENSMUSG00000063558, ENSMUSG00000064294	Cmah, Dna2, Aox1, Aox3	GO_MolecularFunction
GO:0051536	iron-sulfur cluster binding	61	4	1.34	0.04488	ENSMUSG00000016756, ENSMUSG00000036875, ENSMUSG00000063558, ENSMUSG00000064294	Cmah, Dna2, Aox1, Aox3	GO_MolecularFunction
GO:0030552	cAMP binding	16	2	0.35	0.04715	ENSMUSG00000028525, ENSMUSG00000049044	Pde4b, Rapgef4	GO_MolecularFunction
GO:1990782	protein tyrosine kinase binding	63	4	1.38	0.04954	ENSMUSG00000016933, ENSMUSG00000026888, ENSMUSG00000033295, ENSMUSG00000055254	Plcg1, Grb14, Ptprf, Ntrk2	GO_MolecularFunction
R-MMU-166665	Terminal pathway of complement	NA	6	NA	3.95674e-07	ENSMUSG00000026874, ENSMUSG00000029656, ENSMUSG00000035031, ENSMUSG00000022037, ENSMUSG00000022181, ENSMUSG00000022149	NA	Reactome
R-MMU-977606	Regulation of Complement cascade	NA	9	NA	9.64641e-06	ENSMUSG00000026874, ENSMUSG00000023224, ENSMUSG00000058952, ENSMUSG00000029656, ENSMUSG00000035031, ENSMUSG00000022037, ENSMUSG00000022181, ENSMUSG00000022149, ENSMUSG00000023176	NA	Reactome
R-MMU-114608	Platelet degranulation	NA	14	NA	1.33194e-05	ENSMUSG00000026193, ENSMUSG00000023224, ENSMUSG00000033860, ENSMUSG00000028001, ENSMUSG00000033831, ENSMUSG00000020053, ENSMUSG00000038224, ENSMUSG00000066366, ENSMUSG00000079015, ENSMUSG00000079012, ENSMUSG00000058207, ENSMUSG00000022037, ENSMUSG00000059481, ENSMUSG00000023951	NA	Reactome
R-MMU-76005	Response to elevated platelet cytosolic Ca2+	NA	14	NA	1.59998e-05	ENSMUSG00000026193, ENSMUSG00000023224, ENSMUSG00000033860, ENSMUSG00000028001, ENSMUSG00000033831, ENSMUSG00000020053, ENSMUSG00000038224, ENSMUSG00000066366, ENSMUSG00000079015, ENSMUSG00000079012, ENSMUSG00000058207, ENSMUSG00000022037, ENSMUSG00000059481, ENSMUSG00000023951	NA	Reactome
R-MMU-166658	Complement cascade	NA	9	NA	1.92027e-05	ENSMUSG00000026874, ENSMUSG00000023224, ENSMUSG00000058952, ENSMUSG00000029656, ENSMUSG00000035031, ENSMUSG00000022037, ENSMUSG00000022181, ENSMUSG00000022149, ENSMUSG00000023176	NA	Reactome
R-MMU-76002	Platelet activation, signaling and aggregation	NA	17	NA	0.000285513	ENSMUSG00000026193, ENSMUSG00000049044, ENSMUSG00000023224, ENSMUSG00000033860, ENSMUSG00000028001, ENSMUSG00000033831, ENSMUSG00000004815, ENSMUSG00000020053, ENSMUSG00000038224, ENSMUSG00000066366, ENSMUSG00000079015, ENSMUSG00000079012, ENSMUSG00000058207, ENSMUSG00000022037, ENSMUSG00000059481, ENSMUSG00000023951, ENSMUSG00000024697	NA	Reactome
R-MMU-381426	Regulation of Insulin-like Growth Factor (IGF) transport and uptake by Insulin-like Growth Factor Binding Proteins (IGFBPs)	NA	12	NA	0.000562251	ENSMUSG00000026193, ENSMUSG00000033860, ENSMUSG00000028001, ENSMUSG00000020053, ENSMUSG00000020614, ENSMUSG00000025130, ENSMUSG00000020571, ENSMUSG00000066366, ENSMUSG00000079015, ENSMUSG00000022136, ENSMUSG00000059481, ENSMUSG00000046070	NA	Reactome
R-MMU-211859	Biological oxidations	NA	15	NA	0.0008607	ENSMUSG00000026170, ENSMUSG00000015846, ENSMUSG00000039519, ENSMUSG00000027983, ENSMUSG00000037797, ENSMUSG00000030378, ENSMUSG00000052974, ENSMUSG00000030945, ENSMUSG00000033533, ENSMUSG00000079057, ENSMUSG00000069922, ENSMUSG00000062181, ENSMUSG00000000326, ENSMUSG00000024292, ENSMUSG00000023944	NA	Reactome
R-MMU-194068	Bile acid and bile salt metabolism	NA	7	NA	0.00166039	ENSMUSG00000026170, ENSMUSG00000015846, ENSMUSG00000039519, ENSMUSG00000028603, ENSMUSG00000041698, ENSMUSG00000042289, ENSMUSG00000023073	NA	Reactome
R-MMU-211945	Phase I - Functionalization of compounds	NA	11	NA	0.00277984	ENSMUSG00000026170, ENSMUSG00000015846, ENSMUSG00000039519, ENSMUSG00000027983, ENSMUSG00000037797, ENSMUSG00000052974, ENSMUSG00000079057, ENSMUSG00000069922, ENSMUSG00000062181, ENSMUSG00000024292, ENSMUSG00000023944	NA	Reactome
R-MMU-354192	Integrin alphaIIb beta3 signaling	NA	5	NA	0.00407823	ENSMUSG00000026193, ENSMUSG00000049044, ENSMUSG00000033860, ENSMUSG00000028001, ENSMUSG00000033831	NA	Reactome
R-MMU-9006921	Integrin signaling	NA	5	NA	0.00407823	ENSMUSG00000026193, ENSMUSG00000049044, ENSMUSG00000033860, ENSMUSG00000028001, ENSMUSG00000033831	NA	Reactome
R-MMU-354194	GRB2:SOS provides linkage to MAPK signaling for Integrins	NA	4	NA	0.00407823	ENSMUSG00000026193, ENSMUSG00000033860, ENSMUSG00000028001, ENSMUSG00000033831	NA	Reactome
R-MMU-372708	p130Cas linkage to MAPK signaling for integrins	NA	4	NA	0.00407823	ENSMUSG00000026193, ENSMUSG00000033860, ENSMUSG00000028001, ENSMUSG00000033831	NA	Reactome
R-MMU-8957275	Post-translational protein phosphorylation	NA	9	NA	0.0071757	ENSMUSG00000026193, ENSMUSG00000033860, ENSMUSG00000028001, ENSMUSG00000020614, ENSMUSG00000025130, ENSMUSG00000020571, ENSMUSG00000066366, ENSMUSG00000079015, ENSMUSG00000022136	NA	Reactome
R-MMU-193807	Synthesis of bile acids and bile salts via 27-hydroxycholesterol	NA	4	NA	0.00767332	ENSMUSG00000026170, ENSMUSG00000015846, ENSMUSG00000039519, ENSMUSG00000042289	NA	Reactome
R-MMU-76009	Platelet Aggregation (Plug Formation)	NA	5	NA	0.013678	ENSMUSG00000026193, ENSMUSG00000049044, ENSMUSG00000033860, ENSMUSG00000028001, ENSMUSG00000033831	NA	Reactome
R-MMU-192105	Synthesis of bile acids and bile salts	NA	5	NA	0.0140127	ENSMUSG00000026170, ENSMUSG00000015846, ENSMUSG00000039519, ENSMUSG00000028603, ENSMUSG00000042289	NA	Reactome
R-MMU-8957322	Metabolism of steroids	NA	9	NA	0.0140127	ENSMUSG00000026170, ENSMUSG00000015846, ENSMUSG00000039519, ENSMUSG00000028603, ENSMUSG00000041698, ENSMUSG00000042289, ENSMUSG00000023073, ENSMUSG00000031844, ENSMUSG00000021594	NA	Reactome
R-MMU-140877	Formation of Fibrin Clot (Clotting Cascade)	NA	5	NA	0.0149239	ENSMUSG00000023224, ENSMUSG00000033860, ENSMUSG00000028001, ENSMUSG00000033831, ENSMUSG00000031645	NA	Reactome
R-MMU-174824	Plasma lipoprotein assembly, remodeling, and clearance	NA	6	NA	0.0181431	ENSMUSG00000034088, ENSMUSG00000069922, ENSMUSG00000062181, ENSMUSG00000025130, ENSMUSG00000022841, ENSMUSG00000059481	NA	Reactome
R-MMU-211976	Endogenous sterols	NA	4	NA	0.0181431	ENSMUSG00000026170, ENSMUSG00000015846, ENSMUSG00000039519, ENSMUSG00000079057	NA	Reactome
R-MMU-156587	Amino Acid conjugation	NA	2	NA	0.0181431	ENSMUSG00000030945, ENSMUSG00000033533	NA	Reactome
R-MMU-159424	Conjugation of carboxylic acids	NA	2	NA	0.0181431	ENSMUSG00000030945, ENSMUSG00000033533	NA	Reactome
R-MMU-177135	Conjugation of benzoate with glycine	NA	2	NA	0.0181431	ENSMUSG00000030945, ENSMUSG00000033533	NA	Reactome
R-MMU-212718	EGFR interacts with phospholipase C-gamma	NA	2	NA	0.0181431	ENSMUSG00000016933, ENSMUSG00000020122	NA	Reactome
R-MMU-211897	Cytochrome P450 - arranged by substrate type	NA	7	NA	0.0187493	ENSMUSG00000026170, ENSMUSG00000015846, ENSMUSG00000039519, ENSMUSG00000027983, ENSMUSG00000052974, ENSMUSG00000079057, ENSMUSG00000024292	NA	Reactome
R-MMU-193368	Synthesis of bile acids and bile salts via 7alpha-hydroxycholesterol	NA	4	NA	0.0222034	ENSMUSG00000026170, ENSMUSG00000015846, ENSMUSG00000028603, ENSMUSG00000042289	NA	Reactome
R-MMU-2046104	alpha-linolenic (omega3) and linoleic (omega6) acid metabolism	NA	3	NA	0.0293467	ENSMUSG00000028603, ENSMUSG00000021364, ENSMUSG00000038754	NA	Reactome
R-MMU-2046106	alpha-linolenic acid (ALA) metabolism	NA	3	NA	0.0293467	ENSMUSG00000028603, ENSMUSG00000021364, ENSMUSG00000038754	NA	Reactome
R-MMU-549132	Organic cation/anion/zwitterion transport	NA	3	NA	0.0350395	ENSMUSG00000078515, ENSMUSG00000040715, ENSMUSG00000067144	NA	Reactome
R-MMU-9006934	Signaling by Receptor Tyrosine Kinases	NA	17	NA	0.0383624	ENSMUSG00000026193, ENSMUSG00000026840, ENSMUSG00000016933, ENSMUSG00000038764, ENSMUSG00000054252, ENSMUSG00000037415, ENSMUSG00000025810, ENSMUSG00000019889, ENSMUSG00000020053, ENSMUSG00000020122, ENSMUSG00000015837, ENSMUSG00000019969, ENSMUSG00000038546, ENSMUSG00000022841, ENSMUSG00000059481, ENSMUSG00000023951, ENSMUSG00000024421	NA	Reactome
R-MMU-8964043	Plasma lipoprotein clearance	NA	4	NA	0.0404402	ENSMUSG00000034088, ENSMUSG00000069922, ENSMUSG00000062181, ENSMUSG00000022841	NA	Reactome
R-MMU-8981373	Intestinal hexose absorption	NA	2	NA	0.0451727	ENSMUSG00000078515, ENSMUSG00000040715	NA	Reactome
