# Supplementary material for: Hepatic gene body hypermethylation is a shared epigenetic signature of murine longevity
Source: PLoS Genet. 2018 Nov 21;14(11):e1007766. doi: 10.1371/journal.pgen.1007766 (PMC6281273; doi:10.1371/journal.pgen.1007766)
Supplement: S17 Table — (XLSX) [file pgen.1007766.s030.xlsx]

## Sheet: S17 Table
S17 Table. Methylation and expression comparison of genes associated with dwarfism-related DMRs at young age.
Gene Symbol	Ensembl ID	Chromosome	Start	End	Strand	Numer of overlapping dwarfism-related DMRs	Methylation difference of overlapping DMRs (Dwarf_Prop1_Young - Ctrl_Prop1_Young)	log2Fold expression change (Dwarf_Prop1_Young/Ctrl_Prop1_Young)	padj expression change (Dwarf_Prop1_Young/Ctrl_Prop1_Young)	Signifcant expression change?	Significant association with expression?
Ttc39c	ENSMUSG00000024424	18	12599926	12737050	+	47	19.6139	-1.03616	5.7905e-05	significant	Yes
Egfr	ENSMUSG00000020122	11	16752203	16918158	+	37	16.3684	-3.84262	3.94864e-46	significant	Yes
Cmah	ENSMUSG00000016756	13	24327420	24477285	+	18	19.31	-2.84707	1.34006e-26	significant	Yes
Scp2	ENSMUSG00000028603	4	108043839	108144998	-	16	16.1514	-1.18799	2.60684e-07	significant	Yes
Igf1	ENSMUSG00000020053	10	87858265	87937042	+	16	16.2782	-2.87167	6.62923e-16	significant	Yes
Anks1	ENSMUSG00000024219	17	27909340	28062600	+	16	16.5312	-0.998212	5.73373e-11	significant	Yes
Podn	ENSMUSG00000028600	4	108014791	108096445	-	13	15.8025	-1.28619	0.000148497	significant	Yes
Pik3r1	ENSMUSG00000041417	13	101680761	101768217	-	13	13.4011	-1.09898	0.00108508	significant	Yes
C3	ENSMUSG00000024164	17	57203970	57228136	-	13	16.4426	-0.644876	0.00905238	significant	Yes
Fn1	ENSMUSG00000026193	1	71585523	71653171	-	12	14.9526	-0.848549	1.5172e-05	significant	Yes
Adipor2	ENSMUSG00000030168	6	119353150	119417483	-	12	14.1982	-1.1731	8.3311e-07	significant	Yes
Esr1	ENSMUSG00000019768	10	4611593	5005614	+	12	12.9078	-1.04382	0.0238014	significant	Yes
Ncor2	ENSMUSG00000029478	5	125017153	125179219	-	11	13.9362	-0.638932	5.09788e-05	significant	Yes
Elovl5	ENSMUSG00000032349	9	77917364	77984519	+	11	13.406	-0.817651	0.0236302	significant	Yes
Zbtb20	ENSMUSG00000022708	16	42875881	43642602	+	11	15.2061	-1.00449	4.26864e-06	significant	Yes
Nudt7	ENSMUSG00000031767	8	114133557	114152312	+	10	22.8607	-3.59402	1.44116e-25	significant	Yes
Wwox	ENSMUSG00000004637	8	114439655	115352708	+	9	10.3914	-0.771551	0.0273818	significant	Yes
BC031353	ENSMUSG00000034858	9	74953053	75032468	+	9	13.7073	-0.565435	0.0436839	significant	Yes
Rnf144b	ENSMUSG00000038068	13	47122720	47247991	+	9	11.7674	-0.830667	0.0123294	significant	Yes
Lifr	ENSMUSG00000054263	15	7129559	7197489	+	9	16.7202	-2.16849	1.13161e-12	significant	Yes
Rapgef4	ENSMUSG00000049044	2	71981240	72257474	+	8	16.4213	-1.5277	2.11219e-12	significant	Yes
Smad9	ENSMUSG00000027796	3	54755582	54801257	+	8	17.6884	-3.00423	1.75584e-14	significant	Yes
Epb4.1l4b	ENSMUSG00000028434	4	56991972	57143437	-	8	17.035	-0.42529	0.0332376	significant	Yes
Mgll	ENSMUSG00000033174	6	88724412	88828360	+	8	17.9869	-1.79642	7.39252e-11	significant	Yes
Mug1	ENSMUSG00000059908	6	121838541	121889057	+	8	12.0687	-0.572694	0.00129545	significant	Yes
Rffl	ENSMUSG00000020696	11	82802449	82871210	-	8	15.2937	-0.565744	0.00697469	significant	Yes
Comt	ENSMUSG00000000326	16	18406886	18426852	-	8	15.5932	-1.3732	9.58983e-11	significant	Yes
Elovl6	ENSMUSG00000041220	3	129532386	129638495	+	7	13.8224	-1.5542	8.35095e-05	significant	Yes
Acacb	ENSMUSG00000042010	5	114146535	114250761	+	7	16.7894	-2.54515	1.90734e-20	significant	Yes
Aacs	ENSMUSG00000029482	5	125475814	125517412	+	7	18.5627	-2.0114	8.80712e-06	significant	Yes
Ces3b	ENSMUSG00000062181	8	105083753	105093929	+	7	17.8282	-4.51531	4.46021e-41	significant	Yes
Onecut1	ENSMUSG00000043013	9	74861921	74891475	+	7	16.7918	-2.19007	4.91668e-07	significant	Yes
Tmem19	ENSMUSG00000069520	10	115340739	115362262	-	7	16.6645	-0.972919	2.64369e-08	significant	Yes
Slc10a1	ENSMUSG00000021135	12	80953185	80968079	-	7	15.1875	-0.940985	4.65501e-07	significant	Yes
Hacl1	ENSMUSG00000021884	14	31552905	31641286	-	7	11.8791	-1.21226	1.08262e-05	significant	Yes
Scara5	ENSMUSG00000022032	14	65666403	65764826	+	7	22.0566	-2.42101	4.52766e-08	significant	Yes
Deptor	ENSMUSG00000022419	15	55112317	55259271	+	7	14.7934	-0.831173	1.64868e-05	significant	Yes
Cyp27a1	ENSMUSG00000026170	1	74713574	74737890	+	6	16.606	-1.09401	3.19482e-05	significant	Yes
Abcd3	ENSMUSG00000028127	3	121758909	121815302	-	6	17.1316	-0.551515	0.0174612	significant	Yes
Cyp2f2	ENSMUSG00000052974	7	27119909	27133660	+	6	14.5338	-2.18822	3.21005e-16	significant	Yes
Irf2	ENSMUSG00000031627	8	46739745	46847458	+	6	18.1561	-0.676835	0.00053894	significant	Yes
Chd9	ENSMUSG00000056608	8	90828835	91054508	+	6	12.9955	-0.730308	0.00047439	significant	Yes
Clu	ENSMUSG00000022037	14	65968483	65981548	+	6	12.6883	-0.630132	0.00124366	significant	Yes
Dap	ENSMUSG00000039168	15	31224385	31274338	+	6	14.2739	-0.703858	0.00166524	significant	Yes
Slc29a1	ENSMUSG00000023942	17	45585200	45599606	-	6	14.6144	-0.620784	0.00322561	significant	Yes
Ablim3	ENSMUSG00000032735	18	61799395	61911852	-	6	15.1116	-1.7102	1.61112e-12	significant	Yes
Eif2d	ENSMUSG00000026427	1	131153181	131187658	+	5	15.1295	-0.490306	0.000479205	significant	Yes
Mcm10	ENSMUSG00000026669	2	4989714	5012791	-	5	24.4186	-1.85523	1.67713e-12	significant	Yes
Gpd2	ENSMUSG00000026827	2	57237635	57370719	+	5	12.4948	-2.05413	1.9444e-19	significant	Yes
Hao1	ENSMUSG00000027261	2	134497361	134554368	-	5	20.1521	-0.81955	0.000248119	significant	Yes
Fmo5	ENSMUSG00000028088	3	97628804	97655282	+	5	17.9663	-0.42945	0.0334593	significant	Yes
3110082I17Rik	ENSMUSG00000053553	5	139359739	139460502	-	5	12.9329	-0.854783	0.0169096	significant	Yes
E2f8	ENSMUSG00000046179	7	48866429	48881596	-	5	20.7192	-1.24686	0.0165684	significant	Yes
Acsm1	ENSMUSG00000033533	7	119607026	119662515	+	5	14.5987	-1.40824	9.48816e-15	significant	Yes
Pdp2	ENSMUSG00000048371	8	104591468	104596836	+	5	17.2159	-0.77754	0.0430071	significant	Yes
Ces3a	ENSMUSG00000069922	8	105048599	105058414	+	5	31.5829	-3.67613	5.09485e-31	significant	Yes
Aars	ENSMUSG00000031960	8	111033144	111057664	+	5	18.815	-1.57002	6.4703e-17	significant	Yes
Zfp809	ENSMUSG00000057982	9	22225714	22243197	+	5	21.6681	-1.23215	2.45487e-09	significant	Yes
Alas1	ENSMUSG00000032786	9	106233455	106248126	-	5	23.8014	-1.30157	0.0117479	significant	Yes
Lin7a	ENSMUSG00000019906	10	107271843	107425143	+	5	16.8266	-1.14186	8.70065e-05	significant	Yes
Fam105b	ENSMUSG00000046034	15	27605919	27630693	-	5	11.2281	-0.553315	0.00191363	significant	Yes
Ankrd33b	ENSMUSG00000022237	15	31291479	31367759	-	5	13.0135	-0.697177	0.0141919	significant	Yes
Snx29	ENSMUSG00000071669	16	11405648	11755472	+	5	24.2835	-1.22838	0.00168368	significant	Yes
Cpn2	ENSMUSG00000023176	16	30256378	30267532	-	5	13.3711	-0.455923	0.0285986	significant	Yes
Nit2	ENSMUSG00000022751	16	57156671	57167332	-	5	19.9027	-0.544275	0.00365591	significant	Yes
Gbe1	ENSMUSG00000022707	16	70313949	70569716	+	5	17.0151	-0.756045	0.000409404	significant	Yes
D16Ertd472e	ENSMUSG00000022864	16	78544012	78576657	-	5	13.6037	-1.15152	0.00396697	significant	Yes
Slc22a1	ENSMUSG00000023829	17	12648874	12675838	-	5	16.6029	-1.91289	3.92157e-12	significant	Yes
Ubr2	ENSMUSG00000023977	17	46928292	47010532	-	5	13.254	-0.420553	0.0162008	significant	Yes
1700001C19Rik	ENSMUSG00000047150	17	47412734	47437376	-	5	12.1666	-0.637	0.0102072	significant	Yes
Lrpprc	ENSMUSG00000024120	17	84705247	84790789	-	5	13.8224	-0.542377	0.0149653	significant	Yes
Arhgap26	ENSMUSG00000036452	18	38601534	39376284	+	5	29.6286	-1.96171	9.34983e-13	significant	Yes
Slc16a12	ENSMUSG00000009378	19	34668403	34747289	-	5	15.4265	-0.992656	2.12947e-07	significant	Yes
Cyp2c70	ENSMUSG00000060613	19	40153353	40187333	-	5	12.9481	-1.18032	5.96191e-06	significant	Yes
Gpc4	ENSMUSG00000031119	X	52053021	52165252	-	5	13.7447	-0.713677	1.04227e-05	significant	Yes
Hs6st1	ENSMUSG00000045216	1	36068400	36106446	+	4	13.7352	-1.00077	2.79442e-11	significant	Yes
Susd4	ENSMUSG00000038576	1	182763860	182896598	+	4	18.652	-2.7258	2.02101e-16	significant	Yes
Sort1	ENSMUSG00000068747	3	108284091	108361511	+	4	12.3396	-1.69455	2.79271e-06	significant	Yes
Tle1	ENSMUSG00000008305	4	72117142	72200919	-	4	16.5492	-0.671919	0.00680987	significant	Yes
Suds3	ENSMUSG00000066900	5	117091682	117115993	-	4	15.2633	-0.324607	0.0386155	significant	Yes
Fabp1	ENSMUSG00000054422	6	71199827	71205023	+	4	24.1252	-2.41176	2.00527e-15	significant	Yes
2810007J24Rik	ENSMUSG00000030378	7	14410686	14446769	-	4	17.4869	-0.870591	0.00399153	significant	Yes
Csrp3	ENSMUSG00000030470	7	48830398	48848051	-	4	11.8527	-3.30631	1.57983e-18	significant	Yes
Bag3	ENSMUSG00000030847	7	128523583	128546977	+	4	13.36	-1.13154	0.000260043	significant	Yes
Klkb1	ENSMUSG00000031640	8	45269442	45294859	-	4	12.586	-0.740134	0.00135645	significant	Yes
Cyp4v3	ENSMUSG00000079057	8	45269671	45333216	-	4	12.586	-0.768655	2.46044e-06	significant	Yes
Lonp2	ENSMUSG00000047866	8	86624043	86723873	+	4	12.5409	-1.0256	0.000123468	significant	Yes
Cyb5b	ENSMUSG00000031924	8	107150661	107187470	+	4	12.4814	-0.744576	0.00248783	significant	Yes
Sdr42e1	ENSMUSG00000034308	8	117661399	117673689	-	4	15.9476	-0.950385	0.000292165	significant	Yes
Slc41a2	ENSMUSG00000034591	10	83230848	83337882	-	4	15.4104	-1.02534	0.0495649	significant	Yes
Gck	ENSMUSG00000041798	11	5900820	5950081	-	4	13.0011	-1.05105	0.00730023	significant	Yes
Ern1	ENSMUSG00000020715	11	106394650	106487852	-	4	11.5988	-1.03399	0.000884514	significant	Yes
Fasn	ENSMUSG00000025153	11	120805940	120824178	-	4	17.2563	-1.73618	6.26604e-06	significant	Yes
Pygl	ENSMUSG00000021069	12	70190811	70231488	-	4	18.8359	-0.826306	1.41506e-08	significant	Yes
Elovl2	ENSMUSG00000021364	13	41182495	41220405	-	4	13.4259	-0.907891	4.00332e-06	significant	Yes
C9	ENSMUSG00000022149	15	6445327	6498751	+	4	17.3841	-1.80322	3.03051e-07	significant	Yes
Cela1	ENSMUSG00000023031	15	100674425	100687920	-	4	16.5867	-1.57452	1.47662e-05	significant	Yes
Dexi	ENSMUSG00000038055	16	10530207	10543054	-	4	18.9768	-1.01392	1.21403e-05	significant	Yes
Tnk2	ENSMUSG00000022791	16	32643874	32683493	+	4	14.1446	-0.727761	0.00192676	significant	Yes
Plcxd2	ENSMUSG00000087141	16	45959263	46010218	-	4	13.9108	-1.27045	1.70641e-05	significant	Yes
AI661453	ENSMUSG00000034382	17	47436615	47470638	+	4	12.4639	-0.796258	1.39318e-05	significant	Yes
Fam82a1	ENSMUSG00000036368	17	79614900	79682152	+	4	14.8786	-0.889336	0.000407172	significant	Yes
Frmd8	ENSMUSG00000024816	19	5849702	5875274	-	4	16.2623	-2.12606	5.81776e-17	significant	Yes
Fads2	ENSMUSG00000024665	19	10064164	10101503	-	4	15.0086	-0.787574	0.0111821	significant	Yes
Xpnpep1	ENSMUSG00000025027	19	52991183	53038633	-	4	14.8223	-0.3076	0.0428264	significant	Yes
Gjb1	ENSMUSG00000047797	X	101376378	101385629	+	4	16.3229	-0.69543	2.70673e-06	significant	Yes
Cldn2	ENSMUSG00000047230	X	139800828	139811386	+	4	15.281	-1.18328	7.70738e-08	significant	Yes
Aox3	ENSMUSG00000064294	1	58113130	58200698	+	3	18.1963	-1.48747	2.01968e-06	significant	Yes
Idh1	ENSMUSG00000025950	1	65158616	65186479	-	3	15.7333	-0.810359	3.47881e-07	significant	Yes
Ccbl1	ENSMUSG00000039648	2	30185124	30205847	-	3	17.4413	-1.57511	8.48264e-22	significant	Yes
Hspa5	ENSMUSG00000026864	2	34771970	34776531	+	3	16.2028	-0.846289	0.0017477	significant	Yes
B4galt5	ENSMUSG00000017929	2	167298444	167349183	-	3	13.066	-0.683003	0.0292979	significant	Yes
BC006779	ENSMUSG00000027580	2	181227615	181242027	-	3	13.6392	-0.881619	0.00182657	significant	Yes
Rarres1	ENSMUSG00000049404	3	67478886	67515523	-	3	15.9669	-1.15518	9.99556e-07	significant	Yes
Grhpr	ENSMUSG00000035637	4	44981395	44990734	+	3	20.1747	-0.603292	0.041387	significant	Yes
Gabbr2	ENSMUSG00000039809	4	46662318	46991873	-	3	16.2306	-2.57337	1.82286e-10	significant	Yes
Orm1	ENSMUSG00000039196	4	63344560	63348163	+	3	16.2437	-1.32871	0.000293915	significant	Yes
C8a	ENSMUSG00000035031	4	104815679	104876398	-	3	12.2607	-2.35131	3.01294e-12	significant	Yes
St3gal3	ENSMUSG00000028538	4	117932154	118134914	-	3	13.0532	-0.495687	0.000867561	significant	Yes
Tpcn1	ENSMUSG00000032741	5	120534160	120588613	-	3	17.4075	-1.03959	5.12993e-08	significant	Yes
Aldh2	ENSMUSG00000029455	5	121566027	121593824	-	3	12.0643	-0.452659	0.0172015	significant	Yes
Prhoxnb	ENSMUSG00000075543	5	147314986	147322440	-	3	25.2011	-1.53555	0.00208099	significant	Yes
Cml1	ENSMUSG00000057103	6	85910154	85915687	-	3	15.8778	-1.38984	2.13824e-07	significant	Yes
Sumf1	ENSMUSG00000030101	6	108107028	108185582	-	3	12.4451	-0.573559	0.00198782	significant	Yes
Slco1a1	ENSMUSG00000041698	6	141907282	141946962	-	3	19.0242	-5.34786	3.71822e-57	significant	Yes
Vmn1r90	ENSMUSG00000041596	7	14530654	14623066	-	3	14.1422	-1.31016	0.00813078	significant	Yes
Lsr	ENSMUSG00000001247	7	30957409	30983169	-	3	16.8569	-0.812444	0.000407172	significant	Yes
Whsc1l1	ENSMUSG00000054823	8	25601601	25719667	+	3	12.2245	-0.536477	0.0161616	significant	Yes
Nrp1	ENSMUSG00000025810	8	128359073	128505462	+	3	15.3196	-1.1242	0.000113733	significant	Yes
Tbcel	ENSMUSG00000037287	9	42412316	42507809	-	3	12.2671	-0.638397	0.0332724	significant	Yes
Lipc	ENSMUSG00000032207	9	70798129	70934808	-	3	11.7389	-1.19214	7.81266e-07	significant	Yes
Paqr9	ENSMUSG00000064225	9	95559817	95562121	+	3	14.9117	-2.94475	2.53901e-14	significant	Yes
BC013529	ENSMUSG00000040006	10	7767947	7792800	-	3	13.5443	-1.06111	3.44055e-09	significant	Yes
Rtn4ip1	ENSMUSG00000019864	10	43901807	43947862	+	3	22.3273	-0.515594	0.0120206	significant	Yes
Hsp90b1	ENSMUSG00000020048	10	86690209	86705509	-	3	12.5674	-0.388296	0.0110534	significant	Yes
Cs	ENSMUSG00000005683	10	128337832	128362479	+	3	15.0942	-0.777947	3.11018e-07	significant	Yes
Acaca	ENSMUSG00000020532	11	84129672	84401651	+	3	12.2586	-0.690359	0.00549355	significant	Yes
Serpina3m	ENSMUSG00000079012	12	104338486	104394257	+	3	18.6914	-2.0067	3.52933e-24	significant	Yes
Serpina3k	ENSMUSG00000058207	12	104338486	104345741	+	3	18.6914	-4.01956	7.14821e-48	significant	Yes
Ntrk2	ENSMUSG00000055254	13	58806596	59133970	+	3	15.0428	-1.3567	0.00831289	significant	Yes
Mbl1	ENSMUSG00000037780	14	41151456	41158959	+	3	12.6423	-0.536365	0.0411833	significant	Yes
Ndrg2	ENSMUSG00000004558	14	51905271	51913488	-	3	14.6681	-0.390773	0.0460152	significant	Yes
Chmp7	ENSMUSG00000034190	14	69716979	69732570	-	3	18.3246	-1.04005	2.46733e-10	significant	Yes
Dnajc3	ENSMUSG00000022136	14	118937932	118981702	+	3	14.1828	-0.74929	2.93205e-06	significant	Yes
Mbnl2	ENSMUSG00000022139	14	120275669	120431697	+	3	16.124	-1.22405	4.25755e-08	significant	Yes
Tm9sf2	ENSMUSG00000025544	14	122107038	122159604	+	3	12.0721	-0.425466	0.0283861	significant	Yes
Tars	ENSMUSG00000022241	15	11383663	11399658	-	3	17.6299	-1.07975	5.13181e-06	significant	Yes
Txndc11	ENSMUSG00000022498	16	11074911	11134650	-	3	22.6883	-1.07899	5.079e-08	significant	Yes
Il1rap	ENSMUSG00000022514	16	26581704	26730117	+	3	18.6313	-0.75903	9.09504e-07	significant	Yes
Dirc2	ENSMUSG00000022848	16	35694062	35769356	-	3	12.1333	-0.593727	0.00863238	significant	Yes
Fam120b	ENSMUSG00000014763	17	15396246	15433580	+	3	15.0385	-0.341998	0.043783	significant	Yes
Slc22a7	ENSMUSG00000067144	17	46432185	46438477	-	3	20.8284	-2.76862	7.20442e-16	significant	Yes
Lipg	ENSMUSG00000053846	18	74939322	74961263	-	3	20.707	-1.13772	0.0117921	significant	Yes
Lactb2	ENSMUSG00000025937	1	13624845	13660546	-	2	11.6882	-0.710335	0.00584605	significant	Yes
Pigr	ENSMUSG00000026417	1	130826684	130852249	+	2	12.0889	-1.2929	2.62997e-07	significant	Yes
Cfh	ENSMUSG00000026365	1	140085855	140183411	-	2	13.334	-1.3915	2.65904e-05	significant	Yes
Aldh9a1	ENSMUSG00000026687	1	167349991	167368530	+	2	13.0564	-0.59737	0.0127375	significant	Yes
Smyd2	ENSMUSG00000026603	1	189880492	189922363	-	2	12.6652	-0.617239	0.000207344	significant	Yes
Pdia3	ENSMUSG00000027248	2	121413775	121438687	+	2	12.5842	-0.755545	8.03534e-07	significant	Yes
Trp53inp2	ENSMUSG00000038375	2	155381059	155389850	+	2	14.7968	-1.85874	1.00842e-19	significant	Yes
Plcg1	ENSMUSG00000016933	2	160731300	160775760	+	2	15.2699	-0.54806	0.0121005	significant	Yes
Prpf6	ENSMUSG00000002455	2	181591868	181655660	+	2	16.6143	-0.69439	2.87433e-05	significant	Yes
Serp1	ENSMUSG00000027808	3	58521969	58525873	-	2	12.271	-0.610912	0.00151812	significant	Yes
Arhgef26	ENSMUSG00000036885	3	62338344	62462221	+	2	12.2508	-1.48312	1.73697e-05	significant	Yes
Fam63a	ENSMUSG00000038712	3	95281345	95296166	+	2	16.9109	-0.65423	2.8597e-05	significant	Yes
Pdzk1	ENSMUSG00000038298	3	96829284	96870926	+	2	13.7044	-0.431491	0.00375952	significant	Yes
Prok1	ENSMUSG00000070368	3	107235531	107239707	-	2	24.8063	-1.01267	0.0425538	significant	Yes
Adh4	ENSMUSG00000037797	3	138415466	138430892	+	2	12.6029	-1.20184	1.98323e-06	significant	Yes
Ddx58	ENSMUSG00000040296	4	40203773	40239828	-	2	22.3128	-0.724675	0.0102396	significant	Yes
Dnaja1	ENSMUSG00000028410	4	40722150	40737149	+	2	13.6741	-0.647532	0.00884369	significant	Yes
Mup2	ENSMUSG00000078688	4	60135932	60154289	-	2	15.1961	-5.00075	8.13395e-40	significant	Yes
Mup16	ENSMUSG00000078675	4	61515592	61519531	-	2	17.9094	-1.81751	9.87169e-05	significant	Yes
Mup3	ENSMUSG00000066154	4	62083476	62087342	-	2	18.1412	-4.24272	2.81525e-51	significant	Yes
C8b	ENSMUSG00000029656	4	104766317	104804548	+	2	10.4425	-1.5167	2.8804e-21	significant	Yes
Klhdc7a	ENSMUSG00000078234	4	139962173	139968026	-	2	13.6679	-0.800185	0.00366432	significant	Yes
Pi4k2b	ENSMUSG00000029186	5	52741587	52769344	+	2	10.9937	-1.02079	9.81646e-05	significant	Yes
Ugt2b36	ENSMUSG00000070704	5	87065927	87092555	-	2	15.5295	-0.356892	0.0487349	significant	Yes
Ugt2a3	ENSMUSG00000035780	5	87324972	87337195	-	2	19.1603	-1.8038	2.69636e-24	significant	Yes
Lrrc8d	ENSMUSG00000046079	5	105699969	105832436	+	2	13.0338	-0.557609	0.0112285	significant	Yes
Slc26a1	ENSMUSG00000046959	5	108669878	108675569	-	2	18.1675	-0.71929	0.000756975	significant	Yes
Crybb3	ENSMUSG00000029352	5	113075839	113081584	-	2	17.0138	-1.47959	0.00303716	significant	Yes
Oasl1	ENSMUSG00000041827	5	114923240	114937915	+	2	10.4413	-1.85519	1.16818e-06	significant	Yes
Cux1	ENSMUSG00000029705	5	136248135	136567490	-	2	10.8533	-0.815675	0.000612124	significant	Yes
Wdr91	ENSMUSG00000058486	6	34880426	34910876	-	2	15.1308	-0.661779	0.0158623	significant	Yes
Cml2	ENSMUSG00000033634	6	85865422	85869158	-	2	18.7127	-2.35183	1.79828e-15	significant	Yes
Cd4	ENSMUSG00000023274	6	124864692	124888221	-	2	19.5217	-1.03412	0.0444207	significant	Yes
Bcl3	ENSMUSG00000053175	7	19808462	19822770	-	2	14.2153	-1.3871	0.000736976	significant	Yes
Dhdh	ENSMUSG00000011382	7	45472956	45488805	-	2	14.6067	-0.794143	0.000993419	significant	Yes
Thrsp	ENSMUSG00000035686	7	97412938	97417730	-	2	23.7661	-2.81034	1.52476e-12	significant	Yes
Acsm2	ENSMUSG00000030945	7	119554469	119600694	+	2	15.2456	-2.84668	5.72738e-11	significant	Yes
Hsd3b7	ENSMUSG00000042289	7	127785608	127803802	+	2	15.428	-0.86452	0.00791887	significant	Yes
Slc10a2	ENSMUSG00000023073	8	5085623	5105232	-	2	15.9269	-2.58069	1.58183e-11	significant	Yes
Calr	ENSMUSG00000003814	8	84841850	84846934	-	2	12.527	-0.989459	2.21907e-12	significant	Yes
Hsd17b2	ENSMUSG00000031844	8	117701946	117759029	+	2	11.9111	-1.91746	7.2217e-24	significant	Yes
Car5a	ENSMUSG00000025317	8	121916126	121944904	-	2	20.7638	-0.947263	9.27266e-08	significant	Yes
Abcb10	ENSMUSG00000031974	8	123952459	123983122	-	2	16.8098	-0.528456	0.0471822	significant	Yes
Dnm2	ENSMUSG00000033335	9	21424908	21507759	+	2	14.6964	-0.380648	0.00316938	significant	Yes
Sc5d	ENSMUSG00000032018	9	42254177	42264300	-	2	11.63	-1.01864	0.0182583	significant	Yes
Aagab	ENSMUSG00000037257	9	63602655	63641889	+	2	16.7798	-0.704248	0.00011475	significant	Yes
Me1	ENSMUSG00000032418	9	86581363	86695914	-	2	12.2118	-2.02054	7.37859e-06	significant	Yes
A330041J22Rik	ENSMUSG00000087466	9	86695542	86699834	+	2	12.2118	-1.28135	0.0128636	significant	Yes
Glyctk	ENSMUSG00000020258	9	106152857	106158138	-	2	13.7248	-0.590601	0.0182583	significant	Yes
AI317395	ENSMUSG00000038522	10	40001575	40025268	-	2	11.6294	-1.30165	2.4286e-08	significant	Yes
Sec63	ENSMUSG00000019802	10	42761496	42832514	+	2	15.1318	-0.297025	0.0441732	significant	Yes
Nfic	ENSMUSG00000055053	10	81396186	81431005	-	2	12.5278	-0.793509	0.00126632	significant	Yes
Phlda1	ENSMUSG00000020205	10	111506286	111508645	+	2	21.3841	-1.39062	0.00533363	significant	Yes
Sdr9c7	ENSMUSG00000040127	10	127898518	127911761	+	2	15.2022	-1.74846	2.86957e-07	significant	Yes
Stat2	ENSMUSG00000040033	10	128270576	128292849	+	2	10.4619	-0.919706	0.00174718	significant	Yes
Xbp1	ENSMUSG00000020484	11	5520659	5525893	+	2	19.0206	-0.737479	4.25125e-07	significant	Yes
Zrsr1	ENSMUSG00000044068	11	22972005	22976496	+	2	13.8528	-0.44264	0.0402178	significant	Yes
Derl2	ENSMUSG00000018442	11	71007164	71019841	-	2	14.81	-0.946545	2.60455e-08	significant	Yes
1100001G20Rik	ENSMUSG00000051748	11	83746940	83752642	+	2	21.0709	-4.15439	1.5838e-36	significant	Yes
Atp6v0a1	ENSMUSG00000019302	11	101009452	101063719	+	2	10.6766	-0.478329	0.0103136	significant	Yes
Wdr45l	ENSMUSG00000025173	11	121327224	121354445	-	2	20.3303	-0.733583	0.000705176	significant	Yes
Lpin1	ENSMUSG00000020593	12	16535669	16589770	-	2	12.3907	-1.49698	0.00011487	significant	Yes
Sntg2	ENSMUSG00000020672	12	30174482	30373375	-	2	18.8074	-1.79635	5.05305e-10	significant	Yes
Rtn1	ENSMUSG00000021087	12	72211752	72409054	-	2	10.8944	-1.10917	0.0238014	significant	Yes
Psen1	ENSMUSG00000019969	12	83688203	83735199	+	2	12.6509	-0.341651	0.0305525	significant	Yes
Serpina1a	ENSMUSG00000066366	12	103853589	103863562	-	2	12.8464	-0.786107	0.00118054	significant	Yes
Serpina1c	ENSMUSG00000079015	12	103894926	103904887	-	2	21.2304	-1.32718	2.18008e-08	significant	Yes
B430119L08Rik	ENSMUSG00000086432	12	103895897	103898784	+	2	21.2304	-1.17553	1.33269e-09	significant	Yes
Serpina9	ENSMUSG00000058260	12	103994743	104013755	-	2	23.6884	-2.90748	3.98963e-11	significant	Yes
F12	ENSMUSG00000021492	13	55417958	55426793	-	2	11.2381	-0.791149	5.36229e-05	significant	Yes
Zswim6	ENSMUSG00000032846	13	107724618	107890064	-	2	15.9922	-1.15546	0.00453118	significant	Yes
Il6st	ENSMUSG00000021756	13	112475008	112506860	+	2	18.5123	-0.597126	0.00604965	significant	Yes
Pelo	ENSMUSG00000042275	13	115088357	115090188	-	2	10.6914	-1.20305	2.27234e-05	significant	Yes
Gch1	ENSMUSG00000037580	14	47153895	47189413	-	2	13.6476	-0.451733	0.0339095	significant	Yes
Cpb2	ENSMUSG00000021999	14	75242287	75283551	+	2	14.6106	-0.799947	2.03092e-06	significant	Yes
Slc25a30	ENSMUSG00000022003	14	75761999	75787037	-	2	15.9649	-2.12927	7.70738e-08	significant	Yes
Ankrd46	ENSMUSG00000048307	15	36477668	36496791	-	2	12.8234	-0.611833	0.00175338	significant	Yes
Mkl1	ENSMUSG00000042292	15	81012281	81190757	-	2	11.5154	-0.715554	0.0171064	significant	Yes
Igfals	ENSMUSG00000046070	17	24878770	24882008	+	2	10.7235	-3.97905	2.46394e-46	significant	Yes
Glo1	ENSMUSG00000024026	17	30592866	30612659	-	2	11.9139	-0.987652	5.23521e-06	significant	Yes
Pex6	ENSMUSG00000002763	17	46711463	46725541	+	2	12.6309	-0.478648	0.0316742	significant	Yes
Wdr7	ENSMUSG00000040560	18	63708695	63989760	+	2	12.2245	-0.610348	0.0331968	significant	Yes
Slc25a45	ENSMUSG00000024818	19	5877808	5885766	+	2	21.4572	-2.50355	5.42536e-15	significant	Yes
Slc22a28	ENSMUSG00000063590	19	8062209	8131982	-	2	15.6661	-2.74137	3.58481e-14	significant	Yes
Fads1	ENSMUSG00000010663	19	10182888	10196870	+	2	11.1568	-0.550502	0.0349166	significant	Yes
Fam108b	ENSMUSG00000047368	19	21653309	21685637	+	2	10.672	-0.514093	0.0106675	significant	Yes
Dock8	ENSMUSG00000052085	19	24999529	25202432	+	2	14.9533	-2.71239	8.43366e-24	significant	Yes
Mbl2	ENSMUSG00000024863	19	30232928	30239685	+	2	25.5131	-0.774601	0.00425123	significant	Yes
Cyp2c67	ENSMUSG00000062624	19	39608842	39649051	-	2	13.7617	-1.92555	8.29815e-16	significant	Yes
Chuk	ENSMUSG00000025199	19	44073335	44107480	-	2	11.3748	-0.656479	0.00154307	significant	Yes
Ass1	ENSMUSG00000076441	2	31470207	31520672	+	23	18.3507	0.391136	0.150521	not significant	NA
Mtss1	ENSMUSG00000022353	15	58941244	59082026	-	22	15.247	-0.476381	0.0567534	not significant	NA
Abca6	ENSMUSG00000044749	11	110176820	110251776	-	19	17.7099	0.368736	0.542481	not significant	NA
Cps1	ENSMUSG00000025991	1	67123026	67231259	+	18	13.7927	0.352232	0.356656	not significant	NA
Abca8b	ENSMUSG00000020620	11	109932190	109995845	-	15	16.5648	-0.312422	0.276323	not significant	NA
Upp2	ENSMUSG00000026839	2	58567298	58792971	+	13	13.5145	-0.3506	0.509211	not significant	NA
Abca8a	ENSMUSG00000041828	11	110025634	110095978	-	13	16.4814	-0.371995	0.415258	not significant	NA
Cradd	ENSMUSG00000045867	10	95174746	95324097	-	12	16.8178	0.27209	0.332628	not significant	NA
Neat1	ENSMUSG00000092274	19	5824708	5845478	-	12	16.8034	0.749881	0.132641	not significant	NA
Nav2	ENSMUSG00000052512	7	49246189	49610087	+	11	13.2701	0.0898282	0.876096	not significant	NA
Nr1h4	ENSMUSG00000047638	10	89454234	89533585	-	10	14.1837	-0.327377	0.223364	not significant	NA
Pitpnc1	ENSMUSG00000040430	11	107207892	107470699	-	10	13.6099	-0.292952	0.418491	not significant	NA
Arsg	ENSMUSG00000020604	11	109473374	109573330	+	10	13.798	0.919375	0.0693825	not significant	NA
Abca9	ENSMUSG00000041797	11	110100749	110168196	-	10	16.035	-0.497108	0.262557	not significant	NA
Ppard	ENSMUSG00000002250	17	28232754	28301469	+	10	14.4314	-0.184444	0.667859	not significant	NA
Gsta3	ENSMUSG00000025934	1	21240589	21265361	+	9	12.5225	0.361771	0.109084	not significant	NA
Agap1	ENSMUSG00000055013	1	89454811	89895282	+	9	17.9813	-0.316031	0.344882	not significant	NA
Rassf5	ENSMUSG00000026430	1	131176410	131245258	-	9	14.716	-0.545549	0.160173	not significant	NA
Kynu	ENSMUSG00000026866	2	43555329	43682715	+	9	15.5259	-0.435048	0.146341	not significant	NA
E230015J15Rik	ENSMUSG00000085091	11	16815431	16830702	-	9	14.9712	0.0149951	NA	not significant	NA
Hpd	ENSMUSG00000029445	5	123171807	123182725	-	8	18.1203	0.742653	0.000576237	significant	NA
Etv6	ENSMUSG00000030199	6	134035700	134270158	+	8	16.4625	-0.196727	0.568376	not significant	NA
Fgfr2	ENSMUSG00000030849	7	130162451	133123350	-	8	12.3995	-0.535363	0.0966434	not significant	NA
Pde7b	ENSMUSG00000019990	10	20398004	20725078	-	8	11.3701	-0.534166	0.348448	not significant	NA
Dopey2	ENSMUSG00000022946	16	93711907	93810585	+	8	14.8047	0.620534	0.00720329	significant	NA
Fkbp5	ENSMUSG00000024222	17	28399095	28517524	-	8	14.3758	-0.168599	0.733167	not significant	NA
Rxra	ENSMUSG00000015846	2	27676440	27762957	+	7	13.9011	-0.410518	0.0656971	not significant	NA
Cat	ENSMUSG00000027187	2	103453849	103485160	-	7	15.8626	-0.294505	0.307998	not significant	NA
Ccbl2	ENSMUSG00000040213	3	142701051	142744910	+	7	16.1395	0.218549	0.737424	not significant	NA
Slco1b2	ENSMUSG00000030236	6	141629518	141686646	+	7	14.0193	-0.496152	0.132521	not significant	NA
Klf13	ENSMUSG00000052040	7	63886351	63938915	-	7	13.7448	-0.219294	0.434498	not significant	NA
Osgin1	ENSMUSG00000074063	8	119434124	119446256	+	7	16.2349	-0.842997	0.0596263	not significant	NA
Ldlr	ENSMUSG00000032193	9	21723576	21749916	+	7	16.156	0.0256418	0.961097	not significant	NA
Trf	ENSMUSG00000032554	9	103204001	103230444	-	7	15.9108	0.192853	0.563	not significant	NA
Foxo3	ENSMUSG00000048756	10	42181841	42276755	-	7	13.8873	0.519437	0.0810531	not significant	NA
Col23a1	ENSMUSG00000063564	11	51289920	51583918	+	7	-15.9286	-0.533525	0.428157	not significant	NA
Fam20a	ENSMUSG00000020614	11	109669749	109722279	-	7	17.5942	0.0787488	0.771554	not significant	NA
Map2k6	ENSMUSG00000020623	11	110399122	110525522	+	7	14.0841	0.789811	0.00763222	significant	NA
Glud1	ENSMUSG00000021794	14	34310727	34345144	+	7	12.9489	-0.190816	0.573055	not significant	NA
Spata13	ENSMUSG00000021990	14	60634001	60764556	+	7	13.3561	0.154047	0.718018	not significant	NA
Prlr	ENSMUSG00000005268	15	10177238	10349180	+	7	13.9038	-0.601021	0.136196	not significant	NA
Ext1	ENSMUSG00000061731	15	53064038	53346159	-	7	13.932	-0.229087	0.258893	not significant	NA
Abcc2	ENSMUSG00000025194	19	43782192	43837951	+	7	15.4152	-0.0440499	0.958587	not significant	NA
Etnk2	ENSMUSG00000070644	1	133363572	133380336	+	6	15.4613	-0.0419462	0.90236	not significant	NA
Prox1	ENSMUSG00000010175	1	190118038	190170680	-	6	12.2755	0.184261	0.671609	not significant	NA
Ctnnbl1	ENSMUSG00000027649	2	157737401	157891614	+	6	15.9632	-0.111136	0.733742	not significant	NA
Hnf4a	ENSMUSG00000017950	2	163506808	163572910	+	6	13.0632	-0.197864	0.528167	not significant	NA
Sdc4	ENSMUSG00000017009	2	164424247	164443887	-	6	17.0003	-0.525287	0.131586	not significant	NA
Abcb4	ENSMUSG00000042476	5	8893721	8959225	+	6	14.5863	-0.0829253	0.832077	not significant	NA
Hopx	ENSMUSG00000059325	5	77086443	77115161	-	6	12.2342	0.308845	0.443338	not significant	NA
Pzp	ENSMUSG00000030359	6	128483567	128526720	-	6	12.2188	-0.419034	NA	not significant	NA
Mgst1	ENSMUSG00000008540	6	138140316	138156755	+	6	11.5424	-0.52665	0.0836311	not significant	NA
Ranbp10	ENSMUSG00000037415	8	105768308	105827350	-	6	13.3371	-0.053894	0.888994	not significant	NA
Tat	ENSMUSG00000001670	8	109990437	109999803	+	6	25.128	0.332761	0.399978	not significant	NA
Trak1	ENSMUSG00000032536	9	121366958	121474916	+	6	18.1028	-0.222795	0.32968	not significant	NA
Grb10	ENSMUSG00000020176	11	11930508	12038683	-	6	11.9617	1.84822	2.66878e-09	significant	NA
Abca5	ENSMUSG00000018800	11	110269369	110337716	-	6	14.9163	1.03124	0.00163268	significant	NA
Acox1	ENSMUSG00000020777	11	116171888	116199045	-	6	13.6024	0.287949	0.346147	not significant	NA
Srsf5	ENSMUSG00000021134	12	80945504	80950507	+	6	23.9852	0.642412	0.00316002	significant	NA
1300014I06Rik	ENSMUSG00000021411	13	34627840	34652681	-	6	15.3905	-0.11599	0.760225	not significant	NA
Adk	ENSMUSG00000039197	14	21052574	21448568	+	6	14.2558	0.348339	0.0416074	significant	NA
Ank	ENSMUSG00000022265	15	27466677	27594909	+	6	14.1742	-0.434965	0.106499	not significant	NA
Plg	ENSMUSG00000059481	17	12378609	12419384	+	6	10.3084	0.00187821	0.994668	not significant	NA
Klf9	ENSMUSG00000033863	19	23141226	23166911	+	6	17.4214	-0.249389	0.720816	not significant	NA
Il1r1	ENSMUSG00000026072	1	40225080	40316198	+	5	12.4952	-0.18897	0.778391	not significant	NA
Abtb2	ENSMUSG00000032724	2	103566310	103718423	+	5	12.1699	-0.0155733	0.980813	not significant	NA
A530013C23Rik	ENSMUSG00000006462	2	167691177	167729172	+	5	11.0561	-0.902013	0.107937	not significant	NA
Lphn2	ENSMUSG00000028184	3	148815586	148989316	-	5	14.5012	-0.61765	0.051139	not significant	NA
Abca1	ENSMUSG00000015243	4	53030787	53159895	-	5	13.399	-0.305258	0.279163	not significant	NA
Pde4b	ENSMUSG00000028525	4	102087543	102607259	+	5	14.2692	-0.496209	0.172241	not significant	NA
Ak2	ENSMUSG00000028792	4	128991958	129011529	+	5	15.4665	-0.244168	0.412161	not significant	NA
Tgfbr3	ENSMUSG00000029287	5	107106570	107289629	-	5	13.3316	-0.0601176	0.906692	not significant	NA
Por	ENSMUSG00000005514	5	135670033	135735326	+	5	11.8318	-0.219698	0.66118	not significant	NA
N4bp2l1	ENSMUSG00000041132	5	150571643	150594525	-	5	14.6078	0.0740301	0.900165	not significant	NA
Mtus1	ENSMUSG00000045636	8	40990914	41133726	-	5	12.7808	-0.253272	0.380502	not significant	NA
Exph5	ENSMUSG00000034584	9	53301670	53377514	+	5	13.1178	-0.0601271	0.936142	not significant	NA
Aqp9	ENSMUSG00000032204	9	71110659	71168682	-	5	15.0173	-0.0626073	0.864029	not significant	NA
Epm2a	ENSMUSG00000055493	10	11343404	11459644	+	5	11.7758	0.0452619	0.932177	not significant	NA
Jmjd1c	ENSMUSG00000037876	10	67096125	67256326	+	5	19.4687	0.150893	0.679299	not significant	NA
Wdpcp	ENSMUSG00000020319	11	21572235	21898989	+	5	12.9607	-0.17473	0.789685	not significant	NA
Apob	ENSMUSG00000020609	12	7977648	8016835	+	5	12.9752	0.254783	0.414166	not significant	NA
Mthfd1	ENSMUSG00000021048	12	76255232	76319820	+	5	17.4139	0.347732	0.0372637	significant	NA
Rreb1	ENSMUSG00000039087	13	37778400	37952002	+	5	11.8755	-0.256427	0.514745	not significant	NA
Dapk1	ENSMUSG00000021559	13	60601947	60763185	+	5	14.5619	0.018438	0.972585	not significant	NA
Fbp1	ENSMUSG00000069805	13	62864753	62888282	-	5	14.134	0.0427974	0.894652	not significant	NA
Dpys	ENSMUSG00000022304	15	39768485	39857470	-	5	13.8161	-0.229767	0.294725	not significant	NA
Pdia5	ENSMUSG00000022844	16	35397313	35490873	-	5	14.2994	0.288849	0.34258	not significant	NA
C4b	ENSMUSG00000073418	17	34728380	34743882	-	5	13.8919	-0.352839	0.63526	not significant	NA
Bcor	ENSMUSG00000040363	X	12036740	12160355	-	5	13.5416	0.280879	0.553735	not significant	NA
Atp11c	ENSMUSG00000062949	X	60223290	60592698	-	5	11.4448	-0.497455	0.115895	not significant	NA
Tns1	ENSMUSG00000055322	1	73910231	74124447	-	4	12.8677	0.302827	0.33662	not significant	NA
Esrrg	ENSMUSG00000026610	1	187608791	188214885	+	4	14.6545	0.641113	0.155265	not significant	NA
Camk1d	ENSMUSG00000039145	2	5293457	5714515	-	4	15.9418	-0.252501	0.584353	not significant	NA
Ptprj	ENSMUSG00000025314	2	90429754	90580647	-	4	12.3793	-0.122207	0.716571	not significant	NA
Serinc3	ENSMUSG00000017707	2	163623272	163645131	-	4	16.5586	-0.181849	0.254823	not significant	NA
Fabp12	ENSMUSG00000027530	3	10244209	10301183	-	4	14.0226	-0.741778	NA	not significant	NA
Gclm	ENSMUSG00000028124	3	122245557	122269984	+	4	13.6248	-0.486351	0.0773405	not significant	NA
Cyp7a1	ENSMUSG00000028240	4	6265612	6275633	-	4	12.5197	-0.512147	0.367029	not significant	NA
Acnat2	ENSMUSG00000060317	4	49379840	49408151	-	4	20.3567	0.109588	0.874268	not significant	NA
Txn1	ENSMUSG00000028367	4	57943373	57956411	-	4	18.365	-0.467644	NA	not significant	NA
Prkcz	ENSMUSG00000029053	4	155260129	155361361	-	4	12.814	-0.046021	0.900567	not significant	NA
Crot	ENSMUSG00000003623	5	8966033	8997324	-	4	13.2728	-0.568494	0.198256	not significant	NA
Scarb1	ENSMUSG00000037936	5	125277087	125341094	-	4	13.206	0.466809	0.0109258	significant	NA
Mad1l1	ENSMUSG00000029554	5	140008689	140321552	-	4	12.6855	0.544331	0.0331716	significant	NA
Cyp3a25	ENSMUSG00000029630	5	145977194	146009618	-	4	14.7117	1.08393	7.15114e-07	significant	NA
Hoxa3	ENSMUSG00000079560	6	52168510	52213336	-	4	-12.6573	-0.0928622	0.913934	not significant	NA
2700086A05Rik	ENSMUSG00000085696	6	52175217	52215076	+	4	-12.6573	-0.0732442	NA	not significant	NA
Chn2	ENSMUSG00000004633	6	54039554	54301810	+	4	13.2025	0.238766	0.174484	not significant	NA
Foxp1	ENSMUSG00000030067	6	98925338	99522721	-	4	18.0233	0.0912838	0.80292	not significant	NA
Itpr1	ENSMUSG00000030102	6	108213118	108551109	+	4	16.2709	-0.441693	0.157688	not significant	NA
Sergef	ENSMUSG00000030839	7	46443168	46639807	-	4	10.9487	-0.320238	0.595637	not significant	NA
Abhd2	ENSMUSG00000039202	7	79273201	79365508	+	4	15.0925	1.09979	0.000353892	significant	NA
Fah	ENSMUSG00000030630	7	84585159	84606722	-	4	17.3499	0.2281	0.405524	not significant	NA
Slc25a15	ENSMUSG00000031482	8	22375554	22398621	-	4	15.0513	0.309236	0.209735	not significant	NA
Dpy19l1	ENSMUSG00000043067	9	24411776	24503140	-	4	14.3328	-0.363133	0.232726	not significant	NA
Sik3	ENSMUSG00000034135	9	46012820	46224194	+	4	15.4617	0.243401	0.291749	not significant	NA
Slc16a10	ENSMUSG00000019838	10	40033535	40142254	-	4	12.3127	0.0400993	0.92825	not significant	NA
Ccdc109a	ENSMUSG00000009647	10	59446984	59616692	-	4	13.2133	-0.265376	0.523345	not significant	NA
Psap	ENSMUSG00000004207	10	60277627	60302597	+	4	13.8314	-0.181168	0.472101	not significant	NA
1700040L02Rik	ENSMUSG00000019945	10	68430953	68541896	-	4	18.8564	1.33306	2.47793e-05	significant	NA
Pah	ENSMUSG00000020051	10	87521795	87584136	+	4	13.838	-0.0643414	0.841996	not significant	NA
Lrp1	ENSMUSG00000040249	10	127538161	127621148	-	4	12.6429	-0.163675	0.66926	not significant	NA
Ehbp1	ENSMUSG00000042302	11	22005828	22342292	-	4	11.734	0.0196956	0.96548	not significant	NA
Vmp1	ENSMUSG00000018171	11	86583865	86683836	-	4	18.7635	0.0675101	0.849605	not significant	NA
Mmd	ENSMUSG00000003948	11	90187684	90278589	+	4	16.6887	0.146197	0.652467	not significant	NA
Hoxb3	ENSMUSG00000048763	11	96323326	96346685	+	4	-13.0497	0.230209	0.77585	not significant	NA
Dnajc7	ENSMUSG00000014195	11	100582818	100620168	-	4	14.3602	0.173402	0.315382	not significant	NA
Stat5b	ENSMUSG00000020919	11	100780731	100850724	-	4	16.7748	-0.0488518	0.895007	not significant	NA
Tnpo1	ENSMUSG00000009470	13	98839019	98926384	-	4	13.6392	-0.136213	0.701018	not significant	NA
Myst4	ENSMUSG00000021767	14	21499785	21672478	+	4	12.8402	0.216635	0.6651	not significant	NA
Zmiz1	ENSMUSG00000007817	14	25459185	25666743	+	4	12.6934	-0.0186001	0.96088	not significant	NA
Zcchc24	ENSMUSG00000055538	14	25711640	25768856	-	4	12.1284	-0.189238	0.616279	not significant	NA
Fermt2	ENSMUSG00000037712	14	45458792	45530118	-	4	13.9504	-0.245866	0.351049	not significant	NA
Srebf2	ENSMUSG00000022463	15	82147266	82205376	+	4	11.9663	0.476792	0.0769768	not significant	NA
Arid2	ENSMUSG00000033237	15	96287518	96404992	+	4	17.1888	0.292707	0.101727	not significant	NA
Prodh	ENSMUSG00000003526	16	18060357	18090203	-	4	22.6945	-0.213564	0.475893	not significant	NA
Bcl6	ENSMUSG00000022508	16	23965052	23988852	-	4	18.4648	0.670444	0.272034	not significant	NA
Pla1a	ENSMUSG00000002847	16	38396119	38433145	-	4	-15.6821	0.621201	0.0111183	significant	NA
Cpox	ENSMUSG00000022742	16	58670208	58680391	+	4	13.4496	-0.447169	0.328219	not significant	NA
Sil1	ENSMUSG00000024357	18	35266400	35498925	-	4	17.1384	-0.0837031	0.832161	not significant	NA
Ppargc1b	ENSMUSG00000033871	18	61298136	61400431	-	4	14.5383	0.393472	0.397463	not significant	NA
Onecut2	ENSMUSG00000045991	18	64340364	64398486	+	4	15.8349	-0.161591	0.740908	not significant	NA
Ctif	ENSMUSG00000052928	18	75431224	75697696	-	4	18.1256	-0.363677	0.279831	not significant	NA
Malat1	ENSMUSG00000092341	19	5795690	5802671	-	4	14.9813	0.596695	0.128563	not significant	NA
Smarca2	ENSMUSG00000024921	19	26605115	26778321	+	4	14.9382	-0.00258473	0.994406	not significant	NA
Scd1	ENSMUSG00000037071	19	44394451	44407709	-	4	12.4889	-0.842365	0.151991	not significant	NA
Ncoa2	ENSMUSG00000005886	1	13139105	13374083	-	3	12.1175	-0.221209	0.522918	not significant	NA
Myo1b	ENSMUSG00000018417	1	51749765	51916071	-	3	13.6131	-0.200809	0.558632	not significant	NA
Clk1	ENSMUSG00000026034	1	58410189	58424066	-	3	12.1957	0.741555	0.0164781	significant	NA
Spp2	ENSMUSG00000026295	1	88406961	88426438	+	3	11.6178	0.254752	0.693835	not significant	NA
Ptprc	ENSMUSG00000026395	1	138062861	138175305	-	3	12.6667	-0.638198	0.309985	not significant	NA
Rgl1	ENSMUSG00000026482	1	152516759	152766351	-	3	12.1921	-0.496397	0.221773	not significant	NA
A930039A15Rik	ENSMUSG00000078493	1	153905301	153916910	+	3	12.7426	-0.769933	0.199287	not significant	NA
Psen2	ENSMUSG00000010609	1	180227004	180263438	-	3	21.4454	-0.208381	0.509914	not significant	NA
Lpgat1	ENSMUSG00000026623	1	191717834	191784255	+	3	14.3975	-0.531033	0.151572	not significant	NA
Phyh	ENSMUSG00000026664	2	4919019	4938730	+	3	20.9978	0.0930735	0.78284	not significant	NA
Itih2	ENSMUSG00000037254	2	10094593	10131396	-	3	16.819	0.523391	0.000391172	significant	NA
Slc25a25	ENSMUSG00000026819	2	32414487	32451445	-	3	15.4464	-0.702967	0.203899	not significant	NA
Cep110	ENSMUSG00000057110	2	35109492	35178822	+	3	12.1392	0.243979	0.413573	not significant	NA
Zfp385b	ENSMUSG00000027016	2	77410634	77819639	-	3	14.0505	-0.245195	0.424819	not significant	NA
Tnks1bp1	ENSMUSG00000033955	2	85048022	85073048	+	3	13.8965	-0.232519	0.513956	not significant	NA
9030622O22Rik	ENSMUSG00000086141	2	147944740	148040203	-	3	12.9056	-0.107201	0.84526	not significant	NA
Mafb	ENSMUSG00000074622	2	160363677	160367065	-	3	20.6009	-0.545853	0.156196	not significant	NA
Prex1	ENSMUSG00000039621	2	166566342	166713832	-	3	13.1646	-0.936668	0.0597355	not significant	NA
Ccrn4l	ENSMUSG00000023087	3	51224447	51251644	+	3	13.7542	-0.45898	0.512154	not significant	NA
Fga	ENSMUSG00000028001	3	83026153	83033615	+	3	16.8333	-0.4399	0.316881	not significant	NA
Hmgcs2	ENSMUSG00000027875	3	98280435	98310738	+	3	10.587	-0.241425	0.455448	not significant	NA
Rbm15	ENSMUSG00000048109	3	107326110	107333289	-	3	21.0267	-0.197142	0.702858	not significant	NA
Tmem56	ENSMUSG00000028132	3	121201761	121283098	-	3	11.6276	0.39707	0.198786	not significant	NA
Bcar3	ENSMUSG00000028121	3	122419780	122530180	+	3	11.5272	0.029838	0.943784	not significant	NA
Sgms2	ENSMUSG00000050931	3	131318985	131344940	-	3	13.928	0.200307	0.544806	not significant	NA
Adh7	ENSMUSG00000055301	3	138217823	138233382	+	3	13.3248	0.0858011	0.881177	not significant	NA
Adh1	ENSMUSG00000074207	3	138260991	138290698	+	3	17.623	-0.0391303	0.92271	not significant	NA
Chd7	ENSMUSG00000041235	4	8690406	8867659	+	3	15.2326	-0.0131992	0.981525	not significant	NA
Aldob	ENSMUSG00000028307	4	49535995	49549546	-	3	16.0683	0.583541	0.0141919	significant	NA
Col27a1	ENSMUSG00000045672	4	63214004	63334991	+	3	12.4767	-0.263955	0.69035	not significant	NA
Atp6v1g1	ENSMUSG00000039105	4	63544772	63550750	+	3	16.9034	-0.192822	0.612132	not significant	NA
Plin2	ENSMUSG00000028494	4	86648386	86670060	-	3	15.2084	-0.61421	0.0690943	not significant	NA
E130102H24Rik	ENSMUSG00000086782	4	101346531	101356248	-	3	16.6728	0.372882	0.527286	not significant	NA
0610043K17Rik	ENSMUSG00000087361	4	101353783	101399181	+	3	16.6728	-0.310021	0.671406	not significant	NA
Dio1	ENSMUSG00000034785	4	107291465	107307169	-	3	19.8015	-0.668764	0.15543	not significant	NA
Ptprf	ENSMUSG00000033295	4	118208213	118291405	-	3	14.6397	-0.474873	0.0991782	not significant	NA
Ece1	ENSMUSG00000057530	4	137862237	137965229	+	3	16.5461	-0.181583	0.550164	not significant	NA
Epha2	ENSMUSG00000006445	4	141301240	141329384	+	3	20.1352	-0.190641	0.792431	not significant	NA
Prkg2	ENSMUSG00000029334	5	98929773	99037351	-	3	11.3609	-0.343036	0.634464	not significant	NA
Tpst2	ENSMUSG00000029344	5	112276691	112315361	+	3	14.6312	-0.371029	0.15471	not significant	NA
Erp29	ENSMUSG00000029616	5	121428590	121452506	-	3	19.023	-0.297359	0.136408	not significant	NA
Vps37b	ENSMUSG00000066278	5	124004641	124032260	-	3	14.0184	0.109144	0.763749	not significant	NA
Stard13	ENSMUSG00000016128	5	151037628	151233836	-	3	14.5329	-0.107599	0.845848	not significant	NA
AB041803	ENSMUSG00000044471	6	31165523	31218433	-	3	14.4259	0.307264	NA	not significant	NA
Wipf3	ENSMUSG00000086040	6	54429603	54503768	+	3	16.9707	0.0190154	0.973927	not significant	NA
Rab43	ENSMUSG00000030055	6	87788853	87812164	-	3	14.2494	-0.109869	0.696866	not significant	NA
Klf15	ENSMUSG00000030087	6	90462576	90475238	+	3	14.1593	0.315785	0.234129	not significant	NA
Aldh1l1	ENSMUSG00000030088	6	90486427	90600203	+	3	13.0083	0.679371	2.366e-06	significant	NA
Frmd4b	ENSMUSG00000030064	6	97286867	97617541	-	3	11.5026	0.0951655	0.859439	not significant	NA
Bhlhe40	ENSMUSG00000030103	6	108660629	108666925	+	3	27.7143	-0.604611	0.170227	not significant	NA
Irak2	ENSMUSG00000060477	6	113638467	113695009	+	3	14.2684	0.00878059	0.983476	not significant	NA
Amn1	ENSMUSG00000068250	6	149157147	149188712	-	3	18.7454	0.0206625	0.972924	not significant	NA
Myh14	ENSMUSG00000030739	7	44605803	44670843	-	3	14.0238	-0.0755477	0.879958	not significant	NA
AC148977.1	ENSMUSG00000095061	7	63916857	63920539	+	3	14.7572	-0.0792194	NA	not significant	NA
Whamm	ENSMUSG00000045795	7	81571292	81596836	+	3	20.2436	-0.074651	0.816627	not significant	NA
Hpx	ENSMUSG00000030895	7	105591613	105600116	-	3	12.6063	-0.268597	0.729477	not significant	NA
Stx1b	ENSMUSG00000030806	7	127803900	127824549	-	3	14.5594	0.19572	0.785736	not significant	NA
Dock1	ENSMUSG00000058325	7	134670687	135173639	+	3	13.8026	-0.288394	0.311607	not significant	NA
Nlrp6	ENSMUSG00000038745	7	140920902	140928540	+	3	12.4644	0.145179	0.852132	not significant	NA
Ppp1r3b	ENSMUSG00000046794	8	35375741	35388124	+	3	12.588	-0.328394	0.626814	not significant	NA
Acsl1	ENSMUSG00000018796	8	46471041	46536051	+	3	13.1875	-0.0281193	0.962091	not significant	NA
Cdh1	ENSMUSG00000000303	8	106603351	106670246	+	3	13.1605	-0.89084	0.123795	not significant	NA
Map2k5	ENSMUSG00000058444	9	63163769	63377902	-	3	12.2027	-0.107424	0.723348	not significant	NA
Rora	ENSMUSG00000032238	9	68653786	69388246	+	3	11.453	0.791334	0.0009212	significant	NA
Gclc	ENSMUSG00000032350	9	77754535	77794485	+	3	13.7309	-0.402668	0.264913	not significant	NA
Bckdhb	ENSMUSG00000032263	9	83925150	84124239	+	3	20.5127	0.458958	0.00703134	significant	NA
Stag1	ENSMUSG00000037286	9	100597798	100958545	+	3	13.2987	-0.161453	0.57895	not significant	NA
D030055H07Rik	ENSMUSG00000086296	9	106148687	106160201	+	3	13.3015	-0.611525	0.124848	not significant	NA
Usp4	ENSMUSG00000032612	9	108347831	108392529	+	3	19.7542	-0.198593	0.132072	not significant	NA
Sash1	ENSMUSG00000015305	10	8722219	8886070	-	3	14.419	0.112223	0.776076	not significant	NA
Oit3	ENSMUSG00000009654	10	59422958	59441778	-	3	11.0551	-0.45264	0.232952	not significant	NA
Ipmk	ENSMUSG00000060733	10	71347763	71433327	+	3	13.3931	0.28191	0.363553	not significant	NA
Actr2	ENSMUSG00000020152	11	20062304	20112913	-	3	14.2639	-0.158054	0.522772	not significant	NA
Mgat1	ENSMUSG00000020346	11	49244191	49263030	+	3	12.4867	-0.018731	0.949339	not significant	NA
Clk4	ENSMUSG00000020385	11	51261730	51281766	+	3	11.376	0.38275	0.239173	not significant	NA
Bcas3	ENSMUSG00000059439	11	85353167	85826058	+	3	13.1397	-0.192204	0.464799	not significant	NA
Wipi1	ENSMUSG00000041895	11	109573331	109611967	-	3	13.2128	-0.607264	0.0641866	not significant	NA
Prkar1a	ENSMUSG00000020612	11	109649405	109669656	+	3	18.8059	0.135353	0.342409	not significant	NA
2009-09-01	ENSMUSG00000059248	11	117199661	117362325	+	3	17.5007	-0.101543	0.72646	not significant	NA
Rbfox3	ENSMUSG00000025576	11	118489762	118911597	-	3	20.1155	0.318527	0.677225	not significant	NA
Nfkbia	ENSMUSG00000021025	12	55489411	55492647	-	3	15.8611	0.443934	0.37377	not significant	NA
Rgs6	ENSMUSG00000021219	12	82616925	83133744	+	3	13.9252	0.0209727	NA	not significant	NA
Foxn3	ENSMUSG00000033713	12	99194980	99450111	-	3	11.7277	0.204278	0.615078	not significant	NA
Larp4b	ENSMUSG00000033499	13	9093905	9173086	+	3	12.7757	-0.296001	0.503887	not significant	NA
Elmo1	ENSMUSG00000041112	13	20090507	20608353	+	3	13.4077	-0.483148	0.386719	not significant	NA
Hivep1	ENSMUSG00000021366	13	42052021	42185026	+	3	15.012	-0.055621	0.922076	not significant	NA
Gfod1	ENSMUSG00000051335	13	43195519	43304172	-	3	10.3157	-0.0451146	0.957312	not significant	NA
2010111I01Rik	ENSMUSG00000021458	13	63014934	63326096	+	3	13.5338	-0.236004	0.462348	not significant	NA
Arl15	ENSMUSG00000042348	13	113794505	114157461	+	3	14.4114	-0.00878609	0.988597	not significant	NA
Itga1	ENSMUSG00000042284	13	114958079	115101964	-	3	10.4765	-0.198942	0.619423	not significant	NA
Hmbox1	ENSMUSG00000021972	14	64811601	64949870	-	3	14.0248	0.103144	0.698648	not significant	NA
Slc39a14	ENSMUSG00000022094	14	70303469	70351425	-	3	11.6107	-0.236148	0.510998	not significant	NA
Lrch1	ENSMUSG00000068015	14	74754674	74947877	-	3	12.7588	0.0260594	0.958877	not significant	NA
Gpc6	ENSMUSG00000058571	14	116925297	117979529	+	3	15.6261	-0.0548148	0.947161	not significant	NA
Ubac2	ENSMUSG00000041765	14	121878606	122021034	+	3	12.5341	-0.285723	0.177724	not significant	NA
Trio	ENSMUSG00000022263	15	27730652	28025848	-	3	12.5621	0.0904918	0.829349	not significant	NA
Zhx2	ENSMUSG00000071757	15	57694665	57839833	+	3	15.2345	-0.43897	0.0805975	not significant	NA
Mapk15	ENSMUSG00000063704	15	75993769	75999152	+	3	-18.6087	-0.930001	0.000993561	significant	NA
Cyp2d10	ENSMUSG00000094806	15	82402846	82407194	-	3	13.9283	-0.291528	0.379467	not significant	NA
Pi4ka	ENSMUSG00000041720	16	17280351	17406314	-	3	13.8839	0.634407	0.0283369	significant	NA
Serpind1	ENSMUSG00000022766	16	17331371	17343575	+	3	13.8839	-0.0776228	0.76259	not significant	NA
Txnrd2	ENSMUSG00000075704	16	18426417	18479073	+	3	15.5092	0.500858	0.0424291	significant	NA
1600021P15Rik	ENSMUSG00000051065	16	28826176	28929698	-	3	23.8857	-0.054403	0.882982	not significant	NA
Robo1	ENSMUSG00000022883	16	72663149	73046095	+	3	-13.9793	1.29253	7.38746e-05	significant	NA
Nrip1	ENSMUSG00000048490	16	76287400	76373827	-	3	18.4973	0.209384	0.552314	not significant	NA
Bach1	ENSMUSG00000025612	16	87698945	87733346	+	3	14.1251	0.397959	0.197506	not significant	NA
Dnahc8	ENSMUSG00000033826	17	30624354	30875264	+	3	10.8327	-0.665921	0.291953	not significant	NA
Cabyr	ENSMUSG00000024430	18	12741324	12755146	+	3	14.0864	0.294096	0.630063	not significant	NA
Cdo1	ENSMUSG00000033022	18	46713205	46728342	-	3	15.5024	0.640998	0.00216469	significant	NA
Dym	ENSMUSG00000035765	18	75018772	75286966	+	3	12.2398	-0.0692716	0.838888	not significant	NA
Cyb5	ENSMUSG00000024646	18	84851338	84880401	+	3	12.4739	0.172589	0.670027	not significant	NA
Cpt1a	ENSMUSG00000024900	19	3323301	3385732	+	3	11.3506	0.398439	0.00882866	significant	NA
Fads3	ENSMUSG00000024664	19	10041548	10059671	+	3	14.2924	1.36687	0.000174466	significant	NA
Vti1a	ENSMUSG00000024983	19	55316351	55626561	+	3	13.7056	-0.180169	0.470309	not significant	NA
Atrnl1	ENSMUSG00000054843	19	57611034	58133338	+	3	13.2269	-0.279754	0.475782	not significant	NA
Ebp	ENSMUSG00000031168	X	8185329	8193512	-	3	17.9357	-0.566216	0.051495	not significant	NA
2900008C10Rik	ENSMUSG00000087271	X	12134459	12160346	-	3	15.0727	0.715778	0.164339	not significant	NA
Rps4x	ENSMUSG00000031320	X	102184941	102189394	-	3	14.1558	0.297391	0.410117	not significant	NA
Morc4	ENSMUSG00000031434	X	139821632	139871677	-	3	17.7266	2.32762	5.24693e-09	significant	NA
Tsc22d3	ENSMUSG00000031431	X	140539528	140600659	-	3	14.3094	0.126216	0.809687	not significant	NA
Dst	ENSMUSG00000026131	1	34011825	34308650	+	2	19.9849	0.1346	0.723348	not significant	NA
Fam168b	ENSMUSG00000037503	1	34813219	34843065	-	2	11.0458	-0.0533437	0.865254	not significant	NA
Npas2	ENSMUSG00000026077	1	39193731	39363234	+	2	14.3496	0.518535	0.425077	not significant	NA
Inpp1	ENSMUSG00000026102	1	52789413	52817688	-	2	10.1151	-0.338686	0.352277	not significant	NA
Trak2	ENSMUSG00000026028	1	58900449	58973430	-	2	15.5361	-0.0550714	0.87353	not significant	NA
Ctdsp1	ENSMUSG00000026176	1	74391509	74397285	+	2	12.6032	0.0817173	0.746108	not significant	NA
Pid1	ENSMUSG00000045658	1	84036296	84364180	-	2	12.4854	-0.0578505	0.882079	not significant	NA
Zcchc2	ENSMUSG00000038866	1	105990406	106034074	+	2	11.7719	-0.287392	0.295838	not significant	NA
Kif14	ENSMUSG00000041498	1	136467958	136531511	+	2	19.7436	0.337605	0.476122	not significant	NA
Dhx9	ENSMUSG00000042699	1	153455758	153487660	-	2	18.6653	-0.124357	0.768176	not significant	NA
F5	ENSMUSG00000026579	1	164151838	164220277	+	2	10.4655	0.00084525	0.997885	not significant	NA
Adcy10	ENSMUSG00000026567	1	165485183	165576774	+	2	12.0481	-0.234842	NA	not significant	NA
Kmo	ENSMUSG00000039783	1	175620381	175662116	+	2	16.7567	-0.157806	0.543912	not significant	NA
C130074G19Rik	ENSMUSG00000039349	1	184871926	184883218	-	2	17.8061	0.481855	0.00338851	significant	NA
Prpf18	ENSMUSG00000039449	2	4622058	4652113	-	2	14.4698	-0.234288	0.327879	not significant	NA
Optn	ENSMUSG00000026672	2	5020642	5064051	-	2	21.7437	0.365824	0.0296272	significant	NA
Egfl7	ENSMUSG00000026921	2	26580014	26593120	+	2	14.6248	0.252129	0.587768	not significant	NA
Gfi1b	ENSMUSG00000026815	2	28609450	28621982	-	2	13.5479	-0.0774227	NA	not significant	NA
D2Wsu81e	ENSMUSG00000039660	2	30173447	30178459	-	2	14.5052	0.317083	0.338466	not significant	NA
Tor1b	ENSMUSG00000026848	2	30952959	30959015	+	2	10.968	-0.0338291	0.942152	not significant	NA
Tor1a	ENSMUSG00000026849	2	30960627	30967933	-	2	11.265	-0.17734	0.642796	not significant	NA
Rabepk	ENSMUSG00000070953	2	34777556	34799912	-	2	15.4074	-0.0881862	0.765878	not significant	NA
Mrrf	ENSMUSG00000026887	2	36136389	36190647	+	2	13.0918	-0.150367	0.595637	not significant	NA
Dennd1a	ENSMUSG00000035392	2	37798991	38287390	-	2	18.0626	0.49374	0.0208376	significant	NA
Gorasp2	ENSMUSG00000014959	2	70661576	70712636	+	2	11.2042	-0.266609	0.0920122	not significant	NA
Sfpi1	ENSMUSG00000002111	2	91082390	91115756	+	2	10.2563	-0.454435	0.475893	not significant	NA
Caprin1	ENSMUSG00000027184	2	103762941	103797649	-	2	11.7769	-0.0796238	0.817414	not significant	NA
Lgr4	ENSMUSG00000050199	2	109917647	110014257	+	2	15.1165	-0.0132339	0.972624	not significant	NA
Ptpra	ENSMUSG00000027303	2	130450278	130554026	+	2	12.541	0.0359799	0.901031	not significant	NA
4930402H24Rik	ENSMUSG00000027309	2	130706200	130906406	-	2	15.2423	-0.376347	0.235928	not significant	NA
Foxa2	ENSMUSG00000037025	2	148042877	148046969	-	2	22.8831	-0.307025	0.4566	not significant	NA
Srsf6	ENSMUSG00000016921	2	162931528	162937121	+	2	15.4639	-0.0343314	0.906152	not significant	NA
Stk4	ENSMUSG00000018209	2	164070322	164155524	+	2	11.3635	-0.142373	0.706075	not significant	NA
Ocstamp	ENSMUSG00000027670	2	165393760	165400405	-	2	15.9881	-0.283064	0.710098	not significant	NA
Arfgef2	ENSMUSG00000074582	2	166805588	166898052	+	2	18.4863	-0.146474	0.705192	not significant	NA
Stau1	ENSMUSG00000039536	2	166947549	166996299	-	2	15.2786	0.307365	0.0169096	significant	NA
1200007C13Rik	ENSMUSG00000087684	2	167827693	167833646	-	2	16.1469	0.124945	NA	not significant	NA
Pck1	ENSMUSG00000027513	2	173153048	173159273	+	2	15.0458	1.22529	0.00017842	significant	NA
Zbp1	ENSMUSG00000027514	2	173206612	173218923	-	2	18.7251	-0.747966	0.197774	not significant	NA
Zfp704	ENSMUSG00000040209	3	9427011	9610085	-	2	11.7875	0.938496	0.000504417	significant	NA
Prkci	ENSMUSG00000037643	3	30995747	31052741	+	2	17.4891	0.311568	0.245691	not significant	NA
3110057O12Rik	ENSMUSG00000037818	3	40846970	40938138	+	2	10.7456	-0.239083	0.355628	not significant	NA
Phf17	ENSMUSG00000025764	3	41555734	41616862	+	2	14.4789	0.764746	0.0019334	significant	NA
Setd7	ENSMUSG00000037111	3	51515319	51560878	-	2	11.1763	0.221229	0.670027	not significant	NA
Ccnl1	ENSMUSG00000027829	3	65946151	65958249	-	2	11.8838	0.516732	0.0487421	significant	NA
Veph1	ENSMUSG00000027831	3	66053561	66296837	-	2	14.7903	-0.465546	0.462925	not significant	NA
Fnip2	ENSMUSG00000061175	3	79455971	79567796	-	2	13.3673	-0.370737	0.390002	not significant	NA
Fgg	ENSMUSG00000033860	3	83007859	83015053	+	2	14.311	-0.236824	0.590335	not significant	NA
Fgb	ENSMUSG00000033831	3	83042247	83049803	-	2	12.84	-0.207711	0.646327	not significant	NA
Gstm3	ENSMUSG00000004038	3	107942333	107969283	-	2	14.2299	0.223877	0.699759	not significant	NA
Amy1	ENSMUSG00000074264	3	113555710	113606699	-	2	14.4256	0.407893	0.0870625	not significant	NA
Dpyd	ENSMUSG00000033308	3	118562129	119432918	+	2	11.9273	0.151766	0.741406	not significant	NA
Col25a1	ENSMUSG00000058897	3	130180891	130599877	+	2	13.4356	0.526329	NA	not significant	NA
Ppa2	ENSMUSG00000028013	3	133310110	133378235	+	2	11.9932	-0.16354	0.583149	not significant	NA
Sh3glb1	ENSMUSG00000037062	3	144688844	144720323	-	2	11.7868	0.219599	0.290284	not significant	NA
Uox	ENSMUSG00000028186	3	146597077	146632305	+	2	12.0956	0.299063	0.373592	not significant	NA
Rabggtb	ENSMUSG00000038975	3	153907289	153912966	-	2	11.2111	0.111484	0.662916	not significant	NA
Pnrc1	ENSMUSG00000040128	4	33245423	33290163	-	2	11.7328	0.895994	0.0218611	significant	NA
AI464131	ENSMUSG00000046312	4	41495604	41503076	-	2	12.3646	-0.435668	0.14819	not significant	NA
Dnaic1	ENSMUSG00000061322	4	41569775	41638158	+	2	14.6969	0.0214577	0.978797	not significant	NA
Enho	ENSMUSG00000028445	4	41638144	41640324	-	2	14.6969	-0.198976	0.811459	not significant	NA
1300002K09Rik	ENSMUSG00000028327	4	45848664	45887008	+	2	17.2424	-0.337235	0.25735	not significant	NA
Ugcg	ENSMUSG00000028381	4	59189257	59222833	+	2	18.0806	-0.196609	0.677225	not significant	NA
BC057079	ENSMUSG00000038368	4	88094629	88411011	+	2	16.5125	-0.0544138	0.887288	not significant	NA
Osbpl9	ENSMUSG00000028559	4	109061145	109202272	-	2	13.8012	-0.394002	0.152439	not significant	NA
Trit1	ENSMUSG00000028653	4	123016597	123054949	+	2	15.2432	0.329554	0.171306	not significant	NA
Zc3h12a	ENSMUSG00000042677	4	125118423	125127840	-	2	12.2323	-0.83409	0.0534426	not significant	NA
Fndc5	ENSMUSG00000001334	4	129136999	129144593	+	2	17.9613	-0.70042	0.262227	not significant	NA
Epb4.1	ENSMUSG00000028906	4	131923413	132075321	-	2	10.3815	0.0240521	0.943601	not significant	NA
Clic4	ENSMUSG00000037242	4	135213969	135272814	-	2	10.7598	-0.479407	0.101727	not significant	NA
Ddi2	ENSMUSG00000078515	4	141677549	141723419	-	2	13.8062	-0.100249	0.795846	not significant	NA
Rsc1a1	ENSMUSG00000040715	4	141683563	141723419	-	2	13.8062	-0.144078	0.75214	not significant	NA
Eno1	ENSMUSG00000063524	4	150236721	150248879	+	2	12.3802	-0.139671	0.580983	not significant	NA
Errfi1	ENSMUSG00000028967	4	150853919	150868892	+	2	18.4688	-0.453689	0.110465	not significant	NA
Hadha	ENSMUSG00000025745	5	30118301	30155162	-	2	14.9581	-0.193235	0.439758	not significant	NA
4933407H18Rik	ENSMUSG00000037355	5	33378551	33419754	+	2	14.8471	0.60113	0.00702564	significant	NA
Tapt1	ENSMUSG00000046985	5	44175164	44226606	-	2	12.5118	-0.371162	0.175969	not significant	NA
Lap3	ENSMUSG00000039682	5	45493374	45512674	+	2	14.5404	-0.297506	0.170542	not significant	NA
Rell1	ENSMUSG00000047881	5	63908896	63968905	-	2	15.5012	0.435992	0.204313	not significant	NA
Rbm47	ENSMUSG00000070780	5	66016549	66173117	-	2	13.0093	0.139787	0.760403	not significant	NA
Fryl	ENSMUSG00000070733	5	73020322	73256618	-	2	10.3822	0.0417079	0.912754	not significant	NA
Gc	ENSMUSG00000035540	5	89417511	89457898	-	2	15.4973	0.0211876	0.93442	not significant	NA
Cxcl9	ENSMUSG00000029417	5	92321331	92328079	-	2	14.6551	-0.797748	0.114705	not significant	NA
Fras1	ENSMUSG00000034687	5	96373955	96784728	+	2	10.1009	0.00538299	0.993892	not significant	NA
Rasgef1b	ENSMUSG00000029333	5	99217426	99252927	-	2	18.8675	0.643862	0.197824	not significant	NA
Idua	ENSMUSG00000033540	5	108660331	108684557	+	2	18.1675	-0.195299	NA	not significant	NA
Fbrsl1	ENSMUSG00000043323	5	110361754	110448503	-	2	18.2825	-0.0855494	0.791706	not significant	NA
Slc24a6	ENSMUSG00000032754	5	120511168	120534024	+	2	22.3315	0.685994	0.0403837	significant	NA
Naa25	ENSMUSG00000042719	5	121397936	121444378	+	2	23.3142	0.0793758	0.874669	not significant	NA
Pptc7	ENSMUSG00000038582	5	122284365	122324281	+	2	11.0358	0.353232	0.129084	not significant	NA
Camkk2	ENSMUSG00000029471	5	122731173	122779410	-	2	15.3535	0.101074	0.845848	not significant	NA
Abcb9	ENSMUSG00000029408	5	124061530	124095798	-	2	11.6769	-0.207487	0.674481	not significant	NA
Caln1	ENSMUSG00000060371	5	130369476	130840645	+	2	10.7619	1.2038	0.010518	significant	NA
Gtf2ird1	ENSMUSG00000023079	5	134357669	134456716	-	2	15.1606	0.170921	0.715492	not significant	NA
Wbscr25	ENSMUSG00000054909	5	134987433	135001350	-	2	13.6883	0.198883	0.807743	not significant	NA
Mlxipl	ENSMUSG00000005373	5	135106891	135138382	+	2	14.5535	-0.55218	0.0600351	not significant	NA
Ywhag	ENSMUSG00000051391	5	135908409	135934616	-	2	14.613	-0.269978	0.319409	not significant	NA
Mmd2	ENSMUSG00000039533	5	142562365	142608800	-	2	11.0886	0.28981	0.507028	not significant	NA
Tnrc18	ENSMUSG00000039477	5	142750380	142817662	-	2	12.9032	-0.375637	0.513523	not significant	NA
Bri3	ENSMUSG00000047843	5	144244437	144446757	+	2	11.0016	-0.359565	0.304441	not significant	NA
Snd1	ENSMUSG00000001424	6	28475139	28935162	+	2	-11.9741	0.192186	0.390672	not significant	NA
Lrrc4	ENSMUSG00000049939	6	28661831	28831747	-	2	-11.9741	0.726978	NA	not significant	NA
Hibadh	ENSMUSG00000029776	6	52546228	52640389	-	2	22.2542	-0.0520081	0.883374	not significant	NA
Tprkb	ENSMUSG00000054226	6	85915738	85930284	+	2	21.3065	-0.294139	0.287195	not significant	NA
Slc6a6	ENSMUSG00000030096	6	91684067	91759063	+	2	13.0366	-0.255612	0.597818	not significant	NA
Shq1	ENSMUSG00000035378	6	100573081	100671157	-	2	12.3442	0.0670354	0.88652	not significant	NA
Arl8b	ENSMUSG00000030105	6	108783059	108823723	+	2	16.4819	0.0210112	0.943343	not significant	NA
Cidec	ENSMUSG00000030278	6	113424634	113435760	-	2	15.2582	-0.0885546	0.91876	not significant	NA
Vgll4	ENSMUSG00000030315	6	114860628	114969994	-	2	10.3362	-0.570584	0.166355	not significant	NA
Cxcl12	ENSMUSG00000061353	6	117168535	117181367	+	2	11.9594	-0.161337	0.326228	not significant	NA
Ret	ENSMUSG00000030110	6	118151748	118197744	-	2	11.409	-0.0116993	NA	not significant	NA
Cacna2d4	ENSMUSG00000041460	6	119236526	119352407	+	2	15.1452	0.953091	0.0445573	significant	NA
Rad52	ENSMUSG00000030166	6	119902698	119922828	+	2	14.9843	0.31766	0.486819	not significant	NA
B4galnt3	ENSMUSG00000041372	6	120203073	120294559	-	2	12.7098	-0.846194	0.0688536	not significant	NA
Ptms	ENSMUSG00000030122	6	124913681	124917946	-	2	11.4755	-0.567408	0.0689747	not significant	NA
6330408A02Rik	ENSMUSG00000070814	7	13258967	13278721	-	2	14.4006	1.46397	2.05078e-05	significant	NA
Cyp2b9	ENSMUSG00000040660	7	26173411	26210661	+	2	-17.054	2.14897	4.04283e-06	significant	NA
Cyp2a12	ENSMUSG00000060407	7	27029090	27036807	+	2	13.1795	0.363194	0.103457	not significant	NA
Hamp2	ENSMUSG00000056978	7	30922372	30924181	-	2	-16.3028	3.90937	8.01878e-45	significant	NA
Hpn	ENSMUSG00000001249	7	31098725	31115290	-	2	21.3292	0.0172055	0.95762	not significant	NA
Zfp507	ENSMUSG00000044452	7	35772346	35802989	-	2	15.6924	0.044304	0.928706	not significant	NA
Sphk2	ENSMUSG00000057342	7	45709467	45718002	-	2	12.9542	0.240394	0.489454	not significant	NA
Zdhhc13	ENSMUSG00000030471	7	48789003	48827440	+	2	16.0086	-0.0983445	0.856346	not significant	NA
Nell1	ENSMUSG00000055409	7	49974864	50865255	+	2	11.6281	0.0214823	NA	not significant	NA
Ttc23	ENSMUSG00000030555	7	67647410	67726576	+	2	11.0987	-0.308659	0.26697	not significant	NA
Homer2	ENSMUSG00000025813	7	81600481	81706925	-	2	12.8168	-0.500402	0.101703	not significant	NA
Rab30	ENSMUSG00000030643	7	92741603	92837117	+	2	11.682	0.790523	0.0110534	significant	NA
St5	ENSMUSG00000031024	7	109523911	109617147	-	2	15.2578	0.596077	0.0791333	not significant	NA
Mrvi1	ENSMUSG00000005611	7	110868266	110982461	-	2	12.7777	-0.377947	0.487691	not significant	NA
Mettl9	ENSMUSG00000030876	7	121034445	121076834	+	2	13.1333	-0.093839	0.706075	not significant	NA
Igsf6	ENSMUSG00000035004	7	121064067	121074530	-	2	13.1333	-0.254382	0.741666	not significant	NA
D430042O09Rik	ENSMUSG00000032743	7	125707915	125874793	+	2	13.0915	-0.0770184	0.903655	not significant	NA
Srcap	ENSMUSG00000053877	7	127512027	127536376	+	2	13.2417	-0.110318	0.875318	not significant	NA
Fam53b	ENSMUSG00000030956	7	132712082	132813886	-	2	10.8531	-0.306473	0.436976	not significant	NA
Ebf3	ENSMUSG00000010476	7	137193673	137314445	-	2	18.3496	-0.0801593	NA	not significant	NA
Cyp2e1	ENSMUSG00000025479	7	140763739	140774975	+	2	14.2681	-0.0466011	0.935796	not significant	NA
Deaf1	ENSMUSG00000058886	7	141297176	141327725	-	2	12.8717	-0.0396912	0.912992	not significant	NA
Arhgef7	ENSMUSG00000031511	8	11728105	11835219	+	2	11.3934	0.106219	0.716571	not significant	NA
Slc20a2	ENSMUSG00000037656	8	22476700	22569607	+	2	-11.4752	-0.301134	0.325267	not significant	NA
Agpat6	ENSMUSG00000031545	8	23172946	23208453	-	2	12.5934	-0.380643	0.0812763	not significant	NA
Fgl1	ENSMUSG00000031594	8	41191434	41215156	-	2	13.8442	-0.282621	0.71161	not significant	NA
Fat1	ENSMUSG00000070047	8	44950208	45052257	+	2	12.5354	-0.0242773	0.959284	not significant	NA
Nek1	ENSMUSG00000031644	8	60993195	61131346	+	2	11.7753	-0.0895738	0.832077	not significant	NA
Palld	ENSMUSG00000058056	8	61513246	61902690	-	2	16.0636	-0.657439	0.239084	not significant	NA
AC162446.1	ENSMUSG00000095026	8	70718543	70722635	+	2	14.7494	0.596873	0.368516	not significant	NA
Nfix	ENSMUSG00000001911	8	84699876	84800344	-	2	16.0009	-0.660901	NA	not significant	NA
Gpt2	ENSMUSG00000031700	8	85492576	85527560	+	2	12.4178	0.363693	0.202577	not significant	NA
Slc7a6	ENSMUSG00000031904	8	106168875	106198704	+	2	13.3541	-0.487651	0.462564	not significant	NA
Zfhx3	ENSMUSG00000038872	8	108714644	108961636	+	2	-12.244	0.432833	0.311293	not significant	NA
Hp	ENSMUSG00000031722	8	109575130	109579172	-	2	14.3057	-0.198971	0.81135	not significant	NA
Ap1g1	ENSMUSG00000031731	8	109778554	109861358	+	2	18.0491	-0.44429	0.290497	not significant	NA
4933407C03Rik	ENSMUSG00000034390	8	117257019	117461503	+	2	11.8536	-0.345235	0.335404	not significant	NA
Atp2c2	ENSMUSG00000034112	8	119700009	119757718	+	2	19.0822	0.0279287	NA	not significant	NA
Cotl1	ENSMUSG00000031827	8	119809225	119840579	-	2	11.2452	-0.479644	0.359417	not significant	NA
Pard3	ENSMUSG00000025812	8	127063893	127612286	+	2	12.2109	-0.305599	0.274536	not significant	NA
St3gal4	ENSMUSG00000032038	9	35046579	35116810	-	2	13.194	-0.0592506	0.894107	not significant	NA
Gramd1b	ENSMUSG00000040111	9	40293233	40531383	-	2	-14.4553	0.962848	0.0162258	significant	NA
Hspa8	ENSMUSG00000015656	9	40800984	40805200	+	2	12.3141	-0.360925	0.436253	not significant	NA
Apoa5	ENSMUSG00000032079	9	46268633	46271919	+	2	19.8596	-0.0706257	0.867047	not significant	NA
Zbtb16	ENSMUSG00000066687	9	48654311	48835945	-	2	11.6479	0.111211	0.894006	not significant	NA
Usp28	ENSMUSG00000032267	9	48985385	49042517	+	2	-14.8397	1.15712	1.79848e-06	significant	NA
Igdcc4	ENSMUSG00000032816	9	65101486	65137940	+	2	14.8572	0.584686	NA	not significant	NA
Kbtbd13	ENSMUSG00000054978	9	65388684	65391652	-	2	10.7226	0.860561	0.132441	not significant	NA
Mapk6	ENSMUSG00000042688	9	75369062	75410005	-	2	13.5212	-0.284111	0.464799	not significant	NA
Eef1a1	ENSMUSG00000037742	9	78478449	78489151	-	2	13.0037	0.0176978	0.951394	not significant	NA
Acad11	ENSMUSG00000090150	9	104040662	104127463	+	2	19.3756	0.0338005	0.935579	not significant	NA
Col6a6	ENSMUSG00000043719	9	105689417	105828085	-	2	12.6519	-0.578595	0.351885	not significant	NA
Traip	ENSMUSG00000032586	9	107950963	107972268	+	2	11.5288	-0.00325094	0.997084	not significant	NA
Rnf123	ENSMUSG00000041528	9	108051534	108083346	-	2	15.8049	-0.351225	0.15992	not significant	NA
Ctdspl	ENSMUSG00000047409	9	118926453	119043998	+	2	13.0436	0.44808	0.179645	not significant	NA
Acaa1b	ENSMUSG00000010651	9	119148023	119157093	-	2	12.5027	-0.630274	0.124538	not significant	NA
Abhd5	ENSMUSG00000032540	9	122351608	122381524	+	2	11.6628	0.0207961	0.937488	not significant	NA
Zc3h12d	ENSMUSG00000039981	10	7832470	7870397	+	2	14.0394	0.108903	0.874268	not significant	NA
Hivep2	ENSMUSG00000015501	10	13966379	14151376	+	2	14.943	-0.0909067	0.879958	not significant	NA
4930403O15Rik	ENSMUSG00000068638	10	20515327	20518164	-	2	14.7673	0.0365567	0.965935	not significant	NA
Sesn1	ENSMUSG00000038332	10	41810574	41908424	+	2	14.1073	0.255893	0.318019	not significant	NA
Pdss2	ENSMUSG00000038240	10	43221486	43464882	+	2	11.7352	-0.296168	0.265743	not significant	NA
Pla2g12b	ENSMUSG00000009646	10	59403660	59421976	+	2	16.5526	0.120943	0.629937	not significant	NA
Anapc16	ENSMUSG00000020107	10	59987909	60003112	-	2	14.176	-0.0173534	0.959284	not significant	NA
Ppa1	ENSMUSG00000020089	10	61648552	61674168	+	2	12.8593	0.300953	0.0253077	significant	NA
Dna2	ENSMUSG00000036875	10	62947026	62974185	+	2	16.8064	-0.428545	0.19905	not significant	NA
Arid5b	ENSMUSG00000019947	10	68095593	68278726	-	2	14.4243	-0.578459	0.33034	not significant	NA
Tmem26	ENSMUSG00000060044	10	68723746	68782654	+	2	11.6803	-0.190093	0.820142	not significant	NA
Rhobtb1	ENSMUSG00000019944	10	69151434	69291791	+	2	11.525	0.18916	0.664889	not significant	NA
Cdk1	ENSMUSG00000019942	10	69336635	69352938	-	2	16.9349	0.235956	0.768935	not significant	NA
1110038D17Rik	ENSMUSG00000033416	10	75351111	75517972	-	2	20.7427	-0.263953	0.175365	not significant	NA
Vpreb3	ENSMUSG00000000903	10	75943057	75949657	+	2	16.1773	0.048122	NA	not significant	NA
1700027D21Rik	ENSMUSG00000009115	10	76562272	76570201	+	2	15.8238	-0.166433	0.836158	not significant	NA
Wdr18	ENSMUSG00000035754	10	79960152	79969246	+	2	14.7259	-0.214708	0.376719	not significant	NA
Nr2c1	ENSMUSG00000005897	10	94148023	94197211	+	2	22.0327	-0.0368532	0.945623	not significant	NA
Irak3	ENSMUSG00000020227	10	120141648	120202130	-	2	17.3038	-0.787194	0.188158	not significant	NA
Gns	ENSMUSG00000034707	10	121365090	121397245	+	2	13.7309	0.17768	0.497782	not significant	NA
Tbk1	ENSMUSG00000020115	10	121546455	121586794	-	2	20.104	-0.163177	0.622811	not significant	NA
Xpot	ENSMUSG00000034667	10	121587380	121626316	-	2	14.0039	-0.137916	0.715648	not significant	NA
Zbtb39	ENSMUSG00000044617	10	127739538	127747335	+	2	12.0222	0.0356198	0.934881	not significant	NA
Coq10a	ENSMUSG00000039914	10	128363097	128370032	-	2	11.2352	-0.302102	0.385216	not significant	NA
Camk2b	ENSMUSG00000057897	11	5969644	6066362	-	2	-11.9067	0.155167	NA	not significant	NA
Adcy1	ENSMUSG00000020431	11	7063489	7178506	+	2	17.9447	1.44296	0.00430021	significant	NA
Igfbp1	ENSMUSG00000020429	11	7197782	7202546	+	2	-18.6744	2.06047	3.10231e-06	significant	NA
Spred2	ENSMUSG00000045671	11	19924375	20024026	+	2	11.6463	0.421583	0.186356	not significant	NA
Vps54	ENSMUSG00000020128	11	21239281	21321136	+	2	13.6448	-0.149907	0.565306	not significant	NA
Mdh1	ENSMUSG00000020321	11	21556787	21572367	-	2	12.8631	0.0755979	0.722226	not significant	NA
Rad50	ENSMUSG00000020380	11	53649519	53707319	-	2	11.8914	-0.156696	0.647349	not significant	NA
Cox10	ENSMUSG00000042148	11	63962627	64079468	-	2	-14.4369	-0.279533	0.361726	not significant	NA
Wdr81	ENSMUSG00000045374	11	75440944	75454717	-	2	15.6801	0.34841	0.299948	not significant	NA
Myo1c	ENSMUSG00000017774	11	75650504	75673910	+	2	16.5651	0.387346	0.115457	not significant	NA
Slc13a2	ENSMUSG00000001095	11	78397087	78422217	-	2	11.4553	-0.107193	0.892967	not significant	NA
1810012P15Rik	ENSMUSG00000072640	11	78826584	78846870	+	2	13.6571	0.45681	0.109062	not significant	NA
2610027K06Rik	ENSMUSG00000087013	11	85791661	85832223	-	2	14.0165	-0.171008	0.797978	not significant	NA
1200011M11Rik	ENSMUSG00000020495	11	87077732	87086774	-	2	12.3602	-0.215587	0.536965	not significant	NA
Hlf	ENSMUSG00000003949	11	90336536	90390895	-	2	10.7633	0.666247	0.000167737	significant	NA
Stxbp4	ENSMUSG00000020546	11	90476492	90638084	-	2	10.9002	-0.0233649	0.971818	not significant	NA
Zfp652	ENSMUSG00000075595	11	95712673	95835115	+	2	13.4985	-0.400258	0.228188	not significant	NA
Snx11	ENSMUSG00000020876	11	96767555	96777559	-	2	15.054	-0.281369	0.216125	not significant	NA
Igfbp4	ENSMUSG00000017493	11	99041244	99054392	+	2	18.5985	-0.275914	0.170113	not significant	NA
Aoc3	ENSMUSG00000019326	11	101330605	101341938	+	2	10.8877	-0.184637	0.803179	not significant	NA
Adam11	ENSMUSG00000020926	11	102761439	102780262	+	2	20.5532	1.42745	2.16278e-05	significant	NA
Nsf	ENSMUSG00000034187	11	103821782	103954056	-	2	12.3147	-0.451166	0.0741196	not significant	NA
Smurf2	ENSMUSG00000018363	11	106820066	106920715	-	2	14.3587	-0.245667	0.310832	not significant	NA
Recql5	ENSMUSG00000020752	11	115892595	115933477	-	2	10.6022	0.0526269	0.894475	not significant	NA
2210020M01Rik	ENSMUSG00000048442	11	115899966	115906269	+	2	10.6022	-0.341597	0.641405	not significant	NA
Tk1	ENSMUSG00000025574	11	117815526	117826092	-	2	13.6723	0.248511	0.600156	not significant	NA
Socs3	ENSMUSG00000053113	11	117966079	117970047	-	2	13.8324	-0.764645	0.204313	not significant	NA
Aatk	ENSMUSG00000025375	11	120007313	120047167	-	2	13.3816	-0.293133	0.682787	not significant	NA
Ccdc57	ENSMUSG00000048445	11	120826529	120932872	-	2	15.1345	1.12588	0.000436598	significant	NA
Dtnb	ENSMUSG00000071454	12	3572381	3781796	+	2	11.9231	0.603043	0.00587585	significant	NA
Slc7a15	ENSMUSG00000020600	12	8528483	8599066	-	2	14.3064	0.856712	NA	not significant	NA
Ifrd1	ENSMUSG00000001627	12	40201567	40248504	-	2	13.9152	-0.150541	0.808285	not significant	NA
4921506M07Rik	ENSMUSG00000046782	12	57564113	57737928	+	2	17.5234	-0.112651	0.892372	not significant	NA
Daam1	ENSMUSG00000034574	12	71831078	71992367	+	2	10.3972	0.358642	0.290684	not significant	NA
Rad51l1	ENSMUSG00000059060	12	79297351	79508656	+	2	14.0279	0.0926121	NA	not significant	NA
Ltbp2	ENSMUSG00000002020	12	84783212	84876532	-	2	12.4901	-0.339333	0.65125	not significant	NA
Ston2	ENSMUSG00000020961	12	91638542	91788387	-	2	13.4532	-0.389102	0.465988	not significant	NA
Unc79	ENSMUSG00000021198	12	102948859	103184065	+	2	11.5813	0.177402	0.785865	not significant	NA
Glrx5	ENSMUSG00000021102	12	105032689	105040910	+	2	15.0097	-0.416589	0.0979894	not significant	NA
Ak7	ENSMUSG00000041323	12	105705982	105782447	+	2	14.7363	0.619333	0.307029	not significant	NA
Rcor1	ENSMUSG00000037896	12	111039351	111115901	+	2	10.522	-0.486119	0.187081	not significant	NA
1200009I06Rik	ENSMUSG00000021280	12	111417430	111431182	+	2	17.0019	-0.141811	0.871523	not significant	NA
Adarb2	ENSMUSG00000052551	13	8202866	8768747	+	2	15.6388	-0.0504305	NA	not significant	NA
BC005537	ENSMUSG00000019132	13	24801657	24814013	+	2	15.8535	-0.0549873	0.877044	not significant	NA
Dsp	ENSMUSG00000054889	13	38151328	38198577	+	2	11.5861	-0.384622	0.227496	not significant	NA
9530008L14Rik	ENSMUSG00000058022	13	41763148	41847684	-	2	13.0367	-0.251563	0.470418	not significant	NA
Cap2	ENSMUSG00000021373	13	46501848	46649642	+	2	-10.7317	2.18496	3.21399e-10	significant	NA
Rgs14	ENSMUSG00000052087	13	55369732	55384687	+	2	-17.9755	-0.123672	0.88532	not significant	NA
Agtpbp1	ENSMUSG00000021557	13	59449537	59585227	-	2	10.5023	0.0469237	0.936074	not significant	NA
Arrdc3	ENSMUSG00000074794	13	80883384	80896035	+	2	15.0311	-0.134279	0.85783	not significant	NA
Hmgcr	ENSMUSG00000021670	13	96648967	96670936	-	2	17.276	0.405988	0.558771	not significant	NA
Ndufaf2	ENSMUSG00000068184	13	108052590	108158625	-	2	11.7007	0.111582	0.806698	not significant	NA
Ankrd55	ENSMUSG00000049985	13	112288451	112384002	+	2	12.1072	0.00451068	0.995926	not significant	NA
Abhd6	ENSMUSG00000025277	14	8002902	8056555	+	2	13.7233	-0.338078	0.188493	not significant	NA
Pxk	ENSMUSG00000033885	14	8098213	8165111	+	2	14.1389	-0.233995	0.459097	not significant	NA
Itih4	ENSMUSG00000021922	14	30886476	30901981	+	2	10.718	-0.47438	0.221773	not significant	NA
Sh3bp5	ENSMUSG00000021892	14	31359880	31436078	-	2	11.6929	0.248346	0.321268	not significant	NA
Msra	ENSMUSG00000054733	14	64122623	64455903	-	2	11.9229	0.0571959	0.82208	not significant	NA
1700092C10Rik	ENSMUSG00000092499	14	69164797	69171857	-	2	15.2737	0.207228	0.785416	not significant	NA
Dgkh	ENSMUSG00000034731	14	78569609	78725089	-	2	12.6282	-0.497589	0.39246	not significant	NA
Abcc4	ENSMUSG00000032849	14	118482692	118706219	-	2	10.5764	1.15034	0.00407475	significant	NA
Farp1	ENSMUSG00000025555	14	121035200	121283744	+	2	15.8353	-0.292094	0.305328	not significant	NA
Nipbl	ENSMUSG00000022141	15	8291225	8444463	-	2	14.4984	0.049328	0.929617	not significant	NA
Mtmr12	ENSMUSG00000039458	15	12205028	12272240	+	2	13.6727	-0.210124	0.690917	not significant	NA
Vps13b	ENSMUSG00000037646	15	35371546	35931228	+	2	12.3302	-0.0400019	0.909995	not significant	NA
Sybu	ENSMUSG00000022340	15	44671859	44788063	-	2	11.8431	0.939825	0.073039	not significant	NA
Taf2	ENSMUSG00000037343	15	55015129	55072152	-	2	11.4678	-0.542358	0.0556228	not significant	NA
Rnf139	ENSMUSG00000037075	15	58889229	58902390	+	2	15.8261	0.15434	0.474728	not significant	NA
Tatdn1	ENSMUSG00000050891	15	58890153	58933730	-	2	15.8261	0.217542	0.587816	not significant	NA
Trib1	ENSMUSG00000032501	15	59648350	59656550	+	2	22.9476	-0.0894601	0.860248	not significant	NA
Trappc9	ENSMUSG00000047921	15	72589621	73061204	-	2	12.9194	-0.365837	0.120261	not significant	NA
Baiap2l2	ENSMUSG00000018126	15	79258195	79285537	-	2	12.2738	0.0940094	NA	not significant	NA
Nptxr	ENSMUSG00000022421	15	79786352	79834333	-	2	-13.5709	0.0791556	0.92805	not significant	NA
Npcd	ENSMUSG00000089837	15	79789675	79834237	-	2	-13.5709	-0.0384868	0.968652	not significant	NA
Cbx6	ENSMUSG00000089715	15	79823896	79834688	-	2	-13.5709	0.469596	0.325783	not significant	NA
Tnrc6b	ENSMUSG00000047888	15	80711319	80941086	+	2	17.6884	0.120011	0.782729	not significant	NA
Cyp2d22	ENSMUSG00000061740	15	82370528	82380260	-	2	14.8628	0.127192	0.75965	not significant	NA
Ppara	ENSMUSG00000022383	15	85734983	85802819	+	2	11.1723	0.144079	0.845848	not significant	NA
Cerk	ENSMUSG00000035891	15	86139128	86186141	-	2	12.3303	0.881489	0.0168999	significant	NA
Ttll8	ENSMUSG00000022388	15	88890633	88954418	-	2	14.7023	-0.0618213	NA	not significant	NA
Prickle1	ENSMUSG00000036158	15	93499114	93595891	-	2	-15.168	-0.0750192	0.926346	not significant	NA
Eif4b	ENSMUSG00000058655	15	102073773	102097172	+	2	17.6679	0.0693784	0.790655	not significant	NA
Pcbp2	ENSMUSG00000056851	15	102470632	102500059	+	2	13.2503	0.414209	0.163587	not significant	NA
Zc3h7a	ENSMUSG00000037965	16	11136592	11176393	-	2	17.7848	-0.258596	0.358378	not significant	NA
Fgd4	ENSMUSG00000022788	16	16416917	16600549	-	2	11.9736	-0.150564	0.760408	not significant	NA
Arvcf	ENSMUSG00000000325	16	18348182	18407076	+	2	12.7415	-0.32934	0.274239	not significant	NA
B630019A10Rik	ENSMUSG00000068463	16	23175288	23224446	+	2	23.5852	0.86824	0.122665	not significant	NA
St6gal1	ENSMUSG00000022885	16	23224740	23360350	+	2	18.7089	0.472973	0.0299539	significant	NA
Rtp4	ENSMUSG00000033355	16	23609919	23614222	+	2	13.042	-0.842827	0.12922	not significant	NA
Atp13a3	ENSMUSG00000022533	16	30312423	30388837	-	2	23.5954	-0.162977	0.705951	not significant	NA
Hgd	ENSMUSG00000022821	16	37580153	37632020	+	2	12.8364	0.364048	0.0240016	significant	NA
Lrrc58	ENSMUSG00000034158	16	37868389	37888858	+	2	12.5734	0.434362	0.268154	not significant	NA
4931408A02Rik	ENSMUSG00000039903	16	90826719	90905109	+	2	13.4476	-0.240056	0.758607	not significant	NA
Setd4	ENSMUSG00000022948	16	93583457	93604063	-	2	16.2588	-0.338904	0.543001	not significant	NA
Cldn14	ENSMUSG00000047109	16	93919031	94008837	-	2	14.2236	-0.453723	0.255481	not significant	NA
Erg	ENSMUSG00000040732	16	95359169	95586593	-	2	11.8546	0.310979	0.574433	not significant	NA
Snx9	ENSMUSG00000002365	17	5841328	5931033	+	2	11.9096	-0.349498	0.311293	not significant	NA
Pde10a	ENSMUSG00000023868	17	8525372	8986648	+	2	10.1732	-0.0264179	0.977713	not significant	NA
Chd1	ENSMUSG00000023852	17	15704967	15772610	+	2	11.092	0.350224	0.325943	not significant	NA
Dusp1	ENSMUSG00000024190	17	26505590	26508519	-	2	13.9611	-0.329359	0.614068	not significant	NA
Notch3	ENSMUSG00000038146	17	32120820	32166880	-	2	12.2536	-0.312147	0.589668	not significant	NA
Fkbpl	ENSMUSG00000033739	17	34644764	34646324	+	2	12.752	0.0170571	0.976513	not significant	NA
Hspa1l	ENSMUSG00000007033	17	34972703	34979284	+	2	16.5314	0.658563	0.207415	not significant	NA
Gpr110	ENSMUSG00000041293	17	43270329	43324737	+	2	25.223	-0.500452	0.460978	not significant	NA
Mocs1	ENSMUSG00000064120	17	49428362	49455435	+	2	20.1057	-0.193976	0.554642	not significant	NA
Daam2	ENSMUSG00000040260	17	49456022	49564337	-	2	15.1883	0.00179301	0.99807	not significant	NA
Tbc1d5	ENSMUSG00000023923	17	50733127	51179349	-	2	11.7976	0.190664	0.481887	not significant	NA
Mpnd	ENSMUSG00000003199	17	56005711	56016790	+	2	18.7626	-0.159081	0.699569	not significant	NA
Dpp9	ENSMUSG00000001229	17	56186682	56218889	-	2	16.0519	-0.335392	0.403007	not significant	NA
Tnfsf14	ENSMUSG00000005824	17	57189492	57194189	-	2	14.8631	-0.00267963	0.997192	not significant	NA
Man2a1	ENSMUSG00000024085	17	64600736	64755110	+	2	12.4098	0.53064	0.0545793	not significant	NA
Rab31	ENSMUSG00000056515	17	65651726	65772752	-	2	14.6897	-0.285784	0.559904	not significant	NA
Atl2	ENSMUSG00000059811	17	79848392	79896123	-	2	11.0223	0.0272592	0.939208	not significant	NA
Galm	ENSMUSG00000035473	17	80127471	80185101	+	2	13.0744	0.0920945	0.712417	not significant	NA
Map4k3	ENSMUSG00000024242	17	80580512	80728093	-	2	11.4514	0.118663	0.699672	not significant	NA
Haao	ENSMUSG00000000673	17	83831356	83846790	-	2	13.984	-0.169995	0.60801	not significant	NA
Prkce	ENSMUSG00000045038	17	86167785	86657919	+	2	11.2339	0.732312	0.00364396	significant	NA
Ttc7	ENSMUSG00000036918	17	87282886	87381769	+	2	21.7451	0.228876	0.503793	not significant	NA
Mkx	ENSMUSG00000061013	18	6935000	7004726	-	2	-15.6153	-1.45546	0.00112442	significant	NA
Lama3	ENSMUSG00000024421	18	12334024	12583013	+	2	10.9334	-0.645688	0.160278	not significant	NA
Osbpl1a	ENSMUSG00000044252	18	12755314	12941841	-	2	11.5623	-0.15999	0.484784	not significant	NA
Rnf125	ENSMUSG00000033107	18	20944625	20983848	+	2	13.2655	0.34612	0.613802	not significant	NA
Fam59a	ENSMUSG00000042680	18	21127201	21300138	-	2	14.735	0.341593	0.574958	not significant	NA
Elp2	ENSMUSG00000024271	18	24603961	24638830	+	2	16.2153	-0.0937981	0.63918	not significant	NA
Camk4	ENSMUSG00000038128	18	32939041	33195767	+	2	11.9682	0.686004	0.206543	not significant	NA
Pcdh1	ENSMUSG00000051375	18	38185915	38212053	-	2	16.7137	0.0818911	0.828569	not significant	NA
Hsd17b4	ENSMUSG00000024507	18	50128201	50196269	+	2	12.5014	-0.21426	0.42067	not significant	NA
Cep120	ENSMUSG00000048799	18	53681724	53744547	-	2	11.3165	0.353896	0.113476	not significant	NA
Zfp608	ENSMUSG00000052713	18	54888045	54990180	-	2	-11.3138	1.4396	0.000312829	significant	NA
Iigp1	ENSMUSG00000054072	18	60376029	60392627	+	2	25.9559	-0.650894	NA	not significant	NA
Atp8b1	ENSMUSG00000039529	18	64528979	64661000	-	2	11.2491	-0.500306	0.1802	not significant	NA
Acaa2	ENSMUSG00000036880	18	74779197	74806207	+	2	18.7457	0.0306618	0.936719	not significant	NA
Zfp516	ENSMUSG00000058881	18	82910879	83005314	+	2	12.9832	0.312318	0.500327	not significant	NA
Lrp5	ENSMUSG00000024913	19	3584828	3686564	-	2	13.3536	-0.181061	0.733167	not significant	NA
Kdm2a	ENSMUSG00000054611	19	4316144	4398285	-	2	12.9598	-0.269428	0.2616	not significant	NA
Ms4a4d	ENSMUSG00000024678	19	11536801	11558467	+	2	11.5929	-0.739868	0.125559	not significant	NA
Glyat	ENSMUSG00000063683	19	12633308	12653911	+	2	16.6972	-0.277389	0.265743	not significant	NA
Gda	ENSMUSG00000058624	19	21391307	21473445	-	2	12.0426	0.0149532	0.982617	not significant	NA
2410080I02Rik	ENSMUSG00000044387	19	23134900	23135717	+	2	21.7728	0.0946282	NA	not significant	NA
4931403E22Rik	ENSMUSG00000093772	19	26768801	26823907	-	2	15.3971	0.0968685	0.915077	not significant	NA
Glis3	ENSMUSG00000052942	19	28258851	28680077	-	2	16.9247	0.194675	0.81135	not significant	NA
A1cf	ENSMUSG00000052595	19	31868761	31949406	+	2	14.1544	-0.467789	0.395033	not significant	NA
Fas	ENSMUSG00000024778	19	34290659	34327770	+	2	10.205	-0.281643	0.56929	not significant	NA
Cyp26c1	ENSMUSG00000062432	19	37685581	37693398	+	2	-12.2815	0.550314	0.411275	not significant	NA
5730455O13Rik	ENSMUSG00000054237	19	38188481	38224138	-	2	19.7973	0.180763	0.630106	not significant	NA
Btrc	ENSMUSG00000025217	19	45363734	45533341	+	2	17.1123	0.211973	0.375459	not significant	NA
2010012O05Rik	ENSMUSG00000062376	19	46689906	46703382	+	2	10.6957	0.799526	0.000333427	significant	NA
Tcf7l2	ENSMUSG00000024985	19	55741810	55933654	+	2	14.4509	-0.164901	0.567583	not significant	NA
Il13ra1	ENSMUSG00000017057	X	36112110	36171259	+	2	16.4687	-0.685672	0.076661	not significant	NA
Akap17b	ENSMUSG00000059708	X	36608314	36645395	-	2	13.3306	0.295831	0.496916	not significant	NA
5430427O19Rik	ENSMUSG00000025058	X	85870354	85891499	+	2	12.0351	-0.210193	0.790936	not significant	NA
4930519F16Rik	ENSMUSG00000031325	X	103182971	103311782	-	2	12.5499	0.0065285	NA	not significant	NA
