# Supplementary material for: Hepatic gene body hypermethylation is a shared epigenetic signature of murine longevity
Source: PLoS Genet. 2018 Nov 21;14(11):e1007766. doi: 10.1371/journal.pgen.1007766 (PMC6281273; doi:10.1371/journal.pgen.1007766)
Supplement: S18 Table — (XLSX) [file pgen.1007766.s031.xlsx]

## Sheet: S18 Table
S18 Table. Functional enrichment of hypermethylated and down-regulated genes in young Ames dwarf mice.
GO.ID	GOTerm	Annotated genes	Significant genes	Enrichment	PValue	Ensembl ID	Gene Symbol	Ontology.Source
GO:0006957	complement activation, alternative pathway	10	6	0.19	7.5e-09	ENSMUSG00000022149, ENSMUSG00000024164, ENSMUSG00000026365, ENSMUSG00000029656, ENSMUSG00000035031, ENSMUSG00000038576	GO_BiologicalProcess	GO_BiologicalProcess
GO:0006958	complement activation, classical pathway	24	7	0.44	1.8e-07	ENSMUSG00000022149, ENSMUSG00000024164, ENSMUSG00000024863, ENSMUSG00000029656, ENSMUSG00000035031, ENSMUSG00000037780, ENSMUSG00000038576	C9, C3, Mbl2, C8b, C8a, Mbl1, Susd4	GO_BiologicalProcess
GO:0006633	fatty acid biosynthetic process	105	13	1.94	7.4e-06	ENSMUSG00000010663, ENSMUSG00000020532, ENSMUSG00000021364, ENSMUSG00000024665, ENSMUSG00000025153, ENSMUSG00000028127, ENSMUSG00000030945, ENSMUSG00000032207, ENSMUSG00000032349, ENSMUSG00000033174, ENSMUSG00000033533, ENSMUSG00000041220, ENSMUSG00000042010	Fads1, Acaca, Elovl2, Fads2, Fasn, Abcd3, Acsm2, Lipc, Elovl5, Mgll, Acsm1, Elovl6, Acacb	GO_BiologicalProcess
GO:0055114	oxidation-reduction process	773	40	14.31	1.9e-05	ENSMUSG00000004637, ENSMUSG00000005683, ENSMUSG00000010663, ENSMUSG00000011382, ENSMUSG00000016756, ENSMUSG00000019864, ENSMUSG00000020053, ENSMUSG00000021069, ENSMUSG00000021756, ENSMUSG00000021884, ENSMUSG00000022707, ENSMUSG00000024665, ENSMUSG00000025153, ENSMUSG00000025950, ENSMUSG00000026170, ENSMUSG00000026687, ENSMUSG00000026827, ENSMUSG00000027261, ENSMUSG00000028088, ENSMUSG00000028127,…	Wwox, Cs, Fads1, Dhdh, Cmah, Rtn4ip1, Igf1, Pygl, Il6st, Hacl1, Gbe1, Fads2, Fasn, Idh1, Cyp27a1, Aldh9a1, Gpd2, Hao1, Fmo5, Abcd3, Aldh2, Sumf1, Adipor2, Hsd17b2, Cyb5b, Sc5d, Me1, Sdr42e1, Grhpr, Adh4, Sdr9c7, Gck, Acacb, Hsd3b7, Lonp2, Cyp2f2, Fabp1, Cyp2c70, Aox3, Cyp4v3	GO_BiologicalProcess
GO:0006084	acetyl-CoA metabolic process	29	5	0.54	0.00017	ENSMUSG00000005683, ENSMUSG00000020532, ENSMUSG00000025153, ENSMUSG00000031767, ENSMUSG00000042010	Cs, Acaca, Fasn, Nudt7, Acacb	GO_BiologicalProcess
GO:0035272	exocrine system development	38	5	0.7	0.00064	ENSMUSG00000020053, ENSMUSG00000020122, ENSMUSG00000020484, ENSMUSG00000023031, ENSMUSG00000025810	Igf1, Egfr, Xbp1, Cela1, Nrp1	GO_BiologicalProcess
GO:0042761	very long-chain fatty acid biosynthetic process	11	3	0.2	0.00093	ENSMUSG00000021364, ENSMUSG00000032349, ENSMUSG00000041220	Elovl2, Elovl5, Elovl6	GO_BiologicalProcess
GO:0010466	negative regulation of peptidase activity	139	9	2.57	0.00112	ENSMUSG00000020053, ENSMUSG00000020696, ENSMUSG00000042292, ENSMUSG00000054422, ENSMUSG00000058207, ENSMUSG00000058260, ENSMUSG00000059908, ENSMUSG00000079012, ENSMUSG00000079015	Igf1, Rffl, Mkl1, Fabp1, Serpina3k, Serpina9, Mug1, Serpina3m, Serpina1c	GO_BiologicalProcess
GO:0030497	fatty acid elongation	12	3	0.22	0.00122	ENSMUSG00000021364, ENSMUSG00000032349, ENSMUSG00000041220	Elovl2, Elovl5, Elovl6	GO_BiologicalProcess
GO:0019835	cytolysis	26	4	0.48	0.00124	ENSMUSG00000022149, ENSMUSG00000026365, ENSMUSG00000029656, ENSMUSG00000035031	C9, Cfh, C8b, C8a	GO_BiologicalProcess
GO:0050766	positive regulation of phagocytosis	45	5	0.83	0.00139	ENSMUSG00000003814, ENSMUSG00000024164, ENSMUSG00000024863, ENSMUSG00000033335, ENSMUSG00000037780	Calr, C3, Mbl2, Dnm2, Mbl1	GO_BiologicalProcess
GO:0019369	arachidonic acid metabolic process	46	5	0.85	0.00154	ENSMUSG00000010663, ENSMUSG00000033174, ENSMUSG00000052974, ENSMUSG00000060613, ENSMUSG00000062624	Fads1, Mgll, Cyp2f2, Cyp2c70, Cyp2c67	GO_BiologicalProcess
GO:0043252	sodium-independent organic anion transport	13	3	0.24	0.00156	ENSMUSG00000041698, ENSMUSG00000063590, ENSMUSG00000067144	Slco1a1, Slc22a28, Slc22a7	GO_BiologicalProcess
GO:0030449	regulation of complement activation	13	3	0.24	0.00156	ENSMUSG00000024164, ENSMUSG00000026365, ENSMUSG00000038576	C3, Cfh, Susd4	GO_BiologicalProcess
GO:0048662	negative regulation of smooth muscle cell proliferation	28	4	0.52	0.00165	ENSMUSG00000000326, ENSMUSG00000004558, ENSMUSG00000019768, ENSMUSG00000041417	Comt, Ndrg2, Esr1, Pik3r1	GO_BiologicalProcess
GO:0032787	monocarboxylic acid metabolic process	448	33	8.29	0.00198	ENSMUSG00000010663, ENSMUSG00000020053, ENSMUSG00000020532, ENSMUSG00000020593, ENSMUSG00000021364, ENSMUSG00000021884, ENSMUSG00000022751, ENSMUSG00000024026, ENSMUSG00000024164, ENSMUSG00000024665, ENSMUSG00000025153, ENSMUSG00000025950, ENSMUSG00000027261, ENSMUSG00000028127, ENSMUSG00000029482, ENSMUSG00000030168, ENSMUSG00000030945, ENSMUSG00000032207, ENSMUSG00000032349, ENSMUSG00000032418,…	Fads1, Igf1, Acaca, Lpin1, Elovl2, Hacl1, Nit2, Glo1, C3, Fads2, Fasn, Idh1, Hao1, Abcd3, Aacs, Adipor2, Acsm2, Lipc, Elovl5, Me1, Mgll, Acsm1, Ugt2a3, Kyat1, Elovl6, Gck, Acacb, Lonp2, Cyp2f2, Fabp1, Cyp2c70, Cyp2c67, Cyp4v3	GO_BiologicalProcess
GO:0001889	liver development	96	7	1.78	0.00201	ENSMUSG00000001247, ENSMUSG00000019802, ENSMUSG00000020484, ENSMUSG00000021999, ENSMUSG00000029482, ENSMUSG00000043013, ENSMUSG00000046179	Lsr, Sec63, Xbp1, Cpb2, Aacs, Onecut1, E2f8	GO_BiologicalProcess
GO:0007031	peroxisome organization	30	4	0.56	0.00215	ENSMUSG00000002763, ENSMUSG00000028127, ENSMUSG00000028603, ENSMUSG00000047866	Pex6, Abcd3, Scp2, Lonp2	GO_BiologicalProcess
GO:0043066	negative regulation of apoptotic process	662	26	12.26	0.00216	ENSMUSG00000008305, ENSMUSG00000019969, ENSMUSG00000020048, ENSMUSG00000020053, ENSMUSG00000020122, ENSMUSG00000020484, ENSMUSG00000020696, ENSMUSG00000022037, ENSMUSG00000022136, ENSMUSG00000024026, ENSMUSG00000025810, ENSMUSG00000026193, ENSMUSG00000026864, ENSMUSG00000028410, ENSMUSG00000029455, ENSMUSG00000030847, ENSMUSG00000031960, ENSMUSG00000038068, ENSMUSG00000041417, ENSMUSG00000042292,…	Tle1, Psen1, Hsp90b1, Igf1, Egfr, Xbp1, Rffl, Clu, Dnajc3, Glo1, Nrp1, Fn1, Hspa5, Dnaja1, Aldh2, Bag3, Aars, Rnf144b, Pik3r1, Mkl1, Dock8, Bcl3, Lifr, Fabp1, Ntrk2, Nat8f1	GO_BiologicalProcess
GO:1903798	regulation of production of miRNAs involved in gene silencing by miRNA	15	3	0.28	0.00242	ENSMUSG00000019768, ENSMUSG00000020122, ENSMUSG00000029478	Esr1, Egfr, Ncor2	GO_BiologicalProcess
GO:0031998	regulation of fatty acid beta-oxidation	15	3	0.28	0.00242	ENSMUSG00000042010, ENSMUSG00000047866, ENSMUSG00000054422	Acacb, Lonp2, Fabp1	GO_BiologicalProcess
GO:0044242	cellular lipid catabolic process	145	11	2.68	0.00267	ENSMUSG00000016933, ENSMUSG00000020593, ENSMUSG00000021884, ENSMUSG00000025950, ENSMUSG00000027261, ENSMUSG00000028127, ENSMUSG00000032207, ENSMUSG00000033174, ENSMUSG00000042010, ENSMUSG00000047866, ENSMUSG00000054422	Plcg1, Lpin1, Hacl1, Idh1, Hao1, Abcd3, Lipc, Mgll, Acacb, Lonp2, Fabp1	GO_BiologicalProcess
GO:1901998	toxin transport	33	4	0.61	0.00307	ENSMUSG00000019302, ENSMUSG00000025810, ENSMUSG00000026864, ENSMUSG00000028410	Atp6v0a1, Nrp1, Hspa5, Dnaja1	GO_BiologicalProcess
GO:0042993	positive regulation of transcription factor import into nucleus	33	4	0.61	0.00307	ENSMUSG00000020484, ENSMUSG00000030847, ENSMUSG00000040296, ENSMUSG00000041417	Xbp1, Bag3, Ddx58, Pik3r1	GO_BiologicalProcess
GO:0031016	pancreas development	54	5	1	0.00315	ENSMUSG00000020053, ENSMUSG00000020484, ENSMUSG00000022037, ENSMUSG00000023031, ENSMUSG00000043013	Igf1, Xbp1, Clu, Cela1, Onecut1	GO_BiologicalProcess
GO:0015850	organic hydroxy compound transport	134	8	2.48	0.00345	ENSMUSG00000020484, ENSMUSG00000021135, ENSMUSG00000023073, ENSMUSG00000023829, ENSMUSG00000028603, ENSMUSG00000032207, ENSMUSG00000041798, ENSMUSG00000053846	Xbp1, Slc10a1, Slc10a2, Slc22a1, Scp2, Lipc, Gck, Lipg	GO_BiologicalProcess
GO:1900101	regulation of endoplasmic reticulum unfolded protein response	17	3	0.31	0.00352	ENSMUSG00000020484, ENSMUSG00000020715, ENSMUSG00000041417	Xbp1, Ern1, Pik3r1	GO_BiologicalProcess
GO:0045861	negative regulation of proteolysis	221	15	4.09	0.00357	ENSMUSG00000018442, ENSMUSG00000019969, ENSMUSG00000020053, ENSMUSG00000020696, ENSMUSG00000021999, ENSMUSG00000024219, ENSMUSG00000038576, ENSMUSG00000041417, ENSMUSG00000042292, ENSMUSG00000054422, ENSMUSG00000058207, ENSMUSG00000058260, ENSMUSG00000059908, ENSMUSG00000079012, ENSMUSG00000079015	Derl2, Psen1, Igf1, Rffl, Cpb2, Anks1, Susd4, Pik3r1, Mkl1, Fabp1, Serpina3k, Serpina9, Mug1, Serpina3m, Serpina1c	GO_BiologicalProcess
GO:0045429	positive regulation of nitric oxide biosynthetic process	35	4	0.65	0.00382	ENSMUSG00000019768, ENSMUSG00000020122, ENSMUSG00000022037, ENSMUSG00000033335	Esr1, Egfr, Clu, Dnm2	GO_BiologicalProcess
GO:1901616	organic hydroxy compound catabolic process	35	4	0.65	0.00382	ENSMUSG00000000326, ENSMUSG00000027261, ENSMUSG00000037797, ENSMUSG00000042289	Comt, Hao1, Adh4, Hsd3b7	GO_BiologicalProcess
GO:0033993	response to lipid	485	18	8.98	0.00399	ENSMUSG00000003814, ENSMUSG00000019768, ENSMUSG00000020053, ENSMUSG00000020122, ENSMUSG00000020484, ENSMUSG00000020532, ENSMUSG00000022037, ENSMUSG00000025199, ENSMUSG00000025950, ENSMUSG00000027248, ENSMUSG00000028410, ENSMUSG00000029482, ENSMUSG00000031844, ENSMUSG00000037580, ENSMUSG00000041417, ENSMUSG00000051748, ENSMUSG00000055254, ENSMUSG00000064225	Calr, Esr1, Igf1, Egfr, Xbp1, Acaca, Clu, Chuk, Idh1, Pdia3, Dnaja1, Aacs, Hsd17b2, Gch1, Pik3r1, Wfdc21, Ntrk2, Paqr9	GO_BiologicalProcess
GO:0035634	response to stilbenoid	18	3	0.33	0.00416	ENSMUSG00000041698, ENSMUSG00000066154, ENSMUSG00000067144	Slco1a1, Mup3, Slc22a7	GO_BiologicalProcess
GO:0034754	cellular hormone metabolic process	58	5	1.07	0.0043	ENSMUSG00000000326, ENSMUSG00000019768, ENSMUSG00000028603, ENSMUSG00000031844, ENSMUSG00000037797	Comt, Esr1, Scp2, Hsd17b2, Adh4	GO_BiologicalProcess
GO:2000778	positive regulation of interleukin-6 secretion	19	3	0.35	0.00487	ENSMUSG00000020484, ENSMUSG00000022514, ENSMUSG00000040296	Xbp1, Il1rap, Ddx58	GO_BiologicalProcess
GO:0006641	triglyceride metabolic process	85	6	1.57	0.00489	ENSMUSG00000019768, ENSMUSG00000020593, ENSMUSG00000021756, ENSMUSG00000024164, ENSMUSG00000032207, ENSMUSG00000035686	Esr1, Lpin1, Il6st, C3, Lipc, Thrsp	GO_BiologicalProcess
GO:1903573	negative regulation of response to endoplasmic reticulum stress	38	4	0.7	0.00516	ENSMUSG00000018442, ENSMUSG00000020484, ENSMUSG00000022037, ENSMUSG00000022136	Derl2, Xbp1, Clu, Dnajc3	GO_BiologicalProcess
GO:0008202	steroid metabolic process	209	10	3.87	0.00557	ENSMUSG00000000326, ENSMUSG00000019768, ENSMUSG00000020053, ENSMUSG00000026170, ENSMUSG00000028603, ENSMUSG00000031844, ENSMUSG00000032018, ENSMUSG00000032207, ENSMUSG00000034308, ENSMUSG00000042289	Comt, Esr1, Igf1, Cyp27a1, Scp2, Hsd17b2, Sc5d, Lipc, Sdr42e1, Hsd3b7	GO_BiologicalProcess
GO:0009408	response to heat	64	5	1.18	0.00654	ENSMUSG00000020053, ENSMUSG00000021999, ENSMUSG00000022032, ENSMUSG00000028410, ENSMUSG00000030847	Igf1, Cpb2, Scara5, Dnaja1, Bag3	GO_BiologicalProcess
GO:0005977	glycogen metabolic process	64	5	1.18	0.00654	ENSMUSG00000020053, ENSMUSG00000021069, ENSMUSG00000021756, ENSMUSG00000022707, ENSMUSG00000041798	Igf1, Pygl, Il6st, Gbe1, Gck	GO_BiologicalProcess
GO:0030968	endoplasmic reticulum unfolded protein response	59	7	1.09	0.00709	ENSMUSG00000018442, ENSMUSG00000020484, ENSMUSG00000020715, ENSMUSG00000022136, ENSMUSG00000026864, ENSMUSG00000027808, ENSMUSG00000041417	Derl2, Xbp1, Ern1, Dnajc3, Hspa5, Serp1, Pik3r1	GO_BiologicalProcess
GO:0097191	extrinsic apoptotic signaling pathway	184	9	3.41	0.00729	ENSMUSG00000004637, ENSMUSG00000020053, ENSMUSG00000020696, ENSMUSG00000022419, ENSMUSG00000025810, ENSMUSG00000027248, ENSMUSG00000030847, ENSMUSG00000041417, ENSMUSG00000068747	Wwox, Igf1, Rffl, Deptor, Nrp1, Pdia3, Bag3, Pik3r1, Sort1	GO_BiologicalProcess
GO:0006929	substrate-dependent cell migration	22	3	0.41	0.00744	ENSMUSG00000024219, ENSMUSG00000025810, ENSMUSG00000026193	Anks1, Nrp1, Fn1	GO_BiologicalProcess
GO:0015695	organic cation transport	22	3	0.41	0.00744	ENSMUSG00000019969, ENSMUSG00000023829, ENSMUSG00000038298	Psen1, Slc22a1, Pdzk1	GO_BiologicalProcess
GO:0050999	regulation of nitric-oxide synthase activity	22	3	0.41	0.00744	ENSMUSG00000019768, ENSMUSG00000020122, ENSMUSG00000037580	Esr1, Egfr, Gch1	GO_BiologicalProcess
GO:0019221	cytokine-mediated signaling pathway	220	10	4.07	0.0079	ENSMUSG00000020696, ENSMUSG00000021756, ENSMUSG00000022514, ENSMUSG00000023274, ENSMUSG00000025199, ENSMUSG00000028600, ENSMUSG00000030168, ENSMUSG00000040033, ENSMUSG00000046034, ENSMUSG00000054263	Rffl, Il6st, Il1rap, Cd4, Chuk, Podn, Adipor2, Stat2, Otulin, Lifr	GO_BiologicalProcess
GO:0030335	positive regulation of cell migration	364	14	6.74	0.00791	ENSMUSG00000003814, ENSMUSG00000016933, ENSMUSG00000020053, ENSMUSG00000020122, ENSMUSG00000020484, ENSMUSG00000021756, ENSMUSG00000025810, ENSMUSG00000026193, ENSMUSG00000026864, ENSMUSG00000028434, ENSMUSG00000041417, ENSMUSG00000043013, ENSMUSG00000049044, ENSMUSG00000052085	Calr, Plcg1, Igf1, Egfr, Xbp1, Il6st, Nrp1, Fn1, Hspa5, Epb41l4b, Pik3r1, Onecut1, Rapgef4, Dock8	GO_BiologicalProcess
GO:0010656	negative regulation of muscle cell apoptotic process	43	4	0.8	0.00803	ENSMUSG00000020053, ENSMUSG00000030847, ENSMUSG00000041417, ENSMUSG00000054263	Igf1, Bag3, Pik3r1, Lifr	GO_BiologicalProcess
GO:0019395	fatty acid oxidation	83	8	1.54	0.00803	ENSMUSG00000021884, ENSMUSG00000027261, ENSMUSG00000028127, ENSMUSG00000030168, ENSMUSG00000042010, ENSMUSG00000047866, ENSMUSG00000054422, ENSMUSG00000079057	Hacl1, Hao1, Abcd3, Adipor2, Acacb, Lonp2, Fabp1, Cyp4v3	GO_BiologicalProcess
GO:0071353	cellular response to interleukin-4	23	3	0.43	0.00844	ENSMUSG00000020484, ENSMUSG00000025153, ENSMUSG00000026864	Xbp1, Fasn, Hspa5	GO_BiologicalProcess
GO:0045740	positive regulation of DNA replication	44	4	0.81	0.0087	ENSMUSG00000003814, ENSMUSG00000020053, ENSMUSG00000020122, ENSMUSG00000046179	Calr, Igf1, Egfr, E2f8	GO_BiologicalProcess
GO:0030512	negative regulation of transforming growth factor beta receptor signaling pathway	44	4	0.81	0.0087	ENSMUSG00000020484, ENSMUSG00000026864, ENSMUSG00000033335, ENSMUSG00000043013	Xbp1, Hspa5, Dnm2, Onecut1	GO_BiologicalProcess
GO:0001678	cellular glucose homeostasis	96	6	1.78	0.00877	ENSMUSG00000020053, ENSMUSG00000020484, ENSMUSG00000020715, ENSMUSG00000029482, ENSMUSG00000041417, ENSMUSG00000041798	Igf1, Xbp1, Ern1, Aacs, Pik3r1, Gck	GO_BiologicalProcess
GO:0010628	positive regulation of gene expression	1351	37	25.01	0.00956	ENSMUSG00000002455, ENSMUSG00000003814, ENSMUSG00000004637, ENSMUSG00000008305, ENSMUSG00000019768, ENSMUSG00000019969, ENSMUSG00000020053, ENSMUSG00000020122, ENSMUSG00000020484, ENSMUSG00000020593, ENSMUSG00000020715, ENSMUSG00000021492, ENSMUSG00000022037, ENSMUSG00000022136, ENSMUSG00000023031, ENSMUSG00000023274, ENSMUSG00000024164, ENSMUSG00000025199, ENSMUSG00000026193, ENSMUSG00000027580,…	Prpf6, Calr, Wwox, Tle1, Esr1, Psen1, Igf1, Egfr, Xbp1, Lpin1, Ern1, F12, Clu, Dnajc3, Cela1, Cd4, C3, Chuk, Fn1, Helz2, Smad9, Serp1, Epb41l4b, Ncor2, Csrp3, Irf2, Ablim3, Trp53inp2, Ddx58, Pik3r1, Mkl1, Onecut1, E2f8, Bcl3, Nfic, Ntrk2, Nat8f1	GO_BiologicalProcess
GO:0043434	response to peptide hormone	227	10	4.2	0.00974	ENSMUSG00000020053, ENSMUSG00000020484, ENSMUSG00000020593, ENSMUSG00000041417, ENSMUSG00000041798, ENSMUSG00000058207, ENSMUSG00000066366, ENSMUSG00000068747, ENSMUSG00000079012, ENSMUSG00000079015	Igf1, Xbp1, Lpin1, Pik3r1, Gck, Serpina3k, Serpina1a, Sort1, Serpina3m, Serpina1c	GO_BiologicalProcess
GO:0006006	glucose metabolic process	160	8	2.96	0.00985	ENSMUSG00000020053, ENSMUSG00000025317, ENSMUSG00000026827, ENSMUSG00000027808, ENSMUSG00000041417, ENSMUSG00000041798, ENSMUSG00000042010, ENSMUSG00000043013	Igf1, Car5a, Gpd2, Serp1, Pik3r1, Gck, Acacb, Onecut1	GO_BiologicalProcess
GO:0042180	cellular ketone metabolic process	146	10	2.7	0.01031	ENSMUSG00000000326, ENSMUSG00000024026, ENSMUSG00000028603, ENSMUSG00000029478, ENSMUSG00000032349, ENSMUSG00000037797, ENSMUSG00000039648, ENSMUSG00000042010, ENSMUSG00000047866, ENSMUSG00000054422	Comt, Glo1, Scp2, Ncor2, Elovl5, Adh4, Kyat1, Acacb, Lonp2, Fabp1	GO_BiologicalProcess
GO:0019216	regulation of lipid metabolic process	247	13	4.57	0.0104	ENSMUSG00000001247, ENSMUSG00000019768, ENSMUSG00000020053, ENSMUSG00000024164, ENSMUSG00000025950, ENSMUSG00000028603, ENSMUSG00000032349, ENSMUSG00000035686, ENSMUSG00000041417, ENSMUSG00000042010, ENSMUSG00000047866, ENSMUSG00000054422, ENSMUSG00000058486	Lsr, Esr1, Igf1, C3, Idh1, Scp2, Elovl5, Thrsp, Pik3r1, Acacb, Lonp2, Fabp1, Wdr91	GO_BiologicalProcess
GO:0030522	intracellular receptor signaling pathway	162	8	3	0.01056	ENSMUSG00000003814, ENSMUSG00000014763, ENSMUSG00000019768, ENSMUSG00000020053, ENSMUSG00000028410, ENSMUSG00000040296, ENSMUSG00000046034, ENSMUSG00000055254	Calr, Fam120b, Esr1, Igf1, Dnaja1, Ddx58, Otulin, Ntrk2	GO_BiologicalProcess
GO:0050820	positive regulation of coagulation	25	3	0.46	0.01067	ENSMUSG00000019969, ENSMUSG00000021492, ENSMUSG00000021999	Psen1, F12, Cpb2	GO_BiologicalProcess
GO:0009605	response to external stimulus	1253	37	23.2	0.01071	ENSMUSG00000000326, ENSMUSG00000003814, ENSMUSG00000010663, ENSMUSG00000019768, ENSMUSG00000020053, ENSMUSG00000020122, ENSMUSG00000020484, ENSMUSG00000021492, ENSMUSG00000021999, ENSMUSG00000022032, ENSMUSG00000023274, ENSMUSG00000024164, ENSMUSG00000024863, ENSMUSG00000025199, ENSMUSG00000025810, ENSMUSG00000026193, ENSMUSG00000026365, ENSMUSG00000026864, ENSMUSG00000027248, ENSMUSG00000029482,…	Comt, Calr, Fads1, Esr1, Igf1, Egfr, Xbp1, F12, Cpb2, Scara5, Cd4, C3, Mbl2, Chuk, Nrp1, Fn1, Cfh, Hspa5, Pdia3, Aacs, Csrp3, Bag3, Irf2, Mgll, Gch1, Mbl1, Susd4, Dap, Stat2, Ddx58, Gck, Oasl1, Acacb, Hsd3b7, Otulin, Wfdc21, Bcl3	GO_BiologicalProcess
GO:0022612	gland morphogenesis	101	6	1.87	0.01111	ENSMUSG00000019768, ENSMUSG00000020053, ENSMUSG00000020122, ENSMUSG00000020484, ENSMUSG00000021999, ENSMUSG00000025810	Esr1, Igf1, Egfr, Xbp1, Cpb2, Nrp1	GO_BiologicalProcess
GO:0014070	response to organic cyclic compound	502	22	9.29	0.01126	ENSMUSG00000003814, ENSMUSG00000019768, ENSMUSG00000020048, ENSMUSG00000020053, ENSMUSG00000020122, ENSMUSG00000020532, ENSMUSG00000022037, ENSMUSG00000025950, ENSMUSG00000027248, ENSMUSG00000027796, ENSMUSG00000028410, ENSMUSG00000029478, ENSMUSG00000029482, ENSMUSG00000033335, ENSMUSG00000040296, ENSMUSG00000041417, ENSMUSG00000041698, ENSMUSG00000042010, ENSMUSG00000055254, ENSMUSG00000064225,…	Calr, Esr1, Hsp90b1, Igf1, Egfr, Acaca, Clu, Idh1, Pdia3, Smad9, Dnaja1, Ncor2, Aacs, Dnm2, Ddx58, Pik3r1, Slco1a1, Acacb, Ntrk2, Paqr9, Mup3, Slc22a7	GO_BiologicalProcess
GO:0050773	regulation of dendrite development	132	7	2.44	0.01139	ENSMUSG00000019864, ENSMUSG00000019969, ENSMUSG00000022514, ENSMUSG00000022864, ENSMUSG00000029705, ENSMUSG00000049044, ENSMUSG00000055254	Rtn4ip1, Psen1, Il1rap, D16Ertd472e, Cux1, Rapgef4, Ntrk2	GO_BiologicalProcess
GO:0070372	regulation of ERK1 and ERK2 cascade	199	9	3.68	0.01184	ENSMUSG00000004558, ENSMUSG00000019768, ENSMUSG00000020053, ENSMUSG00000020122, ENSMUSG00000020484, ENSMUSG00000023274, ENSMUSG00000024164, ENSMUSG00000025810, ENSMUSG00000026193	Ndrg2, Esr1, Igf1, Egfr, Xbp1, Cd4, C3, Nrp1, Fn1	GO_BiologicalProcess
GO:0061900	glial cell activation	26	3	0.48	0.01189	ENSMUSG00000019969, ENSMUSG00000020122, ENSMUSG00000022037	Psen1, Egfr, Clu	GO_BiologicalProcess
GO:0019373	epoxygenase P450 pathway	26	3	0.48	0.01189	ENSMUSG00000052974, ENSMUSG00000060613, ENSMUSG00000062624	Cyp2f2, Cyp2c70, Cyp2c67	GO_BiologicalProcess
GO:1905898	positive regulation of response to endoplasmic reticulum stress	27	3	0.5	0.0132	ENSMUSG00000020484, ENSMUSG00000020715, ENSMUSG00000041417	Xbp1, Ern1, Pik3r1	GO_BiologicalProcess
GO:0006066	alcohol metabolic process	204	9	3.78	0.01374	ENSMUSG00000016933, ENSMUSG00000026170, ENSMUSG00000027261, ENSMUSG00000028603, ENSMUSG00000032018, ENSMUSG00000032207, ENSMUSG00000037580, ENSMUSG00000037797, ENSMUSG00000042289	Plcg1, Cyp27a1, Hao1, Scp2, Sc5d, Lipc, Gch1, Adh4, Hsd3b7	GO_BiologicalProcess
GO:0048143	astrocyte activation	10	2	0.19	0.01392	ENSMUSG00000019969, ENSMUSG00000020122	Psen1, Egfr	GO_BiologicalProcess
GO:2000345	regulation of hepatocyte proliferation	10	2	0.19	0.01392	ENSMUSG00000020484, ENSMUSG00000021999	Xbp1, Cpb2	GO_BiologicalProcess
GO:0010755	regulation of plasminogen activation	10	2	0.19	0.01392	ENSMUSG00000021492, ENSMUSG00000021999	F12, Cpb2	GO_BiologicalProcess
GO:0044126	regulation of growth of symbiont in host	10	2	0.19	0.01392	ENSMUSG00000024863, ENSMUSG00000037780	Mbl2, Mbl1	GO_BiologicalProcess
GO:0044144	modulation of growth of symbiont involved in interaction with host	10	2	0.19	0.01392	ENSMUSG00000024863, ENSMUSG00000037780	Mbl2, Mbl1	GO_BiologicalProcess
GO:0060442	branching involved in prostate gland morphogenesis	10	2	0.19	0.01392	ENSMUSG00000019768, ENSMUSG00000020053	Esr1, Igf1	GO_BiologicalProcess
GO:0032075	positive regulation of nuclease activity	10	2	0.19	0.01392	ENSMUSG00000020715, ENSMUSG00000026864	Ern1, Hspa5	GO_BiologicalProcess
GO:0043648	dicarboxylic acid metabolic process	77	5	1.43	0.01399	ENSMUSG00000005683, ENSMUSG00000022751, ENSMUSG00000025950, ENSMUSG00000032418, ENSMUSG00000035637	Cs, Nit2, Idh1, Me1, Grhpr	GO_BiologicalProcess
GO:0006790	sulfur compound metabolic process	238	14	4.41	0.01415	ENSMUSG00000000326, ENSMUSG00000005683, ENSMUSG00000020053, ENSMUSG00000020532, ENSMUSG00000024026, ENSMUSG00000025153, ENSMUSG00000025950, ENSMUSG00000028603, ENSMUSG00000030945, ENSMUSG00000031767, ENSMUSG00000032207, ENSMUSG00000033533, ENSMUSG00000042010, ENSMUSG00000045216	Comt, Cs, Igf1, Acaca, Glo1, Fasn, Idh1, Scp2, Acsm2, Nudt7, Lipc, Acsm1, Acacb, Hs6st1	GO_BiologicalProcess
GO:0071230	cellular response to amino acid stimulus	51	4	0.94	0.0145	ENSMUSG00000020122, ENSMUSG00000020484, ENSMUSG00000023977, ENSMUSG00000055254	Egfr, Xbp1, Ubr2, Ntrk2	GO_BiologicalProcess
GO:2000058	regulation of protein ubiquitination involved in ubiquitin-dependent protein catabolic process	28	3	0.52	0.01459	ENSMUSG00000019969, ENSMUSG00000022037, ENSMUSG00000024219	Psen1, Clu, Anks1	GO_BiologicalProcess
GO:0009395	phospholipid catabolic process	28	3	0.52	0.01459	ENSMUSG00000016933, ENSMUSG00000025950, ENSMUSG00000032207	Plcg1, Idh1, Lipc	GO_BiologicalProcess
GO:0006694	steroid biosynthetic process	108	6	2	0.0151	ENSMUSG00000020053, ENSMUSG00000028603, ENSMUSG00000031844, ENSMUSG00000032018, ENSMUSG00000034308, ENSMUSG00000042289	Igf1, Scp2, Hsd17b2, Sc5d, Sdr42e1, Hsd3b7	GO_BiologicalProcess
GO:0031669	cellular response to nutrient levels	140	7	2.59	0.01534	ENSMUSG00000000326, ENSMUSG00000010663, ENSMUSG00000020484, ENSMUSG00000026864, ENSMUSG00000027248, ENSMUSG00000039168, ENSMUSG00000041798	Comt, Fads1, Xbp1, Hspa5, Pdia3, Dap, Gck	GO_BiologicalProcess
GO:0046164	alcohol catabolic process	29	3	0.54	0.01605	ENSMUSG00000027261, ENSMUSG00000037797, ENSMUSG00000042289	Hao1, Adh4, Hsd3b7	GO_BiologicalProcess
GO:0034250	positive regulation of cellular amide metabolic process	110	6	2.04	0.0164	ENSMUSG00000019768, ENSMUSG00000022037, ENSMUSG00000022136, ENSMUSG00000027808, ENSMUSG00000029478, ENSMUSG00000053175	Esr1, Clu, Dnajc3, Serp1, Ncor2, Bcl3	GO_BiologicalProcess
GO:0046942	carboxylic acid transport	176	8	3.26	0.01673	ENSMUSG00000009378, ENSMUSG00000019969, ENSMUSG00000021135, ENSMUSG00000023073, ENSMUSG00000028127, ENSMUSG00000046959, ENSMUSG00000054422, ENSMUSG00000055254	Slc16a12, Psen1, Slc10a1, Slc10a2, Abcd3, Slc26a1, Fabp1, Ntrk2	GO_BiologicalProcess
GO:0042060	wound healing	284	11	5.26	0.0168	ENSMUSG00000020053, ENSMUSG00000020122, ENSMUSG00000020484, ENSMUSG00000021492, ENSMUSG00000021999, ENSMUSG00000022032, ENSMUSG00000022149, ENSMUSG00000024164, ENSMUSG00000026193, ENSMUSG00000028434, ENSMUSG00000030168	Igf1, Egfr, Xbp1, F12, Cpb2, Scara5, C9, C3, Fn1, Epb41l4b, Adipor2	GO_BiologicalProcess
GO:0060965	negative regulation of gene silencing by miRNA	11	2	0.2	0.01681	ENSMUSG00000019768, ENSMUSG00000029478	Esr1, Ncor2	GO_BiologicalProcess
GO:0034375	high-density lipoprotein particle remodeling	11	2	0.2	0.01681	ENSMUSG00000032207, ENSMUSG00000053846	Lipc, Lipg	GO_BiologicalProcess
GO:0032957	inositol trisphosphate metabolic process	11	2	0.2	0.01681	ENSMUSG00000016933, ENSMUSG00000028603	Plcg1, Scp2	GO_BiologicalProcess
GO:0015849	organic acid transport	177	8	3.28	0.01725	ENSMUSG00000009378, ENSMUSG00000019969, ENSMUSG00000021135, ENSMUSG00000023073, ENSMUSG00000028127, ENSMUSG00000046959, ENSMUSG00000054422, ENSMUSG00000055254	Slc16a12, Psen1, Slc10a1, Slc10a2, Abcd3, Slc26a1, Fabp1, Ntrk2	GO_BiologicalProcess
GO:0070371	ERK1 and ERK2 cascade	212	9	3.92	0.01726	ENSMUSG00000004558, ENSMUSG00000019768, ENSMUSG00000020053, ENSMUSG00000020122, ENSMUSG00000020484, ENSMUSG00000023274, ENSMUSG00000024164, ENSMUSG00000025810, ENSMUSG00000026193	Ndrg2, Esr1, Igf1, Egfr, Xbp1, Cd4, C3, Nrp1, Fn1	GO_BiologicalProcess
GO:0007431	salivary gland development	30	3	0.56	0.0176	ENSMUSG00000020122, ENSMUSG00000020484, ENSMUSG00000025810	Egfr, Xbp1, Nrp1	GO_BiologicalProcess
GO:0050435	amyloid-beta metabolic process	30	3	0.56	0.0176	ENSMUSG00000019969, ENSMUSG00000022037, ENSMUSG00000057103	Psen1, Clu, Nat8f1	GO_BiologicalProcess
GO:0035924	cellular response to vascular endothelial growth factor stimulus	30	3	0.56	0.0176	ENSMUSG00000020484, ENSMUSG00000020715, ENSMUSG00000025810	Xbp1, Ern1, Nrp1	GO_BiologicalProcess
GO:0030166	proteoglycan biosynthetic process	30	3	0.56	0.0176	ENSMUSG00000020053, ENSMUSG00000032207, ENSMUSG00000045216	Igf1, Lipc, Hs6st1	GO_BiologicalProcess
GO:1900026	positive regulation of substrate adhesion-dependent cell spreading	30	3	0.56	0.0176	ENSMUSG00000003814, ENSMUSG00000025810, ENSMUSG00000033335	Calr, Nrp1, Dnm2	GO_BiologicalProcess
GO:0051966	regulation of synaptic transmission, glutamatergic	30	3	0.56	0.0176	ENSMUSG00000019969, ENSMUSG00000020122, ENSMUSG00000055254	Psen1, Egfr, Ntrk2	GO_BiologicalProcess
GO:0019432	triglyceride biosynthetic process	30	3	0.56	0.0176	ENSMUSG00000020593, ENSMUSG00000024164, ENSMUSG00000035686	Lpin1, C3, Thrsp	GO_BiologicalProcess
GO:0031667	response to nutrient levels	213	9	3.94	0.01774	ENSMUSG00000000326, ENSMUSG00000010663, ENSMUSG00000020484, ENSMUSG00000026864, ENSMUSG00000027248, ENSMUSG00000029482, ENSMUSG00000039168, ENSMUSG00000041798, ENSMUSG00000042010	Comt, Fads1, Xbp1, Hspa5, Pdia3, Aacs, Dap, Gck, Acacb	GO_BiologicalProcess
GO:1901701	cellular response to oxygen-containing compound	652	20	12.07	0.01847	ENSMUSG00000019768, ENSMUSG00000019969, ENSMUSG00000020048, ENSMUSG00000020053, ENSMUSG00000020122, ENSMUSG00000020484, ENSMUSG00000020532, ENSMUSG00000020593, ENSMUSG00000020715, ENSMUSG00000022037, ENSMUSG00000023977, ENSMUSG00000025199, ENSMUSG00000027248, ENSMUSG00000029482, ENSMUSG00000033335, ENSMUSG00000037580, ENSMUSG00000041417, ENSMUSG00000041798, ENSMUSG00000054422, ENSMUSG00000055254	Esr1, Psen1, Hsp90b1, Igf1, Egfr, Xbp1, Acaca, Lpin1, Ern1, Clu, Ubr2, Chuk, Pdia3, Aacs, Dnm2, Gch1, Pik3r1, Gck, Fabp1, Ntrk2	GO_BiologicalProcess
GO:0001505	regulation of neurotransmitter levels	113	6	2.09	0.01849	ENSMUSG00000000326, ENSMUSG00000019906, ENSMUSG00000019969, ENSMUSG00000020484, ENSMUSG00000026687, ENSMUSG00000055254	Comt, Lin7a, Psen1, Xbp1, Aldh9a1, Ntrk2	GO_BiologicalProcess
GO:0048146	positive regulation of fibroblast proliferation	55	4	1.02	0.01869	ENSMUSG00000019768, ENSMUSG00000020053, ENSMUSG00000020122, ENSMUSG00000026193	Esr1, Igf1, Egfr, Fn1	GO_BiologicalProcess
GO:0007173	epidermal growth factor receptor signaling pathway	83	5	1.54	0.01882	ENSMUSG00000016933, ENSMUSG00000019768, ENSMUSG00000019969, ENSMUSG00000020122, ENSMUSG00000026417	Plcg1, Esr1, Psen1, Egfr, Pigr	GO_BiologicalProcess
GO:0071496	cellular response to external stimulus	181	8	3.35	0.01946	ENSMUSG00000000326, ENSMUSG00000010663, ENSMUSG00000020484, ENSMUSG00000026864, ENSMUSG00000027248, ENSMUSG00000030847, ENSMUSG00000039168, ENSMUSG00000041798	Comt, Fads1, Xbp1, Hspa5, Pdia3, Bag3, Dap, Gck	GO_BiologicalProcess
GO:0060055	angiogenesis involved in wound healing	12	2	0.22	0.01993	ENSMUSG00000020484, ENSMUSG00000030168	Xbp1, Adipor2	GO_BiologicalProcess
GO:0051000	positive regulation of nitric-oxide synthase activity	12	2	0.22	0.01993	ENSMUSG00000019768, ENSMUSG00000037580	Esr1, Gch1	GO_BiologicalProcess
GO:0050872	white fat cell differentiation	12	2	0.22	0.01993	ENSMUSG00000029478, ENSMUSG00000051748	Ncor2, Wfdc21	GO_BiologicalProcess
GO:0021895	cerebral cortex neuron differentiation	12	2	0.22	0.01993	ENSMUSG00000019969, ENSMUSG00000022864	Psen1, D16Ertd472e	GO_BiologicalProcess
GO:0044110	growth involved in symbiotic interaction	12	2	0.22	0.01993	ENSMUSG00000024863, ENSMUSG00000037780	Mbl2, Mbl1	GO_BiologicalProcess
GO:0044116	growth of symbiont involved in interaction with host	12	2	0.22	0.01993	ENSMUSG00000024863, ENSMUSG00000037780	Mbl2, Mbl1	GO_BiologicalProcess
GO:0044117	growth of symbiont in host	12	2	0.22	0.01993	ENSMUSG00000024863, ENSMUSG00000037780	Mbl2, Mbl1	GO_BiologicalProcess
GO:0032988	ribonucleoprotein complex disassembly	12	2	0.22	0.01993	ENSMUSG00000026427, ENSMUSG00000042275	Eif2d, Pelo	GO_BiologicalProcess
GO:0045444	fat cell differentiation	182	8	3.37	0.02004	ENSMUSG00000014763, ENSMUSG00000020053, ENSMUSG00000020484, ENSMUSG00000020593, ENSMUSG00000029478, ENSMUSG00000031767, ENSMUSG00000051748, ENSMUSG00000068747	Fam120b, Igf1, Xbp1, Lpin1, Ncor2, Nudt7, Wfdc21, Sort1	GO_BiologicalProcess
GO:2001234	negative regulation of apoptotic signaling pathway	182	8	3.37	0.02004	ENSMUSG00000019969, ENSMUSG00000020053, ENSMUSG00000020484, ENSMUSG00000020696, ENSMUSG00000022037, ENSMUSG00000025810, ENSMUSG00000028410, ENSMUSG00000042292	Psen1, Igf1, Xbp1, Rffl, Clu, Nrp1, Dnaja1, Mkl1	GO_BiologicalProcess
GO:0006081	cellular aldehyde metabolic process	57	4	1.06	0.02104	ENSMUSG00000024026, ENSMUSG00000025950, ENSMUSG00000026687, ENSMUSG00000037797	Glo1, Idh1, Aldh9a1, Adh4	GO_BiologicalProcess
GO:0015696	ammonium transport	57	4	1.06	0.02104	ENSMUSG00000019969, ENSMUSG00000020484, ENSMUSG00000023829, ENSMUSG00000038298	Psen1, Xbp1, Slc22a1, Pdzk1	GO_BiologicalProcess
GO:0043200	response to amino acid	58	4	1.07	0.02228	ENSMUSG00000020122, ENSMUSG00000020484, ENSMUSG00000023977, ENSMUSG00000055254	Egfr, Xbp1, Ubr2, Ntrk2	GO_BiologicalProcess
GO:0048545	response to steroid hormone	186	8	3.44	0.02249	ENSMUSG00000003814, ENSMUSG00000019768, ENSMUSG00000020053, ENSMUSG00000025950, ENSMUSG00000028410, ENSMUSG00000041417, ENSMUSG00000055254, ENSMUSG00000064225	Calr, Esr1, Igf1, Idh1, Dnaja1, Pik3r1, Ntrk2, Paqr9	GO_BiologicalProcess
GO:0046460	neutral lipid biosynthetic process	33	3	0.61	0.02271	ENSMUSG00000020593, ENSMUSG00000024164, ENSMUSG00000035686	Lpin1, C3, Thrsp	GO_BiologicalProcess
GO:0046463	acylglycerol biosynthetic process	33	3	0.61	0.02271	ENSMUSG00000020593, ENSMUSG00000024164, ENSMUSG00000035686	Lpin1, C3, Thrsp	GO_BiologicalProcess
GO:1990000	amyloid fibril formation	13	2	0.24	0.02327	ENSMUSG00000019969, ENSMUSG00000022037	Psen1, Clu	GO_BiologicalProcess
GO:0051883	killing of cells in other organism involved in symbiotic interaction	13	2	0.24	0.02327	ENSMUSG00000024863, ENSMUSG00000037780	Mbl2, Mbl1	GO_BiologicalProcess
GO:0051818	disruption of cells of other organism involved in symbiotic interaction	13	2	0.24	0.02327	ENSMUSG00000024863, ENSMUSG00000037780	Mbl2, Mbl1	GO_BiologicalProcess
GO:0035994	response to muscle stretch	13	2	0.24	0.02327	ENSMUSG00000025199, ENSMUSG00000030470	Chuk, Csrp3	GO_BiologicalProcess
GO:0048265	response to pain	13	2	0.24	0.02327	ENSMUSG00000000326, ENSMUSG00000037580	Comt, Gch1	GO_BiologicalProcess
GO:0045725	positive regulation of glycogen biosynthetic process	13	2	0.24	0.02327	ENSMUSG00000020053, ENSMUSG00000041798	Igf1, Gck	GO_BiologicalProcess
GO:0045821	positive regulation of glycolytic process	13	2	0.24	0.02327	ENSMUSG00000020053, ENSMUSG00000041798	Igf1, Gck	GO_BiologicalProcess
GO:0060967	negative regulation of gene silencing by RNA	13	2	0.24	0.02327	ENSMUSG00000019768, ENSMUSG00000029478	Esr1, Ncor2	GO_BiologicalProcess
GO:0048532	anatomical structure arrangement	13	2	0.24	0.02327	ENSMUSG00000025810, ENSMUSG00000026864	Nrp1, Hspa5	GO_BiologicalProcess
GO:0051194	positive regulation of cofactor metabolic process	13	2	0.24	0.02327	ENSMUSG00000020053, ENSMUSG00000041798	Igf1, Gck	GO_BiologicalProcess
GO:0051197	positive regulation of coenzyme metabolic process	13	2	0.24	0.02327	ENSMUSG00000020053, ENSMUSG00000041798	Igf1, Gck	GO_BiologicalProcess
GO:0060149	negative regulation of posttranscriptional gene silencing	13	2	0.24	0.02327	ENSMUSG00000019768, ENSMUSG00000029478	Esr1, Ncor2	GO_BiologicalProcess
GO:0006107	oxaloacetate metabolic process	13	2	0.24	0.02327	ENSMUSG00000005683, ENSMUSG00000022751	Cs, Nit2	GO_BiologicalProcess
GO:0015718	monocarboxylic acid transport	88	5	1.63	0.02359	ENSMUSG00000009378, ENSMUSG00000021135, ENSMUSG00000023073, ENSMUSG00000028127, ENSMUSG00000054422	Slc16a12, Slc10a1, Slc10a2, Abcd3, Fabp1	GO_BiologicalProcess
GO:0042446	hormone biosynthetic process	34	3	0.63	0.02458	ENSMUSG00000020053, ENSMUSG00000028603, ENSMUSG00000031844	Igf1, Scp2, Hsd17b2	GO_BiologicalProcess
GO:0042149	cellular response to glucose starvation	34	3	0.63	0.02458	ENSMUSG00000020484, ENSMUSG00000026864, ENSMUSG00000041798	Xbp1, Hspa5, Gck	GO_BiologicalProcess
GO:0009267	cellular response to starvation	121	6	2.24	0.02494	ENSMUSG00000000326, ENSMUSG00000010663, ENSMUSG00000020484, ENSMUSG00000026864, ENSMUSG00000039168, ENSMUSG00000041798	Comt, Fads1, Xbp1, Hspa5, Dap, Gck	GO_BiologicalProcess
GO:0038127	ERBB signaling pathway	90	5	1.67	0.0257	ENSMUSG00000016933, ENSMUSG00000019768, ENSMUSG00000019969, ENSMUSG00000020122, ENSMUSG00000026417	Plcg1, Esr1, Psen1, Egfr, Pigr	GO_BiologicalProcess
GO:0043901	negative regulation of multi-organism process	122	6	2.26	0.02584	ENSMUSG00000003814, ENSMUSG00000020053, ENSMUSG00000024863, ENSMUSG00000037780, ENSMUSG00000041827, ENSMUSG00000057982	Calr, Igf1, Mbl2, Mbl1, Oasl1, Zfp809	GO_BiologicalProcess
GO:0008643	carbohydrate transport	122	6	2.26	0.02584	ENSMUSG00000019768, ENSMUSG00000020053, ENSMUSG00000024164, ENSMUSG00000030168, ENSMUSG00000038522, ENSMUSG00000068747	Esr1, Igf1, C3, Adipor2, Mfsd4b1, Sort1	GO_BiologicalProcess
GO:0055085	transmembrane transport	634	19	11.74	0.02641	ENSMUSG00000002763, ENSMUSG00000009378, ENSMUSG00000016933, ENSMUSG00000019302, ENSMUSG00000019802, ENSMUSG00000022003, ENSMUSG00000022032, ENSMUSG00000023829, ENSMUSG00000024818, ENSMUSG00000028127, ENSMUSG00000031974, ENSMUSG00000032741, ENSMUSG00000033335, ENSMUSG00000034591, ENSMUSG00000038298, ENSMUSG00000038522, ENSMUSG00000046079, ENSMUSG00000046959, ENSMUSG00000067144	Pex6, Slc16a12, Plcg1, Atp6v0a1, Sec63, Slc25a30, Scara5, Slc22a1, Slc25a45, Abcd3, Abcb10, Tpcn1, Dnm2, Slc41a2, Pdzk1, Mfsd4b1, Lrrc8d, Slc26a1, Slc22a7	GO_BiologicalProcess
GO:0009062	fatty acid catabolic process	77	7	1.43	0.02666	ENSMUSG00000020593, ENSMUSG00000021884, ENSMUSG00000027261, ENSMUSG00000028127, ENSMUSG00000042010, ENSMUSG00000047866, ENSMUSG00000054422	Lpin1, Hacl1, Hao1, Abcd3, Acacb, Lonp2, Fabp1	GO_BiologicalProcess
GO:2000059	negative regulation of protein ubiquitination involved in ubiquitin-dependent protein catabolic process	14	2	0.26	0.02682	ENSMUSG00000019969, ENSMUSG00000024219	Psen1, Anks1	GO_BiologicalProcess
GO:0015721	bile acid and bile salt transport	14	2	0.26	0.02682	ENSMUSG00000021135, ENSMUSG00000023073	Slc10a1, Slc10a2	GO_BiologicalProcess
GO:0008210	estrogen metabolic process	14	2	0.26	0.02682	ENSMUSG00000000326, ENSMUSG00000031844	Comt, Hsd17b2	GO_BiologicalProcess
GO:0002675	positive regulation of acute inflammatory response	14	2	0.26	0.02682	ENSMUSG00000021492, ENSMUSG00000024164	F12, C3	GO_BiologicalProcess
GO:0071392	cellular response to estradiol stimulus	14	2	0.26	0.02682	ENSMUSG00000019768, ENSMUSG00000020122	Esr1, Egfr	GO_BiologicalProcess
GO:0009725	response to hormone	462	19	8.55	0.02684	ENSMUSG00000003814, ENSMUSG00000019768, ENSMUSG00000020053, ENSMUSG00000020484, ENSMUSG00000020532, ENSMUSG00000020593, ENSMUSG00000025950, ENSMUSG00000028410, ENSMUSG00000030168, ENSMUSG00000032418, ENSMUSG00000041417, ENSMUSG00000041798, ENSMUSG00000055254, ENSMUSG00000058207, ENSMUSG00000064225, ENSMUSG00000066366, ENSMUSG00000068747, ENSMUSG00000079012, ENSMUSG00000079015	Calr, Esr1, Igf1, Xbp1, Acaca, Lpin1, Idh1, Dnaja1, Adipor2, Me1, Pik3r1, Gck, Ntrk2, Serpina3k, Paqr9, Serpina1a, Sort1, Serpina3m, Serpina1c	GO_BiologicalProcess
GO:0008625	extrinsic apoptotic signaling pathway via death domain receptors	62	4	1.15	0.02768	ENSMUSG00000020696, ENSMUSG00000030847, ENSMUSG00000041417, ENSMUSG00000068747	Rffl, Bag3, Pik3r1, Sort1	GO_BiologicalProcess
GO:0046890	regulation of lipid biosynthetic process	124	6	2.3	0.0277	ENSMUSG00000020053, ENSMUSG00000024164, ENSMUSG00000025950, ENSMUSG00000028603, ENSMUSG00000032349, ENSMUSG00000035686	Igf1, C3, Idh1, Scp2, Elovl5, Thrsp	GO_BiologicalProcess
GO:0014065	phosphatidylinositol 3-kinase signaling	92	5	1.7	0.02793	ENSMUSG00000020053, ENSMUSG00000020122, ENSMUSG00000020484, ENSMUSG00000041417, ENSMUSG00000055254	Igf1, Egfr, Xbp1, Pik3r1, Ntrk2	GO_BiologicalProcess
GO:0031668	cellular response to extracellular stimulus	159	7	2.94	0.02849	ENSMUSG00000000326, ENSMUSG00000010663, ENSMUSG00000020484, ENSMUSG00000026864, ENSMUSG00000027248, ENSMUSG00000039168, ENSMUSG00000041798	Comt, Fads1, Xbp1, Hspa5, Pdia3, Dap, Gck	GO_BiologicalProcess
GO:0005978	glycogen biosynthetic process	36	3	0.67	0.02855	ENSMUSG00000020053, ENSMUSG00000022707, ENSMUSG00000041798	Igf1, Gbe1, Gck	GO_BiologicalProcess
GO:0009250	glucan biosynthetic process	36	3	0.67	0.02855	ENSMUSG00000020053, ENSMUSG00000022707, ENSMUSG00000041798	Igf1, Gbe1, Gck	GO_BiologicalProcess
GO:0030518	intracellular steroid hormone receptor signaling pathway	93	5	1.72	0.02909	ENSMUSG00000003814, ENSMUSG00000019768, ENSMUSG00000020053, ENSMUSG00000028410, ENSMUSG00000055254	Calr, Esr1, Igf1, Dnaja1, Ntrk2	GO_BiologicalProcess
GO:0032760	positive regulation of tumor necrosis factor production	63	4	1.17	0.02914	ENSMUSG00000022037, ENSMUSG00000022708, ENSMUSG00000040296, ENSMUSG00000041417	Clu, Zbtb20, Ddx58, Pik3r1	GO_BiologicalProcess
GO:1905954	positive regulation of lipid localization	63	4	1.17	0.02914	ENSMUSG00000024164, ENSMUSG00000028603, ENSMUSG00000042010, ENSMUSG00000053846	C3, Scp2, Acacb, Lipg	GO_BiologicalProcess
GO:0009991	response to extracellular stimulus	234	9	4.33	0.03025	ENSMUSG00000000326, ENSMUSG00000010663, ENSMUSG00000020484, ENSMUSG00000026864, ENSMUSG00000027248, ENSMUSG00000029482, ENSMUSG00000039168, ENSMUSG00000041798, ENSMUSG00000042010	Comt, Fads1, Xbp1, Hspa5, Pdia3, Aacs, Dap, Gck, Acacb	GO_BiologicalProcess
GO:0051606	detection of stimulus	94	5	1.74	0.03028	ENSMUSG00000020053, ENSMUSG00000026417, ENSMUSG00000028410, ENSMUSG00000030470, ENSMUSG00000041798	Igf1, Pigr, Dnaja1, Csrp3, Gck	GO_BiologicalProcess
GO:0006820	anion transport	328	14	6.07	0.03039	ENSMUSG00000009378, ENSMUSG00000019969, ENSMUSG00000021135, ENSMUSG00000023073, ENSMUSG00000028127, ENSMUSG00000028603, ENSMUSG00000038298, ENSMUSG00000041698, ENSMUSG00000046079, ENSMUSG00000046959, ENSMUSG00000054422, ENSMUSG00000055254, ENSMUSG00000063590, ENSMUSG00000067144	Slc16a12, Psen1, Slc10a1, Slc10a2, Abcd3, Scp2, Pdzk1, Slco1a1, Lrrc8d, Slc26a1, Fabp1, Ntrk2, Slc22a28, Slc22a7	GO_BiologicalProcess
GO:0032770	positive regulation of monooxygenase activity	15	2	0.28	0.03058	ENSMUSG00000019768, ENSMUSG00000037580	Esr1, Gch1	GO_BiologicalProcess
GO:0033160	positive regulation of protein import into nucleus, translocation	15	2	0.28	0.03058	ENSMUSG00000019969, ENSMUSG00000020053	Psen1, Igf1	GO_BiologicalProcess
GO:0070875	positive regulation of glycogen metabolic process	15	2	0.28	0.03058	ENSMUSG00000020053, ENSMUSG00000041798	Igf1, Gck	GO_BiologicalProcess
GO:0036336	dendritic cell migration	15	2	0.28	0.03058	ENSMUSG00000003814, ENSMUSG00000052085	Calr, Dock8	GO_BiologicalProcess
GO:2000811	negative regulation of anoikis	15	2	0.28	0.03058	ENSMUSG00000008305, ENSMUSG00000055254	Tle1, Ntrk2	GO_BiologicalProcess
GO:0097242	amyloid-beta clearance	15	2	0.28	0.03058	ENSMUSG00000022037, ENSMUSG00000024164	Clu, C3	GO_BiologicalProcess
GO:0015012	heparan sulfate proteoglycan biosynthetic process	15	2	0.28	0.03058	ENSMUSG00000032207, ENSMUSG00000045216	Lipc, Hs6st1	GO_BiologicalProcess
GO:1903557	positive regulation of tumor necrosis factor superfamily cytokine production	64	4	1.18	0.03065	ENSMUSG00000022037, ENSMUSG00000022708, ENSMUSG00000040296, ENSMUSG00000041417	Clu, Zbtb20, Ddx58, Pik3r1	GO_BiologicalProcess
GO:0000266	mitochondrial fission	37	3	0.68	0.03066	ENSMUSG00000020593, ENSMUSG00000033335, ENSMUSG00000040033	Lpin1, Dnm2, Stat2	GO_BiologicalProcess
GO:0046173	polyol biosynthetic process	37	3	0.68	0.03066	ENSMUSG00000016933, ENSMUSG00000028603, ENSMUSG00000037580	Plcg1, Scp2, Gch1	GO_BiologicalProcess
GO:0015711	organic anion transport	251	12	4.65	0.03109	ENSMUSG00000009378, ENSMUSG00000019969, ENSMUSG00000021135, ENSMUSG00000023073, ENSMUSG00000028127, ENSMUSG00000028603, ENSMUSG00000041698, ENSMUSG00000046959, ENSMUSG00000054422, ENSMUSG00000055254, ENSMUSG00000063590, ENSMUSG00000067144	Slc16a12, Psen1, Slc10a1, Slc10a2, Abcd3, Scp2, Slco1a1, Slc26a1, Fabp1, Ntrk2, Slc22a28, Slc22a7	GO_BiologicalProcess
GO:0048732	gland development	299	15	5.54	0.03143	ENSMUSG00000001247, ENSMUSG00000019768, ENSMUSG00000019802, ENSMUSG00000019969, ENSMUSG00000020053, ENSMUSG00000020122, ENSMUSG00000020484, ENSMUSG00000021999, ENSMUSG00000023031, ENSMUSG00000025153, ENSMUSG00000025199, ENSMUSG00000025810, ENSMUSG00000029482, ENSMUSG00000043013, ENSMUSG00000046179	Lsr, Esr1, Sec63, Psen1, Igf1, Egfr, Xbp1, Cpb2, Cela1, Fasn, Chuk, Nrp1, Aacs, Onecut1, E2f8	GO_BiologicalProcess
GO:2001236	regulation of extrinsic apoptotic signaling pathway	128	6	2.37	0.03169	ENSMUSG00000004637, ENSMUSG00000020053, ENSMUSG00000020696, ENSMUSG00000022419, ENSMUSG00000025810, ENSMUSG00000027248	Wwox, Igf1, Rffl, Deptor, Nrp1, Pdia3	GO_BiologicalProcess
GO:0050714	positive regulation of protein secretion	184	10	3.41	0.03212	ENSMUSG00000020053, ENSMUSG00000020122, ENSMUSG00000020484, ENSMUSG00000022514, ENSMUSG00000025199, ENSMUSG00000027808, ENSMUSG00000029482, ENSMUSG00000040296, ENSMUSG00000041798, ENSMUSG00000049044	Igf1, Egfr, Xbp1, Il1rap, Chuk, Serp1, Aacs, Ddx58, Gck, Rapgef4	GO_BiologicalProcess
GO:0010770	positive regulation of cell morphogenesis involved in differentiation	129	6	2.39	0.03274	ENSMUSG00000003814, ENSMUSG00000025810, ENSMUSG00000026193, ENSMUSG00000029705, ENSMUSG00000033335, ENSMUSG00000055254	Calr, Nrp1, Fn1, Cux1, Dnm2, Ntrk2	GO_BiologicalProcess
GO:0021795	cerebral cortex cell migration	38	3	0.7	0.03284	ENSMUSG00000019969, ENSMUSG00000020122, ENSMUSG00000025810	Psen1, Egfr, Nrp1	GO_BiologicalProcess
GO:0006637	acyl-CoA metabolic process	68	8	1.26	0.03343	ENSMUSG00000005683, ENSMUSG00000020532, ENSMUSG00000025153, ENSMUSG00000028603, ENSMUSG00000030945, ENSMUSG00000031767, ENSMUSG00000033533, ENSMUSG00000042010	Cs, Acaca, Fasn, Scp2, Acsm2, Nudt7, Acsm1, Acacb	GO_BiologicalProcess
GO:0035383	thioester metabolic process	68	8	1.26	0.03343	ENSMUSG00000005683, ENSMUSG00000020532, ENSMUSG00000025153, ENSMUSG00000028603, ENSMUSG00000030945, ENSMUSG00000031767, ENSMUSG00000033533, ENSMUSG00000042010	Cs, Acaca, Fasn, Scp2, Acsm2, Nudt7, Acsm1, Acacb	GO_BiologicalProcess
GO:0050770	regulation of axonogenesis	130	6	2.41	0.03381	ENSMUSG00000019969, ENSMUSG00000025810, ENSMUSG00000026193, ENSMUSG00000033174, ENSMUSG00000033335, ENSMUSG00000055254	Psen1, Nrp1, Fn1, Mgll, Dnm2, Ntrk2	GO_BiologicalProcess
GO:0045727	positive regulation of translation	97	5	1.8	0.03402	ENSMUSG00000019768, ENSMUSG00000022136, ENSMUSG00000027808, ENSMUSG00000029478, ENSMUSG00000053175	Esr1, Dnajc3, Serp1, Ncor2, Bcl3	GO_BiologicalProcess
GO:0015758	glucose transport	97	5	1.8	0.03402	ENSMUSG00000019768, ENSMUSG00000020053, ENSMUSG00000024164, ENSMUSG00000030168, ENSMUSG00000068747	Esr1, Igf1, C3, Adipor2, Sort1	GO_BiologicalProcess
GO:0030879	mammary gland development	97	5	1.8	0.03402	ENSMUSG00000019768, ENSMUSG00000020053, ENSMUSG00000020484, ENSMUSG00000025153, ENSMUSG00000025199	Esr1, Igf1, Xbp1, Fasn, Chuk	GO_BiologicalProcess
GO:0008203	cholesterol metabolic process	97	5	1.8	0.03402	ENSMUSG00000026170, ENSMUSG00000028603, ENSMUSG00000032018, ENSMUSG00000032207, ENSMUSG00000042289	Cyp27a1, Scp2, Sc5d, Lipc, Hsd3b7	GO_BiologicalProcess
GO:0032680	regulation of tumor necrosis factor production	97	5	1.8	0.03402	ENSMUSG00000022037, ENSMUSG00000022708, ENSMUSG00000040296, ENSMUSG00000041417, ENSMUSG00000053175	Clu, Zbtb20, Ddx58, Pik3r1, Bcl3	GO_BiologicalProcess
GO:0002313	mature B cell differentiation involved in immune response	16	2	0.3	0.03453	ENSMUSG00000020484, ENSMUSG00000053175	Xbp1, Bcl3	GO_BiologicalProcess
GO:0006625	protein targeting to peroxisome	16	2	0.3	0.03453	ENSMUSG00000002763, ENSMUSG00000047866	Pex6, Lonp2	GO_BiologicalProcess
GO:0051968	positive regulation of synaptic transmission, glutamatergic	16	2	0.3	0.03453	ENSMUSG00000020122, ENSMUSG00000055254	Egfr, Ntrk2	GO_BiologicalProcess
GO:0043574	peroxisomal transport	16	2	0.3	0.03453	ENSMUSG00000002763, ENSMUSG00000047866	Pex6, Lonp2	GO_BiologicalProcess
GO:0072574	hepatocyte proliferation	16	2	0.3	0.03453	ENSMUSG00000020484, ENSMUSG00000021999	Xbp1, Cpb2	GO_BiologicalProcess
GO:0072575	epithelial cell proliferation involved in liver morphogenesis	16	2	0.3	0.03453	ENSMUSG00000020484, ENSMUSG00000021999	Xbp1, Cpb2	GO_BiologicalProcess
GO:0072662	protein localization to peroxisome	16	2	0.3	0.03453	ENSMUSG00000002763, ENSMUSG00000047866	Pex6, Lonp2	GO_BiologicalProcess
GO:0072663	establishment of protein localization to peroxisome	16	2	0.3	0.03453	ENSMUSG00000002763, ENSMUSG00000047866	Pex6, Lonp2	GO_BiologicalProcess
GO:0034367	macromolecular complex remodeling	16	2	0.3	0.03453	ENSMUSG00000032207, ENSMUSG00000053846	Lipc, Lipg	GO_BiologicalProcess
GO:0034368	protein-lipid complex remodeling	16	2	0.3	0.03453	ENSMUSG00000032207, ENSMUSG00000053846	Lipc, Lipg	GO_BiologicalProcess
GO:0034369	plasma lipoprotein particle remodeling	16	2	0.3	0.03453	ENSMUSG00000032207, ENSMUSG00000053846	Lipc, Lipg	GO_BiologicalProcess
GO:0016358	dendrite development	203	8	3.76	0.03528	ENSMUSG00000019864, ENSMUSG00000019969, ENSMUSG00000022514, ENSMUSG00000022864, ENSMUSG00000025810, ENSMUSG00000029705, ENSMUSG00000049044, ENSMUSG00000055254	Rtn4ip1, Psen1, Il1rap, D16Ertd472e, Nrp1, Cux1, Rapgef4, Ntrk2	GO_BiologicalProcess
GO:1903555	regulation of tumor necrosis factor superfamily cytokine production	98	5	1.81	0.03533	ENSMUSG00000022037, ENSMUSG00000022708, ENSMUSG00000040296, ENSMUSG00000041417, ENSMUSG00000053175	Clu, Zbtb20, Ddx58, Pik3r1, Bcl3	GO_BiologicalProcess
GO:0008645	hexose transport	98	5	1.81	0.03533	ENSMUSG00000019768, ENSMUSG00000020053, ENSMUSG00000024164, ENSMUSG00000030168, ENSMUSG00000068747	Esr1, Igf1, C3, Adipor2, Sort1	GO_BiologicalProcess
GO:0045927	positive regulation of growth	204	8	3.78	0.03616	ENSMUSG00000018442, ENSMUSG00000020053, ENSMUSG00000020122, ENSMUSG00000024164, ENSMUSG00000025810, ENSMUSG00000026193, ENSMUSG00000027808, ENSMUSG00000042010	Derl2, Igf1, Egfr, C3, Nrp1, Fn1, Serp1, Acacb	GO_BiologicalProcess
GO:0032640	tumor necrosis factor production	99	5	1.83	0.03667	ENSMUSG00000022037, ENSMUSG00000022708, ENSMUSG00000040296, ENSMUSG00000041417, ENSMUSG00000053175	Clu, Zbtb20, Ddx58, Pik3r1, Bcl3	GO_BiologicalProcess
GO:0005790	smooth endoplasmic reticulum	29	7	0.54	7.4e-07	ENSMUSG00000003814, ENSMUSG00000019969, ENSMUSG00000020048, ENSMUSG00000021087, ENSMUSG00000022136, ENSMUSG00000026864, ENSMUSG00000027248	Calr, Psen1, Hsp90b1, Rtn1, Dnajc3, Hspa5, Pdia3	GO_CellularComponent
GO:0072562	blood microparticle	95	10	1.75	9.8e-06	ENSMUSG00000022037, ENSMUSG00000022149, ENSMUSG00000023176, ENSMUSG00000024164, ENSMUSG00000026193, ENSMUSG00000026365, ENSMUSG00000033533, ENSMUSG00000035031, ENSMUSG00000058207, ENSMUSG00000079012	Clu, C9, Cpn2, C3, Fn1, Cfh, Acsm1, C8a, Serpina3k, Serpina3m	GO_CellularComponent
GO:0005782	peroxisomal matrix	18	4	0.33	0.00028	ENSMUSG00000028127, ENSMUSG00000028603, ENSMUSG00000047866, ENSMUSG00000054422	Abcd3, Scp2, Lonp2, Fabp1	GO_CellularComponent
GO:0030176	integral component of endoplasmic reticulum membrane	117	9	2.16	0.00031	ENSMUSG00000003814, ENSMUSG00000018442, ENSMUSG00000020484, ENSMUSG00000020715, ENSMUSG00000021364, ENSMUSG00000026864, ENSMUSG00000027248, ENSMUSG00000032349, ENSMUSG00000041220	Calr, Derl2, Xbp1, Ern1, Elovl2, Hspa5, Pdia3, Elovl5, Elovl6	GO_CellularComponent
GO:0070062	extracellular exosome	2127	59	39.28	0.00062	ENSMUSG00000000326, ENSMUSG00000001247, ENSMUSG00000003814, ENSMUSG00000004558, ENSMUSG00000005683, ENSMUSG00000017929, ENSMUSG00000019302, ENSMUSG00000019906, ENSMUSG00000020048, ENSMUSG00000020532, ENSMUSG00000021069, ENSMUSG00000021492, ENSMUSG00000021756, ENSMUSG00000021999, ENSMUSG00000022037, ENSMUSG00000022136, ENSMUSG00000022149, ENSMUSG00000022241, ENSMUSG00000022707, ENSMUSG00000022751,…	Comt, Lsr, Calr, Ndrg2, Cs, B4galt5, Atp6v0a1, Lin7a, Hsp90b1, Acaca, Pygl, F12, Il6st, Cpb2, Clu, Dnajc3, C9, Tars, Gbe1, Nit2, Cpn2, Glo1, C3, Xpnpep1, Fasn, Tm9sf2, Idh1, Fn1, Cfh, Pigr, Aldh9a1, Hspa5, Pdia3, Dnaja1, Scp2, Aldh2, C8b, Gpc4, Aars, Dnm2, Acsm1, C8a, Grhpr, Pdzk1, Mindy1, Ginm1, Igfals, Cldn2, Rarres1, Lifr, Fabp1, Serpina3k, Ces3b, Serpina1a, Ces3a, Ugt2b36, Snx29, Serpina3m, S…	GO_CellularComponent
GO:0005788	endoplasmic reticulum lumen	46	5	0.85	0.00152	ENSMUSG00000003814, ENSMUSG00000020048, ENSMUSG00000022136, ENSMUSG00000023274, ENSMUSG00000026864	Calr, Hsp90b1, Dnajc3, Cd4, Hspa5	GO_CellularComponent
GO:0005615	extracellular space	2543	74	46.97	0.00274	ENSMUSG00000000326, ENSMUSG00000001247, ENSMUSG00000003814, ENSMUSG00000004558, ENSMUSG00000005683, ENSMUSG00000017929, ENSMUSG00000019302, ENSMUSG00000019906, ENSMUSG00000020048, ENSMUSG00000020053, ENSMUSG00000020532, ENSMUSG00000021069, ENSMUSG00000021492, ENSMUSG00000021756, ENSMUSG00000021999, ENSMUSG00000022037, ENSMUSG00000022136, ENSMUSG00000022149, ENSMUSG00000022241, ENSMUSG00000022514,…	Comt, Lsr, Calr, Ndrg2, Cs, B4galt5, Atp6v0a1, Lin7a, Hsp90b1, Igf1, Acaca, Pygl, F12, Il6st, Cpb2, Clu, Dnajc3, C9, Tars, Il1rap, Gbe1, Nit2, Cela1, Cpn2, Glo1, C3, Mbl2, Xpnpep1, Fasn, Tm9sf2, Nrp1, Idh1, Fn1, Cfh, Pigr, Aldh9a1, Hspa5, Pdia3, Dnaja1, Podn, Scp2, Aldh2, C8b, Gpc4, Aars, Lipc, Dnm2, Acsm1, C8a, Grhpr, Mbl1, Pdzk1, Mindy1, Orm1, Ginm1, Igfals, Cldn2, Rarres1, Wfdc21, Lipg, Lifr, …	GO_CellularComponent
GO:0046930	pore complex	17	3	0.31	0.00349	ENSMUSG00000022149, ENSMUSG00000029656, ENSMUSG00000035031	C9, C8b, C8a	GO_CellularComponent
GO:0016021	integral component of membrane	2880	78	53.19	0.00373	ENSMUSG00000000326, ENSMUSG00000001247, ENSMUSG00000003814, ENSMUSG00000009378, ENSMUSG00000010663, ENSMUSG00000017929, ENSMUSG00000018442, ENSMUSG00000019302, ENSMUSG00000019802, ENSMUSG00000019969, ENSMUSG00000020122, ENSMUSG00000020484, ENSMUSG00000020715, ENSMUSG00000021087, ENSMUSG00000021135, ENSMUSG00000021364, ENSMUSG00000021756, ENSMUSG00000022003, ENSMUSG00000022032, ENSMUSG00000022149,…	Comt, Lsr, Calr, Slc16a12, Fads1, B4galt5, Derl2, Atp6v0a1, Sec63, Psen1, Egfr, Xbp1, Ern1, Rtn1, Slc10a1, Elovl2, Il6st, Slc25a30, Scara5, C9, Txndc11, Il1rap, Dirc2, Slc10a2, Cd4, Slc22a1, Slc29a1, Fads2, Slc25a45, Chuk, Tm9sf2, Nrp1, Pigr, Hspa5, Pdia3, Serp1, Fmo5, Abcd3, St3gal3, C8b, Cux1, Adipor2, Hsd17b2, Cyb5b, Abcb10, Sc5d, Elovl5, Tpcn1, Nat8f2, Sdr42e1, Slc41a2, C8a, Ugt2a3, Rmdn2, Rn…	GO_CellularComponent
GO:0005739	mitochondrion	1561	43	28.83	0.00448	ENSMUSG00000000326, ENSMUSG00000004637, ENSMUSG00000005683, ENSMUSG00000010663, ENSMUSG00000019768, ENSMUSG00000019864, ENSMUSG00000019969, ENSMUSG00000020258, ENSMUSG00000020532, ENSMUSG00000020593, ENSMUSG00000020715, ENSMUSG00000022003, ENSMUSG00000022037, ENSMUSG00000022751, ENSMUSG00000024120, ENSMUSG00000024818, ENSMUSG00000025153, ENSMUSG00000025317, ENSMUSG00000025937, ENSMUSG00000025950,…	Comt, Wwox, Cs, Fads1, Esr1, Rtn4ip1, Psen1, Glyctk, Acaca, Lpin1, Ern1, Slc25a30, Clu, Nit2, Lrpprc, Slc25a45, Fasn, Car5a, Lactb2, Idh1, Cyp27a1, Aldh9a1, Gpd2, Hspa5, Pdia3, Abcd3, Dnaja1, Scp2, Aldh2, Acsm2, Cyb5b, Abcb10, Me1, Alas1, Dnm2, Acsm1, Rmdn2, Rnf144b, Kyat1, Gck, Acacb, Pdp2, Nat8f1	GO_CellularComponent
GO:0005829	cytosol	2610	64	48.2	0.00766	ENSMUSG00000000326, ENSMUSG00000002763, ENSMUSG00000003814, ENSMUSG00000004637, ENSMUSG00000008305, ENSMUSG00000016933, ENSMUSG00000019302, ENSMUSG00000020048, ENSMUSG00000020258, ENSMUSG00000020484, ENSMUSG00000020532, ENSMUSG00000022136, ENSMUSG00000022149, ENSMUSG00000022241, ENSMUSG00000022751, ENSMUSG00000024026, ENSMUSG00000024219, ENSMUSG00000025027, ENSMUSG00000025153, ENSMUSG00000025173,…	Comt, Pex6, Calr, Wwox, Tle1, Plcg1, Atp6v0a1, Hsp90b1, Glyctk, Xbp1, Acaca, Dnajc3, C9, Tars, Nit2, Glo1, Anks1, Xpnpep1, Fasn, Wdr45b, Chuk, Nrp1, Idh1, Eif2d, Smyd2, Aldh9a1, Smad9, Fmo5, Dnaja1, Epb41l4b, Scp2, Aacs, Bag3, Irf2, Aars, Me1, Alas1, Mgll, Dnm2, Chmp7, Grhpr, Thrsp, Rmdn2, Aagab, Gch1, Adh4, Trp53inp2, Kyat1, Stat2, Sdr9c7, Ddx58, Pik3r1, Gck, Oasl1, Mkl1, E2f8, Rapgef4, Bcl3, Fa…	GO_CellularComponent
GO:0098797	plasma membrane protein complex	171	8	3.16	0.01411	ENSMUSG00000019906, ENSMUSG00000019969, ENSMUSG00000020053, ENSMUSG00000022149, ENSMUSG00000022791, ENSMUSG00000029656, ENSMUSG00000035031, ENSMUSG00000047797	Lin7a, Psen1, Igf1, C9, Tnk2, C8b, C8a, Gjb1	GO_CellularComponent
GO:0042579	microbody	130	10	2.4	0.0164	ENSMUSG00000002763, ENSMUSG00000021884, ENSMUSG00000025950, ENSMUSG00000027261, ENSMUSG00000028127, ENSMUSG00000028603, ENSMUSG00000031767, ENSMUSG00000047866, ENSMUSG00000054422, ENSMUSG00000075543	Pex6, Hacl1, Idh1, Hao1, Abcd3, Scp2, Nudt7, Lonp2, Fabp1, Urad	GO_CellularComponent
GO:0005777	peroxisome	130	10	2.4	0.0164	ENSMUSG00000002763, ENSMUSG00000021884, ENSMUSG00000025950, ENSMUSG00000027261, ENSMUSG00000028127, ENSMUSG00000028603, ENSMUSG00000031767, ENSMUSG00000047866, ENSMUSG00000054422, ENSMUSG00000075543	Pex6, Hacl1, Idh1, Hao1, Abcd3, Scp2, Nudt7, Lonp2, Fabp1, Urad	GO_CellularComponent
GO:0005783	endoplasmic reticulum	1273	43	23.51	0.01676	ENSMUSG00000003814, ENSMUSG00000010663, ENSMUSG00000016756, ENSMUSG00000018442, ENSMUSG00000019802, ENSMUSG00000019969, ENSMUSG00000020048, ENSMUSG00000020122, ENSMUSG00000020484, ENSMUSG00000020593, ENSMUSG00000020715, ENSMUSG00000021087, ENSMUSG00000021364, ENSMUSG00000022037, ENSMUSG00000022136, ENSMUSG00000022498, ENSMUSG00000023274, ENSMUSG00000024665, ENSMUSG00000026864, ENSMUSG00000027248,…	Calr, Fads1, Cmah, Derl2, Sec63, Psen1, Hsp90b1, Egfr, Xbp1, Lpin1, Ern1, Rtn1, Elovl2, Clu, Dnajc3, Txndc11, Cd4, Fads2, Hspa5, Pdia3, Serp1, Fmo5, Dnaja1, Scp2, Sumf1, Sc5d, Elovl5, Nat8f2, Elovl6, Pik3r1, Hsd3b7, Lrrc8d, Gjb1, Cyp2f2, Ntrk2, Nat8f1, Cyp2c70, Ces3b, Serpina1a, Sort1, Ces3a, Serpina1c, Cyp4v3	GO_CellularComponent
GO:0030426	growth cone	145	7	2.68	0.01806	ENSMUSG00000019969, ENSMUSG00000022037, ENSMUSG00000022791, ENSMUSG00000025810, ENSMUSG00000033335, ENSMUSG00000049044, ENSMUSG00000055254	Psen1, Clu, Tnk2, Nrp1, Dnm2, Rapgef4, Ntrk2	GO_CellularComponent
GO:0034663	endoplasmic reticulum chaperone complex	12	2	0.22	0.01984	ENSMUSG00000020048, ENSMUSG00000026864	Hsp90b1, Hspa5	GO_CellularComponent
GO:0030427	site of polarized growth	148	7	2.73	0.01998	ENSMUSG00000019969, ENSMUSG00000022037, ENSMUSG00000022791, ENSMUSG00000025810, ENSMUSG00000033335, ENSMUSG00000049044, ENSMUSG00000055254	Psen1, Clu, Tnk2, Nrp1, Dnm2, Rapgef4, Ntrk2	GO_CellularComponent
GO:0034358	plasma lipoprotein particle	32	3	0.59	0.0208	ENSMUSG00000001247, ENSMUSG00000022037, ENSMUSG00000032207	Lsr, Clu, Lipc	GO_CellularComponent
GO:1990777	lipoprotein particle	32	3	0.59	0.0208	ENSMUSG00000001247, ENSMUSG00000022037, ENSMUSG00000032207	Lsr, Clu, Lipc	GO_CellularComponent
GO:0071944	cell periphery	2892	67	53.41	0.02184	ENSMUSG00000000326, ENSMUSG00000001247, ENSMUSG00000003814, ENSMUSG00000004637, ENSMUSG00000009378, ENSMUSG00000016933, ENSMUSG00000019302, ENSMUSG00000019768, ENSMUSG00000019906, ENSMUSG00000019969, ENSMUSG00000020048, ENSMUSG00000020053, ENSMUSG00000020122, ENSMUSG00000020672, ENSMUSG00000020696, ENSMUSG00000021135, ENSMUSG00000021756, ENSMUSG00000022032, ENSMUSG00000022037, ENSMUSG00000022149,…	Comt, Lsr, Calr, Wwox, Slc16a12, Plcg1, Atp6v0a1, Esr1, Lin7a, Psen1, Hsp90b1, Igf1, Egfr, Sntg2, Rffl, Slc10a1, Il6st, Scara5, Clu, C9, Il1rap, Tnk2, Slc10a2, Cd4, Slc22a1, Slc29a1, Glo1, Fasn, Chuk, Nrp1, Fn1, Cfh, Pigr, Hspa5, Pdia3, Epb41l4b, Pi4k2b, C8b, Adipor2, Bag3, Gpc4, Tpcn1, Dnm2, Slc41a2, C8a, Pdzk1, Mfsd4b1, Gabbr2, Stat2, Ddx58, Pik3r1, Slco1a1, Gck, Lrrc8d, Slc26a1, Cldn2, Gjb1, R…	GO_CellularComponent
GO:0044459	plasma membrane part	1444	37	26.67	0.02431	ENSMUSG00000000326, ENSMUSG00000003814, ENSMUSG00000009378, ENSMUSG00000019768, ENSMUSG00000019906, ENSMUSG00000019969, ENSMUSG00000020053, ENSMUSG00000020122, ENSMUSG00000021135, ENSMUSG00000021756, ENSMUSG00000022032, ENSMUSG00000022149, ENSMUSG00000022791, ENSMUSG00000023073, ENSMUSG00000023274, ENSMUSG00000023829, ENSMUSG00000023942, ENSMUSG00000025199, ENSMUSG00000026193, ENSMUSG00000027248,…	Comt, Calr, Slc16a12, Esr1, Lin7a, Psen1, Igf1, Egfr, Slc10a1, Il6st, Scara5, C9, Tnk2, Slc10a2, Cd4, Slc22a1, Slc29a1, Chuk, Fn1, Pdia3, C8b, Adipor2, Gpc4, Dnm2, C8a, Pdzk1, Gabbr2, Ddx58, Slco1a1, Lrrc8d, Slc26a1, Gjb1, Rapgef4, Dock8, Ntrk2, Slc22a28, Slc22a7	GO_CellularComponent
GO:0032994	protein-lipid complex	34	3	0.63	0.02443	ENSMUSG00000001247, ENSMUSG00000022037, ENSMUSG00000032207	Lsr, Clu, Lipc	GO_CellularComponent
GO:0044429	mitochondrial part	731	21	13.5	0.02958	ENSMUSG00000005683, ENSMUSG00000019864, ENSMUSG00000019969, ENSMUSG00000020593, ENSMUSG00000022003, ENSMUSG00000024120, ENSMUSG00000024818, ENSMUSG00000025937, ENSMUSG00000026170, ENSMUSG00000026827, ENSMUSG00000027248, ENSMUSG00000028127, ENSMUSG00000028603, ENSMUSG00000030945, ENSMUSG00000031924, ENSMUSG00000031974, ENSMUSG00000032786, ENSMUSG00000033335, ENSMUSG00000033533, ENSMUSG00000038068,…	Cs, Rtn4ip1, Psen1, Lpin1, Slc25a30, Lrpprc, Slc25a45, Lactb2, Cyp27a1, Gpd2, Pdia3, Abcd3, Scp2, Acsm2, Cyb5b, Abcb10, Alas1, Dnm2, Acsm1, Rnf144b, Nat8f1	GO_CellularComponent
GO:0030867	rough endoplasmic reticulum membrane	15	2	0.28	0.03045	ENSMUSG00000018442, ENSMUSG00000022136	Derl2, Dnajc3	GO_CellularComponent
GO:0005886	plasma membrane	2795	64	51.62	0.03168	ENSMUSG00000000326, ENSMUSG00000001247, ENSMUSG00000003814, ENSMUSG00000004637, ENSMUSG00000009378, ENSMUSG00000016933, ENSMUSG00000019302, ENSMUSG00000019768, ENSMUSG00000019906, ENSMUSG00000019969, ENSMUSG00000020048, ENSMUSG00000020053, ENSMUSG00000020122, ENSMUSG00000020672, ENSMUSG00000020696, ENSMUSG00000021135, ENSMUSG00000021756, ENSMUSG00000022032, ENSMUSG00000022149, ENSMUSG00000022514,…	Comt, Lsr, Calr, Wwox, Slc16a12, Plcg1, Atp6v0a1, Esr1, Lin7a, Psen1, Hsp90b1, Igf1, Egfr, Sntg2, Rffl, Slc10a1, Il6st, Scara5, C9, Il1rap, Tnk2, Slc10a2, Cd4, Slc22a1, Slc29a1, Glo1, Fasn, Chuk, Nrp1, Fn1, Cfh, Pigr, Hspa5, Pdia3, Epb41l4b, Pi4k2b, C8b, Adipor2, Bag3, Gpc4, Tpcn1, Dnm2, Slc41a2, C8a, Pdzk1, Mfsd4b1, Gabbr2, Stat2, Ddx58, Pik3r1, Slco1a1, Lrrc8d, Slc26a1, Cldn2, Gjb1, Rapgef4, Do…	GO_CellularComponent
GO:0005902	microvillus	65	4	1.2	0.03197	ENSMUSG00000004637, ENSMUSG00000023073, ENSMUSG00000032207, ENSMUSG00000038298	Wwox, Slc10a2, Lipc, Pdzk1	GO_CellularComponent
GO:0016323	basolateral plasma membrane	165	7	3.05	0.03352	ENSMUSG00000019906, ENSMUSG00000020122, ENSMUSG00000021135, ENSMUSG00000023829, ENSMUSG00000023942, ENSMUSG00000041698, ENSMUSG00000049044	Lin7a, Egfr, Slc10a1, Slc22a1, Slc29a1, Slco1a1, Rapgef4	GO_CellularComponent
GO:0070160	occluding junction	97	5	1.79	0.03373	ENSMUSG00000001247, ENSMUSG00000019906, ENSMUSG00000028434, ENSMUSG00000040296, ENSMUSG00000047230	Lsr, Lin7a, Epb41l4b, Ddx58, Cldn2	GO_CellularComponent
GO:0043235	receptor complex	202	8	3.73	0.03402	ENSMUSG00000020122, ENSMUSG00000020696, ENSMUSG00000021756, ENSMUSG00000025199, ENSMUSG00000026417, ENSMUSG00000039809, ENSMUSG00000054263, ENSMUSG00000055254	Egfr, Rffl, Il6st, Chuk, Pigr, Gabbr2, Lifr, Ntrk2	GO_CellularComponent
GO:0005769	early endosome	203	8	3.75	0.03488	ENSMUSG00000018442, ENSMUSG00000020122, ENSMUSG00000025810, ENSMUSG00000032207, ENSMUSG00000053846, ENSMUSG00000055254, ENSMUSG00000058486, ENSMUSG00000068747	Derl2, Egfr, Nrp1, Lipc, Lipg, Ntrk2, Wdr91, Sort1	GO_CellularComponent
GO:0005791	rough endoplasmic reticulum	69	4	1.27	0.03858	ENSMUSG00000018442, ENSMUSG00000019969, ENSMUSG00000022136, ENSMUSG00000055254	Derl2, Psen1, Dnajc3, Ntrk2	GO_CellularComponent
GO:0031226	intrinsic component of plasma membrane	680	19	12.56	0.0473	ENSMUSG00000009378, ENSMUSG00000019969, ENSMUSG00000021756, ENSMUSG00000022032, ENSMUSG00000022149, ENSMUSG00000023274, ENSMUSG00000023829, ENSMUSG00000023942, ENSMUSG00000025199, ENSMUSG00000029656, ENSMUSG00000030168, ENSMUSG00000035031, ENSMUSG00000039809, ENSMUSG00000041698, ENSMUSG00000046079, ENSMUSG00000046959, ENSMUSG00000055254, ENSMUSG00000063590, ENSMUSG00000067144	Slc16a12, Psen1, Il6st, Scara5, C9, Cd4, Slc22a1, Slc29a1, Chuk, C8b, Adipor2, C8a, Gabbr2, Slco1a1, Lrrc8d, Slc26a1, Ntrk2, Slc22a28, Slc22a7	GO_CellularComponent
GO:0005887	integral component of plasma membrane	638	18	11.78	0.04878	ENSMUSG00000009378, ENSMUSG00000019969, ENSMUSG00000021756, ENSMUSG00000022032, ENSMUSG00000022149, ENSMUSG00000023274, ENSMUSG00000023829, ENSMUSG00000023942, ENSMUSG00000025199, ENSMUSG00000029656, ENSMUSG00000035031, ENSMUSG00000039809, ENSMUSG00000041698, ENSMUSG00000046079, ENSMUSG00000046959, ENSMUSG00000055254, ENSMUSG00000063590, ENSMUSG00000067144	Slc16a12, Psen1, Il6st, Scara5, C9, Cd4, Slc22a1, Slc29a1, Chuk, C8b, C8a, Gabbr2, Slco1a1, Lrrc8d, Slc26a1, Ntrk2, Slc22a28, Slc22a7	GO_CellularComponent
GO:0036312	phosphatidylinositol 3-kinase regulatory subunit binding	11	4	0.2	3.3e-05	ENSMUSG00000019768, ENSMUSG00000020484, ENSMUSG00000033335, ENSMUSG00000041417	Esr1, Xbp1, Dnm2, Pik3r1	GO_MolecularFunction
GO:0051287	NAD binding	58	7	1.07	8.8e-05	ENSMUSG00000025950, ENSMUSG00000026687, ENSMUSG00000029455, ENSMUSG00000032418, ENSMUSG00000035637, ENSMUSG00000037797, ENSMUSG00000064294	Idh1, Aldh9a1, Aldh2, Me1, Grhpr, Adh4, Aox3	GO_MolecularFunction
GO:0016616	oxidoreductase activity, acting on the CH-OH group of donors, NAD or NADP as acceptor	102	11	1.88	0.00011	ENSMUSG00000011382, ENSMUSG00000025153, ENSMUSG00000025950, ENSMUSG00000026827, ENSMUSG00000031844, ENSMUSG00000032418, ENSMUSG00000034308, ENSMUSG00000035637, ENSMUSG00000037797, ENSMUSG00000040127, ENSMUSG00000042289	Dhdh, Fasn, Idh1, Gpd2, Hsd17b2, Me1, Sdr42e1, Grhpr, Adh4, Sdr9c7, Hsd3b7	GO_MolecularFunction
GO:0050661	NADP binding	35	5	0.64	0.00042	ENSMUSG00000025153, ENSMUSG00000025950, ENSMUSG00000028088, ENSMUSG00000032418, ENSMUSG00000035637	Fasn, Idh1, Fmo5, Me1, Grhpr	GO_MolecularFunction
GO:0016705	oxidoreductase activity, acting on paired donors, with incorporation or reduction of molecular oxygen	151	10	2.78	0.00048	ENSMUSG00000010663, ENSMUSG00000016756, ENSMUSG00000024665, ENSMUSG00000026170, ENSMUSG00000028088, ENSMUSG00000032018, ENSMUSG00000052974, ENSMUSG00000060613, ENSMUSG00000062624, ENSMUSG00000079057	Fads1, Cmah, Fads2, Cyp27a1, Fmo5, Sc5d, Cyp2f2, Cyp2c70, Cyp2c67, Cyp4v3	GO_MolecularFunction
GO:0019842	vitamin binding	103	8	1.89	0.00061	ENSMUSG00000020532, ENSMUSG00000021069, ENSMUSG00000021884, ENSMUSG00000025153, ENSMUSG00000032786, ENSMUSG00000037797, ENSMUSG00000039648, ENSMUSG00000042010	Acaca, Pygl, Hacl1, Fasn, Alas1, Adh4, Kyat1, Acacb	GO_MolecularFunction
GO:0005496	steroid binding	60	6	1.1	0.00079	ENSMUSG00000019768, ENSMUSG00000020053, ENSMUSG00000021069, ENSMUSG00000028603, ENSMUSG00000054422, ENSMUSG00000064225	Esr1, Igf1, Pygl, Scp2, Fabp1, Paqr9	GO_MolecularFunction
GO:0002020	protease binding	108	8	1.99	0.00084	ENSMUSG00000020484, ENSMUSG00000020696, ENSMUSG00000024863, ENSMUSG00000026193, ENSMUSG00000037780, ENSMUSG00000047866, ENSMUSG00000066366, ENSMUSG00000079015	Xbp1, Rffl, Mbl2, Fn1, Mbl1, Lonp2, Serpina1a, Serpina1c	GO_MolecularFunction
GO:0004867	serine-type endopeptidase inhibitor activity	62	6	1.14	0.00094	ENSMUSG00000058207, ENSMUSG00000058260, ENSMUSG00000059908, ENSMUSG00000066366, ENSMUSG00000079012, ENSMUSG00000079015	Serpina3k, Serpina9, Mug1, Serpina1a, Serpina3m, Serpina1c	GO_MolecularFunction
GO:0015347	sodium-independent organic anion transmembrane transporter activity	12	3	0.22	0.00119	ENSMUSG00000041698, ENSMUSG00000063590, ENSMUSG00000067144	Slco1a1, Slc22a28, Slc22a7	GO_MolecularFunction
GO:0043395	heparan sulfate proteoglycan binding	12	3	0.22	0.00119	ENSMUSG00000026365, ENSMUSG00000031119, ENSMUSG00000032207	Cfh, Gpc4, Lipc	GO_MolecularFunction
GO:0051787	misfolded protein binding	13	3	0.24	0.00153	ENSMUSG00000022037, ENSMUSG00000022136, ENSMUSG00000026864	Clu, Dnajc3, Hspa5	GO_MolecularFunction
GO:0004497	monooxygenase activity	93	7	1.71	0.00161	ENSMUSG00000016756, ENSMUSG00000026170, ENSMUSG00000028088, ENSMUSG00000052974, ENSMUSG00000060613, ENSMUSG00000062624, ENSMUSG00000079057	Cmah, Cyp27a1, Fmo5, Cyp2f2, Cyp2c70, Cyp2c67, Cyp4v3	GO_MolecularFunction
GO:0042562	hormone binding	49	5	0.9	0.00199	ENSMUSG00000003814, ENSMUSG00000019768, ENSMUSG00000020122, ENSMUSG00000030168, ENSMUSG00000041417	Calr, Esr1, Egfr, Adipor2, Pik3r1	GO_MolecularFunction
GO:0042803	protein homodimerization activity	664	23	12.21	0.00262	ENSMUSG00000020715, ENSMUSG00000021069, ENSMUSG00000023274, ENSMUSG00000023829, ENSMUSG00000025027, ENSMUSG00000025153, ENSMUSG00000025199, ENSMUSG00000025950, ENSMUSG00000026687, ENSMUSG00000028127, ENSMUSG00000028603, ENSMUSG00000030101, ENSMUSG00000031974, ENSMUSG00000033174, ENSMUSG00000035637, ENSMUSG00000035686, ENSMUSG00000037580, ENSMUSG00000037780, ENSMUSG00000039648, ENSMUSG00000046179,…	Ern1, Pygl, Cd4, Slc22a1, Xpnpep1, Fasn, Chuk, Idh1, Aldh9a1, Abcd3, Scp2, Sumf1, Abcb10, Mgll, Grhpr, Thrsp, Gch1, Mbl1, Kyat1, E2f8, Gjb1, Ntrk2, Suds3	GO_MolecularFunction
GO:0033293	monocarboxylic acid binding	55	5	1.01	0.00332	ENSMUSG00000020532, ENSMUSG00000021069, ENSMUSG00000028603, ENSMUSG00000042010, ENSMUSG00000054422	Acaca, Pygl, Scp2, Acacb, Fabp1	GO_MolecularFunction
GO:0016408	C-acyltransferase activity	17	3	0.31	0.00345	ENSMUSG00000028603, ENSMUSG00000030945, ENSMUSG00000033533	Scp2, Acsm2, Acsm1	GO_MolecularFunction
GO:0019838	growth factor binding	112	7	2.06	0.0046	ENSMUSG00000020122, ENSMUSG00000021756, ENSMUSG00000025810, ENSMUSG00000046070, ENSMUSG00000054263, ENSMUSG00000055254, ENSMUSG00000068747	Egfr, Il6st, Nrp1, Igfals, Lifr, Ntrk2, Sort1	GO_MolecularFunction
GO:0016878	acid-thiol ligase activity	19	3	0.35	0.00479	ENSMUSG00000029482, ENSMUSG00000030945, ENSMUSG00000033533	Aacs, Acsm2, Acsm1	GO_MolecularFunction
GO:1990782	protein tyrosine kinase binding	63	5	1.16	0.00596	ENSMUSG00000016933, ENSMUSG00000022514, ENSMUSG00000023274, ENSMUSG00000041417, ENSMUSG00000055254	Plcg1, Il1rap, Cd4, Pik3r1, Ntrk2	GO_MolecularFunction
GO:0044389	ubiquitin-like protein ligase binding	283	12	5.2	0.00618	ENSMUSG00000003814, ENSMUSG00000020122, ENSMUSG00000020484, ENSMUSG00000020696, ENSMUSG00000022037, ENSMUSG00000022791, ENSMUSG00000024120, ENSMUSG00000026864, ENSMUSG00000028410, ENSMUSG00000040033, ENSMUSG00000040296, ENSMUSG00000041417	Calr, Egfr, Xbp1, Rffl, Clu, Tnk2, Lrpprc, Hspa5, Dnaja1, Stat2, Ddx58, Pik3r1	GO_MolecularFunction
GO:0070851	growth factor receptor binding	90	6	1.66	0.00625	ENSMUSG00000020715, ENSMUSG00000021756, ENSMUSG00000022514, ENSMUSG00000022791, ENSMUSG00000026417, ENSMUSG00000041417	Ern1, Il6st, Il1rap, Tnk2, Pigr, Pik3r1	GO_MolecularFunction
GO:0048037	cofactor binding	241	17	4.43	0.00629	ENSMUSG00000021069, ENSMUSG00000021884, ENSMUSG00000024164, ENSMUSG00000025153, ENSMUSG00000025950, ENSMUSG00000026687, ENSMUSG00000027261, ENSMUSG00000028088, ENSMUSG00000028603, ENSMUSG00000029455, ENSMUSG00000032418, ENSMUSG00000032786, ENSMUSG00000035637, ENSMUSG00000037580, ENSMUSG00000037797, ENSMUSG00000039648, ENSMUSG00000064294	Pygl, Hacl1, C3, Fasn, Idh1, Aldh9a1, Hao1, Fmo5, Scp2, Aldh2, Me1, Alas1, Grhpr, Gch1, Adh4, Kyat1, Aox3	GO_MolecularFunction
GO:1901618	organic hydroxy compound transmembrane transporter activity	21	3	0.39	0.00639	ENSMUSG00000021135, ENSMUSG00000023073, ENSMUSG00000023829	Slc10a1, Slc10a2, Slc22a1	GO_MolecularFunction
GO:0033764	steroid dehydrogenase activity, acting on the CH-OH group of donors, NAD or NADP as acceptor	21	3	0.39	0.00639	ENSMUSG00000031844, ENSMUSG00000034308, ENSMUSG00000042289	Hsd17b2, Sdr42e1, Hsd3b7	GO_MolecularFunction
GO:0016903	oxidoreductase activity, acting on the aldehyde or oxo group of donors	43	4	0.79	0.00785	ENSMUSG00000026687, ENSMUSG00000029455, ENSMUSG00000037797, ENSMUSG00000064294	Aldh9a1, Aldh2, Adh4, Aox3	GO_MolecularFunction
GO:0005506	iron ion binding	124	7	2.28	0.00795	ENSMUSG00000003814, ENSMUSG00000026170, ENSMUSG00000032018, ENSMUSG00000052974, ENSMUSG00000060613, ENSMUSG00000064294, ENSMUSG00000079057	Calr, Cyp27a1, Sc5d, Cyp2f2, Cyp2c70, Aox3, Cyp4v3	GO_MolecularFunction
GO:0035258	steroid hormone receptor binding	69	5	1.27	0.00872	ENSMUSG00000002455, ENSMUSG00000003814, ENSMUSG00000019768, ENSMUSG00000029478, ENSMUSG00000041417	Prpf6, Calr, Esr1, Ncor2, Pik3r1	GO_MolecularFunction
GO:0050750	low-density lipoprotein particle receptor binding	24	3	0.44	0.00934	ENSMUSG00000020048, ENSMUSG00000022037, ENSMUSG00000028410	Hsp90b1, Clu, Dnaja1	GO_MolecularFunction
GO:0016746	transferase activity, transferring acyl groups	216	12	3.97	0.01059	ENSMUSG00000005683, ENSMUSG00000021364, ENSMUSG00000025153, ENSMUSG00000028603, ENSMUSG00000030945, ENSMUSG00000032207, ENSMUSG00000032349, ENSMUSG00000032786, ENSMUSG00000033533, ENSMUSG00000033634, ENSMUSG00000041220, ENSMUSG00000057103	Cs, Elovl2, Fasn, Scp2, Acsm2, Lipc, Elovl5, Alas1, Acsm1, Nat8f2, Elovl6, Nat8f1	GO_MolecularFunction
GO:0031625	ubiquitin protein ligase binding	270	11	4.97	0.01138	ENSMUSG00000003814, ENSMUSG00000020122, ENSMUSG00000020484, ENSMUSG00000020696, ENSMUSG00000022037, ENSMUSG00000022791, ENSMUSG00000024120, ENSMUSG00000026864, ENSMUSG00000028410, ENSMUSG00000040296, ENSMUSG00000041417	Calr, Egfr, Xbp1, Rffl, Clu, Tnk2, Lrpprc, Hspa5, Dnaja1, Ddx58, Pik3r1	GO_MolecularFunction
GO:0005158	insulin receptor binding	26	3	0.48	0.01169	ENSMUSG00000016933, ENSMUSG00000020053, ENSMUSG00000041417	Plcg1, Igf1, Pik3r1	GO_MolecularFunction
GO:0008395	steroid hydroxylase activity	50	4	0.92	0.01326	ENSMUSG00000026170, ENSMUSG00000052974, ENSMUSG00000060613, ENSMUSG00000062624	Cyp27a1, Cyp2f2, Cyp2c70, Cyp2c67	GO_MolecularFunction
GO:0052689	carboxylic ester hydrolase activity	106	6	1.95	0.01347	ENSMUSG00000031960, ENSMUSG00000032207, ENSMUSG00000033174, ENSMUSG00000053846, ENSMUSG00000062181, ENSMUSG00000069922	Aars, Lipc, Mgll, Lipg, Ces3b, Ces3a	GO_MolecularFunction
GO:0035014	phosphatidylinositol 3-kinase regulator activity	10	2	0.18	0.01375	ENSMUSG00000041417, ENSMUSG00000058486	Pik3r1, Wdr91	GO_MolecularFunction
GO:0016405	CoA-ligase activity	10	2	0.18	0.01375	ENSMUSG00000030945, ENSMUSG00000033533	Acsm2, Acsm1	GO_MolecularFunction
GO:0005159	insulin-like growth factor receptor binding	10	2	0.18	0.01375	ENSMUSG00000020053, ENSMUSG00000041417	Igf1, Pik3r1	GO_MolecularFunction
GO:0008392	arachidonic acid epoxygenase activity	29	3	0.53	0.01578	ENSMUSG00000052974, ENSMUSG00000060613, ENSMUSG00000062624	Cyp2f2, Cyp2c70, Cyp2c67	GO_MolecularFunction
GO:0015245	fatty acid transporter activity	11	2	0.2	0.0166	ENSMUSG00000028127, ENSMUSG00000054422	Abcd3, Fabp1	GO_MolecularFunction
GO:0015125	bile acid transmembrane transporter activity	11	2	0.2	0.0166	ENSMUSG00000021135, ENSMUSG00000023073	Slc10a1, Slc10a2	GO_MolecularFunction
GO:0016829	lyase activity	145	7	2.67	0.01769	ENSMUSG00000021884, ENSMUSG00000024026, ENSMUSG00000025153, ENSMUSG00000025317, ENSMUSG00000032418, ENSMUSG00000039648, ENSMUSG00000075543	Hacl1, Glo1, Fasn, Car5a, Me1, Kyat1, Urad	GO_MolecularFunction
GO:0008028	monocarboxylic acid transmembrane transporter activity	31	3	0.57	0.01889	ENSMUSG00000009378, ENSMUSG00000021135, ENSMUSG00000023073	Slc16a12, Slc10a1, Slc10a2	GO_MolecularFunction
GO:0008391	arachidonic acid monooxygenase activity	32	3	0.59	0.02057	ENSMUSG00000052974, ENSMUSG00000060613, ENSMUSG00000062624	Cyp2f2, Cyp2c70, Cyp2c67	GO_MolecularFunction
GO:0016614	oxidoreductase activity, acting on CH-OH group of donors	115	13	2.12	0.0213	ENSMUSG00000011382, ENSMUSG00000025153, ENSMUSG00000025950, ENSMUSG00000026827, ENSMUSG00000027261, ENSMUSG00000031844, ENSMUSG00000032418, ENSMUSG00000034308, ENSMUSG00000035637, ENSMUSG00000037797, ENSMUSG00000040127, ENSMUSG00000042289, ENSMUSG00000064294	Dhdh, Fasn, Idh1, Gpd2, Hao1, Hsd17b2, Me1, Sdr42e1, Grhpr, Adh4, Sdr9c7, Hsd3b7, Aox3	GO_MolecularFunction
GO:0005452	inorganic anion exchanger activity	13	2	0.24	0.02299	ENSMUSG00000063590, ENSMUSG00000067144	Slc22a28, Slc22a7	GO_MolecularFunction
GO:0070402	NADPH binding	13	2	0.24	0.02299	ENSMUSG00000025153, ENSMUSG00000035637	Fasn, Grhpr	GO_MolecularFunction
GO:0005165	neurotrophin receptor binding	13	2	0.24	0.02299	ENSMUSG00000016933, ENSMUSG00000041417	Plcg1, Pik3r1	GO_MolecularFunction
GO:0004896	cytokine receptor activity	59	4	1.09	0.02307	ENSMUSG00000021756, ENSMUSG00000022514, ENSMUSG00000023274, ENSMUSG00000054263	Il6st, Il1rap, Cd4, Lifr	GO_MolecularFunction
GO:0022804	active transmembrane transporter activity	244	12	4.49	0.02599	ENSMUSG00000009378, ENSMUSG00000019302, ENSMUSG00000021135, ENSMUSG00000023073, ENSMUSG00000023829, ENSMUSG00000028127, ENSMUSG00000031974, ENSMUSG00000038522, ENSMUSG00000041698, ENSMUSG00000046959, ENSMUSG00000063590, ENSMUSG00000067144	Slc16a12, Atp6v0a1, Slc10a1, Slc10a2, Slc22a1, Abcd3, Abcb10, Mfsd4b1, Slco1a1, Slc26a1, Slc22a28, Slc22a7	GO_MolecularFunction
GO:0016620	oxidoreductase activity, acting on the aldehyde or oxo group of donors, NAD or NADP as acceptor	35	3	0.64	0.02608	ENSMUSG00000026687, ENSMUSG00000029455, ENSMUSG00000037797	Aldh9a1, Aldh2, Adh4	GO_MolecularFunction
GO:0005319	lipid transporter activity	91	5	1.67	0.02615	ENSMUSG00000021135, ENSMUSG00000023073, ENSMUSG00000028127, ENSMUSG00000028603, ENSMUSG00000054422	Slc10a1, Slc10a2, Abcd3, Scp2, Fabp1	GO_MolecularFunction
GO:0015645	fatty acid ligase activity	14	2	0.26	0.0265	ENSMUSG00000030945, ENSMUSG00000033533	Acsm2, Acsm1	GO_MolecularFunction
GO:0004745	retinol dehydrogenase activity	14	2	0.26	0.0265	ENSMUSG00000037797, ENSMUSG00000040127	Adh4, Sdr9c7	GO_MolecularFunction
GO:0004029	aldehyde dehydrogenase (NAD) activity	14	2	0.26	0.0265	ENSMUSG00000026687, ENSMUSG00000029455	Aldh9a1, Aldh2	GO_MolecularFunction
GO:0052742	phosphatidylinositol kinase activity	14	2	0.26	0.0265	ENSMUSG00000029186, ENSMUSG00000041417	Pi4k2b, Pik3r1	GO_MolecularFunction
GO:0005343	organic acid:sodium symporter activity	14	2	0.26	0.0265	ENSMUSG00000021135, ENSMUSG00000023073	Slc10a1, Slc10a2	GO_MolecularFunction
GO:1901681	sulfur compound binding	172	10	3.16	0.02688	ENSMUSG00000020532, ENSMUSG00000021884, ENSMUSG00000025810, ENSMUSG00000026193, ENSMUSG00000026365, ENSMUSG00000028603, ENSMUSG00000031119, ENSMUSG00000032207, ENSMUSG00000042010, ENSMUSG00000053846	Acaca, Hacl1, Nrp1, Fn1, Cfh, Scp2, Gpc4, Lipc, Acacb, Lipg	GO_MolecularFunction
GO:0038023	signaling receptor activity	431	14	7.93	0.02834	ENSMUSG00000019768, ENSMUSG00000020122, ENSMUSG00000021756, ENSMUSG00000022514, ENSMUSG00000023274, ENSMUSG00000025810, ENSMUSG00000026417, ENSMUSG00000030168, ENSMUSG00000032741, ENSMUSG00000039809, ENSMUSG00000054263, ENSMUSG00000055254, ENSMUSG00000064225, ENSMUSG00000068747	Esr1, Egfr, Il6st, Il1rap, Cd4, Nrp1, Pigr, Adipor2, Tpcn1, Gabbr2, Lifr, Ntrk2, Paqr9, Sort1	GO_MolecularFunction
GO:0020037	heme binding	94	5	1.73	0.02955	ENSMUSG00000026170, ENSMUSG00000031924, ENSMUSG00000052974, ENSMUSG00000060613, ENSMUSG00000079057	Cyp27a1, Cyb5b, Cyp2f2, Cyp2c70, Cyp4v3	GO_MolecularFunction
GO:0005537	mannose binding	15	2	0.28	0.03021	ENSMUSG00000024863, ENSMUSG00000037780	Mbl2, Mbl1	GO_MolecularFunction
GO:0030169	low-density lipoprotein particle binding	15	2	0.28	0.03021	ENSMUSG00000001247, ENSMUSG00000032207	Lsr, Lipc	GO_MolecularFunction
GO:0005161	platelet-derived growth factor receptor binding	15	2	0.28	0.03021	ENSMUSG00000020715, ENSMUSG00000041417	Ern1, Pik3r1	GO_MolecularFunction
GO:0005342	organic acid transmembrane transporter activity	95	5	1.75	0.03074	ENSMUSG00000009378, ENSMUSG00000021135, ENSMUSG00000023073, ENSMUSG00000046959, ENSMUSG00000063590	Slc16a12, Slc10a1, Slc10a2, Slc26a1, Slc22a28	GO_MolecularFunction
GO:0042802	identical protein binding	1397	43	25.69	0.03187	ENSMUSG00000008305, ENSMUSG00000019768, ENSMUSG00000020122, ENSMUSG00000020532, ENSMUSG00000020715, ENSMUSG00000021069, ENSMUSG00000021884, ENSMUSG00000022791, ENSMUSG00000023274, ENSMUSG00000023829, ENSMUSG00000025027, ENSMUSG00000025153, ENSMUSG00000025199, ENSMUSG00000025950, ENSMUSG00000026193, ENSMUSG00000026669, ENSMUSG00000026687, ENSMUSG00000027248, ENSMUSG00000028127, ENSMUSG00000028603,…	Tle1, Esr1, Egfr, Acaca, Ern1, Pygl, Hacl1, Tnk2, Cd4, Slc22a1, Xpnpep1, Fasn, Chuk, Idh1, Fn1, Mcm10, Aldh9a1, Pdia3, Abcd3, Scp2, Aldh2, Sumf1, Adipor2, Csrp3, Abcb10, Tpcn1, Alas1, Mgll, Grhpr, Thrsp, Gch1, Mbl1, Kyat1, Stat2, Ddx58, Acacb, E2f8, Cldn2, Gjb1, Ntrk2, Serpina1a, Suds3, Serpina1c	GO_MolecularFunction
GO:0008201	heparin binding	96	5	1.77	0.03196	ENSMUSG00000025810, ENSMUSG00000026193, ENSMUSG00000026365, ENSMUSG00000032207, ENSMUSG00000053846	Nrp1, Fn1, Cfh, Lipc, Lipg	GO_MolecularFunction
GO:0016298	lipase activity	67	4	1.23	0.03472	ENSMUSG00000016933, ENSMUSG00000032207, ENSMUSG00000033174, ENSMUSG00000053846	Plcg1, Lipc, Mgll, Lipg	GO_MolecularFunction
GO:0016747	transferase activity, transferring acyl groups other than amino-acyl groups	187	10	3.44	0.03573	ENSMUSG00000021364, ENSMUSG00000025153, ENSMUSG00000028603, ENSMUSG00000030945, ENSMUSG00000032349, ENSMUSG00000032786, ENSMUSG00000033533, ENSMUSG00000033634, ENSMUSG00000041220, ENSMUSG00000057103	Elovl2, Fasn, Scp2, Acsm2, Elovl5, Alas1, Acsm1, Nat8f2, Elovl6, Nat8f1	GO_MolecularFunction
GO:0005215	transporter activity	800	27	14.71	0.03669	ENSMUSG00000001247, ENSMUSG00000009378, ENSMUSG00000019302, ENSMUSG00000019802, ENSMUSG00000019969, ENSMUSG00000021135, ENSMUSG00000022003, ENSMUSG00000022032, ENSMUSG00000023073, ENSMUSG00000023829, ENSMUSG00000023942, ENSMUSG00000024818, ENSMUSG00000028127, ENSMUSG00000028603, ENSMUSG00000031974, ENSMUSG00000032741, ENSMUSG00000034190, ENSMUSG00000034591, ENSMUSG00000038522, ENSMUSG00000041698,…	Lsr, Slc16a12, Atp6v0a1, Sec63, Psen1, Slc10a1, Slc25a30, Scara5, Slc10a2, Slc22a1, Slc29a1, Slc25a45, Abcd3, Scp2, Abcb10, Tpcn1, Chmp7, Slc41a2, Mfsd4b1, Slco1a1, Lrrc8d, Slc26a1, Gjb1, Fabp1, Slc22a28, Mup3, Slc22a7	GO_MolecularFunction
GO:0046906	tetrapyrrole binding	100	5	1.84	0.03715	ENSMUSG00000026170, ENSMUSG00000031924, ENSMUSG00000052974, ENSMUSG00000060613, ENSMUSG00000079057	Cyp27a1, Cyb5b, Cyp2f2, Cyp2c70, Cyp4v3	GO_MolecularFunction
GO:0004888	transmembrane signaling receptor activity	365	12	6.71	0.03759	ENSMUSG00000020122, ENSMUSG00000021756, ENSMUSG00000022514, ENSMUSG00000023274, ENSMUSG00000025810, ENSMUSG00000026417, ENSMUSG00000030168, ENSMUSG00000032741, ENSMUSG00000039809, ENSMUSG00000054263, ENSMUSG00000055254, ENSMUSG00000068747	Egfr, Il6st, Il1rap, Cd4, Nrp1, Pigr, Adipor2, Tpcn1, Gabbr2, Lifr, Ntrk2, Sort1	GO_MolecularFunction
GO:0015291	secondary active transmembrane transporter activity	148	9	2.72	0.03775	ENSMUSG00000009378, ENSMUSG00000021135, ENSMUSG00000023073, ENSMUSG00000023829, ENSMUSG00000038522, ENSMUSG00000041698, ENSMUSG00000046959, ENSMUSG00000063590, ENSMUSG00000067144	Slc16a12, Slc10a1, Slc10a2, Slc22a1, Mfsd4b1, Slco1a1, Slc26a1, Slc22a28, Slc22a7	GO_MolecularFunction
GO:0016864	intramolecular oxidoreductase activity, transposing S-S bonds	17	2	0.31	0.0382	ENSMUSG00000022498, ENSMUSG00000027248	Txndc11, Pdia3	GO_MolecularFunction
GO:0003756	protein disulfide isomerase activity	17	2	0.31	0.0382	ENSMUSG00000022498, ENSMUSG00000027248	Txndc11, Pdia3	GO_MolecularFunction
GO:0004714	transmembrane receptor protein tyrosine kinase activity	41	3	0.75	0.03922	ENSMUSG00000020122, ENSMUSG00000025810, ENSMUSG00000055254	Egfr, Nrp1, Ntrk2	GO_MolecularFunction
GO:0003824	catalytic activity	4519	110	83.11	0.03956	ENSMUSG00000000326, ENSMUSG00000002763, ENSMUSG00000004637, ENSMUSG00000005683, ENSMUSG00000010663, ENSMUSG00000011382, ENSMUSG00000016756, ENSMUSG00000016933, ENSMUSG00000017929, ENSMUSG00000018442, ENSMUSG00000019302, ENSMUSG00000019864, ENSMUSG00000019969, ENSMUSG00000020122, ENSMUSG00000020258, ENSMUSG00000020532, ENSMUSG00000020593, ENSMUSG00000020696, ENSMUSG00000020715, ENSMUSG00000021069,…	Comt, Pex6, Wwox, Cs, Fads1, Dhdh, Cmah, Plcg1, B4galt5, Derl2, Atp6v0a1, Rtn4ip1, Psen1, Egfr, Glyctk, Acaca, Lpin1, Rffl, Ern1, Pygl, Elovl2, F12, Hacl1, Cpb2, Tars, Txndc11, Gbe1, Nit2, Tnk2, Cela1, Ubr2, Glo1, Lrpprc, Fads2, Xpnpep1, Fasn, Chuk, Car5a, Nrp1, Lactb2, Idh1, Cyp27a1, Smyd2, Aldh9a1, Gpd2, Hspa5, Pdia3, Hao1, Helz2, Fmo5, Abcd3, St3gal3, Scp2, Pi4k2b, Aldh2, Aacs, Sumf1, Acsm2, N…	GO_MolecularFunction
GO:0016830	carbon-carbon lyase activity	42	3	0.77	0.04169	ENSMUSG00000021884, ENSMUSG00000032418, ENSMUSG00000075543	Hacl1, Me1, Urad	GO_MolecularFunction
GO:0030145	manganese ion binding	42	3	0.77	0.04169	ENSMUSG00000025027, ENSMUSG00000031767, ENSMUSG00000032418	Xpnpep1, Nudt7, Me1	GO_MolecularFunction
GO:0001848	complement binding	18	2	0.33	0.04247	ENSMUSG00000026365, ENSMUSG00000035031	Cfh, C8a	GO_MolecularFunction
GO:0051082	unfolded protein binding	72	4	1.32	0.04346	ENSMUSG00000003814, ENSMUSG00000020048, ENSMUSG00000026864, ENSMUSG00000028410	Calr, Hsp90b1, Hspa5, Dnaja1	GO_MolecularFunction
GO:0030170	pyridoxal phosphate binding	43	3	0.79	0.04422	ENSMUSG00000021069, ENSMUSG00000032786, ENSMUSG00000039648	Pygl, Alas1, Kyat1	GO_MolecularFunction
GO:0099600	transmembrane receptor activity	376	12	6.92	0.04538	ENSMUSG00000020122, ENSMUSG00000021756, ENSMUSG00000022514, ENSMUSG00000023274, ENSMUSG00000025810, ENSMUSG00000026417, ENSMUSG00000030168, ENSMUSG00000032741, ENSMUSG00000039809, ENSMUSG00000054263, ENSMUSG00000055254, ENSMUSG00000068747	Egfr, Il6st, Il1rap, Cd4, Nrp1, Pigr, Adipor2, Tpcn1, Gabbr2, Lifr, Ntrk2, Sort1	GO_MolecularFunction
GO:0004872	receptor activity	549	16	10.1	0.04666	ENSMUSG00000001247, ENSMUSG00000019768, ENSMUSG00000020122, ENSMUSG00000021756, ENSMUSG00000022032, ENSMUSG00000022514, ENSMUSG00000023274, ENSMUSG00000025810, ENSMUSG00000026417, ENSMUSG00000030168, ENSMUSG00000032741, ENSMUSG00000039809, ENSMUSG00000054263, ENSMUSG00000055254, ENSMUSG00000064225, ENSMUSG00000068747	Lsr, Esr1, Egfr, Il6st, Scara5, Il1rap, Cd4, Nrp1, Pigr, Adipor2, Tpcn1, Gabbr2, Lifr, Ntrk2, Paqr9, Sort1	GO_MolecularFunction
GO:0070279	vitamin B6 binding	44	3	0.81	0.04684	ENSMUSG00000021069, ENSMUSG00000032786, ENSMUSG00000039648	Pygl, Alas1, Kyat1	GO_MolecularFunction
GO:0042287	MHC protein binding	19	2	0.35	0.0469	ENSMUSG00000023274, ENSMUSG00000027248	Cd4, Pdia3	GO_MolecularFunction
GO:0004871	signal transducer activity	641	18	11.79	0.0489	ENSMUSG00000016933, ENSMUSG00000019768, ENSMUSG00000020122, ENSMUSG00000021756, ENSMUSG00000022514, ENSMUSG00000023274, ENSMUSG00000025199, ENSMUSG00000025810, ENSMUSG00000026417, ENSMUSG00000030168, ENSMUSG00000032741, ENSMUSG00000039809, ENSMUSG00000040033, ENSMUSG00000054263, ENSMUSG00000055254, ENSMUSG00000064225, ENSMUSG00000068747, ENSMUSG00000087141	Plcg1, Esr1, Egfr, Il6st, Il1rap, Cd4, Chuk, Nrp1, Pigr, Adipor2, Tpcn1, Gabbr2, Stat2, Lifr, Ntrk2, Paqr9, Sort1, Plcxd2	GO_MolecularFunction
R-MMU-166658	Complement cascade	NA	9	NA	4.99143e-05	ENSMUSG00000026365, ENSMUSG00000029656, ENSMUSG00000035031, ENSMUSG00000022037, ENSMUSG00000021999, ENSMUSG00000022149, ENSMUSG00000023176, ENSMUSG00000024164, ENSMUSG00000024863	NA	Reactome
R-MMU-977606	Regulation of Complement cascade	NA	8	NA	8.33188e-05	ENSMUSG00000026365, ENSMUSG00000029656, ENSMUSG00000035031, ENSMUSG00000022037, ENSMUSG00000021999, ENSMUSG00000022149, ENSMUSG00000023176, ENSMUSG00000024164	NA	Reactome
R-MMU-2046104	alpha-linolenic (omega3) and linoleic (omega6) acid metabolism	NA	5	NA	0.000253539	ENSMUSG00000028603, ENSMUSG00000032349, ENSMUSG00000021364, ENSMUSG00000024665, ENSMUSG00000010663	NA	Reactome
R-MMU-2046106	alpha-linolenic acid (ALA) metabolism	NA	5	NA	0.000253539	ENSMUSG00000028603, ENSMUSG00000032349, ENSMUSG00000021364, ENSMUSG00000024665, ENSMUSG00000010663	NA	Reactome
R-MMU-166665	Terminal pathway of complement	NA	4	NA	0.000394026	ENSMUSG00000029656, ENSMUSG00000035031, ENSMUSG00000022037, ENSMUSG00000022149	NA	Reactome
R-MMU-2046105	Linoleic acid (LA) metabolism	NA	4	NA	0.000394026	ENSMUSG00000032349, ENSMUSG00000021364, ENSMUSG00000024665, ENSMUSG00000010663	NA	Reactome
R-MMU-8978868	Fatty acid metabolism	NA	12	NA	0.00318849	ENSMUSG00000041220, ENSMUSG00000028603, ENSMUSG00000042010, ENSMUSG00000035686, ENSMUSG00000031767, ENSMUSG00000032349, ENSMUSG00000020532, ENSMUSG00000025153, ENSMUSG00000021364, ENSMUSG00000021884, ENSMUSG00000024665, ENSMUSG00000010663	NA	Reactome
R-MMU-211859	Biological oxidations	NA	13	NA	0.00656048	ENSMUSG00000026170, ENSMUSG00000037797, ENSMUSG00000046959, ENSMUSG00000029455, ENSMUSG00000030378, ENSMUSG00000052974, ENSMUSG00000030945, ENSMUSG00000033533, ENSMUSG00000079057, ENSMUSG00000069922, ENSMUSG00000062181, ENSMUSG00000031924, ENSMUSG00000000326	NA	Reactome
R-MMU-163765	ChREBP activates metabolic gene expression	NA	3	NA	0.00802774	ENSMUSG00000042010, ENSMUSG00000020532, ENSMUSG00000025153	NA	Reactome
R-MMU-75105	Fatty acyl-CoA biosynthesis	NA	5	NA	0.00802774	ENSMUSG00000041220, ENSMUSG00000032349, ENSMUSG00000020532, ENSMUSG00000025153, ENSMUSG00000021364	NA	Reactome
R-MMU-194068	Bile acid and bile salt metabolism	NA	6	NA	0.00808777	ENSMUSG00000026170, ENSMUSG00000028603, ENSMUSG00000041698, ENSMUSG00000042289, ENSMUSG00000023073, ENSMUSG00000021135	NA	Reactome
R-MMU-400206	Regulation of lipid metabolism by Peroxisome proliferator-activated receptor alpha (PPARalpha)	NA	4	NA	0.00946771	ENSMUSG00000027580, ENSMUSG00000029478, ENSMUSG00000054422, ENSMUSG00000056608	NA	Reactome
R-MMU-1236394	Signaling by ERBB4	NA	5	NA	0.0109631	ENSMUSG00000004637, ENSMUSG00000019768, ENSMUSG00000020122, ENSMUSG00000019969, ENSMUSG00000041417	NA	Reactome
R-MMU-381070	IRE1alpha activates chaperones	NA	3	NA	0.0222472	ENSMUSG00000027808, ENSMUSG00000019802, ENSMUSG00000020715	NA	Reactome
R-MMU-156587	Amino Acid conjugation	NA	2	NA	0.0222472	ENSMUSG00000030945, ENSMUSG00000033533	NA	Reactome
R-MMU-159424	Conjugation of carboxylic acids	NA	2	NA	0.0222472	ENSMUSG00000030945, ENSMUSG00000033533	NA	Reactome
R-MMU-177135	Conjugation of benzoate with glycine	NA	2	NA	0.0222472	ENSMUSG00000030945, ENSMUSG00000033533	NA	Reactome
R-MMU-212718	EGFR interacts with phospholipase C-gamma	NA	2	NA	0.0222472	ENSMUSG00000016933, ENSMUSG00000020122	NA	Reactome
R-MMU-1251985	Nuclear signaling by ERBB4	NA	3	NA	0.0228148	ENSMUSG00000004637, ENSMUSG00000019768, ENSMUSG00000019969	NA	Reactome
R-MMU-8957322	Metabolism of steroids	NA	8	NA	0.0355372	ENSMUSG00000026170, ENSMUSG00000028603, ENSMUSG00000041698, ENSMUSG00000042289, ENSMUSG00000023073, ENSMUSG00000031844, ENSMUSG00000032018, ENSMUSG00000021135	NA	Reactome
R-MMU-114608	Platelet degranulation	NA	8	NA	0.0355372	ENSMUSG00000026193, ENSMUSG00000039196, ENSMUSG00000020053, ENSMUSG00000066366, ENSMUSG00000079015, ENSMUSG00000079012, ENSMUSG00000058207, ENSMUSG00000022037	NA	Reactome
R-MMU-200425	Import of palmitoyl-CoA into the mitochondrial matrix	NA	3	NA	0.0392961	ENSMUSG00000042010, ENSMUSG00000035686, ENSMUSG00000020532	NA	Reactome
R-MMU-76005	Response to elevated platelet cytosolic Ca2+	NA	8	NA	0.0411062	ENSMUSG00000026193, ENSMUSG00000039196, ENSMUSG00000020053, ENSMUSG00000066366, ENSMUSG00000079015, ENSMUSG00000079012, ENSMUSG00000058207, ENSMUSG00000022037	NA	Reactome
R-MMU-381426	Regulation of Insulin-like Growth Factor (IGF) transport and uptake by Insulin-like Growth Factor Binding Proteins (IGFBPs)	NA	8	NA	0.0493512	ENSMUSG00000026193, ENSMUSG00000020048, ENSMUSG00000020053, ENSMUSG00000066366, ENSMUSG00000079015, ENSMUSG00000022136, ENSMUSG00000046070, ENSMUSG00000024164	NA	Reactome
