# Supplementary material for: Hepatic gene body hypermethylation is a shared epigenetic signature of murine longevity
Source: PLoS Genet. 2018 Nov 21;14(11):e1007766. doi: 10.1371/journal.pgen.1007766 (PMC6281273; doi:10.1371/journal.pgen.1007766)
Supplement: S19 Table — (XLSX) [file pgen.1007766.s032.xlsx]

## Sheet: S19 Table
S19 Table. Methylation and expression comparison og genes associated with DR-related DMRs at old age.
Gene Symbol	Ensembl ID	Chromosome	Start	End	Strand	Numer of overlapping DR-related DMRs	Methylation difference of overlapping DMRs (DR_C3HB6F1_Old - Ctrl_C3HB6F1_Old)	log2Fold expression change (DR_C3HB6F1_Old/Ctrl_C3HB6F1_Old)	padj expression change (DR_C3HB6F1_Old/Ctrl_C3HB6F1_Old)	Signifcant expression change?	Significant association with expression?
Elovl6	ENSMUSG00000041220	3	129532386	129638495	+	15	12.9065	-0.744252	0.0355705	significant	Yes
Pnpla3	ENSMUSG00000041653	15	84167816	84189512	+	12	17.0301	-2.31893	7.405e-11	significant	Yes
Elovl5	ENSMUSG00000032349	9	77917364	77984519	+	6	12.9678	-0.649118	0.00106777	significant	Yes
Me1	ENSMUSG00000032418	9	86581363	86695914	-	6	13.8073	-0.873333	0.00269529	significant	Yes
Acly	ENSMUSG00000020917	11	100476353	100528000	-	6	14.0308	-1.28984	1.01745e-12	significant	Yes
Fasn	ENSMUSG00000025153	11	120805940	120824178	-	6	15.0855	-1.73495	1.76987e-09	significant	Yes
Fgfr3	ENSMUSG00000054252	5	33721724	33737068	+	4	13.0116	-0.808496	1.55365e-07	significant	Yes
Gas6	ENSMUSG00000031451	8	13465374	13494535	-	4	12.533	-0.59842	0.00318668	significant	Yes
A1bg	ENSMUSG00000022347	15	60917589	60921270	-	4	22.5255	-1.51037	9.00458e-05	significant	Yes
Pnpla5	ENSMUSG00000018868	15	84112621	84123175	-	4	11.8449	-2.75981	2.29053e-14	significant	Yes
Dntt	ENSMUSG00000025014	19	41029275	41059523	+	4	16.8296	-1.18008	0.00147221	significant	Yes
Sh3pxd2a	ENSMUSG00000053617	19	47260174	47464411	-	4	13.391	-1.10291	5.48431e-11	significant	Yes
Slc25a44	ENSMUSG00000050144	3	88410498	88425139	-	3	22.4413	-0.714003	7.57287e-06	significant	Yes
Kdm4a	ENSMUSG00000033326	4	118136957	118180043	-	3	17.8666	-0.34194	0.0149473	significant	Yes
Aacs	ENSMUSG00000029482	5	125475814	125517412	+	3	13.3479	-1.72778	6.94317e-30	significant	Yes
Hlcs	ENSMUSG00000040820	16	94129195	94313563	-	3	13.2774	-0.70201	0.000144076	significant	Yes
Acad9	ENSMUSG00000027710	3	36065979	36094944	+	2	13.3602	-0.915817	1.87175e-08	significant	Yes
Il11ra1	ENSMUSG00000073889	4	41699989	41769474	+	2	13.4652	-0.554379	5.76e-05	significant	Yes
Galt	ENSMUSG00000036073	4	41755228	41758695	+	2	13.4652	-0.728758	1.35011e-06	significant	Yes
Col15a1	ENSMUSG00000028339	4	47208161	47313167	+	2	15.614	-1.80793	1.56704e-08	significant	Yes
Mmd2	ENSMUSG00000039533	5	142562365	142608800	-	2	13.1776	-0.853528	0.00143073	significant	Yes
Gimap8	ENSMUSG00000064262	6	48647234	48660875	+	2	13.7095	-1.06687	1.03361e-06	significant	Yes
Atp2b2	ENSMUSG00000030302	6	113745669	114042613	-	2	15.6029	-1.82554	4.13673e-08	significant	Yes
Slc15a5	ENSMUSG00000044378	6	137983586	138079916	-	2	13.4884	-0.884798	0.0314613	significant	Yes
Inpp5f	ENSMUSG00000042105	7	128611328	128696425	+	2	16.5988	-0.470104	7.19944e-05	significant	Yes
Ccnd1	ENSMUSG00000070348	7	144929931	144939869	-	2	13.5965	-0.740467	0.035647	significant	Yes
Arhgef10	ENSMUSG00000071176	8	14911663	15001085	+	2	17.0701	-0.488318	0.018583	significant	Yes
Smad6	ENSMUSG00000036867	9	63953076	64022059	-	2	18.7583	-0.466542	0.0277589	significant	Yes
Col12a1	ENSMUSG00000032332	9	79598991	79718831	-	2	10.4011	-1.08396	0.000606932	significant	Yes
Utp20	ENSMUSG00000004356	10	88746607	88826814	-	2	12.9912	-0.28693	0.0382241	significant	Yes
2009-09-01	ENSMUSG00000059248	11	117199661	117362325	+	2	15.9492	-1.04819	2.73215e-13	significant	Yes
Serpina12	ENSMUSG00000041567	12	104028769	104044443	-	2	14.56	-3.0039	4.63135e-28	significant	Yes
1200009I06Rik	ENSMUSG00000021280	12	111417430	111431182	+	2	12.2739	-0.886459	0.0134128	significant	Yes
Camk2g	ENSMUSG00000021820	14	20734875	20794088	-	2	21.2775	-0.368866	0.0248109	significant	Yes
C9	ENSMUSG00000022149	15	6445327	6498751	+	2	11.2536	-0.693132	0.0149766	significant	Yes
Tars	ENSMUSG00000022241	15	11383663	11399658	-	2	16.3293	-0.791471	3.34111e-09	significant	Yes
C4b	ENSMUSG00000073418	17	34728380	34743882	-	2	13.9394	-0.364974	0.0333251	significant	Yes
Ehbp1l1	ENSMUSG00000024937	19	5707376	5726317	-	2	15.6107	-0.731377	1.84686e-06	significant	Yes
Gna14	ENSMUSG00000024697	19	16435667	16610818	+	2	12.8425	-1.12897	4.16813e-08	significant	Yes
Cyp17a1	ENSMUSG00000003555	19	46667165	46672974	-	2	16.2532	-0.952387	0.0204275	significant	Yes
Gpam	ENSMUSG00000024978	19	55069734	55099451	-	2	11.5663	-0.816795	4.90276e-06	significant	Yes
Msl3	ENSMUSG00000031358	X	168654117	168673898	-	2	18.6543	-0.32708	0.0197306	significant	Yes
Anks1	ENSMUSG00000024219	17	27909340	28062600	+	10	15.4368	-0.160665	0.368511	not significant	NA
Fgfr2	ENSMUSG00000030849	7	130162451	133123350	-	8	15.1594	-0.0486906	0.839696	not significant	NA
Scd1	ENSMUSG00000037071	19	44394451	44407709	-	8	16.9437	0.127323	0.78506	not significant	NA
Gnas	ENSMUSG00000027523	2	174284320	174346744	+	7	11.039	0.276533	0.00764432	significant	NA
Tcf7l1	ENSMUSG00000055799	6	72626378	72789254	-	6	14.5106	0.215202	0.640935	not significant	NA
Cux2	ENSMUSG00000042589	5	121857963	122050102	-	5	15.3331	0.386927	0.41291	not significant	NA
Cilp2	ENSMUSG00000044006	8	69880369	69887687	-	5	-11.9741	0.000379179	NA	not significant	NA
Aatk	ENSMUSG00000025375	11	120007313	120047167	-	5	14.9626	0.390486	0.0581321	not significant	NA
Susd4	ENSMUSG00000038576	1	182763860	182896598	+	4	13.1638	1.29715	0.000814911	significant	NA
Epha2	ENSMUSG00000006445	4	141301240	141329384	+	4	17.0898	0.0201426	0.964209	not significant	NA
Camta1	ENSMUSG00000014592	4	150917322	151861876	-	4	13.4636	0.368353	0.336124	not significant	NA
Fam53b	ENSMUSG00000030956	7	132712082	132813886	-	4	15.205	0.0201258	0.961489	not significant	NA
Ppp1r3b	ENSMUSG00000046794	8	35375741	35388124	+	4	14.2474	-0.228573	0.308078	not significant	NA
1300018I17Rik	ENSMUSG00000001062	8	123242356	123254348	-	4	18.1136	0.0205595	0.943353	not significant	NA
Acaca	ENSMUSG00000020532	11	84129672	84401651	+	4	10.7281	-0.373762	0.0959357	not significant	NA
Ccdc57	ENSMUSG00000048445	11	120826529	120932872	-	4	14.2991	0.558206	0.0657312	not significant	NA
Mapk15	ENSMUSG00000063704	15	75993769	75999152	+	4	17.7746	-0.314821	0.256683	not significant	NA
Sema5b	ENSMUSG00000052133	16	35541145	35664732	+	4	-19.5224	-0.214802	0.582615	not significant	NA
Nfkbiz	ENSMUSG00000035356	16	55811375	55838899	-	4	22.6527	-0.101377	0.689029	not significant	NA
Morn1	ENSMUSG00000029049	4	155086577	155145505	+	3	11.0419	-0.0957946	0.822941	not significant	NA
Fbxo21	ENSMUSG00000032898	5	117976770	118010191	+	3	-19.2217	1.45272	8.92621e-14	significant	NA
Irgc1	ENSMUSG00000062028	7	24431922	24435534	-	3	17.4297	0.00137751	NA	not significant	NA
Cyp2a4	ENSMUSG00000074254	7	26307190	26315088	+	3	17.5863	1.02554	1.08606e-05	significant	NA
Fxyd5	ENSMUSG00000009687	7	31032722	31042481	-	3	22.0565	-0.0422974	0.923473	not significant	NA
Bag3	ENSMUSG00000030847	7	128523583	128546977	+	3	12.6956	-0.405087	0.120404	not significant	NA
Shank2	ENSMUSG00000037541	7	144001928	144424494	+	3	11.2528	-0.335605	0.067152	not significant	NA
Irs2	ENSMUSG00000038894	8	10986980	11008458	-	3	-27.4208	1.17443	1.73312e-05	significant	NA
Wwox	ENSMUSG00000004637	8	114439655	115352708	+	3	15.0547	-0.0607248	0.819546	not significant	NA
Zfpm1	ENSMUSG00000049577	8	122282141	122337251	+	3	10.9335	0.147795	0.561522	not significant	NA
Itga9	ENSMUSG00000039115	9	118606690	118901003	+	3	11.928	0.22739	0.229886	not significant	NA
Dna2	ENSMUSG00000036875	10	62947026	62974185	+	3	13.3773	-0.280437	0.103003	not significant	NA
Shmt2	ENSMUSG00000025403	10	127517123	127522444	-	3	19.9058	-0.0984809	0.632435	not significant	NA
Mycn	ENSMUSG00000037169	12	12936096	12941914	-	3	-12.5414	-1.20731	0.00201409	significant	NA
9530008L14Rik	ENSMUSG00000058022	13	41763148	41847684	-	3	11.2635	0.224267	0.153253	not significant	NA
Clu	ENSMUSG00000022037	14	65968483	65981548	+	3	11.5532	0.388844	0.0259593	significant	NA
Fam43a	ENSMUSG00000046546	16	30599723	30602797	+	3	-14.1689	0.188669	0.569805	not significant	NA
Gbe1	ENSMUSG00000022707	16	70313949	70569716	+	3	15.4928	-0.194155	0.282763	not significant	NA
Setd4	ENSMUSG00000022948	16	93583457	93604063	-	3	18.9869	0.621964	0.033981	significant	NA
Dopey2	ENSMUSG00000022946	16	93711907	93810585	+	3	14.2314	0.279108	0.183029	not significant	NA
Fam179a	ENSMUSG00000045761	17	71673261	71729669	+	3	16.1725	-0.202442	NA	not significant	NA
Nhs	ENSMUSG00000059493	X	161833296	162159730	-	3	15.8212	-0.198329	NA	not significant	NA
Hs6st1	ENSMUSG00000045216	1	36068400	36106446	+	2	12.0723	0.157392	0.279348	not significant	NA
Ankrd44	ENSMUSG00000052331	1	54645340	54926387	-	2	12.1518	0.465694	0.00655865	significant	NA
Nrp2	ENSMUSG00000025969	1	62703285	62818695	+	2	-13.5954	0.422723	0.0104101	significant	NA
Dbi	ENSMUSG00000026385	1	120113280	120121078	-	2	-12.1236	-0.175835	0.316829	not significant	NA
Pbx1	ENSMUSG00000052534	1	168153527	168432270	-	2	-11.9559	0.563373	0.0081689	significant	NA
Frmd4a	ENSMUSG00000026657	2	4017717	4614043	+	2	-10.9425	-0.0334917	0.937439	not significant	NA
5430407P10Rik	ENSMUSG00000045319	2	6100025	6130211	-	2	24.4367	0.0790227	0.779789	not significant	NA
Egfl7	ENSMUSG00000026921	2	26580014	26593120	+	2	13.7252	0.156877	0.342583	not significant	NA
Rapgef1	ENSMUSG00000039844	2	29619720	29740978	+	2	20.9249	0.0323788	0.917043	not significant	NA
Fam73b	ENSMUSG00000026858	2	30364233	30385521	+	2	16.5226	-0.336768	0.111501	not significant	NA
Garnl3	ENSMUSG00000038860	2	32986366	33131654	-	2	17.0619	0.378992	0.435432	not significant	NA
Lypd6	ENSMUSG00000050447	2	50066429	50193569	+	2	11.5556	0.540448	0.170459	not significant	NA
Rbms1	ENSMUSG00000026970	2	60750193	60963192	-	2	11.4566	0.367437	0.0399409	significant	NA
Hdc	ENSMUSG00000027360	2	126593667	126619299	-	2	13.1614	-0.393415	0.285666	not significant	NA
Necab3	ENSMUSG00000027489	2	154544399	154558890	-	2	13.2063	-0.105837	NA	not significant	NA
1700007I08Rik	ENSMUSG00000078129	2	154551776	154553276	+	2	13.2063	-0.0420202	NA	not significant	NA
Rims4	ENSMUSG00000035226	2	163859751	163918683	-	2	-16.7851	-1.85197	3.29364e-09	significant	NA
Lingo4	ENSMUSG00000044505	3	94398517	94404501	+	2	12.8926	2.40451	1.51679e-15	significant	NA
B4galt1	ENSMUSG00000028413	4	40804602	40854005	-	2	10.5348	0.0868691	0.675376	not significant	NA
Rnf220	ENSMUSG00000028677	4	117271463	117497052	-	2	10.4897	0.0364401	0.880241	not significant	NA
Dlgap3	ENSMUSG00000042388	4	127169204	127237022	+	2	-12.6829	0.189779	NA	not significant	NA
A3galt2	ENSMUSG00000028794	4	128755364	128769298	+	2	11.7907	0.0631145	NA	not significant	NA
Ak2	ENSMUSG00000028792	4	128991958	129011529	+	2	10.8583	0.914048	2.36744e-13	significant	NA
Oprd1	ENSMUSG00000050511	4	132110726	132144486	-	2	12.7129	0.00137751	NA	not significant	NA
Slc9a1	ENSMUSG00000028854	4	133369706	133423702	+	2	13.6184	0.130236	0.765012	not significant	NA
Rnf186	ENSMUSG00000070661	4	138967112	138968365	+	2	-17.0472	0.459846	0.0530619	not significant	NA
Fhad1	ENSMUSG00000051435	4	141890438	142015082	-	2	13.8478	0.162145	0.743033	not significant	NA
Casz1	ENSMUSG00000028977	4	148804429	148954889	+	2	13.4019	0.0316467	0.961544	not significant	NA
Plch2	ENSMUSG00000029055	4	154983115	155056784	-	2	10.6179	0.000322631	NA	not significant	NA
A930005I04Rik	ENSMUSG00000051246	5	34915915	34923839	+	2	18.3123	0.0293288	NA	not significant	NA
Sorcs2	ENSMUSG00000029093	5	36017180	36398139	-	2	11.056	0.171482	NA	not significant	NA
Msx1	ENSMUSG00000048450	5	37820485	37824583	-	2	-15.2389	-0.300928	NA	not significant	NA
Ulk1	ENSMUSG00000029512	5	110784488	110810097	-	2	19.6047	0.205974	0.330919	not significant	NA
Coro1c	ENSMUSG00000004530	5	113842436	113908758	-	2	13.6951	-0.0427186	0.864744	not significant	NA
Rnft2	ENSMUSG00000032850	5	118190736	118245116	-	2	17.6478	-0.708528	NA	not significant	NA
Niacr1	ENSMUSG00000045502	5	123863570	123865516	-	2	10.592	-0.388542	0.423218	not significant	NA
Ncor2	ENSMUSG00000029478	5	125017153	125179219	-	2	12.757	0.809972	0.00299907	significant	NA
Caln1	ENSMUSG00000060371	5	130369476	130840645	+	2	-13.8787	1.65281	2.45905e-18	significant	NA
Pdgfa	ENSMUSG00000025856	5	138976014	138997370	-	2	10.8627	-0.508828	0.0745944	not significant	NA
Zfp316	ENSMUSG00000046658	5	143249697	143270022	-	2	-17.35	-0.284557	0.272204	not significant	NA
Cyp3a11	ENSMUSG00000056035	5	145854426	145879964	-	2	-14.3642	1.59853	3.26276e-06	significant	NA
Hoxa6	ENSMUSG00000043219	6	52205431	52211356	-	2	15.0722	0.00137751	NA	not significant	NA
Dysf	ENSMUSG00000033788	6	84008590	84211060	+	2	-13.073	0.00887821	0.980332	not significant	NA
Crbn	ENSMUSG00000005362	6	106778249	106800074	-	2	12.3189	-0.0354303	0.859736	not significant	NA
Itpr1	ENSMUSG00000030102	6	108213118	108551109	+	2	11.2496	0.658039	2.0093e-10	significant	NA
Prrt3	ENSMUSG00000045009	6	113494095	113501818	-	2	12.5309	-0.0465832	NA	not significant	NA
Itpr2	ENSMUSG00000030287	6	146108299	146502223	-	2	13.1097	0.463568	8.39701e-05	significant	NA
Tmtc1	ENSMUSG00000030306	6	148232430	148444389	-	2	16.8404	0.136321	0.690467	not significant	NA
Rps4y2	ENSMUSG00000063171	6	148354656	148355598	+	2	16.8404	-0.325223	0.501409	not significant	NA
Gltscr2	ENSMUSG00000041560	7	15937838	15946108	-	2	12.5277	0.478875	4.11214e-06	significant	NA
Nlrp9c	ENSMUSG00000040614	7	26322473	26403700	-	2	17.5871	0.00137751	NA	not significant	NA
Ggn	ENSMUSG00000031493	7	29170220	29173933	+	2	-12.0417	0.0672209	NA	not significant	NA
Fxyd7	ENSMUSG00000036578	7	31042517	31051462	-	2	22.0776	0.356539	NA	not significant	NA
Asb7	ENSMUSG00000030509	7	66644565	66689596	-	2	12.1229	-0.204656	0.279245	not significant	NA
Ttc23	ENSMUSG00000030555	7	67647410	67726576	+	2	13.1721	0.321885	0.0771037	not significant	NA
Dgat2	ENSMUSG00000030747	7	99153663	99182713	-	2	11.1858	0.035593	0.906717	not significant	NA
Tacc2	ENSMUSG00000030852	7	130577484	130764784	+	2	17.5369	1.11524	2.5051e-05	significant	NA
Inpp5a	ENSMUSG00000025477	7	139389109	139579652	+	2	13.192	0.0998898	0.692562	not significant	NA
Cdkn1c	ENSMUSG00000037664	7	143458350	143461050	-	2	14.738	0.83762	2.14147e-06	significant	NA
Osbpl5	ENSMUSG00000037606	7	143688762	143756985	-	2	13.0786	1.67481	5.85932e-15	significant	NA
Bean1	ENSMUSG00000031872	8	104170513	104219092	+	2	-11.2093	0.00137751	NA	not significant	NA
Nol3	ENSMUSG00000014776	8	105276447	105281939	+	2	-13.2785	0.738324	0.0839127	not significant	NA
Fam65a	ENSMUSG00000038604	8	105605229	105622194	+	2	-15.6529	0.40629	0.146549	not significant	NA
Bcar1	ENSMUSG00000031955	8	111710485	111743849	-	2	-11.2746	-0.0023233	0.994185	not significant	NA
Gcsh	ENSMUSG00000034424	8	116981810	116993537	-	2	11.9417	-0.180534	0.245721	not significant	NA
Gse1	ENSMUSG00000031822	8	120488866	120581390	+	2	13.4301	-0.451428	0.207076	not significant	NA
Zcchc14	ENSMUSG00000061410	8	121598703	121652901	-	2	17.2111	0.401179	0.0263097	significant	NA
Galnt2	ENSMUSG00000089704	8	124231391	124345724	+	2	14.109	0.118004	0.498376	not significant	NA
Fbxl12	ENSMUSG00000066892	9	20618118	20644767	-	2	-16.8074	0.2652	0.479925	not significant	NA
Zfp809	ENSMUSG00000057982	9	22225714	22243197	+	2	13.5157	-0.209064	0.27128	not significant	NA
Bcl9l	ENSMUSG00000063382	9	44499136	44510388	+	2	-19.9808	0.188084	0.570008	not significant	NA
Dlec1	ENSMUSG00000038060	9	119102478	119148246	+	2	13.9286	0.0812185	0.89998	not significant	NA
Csrnp1	ENSMUSG00000032515	9	119971166	119977250	-	2	-11.0259	0.434461	0.194395	not significant	NA
Trak1	ENSMUSG00000032536	9	121366958	121474916	+	2	13.1258	0.12746	0.481624	not significant	NA
Fam26f	ENSMUSG00000046031	10	34126069	34127972	-	2	12.0461	0.137118	0.802024	not significant	NA
2010107G23Rik	ENSMUSG00000020083	10	62107655	62143920	-	2	-12.4601	-0.941347	0.000800129	significant	NA
Rhobtb1	ENSMUSG00000019944	10	69151434	69291791	+	2	12.9715	0.593242	9.88542e-06	significant	NA
Sbno2	ENSMUSG00000035673	10	80057416	80102698	-	2	16.1605	0.187709	0.315457	not significant	NA
Nfic	ENSMUSG00000055053	10	81396186	81431005	-	2	14.203	0.439938	0.0452167	significant	NA
Nab2	ENSMUSG00000025402	10	127660918	127668568	-	2	-13.3476	0.153971	0.67196	not significant	NA
Gas2l1	ENSMUSG00000034201	11	5054132	5065327	-	2	-24.9667	0.04885	0.893181	not significant	NA
Phf15	ENSMUSG00000020387	11	51813455	51857653	-	2	12.3972	-0.0919499	0.769698	not significant	NA
Smcr8	ENSMUSG00000049323	11	60777525	60788287	+	2	11.4152	0.217206	0.327968	not significant	NA
Slc5a10	ENSMUSG00000042371	11	61672781	61720826	-	2	-11.7683	0.00746353	NA	not significant	NA
Fam83g	ENSMUSG00000042377	11	61684091	61709951	+	2	-11.7683	0.284135	0.256499	not significant	NA
Tbkbp1	ENSMUSG00000038517	11	97136171	97151495	-	2	26.437	0.399517	0.21098	not significant	NA
Mapt	ENSMUSG00000018411	11	104231390	104332090	+	2	15.6946	0.10273	0.769698	not significant	NA
Cdc42ep4	ENSMUSG00000041598	11	113726850	113751881	-	2	15.055	0.362166	0.0509723	not significant	NA
Evpl	ENSMUSG00000034282	11	116220559	116238077	-	2	-12.9014	-0.0274403	0.957853	not significant	NA
Rbfox3	ENSMUSG00000025576	11	118489762	118911597	-	2	13.7423	0.499032	0.267432	not significant	NA
Aspscr1	ENSMUSG00000025142	11	120672973	120709447	+	2	10.6263	0.11942	0.428529	not significant	NA
Actn1	ENSMUSG00000015143	12	80167542	80260371	-	2	-22.9292	0.335104	0.102347	not significant	NA
Esrrb	ENSMUSG00000021255	12	86361117	86521628	+	2	-13.128	0.177065	0.747469	not significant	NA
Meg3	ENSMUSG00000021268	12	109541001	109571726	+	2	-14.8904	-0.271372	NA	not significant	NA
Dip2c	ENSMUSG00000048264	13	9276528	9668928	+	2	14.6879	-0.0632017	0.747469	not significant	NA
Fgfr4	ENSMUSG00000005320	13	55152640	55168759	+	2	15.1826	-0.20127	0.388917	not significant	NA
F12	ENSMUSG00000021492	13	55417958	55426793	-	2	-13.5233	0.156288	0.130186	not significant	NA
Klhl3	ENSMUSG00000014164	13	58004221	58113592	-	2	-13.3253	0.570091	0.00209619	significant	NA
Arhgef3	ENSMUSG00000021895	14	27238039	27403904	+	2	15.6597	0.530715	7.81548e-05	significant	NA
Itm2b	ENSMUSG00000022108	14	73362231	73385271	-	2	12.1372	0.213866	0.144964	not significant	NA
Gpc6	ENSMUSG00000058571	14	116925297	117979529	+	2	11.5004	-0.350818	0.306788	not significant	NA
Abcc4	ENSMUSG00000032849	14	118482692	118706219	-	2	11.3687	0.950429	1.06874e-05	significant	NA
Fam134b	ENSMUSG00000022270	15	25843264	25973687	+	2	-16.4702	0.048566	0.827503	not significant	NA
Vps13b	ENSMUSG00000037646	15	35371546	35931228	+	2	12.7976	0.0883963	0.47953	not significant	NA
Mtss1	ENSMUSG00000022353	15	58941244	59082026	-	2	14.712	0.234489	0.234603	not significant	NA
Ndrg1	ENSMUSG00000005125	15	66929321	66969640	-	2	-14.7366	-0.277346	0.304371	not significant	NA
Nptxr	ENSMUSG00000022421	15	79786352	79834333	-	2	12.4137	0.476848	0.310866	not significant	NA
Npcd	ENSMUSG00000089837	15	79789675	79834237	-	2	12.4137	0.387056	0.383986	not significant	NA
Cbx6	ENSMUSG00000089715	15	79823896	79834688	-	2	12.4137	0.444482	0.145792	not significant	NA
Prr5	ENSMUSG00000036106	15	84669620	84703673	+	2	10.7721	0.0396245	0.951418	not significant	NA
Fam113b	ENSMUSG00000044250	15	97247107	97385689	+	2	13.5775	-0.251529	0.630885	not significant	NA
Clec16a	ENSMUSG00000068663	16	10545339	10744878	+	2	13.2688	-0.115657	0.575104	not significant	NA
Prodh	ENSMUSG00000003526	16	18060357	18090203	-	2	15.5308	0.259618	0.256683	not significant	NA
Igf2bp2	ENSMUSG00000033581	16	22059009	22163299	-	2	12.8224	-0.737136	0.0749946	not significant	NA
Cxadr	ENSMUSG00000022865	16	78301496	78359785	+	2	15.1384	-0.236225	0.110795	not significant	NA
Bach1	ENSMUSG00000025612	16	87698945	87733346	+	2	12.7277	0.837922	5.36142e-08	significant	NA
Tiam1	ENSMUSG00000002489	16	89787111	89980080	-	2	-11.4983	0.225546	0.616952	not significant	NA
Caskin1	ENSMUSG00000033597	17	24488783	24508905	+	2	-13.5259	0.624135	0.12637	not significant	NA
Lmf1	ENSMUSG00000002279	17	25579174	25662826	+	2	-13.8303	0.0354056	0.867849	not significant	NA
Rasal3	ENSMUSG00000052142	17	32390659	32403583	-	2	-11.057	0.2756	0.55267	not significant	NA
AI661453	ENSMUSG00000034382	17	47436615	47470638	+	2	-11.4579	0.0839321	0.860063	not significant	NA
Lama1	ENSMUSG00000032796	17	67697265	67822645	+	2	15.1037	0.235798	0.23313	not significant	NA
Synpo	ENSMUSG00000043079	18	60593973	60660142	-	2	14.4461	0.520826	0.073223	not significant	NA
Pcx	ENSMUSG00000024892	19	4510472	4621752	+	2	12.7249	0.408284	0.000270856	significant	NA
Macrod1	ENSMUSG00000036278	19	7056768	7198061	+	2	13.4222	0.5273	0.0634088	not significant	NA
Chrm1	ENSMUSG00000032773	19	8663789	8683587	+	2	14.0567	0.119408	0.801334	not significant	NA
Fads3	ENSMUSG00000024664	19	10041548	10059671	+	2	13.5974	0.277529	0.387523	not significant	NA
Rcl1	ENSMUSG00000024785	19	29101375	29143843	+	2	14.8933	0.362737	0.0667119	not significant	NA
2010012O05Rik	ENSMUSG00000062376	19	46689906	46703382	+	2	16.2743	-0.0586053	0.889497	not significant	NA
As3mt	ENSMUSG00000003559	19	46707443	46741095	+	2	11.4095	-0.27123	0.22954	not significant	NA
Atp6ap2	ENSMUSG00000031007	X	12587801	12617049	+	2	13.5595	0.351611	0.0097191	significant	NA
Cetn2	ENSMUSG00000031347	X	72913532	72918411	-	2	19.0789	-0.161595	0.5896	not significant	NA
Zfp92	ENSMUSG00000031374	X	73411096	73428385	+	2	-17.969	0.12028	NA	not significant	NA
Dusp9	ENSMUSG00000031383	X	73639419	73643514	+	2	-12.0464	0.146623	NA	not significant	NA
Hcfc1	ENSMUSG00000031386	X	73942792	73966357	-	2	11.9779	-0.32132	0.0625077	not significant	NA
Gyk	ENSMUSG00000025059	X	85701937	85776819	-	2	12.8478	0.358975	0.0464821	significant	NA
Nup62cl	ENSMUSG00000072944	X	140006805	140062712	-	2	-19.7781	3.20458	1.67007e-23	significant	NA
Tsc22d3	ENSMUSG00000031431	X	140539528	140600659	-	2	15.9197	0.43079	0.132577	not significant	NA
Gnl3l	ENSMUSG00000025266	X	150983141	151017322	-	2	-12.1169	-0.118756	0.381421	not significant	NA
Phf8	ENSMUSG00000041229	X	151520672	151633859	+	2	11.9682	-0.067301	0.801223	not significant	NA
Siah1b	ENSMUSG00000040749	X	164070705	164076493	-	2	14.5478	-0.472279	0.241459	not significant	NA
