# Supplementary material for: Hepatic gene body hypermethylation is a shared epigenetic signature of murine longevity
Source: PLoS Genet. 2018 Nov 21;14(11):e1007766. doi: 10.1371/journal.pgen.1007766 (PMC6281273; doi:10.1371/journal.pgen.1007766)
Supplement: S20 Table — (XLSX) [file pgen.1007766.s033.xlsx]

## Sheet: S20 Table
S20 Table. Functional enrichment of hypermethylated and down-regulated genes in old DR fed C3HB6F1 mice.
GO.ID	GOTerm	Annotated genes	Significant genes	Enrichment	PValue	Ensembl ID	Gene Symbol	Ontology.Source
GO:0042761	very long-chain fatty acid biosynthetic process	11	2	0.04	0.00055	ENSMUSG00000032349, ENSMUSG00000041220	Elovl5, Elovl6	GO_BiologicalProcess
GO:0048712	negative regulation of astrocyte differentiation	11	2	0.04	0.00055	ENSMUSG00000033326, ENSMUSG00000054252	Kdm4a, Fgfr3	GO_BiologicalProcess
GO:0030497	fatty acid elongation	12	2	0.04	0.00066	ENSMUSG00000032349, ENSMUSG00000041220	Elovl5, Elovl6	GO_BiologicalProcess
GO:0046889	positive regulation of lipid biosynthetic process	73	3	0.24	0.00166	ENSMUSG00000003555, ENSMUSG00000024978, ENSMUSG00000032349	Cyp17a1, Gpam, Elovl5	GO_BiologicalProcess
GO:0001676	long-chain fatty acid metabolic process	73	3	0.24	0.00166	ENSMUSG00000027710, ENSMUSG00000041220, ENSMUSG00000041653	Acad9, Elovl6, Pnpla3	GO_BiologicalProcess
GO:0033273	response to vitamin	21	2	0.07	0.00205	ENSMUSG00000031451, ENSMUSG00000040820	Gas6, Hlcs	GO_BiologicalProcess
GO:0019433	triglyceride catabolic process	23	2	0.07	0.00246	ENSMUSG00000018868, ENSMUSG00000041653	Pnpla5, Pnpla3	GO_BiologicalProcess
GO:0031214	biomineral tissue development	84	3	0.27	0.00248	ENSMUSG00000030302, ENSMUSG00000031451, ENSMUSG00000054252	Atp2b2, Gas6, Fgfr3	GO_BiologicalProcess
GO:0001779	natural killer cell differentiation	24	2	0.08	0.00268	ENSMUSG00000031451, ENSMUSG00000073889	Gas6, Il11ra1	GO_BiologicalProcess
GO:0014898	cardiac muscle hypertrophy in response to stress	24	2	0.08	0.00268	ENSMUSG00000033326, ENSMUSG00000042105	Kdm4a, Inpp5f	GO_BiologicalProcess
GO:0007595	lactation	26	2	0.08	0.00314	ENSMUSG00000030302, ENSMUSG00000070348	Atp2b2, Ccnd1	GO_BiologicalProcess
GO:0090102	cochlea development	27	2	0.09	0.00339	ENSMUSG00000030302, ENSMUSG00000054252	Atp2b2, Fgfr3	GO_BiologicalProcess
GO:0019835	cytolysis	29	2	0.09	0.0039	ENSMUSG00000022149, ENSMUSG00000039533	C9, Mmd2	GO_BiologicalProcess
GO:0006084	acetyl-CoA metabolic process	29	2	0.09	0.0039	ENSMUSG00000020917, ENSMUSG00000025153	Acly, Fasn	GO_BiologicalProcess
GO:0019432	triglyceride biosynthetic process	30	2	0.1	0.00417	ENSMUSG00000024978, ENSMUSG00000041653	Gpam, Pnpla3	GO_BiologicalProcess
GO:0006631	fatty acid metabolic process	311	8	1	0.00427	ENSMUSG00000020917, ENSMUSG00000024978, ENSMUSG00000025153, ENSMUSG00000027710, ENSMUSG00000029482, ENSMUSG00000032349, ENSMUSG00000041220, ENSMUSG00000041653	Acly, Gpam, Fasn, Acad9, Aacs, Elovl5, Elovl6, Pnpla3	GO_BiologicalProcess
GO:0055088	lipid homeostasis	107	3	0.35	0.00491	ENSMUSG00000018868, ENSMUSG00000024978, ENSMUSG00000041653	Pnpla5, Gpam, Pnpla3	GO_BiologicalProcess
GO:0070232	regulation of T cell apoptotic process	35	2	0.11	0.00565	ENSMUSG00000024978, ENSMUSG00000064262	Gpam, Gimap8	GO_BiologicalProcess
GO:0006956	complement activation	36	2	0.12	0.00597	ENSMUSG00000022149, ENSMUSG00000073418	C9, C4b	GO_BiologicalProcess
GO:0048678	response to axon injury	38	2	0.12	0.00664	ENSMUSG00000042105, ENSMUSG00000054252	Inpp5f, Fgfr3	GO_BiologicalProcess
GO:0009749	response to glucose	121	3	0.39	0.0069	ENSMUSG00000024978, ENSMUSG00000029482, ENSMUSG00000031451	Gpam, Aacs, Gas6	GO_BiologicalProcess
GO:0090207	regulation of triglyceride metabolic process	43	2	0.14	0.00844	ENSMUSG00000024978, ENSMUSG00000041567	Gpam, Serpina12	GO_BiologicalProcess
GO:0042509	regulation of tyrosine phosphorylation of STAT protein	44	2	0.14	0.00882	ENSMUSG00000042105, ENSMUSG00000054252	Inpp5f, Fgfr3	GO_BiologicalProcess
GO:2000107	negative regulation of leukocyte apoptotic process	44	2	0.14	0.00882	ENSMUSG00000024978, ENSMUSG00000031451	Gpam, Gas6	GO_BiologicalProcess
GO:0010243	response to organonitrogen compound	579	6	1.87	0.01011	ENSMUSG00000024978, ENSMUSG00000025014, ENSMUSG00000029482, ENSMUSG00000040820, ENSMUSG00000041567, ENSMUSG00000070348	Gpam, Dntt, Aacs, Hlcs, Serpina12, Ccnd1	GO_BiologicalProcess
GO:0019637	organophosphate metabolic process	775	7	2.5	0.0112	ENSMUSG00000024978, ENSMUSG00000030302, ENSMUSG00000032418, ENSMUSG00000036073, ENSMUSG00000041653, ENSMUSG00000042105, ENSMUSG00000054252	Gpam, Atp2b2, Me1, Galt, Pnpla3, Inpp5f, Fgfr3	GO_BiologicalProcess
GO:0060113	inner ear receptor cell differentiation	50	2	0.16	0.01128	ENSMUSG00000030302, ENSMUSG00000054252	Atp2b2, Fgfr3	GO_BiologicalProcess
GO:0006644	phospholipid metabolic process	273	4	0.88	0.01133	ENSMUSG00000024978, ENSMUSG00000041653, ENSMUSG00000042105, ENSMUSG00000054252	Gpam, Pnpla3, Inpp5f, Fgfr3	GO_BiologicalProcess
GO:0070167	regulation of biomineral tissue development	53	2	0.17	0.01262	ENSMUSG00000031451, ENSMUSG00000054252	Gas6, Fgfr3	GO_BiologicalProcess
GO:0042490	mechanoreceptor differentiation	54	2	0.17	0.01307	ENSMUSG00000030302, ENSMUSG00000054252	Atp2b2, Fgfr3	GO_BiologicalProcess
GO:0002573	myeloid leukocyte differentiation	154	3	0.5	0.0133	ENSMUSG00000025153, ENSMUSG00000053617, ENSMUSG00000054252	Fasn, Sh3pxd2a, Fgfr3	GO_BiologicalProcess
GO:0030148	sphingolipid biosynthetic process	55	2	0.18	0.01354	ENSMUSG00000032349, ENSMUSG00000041220	Elovl5, Elovl6	GO_BiologicalProcess
GO:0006650	glycerophospholipid metabolic process	168	3	0.54	0.01676	ENSMUSG00000024978, ENSMUSG00000041653, ENSMUSG00000042105	Gpam, Pnpla3, Inpp5f	GO_BiologicalProcess
GO:1901698	response to nitrogen compound	669	6	2.16	0.01948	ENSMUSG00000024978, ENSMUSG00000025014, ENSMUSG00000029482, ENSMUSG00000040820, ENSMUSG00000041567, ENSMUSG00000070348	Gpam, Dntt, Aacs, Hlcs, Serpina12, Ccnd1	GO_BiologicalProcess
GO:0030316	osteoclast differentiation	72	2	0.23	0.02252	ENSMUSG00000053617, ENSMUSG00000054252	Sh3pxd2a, Fgfr3	GO_BiologicalProcess
GO:0021782	glial cell development	73	2	0.24	0.0231	ENSMUSG00000054252, ENSMUSG00000071176	Fgfr3, Arhgef10	GO_BiologicalProcess
GO:0019218	regulation of steroid metabolic process	80	2	0.26	0.02739	ENSMUSG00000003555, ENSMUSG00000041567	Cyp17a1, Serpina12	GO_BiologicalProcess
GO:0043648	dicarboxylic acid metabolic process	81	2	0.26	0.02803	ENSMUSG00000020917, ENSMUSG00000032418	Acly, Me1	GO_BiologicalProcess
GO:0016064	immunoglobulin mediated immune response	85	2	0.27	0.03063	ENSMUSG00000022149, ENSMUSG00000073418	C9, C4b	GO_BiologicalProcess
GO:0006704	glucocorticoid biosynthetic process	10	1	0.03	0.0318	ENSMUSG00000003555	Cyp17a1	GO_BiologicalProcess
GO:0060088	auditory receptor cell stereocilium organization	10	1	0.03	0.0318	ENSMUSG00000030302	Atp2b2	GO_BiologicalProcess
GO:0070970	interleukin-2 secretion	10	1	0.03	0.0318	ENSMUSG00000024978	Gpam	GO_BiologicalProcess
GO:0097084	vascular smooth muscle cell development	10	1	0.03	0.0318	ENSMUSG00000036867	Smad6	GO_BiologicalProcess
GO:0061430	bone trabecula morphogenesis	10	1	0.03	0.0318	ENSMUSG00000054252	Fgfr3	GO_BiologicalProcess
GO:0070307	lens fiber cell development	10	1	0.03	0.0318	ENSMUSG00000054252	Fgfr3	GO_BiologicalProcess
GO:0006662	glycerol ether metabolic process	10	1	0.03	0.0318	ENSMUSG00000025153	Fasn	GO_BiologicalProcess
GO:0042428	serotonin metabolic process	10	1	0.03	0.0318	ENSMUSG00000030302	Atp2b2	GO_BiologicalProcess
GO:1901077	regulation of relaxation of muscle	10	1	0.03	0.0318	ENSMUSG00000021820	Camk2g	GO_BiologicalProcess
GO:0006957	complement activation, alternative pathway	10	1	0.03	0.0318	ENSMUSG00000022149	C9	GO_BiologicalProcess
GO:0006090	pyruvate metabolic process	87	2	0.28	0.03197	ENSMUSG00000032418, ENSMUSG00000036073	Me1, Galt	GO_BiologicalProcess
GO:0019724	B cell mediated immunity	87	2	0.28	0.03197	ENSMUSG00000022149, ENSMUSG00000073418	C9, C4b	GO_BiologicalProcess
GO:0033674	positive regulation of kinase activity	376	4	1.21	0.03234	ENSMUSG00000031451, ENSMUSG00000039533, ENSMUSG00000054252, ENSMUSG00000070348	Gas6, Mmd2, Fgfr3, Ccnd1	GO_BiologicalProcess
GO:0071333	cellular response to glucose stimulus	88	2	0.28	0.03265	ENSMUSG00000029482, ENSMUSG00000031451	Aacs, Gas6	GO_BiologicalProcess
GO:0046467	membrane lipid biosynthetic process	90	2	0.29	0.03402	ENSMUSG00000032349, ENSMUSG00000041220	Elovl5, Elovl6	GO_BiologicalProcess
GO:0071331	cellular response to hexose stimulus	90	2	0.29	0.03402	ENSMUSG00000029482, ENSMUSG00000031451	Aacs, Gas6	GO_BiologicalProcess
GO:0006633	fatty acid biosynthetic process	107	4	0.35	0.0344	ENSMUSG00000020917, ENSMUSG00000025153, ENSMUSG00000032349, ENSMUSG00000041220	Acly, Fasn, Elovl5, Elovl6	GO_BiologicalProcess
GO:0071326	cellular response to monosaccharide stimulus	91	2	0.29	0.03472	ENSMUSG00000029482, ENSMUSG00000031451	Aacs, Gas6	GO_BiologicalProcess
GO:0045721	negative regulation of gluconeogenesis	11	1	0.04	0.03493	ENSMUSG00000041567	Serpina12	GO_BiologicalProcess
GO:0061615	glycolytic process through fructose-6-phosphate	11	1	0.04	0.03493	ENSMUSG00000036073	Galt	GO_BiologicalProcess
GO:0051573	negative regulation of histone H3-K9 methylation	11	1	0.04	0.03493	ENSMUSG00000033326	Kdm4a	GO_BiologicalProcess
GO:0060947	cardiac vascular smooth muscle cell differentiation	11	1	0.04	0.03493	ENSMUSG00000036867	Smad6	GO_BiologicalProcess
GO:0006654	phosphatidic acid biosynthetic process	11	1	0.04	0.03493	ENSMUSG00000041653	Pnpla3	GO_BiologicalProcess
GO:0046697	decidualization	11	1	0.04	0.03493	ENSMUSG00000073889	Il11ra1	GO_BiologicalProcess
GO:0046628	positive regulation of insulin receptor signaling pathway	11	1	0.04	0.03493	ENSMUSG00000041567	Serpina12	GO_BiologicalProcess
GO:0051601	exocyst localization	11	1	0.04	0.03493	ENSMUSG00000021280	Exoc3l4	GO_BiologicalProcess
GO:0002407	dendritic cell chemotaxis	11	1	0.04	0.03493	ENSMUSG00000031451	Gas6	GO_BiologicalProcess
GO:1901160	primary amino compound metabolic process	11	1	0.04	0.03493	ENSMUSG00000030302	Atp2b2	GO_BiologicalProcess
GO:0035457	cellular response to interferon-alpha	11	1	0.04	0.03493	ENSMUSG00000031451	Gas6	GO_BiologicalProcess
GO:0072148	epithelial cell fate commitment	11	1	0.04	0.03493	ENSMUSG00000054252	Fgfr3	GO_BiologicalProcess
GO:0010804	negative regulation of tumor necrosis factor-mediated signaling pathway	11	1	0.04	0.03493	ENSMUSG00000031451	Gas6	GO_BiologicalProcess
GO:0018105	peptidyl-serine phosphorylation	224	3	0.72	0.03528	ENSMUSG00000021820, ENSMUSG00000031451, ENSMUSG00000042105	Camk2g, Gas6, Inpp5f	GO_BiologicalProcess
GO:0031099	regeneration	92	2	0.3	0.03542	ENSMUSG00000042105, ENSMUSG00000070348	Inpp5f, Ccnd1	GO_BiologicalProcess
GO:0006732	coenzyme metabolic process	265	5	0.85	0.03572	ENSMUSG00000020917, ENSMUSG00000024978, ENSMUSG00000025153, ENSMUSG00000032418, ENSMUSG00000036073	Acly, Gpam, Fasn, Me1, Galt	GO_BiologicalProcess
GO:0006665	sphingolipid metabolic process	94	2	0.3	0.03683	ENSMUSG00000032349, ENSMUSG00000041220	Elovl5, Elovl6	GO_BiologicalProcess
GO:0033135	regulation of peptidyl-serine phosphorylation	95	2	0.31	0.03755	ENSMUSG00000031451, ENSMUSG00000042105	Gas6, Inpp5f	GO_BiologicalProcess
GO:1902857	positive regulation of non-motile cilium assembly	12	1	0.04	0.03805	ENSMUSG00000059248	2009-09-01	GO_BiologicalProcess
GO:0044406	adhesion of symbiont to host	12	1	0.04	0.03805	ENSMUSG00000031451	Gas6	GO_BiologicalProcess
GO:0021692	cerebellar Purkinje cell layer morphogenesis	12	1	0.04	0.03805	ENSMUSG00000030302	Atp2b2	GO_BiologicalProcess
GO:0070571	negative regulation of neuron projection regeneration	12	1	0.04	0.03805	ENSMUSG00000042105	Inpp5f	GO_BiologicalProcess
GO:0055119	relaxation of cardiac muscle	12	1	0.04	0.03805	ENSMUSG00000021820	Camk2g	GO_BiologicalProcess
GO:0018904	ether metabolic process	12	1	0.04	0.03805	ENSMUSG00000025153	Fasn	GO_BiologicalProcess
GO:0003183	mitral valve morphogenesis	12	1	0.04	0.03805	ENSMUSG00000036867	Smad6	GO_BiologicalProcess
GO:0003184	pulmonary valve morphogenesis	12	1	0.04	0.03805	ENSMUSG00000036867	Smad6	GO_BiologicalProcess
GO:0003177	pulmonary valve development	12	1	0.04	0.03805	ENSMUSG00000036867	Smad6	GO_BiologicalProcess
GO:0055089	fatty acid homeostasis	12	1	0.04	0.03805	ENSMUSG00000024978	Gpam	GO_BiologicalProcess
GO:0032823	regulation of natural killer cell differentiation	12	1	0.04	0.03805	ENSMUSG00000031451	Gas6	GO_BiologicalProcess
GO:0042448	progesterone metabolic process	12	1	0.04	0.03805	ENSMUSG00000003555	Cyp17a1	GO_BiologicalProcess
GO:0002093	auditory receptor cell morphogenesis	12	1	0.04	0.03805	ENSMUSG00000030302	Atp2b2	GO_BiologicalProcess
GO:0033169	histone H3-K9 demethylation	12	1	0.04	0.03805	ENSMUSG00000033326	Kdm4a	GO_BiologicalProcess
GO:0055114	oxidation-reduction process	782	6	2.52	0.0381	ENSMUSG00000003555, ENSMUSG00000025153, ENSMUSG00000027710, ENSMUSG00000032418, ENSMUSG00000033326, ENSMUSG00000053617	Cyp17a1, Fasn, Acad9, Me1, Kdm4a, Sh3pxd2a	GO_BiologicalProcess
GO:0001889	liver development	96	2	0.31	0.03827	ENSMUSG00000029482, ENSMUSG00000070348	Aacs, Ccnd1	GO_BiologicalProcess
GO:0071322	cellular response to carbohydrate stimulus	97	2	0.31	0.039	ENSMUSG00000029482, ENSMUSG00000031451	Aacs, Gas6	GO_BiologicalProcess
GO:0042552	myelination	99	2	0.32	0.04047	ENSMUSG00000054252, ENSMUSG00000071176	Fgfr3, Arhgef10	GO_BiologicalProcess
GO:0061008	hepaticobiliary system development	99	2	0.32	0.04047	ENSMUSG00000029482, ENSMUSG00000070348	Aacs, Ccnd1	GO_BiologicalProcess
GO:0018209	peptidyl-serine modification	238	3	0.77	0.04107	ENSMUSG00000021820, ENSMUSG00000031451, ENSMUSG00000042105	Camk2g, Gas6, Inpp5f	GO_BiologicalProcess
GO:0046886	positive regulation of hormone biosynthetic process	13	1	0.04	0.04115	ENSMUSG00000003555	Cyp17a1	GO_BiologicalProcess
GO:0032291	axon ensheathment in central nervous system	13	1	0.04	0.04115	ENSMUSG00000054252	Fgfr3	GO_BiologicalProcess
GO:0034349	glial cell apoptotic process	13	1	0.04	0.04115	ENSMUSG00000031451	Gas6	GO_BiologicalProcess
GO:0046473	phosphatidic acid metabolic process	13	1	0.04	0.04115	ENSMUSG00000041653	Pnpla3	GO_BiologicalProcess
GO:0022010	central nervous system myelination	13	1	0.04	0.04115	ENSMUSG00000054252	Fgfr3	GO_BiologicalProcess
GO:0003174	mitral valve development	13	1	0.04	0.04115	ENSMUSG00000036867	Smad6	GO_BiologicalProcess
GO:0042532	negative regulation of tyrosine phosphorylation of STAT protein	13	1	0.04	0.04115	ENSMUSG00000042105	Inpp5f	GO_BiologicalProcess
GO:0006107	oxaloacetate metabolic process	13	1	0.04	0.04115	ENSMUSG00000020917	Acly	GO_BiologicalProcess
GO:0048857	neural nucleus development	13	1	0.04	0.04115	ENSMUSG00000054252	Fgfr3	GO_BiologicalProcess
GO:0006924	activation-induced cell death of T cells	13	1	0.04	0.04115	ENSMUSG00000024978	Gpam	GO_BiologicalProcess
GO:0007272	ensheathment of neurons	100	2	0.32	0.04121	ENSMUSG00000054252, ENSMUSG00000071176	Fgfr3, Arhgef10	GO_BiologicalProcess
GO:0008366	axon ensheathment	100	2	0.32	0.04121	ENSMUSG00000054252, ENSMUSG00000071176	Fgfr3, Arhgef10	GO_BiologicalProcess
GO:0001678	cellular glucose homeostasis	102	2	0.33	0.04272	ENSMUSG00000029482, ENSMUSG00000031451	Aacs, Gas6	GO_BiologicalProcess
GO:0006816	calcium ion transport	245	3	0.79	0.04413	ENSMUSG00000021820, ENSMUSG00000030302, ENSMUSG00000031451	Camk2g, Atp2b2, Gas6	GO_BiologicalProcess
GO:0070977	bone maturation	14	1	0.05	0.04425	ENSMUSG00000054252	Fgfr3	GO_BiologicalProcess
GO:0021533	cell differentiation in hindbrain	14	1	0.05	0.04425	ENSMUSG00000030302	Atp2b2	GO_BiologicalProcess
GO:0007183	SMAD protein complex assembly	14	1	0.05	0.04425	ENSMUSG00000036867	Smad6	GO_BiologicalProcess
GO:0046475	glycerophospholipid catabolic process	14	1	0.05	0.04425	ENSMUSG00000042105	Inpp5f	GO_BiologicalProcess
GO:0036342	post-anal tail morphogenesis	14	1	0.05	0.04425	ENSMUSG00000054252	Fgfr3	GO_BiologicalProcess
GO:0036336	dendritic cell migration	14	1	0.05	0.04425	ENSMUSG00000031451	Gas6	GO_BiologicalProcess
GO:0070168	negative regulation of biomineral tissue development	14	1	0.05	0.04425	ENSMUSG00000031451	Gas6	GO_BiologicalProcess
GO:0032352	positive regulation of hormone metabolic process	14	1	0.05	0.04425	ENSMUSG00000003555	Cyp17a1	GO_BiologicalProcess
GO:0036124	histone H3-K9 trimethylation	14	1	0.05	0.04425	ENSMUSG00000033326	Kdm4a	GO_BiologicalProcess
GO:0009950	dorsal/ventral axis specification	14	1	0.05	0.04425	ENSMUSG00000036867	Smad6	GO_BiologicalProcess
GO:0071310	cellular response to organic substance	1504	9	4.85	0.04727	ENSMUSG00000024978, ENSMUSG00000025153, ENSMUSG00000029482, ENSMUSG00000031451, ENSMUSG00000036867, ENSMUSG00000041567, ENSMUSG00000054252, ENSMUSG00000070348, ENSMUSG00000073889	Gpam, Fasn, Aacs, Gas6, Smad6, Serpina12, Fgfr3, Ccnd1, Il11ra1	GO_BiologicalProcess
GO:1902855	regulation of non-motile cilium assembly	15	1	0.05	0.04733	ENSMUSG00000059248	2009-09-01	GO_BiologicalProcess
GO:0044321	response to leptin	15	1	0.05	0.04733	ENSMUSG00000070348	Ccnd1	GO_BiologicalProcess
GO:1905314	semi-lunar valve development	15	1	0.05	0.04733	ENSMUSG00000036867	Smad6	GO_BiologicalProcess
GO:0001921	positive regulation of receptor recycling	15	1	0.05	0.04733	ENSMUSG00000042105	Inpp5f	GO_BiologicalProcess
GO:0048799	animal organ maturation	15	1	0.05	0.04733	ENSMUSG00000054252	Fgfr3	GO_BiologicalProcess
GO:0010934	macrophage cytokine production	15	1	0.05	0.04733	ENSMUSG00000031451	Gas6	GO_BiologicalProcess
GO:0006461	protein complex assembly	1046	7	3.37	0.04809	ENSMUSG00000021820, ENSMUSG00000022149, ENSMUSG00000027710, ENSMUSG00000032418, ENSMUSG00000036867, ENSMUSG00000053617, ENSMUSG00000059248	Camk2g, C9, Acad9, Me1, Smad6, Sh3pxd2a, Sept9	GO_BiologicalProcess
GO:0051896	regulation of protein kinase B signaling	109	2	0.35	0.04813	ENSMUSG00000031451, ENSMUSG00000042105	Gas6, Inpp5f	GO_BiologicalProcess
GO:0070271	protein complex biogenesis	1047	7	3.38	0.0483	ENSMUSG00000021820, ENSMUSG00000022149, ENSMUSG00000027710, ENSMUSG00000032418, ENSMUSG00000036867, ENSMUSG00000053617, ENSMUSG00000059248	Camk2g, C9, Acad9, Me1, Smad6, Sh3pxd2a, Sept9	GO_BiologicalProcess
GO:0044216	other organism cell	21	2	0.07	0.002	ENSMUSG00000022149, ENSMUSG00000073418	C9, C4b	GO_CellularComponent
GO:0072562	blood microparticle	94	3	0.3	0.0033	ENSMUSG00000022149, ENSMUSG00000022347, ENSMUSG00000073418	C9, A1bg, C4b	GO_CellularComponent
GO:0043025	neuronal cell body	448	5	1.43	0.0135	ENSMUSG00000003555, ENSMUSG00000030302, ENSMUSG00000032349, ENSMUSG00000042105, ENSMUSG00000073418	Cyp17a1, Atp2b2, Elovl5, Inpp5f, C4b	GO_CellularComponent
GO:0036477	somatodendritic compartment	628	6	2	0.0139	ENSMUSG00000003555, ENSMUSG00000027710, ENSMUSG00000030302, ENSMUSG00000032349, ENSMUSG00000042105, ENSMUSG00000073418	Cyp17a1, Acad9, Atp2b2, Elovl5, Inpp5f, C4b	GO_CellularComponent
GO:0005581	collagen trimer	62	2	0.2	0.0166	ENSMUSG00000028339, ENSMUSG00000032332	Col15a1, Col12a1	GO_CellularComponent
GO:0005811	lipid droplet	64	2	0.2	0.0177	ENSMUSG00000018868, ENSMUSG00000041653	Pnpla5, Pnpla3	GO_CellularComponent
GO:0044297	cell body	507	5	1.62	0.0218	ENSMUSG00000003555, ENSMUSG00000030302, ENSMUSG00000032349, ENSMUSG00000042105, ENSMUSG00000073418	Cyp17a1, Atp2b2, Elovl5, Inpp5f, C4b	GO_CellularComponent
GO:0043005	neuron projection	914	7	2.92	0.0242	ENSMUSG00000003555, ENSMUSG00000021820, ENSMUSG00000027710, ENSMUSG00000030302, ENSMUSG00000032349, ENSMUSG00000042105, ENSMUSG00000073418	Cyp17a1, Camk2g, Acad9, Atp2b2, Elovl5, Inpp5f, C4b	GO_CellularComponent
GO:0016363	nuclear matrix	81	2	0.26	0.0274	ENSMUSG00000025014, ENSMUSG00000040820	Dntt, Hlcs	GO_CellularComponent
GO:0043226	organelle	9864	37	31.46	0.0295	ENSMUSG00000003555, ENSMUSG00000004356, ENSMUSG00000018868, ENSMUSG00000020917, ENSMUSG00000021820, ENSMUSG00000022149, ENSMUSG00000022241, ENSMUSG00000022347, ENSMUSG00000024697, ENSMUSG00000024937, ENSMUSG00000024978, ENSMUSG00000025014, ENSMUSG00000025153, ENSMUSG00000027710, ENSMUSG00000028339, ENSMUSG00000030302, ENSMUSG00000031358, ENSMUSG00000031451, ENSMUSG00000032332, ENSMUSG00000032349,…	Cyp17a1, Utp20, Pnpla5, Acly, Camk2g, C9, Tars, A1bg, Gna14, Ehbp1l1, Gpam, Dntt, Fasn, Acad9, Col15a1, Atp2b2, Msl3, Gas6, Col12a1, Elovl5, Me1, Kdm4a, Galt, Smad6, Mmd2, Hlcs, Elovl6, Pnpla3, Inpp5f, Slc25a44, Sh3pxd2a, Fgfr3, Sept9, Gimap8, Ccnd1, Arhgef10, C4b	GO_CellularComponent
GO:0044444	cytoplasmic part	6506	27	20.75	0.0372	ENSMUSG00000003555, ENSMUSG00000020917, ENSMUSG00000021280, ENSMUSG00000021820, ENSMUSG00000022149, ENSMUSG00000022241, ENSMUSG00000024937, ENSMUSG00000024978, ENSMUSG00000025014, ENSMUSG00000025153, ENSMUSG00000027710, ENSMUSG00000029482, ENSMUSG00000030302, ENSMUSG00000032349, ENSMUSG00000032418, ENSMUSG00000033326, ENSMUSG00000036073, ENSMUSG00000036867, ENSMUSG00000039533, ENSMUSG00000040820,…	Cyp17a1, Acly, Exoc3l4, Camk2g, C9, Tars, Ehbp1l1, Gpam, Dntt, Fasn, Acad9, Aacs, Atp2b2, Elovl5, Me1, Kdm4a, Galt, Smad6, Mmd2, Hlcs, Elovl6, Inpp5f, Slc25a44, Fgfr3, Sept9, Gimap8, Arhgef10	GO_CellularComponent
GO:0005652	nuclear lamina	13	1	0.04	0.0407	ENSMUSG00000040820	Hlcs	GO_CellularComponent
GO:0030425	dendrite	419	4	1.34	0.0437	ENSMUSG00000027710, ENSMUSG00000030302, ENSMUSG00000042105, ENSMUSG00000073418	Acad9, Atp2b2, Inpp5f, C4b	GO_CellularComponent
GO:0044420	extracellular matrix component	109	2	0.35	0.0472	ENSMUSG00000028339, ENSMUSG00000032332	Col15a1, Col12a1	GO_CellularComponent
GO:0034399	nuclear periphery	110	2	0.35	0.0479	ENSMUSG00000025014, ENSMUSG00000040820	Dntt, Hlcs	GO_CellularComponent
GO:0045334	clathrin-coated endocytic vesicle	16	1	0.05	0.0499	ENSMUSG00000042105	Inpp5f	GO_CellularComponent
GO:0004806	triglyceride lipase activity	10	2	0.03	0.00041	ENSMUSG00000018868, ENSMUSG00000041653	Pnpla5, Pnpla3	GO_MolecularFunction
GO:0043168	anion binding	2173	15	6.69	0.00131	ENSMUSG00000020917, ENSMUSG00000021820, ENSMUSG00000022241, ENSMUSG00000024697, ENSMUSG00000025153, ENSMUSG00000027710, ENSMUSG00000029482, ENSMUSG00000030302, ENSMUSG00000031451, ENSMUSG00000040820, ENSMUSG00000041653, ENSMUSG00000053617, ENSMUSG00000054252, ENSMUSG00000059248, ENSMUSG00000064262	Acly, Camk2g, Tars, Gna14, Fasn, Acad9, Aacs, Atp2b2, Gas6, Hlcs, Pnpla3, Sh3pxd2a, Fgfr3, Sept9, Gimap8	GO_MolecularFunction
GO:0008374	O-acyltransferase activity	35	2	0.11	0.00516	ENSMUSG00000024978, ENSMUSG00000041653	Gpam, Pnpla3	GO_MolecularFunction
GO:0050661	NADP binding	36	2	0.11	0.00545	ENSMUSG00000025153, ENSMUSG00000032418	Fasn, Me1	GO_MolecularFunction
GO:0000166	nucleotide binding	1705	13	5.25	0.00684	ENSMUSG00000020917, ENSMUSG00000021820, ENSMUSG00000022241, ENSMUSG00000024697, ENSMUSG00000025153, ENSMUSG00000027710, ENSMUSG00000029482, ENSMUSG00000030302, ENSMUSG00000032418, ENSMUSG00000040820, ENSMUSG00000054252, ENSMUSG00000059248, ENSMUSG00000064262	Acly, Camk2g, Tars, Gna14, Fasn, Acad9, Aacs, Atp2b2, Me1, Hlcs, Fgfr3, Sept9, Gimap8	GO_MolecularFunction
GO:0016830	carbon-carbon lyase activity	44	2	0.14	0.00806	ENSMUSG00000003555, ENSMUSG00000032418	Cyp17a1, Me1	GO_MolecularFunction
GO:0035064	methylated histone binding	48	2	0.15	0.00954	ENSMUSG00000031358, ENSMUSG00000033326	Msl3, Kdm4a	GO_MolecularFunction
GO:0016747	transferase activity, transferring acyl groups other than amino-acyl groups	185	5	0.57	0.00955	ENSMUSG00000024978, ENSMUSG00000025153, ENSMUSG00000032349, ENSMUSG00000041220, ENSMUSG00000041653	Gpam, Fasn, Elovl5, Elovl6, Pnpla3	GO_MolecularFunction
GO:0035639	purine ribonucleoside triphosphate binding	1452	10	4.47	0.01084	ENSMUSG00000020917, ENSMUSG00000021820, ENSMUSG00000022241, ENSMUSG00000024697, ENSMUSG00000029482, ENSMUSG00000030302, ENSMUSG00000040820, ENSMUSG00000054252, ENSMUSG00000059248, ENSMUSG00000064262	Acly, Camk2g, Tars, Gna14, Aacs, Atp2b2, Hlcs, Fgfr3, Sept9, Gimap8	GO_MolecularFunction
GO:0016627	oxidoreductase activity, acting on the CH-CH group of donors	53	2	0.16	0.01154	ENSMUSG00000025153, ENSMUSG00000027710	Fasn, Acad9	GO_MolecularFunction
GO:0016874	ligase activity	154	3	0.47	0.01172	ENSMUSG00000022241, ENSMUSG00000029482, ENSMUSG00000040820	Tars, Aacs, Hlcs	GO_MolecularFunction
GO:0097367	carbohydrate derivative binding	1706	11	5.25	0.01186	ENSMUSG00000020917, ENSMUSG00000021820, ENSMUSG00000022241, ENSMUSG00000024697, ENSMUSG00000029482, ENSMUSG00000030302, ENSMUSG00000040820, ENSMUSG00000041653, ENSMUSG00000054252, ENSMUSG00000059248, ENSMUSG00000064262	Acly, Camk2g, Tars, Gna14, Aacs, Atp2b2, Hlcs, Pnpla3, Fgfr3, Sept9, Gimap8	GO_MolecularFunction
GO:0032555	purine ribonucleotide binding	1485	10	4.57	0.01261	ENSMUSG00000020917, ENSMUSG00000021820, ENSMUSG00000022241, ENSMUSG00000024697, ENSMUSG00000029482, ENSMUSG00000030302, ENSMUSG00000040820, ENSMUSG00000054252, ENSMUSG00000059248, ENSMUSG00000064262	Acly, Camk2g, Tars, Gna14, Aacs, Atp2b2, Hlcs, Fgfr3, Sept9, Gimap8	GO_MolecularFunction
GO:0017076	purine nucleotide binding	1496	10	4.61	0.01324	ENSMUSG00000020917, ENSMUSG00000021820, ENSMUSG00000022241, ENSMUSG00000024697, ENSMUSG00000029482, ENSMUSG00000030302, ENSMUSG00000040820, ENSMUSG00000054252, ENSMUSG00000059248, ENSMUSG00000064262	Acly, Camk2g, Tars, Gna14, Aacs, Atp2b2, Hlcs, Fgfr3, Sept9, Gimap8	GO_MolecularFunction
GO:0032553	ribonucleotide binding	1498	10	4.61	0.01336	ENSMUSG00000020917, ENSMUSG00000021820, ENSMUSG00000022241, ENSMUSG00000024697, ENSMUSG00000029482, ENSMUSG00000030302, ENSMUSG00000040820, ENSMUSG00000054252, ENSMUSG00000059248, ENSMUSG00000064262	Acly, Camk2g, Tars, Gna14, Aacs, Atp2b2, Hlcs, Fgfr3, Sept9, Gimap8	GO_MolecularFunction
GO:0015085	calcium ion transmembrane transporter activity	68	2	0.21	0.01854	ENSMUSG00000030302, ENSMUSG00000031451	Atp2b2, Gas6	GO_MolecularFunction
GO:0072341	modified amino acid binding	68	2	0.21	0.01854	ENSMUSG00000025153, ENSMUSG00000031451	Fasn, Gas6	GO_MolecularFunction
GO:0048037	cofactor binding	246	5	0.76	0.02338	ENSMUSG00000020917, ENSMUSG00000025153, ENSMUSG00000027710, ENSMUSG00000032418, ENSMUSG00000041653	Acly, Fasn, Acad9, Me1, Pnpla3	GO_MolecularFunction
GO:0016772	transferase activity, transferring phosphorus-containing groups	776	6	2.39	0.03015	ENSMUSG00000021820, ENSMUSG00000025014, ENSMUSG00000036073, ENSMUSG00000039533, ENSMUSG00000054252, ENSMUSG00000070348	Camk2g, Dntt, Galt, Mmd2, Fgfr3, Ccnd1	GO_MolecularFunction
GO:0034713	type I transforming growth factor beta receptor binding	10	1	0.03	0.03039	ENSMUSG00000036867	Smad6	GO_MolecularFunction
GO:0016832	aldehyde-lyase activity	10	1	0.03	0.03039	ENSMUSG00000003555	Cyp17a1	GO_MolecularFunction
GO:0030296	protein tyrosine kinase activator activity	10	1	0.03	0.03039	ENSMUSG00000031451	Gas6	GO_MolecularFunction
GO:0051864	histone demethylase activity (H3-K36 specific)	10	1	0.03	0.03039	ENSMUSG00000033326	Kdm4a	GO_MolecularFunction
GO:0005388	calcium-transporting ATPase activity	10	1	0.03	0.03039	ENSMUSG00000030302	Atp2b2	GO_MolecularFunction
GO:0070411	I-SMAD binding	11	1	0.03	0.03338	ENSMUSG00000036867	Smad6	GO_MolecularFunction
GO:0032454	histone demethylase activity (H3-K9 specific)	11	1	0.03	0.03338	ENSMUSG00000033326	Kdm4a	GO_MolecularFunction
GO:0001846	opsonin binding	11	1	0.03	0.03338	ENSMUSG00000073418	C4b	GO_MolecularFunction
GO:0042171	lysophosphatidic acid acyltransferase activity	11	1	0.03	0.03338	ENSMUSG00000041653	Pnpla3	GO_MolecularFunction
GO:0070696	transmembrane receptor protein serine/threonine kinase binding	12	1	0.04	0.03636	ENSMUSG00000036867	Smad6	GO_MolecularFunction
GO:0004866	endopeptidase inhibitor activity	101	2	0.31	0.03857	ENSMUSG00000031451, ENSMUSG00000041567	Gas6, Serpina12	GO_MolecularFunction
GO:0071617	lysophospholipid acyltransferase activity	13	1	0.04	0.03933	ENSMUSG00000041653	Pnpla3	GO_MolecularFunction
GO:0019842	vitamin binding	104	2	0.32	0.04067	ENSMUSG00000025153, ENSMUSG00000040820	Fasn, Hlcs	GO_MolecularFunction
GO:0016616	oxidoreductase activity, acting on the CH-OH group of donors, NAD or NADP as acceptor	104	2	0.32	0.04067	ENSMUSG00000025153, ENSMUSG00000032418	Fasn, Me1	GO_MolecularFunction
GO:0061135	endopeptidase regulator activity	106	2	0.33	0.0421	ENSMUSG00000031451, ENSMUSG00000041567	Gas6, Serpina12	GO_MolecularFunction
GO:0030414	peptidase inhibitor activity	106	2	0.33	0.0421	ENSMUSG00000031451, ENSMUSG00000041567	Gas6, Serpina12	GO_MolecularFunction
GO:0004623	phospholipase A2 activity	14	1	0.04	0.04229	ENSMUSG00000041653	Pnpla3	GO_MolecularFunction
GO:0033612	receptor serine/threonine kinase binding	14	1	0.04	0.04229	ENSMUSG00000036867	Smad6	GO_MolecularFunction
GO:0070402	NADPH binding	14	1	0.04	0.04229	ENSMUSG00000025153	Fasn	GO_MolecularFunction
GO:0016411	acylglycerol O-acyltransferase activity	14	1	0.04	0.04229	ENSMUSG00000041653	Pnpla3	GO_MolecularFunction
GO:0016491	oxidoreductase activity	628	5	1.93	0.04235	ENSMUSG00000003555, ENSMUSG00000025153, ENSMUSG00000027710, ENSMUSG00000032418, ENSMUSG00000033326	Cyp17a1, Fasn, Acad9, Me1, Kdm4a	GO_MolecularFunction
GO:0072509	divalent inorganic cation transmembrane transporter activity	107	2	0.33	0.04282	ENSMUSG00000030302, ENSMUSG00000031451	Atp2b2, Gas6	GO_MolecularFunction
GO:0003995	acyl-CoA dehydrogenase activity	15	1	0.05	0.04524	ENSMUSG00000027710	Acad9	GO_MolecularFunction
GO:0016779	nucleotidyltransferase activity	116	2	0.36	0.0495	ENSMUSG00000025014, ENSMUSG00000036073	Dntt, Galt	GO_MolecularFunction
R-MMU-75105	Fatty acyl-CoA biosynthesis	NA	4	NA	0.000653937	ENSMUSG00000041220, ENSMUSG00000032349, ENSMUSG00000020917, ENSMUSG00000025153	NA	Reactome
R-MMU-163765	ChREBP activates metabolic gene expression	NA	2	NA	0.0200191	ENSMUSG00000020917, ENSMUSG00000025153	NA	Reactome
