# Supplementary material for: Hepatic gene body hypermethylation is a shared epigenetic signature of murine longevity
Source: PLoS Genet. 2018 Nov 21;14(11):e1007766. doi: 10.1371/journal.pgen.1007766 (PMC6281273; doi:10.1371/journal.pgen.1007766)
Supplement: S21 Table — (XLSX) [file pgen.1007766.s034.xlsx]

## Sheet: S21 Table
S21 Table. Comparison of differentially expressed genes under DR in-vivo and in-vitro knockdown of Fgfr3
Gene Symbol	Ensembl ID	log2Fold expression change (RT112 shFgfr3/RT112 ctrl)	log2Fold expression change (DR_C3HB6F1_Old/Ctrl_C3HB6F1_Old)
Id2	ENSMUSG00000020644	3.37	-0.563243
Ldlr	ENSMUSG00000032193	-2.42	-0.418864
Fdft1	ENSMUSG00000021273	-2.58	-1.03804
Fras1	ENSMUSG00000034687	5.97	-1.01042
Pcsk9	ENSMUSG00000044254	-3.3	-0.901441
Sqle	ENSMUSG00000022351	-3.52	-1.598
Insig1	ENSMUSG00000045294	-3.04	-1.06872
Nt5e	ENSMUSG00000032420	-2.79	-0.64942
Tns1	ENSMUSG00000055322	1.88	0.672616
Col4a2	ENSMUSG00000031503	-1.72	-0.446672
Fgfr3	ENSMUSG00000054252	-1.84	-0.808496
Hmgcs1	ENSMUSG00000093930	-3.09	-1.1968
Vtcn1	ENSMUSG00000051076	2.27	-1.56122
Fasn	ENSMUSG00000025153	-2.03	-1.73495
Tns3	ENSMUSG00000020422	1.7	0.416643
Pdzk1	ENSMUSG00000038298	2.52	-0.259896
Cyb5b	ENSMUSG00000031924	-2.03	-0.657606
Asph	ENSMUSG00000028207	-1.84	-0.34451
Ifit1	ENSMUSG00000034459	1.89	-0.963177
Mr1	ENSMUSG00000026471	2.29	-0.534242
Iqgap2	ENSMUSG00000021676	-2.77	0.326967
Lgals8	ENSMUSG00000057554	-2.08	-0.66577
Dbp	ENSMUSG00000059824	2.1	1.5026
Id3	ENSMUSG00000007872	2.03	-1.21903
Paics	ENSMUSG00000029247	-1.7	0.386818
Elovl5	ENSMUSG00000032349	-2.18	-0.649118
Stard5	ENSMUSG00000046027	1.63	0.431787
Il1rn	ENSMUSG00000026981	1.79	0.767782
Gda	ENSMUSG00000058624	-1.55	0.705034
Mmd	ENSMUSG00000003948	-2.04	0.390528
Clu	ENSMUSG00000022037	1.57	0.388844
Fdps	ENSMUSG00000059743	-1.85	-0.868363
Lss	ENSMUSG00000033105	-1.98	-0.542155
Ctps	ENSMUSG00000028633	-1.9	-0.647476
Abat	ENSMUSG00000057880	1.61	-0.465983
Tfpi2	ENSMUSG00000029664	-1.68	-0.762322
Psmd14	ENSMUSG00000026914	-1.65	-1.0578
Grhl3	ENSMUSG00000037188	1.5	0.917418
Zfp36l1	ENSMUSG00000021127	1.75	0.572911
Arhgap26	ENSMUSG00000036452	1.54	-0.667937
Pld1	ENSMUSG00000027695	1.59	-0.446085
Tmprss2	ENSMUSG00000000385	1.89	-0.789214
Mafb	ENSMUSG00000074622	1.73	1.46729
Fam46a	ENSMUSG00000032265	1.99	0.583372
Sema5a	ENSMUSG00000022231	1.57	0.790004
Prickle1	ENSMUSG00000036158	2.02	0.541442
Jdp2	ENSMUSG00000034271	1.8	1.08502
Cd55	ENSMUSG00000026399	1.72	0.566261
Me1	ENSMUSG00000032418	-2.42	-0.873333
Arnt	ENSMUSG00000015522	1.57	0.679261
Gsn	ENSMUSG00000026879	1.66	-0.432404
Lipg	ENSMUSG00000053846	-2.4	0.672573
Ppil1	ENSMUSG00000024007	-1.79	-0.559101
Sytl5	ENSMUSG00000054453	1.93	-1.245
Maff	ENSMUSG00000042622	-1.64	2.5419
Mvk	ENSMUSG00000041939	-1.86	-0.793929
Irf9	ENSMUSG00000002325	1.65	-0.76606
Snrpd1	ENSMUSG00000002477	-1.56	-0.605085
Mthfd1l	ENSMUSG00000040675	-1.98	1.23057
Pros1	ENSMUSG00000022912	1.98	0.405338
Ipo5	ENSMUSG00000030662	-2.87	0.541563
Pdk4	ENSMUSG00000019577	2.12	1.79413
Nfkbia	ENSMUSG00000021025	1.74	1.29469
Tipin	ENSMUSG00000032397	-1.6	-0.744318
Cxcl11	ENSMUSG00000060183	-1.62	-1.39389
Il1r1	ENSMUSG00000026072	1.74	0.985064
Hsd17b2	ENSMUSG00000031844	-1.92	-1.01809
Sgsh	ENSMUSG00000005043	1.6	-1.06166
Klf9	ENSMUSG00000033863	1.55	0.738867
Bmp2	ENSMUSG00000027358	2.07	0.638356
Ssfa2	ENSMUSG00000027007	-1.89	0.546697
Pdss1	ENSMUSG00000026784	-1.65	-0.575475
Cpeb2	ENSMUSG00000039782	2.01	0.856724
Matr3	ENSMUSG00000037236	-1.85	0.280748
