# Supplementary material for: Hepatic gene body hypermethylation is a shared epigenetic signature of murine longevity
Source: PLoS Genet. 2018 Nov 21;14(11):e1007766. doi: 10.1371/journal.pgen.1007766 (PMC6281273; doi:10.1371/journal.pgen.1007766)
Supplement: S22 Table — (XLSX) [file pgen.1007766.s035.xlsx]

## Sheet: S22 Table
S22 Table. Functional enrichment of genes showing consistent differential expression in DR fed C3HB6F1 mice and RT112 cells with induced Fgfr3 knockdown
GO.ID	GOTerm	Annotated genes	Significant genes	Enrichment	PValue	Ensembl ID	Gene Symbol	Ontology.Source
GO:0006695	cholesterol biosynthetic process	41	6	0.15	7.4e-09	ENSMUSG00000021273, ENSMUSG00000033105, ENSMUSG00000041939, ENSMUSG00000045294, ENSMUSG00000059743, ENSMUSG00000093930	Fdft1, Lss, Mvk, Insig1, Fdps, Hmgcs1	GO_BiologicalProcess
GO:0008299	isoprenoid biosynthetic process	26	5	0.1	3.4e-08	ENSMUSG00000021273, ENSMUSG00000026784, ENSMUSG00000041939, ENSMUSG00000059743, ENSMUSG00000093930	Fdft1, Pdss1, Mvk, Fdps, Hmgcs1	GO_BiologicalProcess
GO:0050727	regulation of inflammatory response	204	6	0.75	9.7e-05	ENSMUSG00000021025, ENSMUSG00000026072, ENSMUSG00000026399, ENSMUSG00000032193, ENSMUSG00000032420, ENSMUSG00000041939	Nfkbia, Il1r1, Cd55, Ldlr, Nt5e, Mvk	GO_BiologicalProcess
GO:0006084	acetyl-CoA metabolic process	29	3	0.11	0.00016	ENSMUSG00000019577, ENSMUSG00000025153, ENSMUSG00000041939	Pdk4, Fasn, Mvk	GO_BiologicalProcess
GO:0038066	p38MAPK cascade	33	3	0.12	0.00024	ENSMUSG00000021127, ENSMUSG00000027358, ENSMUSG00000054252	Zfp36l1, Bmp2, Fgfr3	GO_BiologicalProcess
GO:0042304	regulation of fatty acid biosynthetic process	33	3	0.12	0.00024	ENSMUSG00000019577, ENSMUSG00000032349, ENSMUSG00000045294	Pdk4, Elovl5, Insig1	GO_BiologicalProcess
GO:0006644	phospholipid metabolic process	273	6	1.01	0.00047	ENSMUSG00000021273, ENSMUSG00000032193, ENSMUSG00000041939, ENSMUSG00000044254, ENSMUSG00000054252, ENSMUSG00000059743	Fdft1, Ldlr, Mvk, Pcsk9, Fgfr3, Fdps	GO_BiologicalProcess
GO:0045647	negative regulation of erythrocyte differentiation	11	2	0.04	0.00072	ENSMUSG00000021127, ENSMUSG00000074622	Zfp36l1, Mafb	GO_BiologicalProcess
GO:0048712	negative regulation of astrocyte differentiation	11	2	0.04	0.00072	ENSMUSG00000032193, ENSMUSG00000054252	Ldlr, Fgfr3	GO_BiologicalProcess
GO:0070508	cholesterol import	11	2	0.04	0.00072	ENSMUSG00000032193, ENSMUSG00000046027	Ldlr, Stard5	GO_BiologicalProcess
GO:1903364	positive regulation of cellular protein catabolic process	119	4	0.44	0.00095	ENSMUSG00000022037, ENSMUSG00000032193, ENSMUSG00000036158, ENSMUSG00000044254	Clu, Ldlr, Prickle1, Pcsk9	GO_BiologicalProcess
GO:0045807	positive regulation of endocytosis	120	4	0.44	0.00098	ENSMUSG00000022037, ENSMUSG00000022912, ENSMUSG00000032193, ENSMUSG00000044254	Clu, Pros1, Ldlr, Pcsk9	GO_BiologicalProcess
GO:0022010	central nervous system myelination	13	2	0.05	0.00101	ENSMUSG00000022037, ENSMUSG00000054252	Clu, Fgfr3	GO_BiologicalProcess
GO:0042472	inner ear morphogenesis	55	3	0.2	0.00108	ENSMUSG00000037188, ENSMUSG00000045294, ENSMUSG00000074622	Grhl3, Insig1, Mafb	GO_BiologicalProcess
GO:0001938	positive regulation of endothelial cell proliferation	56	3	0.21	0.00114	ENSMUSG00000022231, ENSMUSG00000027358, ENSMUSG00000054252	Sema5a, Bmp2, Fgfr3	GO_BiologicalProcess
GO:1990000	amyloid fibril formation	14	2	0.05	0.00118	ENSMUSG00000022037, ENSMUSG00000032193	Clu, Ldlr	GO_BiologicalProcess
GO:0070977	bone maturation	14	2	0.05	0.00118	ENSMUSG00000027358, ENSMUSG00000054252	Bmp2, Fgfr3	GO_BiologicalProcess
GO:1905208	negative regulation of cardiocyte differentiation	15	2	0.06	0.00136	ENSMUSG00000027358, ENSMUSG00000036158	Bmp2, Prickle1	GO_BiologicalProcess
GO:0032367	intracellular cholesterol transport	15	2	0.06	0.00136	ENSMUSG00000032193, ENSMUSG00000044254	Ldlr, Pcsk9	GO_BiologicalProcess
GO:0070498	interleukin-1-mediated signaling pathway	16	2	0.06	0.00155	ENSMUSG00000026072, ENSMUSG00000026981	Il1r1, Il1rn	GO_BiologicalProcess
GO:0010984	regulation of lipoprotein particle clearance	16	2	0.06	0.00155	ENSMUSG00000032193, ENSMUSG00000044254	Ldlr, Pcsk9	GO_BiologicalProcess
GO:0097242	amyloid-beta clearance	17	2	0.06	0.00175	ENSMUSG00000022037, ENSMUSG00000032193	Clu, Ldlr	GO_BiologicalProcess
GO:0009611	response to wounding	353	6	1.3	0.00179	ENSMUSG00000021127, ENSMUSG00000022912, ENSMUSG00000029664, ENSMUSG00000032265, ENSMUSG00000037188, ENSMUSG00000054252	Zfp36l1, Pros1, Tfpi2, Fam46a, Grhl3, Fgfr3	GO_BiologicalProcess
GO:0010894	negative regulation of steroid biosynthetic process	18	2	0.07	0.00196	ENSMUSG00000027358, ENSMUSG00000045294	Bmp2, Insig1	GO_BiologicalProcess
GO:0034383	low-density lipoprotein particle clearance	19	2	0.07	0.00219	ENSMUSG00000032193, ENSMUSG00000044254	Ldlr, Pcsk9	GO_BiologicalProcess
GO:0010837	regulation of keratinocyte proliferation	19	2	0.07	0.00219	ENSMUSG00000021127, ENSMUSG00000033863	Zfp36l1, Klf9	GO_BiologicalProcess
GO:0032869	cellular response to insulin stimulus	151	4	0.56	0.00228	ENSMUSG00000019577, ENSMUSG00000021127, ENSMUSG00000039782, ENSMUSG00000044254	Pdk4, Zfp36l1, Cpeb2, Pcsk9	GO_BiologicalProcess
GO:0001774	microglial cell activation	20	2	0.07	0.00242	ENSMUSG00000022037, ENSMUSG00000032193	Clu, Ldlr	GO_BiologicalProcess
GO:0046889	positive regulation of lipid biosynthetic process	73	3	0.27	0.00244	ENSMUSG00000032193, ENSMUSG00000032349, ENSMUSG00000059743	Ldlr, Elovl5, Fdps	GO_BiologicalProcess
GO:0034249	negative regulation of cellular amide metabolic process	154	4	0.57	0.00244	ENSMUSG00000021127, ENSMUSG00000022037, ENSMUSG00000039782, ENSMUSG00000041939	Zfp36l1, Clu, Cpeb2, Mvk	GO_BiologicalProcess
GO:0014074	response to purine-containing compound	77	3	0.28	0.00284	ENSMUSG00000021127, ENSMUSG00000028207, ENSMUSG00000093930	Zfp36l1, Asph, Hmgcs1	GO_BiologicalProcess
GO:0001666	response to hypoxia	161	4	0.59	0.00287	ENSMUSG00000015522, ENSMUSG00000021127, ENSMUSG00000027358, ENSMUSG00000039782	Arnt, Zfp36l1, Bmp2, Cpeb2	GO_BiologicalProcess
GO:0055094	response to lipoprotein particle	22	2	0.08	0.00293	ENSMUSG00000032193, ENSMUSG00000093930	Ldlr, Hmgcs1	GO_BiologicalProcess
GO:0046885	regulation of hormone biosynthetic process	22	2	0.08	0.00293	ENSMUSG00000015522, ENSMUSG00000027358	Arnt, Bmp2	GO_BiologicalProcess
GO:0030224	monocyte differentiation	24	2	0.09	0.00349	ENSMUSG00000021127, ENSMUSG00000025153	Zfp36l1, Fasn	GO_BiologicalProcess
GO:0031328	positive regulation of cellular biosynthetic process	1379	12	5.08	0.00354	ENSMUSG00000015522, ENSMUSG00000021025, ENSMUSG00000022037, ENSMUSG00000027358, ENSMUSG00000028207, ENSMUSG00000032193, ENSMUSG00000032349, ENSMUSG00000033863, ENSMUSG00000037188, ENSMUSG00000045294, ENSMUSG00000059824, ENSMUSG00000074622	Arnt, Nfkbia, Clu, Bmp2, Asph, Ldlr, Elovl5, Klf9, Grhl3, Insig1, Dbp, Mafb	GO_BiologicalProcess
GO:0030501	positive regulation of bone mineralization	25	2	0.09	0.00378	ENSMUSG00000027358, ENSMUSG00000054252	Bmp2, Fgfr3	GO_BiologicalProcess
GO:0090181	regulation of cholesterol metabolic process	25	2	0.09	0.00378	ENSMUSG00000032193, ENSMUSG00000059743	Ldlr, Fdps	GO_BiologicalProcess
GO:0071385	cellular response to glucocorticoid stimulus	25	2	0.09	0.00378	ENSMUSG00000021127, ENSMUSG00000033863	Zfp36l1, Klf9	GO_BiologicalProcess
GO:0002761	regulation of myeloid leukocyte differentiation	87	3	0.32	0.00401	ENSMUSG00000021127, ENSMUSG00000054252, ENSMUSG00000074622	Zfp36l1, Fgfr3, Mafb	GO_BiologicalProcess
GO:0071398	cellular response to fatty acid	26	2	0.1	0.00409	ENSMUSG00000019577, ENSMUSG00000032193	Pdk4, Ldlr	GO_BiologicalProcess
GO:0006641	triglyceride metabolic process	88	3	0.32	0.00414	ENSMUSG00000032193, ENSMUSG00000044254, ENSMUSG00000045294	Ldlr, Pcsk9, Insig1	GO_BiologicalProcess
GO:0090102	cochlea development	27	2	0.1	0.0044	ENSMUSG00000037188, ENSMUSG00000054252	Grhl3, Fgfr3	GO_BiologicalProcess
GO:0042455	ribonucleoside biosynthetic process	29	2	0.11	0.00507	ENSMUSG00000028633, ENSMUSG00000032420	Ctps, Nt5e	GO_BiologicalProcess
GO:1901216	positive regulation of neuron death	95	3	0.35	0.00513	ENSMUSG00000022037, ENSMUSG00000044254, ENSMUSG00000054252	Clu, Pcsk9, Fgfr3	GO_BiologicalProcess
GO:0035239	tube morphogenesis	308	5	1.14	0.00534	ENSMUSG00000022231, ENSMUSG00000027358, ENSMUSG00000036158, ENSMUSG00000037188, ENSMUSG00000054252	Sema5a, Bmp2, Prickle1, Grhl3, Fgfr3	GO_BiologicalProcess
GO:0021536	diencephalon development	31	2	0.11	0.00578	ENSMUSG00000022231, ENSMUSG00000027358	Sema5a, Bmp2	GO_BiologicalProcess
GO:0042181	ketone biosynthetic process	33	2	0.12	0.00653	ENSMUSG00000026784, ENSMUSG00000027358	Pdss1, Bmp2	GO_BiologicalProcess
GO:0031398	positive regulation of protein ubiquitination	105	3	0.39	0.00678	ENSMUSG00000022037, ENSMUSG00000036158, ENSMUSG00000054252	Clu, Prickle1, Fgfr3	GO_BiologicalProcess
GO:0032102	negative regulation of response to external stimulus	206	4	0.76	0.00688	ENSMUSG00000022231, ENSMUSG00000022912, ENSMUSG00000032420, ENSMUSG00000041939	Sema5a, Pros1, Nt5e, Mvk	GO_BiologicalProcess
GO:1905953	negative regulation of lipid localization	34	2	0.13	0.00693	ENSMUSG00000021025, ENSMUSG00000044254	Nfkbia, Pcsk9	GO_BiologicalProcess
GO:2000725	regulation of cardiac muscle cell differentiation	34	2	0.13	0.00693	ENSMUSG00000027358, ENSMUSG00000059743	Bmp2, Fdps	GO_BiologicalProcess
GO:0055114	oxidation-reduction process	782	8	2.88	0.00726	ENSMUSG00000019577, ENSMUSG00000021273, ENSMUSG00000022351, ENSMUSG00000025153, ENSMUSG00000028207, ENSMUSG00000031844, ENSMUSG00000031924, ENSMUSG00000032418	Pdk4, Fdft1, Sqle, Fasn, Asph, Hsd17b2, Cyb5b, Me1	GO_BiologicalProcess
GO:0032374	regulation of cholesterol transport	36	2	0.13	0.00774	ENSMUSG00000021025, ENSMUSG00000044254	Nfkbia, Pcsk9	GO_BiologicalProcess
GO:0051254	positive regulation of RNA metabolic process	1144	10	4.22	0.00787	ENSMUSG00000015522, ENSMUSG00000021025, ENSMUSG00000021127, ENSMUSG00000027358, ENSMUSG00000028207, ENSMUSG00000033863, ENSMUSG00000037188, ENSMUSG00000045294, ENSMUSG00000059824, ENSMUSG00000074622	Arnt, Nfkbia, Zfp36l1, Bmp2, Asph, Klf9, Grhl3, Insig1, Dbp, Mafb	GO_BiologicalProcess
GO:0032387	negative regulation of intracellular transport	111	3	0.41	0.00789	ENSMUSG00000021025, ENSMUSG00000044254, ENSMUSG00000045294	Nfkbia, Pcsk9, Insig1	GO_BiologicalProcess
GO:0006721	terpenoid metabolic process	40	2	0.15	0.0095	ENSMUSG00000021273, ENSMUSG00000059743	Fdft1, Fdps	GO_BiologicalProcess
GO:0046850	regulation of bone remodeling	40	2	0.15	0.0095	ENSMUSG00000019577, ENSMUSG00000054252	Pdk4, Fgfr3	GO_BiologicalProcess
GO:0010468	regulation of gene expression	3065	19	11.3	0.00955	ENSMUSG00000015522, ENSMUSG00000021025, ENSMUSG00000021127, ENSMUSG00000022037, ENSMUSG00000026399, ENSMUSG00000027358, ENSMUSG00000028207, ENSMUSG00000032193, ENSMUSG00000032265, ENSMUSG00000033863, ENSMUSG00000034271, ENSMUSG00000036158, ENSMUSG00000037188, ENSMUSG00000039782, ENSMUSG00000041939, ENSMUSG00000045294, ENSMUSG00000054252, ENSMUSG00000059824, ENSMUSG00000074622	Arnt, Nfkbia, Zfp36l1, Clu, Cd55, Bmp2, Asph, Ldlr, Fam46a, Klf9, Jdp2, Prickle1, Grhl3, Cpeb2, Mvk, Insig1, Fgfr3, Dbp, Mafb	GO_BiologicalProcess
GO:0031647	regulation of protein stability	227	4	0.84	0.00961	ENSMUSG00000022037, ENSMUSG00000027358, ENSMUSG00000028207, ENSMUSG00000033105	Clu, Bmp2, Asph, Lss	GO_BiologicalProcess
GO:1901576	organic substance biosynthetic process	4184	31	15.42	0.00966	ENSMUSG00000015522, ENSMUSG00000019577, ENSMUSG00000021025, ENSMUSG00000021127, ENSMUSG00000021273, ENSMUSG00000022037, ENSMUSG00000022351, ENSMUSG00000025153, ENSMUSG00000026784, ENSMUSG00000027358, ENSMUSG00000028207, ENSMUSG00000028633, ENSMUSG00000031503, ENSMUSG00000031844, ENSMUSG00000032193, ENSMUSG00000032349, ENSMUSG00000032397, ENSMUSG00000032420, ENSMUSG00000033105, ENSMUSG00000033863,…	Arnt, Pdk4, Nfkbia, Zfp36l1, Fdft1, Clu, Sqle, Fasn, Pdss1, Bmp2, Asph, Ctps, Col4a2, Hsd17b2, Ldlr, Elovl5, Tipin, Nt5e, Lss, Klf9, Jdp2, Prickle1, Grhl3, Cpeb2, Mvk, Insig1, Fgfr3, Fdps, Dbp, Mafb, Hmgcs1	GO_BiologicalProcess
GO:0045599	negative regulation of fat cell differentiation	41	2	0.15	0.00996	ENSMUSG00000034271, ENSMUSG00000045294	Jdp2, Insig1	GO_BiologicalProcess
GO:0051196	regulation of coenzyme metabolic process	41	2	0.15	0.00996	ENSMUSG00000019577, ENSMUSG00000032418	Pdk4, Me1	GO_BiologicalProcess
GO:0045944	positive regulation of transcription from RNA polymerase II promoter	829	8	3.06	0.01017	ENSMUSG00000015522, ENSMUSG00000021025, ENSMUSG00000027358, ENSMUSG00000033863, ENSMUSG00000037188, ENSMUSG00000045294, ENSMUSG00000059824, ENSMUSG00000074622	Arnt, Nfkbia, Bmp2, Klf9, Grhl3, Insig1, Dbp, Mafb	GO_BiologicalProcess
GO:0010628	positive regulation of gene expression	1383	11	5.1	0.01043	ENSMUSG00000015522, ENSMUSG00000021025, ENSMUSG00000022037, ENSMUSG00000027358, ENSMUSG00000028207, ENSMUSG00000032193, ENSMUSG00000033863, ENSMUSG00000037188, ENSMUSG00000045294, ENSMUSG00000059824, ENSMUSG00000074622	Arnt, Nfkbia, Clu, Bmp2, Asph, Ldlr, Klf9, Grhl3, Insig1, Dbp, Mafb	GO_BiologicalProcess
GO:0008203	cholesterol metabolic process	100	9	0.37	0.01044	ENSMUSG00000021273, ENSMUSG00000022351, ENSMUSG00000032193, ENSMUSG00000033105, ENSMUSG00000041939, ENSMUSG00000044254, ENSMUSG00000045294, ENSMUSG00000059743, ENSMUSG00000093930	Fdft1, Sqle, Ldlr, Lss, Mvk, Pcsk9, Insig1, Fdps, Hmgcs1	GO_BiologicalProcess
GO:0001890	placenta development	125	3	0.46	0.01091	ENSMUSG00000015522, ENSMUSG00000021127, ENSMUSG00000031844	Arnt, Zfp36l1, Hsd17b2	GO_BiologicalProcess
GO:1902652	secondary alcohol metabolic process	103	9	0.38	0.0117	ENSMUSG00000021273, ENSMUSG00000022351, ENSMUSG00000032193, ENSMUSG00000033105, ENSMUSG00000041939, ENSMUSG00000044254, ENSMUSG00000045294, ENSMUSG00000059743, ENSMUSG00000093930	Fdft1, Sqle, Ldlr, Lss, Mvk, Pcsk9, Insig1, Fdps, Hmgcs1	GO_BiologicalProcess
GO:0045661	regulation of myoblast differentiation	45	2	0.17	0.01191	ENSMUSG00000021127, ENSMUSG00000036158	Zfp36l1, Prickle1	GO_BiologicalProcess
GO:0048286	lung alveolus development	45	2	0.17	0.01191	ENSMUSG00000020422, ENSMUSG00000054252	Tns3, Fgfr3	GO_BiologicalProcess
GO:0045600	positive regulation of fat cell differentiation	46	2	0.17	0.01242	ENSMUSG00000021127, ENSMUSG00000027358	Zfp36l1, Bmp2	GO_BiologicalProcess
GO:0048260	positive regulation of receptor-mediated endocytosis	46	2	0.17	0.01242	ENSMUSG00000022037, ENSMUSG00000044254	Clu, Pcsk9	GO_BiologicalProcess
GO:0030162	regulation of proteolysis	528	6	1.95	0.0125	ENSMUSG00000022037, ENSMUSG00000026399, ENSMUSG00000026914, ENSMUSG00000028207, ENSMUSG00000029664, ENSMUSG00000036158	Clu, Cd55, Psmd14, Asph, Tfpi2, Prickle1	GO_BiologicalProcess
GO:0050878	regulation of body fluid levels	250	4	0.92	0.01333	ENSMUSG00000022912, ENSMUSG00000029664, ENSMUSG00000032265, ENSMUSG00000037188	Pros1, Tfpi2, Fam46a, Grhl3	GO_BiologicalProcess
GO:0051246	regulation of protein metabolic process	2003	17	7.38	0.01347	ENSMUSG00000015522, ENSMUSG00000021025, ENSMUSG00000021127, ENSMUSG00000022037, ENSMUSG00000026399, ENSMUSG00000026914, ENSMUSG00000026981, ENSMUSG00000027358, ENSMUSG00000028207, ENSMUSG00000029664, ENSMUSG00000032193, ENSMUSG00000034271, ENSMUSG00000036158, ENSMUSG00000039782, ENSMUSG00000041939, ENSMUSG00000044254, ENSMUSG00000054252	Arnt, Nfkbia, Zfp36l1, Clu, Cd55, Psmd14, Il1rn, Bmp2, Asph, Tfpi2, Ldlr, Jdp2, Prickle1, Cpeb2, Mvk, Pcsk9, Fgfr3	GO_BiologicalProcess
GO:0021675	nerve development	48	2	0.18	0.01348	ENSMUSG00000054252, ENSMUSG00000074622	Fgfr3, Mafb	GO_BiologicalProcess
GO:0045670	regulation of osteoclast differentiation	48	2	0.18	0.01348	ENSMUSG00000054252, ENSMUSG00000074622	Fgfr3, Mafb	GO_BiologicalProcess
GO:0008202	steroid metabolic process	225	11	0.83	0.01351	ENSMUSG00000021273, ENSMUSG00000022351, ENSMUSG00000027358, ENSMUSG00000031844, ENSMUSG00000032193, ENSMUSG00000033105, ENSMUSG00000041939, ENSMUSG00000044254, ENSMUSG00000045294, ENSMUSG00000059743, ENSMUSG00000093930	Fdft1, Sqle, Bmp2, Hsd17b2, Ldlr, Lss, Mvk, Pcsk9, Insig1, Fdps, Hmgcs1	GO_BiologicalProcess
GO:0043009	chordate embryonic development	541	6	1.99	0.01396	ENSMUSG00000015522, ENSMUSG00000021127, ENSMUSG00000027358, ENSMUSG00000031844, ENSMUSG00000036158, ENSMUSG00000037188	Arnt, Zfp36l1, Bmp2, Hsd17b2, Prickle1, Grhl3	GO_BiologicalProcess
GO:0016125	sterol metabolic process	109	9	0.4	0.01441	ENSMUSG00000021273, ENSMUSG00000022351, ENSMUSG00000032193, ENSMUSG00000033105, ENSMUSG00000041939, ENSMUSG00000044254, ENSMUSG00000045294, ENSMUSG00000059743, ENSMUSG00000093930	Fdft1, Sqle, Ldlr, Lss, Mvk, Pcsk9, Insig1, Fdps, Hmgcs1	GO_BiologicalProcess
GO:0002009	morphogenesis of an epithelium	395	5	1.46	0.01472	ENSMUSG00000022231, ENSMUSG00000027358, ENSMUSG00000036158, ENSMUSG00000037188, ENSMUSG00000054252	Sema5a, Bmp2, Prickle1, Grhl3, Fgfr3	GO_BiologicalProcess
GO:0051129	negative regulation of cellular component organization	548	6	2.02	0.0148	ENSMUSG00000022037, ENSMUSG00000022231, ENSMUSG00000032193, ENSMUSG00000044254, ENSMUSG00000045294, ENSMUSG00000054252	Clu, Sema5a, Ldlr, Pcsk9, Insig1, Fgfr3	GO_BiologicalProcess
GO:0009792	embryo development ending in birth or egg hatching	549	6	2.02	0.01492	ENSMUSG00000015522, ENSMUSG00000021127, ENSMUSG00000027358, ENSMUSG00000031844, ENSMUSG00000036158, ENSMUSG00000037188	Arnt, Zfp36l1, Bmp2, Hsd17b2, Prickle1, Grhl3	GO_BiologicalProcess
GO:0017148	negative regulation of translation	141	3	0.52	0.01507	ENSMUSG00000021127, ENSMUSG00000039782, ENSMUSG00000041939	Zfp36l1, Cpeb2, Mvk	GO_BiologicalProcess
GO:1903508	positive regulation of nucleic acid-templated transcription	1074	9	3.96	0.0153	ENSMUSG00000015522, ENSMUSG00000021025, ENSMUSG00000027358, ENSMUSG00000028207, ENSMUSG00000033863, ENSMUSG00000037188, ENSMUSG00000045294, ENSMUSG00000059824, ENSMUSG00000074622	Arnt, Nfkbia, Bmp2, Asph, Klf9, Grhl3, Insig1, Dbp, Mafb	GO_BiologicalProcess
GO:0045893	positive regulation of transcription, DNA-templated	1074	9	3.96	0.0153	ENSMUSG00000015522, ENSMUSG00000021025, ENSMUSG00000027358, ENSMUSG00000028207, ENSMUSG00000033863, ENSMUSG00000037188, ENSMUSG00000045294, ENSMUSG00000059824, ENSMUSG00000074622	Arnt, Nfkbia, Bmp2, Asph, Klf9, Grhl3, Insig1, Dbp, Mafb	GO_BiologicalProcess
GO:1902680	positive regulation of RNA biosynthetic process	1075	9	3.96	0.01539	ENSMUSG00000015522, ENSMUSG00000021025, ENSMUSG00000027358, ENSMUSG00000028207, ENSMUSG00000033863, ENSMUSG00000037188, ENSMUSG00000045294, ENSMUSG00000059824, ENSMUSG00000074622	Arnt, Nfkbia, Bmp2, Asph, Klf9, Grhl3, Insig1, Dbp, Mafb	GO_BiologicalProcess
GO:0016126	sterol biosynthetic process	46	7	0.17	0.01608	ENSMUSG00000021273, ENSMUSG00000022351, ENSMUSG00000033105, ENSMUSG00000041939, ENSMUSG00000045294, ENSMUSG00000059743, ENSMUSG00000093930	Fdft1, Sqle, Lss, Mvk, Insig1, Fdps, Hmgcs1	GO_BiologicalProcess
GO:1903725	regulation of phospholipid metabolic process	54	2	0.2	0.01686	ENSMUSG00000032193, ENSMUSG00000054252	Ldlr, Fgfr3	GO_BiologicalProcess
GO:0007389	pattern specification process	269	4	0.99	0.01702	ENSMUSG00000027358, ENSMUSG00000028207, ENSMUSG00000037188, ENSMUSG00000074622	Bmp2, Asph, Grhl3, Mafb	GO_BiologicalProcess
GO:2000112	regulation of cellular macromolecule biosynthetic process	2775	17	10.23	0.01719	ENSMUSG00000015522, ENSMUSG00000021025, ENSMUSG00000021127, ENSMUSG00000022037, ENSMUSG00000027358, ENSMUSG00000028207, ENSMUSG00000032397, ENSMUSG00000033863, ENSMUSG00000034271, ENSMUSG00000036158, ENSMUSG00000037188, ENSMUSG00000039782, ENSMUSG00000041939, ENSMUSG00000045294, ENSMUSG00000054252, ENSMUSG00000059824, ENSMUSG00000074622	Arnt, Nfkbia, Zfp36l1, Clu, Bmp2, Asph, Tipin, Klf9, Jdp2, Prickle1, Grhl3, Cpeb2, Mvk, Insig1, Fgfr3, Dbp, Mafb	GO_BiologicalProcess
GO:0006694	steroid biosynthetic process	117	9	0.43	0.01738	ENSMUSG00000021273, ENSMUSG00000022351, ENSMUSG00000027358, ENSMUSG00000031844, ENSMUSG00000033105, ENSMUSG00000041939, ENSMUSG00000045294, ENSMUSG00000059743, ENSMUSG00000093930	Fdft1, Sqle, Bmp2, Hsd17b2, Lss, Mvk, Insig1, Fdps, Hmgcs1	GO_BiologicalProcess
GO:0044344	cellular response to fibroblast growth factor stimulus	56	2	0.21	0.01806	ENSMUSG00000021127, ENSMUSG00000054252	Zfp36l1, Fgfr3	GO_BiologicalProcess
GO:0021915	neural tube development	151	3	0.56	0.01807	ENSMUSG00000021127, ENSMUSG00000036158, ENSMUSG00000037188	Zfp36l1, Prickle1, Grhl3	GO_BiologicalProcess
GO:0061136	regulation of proteasomal protein catabolic process	151	3	0.56	0.01807	ENSMUSG00000022037, ENSMUSG00000026914, ENSMUSG00000036158	Clu, Psmd14, Prickle1	GO_BiologicalProcess
GO:0032268	regulation of cellular protein metabolic process	1852	16	6.83	0.01834	ENSMUSG00000015522, ENSMUSG00000021025, ENSMUSG00000021127, ENSMUSG00000022037, ENSMUSG00000026914, ENSMUSG00000026981, ENSMUSG00000027358, ENSMUSG00000028207, ENSMUSG00000029664, ENSMUSG00000032193, ENSMUSG00000034271, ENSMUSG00000036158, ENSMUSG00000039782, ENSMUSG00000041939, ENSMUSG00000044254, ENSMUSG00000054252	Arnt, Nfkbia, Zfp36l1, Clu, Psmd14, Il1rn, Bmp2, Asph, Tfpi2, Ldlr, Jdp2, Prickle1, Cpeb2, Mvk, Pcsk9, Fgfr3	GO_BiologicalProcess
GO:0051148	negative regulation of muscle cell differentiation	57	2	0.21	0.01867	ENSMUSG00000027358, ENSMUSG00000036158	Bmp2, Prickle1	GO_BiologicalProcess
GO:0071560	cellular response to transforming growth factor beta stimulus	153	3	0.56	0.01871	ENSMUSG00000021127, ENSMUSG00000027358, ENSMUSG00000031503	Zfp36l1, Bmp2, Col4a2	GO_BiologicalProcess
GO:0071559	response to transforming growth factor beta	154	3	0.57	0.01903	ENSMUSG00000021127, ENSMUSG00000027358, ENSMUSG00000031503	Zfp36l1, Bmp2, Col4a2	GO_BiologicalProcess
GO:0045598	regulation of fat cell differentiation	101	4	0.37	0.01909	ENSMUSG00000021127, ENSMUSG00000027358, ENSMUSG00000034271, ENSMUSG00000045294	Zfp36l1, Bmp2, Jdp2, Insig1	GO_BiologicalProcess
GO:0071774	response to fibroblast growth factor	58	2	0.21	0.0193	ENSMUSG00000021127, ENSMUSG00000054252	Zfp36l1, Fgfr3	GO_BiologicalProcess
GO:0060562	epithelial tube morphogenesis	280	4	1.03	0.01942	ENSMUSG00000022231, ENSMUSG00000027358, ENSMUSG00000036158, ENSMUSG00000037188	Sema5a, Bmp2, Prickle1, Grhl3	GO_BiologicalProcess
GO:0045597	positive regulation of cell differentiation	755	7	2.78	0.01981	ENSMUSG00000021127, ENSMUSG00000022037, ENSMUSG00000022231, ENSMUSG00000026072, ENSMUSG00000027358, ENSMUSG00000054252, ENSMUSG00000059743	Zfp36l1, Clu, Sema5a, Il1r1, Bmp2, Fgfr3, Fdps	GO_BiologicalProcess
GO:0007596	blood coagulation	157	3	0.58	0.02002	ENSMUSG00000022912, ENSMUSG00000029664, ENSMUSG00000032265	Pros1, Tfpi2, Fam46a	GO_BiologicalProcess
GO:1904035	regulation of epithelial cell apoptotic process	60	2	0.22	0.02056	ENSMUSG00000021127, ENSMUSG00000022231	Zfp36l1, Sema5a	GO_BiologicalProcess
GO:0050817	coagulation	159	3	0.59	0.0207	ENSMUSG00000022912, ENSMUSG00000029664, ENSMUSG00000032265	Pros1, Tfpi2, Fam46a	GO_BiologicalProcess
GO:0007599	hemostasis	159	3	0.59	0.0207	ENSMUSG00000022912, ENSMUSG00000029664, ENSMUSG00000032265	Pros1, Tfpi2, Fam46a	GO_BiologicalProcess
GO:1901879	regulation of protein depolymerization	61	2	0.22	0.02121	ENSMUSG00000022231, ENSMUSG00000028207	Sema5a, Asph	GO_BiologicalProcess
GO:0010556	regulation of macromolecule biosynthetic process	2845	17	10.49	0.02175	ENSMUSG00000015522, ENSMUSG00000021025, ENSMUSG00000021127, ENSMUSG00000022037, ENSMUSG00000027358, ENSMUSG00000028207, ENSMUSG00000032397, ENSMUSG00000033863, ENSMUSG00000034271, ENSMUSG00000036158, ENSMUSG00000037188, ENSMUSG00000039782, ENSMUSG00000041939, ENSMUSG00000045294, ENSMUSG00000054252, ENSMUSG00000059824, ENSMUSG00000074622	Arnt, Nfkbia, Zfp36l1, Clu, Bmp2, Asph, Tipin, Klf9, Jdp2, Prickle1, Grhl3, Cpeb2, Mvk, Insig1, Fgfr3, Dbp, Mafb	GO_BiologicalProcess
GO:0017038	protein import	290	4	1.07	0.02177	ENSMUSG00000021025, ENSMUSG00000022037, ENSMUSG00000022231, ENSMUSG00000036158	Nfkbia, Clu, Sema5a, Prickle1	GO_BiologicalProcess
GO:0031327	negative regulation of cellular biosynthetic process	1142	9	4.21	0.02203	ENSMUSG00000021127, ENSMUSG00000027358, ENSMUSG00000032397, ENSMUSG00000034271, ENSMUSG00000036158, ENSMUSG00000039782, ENSMUSG00000041939, ENSMUSG00000045294, ENSMUSG00000054252	Zfp36l1, Bmp2, Tipin, Jdp2, Prickle1, Cpeb2, Mvk, Insig1, Fgfr3	GO_BiologicalProcess
GO:0042060	wound healing	293	4	1.08	0.02251	ENSMUSG00000022912, ENSMUSG00000029664, ENSMUSG00000032265, ENSMUSG00000037188	Pros1, Tfpi2, Fam46a, Grhl3	GO_BiologicalProcess
GO:0006898	receptor-mediated endocytosis	165	3	0.61	0.02279	ENSMUSG00000022037, ENSMUSG00000032193, ENSMUSG00000044254	Clu, Ldlr, Pcsk9	GO_BiologicalProcess
GO:0060021	palate development	64	2	0.24	0.02321	ENSMUSG00000028207, ENSMUSG00000045294	Asph, Insig1	GO_BiologicalProcess
GO:0043525	positive regulation of neuron apoptotic process	65	2	0.24	0.02389	ENSMUSG00000044254, ENSMUSG00000054252	Pcsk9, Fgfr3	GO_BiologicalProcess
GO:0060349	bone morphogenesis	65	2	0.24	0.02389	ENSMUSG00000045294, ENSMUSG00000054252	Insig1, Fgfr3	GO_BiologicalProcess
GO:0016055	Wnt signaling pathway	299	4	1.1	0.02404	ENSMUSG00000027358, ENSMUSG00000036158, ENSMUSG00000037188, ENSMUSG00000054252	Bmp2, Prickle1, Grhl3, Fgfr3	GO_BiologicalProcess
GO:0198738	cell-cell signaling by wnt	300	4	1.11	0.0243	ENSMUSG00000027358, ENSMUSG00000036158, ENSMUSG00000037188, ENSMUSG00000054252	Bmp2, Prickle1, Grhl3, Fgfr3	GO_BiologicalProcess
GO:0034754	cellular hormone metabolic process	66	2	0.24	0.02458	ENSMUSG00000027358, ENSMUSG00000031844	Bmp2, Hsd17b2	GO_BiologicalProcess
GO:0045445	myoblast differentiation	67	2	0.25	0.02527	ENSMUSG00000021127, ENSMUSG00000036158	Zfp36l1, Prickle1	GO_BiologicalProcess
GO:0046683	response to organophosphorus	67	2	0.25	0.02527	ENSMUSG00000021127, ENSMUSG00000028207	Zfp36l1, Asph	GO_BiologicalProcess
GO:0048732	gland development	305	4	1.12	0.02562	ENSMUSG00000025153, ENSMUSG00000027358, ENSMUSG00000044254, ENSMUSG00000074622	Fasn, Bmp2, Pcsk9, Mafb	GO_BiologicalProcess
GO:0035270	endocrine system development	69	2	0.25	0.02669	ENSMUSG00000022037, ENSMUSG00000027358	Clu, Bmp2	GO_BiologicalProcess
GO:1903050	regulation of proteolysis involved in cellular protein catabolic process	176	3	0.65	0.02693	ENSMUSG00000022037, ENSMUSG00000026914, ENSMUSG00000036158	Clu, Psmd14, Prickle1	GO_BiologicalProcess
GO:0045930	negative regulation of mitotic cell cycle	177	3	0.65	0.02733	ENSMUSG00000021127, ENSMUSG00000032397, ENSMUSG00000054252	Zfp36l1, Tipin, Fgfr3	GO_BiologicalProcess
GO:0048729	tissue morphogenesis	464	5	1.71	0.02738	ENSMUSG00000022231, ENSMUSG00000027358, ENSMUSG00000036158, ENSMUSG00000037188, ENSMUSG00000054252	Sema5a, Bmp2, Prickle1, Grhl3, Fgfr3	GO_BiologicalProcess
GO:0048259	regulation of receptor-mediated endocytosis	70	2	0.26	0.02741	ENSMUSG00000022037, ENSMUSG00000044254	Clu, Pcsk9	GO_BiologicalProcess
GO:0055092	sterol homeostasis	71	2	0.26	0.02814	ENSMUSG00000032193, ENSMUSG00000044254	Ldlr, Pcsk9	GO_BiologicalProcess
GO:0042632	cholesterol homeostasis	71	2	0.26	0.02814	ENSMUSG00000032193, ENSMUSG00000044254	Ldlr, Pcsk9	GO_BiologicalProcess
GO:0030316	osteoclast differentiation	72	2	0.27	0.02888	ENSMUSG00000054252, ENSMUSG00000074622	Fgfr3, Mafb	GO_BiologicalProcess
GO:0016485	protein processing	181	3	0.67	0.02894	ENSMUSG00000026399, ENSMUSG00000028207, ENSMUSG00000044254	Cd55, Asph, Pcsk9	GO_BiologicalProcess
GO:0042113	B cell activation	182	3	0.67	0.02935	ENSMUSG00000021127, ENSMUSG00000028633, ENSMUSG00000057554	Zfp36l1, Ctps, Lgals8	GO_BiologicalProcess
GO:0007613	memory	73	2	0.27	0.02963	ENSMUSG00000026981, ENSMUSG00000032193	Il1rn, Ldlr	GO_BiologicalProcess
GO:0033077	T cell differentiation in thymus	73	2	0.27	0.02963	ENSMUSG00000021127, ENSMUSG00000074622	Zfp36l1, Mafb	GO_BiologicalProcess
GO:0050729	positive regulation of inflammatory response	73	2	0.27	0.02963	ENSMUSG00000021025, ENSMUSG00000032193	Nfkbia, Ldlr	GO_BiologicalProcess
GO:0006357	regulation of transcription from RNA polymerase II promoter	1406	10	5.18	0.02998	ENSMUSG00000015522, ENSMUSG00000021025, ENSMUSG00000027358, ENSMUSG00000033863, ENSMUSG00000034271, ENSMUSG00000037188, ENSMUSG00000045294, ENSMUSG00000054252, ENSMUSG00000059824, ENSMUSG00000074622	Arnt, Nfkbia, Bmp2, Klf9, Jdp2, Grhl3, Insig1, Fgfr3, Dbp, Mafb	GO_BiologicalProcess
GO:0048640	negative regulation of developmental growth	74	2	0.27	0.03038	ENSMUSG00000022231, ENSMUSG00000054252	Sema5a, Fgfr3	GO_BiologicalProcess
GO:1900046	regulation of hemostasis	75	2	0.28	0.03114	ENSMUSG00000022912, ENSMUSG00000032265	Pros1, Fam46a	GO_BiologicalProcess
GO:0032436	positive regulation of proteasomal ubiquitin-dependent protein catabolic process	75	2	0.28	0.03114	ENSMUSG00000022037, ENSMUSG00000036158	Clu, Prickle1	GO_BiologicalProcess
GO:0030193	regulation of blood coagulation	75	2	0.28	0.03114	ENSMUSG00000022912, ENSMUSG00000032265	Pros1, Fam46a	GO_BiologicalProcess
GO:0050818	regulation of coagulation	78	2	0.29	0.03346	ENSMUSG00000022912, ENSMUSG00000032265	Pros1, Fam46a	GO_BiologicalProcess
GO:0071456	cellular response to hypoxia	78	2	0.29	0.03346	ENSMUSG00000021127, ENSMUSG00000039782	Zfp36l1, Cpeb2	GO_BiologicalProcess
GO:0010605	negative regulation of macromolecule metabolic process	1856	12	6.84	0.03373	ENSMUSG00000021127, ENSMUSG00000022037, ENSMUSG00000027358, ENSMUSG00000029664, ENSMUSG00000032193, ENSMUSG00000032397, ENSMUSG00000034271, ENSMUSG00000036158, ENSMUSG00000039782, ENSMUSG00000041939, ENSMUSG00000044254, ENSMUSG00000054252	Zfp36l1, Clu, Bmp2, Tfpi2, Ldlr, Tipin, Jdp2, Prickle1, Cpeb2, Mvk, Pcsk9, Fgfr3	GO_BiologicalProcess
GO:0002526	acute inflammatory response	79	2	0.29	0.03425	ENSMUSG00000026399, ENSMUSG00000026981	Cd55, Il1rn	GO_BiologicalProcess
GO:1901360	organic cyclic compound metabolic process	4350	31	16.04	0.03428	ENSMUSG00000002477, ENSMUSG00000015522, ENSMUSG00000021025, ENSMUSG00000021127, ENSMUSG00000021273, ENSMUSG00000022037, ENSMUSG00000022351, ENSMUSG00000024007, ENSMUSG00000026914, ENSMUSG00000027358, ENSMUSG00000028207, ENSMUSG00000028633, ENSMUSG00000031503, ENSMUSG00000031844, ENSMUSG00000032193, ENSMUSG00000032397, ENSMUSG00000032418, ENSMUSG00000032420, ENSMUSG00000033105, ENSMUSG00000033863,…	Snrpd1, Arnt, Nfkbia, Zfp36l1, Fdft1, Clu, Sqle, Ppil1, Psmd14, Bmp2, Asph, Ctps, Col4a2, Hsd17b2, Ldlr, Tipin, Me1, Nt5e, Lss, Klf9, Jdp2, Prickle1, Grhl3, Mvk, Pcsk9, Insig1, Fgfr3, Fdps, Dbp, Mafb, Hmgcs1	GO_BiologicalProcess
GO:0032103	positive regulation of response to external stimulus	194	3	0.72	0.03451	ENSMUSG00000021025, ENSMUSG00000022231, ENSMUSG00000032193	Nfkbia, Sema5a, Ldlr	GO_BiologicalProcess
GO:1901362	organic cyclic compound biosynthetic process	2945	23	10.86	0.0349	ENSMUSG00000015522, ENSMUSG00000021025, ENSMUSG00000021273, ENSMUSG00000022037, ENSMUSG00000022351, ENSMUSG00000027358, ENSMUSG00000028207, ENSMUSG00000028633, ENSMUSG00000031503, ENSMUSG00000031844, ENSMUSG00000032420, ENSMUSG00000033105, ENSMUSG00000033863, ENSMUSG00000034271, ENSMUSG00000036158, ENSMUSG00000037188, ENSMUSG00000041939, ENSMUSG00000045294, ENSMUSG00000054252, ENSMUSG00000059743,…	Arnt, Nfkbia, Fdft1, Clu, Sqle, Bmp2, Asph, Ctps, Col4a2, Hsd17b2, Nt5e, Lss, Klf9, Jdp2, Prickle1, Grhl3, Mvk, Insig1, Fgfr3, Fdps, Dbp, Mafb, Hmgcs1	GO_BiologicalProcess
GO:0001959	regulation of cytokine-mediated signaling pathway	80	2	0.29	0.03505	ENSMUSG00000026072, ENSMUSG00000026981	Il1r1, Il1rn	GO_BiologicalProcess
GO:0051261	protein depolymerization	80	2	0.29	0.03505	ENSMUSG00000022231, ENSMUSG00000028207	Sema5a, Asph	GO_BiologicalProcess
GO:1904019	epithelial cell apoptotic process	81	2	0.3	0.03585	ENSMUSG00000021127, ENSMUSG00000022231	Zfp36l1, Sema5a	GO_BiologicalProcess
GO:0070307	lens fiber cell development	10	1	0.04	0.03627	ENSMUSG00000054252	Fgfr3	GO_BiologicalProcess
GO:0060712	spongiotrophoblast layer development	10	1	0.04	0.03627	ENSMUSG00000021127	Zfp36l1	GO_BiologicalProcess
GO:0006704	glucocorticoid biosynthetic process	10	1	0.04	0.03627	ENSMUSG00000027358	Bmp2	GO_BiologicalProcess
GO:0098856	intestinal lipid absorption	10	1	0.04	0.03627	ENSMUSG00000032193	Ldlr	GO_BiologicalProcess
GO:0033262	regulation of nuclear cell cycle DNA replication	10	1	0.04	0.03627	ENSMUSG00000032397	Tipin	GO_BiologicalProcess
GO:0030836	positive regulation of actin filament depolymerization	10	1	0.04	0.03627	ENSMUSG00000022231	Sema5a	GO_BiologicalProcess
GO:0038063	collagen-activated tyrosine kinase receptor signaling pathway	10	1	0.04	0.03627	ENSMUSG00000031503	Col4a2	GO_BiologicalProcess
GO:0038065	collagen-activated signaling pathway	10	1	0.04	0.03627	ENSMUSG00000031503	Col4a2	GO_BiologicalProcess
GO:0061430	bone trabecula morphogenesis	10	1	0.04	0.03627	ENSMUSG00000054252	Fgfr3	GO_BiologicalProcess
GO:0009208	pyrimidine ribonucleoside triphosphate metabolic process	10	1	0.04	0.03627	ENSMUSG00000028633	Ctps	GO_BiologicalProcess
GO:0048143	astrocyte activation	10	1	0.04	0.03627	ENSMUSG00000032193	Ldlr	GO_BiologicalProcess
GO:0007039	protein catabolic process in the vacuole	10	1	0.04	0.03627	ENSMUSG00000032193	Ldlr	GO_BiologicalProcess
GO:0006662	glycerol ether metabolic process	10	1	0.04	0.03627	ENSMUSG00000025153	Fasn	GO_BiologicalProcess
GO:0010898	positive regulation of triglyceride catabolic process	10	1	0.04	0.03627	ENSMUSG00000032193	Ldlr	GO_BiologicalProcess
GO:0032463	negative regulation of protein homooligomerization	10	1	0.04	0.03627	ENSMUSG00000022037	Clu	GO_BiologicalProcess
GO:0032464	positive regulation of protein homooligomerization	10	1	0.04	0.03627	ENSMUSG00000022037	Clu	GO_BiologicalProcess
GO:0010839	negative regulation of keratinocyte proliferation	10	1	0.04	0.03627	ENSMUSG00000033863	Klf9	GO_BiologicalProcess
GO:1902992	negative regulation of amyloid precursor protein catabolic process	10	1	0.04	0.03627	ENSMUSG00000022037	Clu	GO_BiologicalProcess
GO:0036294	cellular response to decreased oxygen levels	82	2	0.3	0.03667	ENSMUSG00000021127, ENSMUSG00000039782	Zfp36l1, Cpeb2	GO_BiologicalProcess
GO:0007162	negative regulation of cell adhesion	201	3	0.74	0.03773	ENSMUSG00000022231, ENSMUSG00000026981, ENSMUSG00000027358	Sema5a, Il1rn, Bmp2	GO_BiologicalProcess
GO:0030111	regulation of Wnt signaling pathway	201	3	0.74	0.03773	ENSMUSG00000027358, ENSMUSG00000036158, ENSMUSG00000054252	Bmp2, Prickle1, Fgfr3	GO_BiologicalProcess
GO:0006366	transcription from RNA polymerase II promoter	1461	10	5.39	0.03776	ENSMUSG00000015522, ENSMUSG00000021025, ENSMUSG00000027358, ENSMUSG00000033863, ENSMUSG00000034271, ENSMUSG00000037188, ENSMUSG00000045294, ENSMUSG00000054252, ENSMUSG00000059824, ENSMUSG00000074622	Arnt, Nfkbia, Bmp2, Klf9, Jdp2, Grhl3, Insig1, Fgfr3, Dbp, Mafb	GO_BiologicalProcess
GO:0043244	regulation of protein complex disassembly	85	2	0.31	0.03914	ENSMUSG00000022231, ENSMUSG00000028207	Sema5a, Asph	GO_BiologicalProcess
GO:1905114	cell surface receptor signaling pathway involved in cell-cell signaling	350	4	1.29	0.03954	ENSMUSG00000027358, ENSMUSG00000036158, ENSMUSG00000037188, ENSMUSG00000054252	Bmp2, Prickle1, Grhl3, Fgfr3	GO_BiologicalProcess
GO:2000113	negative regulation of cellular macromolecule biosynthetic process	1067	8	3.93	0.0397	ENSMUSG00000021127, ENSMUSG00000027358, ENSMUSG00000032397, ENSMUSG00000034271, ENSMUSG00000036158, ENSMUSG00000039782, ENSMUSG00000041939, ENSMUSG00000054252	Zfp36l1, Bmp2, Tipin, Jdp2, Prickle1, Cpeb2, Mvk, Fgfr3	GO_BiologicalProcess
GO:0045837	negative regulation of membrane potential	11	1	0.04	0.03983	ENSMUSG00000026981	Il1rn	GO_BiologicalProcess
GO:0044241	lipid digestion	11	1	0.04	0.03983	ENSMUSG00000032193	Ldlr	GO_BiologicalProcess
GO:0016114	terpenoid biosynthetic process	11	1	0.04	0.03983	ENSMUSG00000059743	Fdps	GO_BiologicalProcess
GO:0070423	nucleotide-binding oligomerization domain containing signaling pathway	11	1	0.04	0.03983	ENSMUSG00000021025	Nfkbia	GO_BiologicalProcess
GO:0071243	cellular response to arsenic-containing substance	11	1	0.04	0.03983	ENSMUSG00000039782	Cpeb2	GO_BiologicalProcess
GO:0070431	nucleotide-binding oligomerization domain containing 2 signaling pathway	11	1	0.04	0.03983	ENSMUSG00000021025	Nfkbia	GO_BiologicalProcess
GO:0032799	low-density lipoprotein receptor particle metabolic process	11	1	0.04	0.03983	ENSMUSG00000044254	Pcsk9	GO_BiologicalProcess
GO:0098792	xenophagy	11	1	0.04	0.03983	ENSMUSG00000057554	Lgals8	GO_BiologicalProcess
GO:0006086	acetyl-CoA biosynthetic process from pyruvate	11	1	0.04	0.03983	ENSMUSG00000019577	Pdk4	GO_BiologicalProcess
GO:0043619	regulation of transcription from RNA polymerase II promoter in response to oxidative stress	11	1	0.04	0.03983	ENSMUSG00000015522	Arnt	GO_BiologicalProcess
GO:0072148	epithelial cell fate commitment	11	1	0.04	0.03983	ENSMUSG00000054252	Fgfr3	GO_BiologicalProcess
GO:0042761	very long-chain fatty acid biosynthetic process	11	1	0.04	0.03983	ENSMUSG00000032349	Elovl5	GO_BiologicalProcess
GO:0090179	planar cell polarity pathway involved in neural tube closure	11	1	0.04	0.03983	ENSMUSG00000037188	Grhl3	GO_BiologicalProcess
GO:0090110	cargo loading into COPII-coated vesicle	11	1	0.04	0.03983	ENSMUSG00000045294	Insig1	GO_BiologicalProcess
GO:0002043	blood vessel endothelial cell proliferation involved in sprouting angiogenesis	11	1	0.04	0.03983	ENSMUSG00000022231	Sema5a	GO_BiologicalProcess
GO:0061158	3'-UTR-mediated mRNA destabilization	11	1	0.04	0.03983	ENSMUSG00000021127	Zfp36l1	GO_BiologicalProcess
GO:0016540	protein autoprocessing	11	1	0.04	0.03983	ENSMUSG00000044254	Pcsk9	GO_BiologicalProcess
GO:0043217	myelin maintenance	11	1	0.04	0.03983	ENSMUSG00000022037	Clu	GO_BiologicalProcess
GO:0097066	response to thyroid hormone	11	1	0.04	0.03983	ENSMUSG00000033863	Klf9	GO_BiologicalProcess
GO:0045717	negative regulation of fatty acid biosynthetic process	11	1	0.04	0.03983	ENSMUSG00000045294	Insig1	GO_BiologicalProcess
GO:0061029	eyelid development in camera-type eye	11	1	0.04	0.03983	ENSMUSG00000037188	Grhl3	GO_BiologicalProcess
GO:0010469	regulation of receptor activity	86	2	0.32	0.03998	ENSMUSG00000028207, ENSMUSG00000044254	Asph, Pcsk9	GO_BiologicalProcess
GO:0006090	pyruvate metabolic process	87	2	0.32	0.04083	ENSMUSG00000019577, ENSMUSG00000032418	Pdk4, Me1	GO_BiologicalProcess
GO:0001892	embryonic placenta development	87	2	0.32	0.04083	ENSMUSG00000015522, ENSMUSG00000021127	Arnt, Zfp36l1	GO_BiologicalProcess
GO:0050728	negative regulation of inflammatory response	87	2	0.32	0.04083	ENSMUSG00000032420, ENSMUSG00000041939	Nt5e, Mvk	GO_BiologicalProcess
GO:0009986	cell surface	591	8	2.15	0.0012	ENSMUSG00000022037, ENSMUSG00000026072, ENSMUSG00000026399, ENSMUSG00000027358, ENSMUSG00000032193, ENSMUSG00000032420, ENSMUSG00000044254, ENSMUSG00000054252	Clu, Il1r1, Cd55, Bmp2, Ldlr, Nt5e, Pcsk9, Fgfr3	GO_CellularComponent
GO:0043227	membrane-bounded organelle	9223	42	33.62	0.0072	ENSMUSG00000002477, ENSMUSG00000015522, ENSMUSG00000019577, ENSMUSG00000021025, ENSMUSG00000021127, ENSMUSG00000021273, ENSMUSG00000022037, ENSMUSG00000022231, ENSMUSG00000022351, ENSMUSG00000022912, ENSMUSG00000024007, ENSMUSG00000025153, ENSMUSG00000026072, ENSMUSG00000026399, ENSMUSG00000026784, ENSMUSG00000026914, ENSMUSG00000026981, ENSMUSG00000027358, ENSMUSG00000028207, ENSMUSG00000031503,…	Snrpd1, Arnt, Pdk4, Nfkbia, Zfp36l1, Fdft1, Clu, Sema5a, Sqle, Pros1, Ppil1, Fasn, Il1r1, Cd55, Pdss1, Psmd14, Il1rn, Bmp2, Asph, Col4a2, Hsd17b2, Cyb5b, Ldlr, Elovl5, Tipin, Me1, Nt5e, Lss, Klf9, Jdp2, Prickle1, Grhl3, Cpeb2, Mvk, Pcsk9, Insig1, Stard5, Fgfr3, Lgals8, Fdps, Dbp, Mafb	GO_CellularComponent
GO:0034358	plasma lipoprotein particle	36	2	0.13	0.0076	ENSMUSG00000022037, ENSMUSG00000032193	Clu, Ldlr	GO_CellularComponent
GO:0030176	integral component of endoplasmic reticulum membrane	116	3	0.42	0.0086	ENSMUSG00000028207, ENSMUSG00000032349, ENSMUSG00000045294	Asph, Elovl5, Insig1	GO_CellularComponent
GO:0031225	anchored component of membrane	87	2	0.32	0.04	ENSMUSG00000026399, ENSMUSG00000032420	Cd55, Nt5e	GO_CellularComponent
GO:0071013	catalytic step 2 spliceosome	87	2	0.32	0.04	ENSMUSG00000002477, ENSMUSG00000024007	Snrpd1, Ppil1	GO_CellularComponent
GO:0031597	cytosolic proteasome complex	12	1	0.04	0.0429	ENSMUSG00000026914	Psmd14	GO_CellularComponent
GO:0044421	extracellular region part	2781	17	10.14	0.043	ENSMUSG00000022037, ENSMUSG00000022231, ENSMUSG00000022912, ENSMUSG00000024007, ENSMUSG00000025153, ENSMUSG00000026072, ENSMUSG00000026399, ENSMUSG00000026914, ENSMUSG00000026981, ENSMUSG00000027358, ENSMUSG00000029664, ENSMUSG00000031503, ENSMUSG00000032193, ENSMUSG00000032420, ENSMUSG00000041939, ENSMUSG00000044254, ENSMUSG00000057554	Clu, Sema5a, Pros1, Ppil1, Fasn, Il1r1, Cd55, Psmd14, Il1rn, Bmp2, Tfpi2, Col4a2, Ldlr, Nt5e, Mvk, Pcsk9, Lgals8	GO_CellularComponent
GO:0072562	blood microparticle	94	2	0.34	0.046	ENSMUSG00000022037, ENSMUSG00000022912	Clu, Pros1	GO_CellularComponent
GO:0034362	low-density lipoprotein particle	13	1	0.05	0.0464	ENSMUSG00000032193	Ldlr	GO_CellularComponent
GO:1990124	messenger ribonucleoprotein complex	13	1	0.05	0.0464	ENSMUSG00000039782	Cpeb2	GO_CellularComponent
GO:0016616	oxidoreductase activity, acting on the CH-OH group of donors, NAD or NADP as acceptor	104	4	0.38	0.00058	ENSMUSG00000025153, ENSMUSG00000027358, ENSMUSG00000031844, ENSMUSG00000032418	Fasn, Bmp2, Hsd17b2, Me1	GO_MolecularFunction
GO:0030547	receptor inhibitor activity	11	2	0.04	0.00072	ENSMUSG00000026981, ENSMUSG00000044254	Il1rn, Pcsk9	GO_MolecularFunction
GO:0035925	mRNA 3'-UTR AU-rich region binding	12	2	0.04	0.00086	ENSMUSG00000021127, ENSMUSG00000039782	Zfp36l1, Cpeb2	GO_MolecularFunction
GO:0004659	prenyltransferase activity	14	2	0.05	0.00118	ENSMUSG00000021273, ENSMUSG00000059743	Fdft1, Fdps	GO_MolecularFunction
GO:0030169	low-density lipoprotein particle binding	15	2	0.06	0.00136	ENSMUSG00000032193, ENSMUSG00000044254	Ldlr, Pcsk9	GO_MolecularFunction
GO:0050750	low-density lipoprotein particle receptor binding	25	2	0.09	0.0038	ENSMUSG00000022037, ENSMUSG00000044254	Clu, Pcsk9	GO_MolecularFunction
GO:0050661	NADP binding	36	2	0.13	0.00778	ENSMUSG00000025153, ENSMUSG00000032418	Fasn, Me1	GO_MolecularFunction
GO:0000981	RNA polymerase II transcription factor activity, sequence-specific DNA binding	489	6	1.81	0.00887	ENSMUSG00000015522, ENSMUSG00000033863, ENSMUSG00000034271, ENSMUSG00000037188, ENSMUSG00000059824, ENSMUSG00000074622	Arnt, Klf9, Jdp2, Grhl3, Dbp, Mafb	GO_MolecularFunction
GO:0019838	growth factor binding	119	3	0.44	0.00961	ENSMUSG00000026072, ENSMUSG00000026981, ENSMUSG00000054252	Il1r1, Il1rn, Fgfr3	GO_MolecularFunction
GO:0033218	amide binding	232	4	0.86	0.01044	ENSMUSG00000021025, ENSMUSG00000022037, ENSMUSG00000025153, ENSMUSG00000032193	Nfkbia, Clu, Fasn, Ldlr	GO_MolecularFunction
GO:0001540	amyloid-beta binding	43	2	0.16	0.01097	ENSMUSG00000022037, ENSMUSG00000032193	Clu, Ldlr	GO_MolecularFunction
GO:0016853	isomerase activity	127	3	0.47	0.01147	ENSMUSG00000024007, ENSMUSG00000033105, ENSMUSG00000093930	Ppil1, Lss, Hmgcs1	GO_MolecularFunction
GO:0001228	transcriptional activator activity, RNA polymerase II transcription regulatory region sequence-specific binding	254	4	0.94	0.01418	ENSMUSG00000033863, ENSMUSG00000037188, ENSMUSG00000059824, ENSMUSG00000074622	Klf9, Grhl3, Dbp, Mafb	GO_MolecularFunction
GO:0046982	protein heterodimerization activity	431	5	1.59	0.02088	ENSMUSG00000015522, ENSMUSG00000026784, ENSMUSG00000027358, ENSMUSG00000034271, ENSMUSG00000074622	Arnt, Pdss1, Bmp2, Jdp2, Mafb	GO_MolecularFunction
GO:0019955	cytokine binding	72	2	0.27	0.02902	ENSMUSG00000026072, ENSMUSG00000026981	Il1r1, Il1rn	GO_MolecularFunction
GO:0070990	snRNP binding	10	1	0.04	0.03636	ENSMUSG00000002477	Snrpd1	GO_MolecularFunction
GO:0008253	5'-nucleotidase activity	10	1	0.04	0.03636	ENSMUSG00000032420	Nt5e	GO_MolecularFunction
GO:0030215	semaphorin receptor binding	10	1	0.04	0.03636	ENSMUSG00000022231	Sema5a	GO_MolecularFunction
GO:0005125	cytokine activity	82	2	0.3	0.03684	ENSMUSG00000026981, ENSMUSG00000027358	Il1rn, Bmp2	GO_MolecularFunction
GO:0042277	peptide binding	201	3	0.74	0.03797	ENSMUSG00000021025, ENSMUSG00000022037, ENSMUSG00000032193	Nfkbia, Clu, Ldlr	GO_MolecularFunction
GO:0005149	interleukin-1 receptor binding	11	1	0.04	0.03993	ENSMUSG00000026981	Il1rn	GO_MolecularFunction
GO:0004303	estradiol 17-beta-dehydrogenase activity	11	1	0.04	0.03993	ENSMUSG00000031844	Hsd17b2	GO_MolecularFunction
GO:0008144	drug binding	89	2	0.33	0.04274	ENSMUSG00000025153, ENSMUSG00000093930	Fasn, Hmgcs1	GO_MolecularFunction
GO:0070628	proteasome binding	12	1	0.04	0.04348	ENSMUSG00000026914	Psmd14	GO_MolecularFunction
GO:0000900	translation repressor activity, nucleic acid binding	12	1	0.04	0.04348	ENSMUSG00000039782	Cpeb2	GO_MolecularFunction
GO:0008252	nucleotidase activity	12	1	0.04	0.04348	ENSMUSG00000032420	Nt5e	GO_MolecularFunction
GO:0030228	lipoprotein particle receptor activity	12	1	0.04	0.04348	ENSMUSG00000032193	Ldlr	GO_MolecularFunction
GO:0070696	transmembrane receptor protein serine/threonine kinase binding	12	1	0.04	0.04348	ENSMUSG00000027358	Bmp2	GO_MolecularFunction
GO:0016746	transferase activity, transferring acyl groups	214	3	0.79	0.04438	ENSMUSG00000025153, ENSMUSG00000032349, ENSMUSG00000093930	Fasn, Elovl5, Hmgcs1	GO_MolecularFunction
GO:0043565	sequence-specific DNA binding	713	6	2.64	0.04631	ENSMUSG00000015522, ENSMUSG00000033863, ENSMUSG00000034271, ENSMUSG00000037188, ENSMUSG00000059824, ENSMUSG00000074622	Arnt, Klf9, Jdp2, Grhl3, Dbp, Mafb	GO_MolecularFunction
GO:0043395	heparan sulfate proteoglycan binding	13	1	0.05	0.04702	ENSMUSG00000022231	Sema5a	GO_MolecularFunction
GO:0038191	neuropilin binding	13	1	0.05	0.04702	ENSMUSG00000022231	Sema5a	GO_MolecularFunction
GO:0051787	misfolded protein binding	13	1	0.05	0.04702	ENSMUSG00000022037	Clu	GO_MolecularFunction
GO:0070851	growth factor receptor binding	95	2	0.35	0.04806	ENSMUSG00000026072, ENSMUSG00000026981	Il1r1, Il1rn	GO_MolecularFunction
R-MMU-191273	Cholesterol biosynthesis	NA	6	NA	2.44915e-07	ENSMUSG00000021273, ENSMUSG00000022351, ENSMUSG00000093930, ENSMUSG00000059743, ENSMUSG00000033105, ENSMUSG00000041939	NA	Reactome
R-MMU-8957322	Metabolism of steroids	NA	8	NA	8.41129e-06	ENSMUSG00000046027, ENSMUSG00000021273, ENSMUSG00000022351, ENSMUSG00000093930, ENSMUSG00000059743, ENSMUSG00000033105, ENSMUSG00000041939, ENSMUSG00000031844	NA	Reactome
