# Supplementary material for: Hepatic gene body hypermethylation is a shared epigenetic signature of murine longevity
Source: PLoS Genet. 2018 Nov 21;14(11):e1007766. doi: 10.1371/journal.pgen.1007766 (PMC6281273; doi:10.1371/journal.pgen.1007766)
Supplement: S23 Table — (XLSX) [file pgen.1007766.s036.xlsx]

## Sheet: Primer list
S23 Table. List of barcoded primers used for BS-AS
Region I (Chr 5)
Name	Direction	Sequence	5´Modification
SOL1231	5´	CTATGGCGGGATAGGTTTAGGTTTTTGTGAG	5´Phosphate
SOL1232	5´	TTGAGCCGGGATAGGTTTAGGTTTTTGTGAG	5´Phosphate
SOL1233	5´	CTTCTGCGGGATAGGTTTAGGTTTTTGTGAG	5´Phosphate
SOL1234	5´	TCTACGCGGGATAGGTTTAGGTTTTTGTGAG	5´Phosphate
SOL1235	5´	ATCTCCCGGGATAGGTTTAGGTTTTTGTGAG	5´Phosphate
SOL1236	5´	AACCTGCGGGATAGGTTTAGGTTTTTGTGAG	5´Phosphate
SOL1237	5´	CCATCTCGGGATAGGTTTAGGTTTTTGTGAG	5´Phosphate
SOL1238	5´	CACTTCCGGGATAGGTTTAGGTTTTTGTGAG	5´Phosphate
SOL1239	5´	ACTCCACGGGATAGGTTTAGGTTTTTGTGAG	5´Phosphate
SOL1240	5´	TTGTCGCGGGATAGGTTTAGGTTTTTGTGAG	5´Phosphate
SOL1241	3´	CCAACCAACATCCTCTCCGC	5´Phosphate
Region II (Chr 8)
SOL1242	5´	CTATGGGAGTTGGGTTAGTTGTTGTTTTACGGG	5´Phosphate
SOL1243	5´	TTGAGCGAGTTGGGTTAGTTGTTGTTTTACGGG	5´Phosphate
SOL1244	5´	CTTCTGGAGTTGGGTTAGTTGTTGTTTTACGGG	5´Phosphate
SOL1245	5´	TCTACGGAGTTGGGTTAGTTGTTGTTTTACGGG	5´Phosphate
SOL1246	5´	ATCTCCGAGTTGGGTTAGTTGTTGTTTTACGGG	5´Phosphate
SOL1247	5´	AACCTGGAGTTGGGTTAGTTGTTGTTTTACGGG	5´Phosphate
SOL1248	5´	CCATCTGAGTTGGGTTAGTTGTTGTTTTACGGG	5´Phosphate
SOL1249	5´	CACTTCGAGTTGGGTTAGTTGTTGTTTTACGGG	5´Phosphate
SOL1250	5´	ACTCCAGAGTTGGGTTAGTTGTTGTTTTACGGG	5´Phosphate
SOL1251	5´	TTGTCGGAGTTGGGTTAGTTGTTGTTTTACGGG	5´Phosphate
SOL1252	3´	CACACAAAAAAATCCTACCCAACC	5´Phosphate
Region III (Chr 8)
SOL1253	5´	CTATGGGTTAGAATAGAGTTATATAGTATAAAGGATG	5´Phosphate
SOL1254	5´	TTGAGCGTTAGAATAGAGTTATATAGTATAAAGGATG	5´Phosphate
SOL1255	5´	CTTCTGGTTAGAATAGAGTTATATAGTATAAAGGATG	5´Phosphate
SOL1256	5´	TCTACGGTTAGAATAGAGTTATATAGTATAAAGGATG	5´Phosphate
SOL1257	5´	ATCTCCGTTAGAATAGAGTTATATAGTATAAAGGATG	5´Phosphate
SOL1258	5´	AACCTGGTTAGAATAGAGTTATATAGTATAAAGGATG	5´Phosphate
SOL1259	5´	CCATCTGTTAGAATAGAGTTATATAGTATAAAGGATG	5´Phosphate
SOL1260	5´	CACTTCGTTAGAATAGAGTTATATAGTATAAAGGATG	5´Phosphate
SOL1261	5´	ACTCCAGTTAGAATAGAGTTATATAGTATAAAGGATG	5´Phosphate
SOL1262	5´	TTGTCGGTTAGAATAGAGTTATATAGTATAAAGGATG	5´Phosphate
SOL1263	3´	AATTTTTAACAAAATAAAATAAATTACAAAAA	5´Phosphate
Region IV (Chr 17) part I
SOL1264	5´	CTATGGGAGATTAATTAGGGGTTTAAAATG	5´Phosphate
SOL1265	5´	TTGAGCGAGATTAATTAGGGGTTTAAAATG	5´Phosphate
SOL1266	5´	CTTCTGGAGATTAATTAGGGGTTTAAAATG	5´Phosphate
SOL1267	5´	TCTACGGAGATTAATTAGGGGTTTAAAATG	5´Phosphate
SOL1268	5´	ATCTCCGAGATTAATTAGGGGTTTAAAATG	5´Phosphate
SOL1269	5´	AACCTGGAGATTAATTAGGGGTTTAAAATG	5´Phosphate
SOL1270	5´	CCATCTGAGATTAATTAGGGGTTTAAAATG	5´Phosphate
SOL1271	5´	CACTTCGAGATTAATTAGGGGTTTAAAATG	5´Phosphate
SOL1272	5´	ACTCCAGAGATTAATTAGGGGTTTAAAATG	5´Phosphate
SOL1273	5´	TTGTCGGAGATTAATTAGGGGTTTAAAATG	5´Phosphate
SOL1274	3´	CTACCCTATAAATTTCCAAATTCCC	5´Phosphate
Region IV (Chr 17) part II
SOL1275	5´	CTATGGGAAATTTTAGGTGTTAAGGAAGG	5´Phosphate
SOL1276	5´	TTGAGCGAAATTTTAGGTGTTAAGGAAGG	5´Phosphate
SOL1277	5´	CTTCTGGAAATTTTAGGTGTTAAGGAAGG	5´Phosphate
SOL1278	5´	TCTACGGAAATTTTAGGTGTTAAGGAAGG	5´Phosphate
SOL1279	5´	ATCTCCGAAATTTTAGGTGTTAAGGAAGG	5´Phosphate
SOL1280	5´	AACCTGGAAATTTTAGGTGTTAAGGAAGG	5´Phosphate
SOL1281	5´	CCATCTGAAATTTTAGGTGTTAAGGAAGG	5´Phosphate
SOL1282	5´	CACTTCGAAATTTTAGGTGTTAAGGAAGG	5´Phosphate
SOL1283	5´	ACTCCAGAAATTTTAGGTGTTAAGGAAGG	5´Phosphate
SOL1284	5´	TTGTCGGAAATTTTAGGTGTTAAGGAAGG	5´Phosphate
SOL1285	3´	AAAACTCTAACCATCACAAATTAACCT	5´Phosphate
